# Supplementary material for: Magnetosensitivity of tightly bound radical pairs in cryptochrome is enabled by the quantum Zeno effect
Source: Nat Commun. 2024 Dec 30;15:10823. doi: 10.1038/s41467-024-55124-x (PMC11686217; doi:10.1038/s41467-024-55124-x)
Supplement: Supplementary file 3 — Supplementary Dataset 1 [file 41467_2024_55124_MOESM3_ESM.zip]

Archive with 4 entries (4 files):
- traj1_first.pdb
- traj1_last.pdb
- traj2_first.pdb
- traj2_last.pdb
