# Supplementary material for: Magnetosensitivity of tightly bound radical pairs in cryptochrome is enabled by the quantum Zeno effect
Source: Nat Commun. 2024 Dec 30;15:10823. doi: 10.1038/s41467-024-55124-x (PMC11686217; doi:10.1038/s41467-024-55124-x)
Supplement: Supplementary file 3 — Supplementary Dataset 1 [file 41467_2024_55124_MOESM3_ESM.zip › traj1_first.pdb]

CRYST1   87.000   89.000  117.000  90.00  90.00  90.00 P 1           1
ATOM      1  N   MET X   1      10.036  20.164  37.990  0.00  0.00           N
ATOM      2  H1  MET X   1       9.557  19.813  38.807  0.00  0.00           H
ATOM      3  H2  MET X   1      10.365  21.091  38.220  0.00  0.00           H
ATOM      4  H3  MET X   1      10.768  19.538  37.687  0.00  0.00           H
ATOM      5  CA  MET X   1       9.005  20.208  36.920  0.00  0.00           C
ATOM      6  HA  MET X   1       8.167  20.755  37.352  0.00  0.00           H
ATOM      7  CB  MET X   1       9.423  20.979  35.667  0.00  0.00           C
ATOM      8  HB2 MET X   1       8.450  21.141  35.204  0.00  0.00           H
ATOM      9  HB3 MET X   1       9.816  21.992  35.754  0.00  0.00           H
ATOM     10  CG  MET X   1      10.378  20.308  34.661  0.00  0.00           C
ATOM     11  HG2 MET X   1      11.078  19.654  35.180  0.00  0.00           H
ATOM     12  HG3 MET X   1       9.713  19.607  34.156  0.00  0.00           H
ATOM     13  SD  MET X   1      11.291  21.508  33.627  0.00  0.00           S
ATOM     14  CE  MET X   1      12.764  21.880  34.685  0.00  0.00           C
ATOM     15  HE1 MET X   1      12.585  22.442  35.602  0.00  0.00           H
ATOM     16  HE2 MET X   1      13.106  20.894  34.999  0.00  0.00           H
ATOM     17  HE3 MET X   1      13.569  22.176  34.013  0.00  0.00           H
ATOM     18  C   MET X   1       8.533  18.791  36.473  0.00  0.00           C
ATOM     19  O   MET X   1       9.370  17.932  36.241  0.00  0.00           O
ATOM     20  N   PRO X   2       7.267  18.560  36.147  0.00  0.00           N
ATOM     21  CD  PRO X   2       6.087  19.431  36.545  0.00  0.00           C
ATOM     22  HD2 PRO X   2       6.129  20.446  36.152  0.00  0.00           H
ATOM     23  HD3 PRO X   2       5.879  19.368  37.614  0.00  0.00           H
ATOM     24  CG  PRO X   2       4.885  18.834  35.816  0.00  0.00           C
ATOM     25  HG2 PRO X   2       3.947  18.967  36.355  0.00  0.00           H
ATOM     26  HG3 PRO X   2       4.943  19.334  34.849  0.00  0.00           H
ATOM     27  CB  PRO X   2       5.274  17.389  35.629  0.00  0.00           C
ATOM     28  HB2 PRO X   2       4.949  16.919  36.557  0.00  0.00           H
ATOM     29  HB3 PRO X   2       4.807  16.818  34.826  0.00  0.00           H
ATOM     30  CA  PRO X   2       6.782  17.339  35.524  0.00  0.00           C
ATOM     31  HA  PRO X   2       7.289  16.552  36.082  0.00  0.00           H
ATOM     32  C   PRO X   2       7.189  17.136  34.006  0.00  0.00           C
ATOM     33  O   PRO X   2       7.486  18.090  33.331  0.00  0.00           O
ATOM     34  N   HIP X   3       7.275  15.933  33.558  0.00  0.00           N
ATOM     35  H   HIP X   3       6.996  15.156  34.140  0.00  0.00           H
ATOM     36  CA  HIP X   3       7.505  15.551  32.163  0.00  0.00           C
ATOM     37  HA  HIP X   3       8.325  16.185  31.827  0.00  0.00           H
ATOM     38  CB  HIP X   3       8.007  14.080  31.979  0.00  0.00           C
ATOM     39  HB2 HIP X   3       7.261  13.490  32.513  0.00  0.00           H
ATOM     40  HB3 HIP X   3       8.005  13.757  30.938  0.00  0.00           H
ATOM     41  CG  HIP X   3       9.382  13.795  32.520  0.00  0.00           C
ATOM     42  ND1 HIP X   3       9.893  12.603  32.778  0.00  0.00           N
ATOM     43  HD1 HIP X   3       9.416  11.723  32.642  0.00  0.00           H
ATOM     44  CE1 HIP X   3      11.100  12.796  33.332  0.00  0.00           C
ATOM     45  HE1 HIP X   3      11.709  11.992  33.718  0.00  0.00           H
ATOM     46  NE2 HIP X   3      11.471  14.112  33.325  0.00  0.00           N
ATOM     47  HE2 HIP X   3      12.254  14.594  33.744  0.00  0.00           H
ATOM     48  CD2 HIP X   3      10.300  14.755  32.950  0.00  0.00           C
ATOM     49  HD2 HIP X   3      10.108  15.814  33.035  0.00  0.00           H
ATOM     50  C   HIP X   3       6.193  15.773  31.358  0.00  0.00           C
ATOM     51  O   HIP X   3       5.096  15.509  31.951  0.00  0.00           O
ATOM     52  N   ARG X   4       6.321  16.395  30.203  0.00  0.00           N
ATOM     53  H   ARG X   4       7.274  16.525  29.894  0.00  0.00           H
ATOM     54  CA  ARG X   4       5.225  16.878  29.344  0.00  0.00           C
ATOM     55  HA  ARG X   4       4.367  16.228  29.512  0.00  0.00           H
ATOM     56  CB  ARG X   4       5.016  18.363  29.529  0.00  0.00           C
ATOM     57  HB2 ARG X   4       5.912  18.948  29.733  0.00  0.00           H
ATOM     58  HB3 ARG X   4       4.500  18.829  28.689  0.00  0.00           H
ATOM     59  CG  ARG X   4       4.001  18.569  30.726  0.00  0.00           C
ATOM     60  HG2 ARG X   4       2.971  18.288  30.506  0.00  0.00           H
ATOM     61  HG3 ARG X   4       4.339  18.029  31.609  0.00  0.00           H
ATOM     62  CD  ARG X   4       3.884  20.055  31.175  0.00  0.00           C
ATOM     63  HD2 ARG X   4       4.879  20.346  31.511  0.00  0.00           H
ATOM     64  HD3 ARG X   4       3.569  20.658  30.324  0.00  0.00           H
ATOM     65  NE  ARG X   4       3.069  20.311  32.336  0.00  0.00           N
ATOM     66  HE  ARG X   4       2.191  19.811  32.310  0.00  0.00           H
ATOM     67  CZ  ARG X   4       3.270  21.099  33.390  0.00  0.00           C
ATOM     68  NH1 ARG X   4       4.383  21.717  33.596  0.00  0.00           N
ATOM     69 HH11 ARG X   4       4.605  22.293  34.397  0.00  0.00           H
ATOM     70 HH12 ARG X   4       5.150  21.684  32.939  0.00  0.00           H
ATOM     71  NH2 ARG X   4       2.322  21.125  34.261  0.00  0.00           N
ATOM     72 HH21 ARG X   4       2.436  21.804  34.999  0.00  0.00           H
ATOM     73 HH22 ARG X   4       1.469  20.588  34.186  0.00  0.00           H
ATOM     74  C   ARG X   4       5.624  16.774  27.882  0.00  0.00           C
ATOM     75  O   ARG X   4       6.784  17.135  27.544  0.00  0.00           O
ATOM     76  N   THR X   5       4.775  16.148  27.061  0.00  0.00           N
ATOM     77  H   THR X   5       3.813  15.985  27.324  0.00  0.00           H
ATOM     78  CA  THR X   5       5.121  15.515  25.865  0.00  0.00           C
ATOM     79  HA  THR X   5       6.167  15.761  25.682  0.00  0.00           H
ATOM     80  CB  THR X   5       5.206  14.022  26.083  0.00  0.00           C
ATOM     81  HB  THR X   5       4.236  13.527  26.124  0.00  0.00           H
ATOM     82  CG2 THR X   5       6.167  13.237  25.199  0.00  0.00           C
ATOM     83 HG21 THR X   5       7.231  13.441  25.325  0.00  0.00           H
ATOM     84 HG22 THR X   5       5.961  12.187  25.405  0.00  0.00           H
ATOM     85 HG23 THR X   5       5.896  13.459  24.167  0.00  0.00           H
ATOM     86  OG1 THR X   5       5.827  13.744  27.320  0.00  0.00           O
ATOM     87  HG1 THR X   5       5.071  13.438  27.826  0.00  0.00           H
ATOM     88  C   THR X   5       4.323  15.944  24.689  0.00  0.00           C
ATOM     89  O   THR X   5       3.126  16.159  24.764  0.00  0.00           O
ATOM     90  N   ILE X   6       4.996  16.060  23.546  0.00  0.00           N
ATOM     91  H   ILE X   6       6.005  16.108  23.530  0.00  0.00           H
ATOM     92  CA  ILE X   6       4.434  16.142  22.182  0.00  0.00           C
ATOM     93  HA  ILE X   6       3.383  16.427  22.201  0.00  0.00           H
ATOM     94  CB  ILE X   6       5.106  17.255  21.352  0.00  0.00           C
ATOM     95  HB  ILE X   6       6.102  17.335  21.789  0.00  0.00           H
ATOM     96  CG2 ILE X   6       5.266  16.997  19.824  0.00  0.00           C
ATOM     97 HG21 ILE X   6       4.389  17.324  19.265  0.00  0.00           H
ATOM     98 HG22 ILE X   6       6.128  17.627  19.604  0.00  0.00           H
ATOM     99 HG23 ILE X   6       5.512  15.963  19.580  0.00  0.00           H
ATOM    100  CG1 ILE X   6       4.515  18.678  21.664  0.00  0.00           C
ATOM    101 HG12 ILE X   6       3.521  18.701  21.218  0.00  0.00           H
ATOM    102 HG13 ILE X   6       4.459  18.739  22.751  0.00  0.00           H
ATOM    103  CD1 ILE X   6       5.290  19.891  21.139  0.00  0.00           C
ATOM    104 HD11 ILE X   6       4.792  20.803  21.467  0.00  0.00           H
ATOM    105 HD12 ILE X   6       6.274  19.947  21.605  0.00  0.00           H
ATOM    106 HD13 ILE X   6       5.162  19.926  20.057  0.00  0.00           H
ATOM    107  C   ILE X   6       4.608  14.806  21.446  0.00  0.00           C
ATOM    108  O   ILE X   6       5.645  14.133  21.577  0.00  0.00           O
ATOM    109  N   HIP X   7       3.595  14.440  20.612  0.00  0.00           N
ATOM    110  H   HIP X   7       2.721  14.932  20.731  0.00  0.00           H
ATOM    111  CA  HIP X   7       3.543  13.261  19.651  0.00  0.00           C
ATOM    112  HA  HIP X   7       4.561  12.925  19.456  0.00  0.00           H
ATOM    113  CB  HIP X   7       2.703  12.149  20.168  0.00  0.00           C
ATOM    114  HB2 HIP X   7       2.927  12.106  21.234  0.00  0.00           H
ATOM    115  HB3 HIP X   7       1.640  12.387  20.147  0.00  0.00           H
ATOM    116  CG  HIP X   7       2.982  10.808  19.504  0.00  0.00           C
ATOM    117  ND1 HIP X   7       4.203  10.111  19.671  0.00  0.00           N
ATOM    118  HD1 HIP X   7       4.885  10.285  20.395  0.00  0.00           H
ATOM    119  CE1 HIP X   7       4.396   9.256  18.658  0.00  0.00           C
ATOM    120  HE1 HIP X   7       5.243   8.588  18.593  0.00  0.00           H
ATOM    121  NE2 HIP X   7       3.386   9.410  17.870  0.00  0.00           N
ATOM    122  HE2 HIP X   7       3.203   8.901  17.017  0.00  0.00           H
ATOM    123  CD2 HIP X   7       2.456  10.322  18.358  0.00  0.00           C
ATOM    124  HD2 HIP X   7       1.639  10.711  17.768  0.00  0.00           H
ATOM    125  C   HIP X   7       3.100  13.701  18.248  0.00  0.00           C
ATOM    126  O   HIP X   7       1.953  14.077  18.119  0.00  0.00           O
ATOM    127  N   LEU X   8       4.009  13.786  17.252  0.00  0.00           N
ATOM    128  H   LEU X   8       4.987  13.568  17.380  0.00  0.00           H
ATOM    129  CA  LEU X   8       3.642  14.061  15.853  0.00  0.00           C
ATOM    130  HA  LEU X   8       2.714  14.628  15.774  0.00  0.00           H
ATOM    131  CB  LEU X   8       4.806  14.731  15.003  0.00  0.00           C
ATOM    132  HB2 LEU X   8       5.826  14.398  15.192  0.00  0.00           H
ATOM    133  HB3 LEU X   8       4.698  14.463  13.952  0.00  0.00           H
ATOM    134  CG  LEU X   8       4.728  16.277  15.000  0.00  0.00           C
ATOM    135  HG  LEU X   8       3.673  16.535  14.910  0.00  0.00           H
ATOM    136  CD1 LEU X   8       5.180  16.859  16.377  0.00  0.00           C
ATOM    137 HD11 LEU X   8       5.248  17.940  16.252  0.00  0.00           H
ATOM    138 HD12 LEU X   8       4.450  16.571  17.133  0.00  0.00           H
ATOM    139 HD13 LEU X   8       6.154  16.476  16.682  0.00  0.00           H
ATOM    140  CD2 LEU X   8       5.455  16.981  13.938  0.00  0.00           C
ATOM    141 HD21 LEU X   8       5.005  16.648  13.003  0.00  0.00           H
ATOM    142 HD22 LEU X   8       5.464  18.070  13.924  0.00  0.00           H
ATOM    143 HD23 LEU X   8       6.526  16.787  13.985  0.00  0.00           H
ATOM    144  C   LEU X   8       3.187  12.643  15.337  0.00  0.00           C
ATOM    145  O   LEU X   8       3.995  11.702  15.261  0.00  0.00           O
ATOM    146  N   PHE X   9       1.922  12.499  15.019  0.00  0.00           N
ATOM    147  H   PHE X   9       1.419  13.374  15.057  0.00  0.00           H
ATOM    148  CA  PHE X   9       1.416  11.439  14.207  0.00  0.00           C
ATOM    149  HA  PHE X   9       1.543  10.518  14.776  0.00  0.00           H
ATOM    150  CB  PHE X   9      -0.122  11.612  13.989  0.00  0.00           C
ATOM    151  HB2 PHE X   9      -0.221  12.632  13.618  0.00  0.00           H
ATOM    152  HB3 PHE X   9      -0.362  10.976  13.137  0.00  0.00           H
ATOM    153  CG  PHE X   9      -0.969  11.217  15.184  0.00  0.00           C
ATOM    154  CD1 PHE X   9      -1.435   9.922  15.355  0.00  0.00           C
ATOM    155  HD1 PHE X   9      -1.353   9.167  14.587  0.00  0.00           H
ATOM    156  CE1 PHE X   9      -2.013   9.571  16.670  0.00  0.00           C
ATOM    157  HE1 PHE X   9      -2.392   8.602  16.958  0.00  0.00           H
ATOM    158  CZ  PHE X   9      -2.154  10.585  17.674  0.00  0.00           C
ATOM    159  HZ  PHE X   9      -2.572  10.255  18.614  0.00  0.00           H
ATOM    160  CE2 PHE X   9      -1.802  11.893  17.411  0.00  0.00           C
ATOM    161  HE2 PHE X   9      -2.030  12.696  18.096  0.00  0.00           H
ATOM    162  CD2 PHE X   9      -1.295  12.173  16.115  0.00  0.00           C
ATOM    163  HD2 PHE X   9      -1.184  13.219  15.869  0.00  0.00           H
ATOM    164  C   PHE X   9       2.106  11.391  12.867  0.00  0.00           C
ATOM    165  O   PHE X   9       2.491  12.392  12.280  0.00  0.00           O
ATOM    166  N   ARG X  10       2.362  10.160  12.315  0.00  0.00           N
ATOM    167  H   ARG X  10       2.197   9.318  12.850  0.00  0.00           H
ATOM    168  CA  ARG X  10       2.980   9.930  11.033  0.00  0.00           C
ATOM    169  HA  ARG X  10       2.999  10.868  10.478  0.00  0.00           H
ATOM    170  CB  ARG X  10       4.430   9.536  11.181  0.00  0.00           C
ATOM    171  HB2 ARG X  10       4.427   8.667  11.839  0.00  0.00           H
ATOM    172  HB3 ARG X  10       4.863   9.125  10.269  0.00  0.00           H
ATOM    173  CG  ARG X  10       5.192  10.739  11.710  0.00  0.00           C
ATOM    174  HG2 ARG X  10       5.148  11.483  10.914  0.00  0.00           H
ATOM    175  HG3 ARG X  10       4.705  10.974  12.656  0.00  0.00           H
ATOM    176  CD  ARG X  10       6.617  10.337  11.936  0.00  0.00           C
ATOM    177  HD2 ARG X  10       6.661   9.708  12.825  0.00  0.00           H
ATOM    178  HD3 ARG X  10       6.970   9.771  11.074  0.00  0.00           H
ATOM    179  NE  ARG X  10       7.497  11.472  12.167  0.00  0.00           N
ATOM    180  HE  ARG X  10       7.114  12.407  12.174  0.00  0.00           H
ATOM    181  CZ  ARG X  10       8.783  11.443  12.282  0.00  0.00           C
ATOM    182  NH1 ARG X  10       9.514  10.357  12.430  0.00  0.00           N
ATOM    183 HH11 ARG X  10      10.523  10.370  12.483  0.00  0.00           H
ATOM    184 HH12 ARG X  10       9.116   9.445  12.259  0.00  0.00           H
ATOM    185  NH2 ARG X  10       9.459  12.524  12.266  0.00  0.00           N
ATOM    186 HH21 ARG X  10      10.453  12.350  12.272  0.00  0.00           H
ATOM    187 HH22 ARG X  10       9.036  13.363  11.895  0.00  0.00           H
ATOM    188  C   ARG X  10       2.221   8.991  10.050  0.00  0.00           C
ATOM    189  O   ARG X  10       1.601   9.493   9.072  0.00  0.00           O
ATOM    190  N   LYS X  11       2.228   7.692  10.385  0.00  0.00           N
ATOM    191  H   LYS X  11       2.861   7.354  11.096  0.00  0.00           H
ATOM    192  CA  LYS X  11       1.309   6.741   9.697  0.00  0.00           C
ATOM    193  HA  LYS X  11       0.944   7.271   8.818  0.00  0.00           H
ATOM    194  CB  LYS X  11       2.195   5.606   9.199  0.00  0.00           C
ATOM    195  HB2 LYS X  11       3.133   5.939   8.755  0.00  0.00           H
ATOM    196  HB3 LYS X  11       2.366   4.952  10.054  0.00  0.00           H
ATOM    197  CG  LYS X  11       1.491   4.773   8.099  0.00  0.00           C
ATOM    198  HG2 LYS X  11       0.627   4.296   8.561  0.00  0.00           H
ATOM    199  HG3 LYS X  11       1.287   5.416   7.243  0.00  0.00           H
ATOM    200  CD  LYS X  11       2.356   3.556   7.751  0.00  0.00           C
ATOM    201  HD2 LYS X  11       3.310   3.863   7.321  0.00  0.00           H
ATOM    202  HD3 LYS X  11       2.498   2.945   8.643  0.00  0.00           H
ATOM    203  CE  LYS X  11       1.824   2.750   6.605  0.00  0.00           C
ATOM    204  HE2 LYS X  11       0.814   2.420   6.851  0.00  0.00           H
ATOM    205  HE3 LYS X  11       1.831   3.280   5.652  0.00  0.00           H
ATOM    206  NZ  LYS X  11       2.654   1.567   6.316  0.00  0.00           N
ATOM    207  HZ1 LYS X  11       2.203   0.950   5.656  0.00  0.00           H
ATOM    208  HZ2 LYS X  11       3.544   1.840   5.923  0.00  0.00           H
ATOM    209  HZ3 LYS X  11       2.843   1.110   7.196  0.00  0.00           H
ATOM    210  C   LYS X  11       0.108   6.219  10.553  0.00  0.00           C
ATOM    211  O   LYS X  11      -1.045   6.380  10.121  0.00  0.00           O
ATOM    212  N   GLY X  12       0.308   5.548  11.688  0.00  0.00           N
ATOM    213  H   GLY X  12       1.227   5.452  12.095  0.00  0.00           H
ATOM    214  CA  GLY X  12      -0.797   5.172  12.564  0.00  0.00           C
ATOM    215  HA2 GLY X  12      -0.200   4.558  13.238  0.00  0.00           H
ATOM    216  HA3 GLY X  12      -1.479   4.516  12.022  0.00  0.00           H
ATOM    217  C   GLY X  12      -1.728   6.270  13.104  0.00  0.00           C
ATOM    218  O   GLY X  12      -1.657   6.599  14.311  0.00  0.00           O
ATOM    219  N   LEU X  13      -2.751   6.711  12.289  0.00  0.00           N
ATOM    220  H   LEU X  13      -2.758   6.317  11.359  0.00  0.00           H
ATOM    221  CA  LEU X  13      -3.967   7.506  12.685  0.00  0.00           C
ATOM    222  HA  LEU X  13      -3.732   8.330  13.359  0.00  0.00           H
ATOM    223  CB  LEU X  13      -4.410   8.327  11.403  0.00  0.00           C
ATOM    224  HB2 LEU X  13      -4.830   7.554  10.760  0.00  0.00           H
ATOM    225  HB3 LEU X  13      -5.244   8.982  11.657  0.00  0.00           H
ATOM    226  CG  LEU X  13      -3.334   9.128  10.549  0.00  0.00           C
ATOM    227  HG  LEU X  13      -2.755   8.437   9.936  0.00  0.00           H
ATOM    228  CD1 LEU X  13      -3.961  10.037   9.459  0.00  0.00           C
ATOM    229 HD11 LEU X  13      -3.175  10.642   9.006  0.00  0.00           H
ATOM    230 HD12 LEU X  13      -4.410   9.465   8.648  0.00  0.00           H
ATOM    231 HD13 LEU X  13      -4.680  10.759   9.845  0.00  0.00           H
ATOM    232  CD2 LEU X  13      -2.535   9.976  11.569  0.00  0.00           C
ATOM    233 HD21 LEU X  13      -1.790  10.622  11.103  0.00  0.00           H
ATOM    234 HD22 LEU X  13      -3.267  10.643  12.026  0.00  0.00           H
ATOM    235 HD23 LEU X  13      -1.992   9.320  12.249  0.00  0.00           H
ATOM    236  C   LEU X  13      -5.005   6.709  13.456  0.00  0.00           C
ATOM    237  O   LEU X  13      -6.152   6.414  13.106  0.00  0.00           O
ATOM    238  N   ARG X  14      -4.472   6.167  14.539  0.00  0.00           N
ATOM    239  H   ARG X  14      -3.496   6.382  14.689  0.00  0.00           H
ATOM    240  CA  ARG X  14      -5.043   5.165  15.478  0.00  0.00           C
ATOM    241  HA  ARG X  14      -6.118   5.325  15.389  0.00  0.00           H
ATOM    242  CB  ARG X  14      -4.608   3.789  14.996  0.00  0.00           C
ATOM    243  HB2 ARG X  14      -5.261   3.019  15.407  0.00  0.00           H
ATOM    244  HB3 ARG X  14      -4.671   3.679  13.913  0.00  0.00           H
ATOM    245  CG  ARG X  14      -3.234   3.354  15.407  0.00  0.00           C
ATOM    246  HG2 ARG X  14      -2.515   3.819  14.732  0.00  0.00           H
ATOM    247  HG3 ARG X  14      -3.104   3.391  16.488  0.00  0.00           H
ATOM    248  CD  ARG X  14      -3.094   1.866  15.032  0.00  0.00           C
ATOM    249  HD2 ARG X  14      -3.816   1.297  15.618  0.00  0.00           H
ATOM    250  HD3 ARG X  14      -3.388   1.742  13.989  0.00  0.00           H
ATOM    251  NE  ARG X  14      -1.669   1.426  15.270  0.00  0.00           N
ATOM    252  HE  ARG X  14      -1.451   1.062  16.186  0.00  0.00           H
ATOM    253  CZ  ARG X  14      -0.655   1.419  14.432  0.00  0.00           C
ATOM    254  NH1 ARG X  14      -0.703   1.803  13.208  0.00  0.00           N
ATOM    255 HH11 ARG X  14       0.080   1.746  12.573  0.00  0.00           H
ATOM    256 HH12 ARG X  14      -1.574   2.105  12.795  0.00  0.00           H
ATOM    257  NH2 ARG X  14       0.457   0.906  14.755  0.00  0.00           N
ATOM    258 HH21 ARG X  14       1.283   0.916  14.173  0.00  0.00           H
ATOM    259 HH22 ARG X  14       0.573   0.473  15.660  0.00  0.00           H
ATOM    260  C   ARG X  14      -4.712   5.362  16.957  0.00  0.00           C
ATOM    261  O   ARG X  14      -3.726   5.910  17.338  0.00  0.00           O
ATOM    262  N   LEU X  15      -5.678   4.857  17.757  0.00  0.00           N
ATOM    263  H   LEU X  15      -6.555   4.502  17.402  0.00  0.00           H
ATOM    264  CA  LEU X  15      -5.585   4.754  19.248  0.00  0.00           C
ATOM    265  HA  LEU X  15      -4.671   5.245  19.581  0.00  0.00           H
ATOM    266  CB  LEU X  15      -6.798   5.452  19.828  0.00  0.00           C
ATOM    267  HB2 LEU X  15      -7.669   4.815  19.676  0.00  0.00           H
ATOM    268  HB3 LEU X  15      -6.522   5.648  20.865  0.00  0.00           H
ATOM    269  CG  LEU X  15      -7.134   6.855  19.388  0.00  0.00           C
ATOM    270  HG  LEU X  15      -7.411   6.781  18.336  0.00  0.00           H
ATOM    271  CD1 LEU X  15      -8.337   7.369  20.133  0.00  0.00           C
ATOM    272 HD11 LEU X  15      -9.269   6.841  19.930  0.00  0.00           H
ATOM    273 HD12 LEU X  15      -8.170   7.410  21.210  0.00  0.00           H
ATOM    274 HD13 LEU X  15      -8.510   8.373  19.746  0.00  0.00           H
ATOM    275  CD2 LEU X  15      -6.053   7.925  19.404  0.00  0.00           C
ATOM    276 HD21 LEU X  15      -5.710   8.091  20.425  0.00  0.00           H
ATOM    277 HD22 LEU X  15      -5.223   7.623  18.764  0.00  0.00           H
ATOM    278 HD23 LEU X  15      -6.453   8.861  19.014  0.00  0.00           H
ATOM    279  C   LEU X  15      -5.476   3.323  19.770  0.00  0.00           C
ATOM    280  O   LEU X  15      -5.201   3.118  20.973  0.00  0.00           O
ATOM    281  N   HID X  16      -5.654   2.305  18.961  0.00  0.00           N
ATOM    282  H   HID X  16      -6.056   2.485  18.052  0.00  0.00           H
ATOM    283  CA  HID X  16      -5.398   0.922  19.268  0.00  0.00           C
ATOM    284  HA  HID X  16      -5.528   0.841  20.348  0.00  0.00           H
ATOM    285  CB  HID X  16      -6.304  -0.064  18.500  0.00  0.00           C
ATOM    286  HB2 HID X  16      -6.189  -1.050  18.951  0.00  0.00           H
ATOM    287  HB3 HID X  16      -7.326   0.310  18.558  0.00  0.00           H
ATOM    288  CG  HID X  16      -6.080  -0.134  17.026  0.00  0.00           C
ATOM    289  ND1 HID X  16      -6.874   0.631  16.229  0.00  0.00           N
ATOM    290  HD1 HID X  16      -7.563   1.318  16.498  0.00  0.00           H
ATOM    291  CE1 HID X  16      -6.633   0.312  15.019  0.00  0.00           C
ATOM    292  HE1 HID X  16      -7.099   0.766  14.156  0.00  0.00           H
ATOM    293  NE2 HID X  16      -5.824  -0.764  14.993  0.00  0.00           N
ATOM    294  CD2 HID X  16      -5.414  -1.049  16.300  0.00  0.00           C
ATOM    295  HD2 HID X  16      -4.753  -1.831  16.645  0.00  0.00           H
ATOM    296  C   HID X  16      -3.874   0.721  18.960  0.00  0.00           C
ATOM    297  O   HID X  16      -3.345   1.377  18.061  0.00  0.00           O
ATOM    298  N   ASP X  17      -3.195  -0.214  19.619  0.00  0.00           N
ATOM    299  H   ASP X  17      -3.612  -0.614  20.447  0.00  0.00           H
ATOM    300  CA  ASP X  17      -1.812  -0.660  19.240  0.00  0.00           C
ATOM    301  HA  ASP X  17      -1.481  -1.221  20.114  0.00  0.00           H
ATOM    302  CB  ASP X  17      -2.005  -1.750  18.232  0.00  0.00           C
ATOM    303  HB2 ASP X  17      -2.911  -2.338  18.381  0.00  0.00           H
ATOM    304  HB3 ASP X  17      -2.195  -1.235  17.290  0.00  0.00           H
ATOM    305  CG  ASP X  17      -0.734  -2.631  18.054  0.00  0.00           C
ATOM    306  OD1 ASP X  17       0.100  -2.551  19.024  0.00  0.00           O
ATOM    307  OD2 ASP X  17      -0.753  -3.405  17.029  0.00  0.00           O
ATOM    308  C   ASP X  17      -0.792   0.487  18.761  0.00  0.00           C
ATOM    309  O   ASP X  17      -0.130   0.387  17.713  0.00  0.00           O
ATOM    310  N   ASN X  18      -0.791   1.648  19.443  0.00  0.00           N
ATOM    311  H   ASN X  18      -1.372   1.713  20.267  0.00  0.00           H
ATOM    312  CA  ASN X  18       0.077   2.799  19.186  0.00  0.00           C
ATOM    313  HA  ASN X  18       0.669   2.610  18.290  0.00  0.00           H
ATOM    314  CB  ASN X  18      -0.883   3.962  18.884  0.00  0.00           C
ATOM    315  HB2 ASN X  18      -1.593   3.543  18.171  0.00  0.00           H
ATOM    316  HB3 ASN X  18      -1.372   4.378  19.765  0.00  0.00           H
ATOM    317  CG  ASN X  18      -0.144   5.071  18.239  0.00  0.00           C
ATOM    318  OD1 ASN X  18       1.116   5.094  18.166  0.00  0.00           O
ATOM    319  ND2 ASN X  18      -0.785   5.984  17.549  0.00  0.00           N
ATOM    320 HD21 ASN X  18      -0.253   6.729  17.123  0.00  0.00           H
ATOM    321 HD22 ASN X  18      -1.789   6.081  17.613  0.00  0.00           H
ATOM    322  C   ASN X  18       1.072   2.856  20.296  0.00  0.00           C
ATOM    323  O   ASN X  18       0.958   3.849  21.105  0.00  0.00           O
ATOM    324  N   PRO X  19       2.055   1.988  20.440  0.00  0.00           N
ATOM    325  CD  PRO X  19       2.485   0.943  19.505  0.00  0.00           C
ATOM    326  HD2 PRO X  19       2.359   1.256  18.468  0.00  0.00           H
ATOM    327  HD3 PRO X  19       2.034   0.003  19.822  0.00  0.00           H
ATOM    328  CG  PRO X  19       3.927   0.677  19.825  0.00  0.00           C
ATOM    329  HG2 PRO X  19       4.287  -0.339  19.665  0.00  0.00           H
ATOM    330  HG3 PRO X  19       4.575   1.348  19.262  0.00  0.00           H
ATOM    331  CB  PRO X  19       3.980   0.954  21.337  0.00  0.00           C
ATOM    332  HB2 PRO X  19       3.659   0.098  21.931  0.00  0.00           H
ATOM    333  HB3 PRO X  19       4.998   1.261  21.576  0.00  0.00           H
ATOM    334  CA  PRO X  19       2.992   2.060  21.580  0.00  0.00           C
ATOM    335  HA  PRO X  19       2.414   1.826  22.474  0.00  0.00           H
ATOM    336  C   PRO X  19       3.716   3.360  21.770  0.00  0.00           C
ATOM    337  O   PRO X  19       4.028   3.816  22.902  0.00  0.00           O
ATOM    338  N   THR X  20       4.061   4.125  20.733  0.00  0.00           N
ATOM    339  H   THR X  20       4.082   3.759  19.792  0.00  0.00           H
ATOM    340  CA  THR X  20       4.670   5.439  20.794  0.00  0.00           C
ATOM    341  HA  THR X  20       5.540   5.403  21.449  0.00  0.00           H
ATOM    342  CB  THR X  20       5.327   5.889  19.452  0.00  0.00           C
ATOM    343  HB  THR X  20       5.900   6.795  19.647  0.00  0.00           H
ATOM    344  CG2 THR X  20       6.291   4.884  18.862  0.00  0.00           C
ATOM    345 HG21 THR X  20       5.724   4.093  18.370  0.00  0.00           H
ATOM    346 HG22 THR X  20       6.879   5.443  18.135  0.00  0.00           H
ATOM    347 HG23 THR X  20       7.012   4.465  19.564  0.00  0.00           H
ATOM    348  OG1 THR X  20       4.302   6.144  18.471  0.00  0.00           O
ATOM    349  HG1 THR X  20       4.591   6.602  17.678  0.00  0.00           H
ATOM    350  C   THR X  20       3.755   6.567  21.236  0.00  0.00           C
ATOM    351  O   THR X  20       4.166   7.474  21.909  0.00  0.00           O
ATOM    352  N   LEU X  21       2.445   6.428  21.058  0.00  0.00           N
ATOM    353  H   LEU X  21       2.161   5.583  20.583  0.00  0.00           H
ATOM    354  CA  LEU X  21       1.372   7.328  21.584  0.00  0.00           C
ATOM    355  HA  LEU X  21       1.827   8.315  21.497  0.00  0.00           H
ATOM    356  CB  LEU X  21       0.138   7.369  20.630  0.00  0.00           C
ATOM    357  HB2 LEU X  21       0.462   7.551  19.605  0.00  0.00           H
ATOM    358  HB3 LEU X  21      -0.210   6.337  20.584  0.00  0.00           H
ATOM    359  CG  LEU X  21      -1.099   8.099  21.075  0.00  0.00           C
ATOM    360  HG  LEU X  21      -1.276   7.842  22.119  0.00  0.00           H
ATOM    361  CD1 LEU X  21      -0.918   9.614  20.815  0.00  0.00           C
ATOM    362 HD11 LEU X  21      -1.862  10.058  21.132  0.00  0.00           H
ATOM    363 HD12 LEU X  21      -0.002   9.954  21.298  0.00  0.00           H
ATOM    364 HD13 LEU X  21      -0.773   9.726  19.741  0.00  0.00           H
ATOM    365  CD2 LEU X  21      -2.399   7.685  20.449  0.00  0.00           C
ATOM    366 HD21 LEU X  21      -2.502   7.987  19.407  0.00  0.00           H
ATOM    367 HD22 LEU X  21      -2.444   6.596  20.467  0.00  0.00           H
ATOM    368 HD23 LEU X  21      -3.280   8.000  21.009  0.00  0.00           H
ATOM    369  C   LEU X  21       1.056   6.908  23.041  0.00  0.00           C
ATOM    370  O   LEU X  21       0.791   7.811  23.865  0.00  0.00           O
ATOM    371  N   LEU X  22       1.026   5.647  23.452  0.00  0.00           N
ATOM    372  H   LEU X  22       1.062   4.915  22.757  0.00  0.00           H
ATOM    373  CA  LEU X  22       0.780   5.068  24.791  0.00  0.00           C
ATOM    374  HA  LEU X  22      -0.088   5.630  25.136  0.00  0.00           H
ATOM    375  CB  LEU X  22       0.267   3.576  24.720  0.00  0.00           C
ATOM    376  HB2 LEU X  22      -0.538   3.487  23.990  0.00  0.00           H
ATOM    377  HB3 LEU X  22       1.076   2.965  24.320  0.00  0.00           H
ATOM    378  CG  LEU X  22      -0.095   3.066  26.073  0.00  0.00           C
ATOM    379  HG  LEU X  22       0.859   2.943  26.587  0.00  0.00           H
ATOM    380  CD1 LEU X  22      -1.245   3.875  26.779  0.00  0.00           C
ATOM    381 HD11 LEU X  22      -1.481   3.608  27.809  0.00  0.00           H
ATOM    382 HD12 LEU X  22      -0.979   4.931  26.745  0.00  0.00           H
ATOM    383 HD13 LEU X  22      -2.180   3.895  26.219  0.00  0.00           H
ATOM    384  CD2 LEU X  22      -0.614   1.634  25.979  0.00  0.00           C
ATOM    385 HD21 LEU X  22      -0.723   1.137  26.943  0.00  0.00           H
ATOM    386 HD22 LEU X  22      -1.565   1.556  25.453  0.00  0.00           H
ATOM    387 HD23 LEU X  22       0.099   0.947  25.523  0.00  0.00           H
ATOM    388  C   LEU X  22       1.997   5.386  25.680  0.00  0.00           C
ATOM    389  O   LEU X  22       1.681   5.952  26.742  0.00  0.00           O
ATOM    390  N   ALA X  23       3.203   5.269  25.230  0.00  0.00           N
ATOM    391  H   ALA X  23       3.323   4.844  24.322  0.00  0.00           H
ATOM    392  CA  ALA X  23       4.364   5.762  26.024  0.00  0.00           C
ATOM    393  HA  ALA X  23       4.380   5.097  26.887  0.00  0.00           H
ATOM    394  CB  ALA X  23       5.678   5.350  25.383  0.00  0.00           C
ATOM    395  HB1 ALA X  23       6.480   5.773  25.988  0.00  0.00           H
ATOM    396  HB2 ALA X  23       5.726   4.261  25.364  0.00  0.00           H
ATOM    397  HB3 ALA X  23       5.830   5.761  24.385  0.00  0.00           H
ATOM    398  C   ALA X  23       4.299   7.276  26.455  0.00  0.00           C
ATOM    399  O   ALA X  23       4.487   7.592  27.629  0.00  0.00           O
ATOM    400  N   ALA X  24       4.117   8.138  25.498  0.00  0.00           N
ATOM    401  H   ALA X  24       3.866   7.772  24.591  0.00  0.00           H
ATOM    402  CA  ALA X  24       4.088   9.551  25.610  0.00  0.00           C
ATOM    403  HA  ALA X  24       5.025   9.865  26.071  0.00  0.00           H
ATOM    404  CB  ALA X  24       4.037  10.156  24.242  0.00  0.00           C
ATOM    405  HB1 ALA X  24       4.989   9.920  23.767  0.00  0.00           H
ATOM    406  HB2 ALA X  24       3.186   9.810  23.656  0.00  0.00           H
ATOM    407  HB3 ALA X  24       3.926  11.239  24.298  0.00  0.00           H
ATOM    408  C   ALA X  24       2.906  10.061  26.452  0.00  0.00           C
ATOM    409  O   ALA X  24       2.991  11.097  27.100  0.00  0.00           O
ATOM    410  N   LEU X  25       1.828   9.315  26.587  0.00  0.00           N
ATOM    411  H   LEU X  25       1.785   8.492  26.003  0.00  0.00           H
ATOM    412  CA  LEU X  25       0.592   9.709  27.378  0.00  0.00           C
ATOM    413  HA  LEU X  25       0.437  10.787  27.336  0.00  0.00           H
ATOM    414  CB  LEU X  25      -0.495   8.851  26.756  0.00  0.00           C
ATOM    415  HB2 LEU X  25      -0.586   9.136  25.708  0.00  0.00           H
ATOM    416  HB3 LEU X  25      -0.285   7.787  26.869  0.00  0.00           H
ATOM    417  CG  LEU X  25      -1.864   9.122  27.441  0.00  0.00           C
ATOM    418  HG  LEU X  25      -1.716  10.091  27.918  0.00  0.00           H
ATOM    419  CD1 LEU X  25      -2.818   9.376  26.276  0.00  0.00           C
ATOM    420 HD11 LEU X  25      -2.514  10.068  25.490  0.00  0.00           H
ATOM    421 HD12 LEU X  25      -2.985   8.407  25.804  0.00  0.00           H
ATOM    422 HD13 LEU X  25      -3.730   9.847  26.642  0.00  0.00           H
ATOM    423  CD2 LEU X  25      -2.282   8.036  28.416  0.00  0.00           C
ATOM    424 HD21 LEU X  25      -1.420   7.825  29.048  0.00  0.00           H
ATOM    425 HD22 LEU X  25      -3.026   8.502  29.062  0.00  0.00           H
ATOM    426 HD23 LEU X  25      -2.609   7.204  27.793  0.00  0.00           H
ATOM    427  C   LEU X  25       0.865   9.335  28.861  0.00  0.00           C
ATOM    428  O   LEU X  25       0.730  10.094  29.763  0.00  0.00           O
ATOM    429  N   GLU X  26       1.466   8.129  29.057  0.00  0.00           N
ATOM    430  H   GLU X  26       1.737   7.524  28.295  0.00  0.00           H
ATOM    431  CA  GLU X  26       1.688   7.434  30.411  0.00  0.00           C
ATOM    432  HA  GLU X  26       0.809   7.631  31.025  0.00  0.00           H
ATOM    433  CB  GLU X  26       1.845   5.894  30.246  0.00  0.00           C
ATOM    434  HB2 GLU X  26       2.704   5.752  29.590  0.00  0.00           H
ATOM    435  HB3 GLU X  26       2.211   5.408  31.150  0.00  0.00           H
ATOM    436  CG  GLU X  26       0.699   5.165  29.570  0.00  0.00           C
ATOM    437  HG2 GLU X  26       0.339   5.711  28.698  0.00  0.00           H
ATOM    438  HG3 GLU X  26       1.173   4.277  29.151  0.00  0.00           H
ATOM    439  CD  GLU X  26      -0.518   4.856  30.435  0.00  0.00           C
ATOM    440  OE1 GLU X  26      -1.135   3.838  30.269  0.00  0.00           O
ATOM    441  OE2 GLU X  26      -0.774   5.627  31.375  0.00  0.00           O
ATOM    442  C   GLU X  26       2.828   8.089  31.187  0.00  0.00           C
ATOM    443  O   GLU X  26       2.652   8.343  32.439  0.00  0.00           O
ATOM    444  N   SER X  27       3.942   8.489  30.498  0.00  0.00           N
ATOM    445  H   SER X  27       3.979   8.189  29.534  0.00  0.00           H
ATOM    446  CA  SER X  27       5.069   9.280  30.953  0.00  0.00           C
ATOM    447  HA  SER X  27       5.252   8.953  31.977  0.00  0.00           H
ATOM    448  CB  SER X  27       6.304   9.172  30.026  0.00  0.00           C
ATOM    449  HB2 SER X  27       7.226   9.640  30.371  0.00  0.00           H
ATOM    450  HB3 SER X  27       6.518   8.105  29.964  0.00  0.00           H
ATOM    451  OG  SER X  27       5.975   9.658  28.740  0.00  0.00           O
ATOM    452  HG  SER X  27       5.650   8.929  28.207  0.00  0.00           H
ATOM    453  C   SER X  27       4.704  10.795  31.051  0.00  0.00           C
ATOM    454  O   SER X  27       5.573  11.567  31.468  0.00  0.00           O
ATOM    455  N   SER X  28       3.517  11.286  30.686  0.00  0.00           N
ATOM    456  H   SER X  28       2.889  10.589  30.313  0.00  0.00           H
ATOM    457  CA  SER X  28       3.121  12.679  30.732  0.00  0.00           C
ATOM    458  HA  SER X  28       4.034  13.270  30.660  0.00  0.00           H
ATOM    459  CB  SER X  28       2.338  13.136  29.394  0.00  0.00           C
ATOM    460  HB2 SER X  28       1.672  12.343  29.053  0.00  0.00           H
ATOM    461  HB3 SER X  28       1.737  14.034  29.538  0.00  0.00           H
ATOM    462  OG  SER X  28       3.397  13.306  28.496  0.00  0.00           O
ATOM    463  HG  SER X  28       3.275  12.559  27.905  0.00  0.00           H
ATOM    464  C   SER X  28       2.325  13.207  31.933  0.00  0.00           C
ATOM    465  O   SER X  28       1.630  12.515  32.600  0.00  0.00           O
ATOM    466  N   GLU X  29       2.504  14.482  32.273  0.00  0.00           N
ATOM    467  H   GLU X  29       3.150  15.043  31.737  0.00  0.00           H
ATOM    468  CA  GLU X  29       1.515  15.246  32.987  0.00  0.00           C
ATOM    469  HA  GLU X  29       1.014  14.582  33.691  0.00  0.00           H
ATOM    470  CB  GLU X  29       2.296  16.227  33.844  0.00  0.00           C
ATOM    471  HB2 GLU X  29       3.098  15.789  34.437  0.00  0.00           H
ATOM    472  HB3 GLU X  29       2.909  16.837  33.180  0.00  0.00           H
ATOM    473  CG  GLU X  29       1.495  17.139  34.794  0.00  0.00           C
ATOM    474  HG2 GLU X  29       0.664  16.498  35.089  0.00  0.00           H
ATOM    475  HG3 GLU X  29       2.070  17.365  35.691  0.00  0.00           H
ATOM    476  CD  GLU X  29       0.943  18.373  34.073  0.00  0.00           C
ATOM    477  OE1 GLU X  29       1.131  18.523  32.876  0.00  0.00           O
ATOM    478  OE2 GLU X  29       0.269  19.208  34.747  0.00  0.00           O
ATOM    479  C   GLU X  29       0.443  15.856  32.103  0.00  0.00           C
ATOM    480  O   GLU X  29      -0.787  15.882  32.422  0.00  0.00           O
ATOM    481  N   THR X  30       0.877  16.282  30.887  0.00  0.00           N
ATOM    482  H   THR X  30       1.885  16.342  30.855  0.00  0.00           H
ATOM    483  CA  THR X  30       0.028  16.679  29.751  0.00  0.00           C
ATOM    484  HA  THR X  30      -0.993  16.368  29.972  0.00  0.00           H
ATOM    485  CB  THR X  30       0.016  18.233  29.633  0.00  0.00           C
ATOM    486  HB  THR X  30       1.022  18.614  29.455  0.00  0.00           H
ATOM    487  CG2 THR X  30      -0.852  18.819  28.528  0.00  0.00           C
ATOM    488 HG21 THR X  30      -1.812  18.320  28.656  0.00  0.00           H
ATOM    489 HG22 THR X  30      -1.026  19.882  28.694  0.00  0.00           H
ATOM    490 HG23 THR X  30      -0.373  18.631  27.567  0.00  0.00           H
ATOM    491  OG1 THR X  30      -0.390  18.859  30.788  0.00  0.00           O
ATOM    492  HG1 THR X  30       0.268  18.731  31.475  0.00  0.00           H
ATOM    493  C   THR X  30       0.609  16.192  28.395  0.00  0.00           C
ATOM    494  O   THR X  30       1.829  16.398  28.197  0.00  0.00           O
ATOM    495  N   ILE X  31      -0.169  15.536  27.484  0.00  0.00           N
ATOM    496  H   ILE X  31      -1.160  15.385  27.612  0.00  0.00           H
ATOM    497  CA  ILE X  31       0.296  15.143  26.163  0.00  0.00           C
ATOM    498  HA  ILE X  31       1.369  15.331  26.114  0.00  0.00           H
ATOM    499  CB  ILE X  31       0.003  13.648  25.889  0.00  0.00           C
ATOM    500  HB  ILE X  31       0.492  13.085  26.685  0.00  0.00           H
ATOM    501  CG2 ILE X  31      -1.563  13.405  25.939  0.00  0.00           C
ATOM    502 HG21 ILE X  31      -1.740  12.363  26.204  0.00  0.00           H
ATOM    503 HG22 ILE X  31      -2.129  14.055  26.607  0.00  0.00           H
ATOM    504 HG23 ILE X  31      -1.916  13.556  24.919  0.00  0.00           H
ATOM    505  CG1 ILE X  31       0.669  13.243  24.568  0.00  0.00           C
ATOM    506 HG12 ILE X  31       0.346  13.833  23.710  0.00  0.00           H
ATOM    507 HG13 ILE X  31       1.743  13.427  24.572  0.00  0.00           H
ATOM    508  CD1 ILE X  31       0.485  11.815  24.131  0.00  0.00           C
ATOM    509 HD11 ILE X  31       0.818  11.051  24.834  0.00  0.00           H
ATOM    510 HD12 ILE X  31      -0.563  11.550  23.995  0.00  0.00           H
ATOM    511 HD13 ILE X  31       0.958  11.663  23.161  0.00  0.00           H
ATOM    512  C   ILE X  31      -0.426  16.090  25.108  0.00  0.00           C
ATOM    513  O   ILE X  31      -1.643  16.226  25.196  0.00  0.00           O
ATOM    514  N   TYR X  32       0.265  16.670  24.176  0.00  0.00           N
ATOM    515  H   TYR X  32       1.259  16.502  24.238  0.00  0.00           H
ATOM    516  CA  TYR X  32      -0.125  17.456  23.052  0.00  0.00           C
ATOM    517  HA  TYR X  32      -1.129  17.863  23.168  0.00  0.00           H
ATOM    518  CB  TYR X  32       0.848  18.637  23.010  0.00  0.00           C
ATOM    519  HB2 TYR X  32       1.874  18.272  23.055  0.00  0.00           H
ATOM    520  HB3 TYR X  32       0.731  19.030  22.000  0.00  0.00           H
ATOM    521  CG  TYR X  32       0.569  19.772  24.025  0.00  0.00           C
ATOM    522  CD1 TYR X  32       0.976  19.716  25.362  0.00  0.00           C
ATOM    523  HD1 TYR X  32       1.577  18.918  25.772  0.00  0.00           H
ATOM    524  CE1 TYR X  32       0.587  20.709  26.203  0.00  0.00           C
ATOM    525  HE1 TYR X  32       0.952  20.539  27.205  0.00  0.00           H
ATOM    526  CZ  TYR X  32      -0.310  21.731  25.897  0.00  0.00           C
ATOM    527  OH  TYR X  32      -0.763  22.603  26.883  0.00  0.00           O
ATOM    528  HH  TYR X  32      -0.404  22.400  27.750  0.00  0.00           H
ATOM    529  CE2 TYR X  32      -0.785  21.786  24.565  0.00  0.00           C
ATOM    530  HE2 TYR X  32      -1.397  22.647  24.339  0.00  0.00           H
ATOM    531  CD2 TYR X  32      -0.300  20.867  23.609  0.00  0.00           C
ATOM    532  HD2 TYR X  32      -0.577  20.981  22.571  0.00  0.00           H
ATOM    533  C   TYR X  32       0.068  16.616  21.720  0.00  0.00           C
ATOM    534  O   TYR X  32       1.184  16.274  21.372  0.00  0.00           O
ATOM    535  N   PRO X  33      -1.024  16.065  21.129  0.00  0.00           N
ATOM    536  CD  PRO X  33      -2.304  15.946  21.882  0.00  0.00           C
ATOM    537  HD2 PRO X  33      -3.053  16.633  21.487  0.00  0.00           H
ATOM    538  HD3 PRO X  33      -2.202  16.031  22.964  0.00  0.00           H
ATOM    539  CG  PRO X  33      -2.717  14.481  21.589  0.00  0.00           C
ATOM    540  HG2 PRO X  33      -2.029  13.838  22.138  0.00  0.00           H
ATOM    541  HG3 PRO X  33      -3.758  14.249  21.815  0.00  0.00           H
ATOM    542  CB  PRO X  33      -2.225  14.319  20.126  0.00  0.00           C
ATOM    543  HB2 PRO X  33      -1.968  13.263  20.045  0.00  0.00           H
ATOM    544  HB3 PRO X  33      -3.071  14.554  19.481  0.00  0.00           H
ATOM    545  CA  PRO X  33      -0.994  15.265  19.967  0.00  0.00           C
ATOM    546  HA  PRO X  33      -0.044  14.732  19.974  0.00  0.00           H
ATOM    547  C   PRO X  33      -1.111  16.169  18.778  0.00  0.00           C
ATOM    548  O   PRO X  33      -1.988  17.059  18.765  0.00  0.00           O
ATOM    549  N   VAL X  34      -0.278  15.905  17.750  0.00  0.00           N
ATOM    550  H   VAL X  34       0.363  15.128  17.826  0.00  0.00           H
ATOM    551  CA  VAL X  34      -0.027  16.953  16.707  0.00  0.00           C
ATOM    552  HA  VAL X  34      -0.847  17.668  16.638  0.00  0.00           H
ATOM    553  CB  VAL X  34       1.325  17.691  17.054  0.00  0.00           C
ATOM    554  HB  VAL X  34       2.029  16.860  17.005  0.00  0.00           H
ATOM    555  CG1 VAL X  34       1.787  18.621  15.894  0.00  0.00           C
ATOM    556 HG11 VAL X  34       1.190  19.522  15.753  0.00  0.00           H
ATOM    557 HG12 VAL X  34       2.764  18.978  16.218  0.00  0.00           H
ATOM    558 HG13 VAL X  34       1.771  18.165  14.904  0.00  0.00           H
ATOM    559  CG2 VAL X  34       1.391  18.519  18.309  0.00  0.00           C
ATOM    560 HG21 VAL X  34       1.132  17.999  19.231  0.00  0.00           H
ATOM    561 HG22 VAL X  34       2.387  18.958  18.361  0.00  0.00           H
ATOM    562 HG23 VAL X  34       0.583  19.250  18.263  0.00  0.00           H
ATOM    563  C   VAL X  34       0.015  16.216  15.367  0.00  0.00           C
ATOM    564  O   VAL X  34       0.643  15.155  15.209  0.00  0.00           O
ATOM    565  N   TYR X  35      -0.607  16.798  14.353  0.00  0.00           N
ATOM    566  H   TYR X  35      -1.054  17.699  14.446  0.00  0.00           H
ATOM    567  CA  TYR X  35      -0.259  16.530  12.968  0.00  0.00           C
ATOM    568  HA  TYR X  35       0.555  15.808  12.913  0.00  0.00           H
ATOM    569  CB  TYR X  35      -1.522  15.791  12.375  0.00  0.00           C
ATOM    570  HB2 TYR X  35      -1.704  14.982  13.083  0.00  0.00           H
ATOM    571  HB3 TYR X  35      -2.363  16.481  12.447  0.00  0.00           H
ATOM    572  CG  TYR X  35      -1.263  15.239  11.018  0.00  0.00           C
ATOM    573  CD1 TYR X  35      -2.083  15.656   9.936  0.00  0.00           C
ATOM    574  HD1 TYR X  35      -2.740  16.506  10.044  0.00  0.00           H
ATOM    575  CE1 TYR X  35      -2.003  14.926   8.769  0.00  0.00           C
ATOM    576  HE1 TYR X  35      -2.412  15.254   7.825  0.00  0.00           H
ATOM    577  CZ  TYR X  35      -1.132  13.765   8.597  0.00  0.00           C
ATOM    578  OH  TYR X  35      -1.104  13.100   7.416  0.00  0.00           O
ATOM    579  HH  TYR X  35      -1.183  12.148   7.511  0.00  0.00           H
ATOM    580  CE2 TYR X  35      -0.346  13.343   9.674  0.00  0.00           C
ATOM    581  HE2 TYR X  35       0.252  12.449   9.574  0.00  0.00           H
ATOM    582  CD2 TYR X  35      -0.344  14.149  10.904  0.00  0.00           C
ATOM    583  HD2 TYR X  35       0.243  13.796  11.739  0.00  0.00           H
ATOM    584  C   TYR X  35       0.153  17.764  12.105  0.00  0.00           C
ATOM    585  O   TYR X  35      -0.308  18.778  12.552  0.00  0.00           O
ATOM    586  N   VAL X  36       0.913  17.659  10.963  0.00  0.00           N
ATOM    587  H   VAL X  36       1.144  16.723  10.664  0.00  0.00           H
ATOM    588  CA  VAL X  36       1.501  18.822  10.306  0.00  0.00           C
ATOM    589  HA  VAL X  36       0.985  19.736  10.598  0.00  0.00           H
ATOM    590  CB  VAL X  36       2.966  18.899  10.806  0.00  0.00           C
ATOM    591  HB  VAL X  36       3.351  17.881  10.849  0.00  0.00           H
ATOM    592  CG1 VAL X  36       3.819  19.838   9.937  0.00  0.00           C
ATOM    593 HG11 VAL X  36       3.738  19.655   8.865  0.00  0.00           H
ATOM    594 HG12 VAL X  36       3.453  20.853  10.090  0.00  0.00           H
ATOM    595 HG13 VAL X  36       4.856  19.722  10.253  0.00  0.00           H
ATOM    596  CG2 VAL X  36       3.050  19.437  12.225  0.00  0.00           C
ATOM    597 HG21 VAL X  36       2.511  20.383  12.173  0.00  0.00           H
ATOM    598 HG22 VAL X  36       2.517  18.773  12.905  0.00  0.00           H
ATOM    599 HG23 VAL X  36       4.106  19.571  12.461  0.00  0.00           H
ATOM    600  C   VAL X  36       1.293  18.635   8.742  0.00  0.00           C
ATOM    601  O   VAL X  36       1.909  17.830   8.107  0.00  0.00           O
ATOM    602  N   LEU X  37       0.569  19.605   8.073  0.00  0.00           N
ATOM    603  H   LEU X  37       0.348  20.422   8.623  0.00  0.00           H
ATOM    604  CA  LEU X  37       0.358  19.706   6.617  0.00  0.00           C
ATOM    605  HA  LEU X  37       0.760  18.849   6.076  0.00  0.00           H
ATOM    606  CB  LEU X  37      -1.171  19.873   6.232  0.00  0.00           C
ATOM    607  HB2 LEU X  37      -1.632  20.764   6.660  0.00  0.00           H
ATOM    608  HB3 LEU X  37      -1.290  19.861   5.149  0.00  0.00           H
ATOM    609  CG  LEU X  37      -2.097  18.760   6.736  0.00  0.00           C
ATOM    610  HG  LEU X  37      -1.795  18.542   7.761  0.00  0.00           H
ATOM    611  CD1 LEU X  37      -3.590  18.975   6.634  0.00  0.00           C
ATOM    612 HD11 LEU X  37      -3.895  19.687   7.401  0.00  0.00           H
ATOM    613 HD12 LEU X  37      -3.714  19.446   5.658  0.00  0.00           H
ATOM    614 HD13 LEU X  37      -4.217  18.100   6.802  0.00  0.00           H
ATOM    615  CD2 LEU X  37      -1.890  17.520   5.901  0.00  0.00           C
ATOM    616 HD21 LEU X  37      -2.020  17.805   4.857  0.00  0.00           H
ATOM    617 HD22 LEU X  37      -0.860  17.184   6.022  0.00  0.00           H
ATOM    618 HD23 LEU X  37      -2.652  16.769   6.107  0.00  0.00           H
ATOM    619  C   LEU X  37       1.176  20.902   6.128  0.00  0.00           C
ATOM    620  O   LEU X  37       0.742  21.885   5.514  0.00  0.00           O
ATOM    621  N   ASP X  38       2.481  20.851   6.360  0.00  0.00           N
ATOM    622  H   ASP X  38       2.947  20.121   6.880  0.00  0.00           H
ATOM    623  CA  ASP X  38       3.463  21.775   5.836  0.00  0.00           C
ATOM    624  HA  ASP X  38       3.154  22.818   5.912  0.00  0.00           H
ATOM    625  CB  ASP X  38       4.828  21.559   6.639  0.00  0.00           C
ATOM    626  HB2 ASP X  38       4.705  21.762   7.702  0.00  0.00           H
ATOM    627  HB3 ASP X  38       5.137  20.514   6.648  0.00  0.00           H
ATOM    628  CG  ASP X  38       5.916  22.424   6.125  0.00  0.00           C
ATOM    629  OD1 ASP X  38       7.101  22.138   6.502  0.00  0.00           O
ATOM    630  OD2 ASP X  38       5.733  23.324   5.248  0.00  0.00           O
ATOM    631  C   ASP X  38       3.640  21.598   4.334  0.00  0.00           C
ATOM    632  O   ASP X  38       3.938  20.442   4.031  0.00  0.00           O
ATOM    633  N   ARG X  39       3.507  22.525   3.410  0.00  0.00           N
ATOM    634  H   ARG X  39       3.192  23.387   3.832  0.00  0.00           H
ATOM    635  CA  ARG X  39       3.738  22.388   2.006  0.00  0.00           C
ATOM    636  HA  ARG X  39       3.374  21.400   1.727  0.00  0.00           H
ATOM    637  CB  ARG X  39       2.992  23.520   1.162  0.00  0.00           C
ATOM    638  HB2 ARG X  39       3.615  24.414   1.136  0.00  0.00           H
ATOM    639  HB3 ARG X  39       3.079  23.212   0.120  0.00  0.00           H
ATOM    640  CG  ARG X  39       1.648  24.100   1.626  0.00  0.00           C
ATOM    641  HG2 ARG X  39       1.834  24.596   2.579  0.00  0.00           H
ATOM    642  HG3 ARG X  39       1.258  24.827   0.914  0.00  0.00           H
ATOM    643  CD  ARG X  39       0.611  22.978   1.854  0.00  0.00           C
ATOM    644  HD2 ARG X  39       0.541  22.356   0.962  0.00  0.00           H
ATOM    645  HD3 ARG X  39       1.084  22.345   2.604  0.00  0.00           H
ATOM    646  NE  ARG X  39      -0.695  23.454   2.354  0.00  0.00           N
ATOM    647  HE  ARG X  39      -0.991  23.283   3.305  0.00  0.00           H
ATOM    648  CZ  ARG X  39      -1.523  24.233   1.622  0.00  0.00           C
ATOM    649  NH1 ARG X  39      -1.347  24.836   0.453  0.00  0.00           N
ATOM    650 HH11 ARG X  39      -2.081  25.390   0.037  0.00  0.00           H
ATOM    651 HH12 ARG X  39      -0.576  24.735  -0.192  0.00  0.00           H
ATOM    652  NH2 ARG X  39      -2.621  24.552   2.205  0.00  0.00           N
ATOM    653 HH21 ARG X  39      -3.300  25.131   1.732  0.00  0.00           H
ATOM    654 HH22 ARG X  39      -2.879  24.180   3.108  0.00  0.00           H
ATOM    655  C   ARG X  39       5.210  22.280   1.632  0.00  0.00           C
ATOM    656  O   ARG X  39       5.378  21.969   0.499  0.00  0.00           O
ATOM    657  N   ARG X  40       6.169  22.485   2.521  0.00  0.00           N
ATOM    658  H   ARG X  40       5.876  22.906   3.391  0.00  0.00           H
ATOM    659  CA  ARG X  40       7.545  22.060   2.272  0.00  0.00           C
ATOM    660  HA  ARG X  40       7.830  22.305   1.249  0.00  0.00           H
ATOM    661  CB  ARG X  40       8.548  22.697   3.243  0.00  0.00           C
ATOM    662  HB2 ARG X  40       8.317  22.212   4.192  0.00  0.00           H
ATOM    663  HB3 ARG X  40       9.536  22.369   2.918  0.00  0.00           H
ATOM    664  CG  ARG X  40       8.553  24.304   3.157  0.00  0.00           C
ATOM    665  HG2 ARG X  40       8.998  24.684   2.237  0.00  0.00           H
ATOM    666  HG3 ARG X  40       7.518  24.619   3.020  0.00  0.00           H
ATOM    667  CD  ARG X  40       9.186  24.904   4.396  0.00  0.00           C
ATOM    668  HD2 ARG X  40      10.124  24.349   4.440  0.00  0.00           H
ATOM    669  HD3 ARG X  40       9.334  25.973   4.246  0.00  0.00           H
ATOM    670  NE  ARG X  40       8.479  24.582   5.621  0.00  0.00           N
ATOM    671  HE  ARG X  40       7.810  23.826   5.622  0.00  0.00           H
ATOM    672  CZ  ARG X  40       8.506  25.174   6.824  0.00  0.00           C
ATOM    673  NH1 ARG X  40       7.934  24.485   7.743  0.00  0.00           N
ATOM    674 HH11 ARG X  40       7.905  24.906   8.661  0.00  0.00           H
ATOM    675 HH12 ARG X  40       7.622  23.538   7.583  0.00  0.00           H
ATOM    676  NH2 ARG X  40       9.070  26.279   7.009  0.00  0.00           N
ATOM    677 HH21 ARG X  40       9.014  26.692   7.929  0.00  0.00           H
ATOM    678 HH22 ARG X  40       9.371  26.852   6.234  0.00  0.00           H
ATOM    679  C   ARG X  40       7.633  20.520   2.395  0.00  0.00           C
ATOM    680  O   ARG X  40       8.251  19.831   1.554  0.00  0.00           O
ATOM    681  N   PHE X  41       6.963  19.950   3.412  0.00  0.00           N
ATOM    682  H   PHE X  41       6.355  20.550   3.951  0.00  0.00           H
ATOM    683  CA  PHE X  41       6.765  18.503   3.590  0.00  0.00           C
ATOM    684  HA  PHE X  41       7.759  18.063   3.671  0.00  0.00           H
ATOM    685  CB  PHE X  41       6.182  18.173   4.944  0.00  0.00           C
ATOM    686  HB2 PHE X  41       6.872  18.390   5.760  0.00  0.00           H
ATOM    687  HB3 PHE X  41       5.285  18.776   5.084  0.00  0.00           H
ATOM    688  CG  PHE X  41       5.729  16.759   5.169  0.00  0.00           C
ATOM    689  CD1 PHE X  41       4.383  16.390   5.371  0.00  0.00           C
ATOM    690  HD1 PHE X  41       3.568  17.065   5.152  0.00  0.00           H
ATOM    691  CE1 PHE X  41       4.020  15.017   5.536  0.00  0.00           C
ATOM    692  HE1 PHE X  41       2.981  14.758   5.676  0.00  0.00           H
ATOM    693  CZ  PHE X  41       5.052  14.054   5.766  0.00  0.00           C
ATOM    694  HZ  PHE X  41       4.847  13.031   6.045  0.00  0.00           H
ATOM    695  CE2 PHE X  41       6.380  14.411   5.474  0.00  0.00           C
ATOM    696  HE2 PHE X  41       7.207  13.743   5.669  0.00  0.00           H
ATOM    697  CD2 PHE X  41       6.714  15.760   5.256  0.00  0.00           C
ATOM    698  HD2 PHE X  41       7.712  16.052   4.964  0.00  0.00           H
ATOM    699  C   PHE X  41       6.041  17.976   2.383  0.00  0.00           C
ATOM    700  O   PHE X  41       6.440  16.950   1.910  0.00  0.00           O
ATOM    701  N   LEU X  42       4.926  18.569   2.019  0.00  0.00           N
ATOM    702  H   LEU X  42       4.507  19.266   2.617  0.00  0.00           H
ATOM    703  CA  LEU X  42       3.979  17.966   1.020  0.00  0.00           C
ATOM    704  HA  LEU X  42       3.894  16.916   1.299  0.00  0.00           H
ATOM    705  CB  LEU X  42       2.595  18.679   1.105  0.00  0.00           C
ATOM    706  HB2 LEU X  42       2.683  19.752   0.939  0.00  0.00           H
ATOM    707  HB3 LEU X  42       1.982  18.366   0.260  0.00  0.00           H
ATOM    708  CG  LEU X  42       1.801  18.499   2.470  0.00  0.00           C
ATOM    709  HG  LEU X  42       2.382  18.755   3.356  0.00  0.00           H
ATOM    710  CD1 LEU X  42       0.560  19.360   2.440  0.00  0.00           C
ATOM    711 HD11 LEU X  42       0.640  20.446   2.482  0.00  0.00           H
ATOM    712 HD12 LEU X  42      -0.048  19.047   1.591  0.00  0.00           H
ATOM    713 HD13 LEU X  42       0.080  19.152   3.396  0.00  0.00           H
ATOM    714  CD2 LEU X  42       1.463  17.119   2.851  0.00  0.00           C
ATOM    715 HD21 LEU X  42       1.213  17.134   3.911  0.00  0.00           H
ATOM    716 HD22 LEU X  42       0.643  16.746   2.237  0.00  0.00           H
ATOM    717 HD23 LEU X  42       2.368  16.512   2.850  0.00  0.00           H
ATOM    718  C   LEU X  42       4.597  17.991  -0.434  0.00  0.00           C
ATOM    719  O   LEU X  42       4.227  17.124  -1.224  0.00  0.00           O
ATOM    720  N   ALA X  43       5.432  18.933  -0.587  0.00  0.00           N
ATOM    721  H   ALA X  43       5.537  19.564   0.195  0.00  0.00           H
ATOM    722  CA  ALA X  43       6.246  19.206  -1.789  0.00  0.00           C
ATOM    723  HA  ALA X  43       5.497  19.003  -2.554  0.00  0.00           H
ATOM    724  CB  ALA X  43       6.790  20.609  -1.867  0.00  0.00           C
ATOM    725  HB1 ALA X  43       7.479  20.675  -2.709  0.00  0.00           H
ATOM    726  HB2 ALA X  43       6.077  21.429  -1.949  0.00  0.00           H
ATOM    727  HB3 ALA X  43       7.399  20.759  -0.975  0.00  0.00           H
ATOM    728  C   ALA X  43       7.375  18.161  -2.028  0.00  0.00           C
ATOM    729  O   ALA X  43       7.558  17.776  -3.173  0.00  0.00           O
ATOM    730  N   SER X  44       7.972  17.677  -0.946  0.00  0.00           N
ATOM    731  H   SER X  44       7.759  18.027  -0.023  0.00  0.00           H
ATOM    732  CA  SER X  44       9.035  16.600  -1.067  0.00  0.00           C
ATOM    733  HA  SER X  44       9.661  16.663  -1.957  0.00  0.00           H
ATOM    734  CB  SER X  44       9.907  16.563   0.182  0.00  0.00           C
ATOM    735  HB2 SER X  44      10.210  17.517   0.615  0.00  0.00           H
ATOM    736  HB3 SER X  44       9.369  16.024   0.961  0.00  0.00           H
ATOM    737  OG  SER X  44      11.135  15.936  -0.117  0.00  0.00           O
ATOM    738  HG  SER X  44      11.817  16.423   0.352  0.00  0.00           H
ATOM    739  C   SER X  44       8.341  15.231  -1.106  0.00  0.00           C
ATOM    740  O   SER X  44       9.001  14.293  -1.520  0.00  0.00           O
ATOM    741  N   ALA X  45       7.105  15.108  -0.520  0.00  0.00           N
ATOM    742  H   ALA X  45       6.691  15.938  -0.120  0.00  0.00           H
ATOM    743  CA  ALA X  45       6.272  13.858  -0.636  0.00  0.00           C
ATOM    744  HA  ALA X  45       6.990  13.087  -0.357  0.00  0.00           H
ATOM    745  CB  ALA X  45       5.117  13.989   0.409  0.00  0.00           C
ATOM    746  HB1 ALA X  45       5.536  14.123   1.406  0.00  0.00           H
ATOM    747  HB2 ALA X  45       4.518  14.808   0.009  0.00  0.00           H
ATOM    748  HB3 ALA X  45       4.560  13.054   0.472  0.00  0.00           H
ATOM    749  C   ALA X  45       5.847  13.505  -2.007  0.00  0.00           C
ATOM    750  O   ALA X  45       5.923  14.276  -2.982  0.00  0.00           O
ATOM    751  N   MET X  46       5.365  12.312  -2.115  0.00  0.00           N
ATOM    752  H   MET X  46       5.235  11.742  -1.292  0.00  0.00           H
ATOM    753  CA  MET X  46       5.147  11.573  -3.360  0.00  0.00           C
ATOM    754  HA  MET X  46       5.999  11.861  -3.975  0.00  0.00           H
ATOM    755  CB  MET X  46       5.254  10.069  -2.977  0.00  0.00           C
ATOM    756  HB2 MET X  46       5.704   9.454  -3.756  0.00  0.00           H
ATOM    757  HB3 MET X  46       5.979  10.048  -2.164  0.00  0.00           H
ATOM    758  CG  MET X  46       3.845   9.489  -2.629  0.00  0.00           C
ATOM    759  HG2 MET X  46       3.187   9.463  -3.498  0.00  0.00           H
ATOM    760  HG3 MET X  46       4.032   8.443  -2.385  0.00  0.00           H
ATOM    761  SD  MET X  46       2.952  10.221  -1.238  0.00  0.00           S
ATOM    762  CE  MET X  46       3.975   9.852   0.215  0.00  0.00           C
ATOM    763  HE1 MET X  46       5.043  10.032   0.094  0.00  0.00           H
ATOM    764  HE2 MET X  46       3.726  10.486   1.066  0.00  0.00           H
ATOM    765  HE3 MET X  46       3.773   8.797   0.402  0.00  0.00           H
ATOM    766  C   MET X  46       3.836  11.987  -4.175  0.00  0.00           C
ATOM    767  O   MET X  46       3.023  12.739  -3.637  0.00  0.00           O
ATOM    768  N   HID X  47       3.644  11.454  -5.394  0.00  0.00           N
ATOM    769  H   HID X  47       4.374  10.833  -5.714  0.00  0.00           H
ATOM    770  CA  HID X  47       2.643  11.797  -6.401  0.00  0.00           C
ATOM    771  HA  HID X  47       2.824  12.861  -6.554  0.00  0.00           H
ATOM    772  CB  HID X  47       3.003  11.059  -7.717  0.00  0.00           C
ATOM    773  HB2 HID X  47       2.999   9.972  -7.634  0.00  0.00           H
ATOM    774  HB3 HID X  47       2.424  11.330  -8.600  0.00  0.00           H
ATOM    775  CG  HID X  47       4.408  11.428  -8.221  0.00  0.00           C
ATOM    776  ND1 HID X  47       5.533  10.759  -7.899  0.00  0.00           N
ATOM    777  HD1 HID X  47       5.587   9.942  -7.308  0.00  0.00           H
ATOM    778  CE1 HID X  47       6.516  11.286  -8.614  0.00  0.00           C
ATOM    779  HE1 HID X  47       7.551  11.056  -8.405  0.00  0.00           H
ATOM    780  NE2 HID X  47       6.109  12.305  -9.474  0.00  0.00           N
ATOM    781  CD2 HID X  47       4.707  12.301  -9.273  0.00  0.00           C
ATOM    782  HD2 HID X  47       3.979  12.743  -9.937  0.00  0.00           H
ATOM    783  C   HID X  47       1.145  11.534  -6.128  0.00  0.00           C
ATOM    784  O   HID X  47       0.301  11.364  -7.010  0.00  0.00           O
ATOM    785  N   ILE X  48       0.823  11.544  -4.845  0.00  0.00           N
ATOM    786  H   ILE X  48       1.597  11.677  -4.210  0.00  0.00           H
ATOM    787  CA  ILE X  48      -0.585  11.201  -4.352  0.00  0.00           C
ATOM    788  HA  ILE X  48      -0.742  10.154  -4.613  0.00  0.00           H
ATOM    789  CB  ILE X  48      -0.508  11.298  -2.818  0.00  0.00           C
ATOM    790  HB  ILE X  48       0.217  10.547  -2.506  0.00  0.00           H
ATOM    791  CG2 ILE X  48      -0.140  12.678  -2.262  0.00  0.00           C
ATOM    792 HG21 ILE X  48      -0.908  13.416  -2.493  0.00  0.00           H
ATOM    793 HG22 ILE X  48      -0.028  12.759  -1.181  0.00  0.00           H
ATOM    794 HG23 ILE X  48       0.738  13.031  -2.802  0.00  0.00           H
ATOM    795  CG1 ILE X  48      -1.845  10.789  -2.267  0.00  0.00           C
ATOM    796 HG12 ILE X  48      -2.671  11.299  -2.763  0.00  0.00           H
ATOM    797 HG13 ILE X  48      -1.850   9.715  -2.451  0.00  0.00           H
ATOM    798  CD1 ILE X  48      -2.001  10.928  -0.800  0.00  0.00           C
ATOM    799 HD11 ILE X  48      -2.890  10.408  -0.442  0.00  0.00           H
ATOM    800 HD12 ILE X  48      -1.095  10.477  -0.395  0.00  0.00           H
ATOM    801 HD13 ILE X  48      -2.167  11.965  -0.510  0.00  0.00           H
ATOM    802  C   ILE X  48      -1.745  11.859  -4.956  0.00  0.00           C
ATOM    803  O   ILE X  48      -2.012  13.058  -4.846  0.00  0.00           O
ATOM    804  N   GLY X  49      -2.548  11.069  -5.674  0.00  0.00           N
ATOM    805  H   GLY X  49      -2.206  10.131  -5.829  0.00  0.00           H
ATOM    806  CA  GLY X  49      -3.760  11.607  -6.402  0.00  0.00           C
ATOM    807  HA2 GLY X  49      -4.125  10.808  -7.048  0.00  0.00           H
ATOM    808  HA3 GLY X  49      -3.539  12.477  -7.021  0.00  0.00           H
ATOM    809  C   GLY X  49      -4.952  11.842  -5.469  0.00  0.00           C
ATOM    810  O   GLY X  49      -5.029  11.449  -4.273  0.00  0.00           O
ATOM    811  N   ALA X  50      -6.003  12.398  -6.102  0.00  0.00           N
ATOM    812  H   ALA X  50      -5.968  12.631  -7.085  0.00  0.00           H
ATOM    813  CA  ALA X  50      -7.169  12.944  -5.287  0.00  0.00           C
ATOM    814  HA  ALA X  50      -6.822  13.708  -4.592  0.00  0.00           H
ATOM    815  CB  ALA X  50      -8.182  13.656  -6.203  0.00  0.00           C
ATOM    816  HB1 ALA X  50      -7.685  14.426  -6.792  0.00  0.00           H
ATOM    817  HB2 ALA X  50      -8.604  12.876  -6.837  0.00  0.00           H
ATOM    818  HB3 ALA X  50      -9.003  14.118  -5.655  0.00  0.00           H
ATOM    819  C   ALA X  50      -7.933  12.002  -4.349  0.00  0.00           C
ATOM    820  O   ALA X  50      -8.156  12.328  -3.125  0.00  0.00           O
ATOM    821  N   LEU X  51      -8.210  10.782  -4.822  0.00  0.00           N
ATOM    822  H   LEU X  51      -7.731  10.595  -5.691  0.00  0.00           H
ATOM    823  CA  LEU X  51      -8.993   9.788  -4.051  0.00  0.00           C
ATOM    824  HA  LEU X  51      -9.982  10.141  -3.758  0.00  0.00           H
ATOM    825  CB  LEU X  51      -9.216   8.521  -4.884  0.00  0.00           C
ATOM    826  HB2 LEU X  51      -8.300   8.224  -5.396  0.00  0.00           H
ATOM    827  HB3 LEU X  51      -9.498   7.722  -4.198  0.00  0.00           H
ATOM    828  CG  LEU X  51     -10.442   8.508  -5.865  0.00  0.00           C
ATOM    829  HG  LEU X  51     -11.201   9.012  -5.266  0.00  0.00           H
ATOM    830  CD1 LEU X  51     -10.223   9.502  -7.037  0.00  0.00           C
ATOM    831 HD11 LEU X  51      -9.400   9.157  -7.663  0.00  0.00           H
ATOM    832 HD12 LEU X  51     -11.139   9.500  -7.628  0.00  0.00           H
ATOM    833 HD13 LEU X  51     -10.005  10.472  -6.589  0.00  0.00           H
ATOM    834  CD2 LEU X  51     -10.952   7.086  -6.253  0.00  0.00           C
ATOM    835 HD21 LEU X  51     -10.320   6.531  -6.947  0.00  0.00           H
ATOM    836 HD22 LEU X  51     -10.952   6.485  -5.343  0.00  0.00           H
ATOM    837 HD23 LEU X  51     -11.961   7.115  -6.664  0.00  0.00           H
ATOM    838  C   LEU X  51      -8.258   9.437  -2.750  0.00  0.00           C
ATOM    839  O   LEU X  51      -8.861   9.459  -1.617  0.00  0.00           O
ATOM    840  N   ARG X  52      -6.930   9.129  -2.845  0.00  0.00           N
ATOM    841  H   ARG X  52      -6.568   8.994  -3.778  0.00  0.00           H
ATOM    842  CA  ARG X  52      -6.145   8.659  -1.663  0.00  0.00           C
ATOM    843  HA  ARG X  52      -6.701   7.867  -1.161  0.00  0.00           H
ATOM    844  CB  ARG X  52      -4.828   8.047  -2.017  0.00  0.00           C
ATOM    845  HB2 ARG X  52      -5.043   7.270  -2.750  0.00  0.00           H
ATOM    846  HB3 ARG X  52      -4.236   8.875  -2.405  0.00  0.00           H
ATOM    847  CG  ARG X  52      -4.165   7.498  -0.708  0.00  0.00           C
ATOM    848  HG2 ARG X  52      -3.785   8.275  -0.044  0.00  0.00           H
ATOM    849  HG3 ARG X  52      -4.875   6.861  -0.179  0.00  0.00           H
ATOM    850  CD  ARG X  52      -2.965   6.610  -0.927  0.00  0.00           C
ATOM    851  HD2 ARG X  52      -2.826   6.155   0.054  0.00  0.00           H
ATOM    852  HD3 ARG X  52      -3.227   5.796  -1.602  0.00  0.00           H
ATOM    853  NE  ARG X  52      -1.715   7.251  -1.375  0.00  0.00           N
ATOM    854  HE  ARG X  52      -1.146   7.669  -0.653  0.00  0.00           H
ATOM    855  CZ  ARG X  52      -1.202   7.110  -2.547  0.00  0.00           C
ATOM    856  NH1 ARG X  52      -0.007   7.627  -2.647  0.00  0.00           N
ATOM    857 HH11 ARG X  52       0.471   7.675  -3.536  0.00  0.00           H
ATOM    858 HH12 ARG X  52       0.508   7.720  -1.784  0.00  0.00           H
ATOM    859  NH2 ARG X  52      -1.676   6.513  -3.609  0.00  0.00           N
ATOM    860 HH21 ARG X  52      -1.072   6.394  -4.410  0.00  0.00           H
ATOM    861 HH22 ARG X  52      -2.527   5.986  -3.475  0.00  0.00           H
ATOM    862  C   ARG X  52      -5.849   9.820  -0.687  0.00  0.00           C
ATOM    863  O   ARG X  52      -5.926   9.580   0.506  0.00  0.00           O
ATOM    864  N   TRP X  53      -5.798  11.006  -1.218  0.00  0.00           N
ATOM    865  H   TRP X  53      -5.841  11.065  -2.225  0.00  0.00           H
ATOM    866  CA  TRP X  53      -5.881  12.263  -0.402  0.00  0.00           C
ATOM    867  HA  TRP X  53      -5.098  12.286   0.356  0.00  0.00           H
ATOM    868  CB  TRP X  53      -5.630  13.504  -1.302  0.00  0.00           C
ATOM    869  HB2 TRP X  53      -5.860  13.386  -2.361  0.00  0.00           H
ATOM    870  HB3 TRP X  53      -6.393  14.257  -1.109  0.00  0.00           H
ATOM    871  CG  TRP X  53      -4.394  14.310  -1.252  0.00  0.00           C
ATOM    872  CD1 TRP X  53      -3.648  14.688  -2.325  0.00  0.00           C
ATOM    873  HD1 TRP X  53      -3.913  14.453  -3.345  0.00  0.00           H
ATOM    874  NE1 TRP X  53      -2.614  15.589  -1.865  0.00  0.00           N
ATOM    875  HE1 TRP X  53      -2.243  16.355  -2.409  0.00  0.00           H
ATOM    876  CE2 TRP X  53      -2.660  15.734  -0.502  0.00  0.00           C
ATOM    877  CZ2 TRP X  53      -1.878  16.478   0.400  0.00  0.00           C
ATOM    878  HZ2 TRP X  53      -0.976  16.993   0.104  0.00  0.00           H
ATOM    879  CH2 TRP X  53      -2.261  16.458   1.751  0.00  0.00           C
ATOM    880  HH2 TRP X  53      -1.753  17.069   2.482  0.00  0.00           H
ATOM    881  CZ3 TRP X  53      -3.321  15.594   2.153  0.00  0.00           C
ATOM    882  HZ3 TRP X  53      -3.669  15.696   3.171  0.00  0.00           H
ATOM    883  CE3 TRP X  53      -4.051  14.808   1.246  0.00  0.00           C
ATOM    884  HE3 TRP X  53      -4.971  14.352   1.581  0.00  0.00           H
ATOM    885  CD2 TRP X  53      -3.753  14.898  -0.097  0.00  0.00           C
ATOM    886  C   TRP X  53      -7.202  12.359   0.420  0.00  0.00           C
ATOM    887  O   TRP X  53      -7.195  12.386   1.669  0.00  0.00           O
ATOM    888  N   HIP X  54      -8.389  12.239  -0.202  0.00  0.00           N
ATOM    889  H   HIP X  54      -8.332  12.259  -1.211  0.00  0.00           H
ATOM    890  CA  HIP X  54      -9.721  12.099   0.383  0.00  0.00           C
ATOM    891  HA  HIP X  54      -9.806  13.094   0.819  0.00  0.00           H
ATOM    892  CB  HIP X  54     -10.755  11.912  -0.748  0.00  0.00           C
ATOM    893  HB2 HIP X  54     -10.293  11.472  -1.632  0.00  0.00           H
ATOM    894  HB3 HIP X  54     -11.551  11.291  -0.337  0.00  0.00           H
ATOM    895  CG  HIP X  54     -11.441  13.256  -1.137  0.00  0.00           C
ATOM    896  ND1 HIP X  54     -12.327  14.084  -0.511  0.00  0.00           N
ATOM    897  HD1 HIP X  54     -12.668  14.016   0.437  0.00  0.00           H
ATOM    898  CE1 HIP X  54     -12.670  15.064  -1.318  0.00  0.00           C
ATOM    899  HE1 HIP X  54     -13.274  15.926  -1.077  0.00  0.00           H
ATOM    900  NE2 HIP X  54     -12.008  14.894  -2.492  0.00  0.00           N
ATOM    901  HE2 HIP X  54     -12.110  15.541  -3.261  0.00  0.00           H
ATOM    902  CD2 HIP X  54     -11.180  13.808  -2.326  0.00  0.00           C
ATOM    903  HD2 HIP X  54     -10.658  13.360  -3.159  0.00  0.00           H
ATOM    904  C   HIP X  54      -9.821  11.017   1.390  0.00  0.00           C
ATOM    905  O   HIP X  54     -10.398  11.317   2.441  0.00  0.00           O
ATOM    906  N   PHE X  55      -9.159   9.876   1.209  0.00  0.00           N
ATOM    907  H   PHE X  55      -8.693   9.769   0.319  0.00  0.00           H
ATOM    908  CA  PHE X  55      -9.054   8.840   2.221  0.00  0.00           C
ATOM    909  HA  PHE X  55     -10.053   8.710   2.638  0.00  0.00           H
ATOM    910  CB  PHE X  55      -8.693   7.555   1.591  0.00  0.00           C
ATOM    911  HB2 PHE X  55      -9.405   7.359   0.789  0.00  0.00           H
ATOM    912  HB3 PHE X  55      -7.673   7.655   1.219  0.00  0.00           H
ATOM    913  CG  PHE X  55      -8.712   6.346   2.489  0.00  0.00           C
ATOM    914  CD1 PHE X  55      -7.725   6.170   3.419  0.00  0.00           C
ATOM    915  HD1 PHE X  55      -6.876   6.830   3.514  0.00  0.00           H
ATOM    916  CE1 PHE X  55      -7.898   5.160   4.415  0.00  0.00           C
ATOM    917  HE1 PHE X  55      -7.324   5.028   5.321  0.00  0.00           H
ATOM    918  CZ  PHE X  55      -8.908   4.250   4.267  0.00  0.00           C
ATOM    919  HZ  PHE X  55      -9.006   3.457   4.995  0.00  0.00           H
ATOM    920  CE2 PHE X  55      -9.907   4.371   3.295  0.00  0.00           C
ATOM    921  HE2 PHE X  55     -10.677   3.621   3.194  0.00  0.00           H
ATOM    922  CD2 PHE X  55      -9.715   5.370   2.302  0.00  0.00           C
ATOM    923  HD2 PHE X  55     -10.502   5.629   1.608  0.00  0.00           H
ATOM    924  C   PHE X  55      -8.114   9.171   3.419  0.00  0.00           C
ATOM    925  O   PHE X  55      -8.578   9.038   4.586  0.00  0.00           O
ATOM    926  N   LEU X  56      -7.011   9.858   3.137  0.00  0.00           N
ATOM    927  H   LEU X  56      -6.626   9.744   2.210  0.00  0.00           H
ATOM    928  CA  LEU X  56      -6.095  10.428   4.189  0.00  0.00           C
ATOM    929  HA  LEU X  56      -5.827   9.606   4.852  0.00  0.00           H
ATOM    930  CB  LEU X  56      -4.846  11.037   3.615  0.00  0.00           C
ATOM    931  HB2 LEU X  56      -4.225  10.388   2.997  0.00  0.00           H
ATOM    932  HB3 LEU X  56      -5.195  11.928   3.093  0.00  0.00           H
ATOM    933  CG  LEU X  56      -3.908  11.510   4.750  0.00  0.00           C
ATOM    934  HG  LEU X  56      -4.410  12.234   5.392  0.00  0.00           H
ATOM    935  CD1 LEU X  56      -3.405  10.349   5.556  0.00  0.00           C
ATOM    936 HD11 LEU X  56      -4.193   9.844   6.115  0.00  0.00           H
ATOM    937 HD12 LEU X  56      -2.731   9.632   5.088  0.00  0.00           H
ATOM    938 HD13 LEU X  56      -2.867  10.784   6.398  0.00  0.00           H
ATOM    939  CD2 LEU X  56      -2.895  12.402   4.037  0.00  0.00           C
ATOM    940 HD21 LEU X  56      -2.407  11.845   3.238  0.00  0.00           H
ATOM    941 HD22 LEU X  56      -3.355  13.307   3.639  0.00  0.00           H
ATOM    942 HD23 LEU X  56      -2.207  12.848   4.756  0.00  0.00           H
ATOM    943  C   LEU X  56      -6.915  11.370   5.151  0.00  0.00           C
ATOM    944  O   LEU X  56      -6.962  11.191   6.388  0.00  0.00           O
ATOM    945  N   LEU X  57      -7.630  12.279   4.527  0.00  0.00           N
ATOM    946  H   LEU X  57      -7.608  12.227   3.519  0.00  0.00           H
ATOM    947  CA  LEU X  57      -8.316  13.394   5.179  0.00  0.00           C
ATOM    948  HA  LEU X  57      -7.642  13.718   5.972  0.00  0.00           H
ATOM    949  CB  LEU X  57      -8.617  14.498   4.123  0.00  0.00           C
ATOM    950  HB2 LEU X  57      -9.111  14.139   3.220  0.00  0.00           H
ATOM    951  HB3 LEU X  57      -9.208  15.227   4.677  0.00  0.00           H
ATOM    952  CG  LEU X  57      -7.334  15.310   3.783  0.00  0.00           C
ATOM    953  HG  LEU X  57      -6.534  14.608   3.548  0.00  0.00           H
ATOM    954  CD1 LEU X  57      -7.522  16.071   2.497  0.00  0.00           C
ATOM    955 HD11 LEU X  57      -8.347  16.777   2.592  0.00  0.00           H
ATOM    956 HD12 LEU X  57      -6.582  16.480   2.127  0.00  0.00           H
ATOM    957 HD13 LEU X  57      -7.789  15.357   1.718  0.00  0.00           H
ATOM    958  CD2 LEU X  57      -6.717  16.242   4.846  0.00  0.00           C
ATOM    959 HD21 LEU X  57      -7.401  17.087   4.927  0.00  0.00           H
ATOM    960 HD22 LEU X  57      -6.616  15.726   5.801  0.00  0.00           H
ATOM    961 HD23 LEU X  57      -5.793  16.670   4.458  0.00  0.00           H
ATOM    962  C   LEU X  57      -9.488  12.891   5.964  0.00  0.00           C
ATOM    963  O   LEU X  57      -9.663  13.241   7.106  0.00  0.00           O
ATOM    964  N   GLN X  58     -10.197  11.851   5.536  0.00  0.00           N
ATOM    965  H   GLN X  58     -10.011  11.502   4.607  0.00  0.00           H
ATOM    966  CA  GLN X  58     -11.244  11.186   6.357  0.00  0.00           C
ATOM    967  HA  GLN X  58     -11.959  11.895   6.775  0.00  0.00           H
ATOM    968  CB  GLN X  58     -11.978  10.073   5.554  0.00  0.00           C
ATOM    969  HB2 GLN X  58     -11.192   9.481   5.085  0.00  0.00           H
ATOM    970  HB3 GLN X  58     -12.637   9.489   6.197  0.00  0.00           H
ATOM    971  CG  GLN X  58     -12.906  10.696   4.471  0.00  0.00           C
ATOM    972  HG2 GLN X  58     -13.915  10.879   4.840  0.00  0.00           H
ATOM    973  HG3 GLN X  58     -12.478  11.661   4.198  0.00  0.00           H
ATOM    974  CD  GLN X  58     -13.079   9.849   3.209  0.00  0.00           C
ATOM    975  OE1 GLN X  58     -12.267   8.936   2.937  0.00  0.00           O
ATOM    976  NE2 GLN X  58     -14.116  10.011   2.421  0.00  0.00           N
ATOM    977 HE21 GLN X  58     -14.289   9.300   1.724  0.00  0.00           H
ATOM    978 HE22 GLN X  58     -14.945  10.436   2.810  0.00  0.00           H
ATOM    979  C   GLN X  58     -10.688  10.534   7.633  0.00  0.00           C
ATOM    980  O   GLN X  58     -11.296  10.697   8.724  0.00  0.00           O
ATOM    981  N   SER X  59      -9.433  10.056   7.549  0.00  0.00           N
ATOM    982  H   SER X  59      -8.963  10.048   6.655  0.00  0.00           H
ATOM    983  CA  SER X  59      -8.651   9.344   8.558  0.00  0.00           C
ATOM    984  HA  SER X  59      -9.309   8.618   9.037  0.00  0.00           H
ATOM    985  CB  SER X  59      -7.583   8.445   7.945  0.00  0.00           C
ATOM    986  HB2 SER X  59      -6.824   9.117   7.543  0.00  0.00           H
ATOM    987  HB3 SER X  59      -7.124   7.821   8.712  0.00  0.00           H
ATOM    988  OG  SER X  59      -8.140   7.574   6.903  0.00  0.00           O
ATOM    989  HG  SER X  59      -8.009   7.980   6.043  0.00  0.00           H
ATOM    990  C   SER X  59      -8.061  10.317   9.553  0.00  0.00           C
ATOM    991  O   SER X  59      -7.970   9.924  10.738  0.00  0.00           O
ATOM    992  N   LEU X  60      -7.602  11.539   9.153  0.00  0.00           N
ATOM    993  H   LEU X  60      -7.518  11.717   8.162  0.00  0.00           H
ATOM    994  CA  LEU X  60      -7.133  12.571  10.059  0.00  0.00           C
ATOM    995  HA  LEU X  60      -6.322  12.168  10.666  0.00  0.00           H
ATOM    996  CB  LEU X  60      -6.460  13.685   9.221  0.00  0.00           C
ATOM    997  HB2 LEU X  60      -5.647  13.229   8.656  0.00  0.00           H
ATOM    998  HB3 LEU X  60      -7.184  13.925   8.443  0.00  0.00           H
ATOM    999  CG  LEU X  60      -6.059  14.995   9.942  0.00  0.00           C
ATOM   1000  HG  LEU X  60      -6.914  15.535  10.349  0.00  0.00           H
ATOM   1001  CD1 LEU X  60      -5.040  14.689  11.006  0.00  0.00           C
ATOM   1002 HD11 LEU X  60      -5.485  14.190  11.866  0.00  0.00           H
ATOM   1003 HD12 LEU X  60      -4.216  14.125  10.569  0.00  0.00           H
ATOM   1004 HD13 LEU X  60      -4.549  15.615  11.305  0.00  0.00           H
ATOM   1005  CD2 LEU X  60      -5.386  15.872   8.901  0.00  0.00           C
ATOM   1006 HD21 LEU X  60      -4.818  16.662   9.391  0.00  0.00           H
ATOM   1007 HD22 LEU X  60      -4.746  15.333   8.202  0.00  0.00           H
ATOM   1008 HD23 LEU X  60      -6.156  16.346   8.292  0.00  0.00           H
ATOM   1009  C   LEU X  60      -8.311  13.120  10.854  0.00  0.00           C
ATOM   1010  O   LEU X  60      -8.238  13.377  12.030  0.00  0.00           O
ATOM   1011  N   GLU X  61      -9.375  13.360  10.163  0.00  0.00           N
ATOM   1012  H   GLU X  61      -9.352  13.110   9.184  0.00  0.00           H
ATOM   1013  CA  GLU X  61     -10.628  13.816  10.800  0.00  0.00           C
ATOM   1014  HA  GLU X  61     -10.452  14.684  11.434  0.00  0.00           H
ATOM   1015  CB  GLU X  61     -11.589  14.175   9.679  0.00  0.00           C
ATOM   1016  HB2 GLU X  61     -11.103  14.925   9.055  0.00  0.00           H
ATOM   1017  HB3 GLU X  61     -11.806  13.274   9.104  0.00  0.00           H
ATOM   1018  CG  GLU X  61     -12.888  14.766  10.156  0.00  0.00           C
ATOM   1019  HG2 GLU X  61     -13.176  14.264  11.080  0.00  0.00           H
ATOM   1020  HG3 GLU X  61     -12.732  15.801  10.460  0.00  0.00           H
ATOM   1021  CD  GLU X  61     -13.959  14.718   9.070  0.00  0.00           C
ATOM   1022  OE1 GLU X  61     -14.696  15.750   9.010  0.00  0.00           O
ATOM   1023  OE2 GLU X  61     -14.110  13.723   8.285  0.00  0.00           O
ATOM   1024  C   GLU X  61     -11.261  12.751  11.795  0.00  0.00           C
ATOM   1025  O   GLU X  61     -11.795  13.241  12.778  0.00  0.00           O
ATOM   1026  N   ASH X  62     -11.162  11.440  11.464  0.00  0.00           N
ATOM   1027  H   ASH X  62     -10.893  11.233  10.513  0.00  0.00           H
ATOM   1028  CA  ASH X  62     -11.598  10.390  12.382  0.00  0.00           C
ATOM   1029  HA  ASH X  62     -12.590  10.756  12.647  0.00  0.00           H
ATOM   1030  CB  ASH X  62     -11.738   9.075  11.644  0.00  0.00           C
ATOM   1031  HB2 ASH X  62     -12.388   9.256  10.788  0.00  0.00           H
ATOM   1032  HB3 ASH X  62     -10.795   8.871  11.136  0.00  0.00           H
ATOM   1033  CG  ASH X  62     -12.368   7.954  12.506  0.00  0.00           C
ATOM   1034  OD1 ASH X  62     -11.785   6.996  13.039  0.00  0.00           O
ATOM   1035  OD2 ASH X  62     -13.719   7.927  12.622  0.00  0.00           O
ATOM   1036  HD2 ASH X  62     -13.927   7.049  12.949  0.00  0.00           H
ATOM   1037  C   ASH X  62     -10.615  10.258  13.592  0.00  0.00           C
ATOM   1038  O   ASH X  62     -11.100   9.884  14.601  0.00  0.00           O
ATOM   1039  N   LEU X  63      -9.322  10.662  13.477  0.00  0.00           N
ATOM   1040  H   LEU X  63      -8.886  10.849  12.585  0.00  0.00           H
ATOM   1041  CA  LEU X  63      -8.464  10.831  14.666  0.00  0.00           C
ATOM   1042  HA  LEU X  63      -8.584   9.882  15.189  0.00  0.00           H
ATOM   1043  CB  LEU X  63      -7.078  10.970  14.164  0.00  0.00           C
ATOM   1044  HB2 LEU X  63      -6.792  10.116  13.550  0.00  0.00           H
ATOM   1045  HB3 LEU X  63      -7.058  11.871  13.551  0.00  0.00           H
ATOM   1046  CG  LEU X  63      -5.873  11.217  15.132  0.00  0.00           C
ATOM   1047  HG  LEU X  63      -5.933  12.052  15.831  0.00  0.00           H
ATOM   1048  CD1 LEU X  63      -5.856   9.970  16.020  0.00  0.00           C
ATOM   1049 HD11 LEU X  63      -5.205  10.061  16.889  0.00  0.00           H
ATOM   1050 HD12 LEU X  63      -6.842   9.871  16.474  0.00  0.00           H
ATOM   1051 HD13 LEU X  63      -5.596   9.108  15.406  0.00  0.00           H
ATOM   1052  CD2 LEU X  63      -4.554  11.310  14.447  0.00  0.00           C
ATOM   1053 HD21 LEU X  63      -4.428  10.347  13.953  0.00  0.00           H
ATOM   1054 HD22 LEU X  63      -4.620  12.156  13.763  0.00  0.00           H
ATOM   1055 HD23 LEU X  63      -3.723  11.394  15.147  0.00  0.00           H
ATOM   1056  C   LEU X  63      -8.926  12.001  15.511  0.00  0.00           C
ATOM   1057  O   LEU X  63      -9.052  11.821  16.757  0.00  0.00           O
ATOM   1058  N   HIE X  64      -9.282  13.159  14.877  0.00  0.00           N
ATOM   1059  H   HIE X  64      -9.210  13.197  13.870  0.00  0.00           H
ATOM   1060  CA  HIE X  64      -9.853  14.296  15.659  0.00  0.00           C
ATOM   1061  HA  HIE X  64      -9.166  14.547  16.467  0.00  0.00           H
ATOM   1062  CB  HIE X  64     -10.061  15.558  14.790  0.00  0.00           C
ATOM   1063  HB2 HIE X  64      -9.276  16.232  15.133  0.00  0.00           H
ATOM   1064  HB3 HIE X  64     -10.036  15.238  13.748  0.00  0.00           H
ATOM   1065  CG  HIE X  64     -11.371  16.371  15.053  0.00  0.00           C
ATOM   1066  ND1 HIE X  64     -11.542  17.292  16.042  0.00  0.00           N
ATOM   1067  CE1 HIE X  64     -12.873  17.456  16.042  0.00  0.00           C
ATOM   1068  HE1 HIE X  64     -13.452  18.044  16.740  0.00  0.00           H
ATOM   1069  NE2 HIE X  64     -13.538  16.878  15.014  0.00  0.00           N
ATOM   1070  HE2 HIE X  64     -14.528  16.788  14.834  0.00  0.00           H
ATOM   1071  CD2 HIE X  64     -12.546  16.120  14.449  0.00  0.00           C
ATOM   1072  HD2 HIE X  64     -12.690  15.381  13.674  0.00  0.00           H
ATOM   1073  C   HIE X  64     -11.166  13.855  16.389  0.00  0.00           C
ATOM   1074  O   HIE X  64     -11.295  14.197  17.586  0.00  0.00           O
ATOM   1075  N   LYS X  65     -12.077  13.082  15.787  0.00  0.00           N
ATOM   1076  H   LYS X  65     -11.809  12.842  14.844  0.00  0.00           H
ATOM   1077  CA  LYS X  65     -13.273  12.446  16.400  0.00  0.00           C
ATOM   1078  HA  LYS X  65     -13.952  13.194  16.806  0.00  0.00           H
ATOM   1079  CB  LYS X  65     -14.008  11.800  15.212  0.00  0.00           C
ATOM   1080  HB2 LYS X  65     -13.265  11.137  14.768  0.00  0.00           H
ATOM   1081  HB3 LYS X  65     -14.825  11.213  15.632  0.00  0.00           H
ATOM   1082  CG  LYS X  65     -14.745  12.726  14.172  0.00  0.00           C
ATOM   1083  HG2 LYS X  65     -13.906  13.267  13.735  0.00  0.00           H
ATOM   1084  HG3 LYS X  65     -15.201  12.070  13.430  0.00  0.00           H
ATOM   1085  CD  LYS X  65     -15.691  13.842  14.619  0.00  0.00           C
ATOM   1086  HD2 LYS X  65     -15.061  14.546  15.161  0.00  0.00           H
ATOM   1087  HD3 LYS X  65     -16.021  14.359  13.718  0.00  0.00           H
ATOM   1088  CE  LYS X  65     -16.888  13.303  15.493  0.00  0.00           C
ATOM   1089  HE2 LYS X  65     -16.377  12.656  16.206  0.00  0.00           H
ATOM   1090  HE3 LYS X  65     -17.311  14.196  15.951  0.00  0.00           H
ATOM   1091  NZ  LYS X  65     -17.926  12.476  14.726  0.00  0.00           N
ATOM   1092  HZ1 LYS X  65     -17.462  11.792  14.145  0.00  0.00           H
ATOM   1093  HZ2 LYS X  65     -18.555  12.085  15.413  0.00  0.00           H
ATOM   1094  HZ3 LYS X  65     -18.566  13.058  14.205  0.00  0.00           H
ATOM   1095  C   LYS X  65     -13.086  11.474  17.531  0.00  0.00           C
ATOM   1096  O   LYS X  65     -13.853  11.538  18.482  0.00  0.00           O
ATOM   1097  N   ASN X  66     -12.085  10.644  17.351  0.00  0.00           N
ATOM   1098  H   ASN X  66     -11.747  10.597  16.401  0.00  0.00           H
ATOM   1099  CA  ASN X  66     -11.785   9.520  18.252  0.00  0.00           C
ATOM   1100  HA  ASN X  66     -12.698   9.006  18.553  0.00  0.00           H
ATOM   1101  CB  ASN X  66     -10.909   8.560  17.473  0.00  0.00           C
ATOM   1102  HB2 ASN X  66     -10.064   9.098  17.044  0.00  0.00           H
ATOM   1103  HB3 ASN X  66     -10.595   7.838  18.227  0.00  0.00           H
ATOM   1104  CG  ASN X  66     -11.573   7.791  16.373  0.00  0.00           C
ATOM   1105  OD1 ASN X  66     -12.738   7.942  16.006  0.00  0.00           O
ATOM   1106  ND2 ASN X  66     -10.953   6.872  15.693  0.00  0.00           N
ATOM   1107 HD21 ASN X  66      -9.953   6.881  15.835  0.00  0.00           H
ATOM   1108 HD22 ASN X  66     -11.394   6.597  14.827  0.00  0.00           H
ATOM   1109  C   ASN X  66     -11.047   9.913  19.558  0.00  0.00           C
ATOM   1110  O   ASN X  66     -11.372   9.374  20.585  0.00  0.00           O
ATOM   1111  N   LEU X  67     -10.158  11.009  19.480  0.00  0.00           N
ATOM   1112  H   LEU X  67     -10.009  11.442  18.580  0.00  0.00           H
ATOM   1113  CA  LEU X  67      -9.627  11.767  20.688  0.00  0.00           C
ATOM   1114  HA  LEU X  67      -9.151  11.042  21.348  0.00  0.00           H
ATOM   1115  CB  LEU X  67      -8.521  12.795  20.253  0.00  0.00           C
ATOM   1116  HB2 LEU X  67      -8.822  13.206  19.290  0.00  0.00           H
ATOM   1117  HB3 LEU X  67      -8.478  13.559  21.029  0.00  0.00           H
ATOM   1118  CG  LEU X  67      -7.188  12.007  20.194  0.00  0.00           C
ATOM   1119  HG  LEU X  67      -7.316  10.997  19.805  0.00  0.00           H
ATOM   1120  CD1 LEU X  67      -6.185  12.794  19.259  0.00  0.00           C
ATOM   1121 HD11 LEU X  67      -5.299  12.179  19.100  0.00  0.00           H
ATOM   1122 HD12 LEU X  67      -6.602  13.007  18.275  0.00  0.00           H
ATOM   1123 HD13 LEU X  67      -5.887  13.653  19.860  0.00  0.00           H
ATOM   1124  CD2 LEU X  67      -6.553  11.760  21.538  0.00  0.00           C
ATOM   1125 HD21 LEU X  67      -6.207  12.689  21.992  0.00  0.00           H
ATOM   1126 HD22 LEU X  67      -7.190  11.174  22.201  0.00  0.00           H
ATOM   1127 HD23 LEU X  67      -5.638  11.207  21.329  0.00  0.00           H
ATOM   1128  C   LEU X  67     -10.764  12.503  21.356  0.00  0.00           C
ATOM   1129  O   LEU X  67     -10.855  12.422  22.546  0.00  0.00           O
ATOM   1130  N   SER X  68     -11.637  13.121  20.602  0.00  0.00           N
ATOM   1131  H   SER X  68     -11.441  13.122  19.611  0.00  0.00           H
ATOM   1132  CA  SER X  68     -12.847  13.753  21.105  0.00  0.00           C
ATOM   1133  HA  SER X  68     -12.486  14.604  21.683  0.00  0.00           H
ATOM   1134  CB  SER X  68     -13.587  14.557  19.935  0.00  0.00           C
ATOM   1135  HB2 SER X  68     -13.848  13.894  19.110  0.00  0.00           H
ATOM   1136  HB3 SER X  68     -14.440  15.039  20.412  0.00  0.00           H
ATOM   1137  OG  SER X  68     -12.706  15.551  19.312  0.00  0.00           O
ATOM   1138  HG  SER X  68     -12.148  15.026  18.733  0.00  0.00           H
ATOM   1139  C   SER X  68     -13.911  12.893  21.889  0.00  0.00           C
ATOM   1140  O   SER X  68     -14.483  13.358  22.888  0.00  0.00           O
ATOM   1141  N   ARG X  69     -14.085  11.675  21.483  0.00  0.00           N
ATOM   1142  H   ARG X  69     -13.621  11.400  20.629  0.00  0.00           H
ATOM   1143  CA  ARG X  69     -14.981  10.640  22.088  0.00  0.00           C
ATOM   1144  HA  ARG X  69     -15.963  11.063  22.302  0.00  0.00           H
ATOM   1145  CB  ARG X  69     -15.061   9.492  21.073  0.00  0.00           C
ATOM   1146  HB2 ARG X  69     -15.272  10.069  20.173  0.00  0.00           H
ATOM   1147  HB3 ARG X  69     -14.108   8.963  21.048  0.00  0.00           H
ATOM   1148  CG  ARG X  69     -16.148   8.446  21.384  0.00  0.00           C
ATOM   1149  HG2 ARG X  69     -15.916   7.882  22.287  0.00  0.00           H
ATOM   1150  HG3 ARG X  69     -17.037   9.054  21.550  0.00  0.00           H
ATOM   1151  CD  ARG X  69     -16.270   7.561  20.144  0.00  0.00           C
ATOM   1152  HD2 ARG X  69     -15.231   7.295  19.951  0.00  0.00           H
ATOM   1153  HD3 ARG X  69     -16.842   6.654  20.342  0.00  0.00           H
ATOM   1154  NE  ARG X  69     -16.771   8.337  18.973  0.00  0.00           N
ATOM   1155  HE  ARG X  69     -17.637   8.828  19.145  0.00  0.00           H
ATOM   1156  CZ  ARG X  69     -16.117   8.608  17.871  0.00  0.00           C
ATOM   1157  NH1 ARG X  69     -16.641   9.384  16.979  0.00  0.00           N
ATOM   1158 HH11 ARG X  69     -16.054   9.526  16.170  0.00  0.00           H
ATOM   1159 HH12 ARG X  69     -17.509   9.878  17.135  0.00  0.00           H
ATOM   1160  NH2 ARG X  69     -14.956   8.079  17.636  0.00  0.00           N
ATOM   1161 HH21 ARG X  69     -14.660   8.195  16.677  0.00  0.00           H
ATOM   1162 HH22 ARG X  69     -14.550   7.298  18.132  0.00  0.00           H
ATOM   1163  C   ARG X  69     -14.412  10.188  23.447  0.00  0.00           C
ATOM   1164  O   ARG X  69     -15.124   9.670  24.352  0.00  0.00           O
ATOM   1165  N   LEU X  70     -13.166  10.467  23.732  0.00  0.00           N
ATOM   1166  H   LEU X  70     -12.627  10.820  22.954  0.00  0.00           H
ATOM   1167  CA  LEU X  70     -12.487  10.203  25.042  0.00  0.00           C
ATOM   1168  HA  LEU X  70     -13.173   9.634  25.670  0.00  0.00           H
ATOM   1169  CB  LEU X  70     -11.240   9.466  24.789  0.00  0.00           C
ATOM   1170  HB2 LEU X  70     -10.459  10.151  24.459  0.00  0.00           H
ATOM   1171  HB3 LEU X  70     -10.790   9.118  25.719  0.00  0.00           H
ATOM   1172  CG  LEU X  70     -11.434   8.228  23.931  0.00  0.00           C
ATOM   1173  HG  LEU X  70     -11.566   8.564  22.902  0.00  0.00           H
ATOM   1174  CD1 LEU X  70     -10.151   7.421  23.893  0.00  0.00           C
ATOM   1175 HD11 LEU X  70     -10.079   6.890  24.841  0.00  0.00           H
ATOM   1176 HD12 LEU X  70     -10.068   6.646  23.131  0.00  0.00           H
ATOM   1177 HD13 LEU X  70      -9.374   8.149  23.661  0.00  0.00           H
ATOM   1178  CD2 LEU X  70     -12.498   7.259  24.379  0.00  0.00           C
ATOM   1179 HD21 LEU X  70     -12.220   6.250  24.077  0.00  0.00           H
ATOM   1180 HD22 LEU X  70     -12.610   7.374  25.457  0.00  0.00           H
ATOM   1181 HD23 LEU X  70     -13.437   7.506  23.882  0.00  0.00           H
ATOM   1182  C   LEU X  70     -12.198  11.515  25.849  0.00  0.00           C
ATOM   1183  O   LEU X  70     -11.544  11.444  26.833  0.00  0.00           O
ATOM   1184  N   GLY X  71     -12.658  12.634  25.262  0.00  0.00           N
ATOM   1185  H   GLY X  71     -13.231  12.582  24.432  0.00  0.00           H
ATOM   1186  CA  GLY X  71     -12.526  13.986  25.820  0.00  0.00           C
ATOM   1187  HA2 GLY X  71     -12.762  13.895  26.881  0.00  0.00           H
ATOM   1188  HA3 GLY X  71     -13.281  14.627  25.365  0.00  0.00           H
ATOM   1189  C   GLY X  71     -11.224  14.732  25.646  0.00  0.00           C
ATOM   1190  O   GLY X  71     -11.049  15.768  26.238  0.00  0.00           O
ATOM   1191  N   ALA X  72     -10.407  14.274  24.683  0.00  0.00           N
ATOM   1192  H   ALA X  72     -10.637  13.408  24.216  0.00  0.00           H
ATOM   1193  CA  ALA X  72      -9.129  14.931  24.325  0.00  0.00           C
ATOM   1194  HA  ALA X  72      -8.960  15.730  25.047  0.00  0.00           H
ATOM   1195  CB  ALA X  72      -8.074  13.771  24.345  0.00  0.00           C
ATOM   1196  HB1 ALA X  72      -7.023  14.014  24.188  0.00  0.00           H
ATOM   1197  HB2 ALA X  72      -8.164  13.372  25.355  0.00  0.00           H
ATOM   1198  HB3 ALA X  72      -8.204  12.998  23.587  0.00  0.00           H
ATOM   1199  C   ALA X  72      -9.139  15.607  22.915  0.00  0.00           C
ATOM   1200  O   ALA X  72     -10.190  15.858  22.343  0.00  0.00           O
ATOM   1201  N   ARG X  73      -7.975  16.102  22.454  0.00  0.00           N
ATOM   1202  H   ARG X  73      -7.133  15.863  22.958  0.00  0.00           H
ATOM   1203  CA  ARG X  73      -7.845  16.890  21.164  0.00  0.00           C
ATOM   1204  HA  ARG X  73      -8.547  16.569  20.394  0.00  0.00           H
ATOM   1205  CB  ARG X  73      -8.171  18.429  21.499  0.00  0.00           C
ATOM   1206  HB2 ARG X  73      -7.261  18.879  21.896  0.00  0.00           H
ATOM   1207  HB3 ARG X  73      -8.370  18.929  20.551  0.00  0.00           H
ATOM   1208  CG  ARG X  73      -9.329  18.734  22.469  0.00  0.00           C
ATOM   1209  HG2 ARG X  73     -10.242  18.207  22.190  0.00  0.00           H
ATOM   1210  HG3 ARG X  73      -9.156  18.183  23.393  0.00  0.00           H
ATOM   1211  CD  ARG X  73      -9.834  20.228  22.589  0.00  0.00           C
ATOM   1212  HD2 ARG X  73      -8.960  20.874  22.669  0.00  0.00           H
ATOM   1213  HD3 ARG X  73     -10.508  20.356  21.741  0.00  0.00           H
ATOM   1214  NE  ARG X  73     -10.727  20.288  23.738  0.00  0.00           N
ATOM   1215  HE  ARG X  73     -11.697  20.483  23.531  0.00  0.00           H
ATOM   1216  CZ  ARG X  73     -10.525  19.960  24.984  0.00  0.00           C
ATOM   1217  NH1 ARG X  73     -11.605  20.047  25.743  0.00  0.00           N
ATOM   1218 HH11 ARG X  73     -11.385  19.911  26.720  0.00  0.00           H
ATOM   1219 HH12 ARG X  73     -12.455  20.501  25.443  0.00  0.00           H
ATOM   1220  NH2 ARG X  73      -9.430  19.718  25.575  0.00  0.00           N
ATOM   1221 HH21 ARG X  73      -9.492  19.580  26.573  0.00  0.00           H
ATOM   1222 HH22 ARG X  73      -8.565  19.989  25.130  0.00  0.00           H
ATOM   1223  C   ARG X  73      -6.452  16.678  20.469  0.00  0.00           C
ATOM   1224  O   ARG X  73      -5.461  16.398  21.118  0.00  0.00           O
ATOM   1225  N   LEU X  74      -6.426  17.000  19.175  0.00  0.00           N
ATOM   1226  H   LEU X  74      -7.292  17.307  18.756  0.00  0.00           H
ATOM   1227  CA  LEU X  74      -5.342  16.919  18.222  0.00  0.00           C
ATOM   1228  HA  LEU X  74      -4.408  16.687  18.733  0.00  0.00           H
ATOM   1229  CB  LEU X  74      -5.662  15.736  17.136  0.00  0.00           C
ATOM   1230  HB2 LEU X  74      -5.548  14.806  17.694  0.00  0.00           H
ATOM   1231  HB3 LEU X  74      -6.679  15.817  16.753  0.00  0.00           H
ATOM   1232  CG  LEU X  74      -4.793  15.679  15.906  0.00  0.00           C
ATOM   1233  HG  LEU X  74      -4.468  16.670  15.590  0.00  0.00           H
ATOM   1234  CD1 LEU X  74      -3.527  14.867  16.157  0.00  0.00           C
ATOM   1235 HD11 LEU X  74      -2.789  15.343  16.803  0.00  0.00           H
ATOM   1236 HD12 LEU X  74      -3.690  13.880  16.590  0.00  0.00           H
ATOM   1237 HD13 LEU X  74      -3.128  14.907  15.143  0.00  0.00           H
ATOM   1238  CD2 LEU X  74      -5.643  15.019  14.783  0.00  0.00           C
ATOM   1239 HD21 LEU X  74      -6.123  14.095  15.106  0.00  0.00           H
ATOM   1240 HD22 LEU X  74      -6.423  15.702  14.447  0.00  0.00           H
ATOM   1241 HD23 LEU X  74      -4.898  14.907  13.996  0.00  0.00           H
ATOM   1242  C   LEU X  74      -5.208  18.217  17.435  0.00  0.00           C
ATOM   1243  O   LEU X  74      -6.201  18.744  16.890  0.00  0.00           O
ATOM   1244  N   LEU X  75      -3.991  18.704  17.298  0.00  0.00           N
ATOM   1245  H   LEU X  75      -3.195  18.276  17.750  0.00  0.00           H
ATOM   1246  CA  LEU X  75      -3.683  19.968  16.570  0.00  0.00           C
ATOM   1247  HA  LEU X  75      -4.602  20.543  16.453  0.00  0.00           H
ATOM   1248  CB  LEU X  75      -2.623  20.843  17.304  0.00  0.00           C
ATOM   1249  HB2 LEU X  75      -1.694  20.274  17.306  0.00  0.00           H
ATOM   1250  HB3 LEU X  75      -2.510  21.804  16.801  0.00  0.00           H
ATOM   1251  CG  LEU X  75      -2.990  21.098  18.812  0.00  0.00           C
ATOM   1252  HG  LEU X  75      -3.166  20.162  19.343  0.00  0.00           H
ATOM   1253  CD1 LEU X  75      -1.760  21.866  19.451  0.00  0.00           C
ATOM   1254 HD11 LEU X  75      -1.982  21.937  20.516  0.00  0.00           H
ATOM   1255 HD12 LEU X  75      -0.874  21.249  19.305  0.00  0.00           H
ATOM   1256 HD13 LEU X  75      -1.747  22.887  19.071  0.00  0.00           H
ATOM   1257  CD2 LEU X  75      -4.290  21.915  18.890  0.00  0.00           C
ATOM   1258 HD21 LEU X  75      -4.108  22.896  18.451  0.00  0.00           H
ATOM   1259 HD22 LEU X  75      -5.148  21.519  18.347  0.00  0.00           H
ATOM   1260 HD23 LEU X  75      -4.569  21.998  19.940  0.00  0.00           H
ATOM   1261  C   LEU X  75      -3.253  19.551  15.176  0.00  0.00           C
ATOM   1262  O   LEU X  75      -2.351  18.769  15.006  0.00  0.00           O
ATOM   1263  N   VAL X  76      -3.891  19.984  14.094  0.00  0.00           N
ATOM   1264  H   VAL X  76      -4.759  20.480  14.238  0.00  0.00           H
ATOM   1265  CA  VAL X  76      -3.417  19.892  12.690  0.00  0.00           C
ATOM   1266  HA  VAL X  76      -2.666  19.110  12.576  0.00  0.00           H
ATOM   1267  CB  VAL X  76      -4.608  19.576  11.684  0.00  0.00           C
ATOM   1268  HB  VAL X  76      -5.299  20.414  11.773  0.00  0.00           H
ATOM   1269  CG1 VAL X  76      -4.060  19.439  10.281  0.00  0.00           C
ATOM   1270 HG11 VAL X  76      -3.172  18.807  10.298  0.00  0.00           H
ATOM   1271 HG12 VAL X  76      -4.761  19.118   9.510  0.00  0.00           H
ATOM   1272 HG13 VAL X  76      -3.567  20.360   9.968  0.00  0.00           H
ATOM   1273  CG2 VAL X  76      -5.311  18.289  12.126  0.00  0.00           C
ATOM   1274 HG21 VAL X  76      -5.935  17.935  11.305  0.00  0.00           H
ATOM   1275 HG22 VAL X  76      -4.598  17.502  12.371  0.00  0.00           H
ATOM   1276 HG23 VAL X  76      -5.845  18.399  13.070  0.00  0.00           H
ATOM   1277  C   VAL X  76      -2.797  21.261  12.336  0.00  0.00           C
ATOM   1278  O   VAL X  76      -3.441  22.324  12.464  0.00  0.00           O
ATOM   1279  N   ILE X  77      -1.558  21.370  11.749  0.00  0.00           N
ATOM   1280  H   ILE X  77      -1.122  20.470  11.599  0.00  0.00           H
ATOM   1281  CA  ILE X  77      -0.873  22.597  11.429  0.00  0.00           C
ATOM   1282  HA  ILE X  77      -1.446  23.480  11.710  0.00  0.00           H
ATOM   1283  CB  ILE X  77       0.429  22.738  12.279  0.00  0.00           C
ATOM   1284  HB  ILE X  77       1.178  22.021  11.942  0.00  0.00           H
ATOM   1285  CG2 ILE X  77       1.023  24.150  12.086  0.00  0.00           C
ATOM   1286 HG21 ILE X  77       0.164  24.744  12.401  0.00  0.00           H
ATOM   1287 HG22 ILE X  77       1.936  24.232  12.675  0.00  0.00           H
ATOM   1288 HG23 ILE X  77       1.215  24.290  11.022  0.00  0.00           H
ATOM   1289  CG1 ILE X  77       0.089  22.500  13.788  0.00  0.00           C
ATOM   1290 HG12 ILE X  77      -0.637  23.238  14.129  0.00  0.00           H
ATOM   1291 HG13 ILE X  77      -0.439  21.550  13.872  0.00  0.00           H
ATOM   1292  CD1 ILE X  77       1.197  22.404  14.806  0.00  0.00           C
ATOM   1293 HD11 ILE X  77       1.873  23.254  14.710  0.00  0.00           H
ATOM   1294 HD12 ILE X  77       0.682  22.382  15.766  0.00  0.00           H
ATOM   1295 HD13 ILE X  77       1.733  21.478  14.595  0.00  0.00           H
ATOM   1296  C   ILE X  77      -0.582  22.686   9.992  0.00  0.00           C
ATOM   1297  O   ILE X  77       0.342  22.025   9.483  0.00  0.00           O
ATOM   1298  N   GLN X  78      -1.407  23.438   9.298  0.00  0.00           N
ATOM   1299  H   GLN X  78      -2.185  23.907   9.739  0.00  0.00           H
ATOM   1300  CA  GLN X  78      -1.212  23.760   7.848  0.00  0.00           C
ATOM   1301  HA  GLN X  78      -1.000  22.847   7.292  0.00  0.00           H
ATOM   1302  CB  GLN X  78      -2.595  24.468   7.428  0.00  0.00           C
ATOM   1303  HB2 GLN X  78      -2.998  24.970   8.308  0.00  0.00           H
ATOM   1304  HB3 GLN X  78      -2.386  25.267   6.717  0.00  0.00           H
ATOM   1305  CG  GLN X  78      -3.596  23.602   6.769  0.00  0.00           C
ATOM   1306  HG2 GLN X  78      -3.670  22.601   7.195  0.00  0.00           H
ATOM   1307  HG3 GLN X  78      -4.532  24.048   7.106  0.00  0.00           H
ATOM   1308  CD  GLN X  78      -3.534  23.569   5.259  0.00  0.00           C
ATOM   1309  OE1 GLN X  78      -2.516  23.585   4.642  0.00  0.00           O
ATOM   1310  NE2 GLN X  78      -4.623  23.665   4.526  0.00  0.00           N
ATOM   1311 HE21 GLN X  78      -5.518  23.864   4.950  0.00  0.00           H
ATOM   1312 HE22 GLN X  78      -4.578  23.440   3.543  0.00  0.00           H
ATOM   1313  C   GLN X  78      -0.132  24.806   7.713  0.00  0.00           C
ATOM   1314  O   GLN X  78      -0.241  25.826   8.360  0.00  0.00           O
ATOM   1315  N   GLY X  79       0.826  24.555   6.819  0.00  0.00           N
ATOM   1316  H   GLY X  79       0.813  23.665   6.341  0.00  0.00           H
ATOM   1317  CA  GLY X  79       2.075  25.413   6.773  0.00  0.00           C
ATOM   1318  HA2 GLY X  79       1.865  26.482   6.737  0.00  0.00           H
ATOM   1319  HA3 GLY X  79       2.696  25.109   5.930  0.00  0.00           H
ATOM   1320  C   GLY X  79       2.961  25.194   7.929  0.00  0.00           C
ATOM   1321  O   GLY X  79       2.931  24.134   8.592  0.00  0.00           O
ATOM   1322  N   GLU X  80       3.887  26.136   8.191  0.00  0.00           N
ATOM   1323  H   GLU X  80       4.000  26.917   7.561  0.00  0.00           H
ATOM   1324  CA  GLU X  80       4.917  26.061   9.223  0.00  0.00           C
ATOM   1325  HA  GLU X  80       5.702  25.436   8.799  0.00  0.00           H
ATOM   1326  CB  GLU X  80       5.396  27.406   9.565  0.00  0.00           C
ATOM   1327  HB2 GLU X  80       5.741  27.971   8.699  0.00  0.00           H
ATOM   1328  HB3 GLU X  80       4.613  28.000  10.038  0.00  0.00           H
ATOM   1329  CG  GLU X  80       6.599  27.539  10.502  0.00  0.00           C
ATOM   1330  HG2 GLU X  80       6.874  28.593  10.561  0.00  0.00           H
ATOM   1331  HG3 GLU X  80       6.180  27.233  11.461  0.00  0.00           H
ATOM   1332  CD  GLU X  80       7.803  26.739  10.115  0.00  0.00           C
ATOM   1333  OE1 GLU X  80       7.852  25.492  10.314  0.00  0.00           O
ATOM   1334  OE2 GLU X  80       8.617  27.374   9.418  0.00  0.00           O
ATOM   1335  C   GLU X  80       4.468  25.443  10.549  0.00  0.00           C
ATOM   1336  O   GLU X  80       3.438  25.889  11.032  0.00  0.00           O
ATOM   1337  N   TYR X  81       5.245  24.543  11.077  0.00  0.00           N
ATOM   1338  H   TYR X  81       6.179  24.481  10.699  0.00  0.00           H
ATOM   1339  CA  TYR X  81       5.062  23.937  12.351  0.00  0.00           C
ATOM   1340  HA  TYR X  81       4.019  23.993  12.664  0.00  0.00           H
ATOM   1341  CB  TYR X  81       5.368  22.458  12.212  0.00  0.00           C
ATOM   1342  HB2 TYR X  81       5.282  22.139  13.251  0.00  0.00           H
ATOM   1343  HB3 TYR X  81       4.594  21.954  11.633  0.00  0.00           H
ATOM   1344  CG  TYR X  81       6.810  22.131  11.846  0.00  0.00           C
ATOM   1345  CD1 TYR X  81       7.857  22.052  12.794  0.00  0.00           C
ATOM   1346  HD1 TYR X  81       7.505  22.011  13.814  0.00  0.00           H
ATOM   1347  CE1 TYR X  81       9.219  21.920  12.370  0.00  0.00           C
ATOM   1348  HE1 TYR X  81      10.038  21.776  13.059  0.00  0.00           H
ATOM   1349  CZ  TYR X  81       9.466  21.886  10.975  0.00  0.00           C
ATOM   1350  OH  TYR X  81      10.728  21.488  10.597  0.00  0.00           O
ATOM   1351  HH  TYR X  81      10.818  21.274   9.666  0.00  0.00           H
ATOM   1352  CE2 TYR X  81       8.384  21.974  10.035  0.00  0.00           C
ATOM   1353  HE2 TYR X  81       8.583  21.988   8.974  0.00  0.00           H
ATOM   1354  CD2 TYR X  81       7.061  22.110  10.409  0.00  0.00           C
ATOM   1355  HD2 TYR X  81       6.190  22.120   9.771  0.00  0.00           H
ATOM   1356  C   TYR X  81       5.891  24.563  13.457  0.00  0.00           C
ATOM   1357  O   TYR X  81       5.485  24.578  14.624  0.00  0.00           O
ATOM   1358  N   GLU X  82       6.980  25.204  13.071  0.00  0.00           N
ATOM   1359  H   GLU X  82       7.222  25.213  12.090  0.00  0.00           H
ATOM   1360  CA  GLU X  82       7.912  25.723  14.027  0.00  0.00           C
ATOM   1361  HA  GLU X  82       8.094  25.091  14.896  0.00  0.00           H
ATOM   1362  CB  GLU X  82       9.273  25.996  13.273  0.00  0.00           C
ATOM   1363  HB2 GLU X  82       9.523  25.092  12.718  0.00  0.00           H
ATOM   1364  HB3 GLU X  82       9.030  26.806  12.585  0.00  0.00           H
ATOM   1365  CG  GLU X  82      10.439  26.582  14.105  0.00  0.00           C
ATOM   1366  HG2 GLU X  82      10.144  27.566  14.469  0.00  0.00           H
ATOM   1367  HG3 GLU X  82      10.699  26.069  15.031  0.00  0.00           H
ATOM   1368  CD  GLU X  82      11.680  26.632  13.277  0.00  0.00           C
ATOM   1369  OE1 GLU X  82      11.800  26.004  12.219  0.00  0.00           O
ATOM   1370  OE2 GLU X  82      12.629  27.384  13.708  0.00  0.00           O
ATOM   1371  C   GLU X  82       7.466  27.017  14.681  0.00  0.00           C
ATOM   1372  O   GLU X  82       7.777  27.184  15.885  0.00  0.00           O
ATOM   1373  N   SER X  83       6.758  27.872  13.958  0.00  0.00           N
ATOM   1374  H   SER X  83       6.696  27.673  12.970  0.00  0.00           H
ATOM   1375  CA  SER X  83       6.340  29.095  14.537  0.00  0.00           C
ATOM   1376  HA  SER X  83       7.176  29.600  15.022  0.00  0.00           H
ATOM   1377  CB  SER X  83       5.864  30.100  13.501  0.00  0.00           C
ATOM   1378  HB2 SER X  83       5.594  31.013  14.032  0.00  0.00           H
ATOM   1379  HB3 SER X  83       6.749  30.176  12.869  0.00  0.00           H
ATOM   1380  OG  SER X  83       4.750  29.717  12.757  0.00  0.00           O
ATOM   1381  HG  SER X  83       4.563  30.296  12.014  0.00  0.00           H
ATOM   1382  C   SER X  83       5.292  28.807  15.661  0.00  0.00           C
ATOM   1383  O   SER X  83       5.247  29.506  16.672  0.00  0.00           O
ATOM   1384  N   VAL X  84       4.526  27.742  15.632  0.00  0.00           N
ATOM   1385  H   VAL X  84       4.727  27.127  14.856  0.00  0.00           H
ATOM   1386  CA  VAL X  84       3.749  27.175  16.736  0.00  0.00           C
ATOM   1387  HA  VAL X  84       3.139  27.994  17.116  0.00  0.00           H
ATOM   1388  CB  VAL X  84       2.781  26.004  16.296  0.00  0.00           C
ATOM   1389  HB  VAL X  84       3.534  25.284  15.975  0.00  0.00           H
ATOM   1390  CG1 VAL X  84       2.011  25.497  17.548  0.00  0.00           C
ATOM   1391 HG11 VAL X  84       1.583  26.432  17.908  0.00  0.00           H
ATOM   1392 HG12 VAL X  84       1.285  24.709  17.347  0.00  0.00           H
ATOM   1393 HG13 VAL X  84       2.713  25.119  18.291  0.00  0.00           H
ATOM   1394  CG2 VAL X  84       1.696  26.543  15.309  0.00  0.00           C
ATOM   1395 HG21 VAL X  84       1.277  27.461  15.721  0.00  0.00           H
ATOM   1396 HG22 VAL X  84       2.074  26.677  14.296  0.00  0.00           H
ATOM   1397 HG23 VAL X  84       0.941  25.761  15.226  0.00  0.00           H
ATOM   1398  C   VAL X  84       4.677  26.722  17.841  0.00  0.00           C
ATOM   1399  O   VAL X  84       4.451  27.112  18.978  0.00  0.00           O
ATOM   1400  N   LEU X  85       5.738  25.945  17.624  0.00  0.00           N
ATOM   1401  H   LEU X  85       5.884  25.539  16.711  0.00  0.00           H
ATOM   1402  CA  LEU X  85       6.596  25.400  18.661  0.00  0.00           C
ATOM   1403  HA  LEU X  85       5.988  24.942  19.441  0.00  0.00           H
ATOM   1404  CB  LEU X  85       7.611  24.340  18.131  0.00  0.00           C
ATOM   1405  HB2 LEU X  85       8.116  24.763  17.262  0.00  0.00           H
ATOM   1406  HB3 LEU X  85       8.359  24.058  18.871  0.00  0.00           H
ATOM   1407  CG  LEU X  85       7.009  23.091  17.585  0.00  0.00           C
ATOM   1408  HG  LEU X  85       6.316  23.379  16.794  0.00  0.00           H
ATOM   1409  CD1 LEU X  85       8.124  22.240  16.988  0.00  0.00           C
ATOM   1410 HD11 LEU X  85       8.350  22.497  15.954  0.00  0.00           H
ATOM   1411 HD12 LEU X  85       9.029  22.298  17.593  0.00  0.00           H
ATOM   1412 HD13 LEU X  85       7.849  21.190  16.886  0.00  0.00           H
ATOM   1413  CD2 LEU X  85       6.393  22.316  18.784  0.00  0.00           C
ATOM   1414 HD21 LEU X  85       5.963  21.366  18.467  0.00  0.00           H
ATOM   1415 HD22 LEU X  85       7.116  22.105  19.571  0.00  0.00           H
ATOM   1416 HD23 LEU X  85       5.463  22.789  19.100  0.00  0.00           H
ATOM   1417  C   LEU X  85       7.381  26.510  19.355  0.00  0.00           C
ATOM   1418  O   LEU X  85       7.635  26.351  20.503  0.00  0.00           O
ATOM   1419  N   ARG X  86       7.702  27.625  18.691  0.00  0.00           N
ATOM   1420  H   ARG X  86       7.534  27.583  17.696  0.00  0.00           H
ATOM   1421  CA  ARG X  86       8.283  28.811  19.327  0.00  0.00           C
ATOM   1422  HA  ARG X  86       8.997  28.442  20.063  0.00  0.00           H
ATOM   1423  CB  ARG X  86       8.933  29.737  18.234  0.00  0.00           C
ATOM   1424  HB2 ARG X  86       8.300  29.834  17.352  0.00  0.00           H
ATOM   1425  HB3 ARG X  86       9.208  30.730  18.591  0.00  0.00           H
ATOM   1426  CG  ARG X  86      10.192  29.076  17.590  0.00  0.00           C
ATOM   1427  HG2 ARG X  86      10.854  28.997  18.453  0.00  0.00           H
ATOM   1428  HG3 ARG X  86      10.152  28.034  17.272  0.00  0.00           H
ATOM   1429  CD  ARG X  86      10.869  29.931  16.485  0.00  0.00           C
ATOM   1430  HD2 ARG X  86      10.223  30.269  15.675  0.00  0.00           H
ATOM   1431  HD3 ARG X  86      11.253  30.818  16.989  0.00  0.00           H
ATOM   1432  NE  ARG X  86      12.061  29.166  16.046  0.00  0.00           N
ATOM   1433  HE  ARG X  86      12.171  28.934  15.069  0.00  0.00           H
ATOM   1434  CZ  ARG X  86      13.084  28.703  16.720  0.00  0.00           C
ATOM   1435  NH1 ARG X  86      13.346  29.056  17.971  0.00  0.00           N
ATOM   1436 HH11 ARG X  86      14.177  28.692  18.414  0.00  0.00           H
ATOM   1437 HH12 ARG X  86      12.821  29.770  18.455  0.00  0.00           H
ATOM   1438  NH2 ARG X  86      13.902  27.900  16.101  0.00  0.00           N
ATOM   1439 HH21 ARG X  86      14.725  27.546  16.568  0.00  0.00           H
ATOM   1440 HH22 ARG X  86      13.654  27.528  15.195  0.00  0.00           H
ATOM   1441  C   ARG X  86       7.376  29.667  20.152  0.00  0.00           C
ATOM   1442  O   ARG X  86       7.790  30.232  21.162  0.00  0.00           O
ATOM   1443  N   ASP X  87       6.102  29.729  19.763  0.00  0.00           N
ATOM   1444  H   ASP X  87       5.991  29.347  18.834  0.00  0.00           H
ATOM   1445  CA  ASP X  87       5.084  30.525  20.377  0.00  0.00           C
ATOM   1446  HA  ASP X  87       5.538  31.442  20.751  0.00  0.00           H
ATOM   1447  CB  ASP X  87       4.161  30.862  19.303  0.00  0.00           C
ATOM   1448  HB2 ASP X  87       4.619  31.097  18.342  0.00  0.00           H
ATOM   1449  HB3 ASP X  87       3.387  30.119  19.114  0.00  0.00           H
ATOM   1450  CG  ASP X  87       3.349  32.210  19.558  0.00  0.00           C
ATOM   1451  OD1 ASP X  87       2.624  32.524  18.651  0.00  0.00           O
ATOM   1452  OD2 ASP X  87       3.642  33.003  20.471  0.00  0.00           O
ATOM   1453  C   ASP X  87       4.351  29.756  21.538  0.00  0.00           C
ATOM   1454  O   ASP X  87       3.558  30.338  22.282  0.00  0.00           O
ATOM   1455  N   HID X  88       4.634  28.465  21.725  0.00  0.00           N
ATOM   1456  H   HID X  88       5.298  28.016  21.111  0.00  0.00           H
ATOM   1457  CA  HID X  88       3.890  27.653  22.692  0.00  0.00           C
ATOM   1458  HA  HID X  88       3.388  28.341  23.372  0.00  0.00           H
ATOM   1459  CB  HID X  88       2.834  26.840  22.028  0.00  0.00           C
ATOM   1460  HB2 HID X  88       3.330  26.181  21.315  0.00  0.00           H
ATOM   1461  HB3 HID X  88       2.254  26.261  22.746  0.00  0.00           H
ATOM   1462  CG  HID X  88       1.828  27.571  21.210  0.00  0.00           C
ATOM   1463  ND1 HID X  88       1.944  28.017  19.943  0.00  0.00           N
ATOM   1464  HD1 HID X  88       2.782  28.071  19.382  0.00  0.00           H
ATOM   1465  CE1 HID X  88       0.826  28.717  19.640  0.00  0.00           C
ATOM   1466  HE1 HID X  88       0.567  29.130  18.676  0.00  0.00           H
ATOM   1467  NE2 HID X  88      -0.060  28.776  20.687  0.00  0.00           N
ATOM   1468  CD2 HID X  88       0.642  28.080  21.697  0.00  0.00           C
ATOM   1469  HD2 HID X  88       0.423  27.892  22.737  0.00  0.00           H
ATOM   1470  C   HID X  88       4.616  26.690  23.671  0.00  0.00           C
ATOM   1471  O   HID X  88       4.011  26.368  24.693  0.00  0.00           O
ATOM   1472  N   VAL X  89       5.805  26.191  23.374  0.00  0.00           N
ATOM   1473  H   VAL X  89       6.276  26.489  22.531  0.00  0.00           H
ATOM   1474  CA  VAL X  89       6.667  25.439  24.351  0.00  0.00           C
ATOM   1475  HA  VAL X  89       6.187  24.492  24.594  0.00  0.00           H
ATOM   1476  CB  VAL X  89       8.016  25.007  23.714  0.00  0.00           C
ATOM   1477  HB  VAL X  89       8.390  25.916  23.243  0.00  0.00           H
ATOM   1478  CG1 VAL X  89       9.014  24.412  24.786  0.00  0.00           C
ATOM   1479 HG11 VAL X  89       9.909  24.031  24.294  0.00  0.00           H
ATOM   1480 HG12 VAL X  89       9.273  25.243  25.442  0.00  0.00           H
ATOM   1481 HG13 VAL X  89       8.498  23.721  25.453  0.00  0.00           H
ATOM   1482  CG2 VAL X  89       7.899  23.909  22.658  0.00  0.00           C
ATOM   1483 HG21 VAL X  89       7.398  23.025  23.052  0.00  0.00           H
ATOM   1484 HG22 VAL X  89       7.309  24.412  21.892  0.00  0.00           H
ATOM   1485 HG23 VAL X  89       8.891  23.596  22.330  0.00  0.00           H
ATOM   1486  C   VAL X  89       6.852  26.144  25.685  0.00  0.00           C
ATOM   1487  O   VAL X  89       6.700  25.459  26.739  0.00  0.00           O
ATOM   1488  N   GLN X  90       7.026  27.523  25.757  0.00  0.00           N
ATOM   1489  H   GLN X  90       7.104  28.090  24.924  0.00  0.00           H
ATOM   1490  CA  GLN X  90       7.105  28.241  26.957  0.00  0.00           C
ATOM   1491  HA  GLN X  90       7.774  27.649  27.583  0.00  0.00           H
ATOM   1492  CB  GLN X  90       7.700  29.609  26.748  0.00  0.00           C
ATOM   1493  HB2 GLN X  90       8.570  29.457  26.109  0.00  0.00           H
ATOM   1494  HB3 GLN X  90       6.961  30.160  26.166  0.00  0.00           H
ATOM   1495  CG  GLN X  90       8.120  30.393  27.989  0.00  0.00           C
ATOM   1496  HG2 GLN X  90       7.257  30.632  28.610  0.00  0.00           H
ATOM   1497  HG3 GLN X  90       8.780  29.740  28.560  0.00  0.00           H
ATOM   1498  CD  GLN X  90       8.792  31.779  27.773  0.00  0.00           C
ATOM   1499  OE1 GLN X  90       8.633  32.468  26.717  0.00  0.00           O
ATOM   1500  NE2 GLN X  90       9.686  32.238  28.618  0.00  0.00           N
ATOM   1501 HE21 GLN X  90      10.220  33.081  28.458  0.00  0.00           H
ATOM   1502 HE22 GLN X  90       9.736  31.739  29.495  0.00  0.00           H
ATOM   1503  C   GLN X  90       5.827  28.313  27.776  0.00  0.00           C
ATOM   1504  O   GLN X  90       5.921  28.316  28.988  0.00  0.00           O
ATOM   1505  N   LYS X  91       4.637  28.309  27.116  0.00  0.00           N
ATOM   1506  H   LYS X  91       4.543  28.324  26.110  0.00  0.00           H
ATOM   1507  CA  LYS X  91       3.347  28.141  27.743  0.00  0.00           C
ATOM   1508  HA  LYS X  91       3.355  28.576  28.743  0.00  0.00           H
ATOM   1509  CB  LYS X  91       2.189  28.631  26.800  0.00  0.00           C
ATOM   1510  HB2 LYS X  91       2.157  28.045  25.882  0.00  0.00           H
ATOM   1511  HB3 LYS X  91       1.300  28.265  27.314  0.00  0.00           H
ATOM   1512  CG  LYS X  91       2.108  30.109  26.608  0.00  0.00           C
ATOM   1513  HG2 LYS X  91       1.088  30.492  26.628  0.00  0.00           H
ATOM   1514  HG3 LYS X  91       2.718  30.539  27.402  0.00  0.00           H
ATOM   1515  CD  LYS X  91       2.596  30.540  25.317  0.00  0.00           C
ATOM   1516  HD2 LYS X  91       3.621  30.212  25.148  0.00  0.00           H
ATOM   1517  HD3 LYS X  91       1.961  30.032  24.591  0.00  0.00           H
ATOM   1518  CE  LYS X  91       2.440  32.056  25.018  0.00  0.00           C
ATOM   1519  HE2 LYS X  91       1.472  32.513  25.226  0.00  0.00           H
ATOM   1520  HE3 LYS X  91       3.071  32.541  25.763  0.00  0.00           H
ATOM   1521  NZ  LYS X  91       2.918  32.534  23.686  0.00  0.00           N
ATOM   1522  HZ1 LYS X  91       2.105  32.562  23.087  0.00  0.00           H
ATOM   1523  HZ2 LYS X  91       3.184  33.508  23.697  0.00  0.00           H
ATOM   1524  HZ3 LYS X  91       3.606  31.935  23.253  0.00  0.00           H
ATOM   1525  C   LYS X  91       3.028  26.707  28.092  0.00  0.00           C
ATOM   1526  O   LYS X  91       2.410  26.515  29.148  0.00  0.00           O
ATOM   1527  N   TRP X  92       3.341  25.722  27.208  0.00  0.00           N
ATOM   1528  H   TRP X  92       3.649  26.042  26.300  0.00  0.00           H
ATOM   1529  CA  TRP X  92       3.000  24.311  27.374  0.00  0.00           C
ATOM   1530  HA  TRP X  92       2.054  24.259  27.913  0.00  0.00           H
ATOM   1531  CB  TRP X  92       2.714  23.706  26.006  0.00  0.00           C
ATOM   1532  HB2 TRP X  92       3.705  23.804  25.562  0.00  0.00           H
ATOM   1533  HB3 TRP X  92       2.518  22.637  26.096  0.00  0.00           H
ATOM   1534  CG  TRP X  92       1.696  24.174  25.099  0.00  0.00           C
ATOM   1535  CD1 TRP X  92       0.679  24.980  25.495  0.00  0.00           C
ATOM   1536  HD1 TRP X  92       0.514  25.427  26.464  0.00  0.00           H
ATOM   1537  NE1 TRP X  92      -0.043  25.334  24.349  0.00  0.00           N
ATOM   1538  HE1 TRP X  92      -0.805  25.991  24.428  0.00  0.00           H
ATOM   1539  CE2 TRP X  92       0.387  24.626  23.290  0.00  0.00           C
ATOM   1540  CZ2 TRP X  92       0.046  24.826  21.958  0.00  0.00           C
ATOM   1541  HZ2 TRP X  92      -0.660  25.582  21.647  0.00  0.00           H
ATOM   1542  CH2 TRP X  92       0.793  24.068  20.996  0.00  0.00           C
ATOM   1543  HH2 TRP X  92       0.587  24.246  19.951  0.00  0.00           H
ATOM   1544  CZ3 TRP X  92       1.718  23.115  21.459  0.00  0.00           C
ATOM   1545  HZ3 TRP X  92       2.153  22.530  20.662  0.00  0.00           H
ATOM   1546  CE3 TRP X  92       2.136  23.045  22.813  0.00  0.00           C
ATOM   1547  HE3 TRP X  92       2.865  22.361  23.220  0.00  0.00           H
ATOM   1548  CD2 TRP X  92       1.465  23.821  23.713  0.00  0.00           C
ATOM   1549  C   TRP X  92       3.966  23.409  28.149  0.00  0.00           C
ATOM   1550  O   TRP X  92       3.618  22.250  28.468  0.00  0.00           O
ATOM   1551  N   ASN X  93       5.175  23.906  28.510  0.00  0.00           N
ATOM   1552  H   ASN X  93       5.406  24.812  28.126  0.00  0.00           H
ATOM   1553  CA  ASN X  93       6.092  23.247  29.489  0.00  0.00           C
ATOM   1554  HA  ASN X  93       6.840  24.037  29.416  0.00  0.00           H
ATOM   1555  CB  ASN X  93       5.439  23.346  30.871  0.00  0.00           C
ATOM   1556  HB2 ASN X  93       4.578  22.677  30.871  0.00  0.00           H
ATOM   1557  HB3 ASN X  93       6.170  23.036  31.618  0.00  0.00           H
ATOM   1558  CG  ASN X  93       4.936  24.706  31.314  0.00  0.00           C
ATOM   1559  OD1 ASN X  93       5.691  25.614  31.613  0.00  0.00           O
ATOM   1560  ND2 ASN X  93       3.638  24.910  31.374  0.00  0.00           N
ATOM   1561 HD21 ASN X  93       3.249  25.787  31.688  0.00  0.00           H
ATOM   1562 HD22 ASN X  93       3.034  24.100  31.357  0.00  0.00           H
ATOM   1563  C   ASN X  93       6.658  21.851  29.016  0.00  0.00           C
ATOM   1564  O   ASN X  93       7.166  21.061  29.822  0.00  0.00           O
ATOM   1565  N   ILE X  94       6.714  21.651  27.745  0.00  0.00           N
ATOM   1566  H   ILE X  94       6.305  22.314  27.103  0.00  0.00           H
ATOM   1567  CA  ILE X  94       7.285  20.521  27.006  0.00  0.00           C
ATOM   1568  HA  ILE X  94       6.650  19.726  27.398  0.00  0.00           H
ATOM   1569  CB  ILE X  94       7.019  20.530  25.460  0.00  0.00           C
ATOM   1570  HB  ILE X  94       7.678  21.277  25.018  0.00  0.00           H
ATOM   1571  CG2 ILE X  94       7.385  19.191  24.776  0.00  0.00           C
ATOM   1572 HG21 ILE X  94       6.955  19.257  23.776  0.00  0.00           H
ATOM   1573 HG22 ILE X  94       8.456  19.014  24.685  0.00  0.00           H
ATOM   1574 HG23 ILE X  94       7.008  18.311  25.298  0.00  0.00           H
ATOM   1575  CG1 ILE X  94       5.616  20.898  25.005  0.00  0.00           C
ATOM   1576 HG12 ILE X  94       5.428  21.885  25.430  0.00  0.00           H
ATOM   1577 HG13 ILE X  94       5.446  20.860  23.929  0.00  0.00           H
ATOM   1578  CD1 ILE X  94       4.569  19.902  25.588  0.00  0.00           C
ATOM   1579 HD11 ILE X  94       4.686  18.926  25.117  0.00  0.00           H
ATOM   1580 HD12 ILE X  94       4.411  20.023  26.660  0.00  0.00           H
ATOM   1581 HD13 ILE X  94       3.573  20.200  25.261  0.00  0.00           H
ATOM   1582  C   ILE X  94       8.739  20.250  27.492  0.00  0.00           C
ATOM   1583  O   ILE X  94       9.611  21.051  27.668  0.00  0.00           O
ATOM   1584  N   THR X  95       9.050  18.949  27.774  0.00  0.00           N
ATOM   1585  H   THR X  95       8.242  18.370  27.951  0.00  0.00           H
ATOM   1586  CA  THR X  95      10.403  18.301  28.089  0.00  0.00           C
ATOM   1587  HA  THR X  95      11.198  19.036  28.217  0.00  0.00           H
ATOM   1588  CB  THR X  95      10.325  17.596  29.471  0.00  0.00           C
ATOM   1589  HB  THR X  95      11.167  16.971  29.769  0.00  0.00           H
ATOM   1590  CG2 THR X  95      10.064  18.557  30.650  0.00  0.00           C
ATOM   1591 HG21 THR X  95       8.989  18.690  30.777  0.00  0.00           H
ATOM   1592 HG22 THR X  95      10.296  18.049  31.586  0.00  0.00           H
ATOM   1593 HG23 THR X  95      10.658  19.467  30.571  0.00  0.00           H
ATOM   1594  OG1 THR X  95       9.234  16.773  29.548  0.00  0.00           O
ATOM   1595  HG1 THR X  95       9.354  15.906  29.154  0.00  0.00           H
ATOM   1596  C   THR X  95      10.724  17.367  26.975  0.00  0.00           C
ATOM   1597  O   THR X  95      11.925  17.247  26.632  0.00  0.00           O
ATOM   1598  N   GLN X  96       9.764  16.718  26.309  0.00  0.00           N
ATOM   1599  H   GLN X  96       8.808  16.981  26.502  0.00  0.00           H
ATOM   1600  CA  GLN X  96      10.063  15.709  25.332  0.00  0.00           C
ATOM   1601  HA  GLN X  96      11.054  15.785  24.885  0.00  0.00           H
ATOM   1602  CB  GLN X  96       9.950  14.329  25.925  0.00  0.00           C
ATOM   1603  HB2 GLN X  96       9.071  14.297  26.569  0.00  0.00           H
ATOM   1604  HB3 GLN X  96       9.878  13.658  25.069  0.00  0.00           H
ATOM   1605  CG  GLN X  96      11.251  13.827  26.648  0.00  0.00           C
ATOM   1606  HG2 GLN X  96      11.356  12.752  26.501  0.00  0.00           H
ATOM   1607  HG3 GLN X  96      12.093  14.317  26.159  0.00  0.00           H
ATOM   1608  CD  GLN X  96      11.247  14.167  28.078  0.00  0.00           C
ATOM   1609  OE1 GLN X  96      10.257  14.490  28.707  0.00  0.00           O
ATOM   1610  NE2 GLN X  96      12.302  14.014  28.850  0.00  0.00           N
ATOM   1611 HE21 GLN X  96      12.194  14.321  29.806  0.00  0.00           H
ATOM   1612 HE22 GLN X  96      13.190  13.943  28.374  0.00  0.00           H
ATOM   1613  C   GLN X  96       9.267  15.752  24.062  0.00  0.00           C
ATOM   1614  O   GLN X  96       8.068  16.021  24.083  0.00  0.00           O
ATOM   1615  N   VAL X  97       9.949  15.530  22.993  0.00  0.00           N
ATOM   1616  H   VAL X  97      10.923  15.297  23.128  0.00  0.00           H
ATOM   1617  CA  VAL X  97       9.286  15.297  21.704  0.00  0.00           C
ATOM   1618  HA  VAL X  97       8.239  15.599  21.681  0.00  0.00           H
ATOM   1619  CB  VAL X  97       9.951  16.164  20.624  0.00  0.00           C
ATOM   1620  HB  VAL X  97      11.039  16.136  20.570  0.00  0.00           H
ATOM   1621  CG1 VAL X  97       9.514  15.908  19.193  0.00  0.00           C
ATOM   1622 HG11 VAL X  97       8.463  16.181  19.101  0.00  0.00           H
ATOM   1623 HG12 VAL X  97      10.194  16.325  18.450  0.00  0.00           H
ATOM   1624 HG13 VAL X  97       9.531  14.824  19.081  0.00  0.00           H
ATOM   1625  CG2 VAL X  97       9.439  17.625  20.874  0.00  0.00           C
ATOM   1626 HG21 VAL X  97       8.378  17.818  21.033  0.00  0.00           H
ATOM   1627 HG22 VAL X  97       9.841  18.038  21.799  0.00  0.00           H
ATOM   1628 HG23 VAL X  97       9.764  18.253  20.044  0.00  0.00           H
ATOM   1629  C   VAL X  97       9.367  13.800  21.376  0.00  0.00           C
ATOM   1630  O   VAL X  97      10.372  13.141  21.591  0.00  0.00           O
ATOM   1631  N   THR X  98       8.277  13.220  20.944  0.00  0.00           N
ATOM   1632  H   THR X  98       7.445  13.766  20.772  0.00  0.00           H
ATOM   1633  CA  THR X  98       8.120  11.809  20.468  0.00  0.00           C
ATOM   1634  HA  THR X  98       9.097  11.333  20.557  0.00  0.00           H
ATOM   1635  CB  THR X  98       7.247  11.040  21.443  0.00  0.00           C
ATOM   1636  HB  THR X  98       7.085   9.998  21.166  0.00  0.00           H
ATOM   1637  CG2 THR X  98       7.791  11.183  22.858  0.00  0.00           C
ATOM   1638 HG21 THR X  98       7.768  12.225  23.178  0.00  0.00           H
ATOM   1639 HG22 THR X  98       7.032  10.643  23.424  0.00  0.00           H
ATOM   1640 HG23 THR X  98       8.739  10.646  22.887  0.00  0.00           H
ATOM   1641  OG1 THR X  98       5.890  11.600  21.428  0.00  0.00           O
ATOM   1642  HG1 THR X  98       6.004  12.534  21.617  0.00  0.00           H
ATOM   1643  C   THR X  98       7.691  11.666  18.997  0.00  0.00           C
ATOM   1644  O   THR X  98       6.754  12.336  18.640  0.00  0.00           O
ATOM   1645  N   LEU X  99       8.285  10.792  18.246  0.00  0.00           N
ATOM   1646  H   LEU X  99       9.198  10.496  18.562  0.00  0.00           H
ATOM   1647  CA  LEU X  99       8.051  10.614  16.728  0.00  0.00           C
ATOM   1648  HA  LEU X  99       7.225  11.262  16.437  0.00  0.00           H
ATOM   1649  CB  LEU X  99       9.369  11.059  15.977  0.00  0.00           C
ATOM   1650  HB2 LEU X  99      10.137  10.412  16.402  0.00  0.00           H
ATOM   1651  HB3 LEU X  99       9.237  10.906  14.906  0.00  0.00           H
ATOM   1652  CG  LEU X  99       9.771  12.570  16.150  0.00  0.00           C
ATOM   1653  HG  LEU X  99       9.805  12.765  17.222  0.00  0.00           H
ATOM   1654  CD1 LEU X  99      11.143  12.864  15.530  0.00  0.00           C
ATOM   1655 HD11 LEU X  99      11.417  13.904  15.706  0.00  0.00           H
ATOM   1656 HD12 LEU X  99      11.956  12.373  16.065  0.00  0.00           H
ATOM   1657 HD13 LEU X  99      11.262  12.601  14.478  0.00  0.00           H
ATOM   1658  CD2 LEU X  99       8.707  13.501  15.588  0.00  0.00           C
ATOM   1659 HD21 LEU X  99       8.370  13.132  14.619  0.00  0.00           H
ATOM   1660 HD22 LEU X  99       7.849  13.344  16.241  0.00  0.00           H
ATOM   1661 HD23 LEU X  99       9.075  14.511  15.408  0.00  0.00           H
ATOM   1662  C   LEU X  99       7.821   9.117  16.560  0.00  0.00           C
ATOM   1663  O   LEU X  99       7.777   8.321  17.465  0.00  0.00           O
ATOM   1664  N   ASP X 100       7.468   8.723  15.312  0.00  0.00           N
ATOM   1665  H   ASP X 100       7.441   9.465  14.628  0.00  0.00           H
ATOM   1666  CA  ASP X 100       7.304   7.314  14.936  0.00  0.00           C
ATOM   1667  HA  ASP X 100       7.399   6.678  15.816  0.00  0.00           H
ATOM   1668  CB  ASP X 100       5.959   7.097  14.273  0.00  0.00           C
ATOM   1669  HB2 ASP X 100       5.857   7.753  13.408  0.00  0.00           H
ATOM   1670  HB3 ASP X 100       5.922   6.091  13.854  0.00  0.00           H
ATOM   1671  CG  ASP X 100       4.700   7.392  15.097  0.00  0.00           C
ATOM   1672  OD1 ASP X 100       3.616   7.524  14.474  0.00  0.00           O
ATOM   1673  OD2 ASP X 100       4.833   7.467  16.316  0.00  0.00           O
ATOM   1674  C   ASP X 100       8.393   7.047  13.954  0.00  0.00           C
ATOM   1675  O   ASP X 100       8.505   7.773  12.924  0.00  0.00           O
ATOM   1676  N   ALA X 101       9.162   5.954  14.300  0.00  0.00           N
ATOM   1677  H   ALA X 101       9.061   5.677  15.266  0.00  0.00           H
ATOM   1678  CA  ALA X 101      10.376   5.496  13.551  0.00  0.00           C
ATOM   1679  HA  ALA X 101      10.912   6.419  13.332  0.00  0.00           H
ATOM   1680  CB  ALA X 101      11.241   4.625  14.389  0.00  0.00           C
ATOM   1681  HB1 ALA X 101      12.054   4.175  13.819  0.00  0.00           H
ATOM   1682  HB2 ALA X 101      11.685   5.179  15.216  0.00  0.00           H
ATOM   1683  HB3 ALA X 101      10.600   3.797  14.693  0.00  0.00           H
ATOM   1684  C   ALA X 101       9.881   4.810  12.213  0.00  0.00           C
ATOM   1685  O   ALA X 101       9.562   3.631  12.103  0.00  0.00           O
ATOM   1686  N   GLU X 102       9.705   5.665  11.133  0.00  0.00           N
ATOM   1687  H   GLU X 102      10.047   6.590  11.349  0.00  0.00           H
ATOM   1688  CA  GLU X 102       9.242   5.243   9.742  0.00  0.00           C
ATOM   1689  HA  GLU X 102       8.798   4.250   9.809  0.00  0.00           H
ATOM   1690  CB  GLU X 102       8.398   6.351   9.073  0.00  0.00           C
ATOM   1691  HB2 GLU X 102       9.015   7.248   9.038  0.00  0.00           H
ATOM   1692  HB3 GLU X 102       8.102   6.067   8.062  0.00  0.00           H
ATOM   1693  CG  GLU X 102       7.116   6.730   9.828  0.00  0.00           C
ATOM   1694  HG2 GLU X 102       7.420   7.146  10.788  0.00  0.00           H
ATOM   1695  HG3 GLU X 102       6.476   7.395   9.249  0.00  0.00           H
ATOM   1696  CD  GLU X 102       6.146   5.527  10.094  0.00  0.00           C
ATOM   1697  OE1 GLU X 102       6.068   4.609   9.199  0.00  0.00           O
ATOM   1698  OE2 GLU X 102       5.503   5.426  11.142  0.00  0.00           O
ATOM   1699  C   GLU X 102      10.377   5.009   8.795  0.00  0.00           C
ATOM   1700  O   GLU X 102      11.381   5.768   8.730  0.00  0.00           O
ATOM   1701  N   MET X 103      10.332   4.102   7.833  0.00  0.00           N
ATOM   1702  H   MET X 103       9.564   3.446   7.811  0.00  0.00           H
ATOM   1703  CA  MET X 103      11.478   3.898   6.926  0.00  0.00           C
ATOM   1704  HA  MET X 103      12.369   3.902   7.555  0.00  0.00           H
ATOM   1705  CB  MET X 103      11.330   2.465   6.454  0.00  0.00           C
ATOM   1706  HB2 MET X 103      12.325   2.259   6.058  0.00  0.00           H
ATOM   1707  HB3 MET X 103      11.079   1.755   7.242  0.00  0.00           H
ATOM   1708  CG  MET X 103      10.433   2.296   5.259  0.00  0.00           C
ATOM   1709  HG2 MET X 103      10.088   1.265   5.331  0.00  0.00           H
ATOM   1710  HG3 MET X 103       9.597   2.990   5.342  0.00  0.00           H
ATOM   1711  SD  MET X 103      11.000   2.521   3.548  0.00  0.00           S
ATOM   1712  CE  MET X 103      12.219   1.220   3.438  0.00  0.00           C
ATOM   1713  HE1 MET X 103      12.916   1.366   4.264  0.00  0.00           H
ATOM   1714  HE2 MET X 103      11.845   0.198   3.506  0.00  0.00           H
ATOM   1715  HE3 MET X 103      12.824   1.313   2.536  0.00  0.00           H
ATOM   1716  C   MET X 103      11.563   4.993   5.771  0.00  0.00           C
ATOM   1717  O   MET X 103      12.640   5.240   5.272  0.00  0.00           O
ATOM   1718  N   GLU X 104      10.400   5.506   5.368  0.00  0.00           N
ATOM   1719  H   GLU X 104       9.582   5.091   5.791  0.00  0.00           H
ATOM   1720  CA  GLU X 104      10.256   6.431   4.199  0.00  0.00           C
ATOM   1721  HA  GLU X 104      10.619   5.994   3.268  0.00  0.00           H
ATOM   1722  CB  GLU X 104       8.798   6.924   4.048  0.00  0.00           C
ATOM   1723  HB2 GLU X 104       8.462   7.460   4.936  0.00  0.00           H
ATOM   1724  HB3 GLU X 104       8.693   7.737   3.330  0.00  0.00           H
ATOM   1725  CG  GLU X 104       7.848   5.771   3.610  0.00  0.00           C
ATOM   1726  HG2 GLU X 104       6.938   6.230   3.225  0.00  0.00           H
ATOM   1727  HG3 GLU X 104       8.314   5.210   2.800  0.00  0.00           H
ATOM   1728  CD  GLU X 104       7.241   4.897   4.676  0.00  0.00           C
ATOM   1729  OE1 GLU X 104       6.396   4.034   4.286  0.00  0.00           O
ATOM   1730  OE2 GLU X 104       7.602   5.017   5.908  0.00  0.00           O
ATOM   1731  C   GLU X 104      11.103   7.641   4.532  0.00  0.00           C
ATOM   1732  O   GLU X 104      11.067   8.140   5.679  0.00  0.00           O
ATOM   1733  N   PRO X 105      11.695   8.276   3.458  0.00  0.00           N
ATOM   1734  CD  PRO X 105      11.359   7.972   2.029  0.00  0.00           C
ATOM   1735  HD2 PRO X 105      10.330   8.309   1.899  0.00  0.00           H
ATOM   1736  HD3 PRO X 105      11.660   6.945   1.818  0.00  0.00           H
ATOM   1737  CG  PRO X 105      12.201   8.912   1.224  0.00  0.00           C
ATOM   1738  HG2 PRO X 105      12.685   8.383   0.402  0.00  0.00           H
ATOM   1739  HG3 PRO X 105      11.503   9.530   0.659  0.00  0.00           H
ATOM   1740  CB  PRO X 105      13.143   9.554   2.218  0.00  0.00           C
ATOM   1741  HB2 PRO X 105      14.112   9.059   2.163  0.00  0.00           H
ATOM   1742  HB3 PRO X 105      13.256  10.591   1.901  0.00  0.00           H
ATOM   1743  CA  PRO X 105      12.415   9.509   3.564  0.00  0.00           C
ATOM   1744  HA  PRO X 105      13.119   9.436   4.393  0.00  0.00           H
ATOM   1745  C   PRO X 105      11.608  10.760   3.798  0.00  0.00           C
ATOM   1746  O   PRO X 105      12.245  11.781   4.130  0.00  0.00           O
ATOM   1747  N   PHE X 106      10.349  10.724   3.631  0.00  0.00           N
ATOM   1748  H   PHE X 106       9.890   9.877   3.326  0.00  0.00           H
ATOM   1749  CA  PHE X 106       9.688  12.052   3.372  0.00  0.00           C
ATOM   1750  HA  PHE X 106      10.197  12.610   2.587  0.00  0.00           H
ATOM   1751  CB  PHE X 106       8.273  11.843   2.790  0.00  0.00           C
ATOM   1752  HB2 PHE X 106       7.642  11.398   3.560  0.00  0.00           H
ATOM   1753  HB3 PHE X 106       7.870  12.830   2.561  0.00  0.00           H
ATOM   1754  CG  PHE X 106       8.226  10.993   1.560  0.00  0.00           C
ATOM   1755  CD1 PHE X 106       7.510   9.810   1.576  0.00  0.00           C
ATOM   1756  HD1 PHE X 106       6.880   9.476   2.387  0.00  0.00           H
ATOM   1757  CE1 PHE X 106       7.447   9.009   0.387  0.00  0.00           C
ATOM   1758  HE1 PHE X 106       6.796   8.154   0.286  0.00  0.00           H
ATOM   1759  CZ  PHE X 106       8.240   9.345  -0.712  0.00  0.00           C
ATOM   1760  HZ  PHE X 106       8.209   8.747  -1.611  0.00  0.00           H
ATOM   1761  CE2 PHE X 106       8.968  10.576  -0.714  0.00  0.00           C
ATOM   1762  HE2 PHE X 106       9.602  10.778  -1.565  0.00  0.00           H
ATOM   1763  CD2 PHE X 106       8.945  11.408   0.405  0.00  0.00           C
ATOM   1764  HD2 PHE X 106       9.440  12.367   0.416  0.00  0.00           H
ATOM   1765  C   PHE X 106       9.657  13.059   4.549  0.00  0.00           C
ATOM   1766  O   PHE X 106       9.427  14.231   4.228  0.00  0.00           O
ATOM   1767  N   TYR X 107       9.979  12.649   5.806  0.00  0.00           N
ATOM   1768  H   TYR X 107      10.326  11.715   5.966  0.00  0.00           H
ATOM   1769  CA  TYR X 107       9.953  13.435   7.015  0.00  0.00           C
ATOM   1770  HA  TYR X 107       9.297  14.287   6.838  0.00  0.00           H
ATOM   1771  CB  TYR X 107       9.338  12.569   8.150  0.00  0.00           C
ATOM   1772  HB2 TYR X 107      10.116  11.925   8.561  0.00  0.00           H
ATOM   1773  HB3 TYR X 107       9.085  13.247   8.966  0.00  0.00           H
ATOM   1774  CG  TYR X 107       8.178  11.615   7.789  0.00  0.00           C
ATOM   1775  CD1 TYR X 107       8.375  10.446   7.071  0.00  0.00           C
ATOM   1776  HD1 TYR X 107       9.392  10.254   6.761  0.00  0.00           H
ATOM   1777  CE1 TYR X 107       7.336   9.496   7.029  0.00  0.00           C
ATOM   1778  HE1 TYR X 107       7.716   8.512   6.794  0.00  0.00           H
ATOM   1779  CZ  TYR X 107       5.983   9.809   7.455  0.00  0.00           C
ATOM   1780  OH  TYR X 107       4.957   8.880   7.499  0.00  0.00           O
ATOM   1781  HH  TYR X 107       5.293   7.989   7.381  0.00  0.00           H
ATOM   1782  CE2 TYR X 107       5.790  11.059   8.056  0.00  0.00           C
ATOM   1783  HE2 TYR X 107       4.819  11.341   8.435  0.00  0.00           H
ATOM   1784  CD2 TYR X 107       6.862  11.935   8.256  0.00  0.00           C
ATOM   1785  HD2 TYR X 107       6.625  12.905   8.668  0.00  0.00           H
ATOM   1786  C   TYR X 107      11.393  14.041   7.505  0.00  0.00           C
ATOM   1787  O   TYR X 107      11.464  14.772   8.484  0.00  0.00           O
ATOM   1788  N   LYS X 108      12.476  13.707   6.775  0.00  0.00           N
ATOM   1789  H   LYS X 108      12.271  13.039   6.045  0.00  0.00           H
ATOM   1790  CA  LYS X 108      13.897  13.871   7.280  0.00  0.00           C
ATOM   1791  HA  LYS X 108      14.114  13.426   8.250  0.00  0.00           H
ATOM   1792  CB  LYS X 108      14.917  13.220   6.335  0.00  0.00           C
ATOM   1793  HB2 LYS X 108      14.845  13.695   5.357  0.00  0.00           H
ATOM   1794  HB3 LYS X 108      15.872  13.533   6.757  0.00  0.00           H
ATOM   1795  CG  LYS X 108      14.753  11.673   6.289  0.00  0.00           C
ATOM   1796  HG2 LYS X 108      14.700  11.258   7.295  0.00  0.00           H
ATOM   1797  HG3 LYS X 108      13.839  11.478   5.728  0.00  0.00           H
ATOM   1798  CD  LYS X 108      15.891  11.032   5.553  0.00  0.00           C
ATOM   1799  HD2 LYS X 108      15.596   9.992   5.411  0.00  0.00           H
ATOM   1800  HD3 LYS X 108      15.987  11.486   4.566  0.00  0.00           H
ATOM   1801  CE  LYS X 108      17.256  10.909   6.231  0.00  0.00           C
ATOM   1802  HE2 LYS X 108      17.751  11.840   6.507  0.00  0.00           H
ATOM   1803  HE3 LYS X 108      17.120  10.487   7.227  0.00  0.00           H
ATOM   1804  NZ  LYS X 108      18.217  10.146   5.418  0.00  0.00           N
ATOM   1805  HZ1 LYS X 108      18.550  10.703   4.644  0.00  0.00           H
ATOM   1806  HZ2 LYS X 108      19.101  10.027   5.890  0.00  0.00           H
ATOM   1807  HZ3 LYS X 108      17.911   9.259   5.044  0.00  0.00           H
ATOM   1808  C   LYS X 108      14.333  15.397   7.390  0.00  0.00           C
ATOM   1809  O   LYS X 108      15.068  15.751   8.345  0.00  0.00           O
ATOM   1810  N   GLU X 109      13.850  16.253   6.509  0.00  0.00           N
ATOM   1811  H   GLU X 109      13.230  15.864   5.812  0.00  0.00           H
ATOM   1812  CA  GLU X 109      14.001  17.728   6.706  0.00  0.00           C
ATOM   1813  HA  GLU X 109      15.040  18.036   6.826  0.00  0.00           H
ATOM   1814  CB  GLU X 109      13.445  18.442   5.449  0.00  0.00           C
ATOM   1815  HB2 GLU X 109      13.895  17.911   4.610  0.00  0.00           H
ATOM   1816  HB3 GLU X 109      12.374  18.245   5.403  0.00  0.00           H
ATOM   1817  CG  GLU X 109      13.618  19.910   5.232  0.00  0.00           C
ATOM   1818  HG2 GLU X 109      13.201  20.324   4.314  0.00  0.00           H
ATOM   1819  HG3 GLU X 109      13.020  20.504   5.924  0.00  0.00           H
ATOM   1820  CD  GLU X 109      15.081  20.325   5.436  0.00  0.00           C
ATOM   1821  OE1 GLU X 109      15.391  21.182   6.291  0.00  0.00           O
ATOM   1822  OE2 GLU X 109      15.951  19.807   4.686  0.00  0.00           O
ATOM   1823  C   GLU X 109      13.412  18.278   8.038  0.00  0.00           C
ATOM   1824  O   GLU X 109      14.057  19.012   8.747  0.00  0.00           O
ATOM   1825  N   MET X 110      12.113  17.929   8.191  0.00  0.00           N
ATOM   1826  H   MET X 110      11.716  17.314   7.495  0.00  0.00           H
ATOM   1827  CA  MET X 110      11.394  18.253   9.445  0.00  0.00           C
ATOM   1828  HA  MET X 110      11.388  19.339   9.544  0.00  0.00           H
ATOM   1829  CB  MET X 110       9.955  17.756   9.235  0.00  0.00           C
ATOM   1830  HB2 MET X 110       9.699  17.950   8.194  0.00  0.00           H
ATOM   1831  HB3 MET X 110       9.882  16.679   9.383  0.00  0.00           H
ATOM   1832  CG  MET X 110       8.890  18.468  10.131  0.00  0.00           C
ATOM   1833  HG2 MET X 110       9.363  18.798  11.056  0.00  0.00           H
ATOM   1834  HG3 MET X 110       8.432  19.337   9.660  0.00  0.00           H
ATOM   1835  SD  MET X 110       7.475  17.492  10.678  0.00  0.00           S
ATOM   1836  CE  MET X 110       6.692  17.184   8.995  0.00  0.00           C
ATOM   1837  HE1 MET X 110       6.571  18.072   8.375  0.00  0.00           H
ATOM   1838  HE2 MET X 110       7.333  16.496   8.443  0.00  0.00           H
ATOM   1839  HE3 MET X 110       5.744  16.650   9.057  0.00  0.00           H
ATOM   1840  C   MET X 110      12.140  17.644  10.597  0.00  0.00           C
ATOM   1841  O   MET X 110      12.542  18.326  11.521  0.00  0.00           O
ATOM   1842  N   GLU X 111      12.488  16.319  10.540  0.00  0.00           N
ATOM   1843  H   GLU X 111      12.175  15.913   9.669  0.00  0.00           H
ATOM   1844  CA  GLU X 111      12.975  15.565  11.633  0.00  0.00           C
ATOM   1845  HA  GLU X 111      12.367  15.730  12.522  0.00  0.00           H
ATOM   1846  CB  GLU X 111      12.933  14.027  11.303  0.00  0.00           C
ATOM   1847  HB2 GLU X 111      11.913  13.777  11.011  0.00  0.00           H
ATOM   1848  HB3 GLU X 111      13.569  13.821  10.442  0.00  0.00           H
ATOM   1849  CG  GLU X 111      13.355  13.279  12.605  0.00  0.00           C
ATOM   1850  HG2 GLU X 111      14.400  13.505  12.813  0.00  0.00           H
ATOM   1851  HG3 GLU X 111      12.736  13.538  13.464  0.00  0.00           H
ATOM   1852  CD  GLU X 111      13.251  11.796  12.420  0.00  0.00           C
ATOM   1853  OE1 GLU X 111      14.305  11.088  12.372  0.00  0.00           O
ATOM   1854  OE2 GLU X 111      12.109  11.267  12.342  0.00  0.00           O
ATOM   1855  C   GLU X 111      14.335  16.224  11.996  0.00  0.00           C
ATOM   1856  O   GLU X 111      14.557  16.451  13.197  0.00  0.00           O
ATOM   1857  N   ALA X 112      15.300  16.559  11.073  0.00  0.00           N
ATOM   1858  H   ALA X 112      14.996  16.529  10.110  0.00  0.00           H
ATOM   1859  CA  ALA X 112      16.575  17.202  11.291  0.00  0.00           C
ATOM   1860  HA  ALA X 112      17.115  16.580  12.006  0.00  0.00           H
ATOM   1861  CB  ALA X 112      17.412  17.229   9.960  0.00  0.00           C
ATOM   1862  HB1 ALA X 112      18.398  17.693   9.986  0.00  0.00           H
ATOM   1863  HB2 ALA X 112      17.621  16.188   9.714  0.00  0.00           H
ATOM   1864  HB3 ALA X 112      16.856  17.783   9.203  0.00  0.00           H
ATOM   1865  C   ALA X 112      16.385  18.551  11.857  0.00  0.00           C
ATOM   1866  O   ALA X 112      17.046  18.904  12.912  0.00  0.00           O
ATOM   1867  N   ASN X 113      15.325  19.294  11.417  0.00  0.00           N
ATOM   1868  H   ASN X 113      14.720  18.842  10.746  0.00  0.00           H
ATOM   1869  CA  ASN X 113      14.948  20.584  12.058  0.00  0.00           C
ATOM   1870  HA  ASN X 113      15.784  21.247  12.277  0.00  0.00           H
ATOM   1871  CB  ASN X 113      13.795  21.329  11.408  0.00  0.00           C
ATOM   1872  HB2 ASN X 113      13.939  21.358  10.328  0.00  0.00           H
ATOM   1873  HB3 ASN X 113      12.930  20.700  11.620  0.00  0.00           H
ATOM   1874  CG  ASN X 113      13.652  22.780  11.905  0.00  0.00           C
ATOM   1875  OD1 ASN X 113      14.703  23.478  12.102  0.00  0.00           O
ATOM   1876  ND2 ASN X 113      12.467  23.344  12.234  0.00  0.00           N
ATOM   1877 HD21 ASN X 113      11.688  22.744  12.004  0.00  0.00           H
ATOM   1878 HD22 ASN X 113      12.389  24.350  12.187  0.00  0.00           H
ATOM   1879  C   ASN X 113      14.506  20.389  13.562  0.00  0.00           C
ATOM   1880  O   ASN X 113      15.080  21.052  14.451  0.00  0.00           O
ATOM   1881  N   ILE X 114      13.599  19.494  13.843  0.00  0.00           N
ATOM   1882  H   ILE X 114      13.152  19.082  13.036  0.00  0.00           H
ATOM   1883  CA  ILE X 114      13.152  19.168  15.237  0.00  0.00           C
ATOM   1884  HA  ILE X 114      12.786  20.123  15.612  0.00  0.00           H
ATOM   1885  CB  ILE X 114      12.111  18.082  15.132  0.00  0.00           C
ATOM   1886  HB  ILE X 114      12.437  17.241  14.520  0.00  0.00           H
ATOM   1887  CG2 ILE X 114      11.810  17.380  16.443  0.00  0.00           C
ATOM   1888 HG21 ILE X 114      11.078  16.596  16.249  0.00  0.00           H
ATOM   1889 HG22 ILE X 114      12.711  16.942  16.871  0.00  0.00           H
ATOM   1890 HG23 ILE X 114      11.476  18.102  17.188  0.00  0.00           H
ATOM   1891  CG1 ILE X 114      10.814  18.656  14.518  0.00  0.00           C
ATOM   1892 HG12 ILE X 114      10.398  19.564  14.954  0.00  0.00           H
ATOM   1893 HG13 ILE X 114      11.020  19.081  13.536  0.00  0.00           H
ATOM   1894  CD1 ILE X 114       9.638  17.677  14.327  0.00  0.00           C
ATOM   1895 HD11 ILE X 114       9.441  17.010  15.166  0.00  0.00           H
ATOM   1896 HD12 ILE X 114       8.819  18.257  13.902  0.00  0.00           H
ATOM   1897 HD13 ILE X 114       9.886  16.939  13.564  0.00  0.00           H
ATOM   1898  C   ILE X 114      14.250  18.850  16.225  0.00  0.00           C
ATOM   1899  O   ILE X 114      14.215  19.319  17.391  0.00  0.00           O
ATOM   1900  N   ARG X 115      15.324  18.104  15.784  0.00  0.00           N
ATOM   1901  H   ARG X 115      15.358  17.843  14.809  0.00  0.00           H
ATOM   1902  CA  ARG X 115      16.581  17.823  16.476  0.00  0.00           C
ATOM   1903  HA  ARG X 115      16.447  17.455  17.493  0.00  0.00           H
ATOM   1904  CB  ARG X 115      17.428  16.713  15.781  0.00  0.00           C
ATOM   1905  HB2 ARG X 115      17.618  16.949  14.734  0.00  0.00           H
ATOM   1906  HB3 ARG X 115      18.408  16.547  16.227  0.00  0.00           H
ATOM   1907  CG  ARG X 115      16.776  15.316  15.847  0.00  0.00           C
ATOM   1908  HG2 ARG X 115      16.701  15.039  16.899  0.00  0.00           H
ATOM   1909  HG3 ARG X 115      15.766  15.436  15.455  0.00  0.00           H
ATOM   1910  CD  ARG X 115      17.641  14.264  15.066  0.00  0.00           C
ATOM   1911  HD2 ARG X 115      18.107  14.749  14.208  0.00  0.00           H
ATOM   1912  HD3 ARG X 115      18.524  13.897  15.591  0.00  0.00           H
ATOM   1913  NE  ARG X 115      16.822  13.093  14.594  0.00  0.00           N
ATOM   1914  HE  ARG X 115      16.415  13.146  13.671  0.00  0.00           H
ATOM   1915  CZ  ARG X 115      16.367  12.124  15.298  0.00  0.00           C
ATOM   1916  NH1 ARG X 115      16.762  11.891  16.457  0.00  0.00           N
ATOM   1917 HH11 ARG X 115      16.638  10.976  16.866  0.00  0.00           H
ATOM   1918 HH12 ARG X 115      17.344  12.545  16.960  0.00  0.00           H
ATOM   1919  NH2 ARG X 115      15.604  11.198  14.799  0.00  0.00           N
ATOM   1920 HH21 ARG X 115      15.340  10.328  15.238  0.00  0.00           H
ATOM   1921 HH22 ARG X 115      15.110  11.323  13.927  0.00  0.00           H
ATOM   1922  C   ARG X 115      17.361  19.099  16.802  0.00  0.00           C
ATOM   1923  O   ARG X 115      17.846  19.357  17.939  0.00  0.00           O
ATOM   1924  N   ARG X 116      17.418  20.026  15.871  0.00  0.00           N
ATOM   1925  H   ARG X 116      17.098  19.750  14.953  0.00  0.00           H
ATOM   1926  CA  ARG X 116      18.030  21.360  16.027  0.00  0.00           C
ATOM   1927  HA  ARG X 116      19.028  21.186  16.430  0.00  0.00           H
ATOM   1928  CB  ARG X 116      18.225  22.009  14.623  0.00  0.00           C
ATOM   1929  HB2 ARG X 116      18.837  21.399  13.959  0.00  0.00           H
ATOM   1930  HB3 ARG X 116      17.248  21.926  14.145  0.00  0.00           H
ATOM   1931  CG  ARG X 116      18.726  23.513  14.599  0.00  0.00           C
ATOM   1932  HG2 ARG X 116      18.258  24.128  15.368  0.00  0.00           H
ATOM   1933  HG3 ARG X 116      19.794  23.536  14.817  0.00  0.00           H
ATOM   1934  CD  ARG X 116      18.319  24.162  13.229  0.00  0.00           C
ATOM   1935  HD2 ARG X 116      17.249  24.330  13.104  0.00  0.00           H
ATOM   1936  HD3 ARG X 116      18.640  25.199  13.127  0.00  0.00           H
ATOM   1937  NE  ARG X 116      18.980  23.440  12.132  0.00  0.00           N
ATOM   1938  HE  ARG X 116      19.989  23.394  12.140  0.00  0.00           H
ATOM   1939  CZ  ARG X 116      18.458  22.862  11.065  0.00  0.00           C
ATOM   1940  NH1 ARG X 116      19.199  22.159  10.317  0.00  0.00           N
ATOM   1941 HH11 ARG X 116      18.846  21.997   9.385  0.00  0.00           H
ATOM   1942 HH12 ARG X 116      20.180  22.059  10.538  0.00  0.00           H
ATOM   1943  NH2 ARG X 116      17.211  23.031  10.722  0.00  0.00           N
ATOM   1944 HH21 ARG X 116      16.823  22.447   9.996  0.00  0.00           H
ATOM   1945 HH22 ARG X 116      16.613  23.606  11.299  0.00  0.00           H
ATOM   1946  C   ARG X 116      17.232  22.302  16.962  0.00  0.00           C
ATOM   1947  O   ARG X 116      17.859  22.932  17.844  0.00  0.00           O
ATOM   1948  N   LEU X 117      15.878  22.382  16.886  0.00  0.00           N
ATOM   1949  H   LEU X 117      15.513  21.827  16.126  0.00  0.00           H
ATOM   1950  CA  LEU X 117      14.903  22.976  17.831  0.00  0.00           C
ATOM   1951  HA  LEU X 117      15.055  24.047  17.965  0.00  0.00           H
ATOM   1952  CB  LEU X 117      13.494  22.773  17.338  0.00  0.00           C
ATOM   1953  HB2 LEU X 117      13.267  21.753  17.029  0.00  0.00           H
ATOM   1954  HB3 LEU X 117      12.789  22.888  18.162  0.00  0.00           H
ATOM   1955  CG  LEU X 117      12.963  23.888  16.405  0.00  0.00           C
ATOM   1956  HG  LEU X 117      12.695  24.763  16.998  0.00  0.00           H
ATOM   1957  CD1 LEU X 117      13.966  24.357  15.308  0.00  0.00           C
ATOM   1958 HD11 LEU X 117      13.675  25.197  14.677  0.00  0.00           H
ATOM   1959 HD12 LEU X 117      14.814  24.728  15.884  0.00  0.00           H
ATOM   1960 HD13 LEU X 117      14.328  23.597  14.615  0.00  0.00           H
ATOM   1961  CD2 LEU X 117      11.772  23.392  15.608  0.00  0.00           C
ATOM   1962 HD21 LEU X 117      11.451  24.007  14.767  0.00  0.00           H
ATOM   1963 HD22 LEU X 117      11.991  22.379  15.269  0.00  0.00           H
ATOM   1964 HD23 LEU X 117      10.936  23.262  16.294  0.00  0.00           H
ATOM   1965  C   LEU X 117      15.104  22.392  19.207  0.00  0.00           C
ATOM   1966  O   LEU X 117      14.825  23.039  20.190  0.00  0.00           O
ATOM   1967  N   GLY X 118      15.500  21.142  19.294  0.00  0.00           N
ATOM   1968  H   GLY X 118      15.406  20.566  18.470  0.00  0.00           H
ATOM   1969  CA  GLY X 118      15.772  20.412  20.622  0.00  0.00           C
ATOM   1970  HA2 GLY X 118      16.083  19.398  20.371  0.00  0.00           H
ATOM   1971  HA3 GLY X 118      14.961  20.461  21.349  0.00  0.00           H
ATOM   1972  C   GLY X 118      16.962  20.958  21.343  0.00  0.00           C
ATOM   1973  O   GLY X 118      16.802  21.353  22.513  0.00  0.00           O
ATOM   1974  N   ALA X 119      18.085  21.099  20.667  0.00  0.00           N
ATOM   1975  H   ALA X 119      18.274  20.522  19.861  0.00  0.00           H
ATOM   1976  CA  ALA X 119      19.243  21.864  21.160  0.00  0.00           C
ATOM   1977  HA  ALA X 119      19.602  21.418  22.087  0.00  0.00           H
ATOM   1978  CB  ALA X 119      20.384  21.768  20.171  0.00  0.00           C
ATOM   1979  HB1 ALA X 119      20.204  22.082  19.143  0.00  0.00           H
ATOM   1980  HB2 ALA X 119      21.184  22.394  20.568  0.00  0.00           H
ATOM   1981  HB3 ALA X 119      20.777  20.753  20.124  0.00  0.00           H
ATOM   1982  C   ALA X 119      18.940  23.380  21.553  0.00  0.00           C
ATOM   1983  O   ALA X 119      19.568  23.867  22.543  0.00  0.00           O
ATOM   1984  N   GLU X 120      18.000  24.000  20.847  0.00  0.00           N
ATOM   1985  H   GLU X 120      17.599  23.556  20.033  0.00  0.00           H
ATOM   1986  CA  GLU X 120      17.773  25.429  21.077  0.00  0.00           C
ATOM   1987  HA  GLU X 120      18.727  25.818  21.435  0.00  0.00           H
ATOM   1988  CB  GLU X 120      17.218  26.149  19.914  0.00  0.00           C
ATOM   1989  HB2 GLU X 120      17.854  25.905  19.064  0.00  0.00           H
ATOM   1990  HB3 GLU X 120      16.305  25.719  19.502  0.00  0.00           H
ATOM   1991  CG  GLU X 120      17.107  27.635  20.233  0.00  0.00           C
ATOM   1992  HG2 GLU X 120      16.173  27.788  20.773  0.00  0.00           H
ATOM   1993  HG3 GLU X 120      17.925  28.008  20.850  0.00  0.00           H
ATOM   1994  CD  GLU X 120      16.964  28.472  18.989  0.00  0.00           C
ATOM   1995  OE1 GLU X 120      16.203  28.116  18.054  0.00  0.00           O
ATOM   1996  OE2 GLU X 120      17.605  29.524  18.831  0.00  0.00           O
ATOM   1997  C   GLU X 120      16.790  25.600  22.265  0.00  0.00           C
ATOM   1998  O   GLU X 120      17.048  26.388  23.171  0.00  0.00           O
ATOM   1999  N   LEU X 121      15.647  24.842  22.294  0.00  0.00           N
ATOM   2000  H   LEU X 121      15.461  24.219  21.522  0.00  0.00           H
ATOM   2001  CA  LEU X 121      14.602  24.926  23.253  0.00  0.00           C
ATOM   2002  HA  LEU X 121      14.732  25.909  23.705  0.00  0.00           H
ATOM   2003  CB  LEU X 121      13.239  24.874  22.441  0.00  0.00           C
ATOM   2004  HB2 LEU X 121      13.202  23.851  22.065  0.00  0.00           H
ATOM   2005  HB3 LEU X 121      12.413  25.022  23.136  0.00  0.00           H
ATOM   2006  CG  LEU X 121      12.967  25.921  21.385  0.00  0.00           C
ATOM   2007  HG  LEU X 121      13.723  25.785  20.612  0.00  0.00           H
ATOM   2008  CD1 LEU X 121      11.547  25.618  20.970  0.00  0.00           C
ATOM   2009 HD11 LEU X 121      11.294  26.144  20.049  0.00  0.00           H
ATOM   2010 HD12 LEU X 121      11.324  24.565  20.798  0.00  0.00           H
ATOM   2011 HD13 LEU X 121      10.813  25.834  21.747  0.00  0.00           H
ATOM   2012  CD2 LEU X 121      13.065  27.383  21.898  0.00  0.00           C
ATOM   2013 HD21 LEU X 121      12.550  27.507  22.850  0.00  0.00           H
ATOM   2014 HD22 LEU X 121      14.104  27.707  21.958  0.00  0.00           H
ATOM   2015 HD23 LEU X 121      12.675  28.027  21.110  0.00  0.00           H
ATOM   2016  C   LEU X 121      14.632  23.933  24.461  0.00  0.00           C
ATOM   2017  O   LEU X 121      13.622  23.849  25.181  0.00  0.00           O
ATOM   2018  N   GLY X 122      15.785  23.273  24.605  0.00  0.00           N
ATOM   2019  H   GLY X 122      16.482  23.319  23.875  0.00  0.00           H
ATOM   2020  CA  GLY X 122      16.043  22.320  25.757  0.00  0.00           C
ATOM   2021  HA2 GLY X 122      15.978  22.910  26.672  0.00  0.00           H
ATOM   2022  HA3 GLY X 122      16.999  21.824  25.592  0.00  0.00           H
ATOM   2023  C   GLY X 122      15.001  21.153  25.863  0.00  0.00           C
ATOM   2024  O   GLY X 122      14.392  21.139  26.943  0.00  0.00           O
ATOM   2025  N   PHE X 123      14.784  20.366  24.852  0.00  0.00           N
ATOM   2026  H   PHE X 123      15.382  20.526  24.054  0.00  0.00           H
ATOM   2027  CA  PHE X 123      13.943  19.190  24.886  0.00  0.00           C
ATOM   2028  HA  PHE X 123      13.880  18.915  25.939  0.00  0.00           H
ATOM   2029  CB  PHE X 123      12.459  19.398  24.417  0.00  0.00           C
ATOM   2030  HB2 PHE X 123      11.925  18.449  24.452  0.00  0.00           H
ATOM   2031  HB3 PHE X 123      11.922  20.144  25.003  0.00  0.00           H
ATOM   2032  CG  PHE X 123      12.395  19.848  23.016  0.00  0.00           C
ATOM   2033  CD1 PHE X 123      12.775  18.910  22.044  0.00  0.00           C
ATOM   2034  HD1 PHE X 123      13.138  17.916  22.261  0.00  0.00           H
ATOM   2035  CE1 PHE X 123      12.761  19.347  20.666  0.00  0.00           C
ATOM   2036  HE1 PHE X 123      13.171  18.678  19.923  0.00  0.00           H
ATOM   2037  CZ  PHE X 123      12.260  20.611  20.359  0.00  0.00           C
ATOM   2038  HZ  PHE X 123      12.134  20.948  19.340  0.00  0.00           H
ATOM   2039  CE2 PHE X 123      11.692  21.501  21.323  0.00  0.00           C
ATOM   2040  HE2 PHE X 123      11.243  22.378  20.881  0.00  0.00           H
ATOM   2041  CD2 PHE X 123      11.842  21.124  22.709  0.00  0.00           C
ATOM   2042  HD2 PHE X 123      11.514  21.765  23.515  0.00  0.00           H
ATOM   2043  C   PHE X 123      14.741  18.057  24.182  0.00  0.00           C
ATOM   2044  O   PHE X 123      15.513  18.287  23.254  0.00  0.00           O
ATOM   2045  N   GLU X 124      14.493  16.828  24.574  0.00  0.00           N
ATOM   2046  H   GLU X 124      13.762  16.600  25.233  0.00  0.00           H
ATOM   2047  CA  GLU X 124      14.996  15.634  23.879  0.00  0.00           C
ATOM   2048  HA  GLU X 124      15.913  15.854  23.333  0.00  0.00           H
ATOM   2049  CB  GLU X 124      15.332  14.514  24.938  0.00  0.00           C
ATOM   2050  HB2 GLU X 124      14.378  14.267  25.403  0.00  0.00           H
ATOM   2051  HB3 GLU X 124      15.737  13.622  24.459  0.00  0.00           H
ATOM   2052  CG  GLU X 124      16.393  15.005  25.944  0.00  0.00           C
ATOM   2053  HG2 GLU X 124      15.967  15.752  26.614  0.00  0.00           H
ATOM   2054  HG3 GLU X 124      16.739  14.198  26.590  0.00  0.00           H
ATOM   2055  CD  GLU X 124      17.754  15.448  25.333  0.00  0.00           C
ATOM   2056  OE1 GLU X 124      18.496  16.310  25.902  0.00  0.00           O
ATOM   2057  OE2 GLU X 124      17.966  14.953  24.203  0.00  0.00           O
ATOM   2058  C   GLU X 124      14.021  15.137  22.871  0.00  0.00           C
ATOM   2059  O   GLU X 124      12.788  15.112  23.106  0.00  0.00           O
ATOM   2060  N   VAL X 125      14.651  14.599  21.818  0.00  0.00           N
ATOM   2061  H   VAL X 125      15.648  14.718  21.707  0.00  0.00           H
ATOM   2062  CA  VAL X 125      13.922  13.945  20.608  0.00  0.00           C
ATOM   2063  HA  VAL X 125      12.866  14.212  20.637  0.00  0.00           H
ATOM   2064  CB  VAL X 125      14.530  14.579  19.329  0.00  0.00           C
ATOM   2065  HB  VAL X 125      15.608  14.419  19.317  0.00  0.00           H
ATOM   2066  CG1 VAL X 125      13.834  14.077  18.029  0.00  0.00           C
ATOM   2067 HG11 VAL X 125      14.465  14.460  17.227  0.00  0.00           H
ATOM   2068 HG12 VAL X 125      13.877  12.995  17.903  0.00  0.00           H
ATOM   2069 HG13 VAL X 125      12.834  14.502  17.938  0.00  0.00           H
ATOM   2070  CG2 VAL X 125      14.272  16.102  19.279  0.00  0.00           C
ATOM   2071 HG21 VAL X 125      14.566  16.576  18.342  0.00  0.00           H
ATOM   2072 HG22 VAL X 125      13.211  16.343  19.344  0.00  0.00           H
ATOM   2073 HG23 VAL X 125      14.749  16.507  20.171  0.00  0.00           H
ATOM   2074  C   VAL X 125      13.976  12.390  20.659  0.00  0.00           C
ATOM   2075  O   VAL X 125      15.044  11.820  20.486  0.00  0.00           O
ATOM   2076  N   LEU X 126      12.844  11.687  20.901  0.00  0.00           N
ATOM   2077  H   LEU X 126      12.065  12.285  21.138  0.00  0.00           H
ATOM   2078  CA  LEU X 126      12.649  10.210  20.879  0.00  0.00           C
ATOM   2079  HA  LEU X 126      13.676   9.857  20.977  0.00  0.00           H
ATOM   2080  CB  LEU X 126      11.752   9.828  22.120  0.00  0.00           C
ATOM   2081  HB2 LEU X 126      10.850  10.440  22.130  0.00  0.00           H
ATOM   2082  HB3 LEU X 126      11.420   8.818  21.880  0.00  0.00           H
ATOM   2083  CG  LEU X 126      12.307   9.690  23.511  0.00  0.00           C
ATOM   2084  HG  LEU X 126      13.118   8.963  23.536  0.00  0.00           H
ATOM   2085  CD1 LEU X 126      12.744  10.992  24.018  0.00  0.00           C
ATOM   2086 HD11 LEU X 126      13.595  11.267  23.394  0.00  0.00           H
ATOM   2087 HD12 LEU X 126      11.953  11.739  23.952  0.00  0.00           H
ATOM   2088 HD13 LEU X 126      13.272  10.989  24.971  0.00  0.00           H
ATOM   2089  CD2 LEU X 126      11.174   9.228  24.475  0.00  0.00           C
ATOM   2090 HD21 LEU X 126      10.673   8.379  24.009  0.00  0.00           H
ATOM   2091 HD22 LEU X 126      11.527   9.088  25.497  0.00  0.00           H
ATOM   2092 HD23 LEU X 126      10.414  10.003  24.575  0.00  0.00           H
ATOM   2093  C   LEU X 126      12.008   9.709  19.568  0.00  0.00           C
ATOM   2094  O   LEU X 126      11.223  10.461  18.970  0.00  0.00           O
ATOM   2095  N   SER X 127      12.214   8.416  19.233  0.00  0.00           N
ATOM   2096  H   SER X 127      12.823   7.944  19.887  0.00  0.00           H
ATOM   2097  CA  SER X 127      11.446   7.622  18.185  0.00  0.00           C
ATOM   2098  HA  SER X 127      10.457   8.074  18.254  0.00  0.00           H
ATOM   2099  CB  SER X 127      12.032   7.939  16.874  0.00  0.00           C
ATOM   2100  HB2 SER X 127      12.346   8.983  16.876  0.00  0.00           H
ATOM   2101  HB3 SER X 127      12.888   7.287  16.695  0.00  0.00           H
ATOM   2102  OG  SER X 127      11.036   7.759  15.882  0.00  0.00           O
ATOM   2103  HG  SER X 127      11.464   8.069  15.081  0.00  0.00           H
ATOM   2104  C   SER X 127      11.469   6.120  18.479  0.00  0.00           C
ATOM   2105  O   SER X 127      12.486   5.582  18.978  0.00  0.00           O
ATOM   2106  N   ARG X 128      10.314   5.494  18.204  0.00  0.00           N
ATOM   2107  H   ARG X 128       9.572   5.954  17.696  0.00  0.00           H
ATOM   2108  CA  ARG X 128      10.182   4.048  18.280  0.00  0.00           C
ATOM   2109  HA  ARG X 128      11.176   3.616  18.166  0.00  0.00           H
ATOM   2110  CB  ARG X 128       9.684   3.558  19.681  0.00  0.00           C
ATOM   2111  HB2 ARG X 128       8.862   4.151  20.082  0.00  0.00           H
ATOM   2112  HB3 ARG X 128       9.211   2.576  19.691  0.00  0.00           H
ATOM   2113  CG  ARG X 128      10.827   3.614  20.676  0.00  0.00           C
ATOM   2114  HG2 ARG X 128      11.714   3.184  20.210  0.00  0.00           H
ATOM   2115  HG3 ARG X 128      11.030   4.602  21.089  0.00  0.00           H
ATOM   2116  CD  ARG X 128      10.592   2.840  21.972  0.00  0.00           C
ATOM   2117  HD2 ARG X 128      11.404   3.055  22.667  0.00  0.00           H
ATOM   2118  HD3 ARG X 128       9.643   3.200  22.369  0.00  0.00           H
ATOM   2119  NE  ARG X 128      10.556   1.355  21.687  0.00  0.00           N
ATOM   2120  HE  ARG X 128       9.684   1.018  21.304  0.00  0.00           H
ATOM   2121  CZ  ARG X 128      11.415   0.488  22.081  0.00  0.00           C
ATOM   2122  NH1 ARG X 128      12.631   0.876  22.452  0.00  0.00           N
ATOM   2123 HH11 ARG X 128      13.306   0.158  22.675  0.00  0.00           H
ATOM   2124 HH12 ARG X 128      12.815   1.867  22.503  0.00  0.00           H
ATOM   2125  NH2 ARG X 128      11.111  -0.767  22.155  0.00  0.00           N
ATOM   2126 HH21 ARG X 128      11.887  -1.353  22.429  0.00  0.00           H
ATOM   2127 HH22 ARG X 128      10.195  -1.192  22.136  0.00  0.00           H
ATOM   2128  C   ARG X 128       9.335   3.398  17.216  0.00  0.00           C
ATOM   2129  O   ARG X 128       8.618   4.181  16.544  0.00  0.00           O
ATOM   2130  N   VAL X 129       9.473   2.087  17.053  0.00  0.00           N
ATOM   2131  H   VAL X 129      10.098   1.528  17.617  0.00  0.00           H
ATOM   2132  CA  VAL X 129       8.544   1.419  16.135  0.00  0.00           C
ATOM   2133  HA  VAL X 129       8.276   2.106  15.331  0.00  0.00           H
ATOM   2134  CB  VAL X 129       9.118   0.107  15.530  0.00  0.00           C
ATOM   2135  HB  VAL X 129       8.449  -0.350  14.801  0.00  0.00           H
ATOM   2136  CG1 VAL X 129      10.344   0.483  14.590  0.00  0.00           C
ATOM   2137 HG11 VAL X 129      10.673  -0.459  14.152  0.00  0.00           H
ATOM   2138 HG12 VAL X 129       9.936   1.130  13.814  0.00  0.00           H
ATOM   2139 HG13 VAL X 129      11.175   0.960  15.110  0.00  0.00           H
ATOM   2140  CG2 VAL X 129       9.619  -1.002  16.508  0.00  0.00           C
ATOM   2141 HG21 VAL X 129      10.244  -0.548  17.277  0.00  0.00           H
ATOM   2142 HG22 VAL X 129       8.779  -1.569  16.909  0.00  0.00           H
ATOM   2143 HG23 VAL X 129      10.321  -1.593  15.920  0.00  0.00           H
ATOM   2144  C   VAL X 129       7.240   0.974  16.846  0.00  0.00           C
ATOM   2145  O   VAL X 129       7.210   0.719  18.022  0.00  0.00           O
ATOM   2146  N   GLY X 130       6.122   0.699  16.086  0.00  0.00           N
ATOM   2147  H   GLY X 130       6.171   0.950  15.109  0.00  0.00           H
ATOM   2148  CA  GLY X 130       4.862   0.235  16.662  0.00  0.00           C
ATOM   2149  HA2 GLY X 130       4.405   1.169  16.988  0.00  0.00           H
ATOM   2150  HA3 GLY X 130       5.076  -0.516  17.422  0.00  0.00           H
ATOM   2151  C   GLY X 130       3.904  -0.493  15.685  0.00  0.00           C
ATOM   2152  O   GLY X 130       2.720  -0.744  15.991  0.00  0.00           O
ATOM   2153  N   HID X 131       4.426  -0.769  14.518  0.00  0.00           N
ATOM   2154  H   HID X 131       5.373  -0.441  14.389  0.00  0.00           H
ATOM   2155  CA  HID X 131       3.707  -1.586  13.450  0.00  0.00           C
ATOM   2156  HA  HID X 131       2.792  -2.015  13.860  0.00  0.00           H
ATOM   2157  CB  HID X 131       3.474  -0.694  12.193  0.00  0.00           C
ATOM   2158  HB2 HID X 131       3.014   0.240  12.517  0.00  0.00           H
ATOM   2159  HB3 HID X 131       4.415  -0.362  11.756  0.00  0.00           H
ATOM   2160  CG  HID X 131       2.480  -1.237  11.146  0.00  0.00           C
ATOM   2161  ND1 HID X 131       2.813  -1.573   9.874  0.00  0.00           N
ATOM   2162  HD1 HID X 131       3.712  -1.469   9.424  0.00  0.00           H
ATOM   2163  CE1 HID X 131       1.763  -1.933   9.255  0.00  0.00           C
ATOM   2164  HE1 HID X 131       1.700  -2.225   8.217  0.00  0.00           H
ATOM   2165  NE2 HID X 131       0.640  -1.764  10.080  0.00  0.00           N
ATOM   2166  CD2 HID X 131       1.101  -1.306  11.316  0.00  0.00           C
ATOM   2167  HD2 HID X 131       0.593  -0.893  12.175  0.00  0.00           H
ATOM   2168  C   HID X 131       4.471  -2.895  13.140  0.00  0.00           C
ATOM   2169  O   HID X 131       3.903  -3.812  12.509  0.00  0.00           O
ATOM   2170  N   SER X 132       5.749  -3.020  13.499  0.00  0.00           N
ATOM   2171  H   SER X 132       6.282  -2.227  13.826  0.00  0.00           H
ATOM   2172  CA  SER X 132       6.635  -4.136  13.235  0.00  0.00           C
ATOM   2173  HA  SER X 132       6.649  -4.288  12.156  0.00  0.00           H
ATOM   2174  CB  SER X 132       8.165  -3.834  13.608  0.00  0.00           C
ATOM   2175  HB2 SER X 132       8.729  -4.766  13.597  0.00  0.00           H
ATOM   2176  HB3 SER X 132       8.568  -3.095  12.916  0.00  0.00           H
ATOM   2177  OG  SER X 132       8.276  -3.360  14.942  0.00  0.00           O
ATOM   2178  HG  SER X 132       9.038  -3.802  15.324  0.00  0.00           H
ATOM   2179  C   SER X 132       6.277  -5.438  13.914  0.00  0.00           C
ATOM   2180  O   SER X 132       5.953  -5.473  15.130  0.00  0.00           O
ATOM   2181  N   LEU X 133       6.520  -6.561  13.226  0.00  0.00           N
ATOM   2182  H   LEU X 133       6.964  -6.490  12.321  0.00  0.00           H
ATOM   2183  CA  LEU X 133       6.568  -7.987  13.649  0.00  0.00           C
ATOM   2184  HA  LEU X 133       5.850  -8.009  14.469  0.00  0.00           H
ATOM   2185  CB  LEU X 133       6.185  -8.928  12.457  0.00  0.00           C
ATOM   2186  HB2 LEU X 133       7.050  -8.810  11.804  0.00  0.00           H
ATOM   2187  HB3 LEU X 133       6.380  -9.941  12.810  0.00  0.00           H
ATOM   2188  CG  LEU X 133       4.876  -8.661  11.696  0.00  0.00           C
ATOM   2189  HG  LEU X 133       4.920  -7.607  11.420  0.00  0.00           H
ATOM   2190  CD1 LEU X 133       4.892  -9.383  10.368  0.00  0.00           C
ATOM   2191 HD11 LEU X 133       3.944  -9.119   9.898  0.00  0.00           H
ATOM   2192 HD12 LEU X 133       5.680  -9.014   9.712  0.00  0.00           H
ATOM   2193 HD13 LEU X 133       4.980 -10.444  10.601  0.00  0.00           H
ATOM   2194  CD2 LEU X 133       3.693  -9.057  12.530  0.00  0.00           C
ATOM   2195 HD21 LEU X 133       3.711  -8.613  13.526  0.00  0.00           H
ATOM   2196 HD22 LEU X 133       2.804  -8.725  11.995  0.00  0.00           H
ATOM   2197 HD23 LEU X 133       3.526 -10.134  12.524  0.00  0.00           H
ATOM   2198  C   LEU X 133       7.885  -8.324  14.400  0.00  0.00           C
ATOM   2199  O   LEU X 133       7.976  -8.972  15.423  0.00  0.00           O
ATOM   2200  N   TYR X 134       9.009  -7.959  13.741  0.00  0.00           N
ATOM   2201  H   TYR X 134       8.911  -7.536  12.829  0.00  0.00           H
ATOM   2202  CA  TYR X 134      10.381  -8.444  14.164  0.00  0.00           C
ATOM   2203  HA  TYR X 134      10.242  -8.795  15.186  0.00  0.00           H
ATOM   2204  CB  TYR X 134      10.837  -9.626  13.289  0.00  0.00           C
ATOM   2205  HB2 TYR X 134      10.721  -9.395  12.230  0.00  0.00           H
ATOM   2206  HB3 TYR X 134      11.889  -9.814  13.501  0.00  0.00           H
ATOM   2207  CG  TYR X 134      10.045 -10.904  13.587  0.00  0.00           C
ATOM   2208  CD1 TYR X 134       8.837 -11.060  12.847  0.00  0.00           C
ATOM   2209  HD1 TYR X 134       8.465 -10.295  12.182  0.00  0.00           H
ATOM   2210  CE1 TYR X 134       8.113 -12.253  12.870  0.00  0.00           C
ATOM   2211  HE1 TYR X 134       7.169 -12.387  12.362  0.00  0.00           H
ATOM   2212  CZ  TYR X 134       8.619 -13.267  13.809  0.00  0.00           C
ATOM   2213  OH  TYR X 134       7.804 -14.355  13.884  0.00  0.00           O
ATOM   2214  HH  TYR X 134       8.033 -14.964  14.590  0.00  0.00           H
ATOM   2215  CE2 TYR X 134       9.782 -13.077  14.569  0.00  0.00           C
ATOM   2216  HE2 TYR X 134       9.949 -13.792  15.361  0.00  0.00           H
ATOM   2217  CD2 TYR X 134      10.462 -11.843  14.518  0.00  0.00           C
ATOM   2218  HD2 TYR X 134      11.334 -11.688  15.136  0.00  0.00           H
ATOM   2219  C   TYR X 134      11.334  -7.207  14.073  0.00  0.00           C
ATOM   2220  O   TYR X 134      11.322  -6.435  13.135  0.00  0.00           O
ATOM   2221  N   ASP X 135      12.198  -7.169  15.016  0.00  0.00           N
ATOM   2222  H   ASP X 135      12.076  -7.667  15.886  0.00  0.00           H
ATOM   2223  CA  ASP X 135      13.227  -6.154  14.986  0.00  0.00           C
ATOM   2224  HA  ASP X 135      12.811  -5.161  14.813  0.00  0.00           H
ATOM   2225  CB  ASP X 135      13.812  -6.170  16.367  0.00  0.00           C
ATOM   2226  HB2 ASP X 135      13.074  -5.985  17.147  0.00  0.00           H
ATOM   2227  HB3 ASP X 135      14.032  -7.220  16.559  0.00  0.00           H
ATOM   2228  CG  ASP X 135      14.981  -5.184  16.487  0.00  0.00           C
ATOM   2229  OD1 ASP X 135      15.640  -5.192  17.543  0.00  0.00           O
ATOM   2230  OD2 ASP X 135      15.272  -4.273  15.725  0.00  0.00           O
ATOM   2231  C   ASP X 135      14.288  -6.559  13.848  0.00  0.00           C
ATOM   2232  O   ASP X 135      14.904  -7.640  13.927  0.00  0.00           O
ATOM   2233  N   THR X 136      14.520  -5.650  12.937  0.00  0.00           N
ATOM   2234  H   THR X 136      13.689  -5.165  12.630  0.00  0.00           H
ATOM   2235  CA  THR X 136      15.671  -5.665  11.971  0.00  0.00           C
ATOM   2236  HA  THR X 136      15.450  -6.594  11.446  0.00  0.00           H
ATOM   2237  CB  THR X 136      15.652  -4.462  11.011  0.00  0.00           C
ATOM   2238  HB  THR X 136      16.511  -4.473  10.341  0.00  0.00           H
ATOM   2239  CG2 THR X 136      14.398  -4.298  10.263  0.00  0.00           C
ATOM   2240 HG21 THR X 136      14.507  -3.771   9.316  0.00  0.00           H
ATOM   2241 HG22 THR X 136      13.992  -5.279  10.012  0.00  0.00           H
ATOM   2242 HG23 THR X 136      13.760  -3.644  10.858  0.00  0.00           H
ATOM   2243  OG1 THR X 136      15.895  -3.296  11.873  0.00  0.00           O
ATOM   2244  HG1 THR X 136      16.762  -2.928  11.690  0.00  0.00           H
ATOM   2245  C   THR X 136      17.040  -5.878  12.594  0.00  0.00           C
ATOM   2246  O   THR X 136      17.944  -6.533  11.999  0.00  0.00           O
ATOM   2247  N   LYS X 137      17.280  -5.498  13.861  0.00  0.00           N
ATOM   2248  H   LYS X 137      16.563  -4.845  14.142  0.00  0.00           H
ATOM   2249  CA  LYS X 137      18.574  -5.481  14.513  0.00  0.00           C
ATOM   2250  HA  LYS X 137      19.336  -5.384  13.739  0.00  0.00           H
ATOM   2251  CB  LYS X 137      18.731  -4.357  15.459  0.00  0.00           C
ATOM   2252  HB2 LYS X 137      18.117  -4.478  16.352  0.00  0.00           H
ATOM   2253  HB3 LYS X 137      19.774  -4.449  15.761  0.00  0.00           H
ATOM   2254  CG  LYS X 137      18.507  -2.988  14.819  0.00  0.00           C
ATOM   2255  HG2 LYS X 137      19.185  -2.851  13.976  0.00  0.00           H
ATOM   2256  HG3 LYS X 137      17.533  -2.958  14.330  0.00  0.00           H
ATOM   2257  CD  LYS X 137      18.649  -1.876  15.858  0.00  0.00           C
ATOM   2258  HD2 LYS X 137      19.704  -1.913  16.128  0.00  0.00           H
ATOM   2259  HD3 LYS X 137      18.285  -0.990  15.339  0.00  0.00           H
ATOM   2260  CE  LYS X 137      17.844  -2.079  17.211  0.00  0.00           C
ATOM   2261  HE2 LYS X 137      18.261  -2.902  17.790  0.00  0.00           H
ATOM   2262  HE3 LYS X 137      18.031  -1.221  17.857  0.00  0.00           H
ATOM   2263  NZ  LYS X 137      16.340  -2.159  17.095  0.00  0.00           N
ATOM   2264  HZ1 LYS X 137      16.059  -2.950  16.533  0.00  0.00           H
ATOM   2265  HZ2 LYS X 137      15.952  -2.473  17.973  0.00  0.00           H
ATOM   2266  HZ3 LYS X 137      15.857  -1.361  16.709  0.00  0.00           H
ATOM   2267  C   LYS X 137      18.817  -6.872  15.143  0.00  0.00           C
ATOM   2268  O   LYS X 137      19.906  -7.417  15.056  0.00  0.00           O
ATOM   2269  N   ARG X 138      17.703  -7.594  15.376  0.00  0.00           N
ATOM   2270  H   ARG X 138      16.796  -7.180  15.217  0.00  0.00           H
ATOM   2271  CA  ARG X 138      17.688  -9.097  15.568  0.00  0.00           C
ATOM   2272  HA  ARG X 138      18.459  -9.354  16.294  0.00  0.00           H
ATOM   2273  CB  ARG X 138      16.419  -9.598  16.225  0.00  0.00           C
ATOM   2274  HB2 ARG X 138      15.563  -9.197  15.683  0.00  0.00           H
ATOM   2275  HB3 ARG X 138      16.427 -10.651  16.509  0.00  0.00           H
ATOM   2276  CG  ARG X 138      16.324  -8.999  17.661  0.00  0.00           C
ATOM   2277  HG2 ARG X 138      17.149  -9.406  18.247  0.00  0.00           H
ATOM   2278  HG3 ARG X 138      16.361  -7.914  17.557  0.00  0.00           H
ATOM   2279  CD  ARG X 138      14.963  -9.282  18.378  0.00  0.00           C
ATOM   2280  HD2 ARG X 138      14.617  -8.574  19.131  0.00  0.00           H
ATOM   2281  HD3 ARG X 138      14.258  -9.121  17.561  0.00  0.00           H
ATOM   2282  NE  ARG X 138      14.964 -10.639  18.827  0.00  0.00           N
ATOM   2283  HE  ARG X 138      15.849 -11.121  18.881  0.00  0.00           H
ATOM   2284  CZ  ARG X 138      13.902 -11.364  19.071  0.00  0.00           C
ATOM   2285  NH1 ARG X 138      12.739 -10.919  18.873  0.00  0.00           N
ATOM   2286 HH11 ARG X 138      11.957 -11.449  19.230  0.00  0.00           H
ATOM   2287 HH12 ARG X 138      12.598  -9.962  18.579  0.00  0.00           H
ATOM   2288  NH2 ARG X 138      14.089 -12.579  19.595  0.00  0.00           N
ATOM   2289 HH21 ARG X 138      13.278 -13.117  19.864  0.00  0.00           H
ATOM   2290 HH22 ARG X 138      15.028 -12.772  19.913  0.00  0.00           H
ATOM   2291  C   ARG X 138      18.007  -9.858  14.292  0.00  0.00           C
ATOM   2292  O   ARG X 138      18.872 -10.748  14.461  0.00  0.00           O
ATOM   2293  N   ILE X 139      17.419  -9.416  13.152  0.00  0.00           N
ATOM   2294  H   ILE X 139      16.822  -8.609  13.270  0.00  0.00           H
ATOM   2295  CA  ILE X 139      17.481 -10.154  11.860  0.00  0.00           C
ATOM   2296  HA  ILE X 139      17.357 -11.210  12.102  0.00  0.00           H
ATOM   2297  CB  ILE X 139      16.395  -9.653  10.850  0.00  0.00           C
ATOM   2298  HB  ILE X 139      16.530  -8.572  10.876  0.00  0.00           H
ATOM   2299  CG2 ILE X 139      16.576  -9.984   9.377  0.00  0.00           C
ATOM   2300 HG21 ILE X 139      15.752  -9.585   8.786  0.00  0.00           H
ATOM   2301 HG22 ILE X 139      17.510  -9.597   8.970  0.00  0.00           H
ATOM   2302 HG23 ILE X 139      16.572 -11.065   9.239  0.00  0.00           H
ATOM   2303  CG1 ILE X 139      15.122 -10.223  11.465  0.00  0.00           C
ATOM   2304 HG12 ILE X 139      15.129 -11.298  11.644  0.00  0.00           H
ATOM   2305 HG13 ILE X 139      14.949  -9.788  12.450  0.00  0.00           H
ATOM   2306  CD1 ILE X 139      13.778 -10.029  10.760  0.00  0.00           C
ATOM   2307 HD11 ILE X 139      13.839 -10.650   9.867  0.00  0.00           H
ATOM   2308 HD12 ILE X 139      12.896 -10.389  11.290  0.00  0.00           H
ATOM   2309 HD13 ILE X 139      13.573  -9.046  10.335  0.00  0.00           H
ATOM   2310  C   ILE X 139      18.907 -10.060  11.229  0.00  0.00           C
ATOM   2311  O   ILE X 139      19.408 -11.105  10.928  0.00  0.00           O
ATOM   2312  N   LEU X 140      19.468  -8.845  11.021  0.00  0.00           N
ATOM   2313  H   LEU X 140      19.055  -7.956  11.262  0.00  0.00           H
ATOM   2314  CA  LEU X 140      20.823  -8.587  10.387  0.00  0.00           C
ATOM   2315  HA  LEU X 140      20.668  -8.824   9.335  0.00  0.00           H
ATOM   2316  CB  LEU X 140      21.040  -7.153  10.601  0.00  0.00           C
ATOM   2317  HB2 LEU X 140      20.742  -6.956  11.631  0.00  0.00           H
ATOM   2318  HB3 LEU X 140      22.099  -6.924  10.477  0.00  0.00           H
ATOM   2319  CG  LEU X 140      20.235  -6.206   9.663  0.00  0.00           C
ATOM   2320  HG  LEU X 140      19.169  -6.431   9.635  0.00  0.00           H
ATOM   2321  CD1 LEU X 140      20.326  -4.772  10.120  0.00  0.00           C
ATOM   2322 HD11 LEU X 140      19.498  -4.232   9.663  0.00  0.00           H
ATOM   2323 HD12 LEU X 140      20.229  -4.748  11.206  0.00  0.00           H
ATOM   2324 HD13 LEU X 140      21.367  -4.507   9.932  0.00  0.00           H
ATOM   2325  CD2 LEU X 140      20.693  -6.286   8.177  0.00  0.00           C
ATOM   2326 HD21 LEU X 140      20.560  -7.283   7.759  0.00  0.00           H
ATOM   2327 HD22 LEU X 140      20.309  -5.481   7.549  0.00  0.00           H
ATOM   2328 HD23 LEU X 140      21.757  -6.080   8.062  0.00  0.00           H
ATOM   2329  C   LEU X 140      21.942  -9.455  10.973  0.00  0.00           C
ATOM   2330  O   LEU X 140      22.776 -10.115  10.279  0.00  0.00           O
ATOM   2331  N   ASP X 141      22.057  -9.287  12.298  0.00  0.00           N
ATOM   2332  H   ASP X 141      21.393  -8.632  12.686  0.00  0.00           H
ATOM   2333  CA  ASP X 141      23.146  -9.765  13.200  0.00  0.00           C
ATOM   2334  HA  ASP X 141      24.073  -9.355  12.799  0.00  0.00           H
ATOM   2335  CB  ASP X 141      23.035  -9.423  14.684  0.00  0.00           C
ATOM   2336  HB2 ASP X 141      22.860  -8.353  14.800  0.00  0.00           H
ATOM   2337  HB3 ASP X 141      22.077  -9.851  14.977  0.00  0.00           H
ATOM   2338  CG  ASP X 141      24.125  -9.837  15.602  0.00  0.00           C
ATOM   2339  OD1 ASP X 141      23.756 -10.567  16.532  0.00  0.00           O
ATOM   2340  OD2 ASP X 141      25.270  -9.490  15.346  0.00  0.00           O
ATOM   2341  C   ASP X 141      23.251 -11.233  13.014  0.00  0.00           C
ATOM   2342  O   ASP X 141      24.422 -11.639  12.785  0.00  0.00           O
ATOM   2343  N   LEU X 142      22.127 -12.016  13.073  0.00  0.00           N
ATOM   2344  H   LEU X 142      21.328 -11.569  13.499  0.00  0.00           H
ATOM   2345  CA  LEU X 142      21.984 -13.497  12.984  0.00  0.00           C
ATOM   2346  HA  LEU X 142      22.774 -14.002  13.540  0.00  0.00           H
ATOM   2347  CB  LEU X 142      20.536 -13.793  13.521  0.00  0.00           C
ATOM   2348  HB2 LEU X 142      20.532 -13.452  14.557  0.00  0.00           H
ATOM   2349  HB3 LEU X 142      19.892 -13.196  12.876  0.00  0.00           H
ATOM   2350  CG  LEU X 142      20.088 -15.221  13.514  0.00  0.00           C
ATOM   2351  HG  LEU X 142      19.899 -15.514  12.482  0.00  0.00           H
ATOM   2352  CD1 LEU X 142      21.041 -16.160  14.322  0.00  0.00           C
ATOM   2353 HD11 LEU X 142      21.312 -15.762  15.300  0.00  0.00           H
ATOM   2354 HD12 LEU X 142      20.659 -17.175  14.423  0.00  0.00           H
ATOM   2355 HD13 LEU X 142      21.985 -16.374  13.821  0.00  0.00           H
ATOM   2356  CD2 LEU X 142      18.757 -15.270  14.131  0.00  0.00           C
ATOM   2357 HD21 LEU X 142      18.398 -16.299  14.137  0.00  0.00           H
ATOM   2358 HD22 LEU X 142      18.727 -14.995  15.185  0.00  0.00           H
ATOM   2359 HD23 LEU X 142      18.120 -14.677  13.475  0.00  0.00           H
ATOM   2360  C   LEU X 142      22.209 -14.074  11.609  0.00  0.00           C
ATOM   2361  O   LEU X 142      22.456 -15.266  11.494  0.00  0.00           O
ATOM   2362  N   ASN X 143      21.948 -13.343  10.562  0.00  0.00           N
ATOM   2363  H   ASN X 143      21.534 -12.430  10.684  0.00  0.00           H
ATOM   2364  CA  ASN X 143      22.261 -13.683   9.188  0.00  0.00           C
ATOM   2365  HA  ASN X 143      22.122 -14.765   9.190  0.00  0.00           H
ATOM   2366  CB  ASN X 143      21.056 -13.065   8.399  0.00  0.00           C
ATOM   2367  HB2 ASN X 143      20.108 -13.183   8.925  0.00  0.00           H
ATOM   2368  HB3 ASN X 143      21.045 -11.999   8.173  0.00  0.00           H
ATOM   2369  CG  ASN X 143      20.942 -13.674   7.062  0.00  0.00           C
ATOM   2370  OD1 ASN X 143      20.727 -14.847   6.980  0.00  0.00           O
ATOM   2371  ND2 ASN X 143      20.948 -12.961   5.971  0.00  0.00           N
ATOM   2372 HD21 ASN X 143      20.912 -13.431   5.078  0.00  0.00           H
ATOM   2373 HD22 ASN X 143      21.338 -12.032   6.050  0.00  0.00           H
ATOM   2374  C   ASN X 143      23.685 -13.340   8.647  0.00  0.00           C
ATOM   2375  O   ASN X 143      23.955 -13.370   7.404  0.00  0.00           O
ATOM   2376  N   GLY X 144      24.602 -13.074   9.570  0.00  0.00           N
ATOM   2377  H   GLY X 144      24.374 -13.252  10.538  0.00  0.00           H
ATOM   2378  CA  GLY X 144      25.947 -12.593   9.202  0.00  0.00           C
ATOM   2379  HA2 GLY X 144      26.364 -13.029   8.294  0.00  0.00           H
ATOM   2380  HA3 GLY X 144      26.694 -12.907   9.930  0.00  0.00           H
ATOM   2381  C   GLY X 144      26.139 -11.106   8.991  0.00  0.00           C
ATOM   2382  O   GLY X 144      26.951 -10.670   8.189  0.00  0.00           O
ATOM   2383  N   GLY X 145      25.328 -10.310   9.635  0.00  0.00           N
ATOM   2384  H   GLY X 145      24.629 -10.741  10.223  0.00  0.00           H
ATOM   2385  CA  GLY X 145      25.354  -8.835   9.440  0.00  0.00           C
ATOM   2386  HA2 GLY X 145      26.343  -8.429   9.649  0.00  0.00           H
ATOM   2387  HA3 GLY X 145      24.663  -8.255  10.052  0.00  0.00           H
ATOM   2388  C   GLY X 145      24.882  -8.502   7.924  0.00  0.00           C
ATOM   2389  O   GLY X 145      25.542  -7.690   7.250  0.00  0.00           O
ATOM   2390  N   SER X 146      23.772  -9.144   7.446  0.00  0.00           N
ATOM   2391  H   SER X 146      23.295  -9.737   8.111  0.00  0.00           H
ATOM   2392  CA  SER X 146      23.252  -8.908   6.008  0.00  0.00           C
ATOM   2393  HA  SER X 146      23.508  -7.865   5.824  0.00  0.00           H
ATOM   2394  CB  SER X 146      23.915  -9.846   4.954  0.00  0.00           C
ATOM   2395  HB2 SER X 146      23.529  -9.619   3.960  0.00  0.00           H
ATOM   2396  HB3 SER X 146      24.985  -9.643   4.974  0.00  0.00           H
ATOM   2397  OG  SER X 146      23.746 -11.231   5.249  0.00  0.00           O
ATOM   2398  HG  SER X 146      24.316 -11.605   5.925  0.00  0.00           H
ATOM   2399  C   SER X 146      21.792  -9.130   5.859  0.00  0.00           C
ATOM   2400  O   SER X 146      21.271  -9.990   6.629  0.00  0.00           O
ATOM   2401  N   PRO X 147      21.029  -8.455   4.929  0.00  0.00           N
ATOM   2402  CD  PRO X 147      21.382  -7.271   4.043  0.00  0.00           C
ATOM   2403  HD2 PRO X 147      22.324  -7.406   3.513  0.00  0.00           H
ATOM   2404  HD3 PRO X 147      21.342  -6.395   4.691  0.00  0.00           H
ATOM   2405  CG  PRO X 147      20.126  -7.088   3.119  0.00  0.00           C
ATOM   2406  HG2 PRO X 147      19.897  -6.059   2.841  0.00  0.00           H
ATOM   2407  HG3 PRO X 147      20.310  -7.728   2.256  0.00  0.00           H
ATOM   2408  CB  PRO X 147      18.991  -7.716   3.988  0.00  0.00           C
ATOM   2409  HB2 PRO X 147      18.651  -6.995   4.731  0.00  0.00           H
ATOM   2410  HB3 PRO X 147      18.182  -8.050   3.338  0.00  0.00           H
ATOM   2411  CA  PRO X 147      19.609  -8.890   4.724  0.00  0.00           C
ATOM   2412  HA  PRO X 147      19.116  -9.002   5.690  0.00  0.00           H
ATOM   2413  C   PRO X 147      19.525 -10.169   3.912  0.00  0.00           C
ATOM   2414  O   PRO X 147      20.223 -10.330   2.833  0.00  0.00           O
ATOM   2415  N   PRO X 148      18.621 -11.104   4.237  0.00  0.00           N
ATOM   2416  CD  PRO X 148      17.886 -11.264   5.484  0.00  0.00           C
ATOM   2417  HD2 PRO X 148      17.016 -10.606   5.485  0.00  0.00           H
ATOM   2418  HD3 PRO X 148      18.539 -10.962   6.302  0.00  0.00           H
ATOM   2419  CG  PRO X 148      17.418 -12.732   5.673  0.00  0.00           C
ATOM   2420  HG2 PRO X 148      18.254 -13.360   5.982  0.00  0.00           H
ATOM   2421  HG3 PRO X 148      16.574 -12.899   6.342  0.00  0.00           H
ATOM   2422  CB  PRO X 148      17.173 -13.025   4.184  0.00  0.00           C
ATOM   2423  HB2 PRO X 148      17.226 -14.090   3.957  0.00  0.00           H
ATOM   2424  HB3 PRO X 148      16.232 -12.529   3.947  0.00  0.00           H
ATOM   2425  CA  PRO X 148      18.269 -12.191   3.382  0.00  0.00           C
ATOM   2426  HA  PRO X 148      19.174 -12.711   3.068  0.00  0.00           H
ATOM   2427  C   PRO X 148      17.521 -11.573   2.176  0.00  0.00           C
ATOM   2428  O   PRO X 148      16.802 -10.583   2.273  0.00  0.00           O
ATOM   2429  N   LEU X 149      17.674 -12.156   0.959  0.00  0.00           N
ATOM   2430  H   LEU X 149      18.346 -12.908   0.916  0.00  0.00           H
ATOM   2431  CA  LEU X 149      17.152 -11.665  -0.343  0.00  0.00           C
ATOM   2432  HA  LEU X 149      16.607 -10.747  -0.124  0.00  0.00           H
ATOM   2433  CB  LEU X 149      18.337 -11.159  -1.220  0.00  0.00           C
ATOM   2434  HB2 LEU X 149      18.910 -12.020  -1.565  0.00  0.00           H
ATOM   2435  HB3 LEU X 149      17.983 -10.590  -2.081  0.00  0.00           H
ATOM   2436  CG  LEU X 149      19.420 -10.287  -0.578  0.00  0.00           C
ATOM   2437  HG  LEU X 149      19.895 -10.826   0.242  0.00  0.00           H
ATOM   2438  CD1 LEU X 149      20.557  -9.930  -1.596  0.00  0.00           C
ATOM   2439 HD11 LEU X 149      20.338  -9.457  -2.553  0.00  0.00           H
ATOM   2440 HD12 LEU X 149      21.080  -9.085  -1.149  0.00  0.00           H
ATOM   2441 HD13 LEU X 149      21.249 -10.769  -1.673  0.00  0.00           H
ATOM   2442  CD2 LEU X 149      18.818  -8.898  -0.157  0.00  0.00           C
ATOM   2443 HD21 LEU X 149      18.014  -9.070   0.558  0.00  0.00           H
ATOM   2444 HD22 LEU X 149      19.586  -8.252   0.270  0.00  0.00           H
ATOM   2445 HD23 LEU X 149      18.296  -8.456  -1.006  0.00  0.00           H
ATOM   2446  C   LEU X 149      16.297 -12.688  -1.102  0.00  0.00           C
ATOM   2447  O   LEU X 149      15.971 -12.599  -2.287  0.00  0.00           O
ATOM   2448  N   THR X 150      16.008 -13.840  -0.450  0.00  0.00           N
ATOM   2449  H   THR X 150      16.308 -13.979   0.505  0.00  0.00           H
ATOM   2450  CA  THR X 150      15.197 -14.955  -0.886  0.00  0.00           C
ATOM   2451  HA  THR X 150      14.544 -14.613  -1.689  0.00  0.00           H
ATOM   2452  CB  THR X 150      16.069 -16.039  -1.427  0.00  0.00           C
ATOM   2453  HB  THR X 150      15.463 -16.930  -1.592  0.00  0.00           H
ATOM   2454  CG2 THR X 150      16.713 -15.716  -2.829  0.00  0.00           C
ATOM   2455 HG21 THR X 150      17.189 -16.608  -3.235  0.00  0.00           H
ATOM   2456 HG22 THR X 150      15.910 -15.483  -3.527  0.00  0.00           H
ATOM   2457 HG23 THR X 150      17.463 -14.931  -2.736  0.00  0.00           H
ATOM   2458  OG1 THR X 150      17.094 -16.421  -0.589  0.00  0.00           O
ATOM   2459  HG1 THR X 150      17.660 -15.649  -0.523  0.00  0.00           H
ATOM   2460  C   THR X 150      14.407 -15.506   0.296  0.00  0.00           C
ATOM   2461  O   THR X 150      14.868 -15.279   1.416  0.00  0.00           O
ATOM   2462  N   TYR X 151      13.176 -15.911   0.059  0.00  0.00           N
ATOM   2463  H   TYR X 151      12.944 -16.129  -0.900  0.00  0.00           H
ATOM   2464  CA  TYR X 151      12.156 -15.841   1.039  0.00  0.00           C
ATOM   2465  HA  TYR X 151      12.249 -14.913   1.603  0.00  0.00           H
ATOM   2466  CB  TYR X 151      10.777 -15.683   0.237  0.00  0.00           C
ATOM   2467  HB2 TYR X 151      10.808 -14.786  -0.380  0.00  0.00           H
ATOM   2468  HB3 TYR X 151      10.687 -16.547  -0.421  0.00  0.00           H
ATOM   2469  CG  TYR X 151       9.601 -15.555   1.168  0.00  0.00           C
ATOM   2470  CD1 TYR X 151       9.446 -14.339   1.905  0.00  0.00           C
ATOM   2471  HD1 TYR X 151      10.240 -13.618   1.777  0.00  0.00           H
ATOM   2472  CE1 TYR X 151       8.356 -14.278   2.838  0.00  0.00           C
ATOM   2473  HE1 TYR X 151       8.291 -13.383   3.441  0.00  0.00           H
ATOM   2474  CZ  TYR X 151       7.430 -15.307   2.901  0.00  0.00           C
ATOM   2475  OH  TYR X 151       6.519 -15.278   3.834  0.00  0.00           O
ATOM   2476  HH  TYR X 151       5.886 -15.999   3.822  0.00  0.00           H
ATOM   2477  CE2 TYR X 151       7.481 -16.463   2.064  0.00  0.00           C
ATOM   2478  HE2 TYR X 151       6.739 -17.247   2.027  0.00  0.00           H
ATOM   2479  CD2 TYR X 151       8.642 -16.578   1.190  0.00  0.00           C
ATOM   2480  HD2 TYR X 151       8.880 -17.507   0.694  0.00  0.00           H
ATOM   2481  C   TYR X 151      12.101 -17.016   2.086  0.00  0.00           C
ATOM   2482  O   TYR X 151      11.714 -16.873   3.229  0.00  0.00           O
ATOM   2483  N   LYS X 152      12.596 -18.201   1.689  0.00  0.00           N
ATOM   2484  H   LYS X 152      12.912 -18.277   0.733  0.00  0.00           H
ATOM   2485  CA  LYS X 152      12.768 -19.368   2.511  0.00  0.00           C
ATOM   2486  HA  LYS X 152      11.870 -19.458   3.122  0.00  0.00           H
ATOM   2487  CB  LYS X 152      13.150 -20.630   1.743  0.00  0.00           C
ATOM   2488  HB2 LYS X 152      13.861 -20.419   0.944  0.00  0.00           H
ATOM   2489  HB3 LYS X 152      13.584 -21.343   2.444  0.00  0.00           H
ATOM   2490  CG  LYS X 152      11.968 -21.285   1.099  0.00  0.00           C
ATOM   2491  HG2 LYS X 152      11.275 -21.658   1.853  0.00  0.00           H
ATOM   2492  HG3 LYS X 152      11.372 -20.483   0.664  0.00  0.00           H
ATOM   2493  CD  LYS X 152      12.191 -22.395  -0.004  0.00  0.00           C
ATOM   2494  HD2 LYS X 152      11.250 -22.352  -0.554  0.00  0.00           H
ATOM   2495  HD3 LYS X 152      12.977 -22.088  -0.694  0.00  0.00           H
ATOM   2496  CE  LYS X 152      12.465 -23.868   0.528  0.00  0.00           C
ATOM   2497  HE2 LYS X 152      13.488 -23.996   0.881  0.00  0.00           H
ATOM   2498  HE3 LYS X 152      11.661 -23.905   1.263  0.00  0.00           H
ATOM   2499  NZ  LYS X 152      12.312 -24.922  -0.522  0.00  0.00           N
ATOM   2500  HZ1 LYS X 152      13.140 -25.017  -1.092  0.00  0.00           H
ATOM   2501  HZ2 LYS X 152      12.266 -25.867  -0.168  0.00  0.00           H
ATOM   2502  HZ3 LYS X 152      11.512 -24.741  -1.112  0.00  0.00           H
ATOM   2503  C   LYS X 152      13.793 -19.068   3.560  0.00  0.00           C
ATOM   2504  O   LYS X 152      13.492 -19.305   4.735  0.00  0.00           O
ATOM   2505  N   ARG X 153      14.896 -18.433   3.158  0.00  0.00           N
ATOM   2506  H   ARG X 153      15.092 -18.493   2.169  0.00  0.00           H
ATOM   2507  CA  ARG X 153      15.913 -17.866   4.153  0.00  0.00           C
ATOM   2508  HA  ARG X 153      16.223 -18.678   4.811  0.00  0.00           H
ATOM   2509  CB  ARG X 153      16.984 -17.118   3.357  0.00  0.00           C
ATOM   2510  HB2 ARG X 153      17.377 -17.777   2.583  0.00  0.00           H
ATOM   2511  HB3 ARG X 153      16.624 -16.228   2.841  0.00  0.00           H
ATOM   2512  CG  ARG X 153      18.175 -16.648   4.165  0.00  0.00           C
ATOM   2513  HG2 ARG X 153      18.928 -16.174   3.536  0.00  0.00           H
ATOM   2514  HG3 ARG X 153      17.955 -15.787   4.797  0.00  0.00           H
ATOM   2515  CD  ARG X 153      18.807 -17.754   5.043  0.00  0.00           C
ATOM   2516  HD2 ARG X 153      18.143 -18.223   5.769  0.00  0.00           H
ATOM   2517  HD3 ARG X 153      19.306 -18.431   4.349  0.00  0.00           H
ATOM   2518  NE  ARG X 153      19.902 -17.267   5.897  0.00  0.00           N
ATOM   2519  HE  ARG X 153      20.002 -16.262   5.921  0.00  0.00           H
ATOM   2520  CZ  ARG X 153      20.713 -18.150   6.494  0.00  0.00           C
ATOM   2521  NH1 ARG X 153      20.477 -19.443   6.559  0.00  0.00           N
ATOM   2522 HH11 ARG X 153      21.139 -20.065   7.001  0.00  0.00           H
ATOM   2523 HH12 ARG X 153      19.637 -19.852   6.176  0.00  0.00           H
ATOM   2524  NH2 ARG X 153      21.765 -17.657   7.050  0.00  0.00           N
ATOM   2525 HH21 ARG X 153      22.452 -18.274   7.459  0.00  0.00           H
ATOM   2526 HH22 ARG X 153      21.924 -16.660   7.002  0.00  0.00           H
ATOM   2527  C   ARG X 153      15.247 -16.936   5.100  0.00  0.00           C
ATOM   2528  O   ARG X 153      15.532 -17.063   6.258  0.00  0.00           O
ATOM   2529  N   PHE X 154      14.397 -16.058   4.658  0.00  0.00           N
ATOM   2530  H   PHE X 154      14.255 -15.978   3.661  0.00  0.00           H
ATOM   2531  CA  PHE X 154      13.750 -15.092   5.545  0.00  0.00           C
ATOM   2532  HA  PHE X 154      14.530 -14.510   6.035  0.00  0.00           H
ATOM   2533  CB  PHE X 154      12.986 -14.085   4.749  0.00  0.00           C
ATOM   2534  HB2 PHE X 154      13.730 -13.746   4.028  0.00  0.00           H
ATOM   2535  HB3 PHE X 154      12.075 -14.517   4.335  0.00  0.00           H
ATOM   2536  CG  PHE X 154      12.426 -12.953   5.642  0.00  0.00           C
ATOM   2537  CD1 PHE X 154      13.397 -12.019   6.042  0.00  0.00           C
ATOM   2538  HD1 PHE X 154      14.398 -12.098   5.643  0.00  0.00           H
ATOM   2539  CE1 PHE X 154      13.070 -11.077   7.035  0.00  0.00           C
ATOM   2540  HE1 PHE X 154      13.860 -10.408   7.345  0.00  0.00           H
ATOM   2541  CZ  PHE X 154      11.764 -10.899   7.412  0.00  0.00           C
ATOM   2542  HZ  PHE X 154      11.568  -9.952   7.892  0.00  0.00           H
ATOM   2543  CE2 PHE X 154      10.734 -11.729   6.811  0.00  0.00           C
ATOM   2544  HE2 PHE X 154       9.694 -11.527   7.019  0.00  0.00           H
ATOM   2545  CD2 PHE X 154      11.104 -12.785   5.957  0.00  0.00           C
ATOM   2546  HD2 PHE X 154      10.364 -13.439   5.519  0.00  0.00           H
ATOM   2547  C   PHE X 154      12.928 -15.816   6.642  0.00  0.00           C
ATOM   2548  O   PHE X 154      13.137 -15.576   7.844  0.00  0.00           O
ATOM   2549  N   LEU X 155      12.050 -16.789   6.280  0.00  0.00           N
ATOM   2550  H   LEU X 155      11.869 -16.920   5.295  0.00  0.00           H
ATOM   2551  CA  LEU X 155      11.417 -17.727   7.182  0.00  0.00           C
ATOM   2552  HA  LEU X 155      10.734 -17.179   7.832  0.00  0.00           H
ATOM   2553  CB  LEU X 155      10.574 -18.833   6.326  0.00  0.00           C
ATOM   2554  HB2 LEU X 155      11.319 -19.309   5.688  0.00  0.00           H
ATOM   2555  HB3 LEU X 155      10.216 -19.663   6.935  0.00  0.00           H
ATOM   2556  CG  LEU X 155       9.401 -18.270   5.452  0.00  0.00           C
ATOM   2557  HG  LEU X 155       9.897 -17.496   4.866  0.00  0.00           H
ATOM   2558  CD1 LEU X 155       8.879 -19.404   4.549  0.00  0.00           C
ATOM   2559 HD11 LEU X 155       8.142 -19.100   3.805  0.00  0.00           H
ATOM   2560 HD12 LEU X 155       9.687 -19.881   3.994  0.00  0.00           H
ATOM   2561 HD13 LEU X 155       8.298 -20.113   5.139  0.00  0.00           H
ATOM   2562  CD2 LEU X 155       8.294 -17.691   6.286  0.00  0.00           C
ATOM   2563 HD21 LEU X 155       7.843 -18.462   6.911  0.00  0.00           H
ATOM   2564 HD22 LEU X 155       8.711 -16.949   6.967  0.00  0.00           H
ATOM   2565 HD23 LEU X 155       7.586 -17.198   5.620  0.00  0.00           H
ATOM   2566  C   LEU X 155      12.372 -18.461   8.147  0.00  0.00           C
ATOM   2567  O   LEU X 155      12.026 -18.571   9.305  0.00  0.00           O
ATOM   2568  N   HID X 156      13.505 -18.961   7.682  0.00  0.00           N
ATOM   2569  H   HID X 156      13.882 -18.788   6.761  0.00  0.00           H
ATOM   2570  CA  HID X 156      14.560 -19.563   8.606  0.00  0.00           C
ATOM   2571  HA  HID X 156      14.068 -20.378   9.137  0.00  0.00           H
ATOM   2572  CB  HID X 156      15.773 -20.147   7.902  0.00  0.00           C
ATOM   2573  HB2 HID X 156      15.498 -21.022   7.313  0.00  0.00           H
ATOM   2574  HB3 HID X 156      16.050 -19.474   7.091  0.00  0.00           H
ATOM   2575  CG  HID X 156      16.906 -20.536   8.817  0.00  0.00           C
ATOM   2576  ND1 HID X 156      17.053 -21.840   9.242  0.00  0.00           N
ATOM   2577  HD1 HID X 156      16.356 -22.545   9.050  0.00  0.00           H
ATOM   2578  CE1 HID X 156      18.212 -21.918   9.860  0.00  0.00           C
ATOM   2579  HE1 HID X 156      18.576 -22.750  10.445  0.00  0.00           H
ATOM   2580  NE2 HID X 156      18.923 -20.755   9.774  0.00  0.00           N
ATOM   2581  CD2 HID X 156      18.072 -19.899   9.104  0.00  0.00           C
ATOM   2582  HD2 HID X 156      18.228 -18.894   8.742  0.00  0.00           H
ATOM   2583  C   HID X 156      14.988 -18.542   9.675  0.00  0.00           C
ATOM   2584  O   HID X 156      14.939 -18.854  10.864  0.00  0.00           O
ATOM   2585  N   ILE X 157      15.390 -17.315   9.306  0.00  0.00           N
ATOM   2586  H   ILE X 157      15.131 -17.056   8.365  0.00  0.00           H
ATOM   2587  CA  ILE X 157      15.724 -16.287  10.334  0.00  0.00           C
ATOM   2588  HA  ILE X 157      16.551 -16.614  10.965  0.00  0.00           H
ATOM   2589  CB  ILE X 157      16.227 -14.942   9.716  0.00  0.00           C
ATOM   2590  HB  ILE X 157      15.449 -14.646   9.012  0.00  0.00           H
ATOM   2591  CG2 ILE X 157      16.394 -13.768  10.746  0.00  0.00           C
ATOM   2592 HG21 ILE X 157      16.899 -14.204  11.608  0.00  0.00           H
ATOM   2593 HG22 ILE X 157      17.116 -13.004  10.460  0.00  0.00           H
ATOM   2594 HG23 ILE X 157      15.346 -13.553  10.957  0.00  0.00           H
ATOM   2595  CG1 ILE X 157      17.561 -15.199   8.903  0.00  0.00           C
ATOM   2596 HG12 ILE X 157      17.500 -16.171   8.413  0.00  0.00           H
ATOM   2597 HG13 ILE X 157      17.706 -14.371   8.209  0.00  0.00           H
ATOM   2598  CD1 ILE X 157      18.779 -15.439   9.851  0.00  0.00           C
ATOM   2599 HD11 ILE X 157      19.161 -14.499  10.250  0.00  0.00           H
ATOM   2600 HD12 ILE X 157      18.539 -16.178  10.616  0.00  0.00           H
ATOM   2601 HD13 ILE X 157      19.585 -15.886   9.269  0.00  0.00           H
ATOM   2602  C   ILE X 157      14.557 -16.050  11.333  0.00  0.00           C
ATOM   2603  O   ILE X 157      14.801 -16.073  12.512  0.00  0.00           O
ATOM   2604  N   LEU X 158      13.318 -15.860  10.814  0.00  0.00           N
ATOM   2605  H   LEU X 158      13.305 -15.740   9.812  0.00  0.00           H
ATOM   2606  CA  LEU X 158      12.190 -15.683  11.673  0.00  0.00           C
ATOM   2607  HA  LEU X 158      12.405 -14.870  12.367  0.00  0.00           H
ATOM   2608  CB  LEU X 158      10.906 -15.377  10.785  0.00  0.00           C
ATOM   2609  HB2 LEU X 158      10.554 -16.113  10.062  0.00  0.00           H
ATOM   2610  HB3 LEU X 158      10.112 -15.255  11.521  0.00  0.00           H
ATOM   2611  CG  LEU X 158      10.970 -14.020  10.016  0.00  0.00           C
ATOM   2612  HG  LEU X 158      11.553 -14.187   9.111  0.00  0.00           H
ATOM   2613  CD1 LEU X 158       9.560 -13.683   9.528  0.00  0.00           C
ATOM   2614 HD11 LEU X 158       9.682 -12.668   9.151  0.00  0.00           H
ATOM   2615 HD12 LEU X 158       9.097 -14.461   8.921  0.00  0.00           H
ATOM   2616 HD13 LEU X 158       9.027 -13.519  10.465  0.00  0.00           H
ATOM   2617  CD2 LEU X 158      11.417 -12.859  10.887  0.00  0.00           C
ATOM   2618 HD21 LEU X 158      10.727 -12.563  11.677  0.00  0.00           H
ATOM   2619 HD22 LEU X 158      12.427 -12.993  11.275  0.00  0.00           H
ATOM   2620 HD23 LEU X 158      11.573 -11.972  10.272  0.00  0.00           H
ATOM   2621  C   LEU X 158      12.003 -16.891  12.637  0.00  0.00           C
ATOM   2622  O   LEU X 158      11.621 -16.678  13.791  0.00  0.00           O
ATOM   2623  N   SER X 159      12.146 -18.121  12.127  0.00  0.00           N
ATOM   2624  H   SER X 159      12.301 -18.177  11.131  0.00  0.00           H
ATOM   2625  CA  SER X 159      12.083 -19.343  12.919  0.00  0.00           C
ATOM   2626  HA  SER X 159      11.054 -19.362  13.278  0.00  0.00           H
ATOM   2627  CB  SER X 159      12.270 -20.667  12.095  0.00  0.00           C
ATOM   2628  HB2 SER X 159      13.334 -20.746  11.872  0.00  0.00           H
ATOM   2629  HB3 SER X 159      12.003 -21.514  12.727  0.00  0.00           H
ATOM   2630  OG  SER X 159      11.421 -20.566  11.013  0.00  0.00           O
ATOM   2631  HG  SER X 159      11.157 -19.672  10.781  0.00  0.00           H
ATOM   2632  C   SER X 159      12.925 -19.410  14.164  0.00  0.00           C
ATOM   2633  O   SER X 159      12.647 -20.281  15.020  0.00  0.00           O
ATOM   2634  N   GLN X 160      14.080 -18.718  14.149  0.00  0.00           N
ATOM   2635  H   GLN X 160      14.275 -18.165  13.326  0.00  0.00           H
ATOM   2636  CA  GLN X 160      14.986 -18.487  15.345  0.00  0.00           C
ATOM   2637  HA  GLN X 160      14.943 -19.380  15.967  0.00  0.00           H
ATOM   2638  CB  GLN X 160      16.434 -18.168  15.017  0.00  0.00           C
ATOM   2639  HB2 GLN X 160      16.381 -17.108  14.771  0.00  0.00           H
ATOM   2640  HB3 GLN X 160      17.101 -18.205  15.878  0.00  0.00           H
ATOM   2641  CG  GLN X 160      16.914 -18.960  13.779  0.00  0.00           C
ATOM   2642  HG2 GLN X 160      16.405 -18.604  12.883  0.00  0.00           H
ATOM   2643  HG3 GLN X 160      17.999 -18.960  13.880  0.00  0.00           H
ATOM   2644  CD  GLN X 160      16.516 -20.485  13.690  0.00  0.00           C
ATOM   2645  OE1 GLN X 160      16.845 -21.374  14.419  0.00  0.00           O
ATOM   2646  NE2 GLN X 160      15.965 -20.899  12.579  0.00  0.00           N
ATOM   2647 HE21 GLN X 160      15.914 -21.868  12.299  0.00  0.00           H
ATOM   2648 HE22 GLN X 160      15.684 -20.208  11.898  0.00  0.00           H
ATOM   2649  C   GLN X 160      14.398 -17.415  16.304  0.00  0.00           C
ATOM   2650  O   GLN X 160      14.748 -17.541  17.493  0.00  0.00           O
ATOM   2651  N   LEU X 161      13.695 -16.403  15.870  0.00  0.00           N
ATOM   2652  H   LEU X 161      13.356 -16.435  14.920  0.00  0.00           H
ATOM   2653  CA  LEU X 161      13.218 -15.325  16.700  0.00  0.00           C
ATOM   2654  HA  LEU X 161      13.876 -15.222  17.563  0.00  0.00           H
ATOM   2655  CB  LEU X 161      13.279 -14.070  15.815  0.00  0.00           C
ATOM   2656  HB2 LEU X 161      12.594 -14.234  14.983  0.00  0.00           H
ATOM   2657  HB3 LEU X 161      13.015 -13.177  16.382  0.00  0.00           H
ATOM   2658  CG  LEU X 161      14.768 -13.718  15.381  0.00  0.00           C
ATOM   2659  HG  LEU X 161      15.125 -14.478  14.686  0.00  0.00           H
ATOM   2660  CD1 LEU X 161      14.807 -12.361  14.638  0.00  0.00           C
ATOM   2661 HD11 LEU X 161      14.199 -12.368  13.734  0.00  0.00           H
ATOM   2662 HD12 LEU X 161      14.322 -11.575  15.217  0.00  0.00           H
ATOM   2663 HD13 LEU X 161      15.783 -12.128  14.211  0.00  0.00           H
ATOM   2664  CD2 LEU X 161      15.690 -13.512  16.543  0.00  0.00           C
ATOM   2665 HD21 LEU X 161      16.675 -13.165  16.232  0.00  0.00           H
ATOM   2666 HD22 LEU X 161      15.174 -12.823  17.211  0.00  0.00           H
ATOM   2667 HD23 LEU X 161      15.839 -14.485  17.012  0.00  0.00           H
ATOM   2668  C   LEU X 161      11.887 -15.578  17.296  0.00  0.00           C
ATOM   2669  O   LEU X 161      11.634 -15.113  18.436  0.00  0.00           O
ATOM   2670  N   GLY X 162      11.072 -16.435  16.686  0.00  0.00           N
ATOM   2671  H   GLY X 162      11.451 -16.926  15.889  0.00  0.00           H
ATOM   2672  CA  GLY X 162       9.876 -16.983  17.302  0.00  0.00           C
ATOM   2673  HA2 GLY X 162       9.906 -17.092  18.386  0.00  0.00           H
ATOM   2674  HA3 GLY X 162       9.614 -17.950  16.872  0.00  0.00           H
ATOM   2675  C   GLY X 162       8.623 -16.223  16.999  0.00  0.00           C
ATOM   2676  O   GLY X 162       8.271 -16.106  15.839  0.00  0.00           O
ATOM   2677  N   ASP X 163       7.892 -15.778  18.039  0.00  0.00           N
ATOM   2678  H   ASP X 163       8.212 -15.882  18.992  0.00  0.00           H
ATOM   2679  CA  ASP X 163       6.721 -14.981  17.723  0.00  0.00           C
ATOM   2680  HA  ASP X 163       6.234 -15.355  16.822  0.00  0.00           H
ATOM   2681  CB  ASP X 163       5.711 -15.060  18.889  0.00  0.00           C
ATOM   2682  HB2 ASP X 163       6.262 -14.934  19.821  0.00  0.00           H
ATOM   2683  HB3 ASP X 163       4.959 -14.286  18.738  0.00  0.00           H
ATOM   2684  CG  ASP X 163       5.001 -16.401  18.930  0.00  0.00           C
ATOM   2685  OD1 ASP X 163       4.991 -17.109  17.881  0.00  0.00           O
ATOM   2686  OD2 ASP X 163       4.427 -16.806  19.978  0.00  0.00           O
ATOM   2687  C   ASP X 163       7.009 -13.536  17.398  0.00  0.00           C
ATOM   2688  O   ASP X 163       8.050 -12.987  17.857  0.00  0.00           O
ATOM   2689  N   PRO X 164       6.083 -12.847  16.697  0.00  0.00           N
ATOM   2690  CD  PRO X 164       4.886 -13.366  15.974  0.00  0.00           C
ATOM   2691  HD2 PRO X 164       4.288 -14.156  16.429  0.00  0.00           H
ATOM   2692  HD3 PRO X 164       5.083 -13.818  15.001  0.00  0.00           H
ATOM   2693  CG  PRO X 164       4.006 -12.207  15.688  0.00  0.00           C
ATOM   2694  HG2 PRO X 164       3.360 -12.339  14.820  0.00  0.00           H
ATOM   2695  HG3 PRO X 164       3.374 -11.789  16.471  0.00  0.00           H
ATOM   2696  CB  PRO X 164       5.097 -11.143  15.340  0.00  0.00           C
ATOM   2697  HB2 PRO X 164       5.585 -11.373  14.392  0.00  0.00           H
ATOM   2698  HB3 PRO X 164       4.676 -10.139  15.301  0.00  0.00           H
ATOM   2699  CA  PRO X 164       6.141 -11.400  16.396  0.00  0.00           C
ATOM   2700  HA  PRO X 164       7.112 -11.208  15.939  0.00  0.00           H
ATOM   2701  C   PRO X 164       5.899 -10.507  17.667  0.00  0.00           C
ATOM   2702  O   PRO X 164       5.467 -11.009  18.697  0.00  0.00           O
ATOM   2703  N   GLU X 165       5.990  -9.194  17.547  0.00  0.00           N
ATOM   2704  H   GLU X 165       6.189  -8.761  16.656  0.00  0.00           H
ATOM   2705  CA  GLU X 165       5.708  -8.291  18.659  0.00  0.00           C
ATOM   2706  HA  GLU X 165       6.316  -8.574  19.518  0.00  0.00           H
ATOM   2707  CB  GLU X 165       6.111  -6.811  18.300  0.00  0.00           C
ATOM   2708  HB2 GLU X 165       5.346  -6.404  17.639  0.00  0.00           H
ATOM   2709  HB3 GLU X 165       6.091  -6.229  19.221  0.00  0.00           H
ATOM   2710  CG  GLU X 165       7.500  -6.577  17.684  0.00  0.00           C
ATOM   2711  HG2 GLU X 165       7.529  -7.113  16.736  0.00  0.00           H
ATOM   2712  HG3 GLU X 165       7.482  -5.514  17.445  0.00  0.00           H
ATOM   2713  CD  GLU X 165       8.800  -6.816  18.441  0.00  0.00           C
ATOM   2714  OE1 GLU X 165       9.918  -6.370  18.000  0.00  0.00           O
ATOM   2715  OE2 GLU X 165       8.762  -7.507  19.458  0.00  0.00           O
ATOM   2716  C   GLU X 165       4.235  -8.290  19.103  0.00  0.00           C
ATOM   2717  O   GLU X 165       3.323  -8.197  18.300  0.00  0.00           O
ATOM   2718  N   VAL X 166       4.051  -8.470  20.427  0.00  0.00           N
ATOM   2719  H   VAL X 166       4.833  -8.614  21.050  0.00  0.00           H
ATOM   2720  CA  VAL X 166       2.762  -8.438  21.053  0.00  0.00           C
ATOM   2721  HA  VAL X 166       2.079  -9.088  20.505  0.00  0.00           H
ATOM   2722  CB  VAL X 166       2.841  -9.069  22.449  0.00  0.00           C
ATOM   2723  HB  VAL X 166       3.740  -8.775  22.991  0.00  0.00           H
ATOM   2724  CG1 VAL X 166       1.665  -8.834  23.398  0.00  0.00           C
ATOM   2725 HG11 VAL X 166       0.792  -9.392  23.059  0.00  0.00           H
ATOM   2726 HG12 VAL X 166       1.908  -9.163  24.408  0.00  0.00           H
ATOM   2727 HG13 VAL X 166       1.481  -7.761  23.461  0.00  0.00           H
ATOM   2728  CG2 VAL X 166       3.045 -10.600  22.228  0.00  0.00           C
ATOM   2729 HG21 VAL X 166       2.433 -11.122  21.492  0.00  0.00           H
ATOM   2730 HG22 VAL X 166       4.076 -10.681  21.883  0.00  0.00           H
ATOM   2731 HG23 VAL X 166       3.016 -11.094  23.200  0.00  0.00           H
ATOM   2732  C   VAL X 166       2.120  -6.935  21.006  0.00  0.00           C
ATOM   2733  O   VAL X 166       2.822  -6.055  21.482  0.00  0.00           O
ATOM   2734  N   PRO X 167       0.833  -6.751  20.647  0.00  0.00           N
ATOM   2735  CD  PRO X 167      -0.181  -7.767  20.394  0.00  0.00           C
ATOM   2736  HD2 PRO X 167      -0.441  -8.303  21.307  0.00  0.00           H
ATOM   2737  HD3 PRO X 167       0.206  -8.536  19.725  0.00  0.00           H
ATOM   2738  CG  PRO X 167      -1.478  -7.100  19.992  0.00  0.00           C
ATOM   2739  HG2 PRO X 167      -1.891  -7.704  19.184  0.00  0.00           H
ATOM   2740  HG3 PRO X 167      -2.159  -7.031  20.840  0.00  0.00           H
ATOM   2741  CB  PRO X 167      -0.978  -5.657  19.635  0.00  0.00           C
ATOM   2742  HB2 PRO X 167      -0.725  -5.933  18.611  0.00  0.00           H
ATOM   2743  HB3 PRO X 167      -1.799  -4.946  19.725  0.00  0.00           H
ATOM   2744  CA  PRO X 167       0.241  -5.384  20.551  0.00  0.00           C
ATOM   2745  HA  PRO X 167       0.940  -4.825  19.928  0.00  0.00           H
ATOM   2746  C   PRO X 167      -0.053  -4.694  21.770  0.00  0.00           C
ATOM   2747  O   PRO X 167      -0.445  -5.449  22.688  0.00  0.00           O
ATOM   2748  N   VAL X 168      -0.073  -3.376  21.844  0.00  0.00           N
ATOM   2749  H   VAL X 168       0.402  -2.886  21.099  0.00  0.00           H
ATOM   2750  CA  VAL X 168      -0.470  -2.645  23.051  0.00  0.00           C
ATOM   2751  HA  VAL X 168      -0.215  -3.287  23.894  0.00  0.00           H
ATOM   2752  CB  VAL X 168       0.257  -1.296  23.256  0.00  0.00           C
ATOM   2753  HB  VAL X 168      -0.178  -0.945  24.192  0.00  0.00           H
ATOM   2754  CG1 VAL X 168       1.717  -1.535  23.411  0.00  0.00           C
ATOM   2755 HG11 VAL X 168       2.096  -2.144  22.590  0.00  0.00           H
ATOM   2756 HG12 VAL X 168       2.259  -0.594  23.510  0.00  0.00           H
ATOM   2757 HG13 VAL X 168       1.804  -2.159  24.300  0.00  0.00           H
ATOM   2758  CG2 VAL X 168      -0.009  -0.341  22.119  0.00  0.00           C
ATOM   2759 HG21 VAL X 168      -1.069  -0.100  22.200  0.00  0.00           H
ATOM   2760 HG22 VAL X 168       0.628   0.531  22.268  0.00  0.00           H
ATOM   2761 HG23 VAL X 168       0.445  -0.869  21.281  0.00  0.00           H
ATOM   2762  C   VAL X 168      -2.000  -2.455  23.172  0.00  0.00           C
ATOM   2763  O   VAL X 168      -2.710  -2.602  22.163  0.00  0.00           O
ATOM   2764  N   ARG X 169      -2.578  -2.323  24.367  0.00  0.00           N
ATOM   2765  H   ARG X 169      -1.915  -2.367  25.127  0.00  0.00           H
ATOM   2766  CA  ARG X 169      -3.988  -2.077  24.677  0.00  0.00           C
ATOM   2767  HA  ARG X 169      -4.588  -2.955  24.437  0.00  0.00           H
ATOM   2768  CB  ARG X 169      -4.135  -1.848  26.202  0.00  0.00           C
ATOM   2769  HB2 ARG X 169      -5.220  -1.771  26.266  0.00  0.00           H
ATOM   2770  HB3 ARG X 169      -3.743  -2.708  26.745  0.00  0.00           H
ATOM   2771  CG  ARG X 169      -3.407  -0.619  26.688  0.00  0.00           C
ATOM   2772  HG2 ARG X 169      -2.333  -0.760  26.570  0.00  0.00           H
ATOM   2773  HG3 ARG X 169      -3.611   0.276  26.100  0.00  0.00           H
ATOM   2774  CD  ARG X 169      -3.771  -0.304  28.115  0.00  0.00           C
ATOM   2775  HD2 ARG X 169      -4.861  -0.265  28.131  0.00  0.00           H
ATOM   2776  HD3 ARG X 169      -3.356  -1.027  28.817  0.00  0.00           H
ATOM   2777  NE  ARG X 169      -3.411   1.111  28.533  0.00  0.00           N
ATOM   2778  HE  ARG X 169      -2.477   1.116  28.915  0.00  0.00           H
ATOM   2779  CZ  ARG X 169      -4.190   2.153  28.730  0.00  0.00           C
ATOM   2780  NH1 ARG X 169      -5.465   2.186  28.368  0.00  0.00           N
ATOM   2781 HH11 ARG X 169      -5.746   3.155  28.405  0.00  0.00           H
ATOM   2782 HH12 ARG X 169      -5.923   1.590  27.694  0.00  0.00           H
ATOM   2783  NH2 ARG X 169      -3.698   3.329  29.211  0.00  0.00           N
ATOM   2784 HH21 ARG X 169      -4.342   4.062  29.473  0.00  0.00           H
ATOM   2785 HH22 ARG X 169      -2.779   3.390  29.627  0.00  0.00           H
ATOM   2786  C   ARG X 169      -4.498  -0.839  23.875  0.00  0.00           C
ATOM   2787  O   ARG X 169      -3.841   0.036  23.384  0.00  0.00           O
ATOM   2788  N   ASN X 170      -5.835  -0.825  23.814  0.00  0.00           N
ATOM   2789  H   ASN X 170      -6.327  -1.597  24.242  0.00  0.00           H
ATOM   2790  CA  ASN X 170      -6.658   0.282  23.344  0.00  0.00           C
ATOM   2791  HA  ASN X 170      -6.241   0.662  22.411  0.00  0.00           H
ATOM   2792  CB  ASN X 170      -8.052  -0.259  22.994  0.00  0.00           C
ATOM   2793  HB2 ASN X 170      -7.957  -1.176  22.412  0.00  0.00           H
ATOM   2794  HB3 ASN X 170      -8.539  -0.418  23.956  0.00  0.00           H
ATOM   2795  CG  ASN X 170      -8.873   0.715  22.162  0.00  0.00           C
ATOM   2796  OD1 ASN X 170      -8.514   1.229  21.152  0.00  0.00           O
ATOM   2797  ND2 ASN X 170     -10.064   0.980  22.603  0.00  0.00           N
ATOM   2798 HD21 ASN X 170     -10.742   1.317  21.934  0.00  0.00           H
ATOM   2799 HD22 ASN X 170     -10.464   0.659  23.473  0.00  0.00           H
ATOM   2800  C   ASN X 170      -6.682   1.420  24.493  0.00  0.00           C
ATOM   2801  O   ASN X 170      -6.516   1.062  25.657  0.00  0.00           O
ATOM   2802  N   LEU X 171      -6.680   2.722  24.210  0.00  0.00           N
ATOM   2803  H   LEU X 171      -6.704   3.003  23.240  0.00  0.00           H
ATOM   2804  CA  LEU X 171      -6.693   3.842  25.079  0.00  0.00           C
ATOM   2805  HA  LEU X 171      -6.060   3.584  25.928  0.00  0.00           H
ATOM   2806  CB  LEU X 171      -6.135   5.092  24.361  0.00  0.00           C
ATOM   2807  HB2 LEU X 171      -6.315   4.998  23.290  0.00  0.00           H
ATOM   2808  HB3 LEU X 171      -6.613   6.027  24.653  0.00  0.00           H
ATOM   2809  CG  LEU X 171      -4.608   5.270  24.607  0.00  0.00           C
ATOM   2810  HG  LEU X 171      -4.103   4.304  24.587  0.00  0.00           H
ATOM   2811  CD1 LEU X 171      -3.973   6.039  23.483  0.00  0.00           C
ATOM   2812 HD11 LEU X 171      -2.963   6.378  23.716  0.00  0.00           H
ATOM   2813 HD12 LEU X 171      -4.000   5.375  22.619  0.00  0.00           H
ATOM   2814 HD13 LEU X 171      -4.633   6.893  23.326  0.00  0.00           H
ATOM   2815  CD2 LEU X 171      -4.217   6.015  25.858  0.00  0.00           C
ATOM   2816 HD21 LEU X 171      -4.590   5.414  26.687  0.00  0.00           H
ATOM   2817 HD22 LEU X 171      -3.155   6.249  25.773  0.00  0.00           H
ATOM   2818 HD23 LEU X 171      -4.807   6.928  25.794  0.00  0.00           H
ATOM   2819  C   LEU X 171      -8.154   4.046  25.469  0.00  0.00           C
ATOM   2820  O   LEU X 171      -9.104   3.425  25.031  0.00  0.00           O
ATOM   2821  N   THR X 172      -8.421   4.942  26.446  0.00  0.00           N
ATOM   2822  H   THR X 172      -7.617   5.171  27.013  0.00  0.00           H
ATOM   2823  CA  THR X 172      -9.719   4.937  27.234  0.00  0.00           C
ATOM   2824  HA  THR X 172     -10.611   4.756  26.635  0.00  0.00           H
ATOM   2825  CB  THR X 172      -9.768   3.920  28.338  0.00  0.00           C
ATOM   2826  HB  THR X 172     -10.759   3.972  28.788  0.00  0.00           H
ATOM   2827  CG2 THR X 172      -9.389   2.485  27.901  0.00  0.00           C
ATOM   2828 HG21 THR X 172      -9.450   1.710  28.666  0.00  0.00           H
ATOM   2829 HG22 THR X 172     -10.170   2.176  27.207  0.00  0.00           H
ATOM   2830 HG23 THR X 172      -8.398   2.575  27.455  0.00  0.00           H
ATOM   2831  OG1 THR X 172      -8.772   4.060  29.325  0.00  0.00           O
ATOM   2832  HG1 THR X 172      -7.993   4.500  28.975  0.00  0.00           H
ATOM   2833  C   THR X 172      -9.917   6.393  27.825  0.00  0.00           C
ATOM   2834  O   THR X 172      -8.940   7.128  27.815  0.00  0.00           O
ATOM   2835  N   ALA X 173     -11.134   6.822  28.187  0.00  0.00           N
ATOM   2836  H   ALA X 173     -11.943   6.222  28.116  0.00  0.00           H
ATOM   2837  CA  ALA X 173     -11.416   8.101  28.747  0.00  0.00           C
ATOM   2838  HA  ALA X 173     -11.026   8.887  28.101  0.00  0.00           H
ATOM   2839  CB  ALA X 173     -12.925   8.294  28.733  0.00  0.00           C
ATOM   2840  HB1 ALA X 173     -13.068   9.342  28.998  0.00  0.00           H
ATOM   2841  HB2 ALA X 173     -13.240   8.053  27.718  0.00  0.00           H
ATOM   2842  HB3 ALA X 173     -13.368   7.566  29.412  0.00  0.00           H
ATOM   2843  C   ALA X 173     -10.850   8.347  30.150  0.00  0.00           C
ATOM   2844  O   ALA X 173     -10.608   9.524  30.505  0.00  0.00           O
ATOM   2845  N   GLU X 174     -10.355   7.247  30.789  0.00  0.00           N
ATOM   2846  H   GLU X 174     -10.677   6.374  30.396  0.00  0.00           H
ATOM   2847  CA  GLU X 174      -9.570   7.200  32.004  0.00  0.00           C
ATOM   2848  HA  GLU X 174     -10.088   7.753  32.788  0.00  0.00           H
ATOM   2849  CB  GLU X 174      -9.494   5.677  32.430  0.00  0.00           C
ATOM   2850  HB2 GLU X 174     -10.490   5.234  32.454  0.00  0.00           H
ATOM   2851  HB3 GLU X 174      -8.896   5.165  31.676  0.00  0.00           H
ATOM   2852  CG  GLU X 174      -8.855   5.586  33.791  0.00  0.00           C
ATOM   2853  HG2 GLU X 174      -8.726   4.529  34.024  0.00  0.00           H
ATOM   2854  HG3 GLU X 174      -7.880   6.039  33.965  0.00  0.00           H
ATOM   2855  CD  GLU X 174      -9.578   6.207  34.952  0.00  0.00           C
ATOM   2856  OE1 GLU X 174     -10.793   6.057  35.072  0.00  0.00           O
ATOM   2857  OE2 GLU X 174      -8.911   6.684  35.939  0.00  0.00           O
ATOM   2858  C   GLU X 174      -8.219   7.814  31.775  0.00  0.00           C
ATOM   2859  O   GLU X 174      -7.659   8.525  32.588  0.00  0.00           O
ATOM   2860  N   ASP X 175      -7.658   7.483  30.591  0.00  0.00           N
ATOM   2861  H   ASP X 175      -8.131   6.883  29.930  0.00  0.00           H
ATOM   2862  CA  ASP X 175      -6.295   7.832  30.282  0.00  0.00           C
ATOM   2863  HA  ASP X 175      -5.668   7.483  31.103  0.00  0.00           H
ATOM   2864  CB  ASP X 175      -5.873   6.979  29.099  0.00  0.00           C
ATOM   2865  HB2 ASP X 175      -6.475   7.225  28.224  0.00  0.00           H
ATOM   2866  HB3 ASP X 175      -4.832   7.189  28.853  0.00  0.00           H
ATOM   2867  CG  ASP X 175      -6.079   5.475  29.321  0.00  0.00           C
ATOM   2868  OD1 ASP X 175      -5.678   5.007  30.389  0.00  0.00           O
ATOM   2869  OD2 ASP X 175      -6.433   4.763  28.330  0.00  0.00           O
ATOM   2870  C   ASP X 175      -6.074   9.302  29.968  0.00  0.00           C
ATOM   2871  O   ASP X 175      -5.119   9.954  30.361  0.00  0.00           O
ATOM   2872  N   PHE X 176      -7.019   9.879  29.261  0.00  0.00           N
ATOM   2873  H   PHE X 176      -7.824   9.370  28.924  0.00  0.00           H
ATOM   2874  CA  PHE X 176      -7.091  11.308  28.991  0.00  0.00           C
ATOM   2875  HA  PHE X 176      -6.114  11.759  28.814  0.00  0.00           H
ATOM   2876  CB  PHE X 176      -7.804  11.407  27.618  0.00  0.00           C
ATOM   2877  HB2 PHE X 176      -8.835  11.104  27.798  0.00  0.00           H
ATOM   2878  HB3 PHE X 176      -7.903  12.476  27.427  0.00  0.00           H
ATOM   2879  CG  PHE X 176      -7.039  10.908  26.482  0.00  0.00           C
ATOM   2880  CD1 PHE X 176      -5.977  11.680  26.071  0.00  0.00           C
ATOM   2881  HD1 PHE X 176      -5.760  12.642  26.510  0.00  0.00           H
ATOM   2882  CE1 PHE X 176      -5.298  11.171  24.914  0.00  0.00           C
ATOM   2883  HE1 PHE X 176      -4.467  11.752  24.541  0.00  0.00           H
ATOM   2884  CZ  PHE X 176      -5.705   9.991  24.273  0.00  0.00           C
ATOM   2885  HZ  PHE X 176      -5.211   9.652  23.374  0.00  0.00           H
ATOM   2886  CE2 PHE X 176      -6.733   9.197  24.747  0.00  0.00           C
ATOM   2887  HE2 PHE X 176      -7.016   8.311  24.199  0.00  0.00           H
ATOM   2888  CD2 PHE X 176      -7.386   9.673  25.915  0.00  0.00           C
ATOM   2889  HD2 PHE X 176      -8.200   9.126  26.368  0.00  0.00           H
ATOM   2890  C   PHE X 176      -7.821  12.073  30.101  0.00  0.00           C
ATOM   2891  O   PHE X 176      -7.776  13.256  30.072  0.00  0.00           O
ATOM   2892  N   GLN X 177      -8.391  11.469  31.136  0.00  0.00           N
ATOM   2893  H   GLN X 177      -8.554  10.472  31.146  0.00  0.00           H
ATOM   2894  CA  GLN X 177      -8.639  12.031  32.469  0.00  0.00           C
ATOM   2895  HA  GLN X 177      -8.914  13.072  32.302  0.00  0.00           H
ATOM   2896  CB  GLN X 177      -9.831  11.204  33.054  0.00  0.00           C
ATOM   2897  HB2 GLN X 177     -10.619  11.184  32.301  0.00  0.00           H
ATOM   2898  HB3 GLN X 177      -9.540  10.156  33.128  0.00  0.00           H
ATOM   2899  CG  GLN X 177     -10.273  11.589  34.472  0.00  0.00           C
ATOM   2900  HG2 GLN X 177     -10.970  10.833  34.833  0.00  0.00           H
ATOM   2901  HG3 GLN X 177      -9.481  11.627  35.220  0.00  0.00           H
ATOM   2902  CD  GLN X 177     -11.043  12.913  34.528  0.00  0.00           C
ATOM   2903  OE1 GLN X 177     -11.121  13.702  33.634  0.00  0.00           O
ATOM   2904  NE2 GLN X 177     -11.663  13.239  35.640  0.00  0.00           N
ATOM   2905 HE21 GLN X 177     -12.172  14.104  35.530  0.00  0.00           H
ATOM   2906 HE22 GLN X 177     -11.494  12.843  36.553  0.00  0.00           H
ATOM   2907  C   GLN X 177      -7.348  12.152  33.386  0.00  0.00           C
ATOM   2908  O   GLN X 177      -7.124  13.157  34.066  0.00  0.00           O
ATOM   2909  N   ARG X 178      -6.447  11.176  33.194  0.00  0.00           N
ATOM   2910  H   ARG X 178      -6.828  10.349  32.755  0.00  0.00           H
ATOM   2911  CA  ARG X 178      -5.110  11.079  33.871  0.00  0.00           C
ATOM   2912  HA  ARG X 178      -5.152  11.512  34.871  0.00  0.00           H
ATOM   2913  CB  ARG X 178      -4.784   9.566  33.870  0.00  0.00           C
ATOM   2914  HB2 ARG X 178      -5.650   9.015  34.234  0.00  0.00           H
ATOM   2915  HB3 ARG X 178      -4.491   9.322  32.849  0.00  0.00           H
ATOM   2916  CG  ARG X 178      -3.520   9.139  34.684  0.00  0.00           C
ATOM   2917  HG2 ARG X 178      -2.654   9.687  34.312  0.00  0.00           H
ATOM   2918  HG3 ARG X 178      -3.688   9.495  35.701  0.00  0.00           H
ATOM   2919  CD  ARG X 178      -3.225   7.671  34.862  0.00  0.00           C
ATOM   2920  HD2 ARG X 178      -2.275   7.657  35.396  0.00  0.00           H
ATOM   2921  HD3 ARG X 178      -4.005   7.223  35.477  0.00  0.00           H
ATOM   2922  NE  ARG X 178      -2.890   6.949  33.627  0.00  0.00           N
ATOM   2923  HE  ARG X 178      -1.949   7.039  33.270  0.00  0.00           H
ATOM   2924  CZ  ARG X 178      -3.757   6.132  33.034  0.00  0.00           C
ATOM   2925  NH1 ARG X 178      -4.937   5.727  33.395  0.00  0.00           N
ATOM   2926 HH11 ARG X 178      -5.306   4.984  32.819  0.00  0.00           H
ATOM   2927 HH12 ARG X 178      -5.369   6.017  34.261  0.00  0.00           H
ATOM   2928  NH2 ARG X 178      -3.464   5.665  31.826  0.00  0.00           N
ATOM   2929 HH21 ARG X 178      -4.219   5.403  31.208  0.00  0.00           H
ATOM   2930 HH22 ARG X 178      -2.505   5.758  31.523  0.00  0.00           H
ATOM   2931  C   ARG X 178      -4.019  11.925  33.348  0.00  0.00           C
ATOM   2932  O   ARG X 178      -2.979  12.270  33.965  0.00  0.00           O
ATOM   2933  N   CYS X 179      -4.034  12.135  32.008  0.00  0.00           N
ATOM   2934  H   CYS X 179      -4.861  11.787  31.544  0.00  0.00           H
ATOM   2935  CA  CYS X 179      -3.104  12.928  31.316  0.00  0.00           C
ATOM   2936  HA  CYS X 179      -2.307  13.341  31.934  0.00  0.00           H
ATOM   2937  CB  CYS X 179      -2.438  11.885  30.283  0.00  0.00           C
ATOM   2938  HB2 CYS X 179      -2.109  11.044  30.893  0.00  0.00           H
ATOM   2939  HB3 CYS X 179      -3.119  11.648  29.465  0.00  0.00           H
ATOM   2940  SG  CYS X 179      -1.023  12.713  29.687  0.00  0.00           S
ATOM   2941  HG  CYS X 179      -0.143  11.772  30.040  0.00  0.00           H
ATOM   2942  C   CYS X 179      -3.793  14.074  30.641  0.00  0.00           C
ATOM   2943  O   CYS X 179      -4.734  13.801  29.892  0.00  0.00           O
ATOM   2944  N   MET X 180      -3.367  15.312  30.773  0.00  0.00           N
ATOM   2945  H   MET X 180      -2.622  15.360  31.452  0.00  0.00           H
ATOM   2946  CA  MET X 180      -4.024  16.511  30.234  0.00  0.00           C
ATOM   2947  HA  MET X 180      -5.101  16.350  30.278  0.00  0.00           H
ATOM   2948  CB  MET X 180      -3.656  17.677  31.028  0.00  0.00           C
ATOM   2949  HB2 MET X 180      -4.040  17.411  32.013  0.00  0.00           H
ATOM   2950  HB3 MET X 180      -2.577  17.704  31.175  0.00  0.00           H
ATOM   2951  CG  MET X 180      -4.268  18.984  30.556  0.00  0.00           C
ATOM   2952  HG2 MET X 180      -3.857  19.782  31.173  0.00  0.00           H
ATOM   2953  HG3 MET X 180      -3.807  19.070  29.572  0.00  0.00           H
ATOM   2954  SD  MET X 180      -6.039  18.952  30.629  0.00  0.00           S
ATOM   2955  CE  MET X 180      -6.368  19.008  32.413  0.00  0.00           C
ATOM   2956  HE1 MET X 180      -5.700  19.657  32.978  0.00  0.00           H
ATOM   2957  HE2 MET X 180      -7.381  19.383  32.561  0.00  0.00           H
ATOM   2958  HE3 MET X 180      -6.335  18.003  32.834  0.00  0.00           H
ATOM   2959  C   MET X 180      -3.832  16.526  28.700  0.00  0.00           C
ATOM   2960  O   MET X 180      -2.852  16.007  28.073  0.00  0.00           O
ATOM   2961  N   SER X 181      -4.635  17.278  27.950  0.00  0.00           N
ATOM   2962  H   SER X 181      -5.373  17.659  28.524  0.00  0.00           H
ATOM   2963  CA  SER X 181      -4.538  17.492  26.485  0.00  0.00           C
ATOM   2964  HA  SER X 181      -3.480  17.413  26.234  0.00  0.00           H
ATOM   2965  CB  SER X 181      -5.298  16.359  25.804  0.00  0.00           C
ATOM   2966  HB2 SER X 181      -5.017  16.419  24.753  0.00  0.00           H
ATOM   2967  HB3 SER X 181      -4.854  15.439  26.186  0.00  0.00           H
ATOM   2968  OG  SER X 181      -6.724  16.556  25.847  0.00  0.00           O
ATOM   2969  HG  SER X 181      -7.051  16.466  26.745  0.00  0.00           H
ATOM   2970  C   SER X 181      -5.024  18.923  26.012  0.00  0.00           C
ATOM   2971  O   SER X 181      -5.700  19.613  26.756  0.00  0.00           O
ATOM   2972  N   PRO X 182      -4.711  19.258  24.791  0.00  0.00           N
ATOM   2973  CD  PRO X 182      -3.777  18.569  23.897  0.00  0.00           C
ATOM   2974  HD2 PRO X 182      -4.291  17.698  23.491  0.00  0.00           H
ATOM   2975  HD3 PRO X 182      -2.808  18.348  24.343  0.00  0.00           H
ATOM   2976  CG  PRO X 182      -3.466  19.571  22.790  0.00  0.00           C
ATOM   2977  HG2 PRO X 182      -2.565  20.142  23.015  0.00  0.00           H
ATOM   2978  HG3 PRO X 182      -3.437  19.092  21.812  0.00  0.00           H
ATOM   2979  CB  PRO X 182      -4.616  20.611  22.894  0.00  0.00           C
ATOM   2980  HB2 PRO X 182      -4.255  21.527  22.426  0.00  0.00           H
ATOM   2981  HB3 PRO X 182      -5.441  20.269  22.270  0.00  0.00           H
ATOM   2982  CA  PRO X 182      -4.931  20.678  24.346  0.00  0.00           C
ATOM   2983  HA  PRO X 182      -4.044  21.225  24.664  0.00  0.00           H
ATOM   2984  C   PRO X 182      -6.281  21.283  24.531  0.00  0.00           C
ATOM   2985  O   PRO X 182      -7.240  20.672  24.134  0.00  0.00           O
ATOM   2986  N   GLU X 183      -6.395  22.497  25.100  0.00  0.00           N
ATOM   2987  H   GLU X 183      -5.508  22.797  25.478  0.00  0.00           H
ATOM   2988  CA  GLU X 183      -7.585  23.306  25.455  0.00  0.00           C
ATOM   2989  HA  GLU X 183      -8.214  22.506  25.844  0.00  0.00           H
ATOM   2990  CB  GLU X 183      -7.320  24.392  26.533  0.00  0.00           C
ATOM   2991  HB2 GLU X 183      -8.213  24.789  27.016  0.00  0.00           H
ATOM   2992  HB3 GLU X 183      -6.716  23.773  27.197  0.00  0.00           H
ATOM   2993  CG  GLU X 183      -6.601  25.613  25.903  0.00  0.00           C
ATOM   2994  HG2 GLU X 183      -5.795  26.008  26.522  0.00  0.00           H
ATOM   2995  HG3 GLU X 183      -6.033  25.271  25.038  0.00  0.00           H
ATOM   2996  CD  GLU X 183      -7.532  26.698  25.415  0.00  0.00           C
ATOM   2997  OE1 GLU X 183      -8.713  26.673  25.718  0.00  0.00           O
ATOM   2998  OE2 GLU X 183      -7.084  27.574  24.725  0.00  0.00           O
ATOM   2999  C   GLU X 183      -8.354  23.772  24.219  0.00  0.00           C
ATOM   3000  O   GLU X 183      -7.824  23.849  23.128  0.00  0.00           O
ATOM   3001  N   PRO X 184      -9.643  24.020  24.389  0.00  0.00           N
ATOM   3002  CD  PRO X 184     -10.320  23.903  25.655  0.00  0.00           C
ATOM   3003  HD2 PRO X 184     -10.237  24.832  26.219  0.00  0.00           H
ATOM   3004  HD3 PRO X 184     -10.049  23.018  26.231  0.00  0.00           H
ATOM   3005  CG  PRO X 184     -11.814  23.605  25.384  0.00  0.00           C
ATOM   3006  HG2 PRO X 184     -11.915  22.541  25.168  0.00  0.00           H
ATOM   3007  HG3 PRO X 184     -12.356  24.133  26.168  0.00  0.00           H
ATOM   3008  CB  PRO X 184     -12.075  24.420  24.121  0.00  0.00           C
ATOM   3009  HB2 PRO X 184     -12.923  24.053  23.543  0.00  0.00           H
ATOM   3010  HB3 PRO X 184     -12.197  25.474  24.372  0.00  0.00           H
ATOM   3011  CA  PRO X 184     -10.696  24.221  23.376  0.00  0.00           C
ATOM   3012  HA  PRO X 184     -10.785  23.279  22.835  0.00  0.00           H
ATOM   3013  C   PRO X 184     -10.446  25.339  22.306  0.00  0.00           C
ATOM   3014  O   PRO X 184     -10.787  25.212  21.134  0.00  0.00           O
ATOM   3015  N   GLY X 185      -9.700  26.411  22.666  0.00  0.00           N
ATOM   3016  H   GLY X 185      -9.184  26.394  23.534  0.00  0.00           H
ATOM   3017  CA  GLY X 185      -9.294  27.510  21.752  0.00  0.00           C
ATOM   3018  HA2 GLY X 185      -8.914  28.275  22.429  0.00  0.00           H
ATOM   3019  HA3 GLY X 185     -10.117  27.896  21.150  0.00  0.00           H
ATOM   3020  C   GLY X 185      -8.207  27.114  20.713  0.00  0.00           C
ATOM   3021  O   GLY X 185      -8.408  27.361  19.519  0.00  0.00           O
ATOM   3022  N   LEU X 186      -7.217  26.323  21.180  0.00  0.00           N
ATOM   3023  H   LEU X 186      -7.219  26.066  22.157  0.00  0.00           H
ATOM   3024  CA  LEU X 186      -6.100  25.739  20.420  0.00  0.00           C
ATOM   3025  HA  LEU X 186      -5.641  26.551  19.856  0.00  0.00           H
ATOM   3026  CB  LEU X 186      -5.132  24.944  21.336  0.00  0.00           C
ATOM   3027  HB2 LEU X 186      -5.701  24.095  21.713  0.00  0.00           H
ATOM   3028  HB3 LEU X 186      -4.390  24.647  20.595  0.00  0.00           H
ATOM   3029  CG  LEU X 186      -4.436  25.635  22.517  0.00  0.00           C
ATOM   3030  HG  LEU X 186      -5.279  26.106  23.022  0.00  0.00           H
ATOM   3031  CD1 LEU X 186      -3.504  24.719  23.431  0.00  0.00           C
ATOM   3032 HD11 LEU X 186      -3.190  25.225  24.344  0.00  0.00           H
ATOM   3033 HD12 LEU X 186      -4.153  23.910  23.765  0.00  0.00           H
ATOM   3034 HD13 LEU X 186      -2.676  24.270  22.882  0.00  0.00           H
ATOM   3035  CD2 LEU X 186      -3.467  26.748  22.091  0.00  0.00           C
ATOM   3036 HD21 LEU X 186      -3.117  27.290  22.970  0.00  0.00           H
ATOM   3037 HD22 LEU X 186      -2.614  26.322  21.563  0.00  0.00           H
ATOM   3038 HD23 LEU X 186      -3.996  27.403  21.399  0.00  0.00           H
ATOM   3039  C   LEU X 186      -6.787  24.782  19.329  0.00  0.00           C
ATOM   3040  O   LEU X 186      -6.387  24.757  18.176  0.00  0.00           O
ATOM   3041  N   ALA X 187      -7.788  23.995  19.661  0.00  0.00           N
ATOM   3042  H   ALA X 187      -8.055  24.106  20.629  0.00  0.00           H
ATOM   3043  CA  ALA X 187      -8.453  23.114  18.734  0.00  0.00           C
ATOM   3044  HA  ALA X 187      -7.790  22.549  18.078  0.00  0.00           H
ATOM   3045  CB  ALA X 187      -9.234  22.105  19.503  0.00  0.00           C
ATOM   3046  HB1 ALA X 187      -8.628  21.635  20.278  0.00  0.00           H
ATOM   3047  HB2 ALA X 187     -10.139  22.498  19.967  0.00  0.00           H
ATOM   3048  HB3 ALA X 187      -9.583  21.279  18.883  0.00  0.00           H
ATOM   3049  C   ALA X 187      -9.368  23.849  17.706  0.00  0.00           C
ATOM   3050  O   ALA X 187      -9.525  23.383  16.564  0.00  0.00           O
ATOM   3051  N   GLU X 188      -9.850  25.112  18.009  0.00  0.00           N
ATOM   3052  H   GLU X 188      -9.692  25.368  18.973  0.00  0.00           H
ATOM   3053  CA  GLU X 188     -10.548  26.014  17.043  0.00  0.00           C
ATOM   3054  HA  GLU X 188     -11.145  25.388  16.380  0.00  0.00           H
ATOM   3055  CB  GLU X 188     -11.614  26.875  17.735  0.00  0.00           C
ATOM   3056  HB2 GLU X 188     -12.333  26.224  18.233  0.00  0.00           H
ATOM   3057  HB3 GLU X 188     -11.096  27.459  18.495  0.00  0.00           H
ATOM   3058  CG  GLU X 188     -12.266  27.910  16.809  0.00  0.00           C
ATOM   3059  HG2 GLU X 188     -12.996  28.405  17.450  0.00  0.00           H
ATOM   3060  HG3 GLU X 188     -11.507  28.637  16.520  0.00  0.00           H
ATOM   3061  CD  GLU X 188     -12.964  27.319  15.553  0.00  0.00           C
ATOM   3062  OE1 GLU X 188     -13.616  26.222  15.660  0.00  0.00           O
ATOM   3063  OE2 GLU X 188     -12.872  27.861  14.429  0.00  0.00           O
ATOM   3064  C   GLU X 188      -9.592  26.839  16.171  0.00  0.00           C
ATOM   3065  O   GLU X 188      -9.947  27.159  15.008  0.00  0.00           O
ATOM   3066  N   ARG X 189      -8.349  27.055  16.704  0.00  0.00           N
ATOM   3067  H   ARG X 189      -8.219  26.713  17.645  0.00  0.00           H
ATOM   3068  CA  ARG X 189      -7.255  27.651  15.885  0.00  0.00           C
ATOM   3069  HA  ARG X 189      -7.589  28.438  15.209  0.00  0.00           H
ATOM   3070  CB  ARG X 189      -6.255  28.235  16.925  0.00  0.00           C
ATOM   3071  HB2 ARG X 189      -6.836  28.772  17.675  0.00  0.00           H
ATOM   3072  HB3 ARG X 189      -5.817  27.374  17.429  0.00  0.00           H
ATOM   3073  CG  ARG X 189      -5.146  29.217  16.466  0.00  0.00           C
ATOM   3074  HG2 ARG X 189      -4.430  29.244  17.288  0.00  0.00           H
ATOM   3075  HG3 ARG X 189      -4.570  28.744  15.671  0.00  0.00           H
ATOM   3076  CD  ARG X 189      -5.567  30.623  16.096  0.00  0.00           C
ATOM   3077  HD2 ARG X 189      -6.491  30.856  16.625  0.00  0.00           H
ATOM   3078  HD3 ARG X 189      -4.797  31.285  16.491  0.00  0.00           H
ATOM   3079  NE  ARG X 189      -5.844  30.879  14.705  0.00  0.00           N
ATOM   3080  HE  ARG X 189      -6.813  31.008  14.453  0.00  0.00           H
ATOM   3081  CZ  ARG X 189      -4.998  31.186  13.727  0.00  0.00           C
ATOM   3082  NH1 ARG X 189      -3.698  31.153  13.885  0.00  0.00           N
ATOM   3083 HH11 ARG X 189      -3.093  31.492  13.151  0.00  0.00           H
ATOM   3084 HH12 ARG X 189      -3.307  30.840  14.762  0.00  0.00           H
ATOM   3085  NH2 ARG X 189      -5.469  31.373  12.538  0.00  0.00           N
ATOM   3086 HH21 ARG X 189      -4.904  31.538  11.717  0.00  0.00           H
ATOM   3087 HH22 ARG X 189      -6.426  31.094  12.375  0.00  0.00           H
ATOM   3088  C   ARG X 189      -6.543  26.539  15.057  0.00  0.00           C
ATOM   3089  O   ARG X 189      -5.860  26.925  14.139  0.00  0.00           O
ATOM   3090  N   TYR X 190      -6.591  25.220  15.367  0.00  0.00           N
ATOM   3091  H   TYR X 190      -6.984  25.005  16.272  0.00  0.00           H
ATOM   3092  CA  TYR X 190      -5.869  24.211  14.732  0.00  0.00           C
ATOM   3093  HA  TYR X 190      -5.477  24.578  13.783  0.00  0.00           H
ATOM   3094  CB  TYR X 190      -4.648  23.834  15.563  0.00  0.00           C
ATOM   3095  HB2 TYR X 190      -5.007  23.480  16.530  0.00  0.00           H
ATOM   3096  HB3 TYR X 190      -4.113  23.016  15.080  0.00  0.00           H
ATOM   3097  CG  TYR X 190      -3.645  24.988  15.706  0.00  0.00           C
ATOM   3098  CD1 TYR X 190      -2.943  25.425  14.554  0.00  0.00           C
ATOM   3099  HD1 TYR X 190      -3.023  24.799  13.677  0.00  0.00           H
ATOM   3100  CE1 TYR X 190      -2.051  26.491  14.604  0.00  0.00           C
ATOM   3101  HE1 TYR X 190      -1.433  26.837  13.789  0.00  0.00           H
ATOM   3102  CZ  TYR X 190      -1.860  27.107  15.868  0.00  0.00           C
ATOM   3103  OH  TYR X 190      -1.206  28.278  15.946  0.00  0.00           O
ATOM   3104  HH  TYR X 190      -0.937  28.565  15.070  0.00  0.00           H
ATOM   3105  CE2 TYR X 190      -2.601  26.682  16.992  0.00  0.00           C
ATOM   3106  HE2 TYR X 190      -2.340  27.295  17.842  0.00  0.00           H
ATOM   3107  CD2 TYR X 190      -3.527  25.631  16.919  0.00  0.00           C
ATOM   3108  HD2 TYR X 190      -4.092  25.331  17.790  0.00  0.00           H
ATOM   3109  C   TYR X 190      -6.754  23.056  14.193  0.00  0.00           C
ATOM   3110  O   TYR X 190      -6.326  21.852  14.192  0.00  0.00           O
ATOM   3111  N   ARG X 191      -7.888  23.387  13.463  0.00  0.00           N
ATOM   3112  H   ARG X 191      -8.095  24.328  13.162  0.00  0.00           H
ATOM   3113  CA  ARG X 191      -8.932  22.459  12.927  0.00  0.00           C
ATOM   3114  HA  ARG X 191      -9.300  21.812  13.723  0.00  0.00           H
ATOM   3115  CB  ARG X 191     -10.139  23.281  12.335  0.00  0.00           C
ATOM   3116  HB2 ARG X 191      -9.789  24.091  11.695  0.00  0.00           H
ATOM   3117  HB3 ARG X 191     -10.713  22.532  11.788  0.00  0.00           H
ATOM   3118  CG  ARG X 191     -11.115  23.900  13.325  0.00  0.00           C
ATOM   3119  HG2 ARG X 191     -10.600  24.628  13.952  0.00  0.00           H
ATOM   3120  HG3 ARG X 191     -11.869  24.343  12.674  0.00  0.00           H
ATOM   3121  CD  ARG X 191     -11.765  22.876  14.297  0.00  0.00           C
ATOM   3122  HD2 ARG X 191     -12.207  22.058  13.727  0.00  0.00           H
ATOM   3123  HD3 ARG X 191     -11.035  22.432  14.973  0.00  0.00           H
ATOM   3124  NE  ARG X 191     -12.774  23.456  15.266  0.00  0.00           N
ATOM   3125  HE  ARG X 191     -13.007  24.405  15.011  0.00  0.00           H
ATOM   3126  CZ  ARG X 191     -13.141  23.170  16.518  0.00  0.00           C
ATOM   3127  NH1 ARG X 191     -12.782  22.161  17.260  0.00  0.00           N
ATOM   3128 HH11 ARG X 191     -12.940  22.217  18.257  0.00  0.00           H
ATOM   3129 HH12 ARG X 191     -12.186  21.434  16.892  0.00  0.00           H
ATOM   3130  NH2 ARG X 191     -13.877  23.995  17.162  0.00  0.00           N
ATOM   3131 HH21 ARG X 191     -13.599  24.067  18.130  0.00  0.00           H
ATOM   3132 HH22 ARG X 191     -14.050  24.851  16.655  0.00  0.00           H
ATOM   3133  C   ARG X 191      -8.323  21.612  11.794  0.00  0.00           C
ATOM   3134  O   ARG X 191      -7.335  21.907  11.122  0.00  0.00           O
ATOM   3135  N   VAL X 192      -8.951  20.444  11.593  0.00  0.00           N
ATOM   3136  H   VAL X 192      -9.697  20.209  12.232  0.00  0.00           H
ATOM   3137  CA  VAL X 192      -8.915  19.704  10.328  0.00  0.00           C
ATOM   3138  HA  VAL X 192      -7.937  19.250  10.167  0.00  0.00           H
ATOM   3139  CB  VAL X 192      -9.826  18.490  10.392  0.00  0.00           C
ATOM   3140  HB  VAL X 192     -10.881  18.751  10.463  0.00  0.00           H
ATOM   3141  CG1 VAL X 192      -9.491  17.571   9.176  0.00  0.00           C
ATOM   3142 HG11 VAL X 192      -9.907  16.581   9.361  0.00  0.00           H
ATOM   3143 HG12 VAL X 192     -10.059  17.975   8.337  0.00  0.00           H
ATOM   3144 HG13 VAL X 192      -8.413  17.467   9.058  0.00  0.00           H
ATOM   3145  CG2 VAL X 192      -9.307  17.637  11.610  0.00  0.00           C
ATOM   3146 HG21 VAL X 192      -9.242  18.346  12.435  0.00  0.00           H
ATOM   3147 HG22 VAL X 192     -10.077  16.936  11.934  0.00  0.00           H
ATOM   3148 HG23 VAL X 192      -8.361  17.103  11.527  0.00  0.00           H
ATOM   3149  C   VAL X 192      -9.344  20.507   9.147  0.00  0.00           C
ATOM   3150  O   VAL X 192     -10.477  21.044   9.152  0.00  0.00           O
ATOM   3151  N   PRO X 193      -8.522  20.537   8.070  0.00  0.00           N
ATOM   3152  CD  PRO X 193      -7.078  20.293   8.051  0.00  0.00           C
ATOM   3153  HD2 PRO X 193      -6.899  19.276   8.402  0.00  0.00           H
ATOM   3154  HD3 PRO X 193      -6.598  20.996   8.731  0.00  0.00           H
ATOM   3155  CG  PRO X 193      -6.659  20.435   6.614  0.00  0.00           C
ATOM   3156  HG2 PRO X 193      -5.659  20.858   6.517  0.00  0.00           H
ATOM   3157  HG3 PRO X 193      -6.824  19.514   6.054  0.00  0.00           H
ATOM   3158  CB  PRO X 193      -7.734  21.511   6.131  0.00  0.00           C
ATOM   3159  HB2 PRO X 193      -7.218  22.434   6.394  0.00  0.00           H
ATOM   3160  HB3 PRO X 193      -7.856  21.553   5.049  0.00  0.00           H
ATOM   3161  CA  PRO X 193      -8.933  21.292   6.901  0.00  0.00           C
ATOM   3162  HA  PRO X 193      -9.328  22.244   7.256  0.00  0.00           H
ATOM   3163  C   PRO X 193      -9.996  20.552   6.064  0.00  0.00           C
ATOM   3164  O   PRO X 193     -10.185  19.299   6.015  0.00  0.00           O
ATOM   3165  N   VAL X 194     -10.698  21.374   5.323  0.00  0.00           N
ATOM   3166  H   VAL X 194     -10.422  22.339   5.205  0.00  0.00           H
ATOM   3167  CA  VAL X 194     -11.589  20.945   4.171  0.00  0.00           C
ATOM   3168  HA  VAL X 194     -12.095  20.020   4.445  0.00  0.00           H
ATOM   3169  CB  VAL X 194     -12.604  22.065   3.771  0.00  0.00           C
ATOM   3170  HB  VAL X 194     -12.199  23.029   3.461  0.00  0.00           H
ATOM   3171  CG1 VAL X 194     -13.557  21.610   2.729  0.00  0.00           C
ATOM   3172 HG11 VAL X 194     -13.031  21.589   1.774  0.00  0.00           H
ATOM   3173 HG12 VAL X 194     -14.101  20.700   2.979  0.00  0.00           H
ATOM   3174 HG13 VAL X 194     -14.251  22.436   2.574  0.00  0.00           H
ATOM   3175  CG2 VAL X 194     -13.408  22.335   5.041  0.00  0.00           C
ATOM   3176 HG21 VAL X 194     -14.288  22.959   4.880  0.00  0.00           H
ATOM   3177 HG22 VAL X 194     -13.662  21.499   5.692  0.00  0.00           H
ATOM   3178 HG23 VAL X 194     -12.897  22.957   5.775  0.00  0.00           H
ATOM   3179  C   VAL X 194     -10.672  20.519   2.941  0.00  0.00           C
ATOM   3180  O   VAL X 194      -9.565  20.965   2.802  0.00  0.00           O
ATOM   3181  N   PRO X 195     -11.054  19.652   1.996  0.00  0.00           N
ATOM   3182  CD  PRO X 195     -12.147  18.710   2.107  0.00  0.00           C
ATOM   3183  HD2 PRO X 195     -13.012  19.151   1.611  0.00  0.00           H
ATOM   3184  HD3 PRO X 195     -12.384  18.539   3.157  0.00  0.00           H
ATOM   3185  CG  PRO X 195     -11.605  17.423   1.505  0.00  0.00           C
ATOM   3186  HG2 PRO X 195     -10.956  16.928   2.227  0.00  0.00           H
ATOM   3187  HG3 PRO X 195     -12.372  16.743   1.134  0.00  0.00           H
ATOM   3188  CB  PRO X 195     -10.767  17.984   0.406  0.00  0.00           C
ATOM   3189  HB2 PRO X 195     -10.077  17.234   0.020  0.00  0.00           H
ATOM   3190  HB3 PRO X 195     -11.451  18.196  -0.415  0.00  0.00           H
ATOM   3191  CA  PRO X 195     -10.072  19.230   0.947  0.00  0.00           C
ATOM   3192  HA  PRO X 195      -9.112  18.902   1.346  0.00  0.00           H
ATOM   3193  C   PRO X 195      -9.783  20.355  -0.083  0.00  0.00           C
ATOM   3194  O   PRO X 195      -8.646  20.501  -0.560  0.00  0.00           O
ATOM   3195  N   ALA X 196     -10.721  21.249  -0.378  0.00  0.00           N
ATOM   3196  H   ALA X 196     -11.679  20.993  -0.186  0.00  0.00           H
ATOM   3197  CA  ALA X 196     -10.513  22.463  -1.201  0.00  0.00           C
ATOM   3198  HA  ALA X 196     -10.318  22.180  -2.235  0.00  0.00           H
ATOM   3199  CB  ALA X 196     -11.855  23.239  -1.186  0.00  0.00           C
ATOM   3200  HB1 ALA X 196     -12.167  23.166  -0.144  0.00  0.00           H
ATOM   3201  HB2 ALA X 196     -11.631  24.262  -1.487  0.00  0.00           H
ATOM   3202  HB3 ALA X 196     -12.676  22.826  -1.772  0.00  0.00           H
ATOM   3203  C   ALA X 196      -9.368  23.457  -0.774  0.00  0.00           C
ATOM   3204  O   ALA X 196      -8.673  24.060  -1.553  0.00  0.00           O
ATOM   3205  N   ASP X 197      -9.025  23.460   0.541  0.00  0.00           N
ATOM   3206  H   ASP X 197      -9.538  22.800   1.108  0.00  0.00           H
ATOM   3207  CA  ASP X 197      -7.916  24.243   1.160  0.00  0.00           C
ATOM   3208  HA  ASP X 197      -7.994  25.247   0.743  0.00  0.00           H
ATOM   3209  CB  ASP X 197      -8.116  24.147   2.665  0.00  0.00           C
ATOM   3210  HB2 ASP X 197      -9.160  24.334   2.915  0.00  0.00           H
ATOM   3211  HB3 ASP X 197      -7.902  23.112   2.932  0.00  0.00           H
ATOM   3212  CG  ASP X 197      -7.278  25.139   3.507  0.00  0.00           C
ATOM   3213  OD1 ASP X 197      -7.193  24.784   4.676  0.00  0.00           O
ATOM   3214  OD2 ASP X 197      -7.036  26.284   3.080  0.00  0.00           O
ATOM   3215  C   ASP X 197      -6.497  23.668   0.919  0.00  0.00           C
ATOM   3216  O   ASP X 197      -5.422  24.328   1.121  0.00  0.00           O
ATOM   3217  N   LEU X 198      -6.485  22.530   0.237  0.00  0.00           N
ATOM   3218  H   LEU X 198      -7.343  22.047   0.015  0.00  0.00           H
ATOM   3219  CA  LEU X 198      -5.373  21.849  -0.345  0.00  0.00           C
ATOM   3220  HA  LEU X 198      -4.516  22.519  -0.277  0.00  0.00           H
ATOM   3221  CB  LEU X 198      -5.065  20.507   0.423  0.00  0.00           C
ATOM   3222  HB2 LEU X 198      -5.951  19.887   0.285  0.00  0.00           H
ATOM   3223  HB3 LEU X 198      -4.302  19.936  -0.106  0.00  0.00           H
ATOM   3224  CG  LEU X 198      -4.619  20.697   1.870  0.00  0.00           C
ATOM   3225  HG  LEU X 198      -4.626  21.769   2.067  0.00  0.00           H
ATOM   3226  CD1 LEU X 198      -5.625  19.952   2.755  0.00  0.00           C
ATOM   3227 HD11 LEU X 198      -5.309  19.972   3.798  0.00  0.00           H
ATOM   3228 HD12 LEU X 198      -6.575  20.472   2.630  0.00  0.00           H
ATOM   3229 HD13 LEU X 198      -5.695  18.896   2.492  0.00  0.00           H
ATOM   3230  CD2 LEU X 198      -3.264  20.127   2.224  0.00  0.00           C
ATOM   3231 HD21 LEU X 198      -3.371  19.134   2.661  0.00  0.00           H
ATOM   3232 HD22 LEU X 198      -2.626  20.018   1.346  0.00  0.00           H
ATOM   3233 HD23 LEU X 198      -2.765  20.786   2.934  0.00  0.00           H
ATOM   3234  C   LEU X 198      -5.667  21.602  -1.845  0.00  0.00           C
ATOM   3235  O   LEU X 198      -5.104  20.684  -2.441  0.00  0.00           O
ATOM   3236  N   GLU X 199      -6.612  22.313  -2.427  0.00  0.00           N
ATOM   3237  H   GLU X 199      -7.034  22.952  -1.768  0.00  0.00           H
ATOM   3238  CA  GLU X 199      -7.062  22.284  -3.840  0.00  0.00           C
ATOM   3239  HA  GLU X 199      -7.950  22.878  -4.056  0.00  0.00           H
ATOM   3240  CB  GLU X 199      -5.872  22.584  -4.775  0.00  0.00           C
ATOM   3241  HB2 GLU X 199      -5.077  23.088  -4.226  0.00  0.00           H
ATOM   3242  HB3 GLU X 199      -5.466  21.632  -5.116  0.00  0.00           H
ATOM   3243  CG  GLU X 199      -6.257  23.382  -6.020  0.00  0.00           C
ATOM   3244  HG2 GLU X 199      -5.430  23.536  -6.714  0.00  0.00           H
ATOM   3245  HG3 GLU X 199      -7.022  22.854  -6.588  0.00  0.00           H
ATOM   3246  CD  GLU X 199      -6.854  24.846  -5.666  0.00  0.00           C
ATOM   3247  OE1 GLU X 199      -8.017  25.147  -6.092  0.00  0.00           O
ATOM   3248  OE2 GLU X 199      -6.097  25.697  -5.167  0.00  0.00           O
ATOM   3249  C   GLU X 199      -7.740  20.948  -4.244  0.00  0.00           C
ATOM   3250  O   GLU X 199      -8.272  20.892  -5.327  0.00  0.00           O
ATOM   3251  N   ILE X 200      -7.802  19.877  -3.426  0.00  0.00           N
ATOM   3252  H   ILE X 200      -7.530  20.134  -2.488  0.00  0.00           H
ATOM   3253  CA  ILE X 200      -8.224  18.571  -3.769  0.00  0.00           C
ATOM   3254  HA  ILE X 200      -7.555  18.132  -4.509  0.00  0.00           H
ATOM   3255  CB  ILE X 200      -8.120  17.615  -2.527  0.00  0.00           C
ATOM   3256  HB  ILE X 200      -8.735  17.893  -1.671  0.00  0.00           H
ATOM   3257  CG2 ILE X 200      -8.498  16.151  -2.813  0.00  0.00           C
ATOM   3258 HG21 ILE X 200      -8.442  15.639  -1.852  0.00  0.00           H
ATOM   3259 HG22 ILE X 200      -9.506  16.073  -3.222  0.00  0.00           H
ATOM   3260 HG23 ILE X 200      -7.827  15.711  -3.550  0.00  0.00           H
ATOM   3261  CG1 ILE X 200      -6.613  17.500  -2.114  0.00  0.00           C
ATOM   3262 HG12 ILE X 200      -6.051  16.763  -2.688  0.00  0.00           H
ATOM   3263 HG13 ILE X 200      -6.010  18.340  -2.459  0.00  0.00           H
ATOM   3264  CD1 ILE X 200      -6.424  17.356  -0.652  0.00  0.00           C
ATOM   3265 HD11 ILE X 200      -6.696  16.361  -0.299  0.00  0.00           H
ATOM   3266 HD12 ILE X 200      -5.392  17.442  -0.312  0.00  0.00           H
ATOM   3267 HD13 ILE X 200      -7.011  18.172  -0.231  0.00  0.00           H
ATOM   3268  C   ILE X 200      -9.598  18.573  -4.432  0.00  0.00           C
ATOM   3269  O   ILE X 200     -10.567  19.167  -3.861  0.00  0.00           O
ATOM   3270  N   PRO X 201      -9.902  17.897  -5.577  0.00  0.00           N
ATOM   3271  CD  PRO X 201      -8.861  17.246  -6.405  0.00  0.00           C
ATOM   3272  HD2 PRO X 201      -8.382  16.460  -5.820  0.00  0.00           H
ATOM   3273  HD3 PRO X 201      -8.064  17.923  -6.713  0.00  0.00           H
ATOM   3274  CG  PRO X 201      -9.653  16.631  -7.612  0.00  0.00           C
ATOM   3275  HG2 PRO X 201      -9.055  16.727  -8.519  0.00  0.00           H
ATOM   3276  HG3 PRO X 201      -9.810  15.568  -7.431  0.00  0.00           H
ATOM   3277  CB  PRO X 201     -10.978  17.472  -7.631  0.00  0.00           C
ATOM   3278  HB2 PRO X 201     -10.884  18.281  -8.356  0.00  0.00           H
ATOM   3279  HB3 PRO X 201     -11.783  16.796  -7.920  0.00  0.00           H
ATOM   3280  CA  PRO X 201     -11.196  18.009  -6.237  0.00  0.00           C
ATOM   3281  HA  PRO X 201     -11.422  19.058  -6.427  0.00  0.00           H
ATOM   3282  C   PRO X 201     -12.357  17.223  -5.547  0.00  0.00           C
ATOM   3283  O   PRO X 201     -12.051  16.215  -4.901  0.00  0.00           O
ATOM   3284  N   PRO X 202     -13.653  17.728  -5.590  0.00  0.00           N
ATOM   3285  CD  PRO X 202     -13.984  19.040  -6.089  0.00  0.00           C
ATOM   3286  HD2 PRO X 202     -13.595  19.256  -7.084  0.00  0.00           H
ATOM   3287  HD3 PRO X 202     -13.534  19.621  -5.284  0.00  0.00           H
ATOM   3288  CG  PRO X 202     -15.554  19.105  -6.014  0.00  0.00           C
ATOM   3289  HG2 PRO X 202     -15.829  20.071  -5.592  0.00  0.00           H
ATOM   3290  HG3 PRO X 202     -15.916  18.860  -7.013  0.00  0.00           H
ATOM   3291  CB  PRO X 202     -15.897  17.939  -5.077  0.00  0.00           C
ATOM   3292  HB2 PRO X 202     -15.904  18.265  -4.037  0.00  0.00           H
ATOM   3293  HB3 PRO X 202     -16.846  17.560  -5.457  0.00  0.00           H
ATOM   3294  CA  PRO X 202     -14.746  16.976  -5.204  0.00  0.00           C
ATOM   3295  HA  PRO X 202     -14.614  16.535  -4.216  0.00  0.00           H
ATOM   3296  C   PRO X 202     -14.970  15.738  -6.150  0.00  0.00           C
ATOM   3297  O   PRO X 202     -14.419  15.676  -7.242  0.00  0.00           O
ATOM   3298  N   GLN X 203     -16.013  14.898  -5.948  0.00  0.00           N
ATOM   3299  H   GLN X 203     -16.518  15.090  -5.094  0.00  0.00           H
ATOM   3300  CA  GLN X 203     -16.516  13.768  -6.764  0.00  0.00           C
ATOM   3301  HA  GLN X 203     -17.349  13.309  -6.231  0.00  0.00           H
ATOM   3302  CB  GLN X 203     -17.055  14.435  -8.038  0.00  0.00           C
ATOM   3303  HB2 GLN X 203     -17.584  15.369  -7.850  0.00  0.00           H
ATOM   3304  HB3 GLN X 203     -16.245  14.765  -8.689  0.00  0.00           H
ATOM   3305  CG  GLN X 203     -17.971  13.591  -8.916  0.00  0.00           C
ATOM   3306  HG2 GLN X 203     -18.007  14.014  -9.920  0.00  0.00           H
ATOM   3307  HG3 GLN X 203     -17.468  12.649  -9.136  0.00  0.00           H
ATOM   3308  CD  GLN X 203     -19.395  13.340  -8.375  0.00  0.00           C
ATOM   3309  OE1 GLN X 203     -19.664  13.088  -7.184  0.00  0.00           O
ATOM   3310  NE2 GLN X 203     -20.380  13.517  -9.243  0.00  0.00           N
ATOM   3311 HE21 GLN X 203     -21.330  13.465  -8.905  0.00  0.00           H
ATOM   3312 HE22 GLN X 203     -20.207  13.749 -10.211  0.00  0.00           H
ATOM   3313  C   GLN X 203     -15.526  12.660  -6.997  0.00  0.00           C
ATOM   3314  O   GLN X 203     -15.910  11.493  -7.218  0.00  0.00           O
ATOM   3315  N   SER X 204     -14.217  12.901  -7.011  0.00  0.00           N
ATOM   3316  H   SER X 204     -13.929  13.865  -7.100  0.00  0.00           H
ATOM   3317  CA  SER X 204     -13.077  11.981  -6.884  0.00  0.00           C
ATOM   3318  HA  SER X 204     -13.065  11.250  -7.693  0.00  0.00           H
ATOM   3319  CB  SER X 204     -11.856  12.890  -7.187  0.00  0.00           C
ATOM   3320  HB2 SER X 204     -11.688  13.766  -6.559  0.00  0.00           H
ATOM   3321  HB3 SER X 204     -10.932  12.314  -7.202  0.00  0.00           H
ATOM   3322  OG  SER X 204     -12.079  13.363  -8.443  0.00  0.00           O
ATOM   3323  HG  SER X 204     -11.210  13.635  -8.747  0.00  0.00           H
ATOM   3324  C   SER X 204     -13.001  11.239  -5.580  0.00  0.00           C
ATOM   3325  O   SER X 204     -11.998  11.511  -4.871  0.00  0.00           O
ATOM   3326  N   LEU X 205     -13.955  10.320  -5.237  0.00  0.00           N
ATOM   3327  H   LEU X 205     -14.635  10.129  -5.959  0.00  0.00           H
ATOM   3328  CA  LEU X 205     -13.991   9.504  -3.964  0.00  0.00           C
ATOM   3329  HA  LEU X 205     -13.009   9.700  -3.534  0.00  0.00           H
ATOM   3330  CB  LEU X 205     -15.131   9.923  -3.044  0.00  0.00           C
ATOM   3331  HB2 LEU X 205     -16.105   9.917  -3.533  0.00  0.00           H
ATOM   3332  HB3 LEU X 205     -15.183   9.229  -2.206  0.00  0.00           H
ATOM   3333  CG  LEU X 205     -14.851  11.366  -2.518  0.00  0.00           C
ATOM   3334  HG  LEU X 205     -13.761  11.368  -2.515  0.00  0.00           H
ATOM   3335  CD1 LEU X 205     -15.566  12.397  -3.416  0.00  0.00           C
ATOM   3336 HD11 LEU X 205     -15.155  12.310  -4.422  0.00  0.00           H
ATOM   3337 HD12 LEU X 205     -16.609  12.081  -3.443  0.00  0.00           H
ATOM   3338 HD13 LEU X 205     -15.548  13.408  -3.011  0.00  0.00           H
ATOM   3339  CD2 LEU X 205     -15.335  11.568  -1.047  0.00  0.00           C
ATOM   3340 HD21 LEU X 205     -14.676  10.879  -0.520  0.00  0.00           H
ATOM   3341 HD22 LEU X 205     -15.226  12.607  -0.737  0.00  0.00           H
ATOM   3342 HD23 LEU X 205     -16.396  11.318  -1.012  0.00  0.00           H
ATOM   3343  C   LEU X 205     -14.072   8.015  -4.194  0.00  0.00           C
ATOM   3344  O   LEU X 205     -14.832   7.466  -5.054  0.00  0.00           O
ATOM   3345  N   SER X 206     -13.270   7.274  -3.423  0.00  0.00           N
ATOM   3346  H   SER X 206     -12.594   7.800  -2.888  0.00  0.00           H
ATOM   3347  CA  SER X 206     -13.290   5.796  -3.301  0.00  0.00           C
ATOM   3348  HA  SER X 206     -13.295   5.303  -4.273  0.00  0.00           H
ATOM   3349  CB  SER X 206     -12.038   5.316  -2.563  0.00  0.00           C
ATOM   3350  HB2 SER X 206     -11.191   5.725  -3.114  0.00  0.00           H
ATOM   3351  HB3 SER X 206     -11.974   5.662  -1.531  0.00  0.00           H
ATOM   3352  OG  SER X 206     -12.071   3.924  -2.453  0.00  0.00           O
ATOM   3353  HG  SER X 206     -11.879   3.514  -3.300  0.00  0.00           H
ATOM   3354  C   SER X 206     -14.628   5.314  -2.666  0.00  0.00           C
ATOM   3355  O   SER X 206     -15.175   6.028  -1.846  0.00  0.00           O
ATOM   3356  N   PRO X 207     -15.166   4.153  -2.944  0.00  0.00           N
ATOM   3357  CD  PRO X 207     -14.934   3.301  -4.092  0.00  0.00           C
ATOM   3358  HD2 PRO X 207     -14.085   2.680  -3.807  0.00  0.00           H
ATOM   3359  HD3 PRO X 207     -14.745   3.807  -5.039  0.00  0.00           H
ATOM   3360  CG  PRO X 207     -16.251   2.525  -4.142  0.00  0.00           C
ATOM   3361  HG2 PRO X 207     -17.037   3.105  -4.625  0.00  0.00           H
ATOM   3362  HG3 PRO X 207     -16.081   1.548  -4.595  0.00  0.00           H
ATOM   3363  CB  PRO X 207     -16.672   2.235  -2.723  0.00  0.00           C
ATOM   3364  HB2 PRO X 207     -17.729   2.046  -2.535  0.00  0.00           H
ATOM   3365  HB3 PRO X 207     -15.977   1.445  -2.440  0.00  0.00           H
ATOM   3366  CA  PRO X 207     -16.249   3.558  -2.109  0.00  0.00           C
ATOM   3367  HA  PRO X 207     -17.057   4.289  -2.131  0.00  0.00           H
ATOM   3368  C   PRO X 207     -15.933   3.406  -0.652  0.00  0.00           C
ATOM   3369  O   PRO X 207     -16.786   3.066   0.161  0.00  0.00           O
ATOM   3370  N   TRP X 208     -14.598   3.497  -0.346  0.00  0.00           N
ATOM   3371  H   TRP X 208     -13.966   3.914  -1.014  0.00  0.00           H
ATOM   3372  CA  TRP X 208     -14.174   3.399   1.016  0.00  0.00           C
ATOM   3373  HA  TRP X 208     -14.661   2.698   1.695  0.00  0.00           H
ATOM   3374  CB  TRP X 208     -12.675   2.977   1.026  0.00  0.00           C
ATOM   3375  HB2 TRP X 208     -12.149   3.609   0.311  0.00  0.00           H
ATOM   3376  HB3 TRP X 208     -12.220   3.275   1.971  0.00  0.00           H
ATOM   3377  CG  TRP X 208     -12.379   1.511   0.929  0.00  0.00           C
ATOM   3378  CD1 TRP X 208     -11.939   0.760   1.974  0.00  0.00           C
ATOM   3379  HD1 TRP X 208     -11.756   1.112   2.979  0.00  0.00           H
ATOM   3380  NE1 TRP X 208     -11.664  -0.482   1.609  0.00  0.00           N
ATOM   3381  HE1 TRP X 208     -11.140  -1.147   2.159  0.00  0.00           H
ATOM   3382  CE2 TRP X 208     -11.741  -0.581   0.230  0.00  0.00           C
ATOM   3383  CZ2 TRP X 208     -11.521  -1.626  -0.605  0.00  0.00           C
ATOM   3384  HZ2 TRP X 208     -11.101  -2.559  -0.257  0.00  0.00           H
ATOM   3385  CH2 TRP X 208     -11.889  -1.456  -1.976  0.00  0.00           C
ATOM   3386  HH2 TRP X 208     -11.663  -2.236  -2.688  0.00  0.00           H
ATOM   3387  CZ3 TRP X 208     -12.390  -0.268  -2.466  0.00  0.00           C
ATOM   3388  HZ3 TRP X 208     -12.600  -0.083  -3.509  0.00  0.00           H
ATOM   3389  CE3 TRP X 208     -12.576   0.806  -1.622  0.00  0.00           C
ATOM   3390  HE3 TRP X 208     -12.915   1.776  -1.954  0.00  0.00           H
ATOM   3391  CD2 TRP X 208     -12.257   0.653  -0.263  0.00  0.00           C
ATOM   3392  C   TRP X 208     -14.123   4.794   1.667  0.00  0.00           C
ATOM   3393  O   TRP X 208     -13.684   5.770   1.100  0.00  0.00           O
ATOM   3394  N   THR X 209     -14.374   4.855   2.968  0.00  0.00           N
ATOM   3395  H   THR X 209     -14.620   4.005   3.454  0.00  0.00           H
ATOM   3396  CA  THR X 209     -14.274   6.053   3.818  0.00  0.00           C
ATOM   3397  HA  THR X 209     -13.971   6.915   3.224  0.00  0.00           H
ATOM   3398  CB  THR X 209     -15.595   6.394   4.383  0.00  0.00           C
ATOM   3399  HB  THR X 209     -16.019   5.594   4.989  0.00  0.00           H
ATOM   3400  CG2 THR X 209     -15.454   7.558   5.283  0.00  0.00           C
ATOM   3401 HG21 THR X 209     -15.162   8.486   4.791  0.00  0.00           H
ATOM   3402 HG22 THR X 209     -16.451   7.785   5.658  0.00  0.00           H
ATOM   3403 HG23 THR X 209     -14.835   7.359   6.158  0.00  0.00           H
ATOM   3404  OG1 THR X 209     -16.439   6.766   3.369  0.00  0.00           O
ATOM   3405  HG1 THR X 209     -16.683   5.892   3.057  0.00  0.00           H
ATOM   3406  C   THR X 209     -13.180   5.728   4.815  0.00  0.00           C
ATOM   3407  O   THR X 209     -13.322   4.703   5.486  0.00  0.00           O
ATOM   3408  N   GLY X 210     -12.222   6.629   4.941  0.00  0.00           N
ATOM   3409  H   GLY X 210     -12.154   7.457   4.367  0.00  0.00           H
ATOM   3410  CA  GLY X 210     -11.145   6.532   5.866  0.00  0.00           C
ATOM   3411  HA2 GLY X 210     -10.410   7.311   5.661  0.00  0.00           H
ATOM   3412  HA3 GLY X 210     -10.716   5.551   5.662  0.00  0.00           H
ATOM   3413  C   GLY X 210     -11.423   6.603   7.369  0.00  0.00           C
ATOM   3414  O   GLY X 210     -12.447   7.173   7.855  0.00  0.00           O
ATOM   3415  N   GLY X 211     -10.506   6.022   8.160  0.00  0.00           N
ATOM   3416  H   GLY X 211      -9.639   5.731   7.731  0.00  0.00           H
ATOM   3417  CA  GLY X 211     -10.500   6.117   9.602  0.00  0.00           C
ATOM   3418  HA2 GLY X 211     -11.209   6.840  10.003  0.00  0.00           H
ATOM   3419  HA3 GLY X 211      -9.520   6.404   9.984  0.00  0.00           H
ATOM   3420  C   GLY X 211     -10.732   4.865  10.322  0.00  0.00           C
ATOM   3421  O   GLY X 211     -11.230   3.853   9.850  0.00  0.00           O
ATOM   3422  N   GLU X 212     -10.329   4.960  11.591  0.00  0.00           N
ATOM   3423  H   GLU X 212     -10.124   5.863  11.997  0.00  0.00           H
ATOM   3424  CA  GLU X 212     -10.182   3.868  12.530  0.00  0.00           C
ATOM   3425  HA  GLU X 212      -9.603   3.094  12.025  0.00  0.00           H
ATOM   3426  CB  GLU X 212      -9.448   4.447  13.726  0.00  0.00           C
ATOM   3427  HB2 GLU X 212      -8.440   4.646  13.360  0.00  0.00           H
ATOM   3428  HB3 GLU X 212      -9.821   5.417  14.054  0.00  0.00           H
ATOM   3429  CG  GLU X 212      -9.375   3.415  14.856  0.00  0.00           C
ATOM   3430  HG2 GLU X 212     -10.359   3.164  15.253  0.00  0.00           H
ATOM   3431  HG3 GLU X 212      -8.872   2.585  14.360  0.00  0.00           H
ATOM   3432  CD  GLU X 212      -8.605   3.757  16.105  0.00  0.00           C
ATOM   3433  OE1 GLU X 212      -8.643   4.907  16.552  0.00  0.00           O
ATOM   3434  OE2 GLU X 212      -8.096   2.912  16.858  0.00  0.00           O
ATOM   3435  C   GLU X 212     -11.557   3.224  12.928  0.00  0.00           C
ATOM   3436  O   GLU X 212     -11.620   2.011  13.069  0.00  0.00           O
ATOM   3437  N   THR X 213     -12.596   4.006  13.000  0.00  0.00           N
ATOM   3438  H   THR X 213     -12.421   5.001  13.010  0.00  0.00           H
ATOM   3439  CA  THR X 213     -13.908   3.425  13.356  0.00  0.00           C
ATOM   3440  HA  THR X 213     -13.704   2.630  14.073  0.00  0.00           H
ATOM   3441  CB  THR X 213     -14.906   4.430  13.774  0.00  0.00           C
ATOM   3442  HB  THR X 213     -15.884   3.951  13.812  0.00  0.00           H
ATOM   3443  CG2 THR X 213     -14.646   4.974  15.153  0.00  0.00           C
ATOM   3444 HG21 THR X 213     -14.575   4.174  15.889  0.00  0.00           H
ATOM   3445 HG22 THR X 213     -13.766   5.609  15.258  0.00  0.00           H
ATOM   3446 HG23 THR X 213     -15.523   5.588  15.357  0.00  0.00           H
ATOM   3447  OG1 THR X 213     -14.830   5.502  12.862  0.00  0.00           O
ATOM   3448  HG1 THR X 213     -15.754   5.659  12.657  0.00  0.00           H
ATOM   3449  C   THR X 213     -14.493   2.526  12.183  0.00  0.00           C
ATOM   3450  O   THR X 213     -15.015   1.396  12.418  0.00  0.00           O
ATOM   3451  N   GLU X 214     -14.298   2.945  10.939  0.00  0.00           N
ATOM   3452  H   GLU X 214     -13.998   3.886  10.727  0.00  0.00           H
ATOM   3453  CA  GLU X 214     -14.669   2.129   9.763  0.00  0.00           C
ATOM   3454  HA  GLU X 214     -15.701   1.810   9.911  0.00  0.00           H
ATOM   3455  CB  GLU X 214     -14.634   2.930   8.460  0.00  0.00           C
ATOM   3456  HB2 GLU X 214     -13.933   3.744   8.644  0.00  0.00           H
ATOM   3457  HB3 GLU X 214     -14.238   2.387   7.602  0.00  0.00           H
ATOM   3458  CG  GLU X 214     -15.965   3.368   8.010  0.00  0.00           C
ATOM   3459  HG2 GLU X 214     -16.420   3.741   8.927  0.00  0.00           H
ATOM   3460  HG3 GLU X 214     -15.914   4.126   7.228  0.00  0.00           H
ATOM   3461  CD  GLU X 214     -16.890   2.224   7.460  0.00  0.00           C
ATOM   3462  OE1 GLU X 214     -17.497   1.413   8.213  0.00  0.00           O
ATOM   3463  OE2 GLU X 214     -17.035   2.018   6.253  0.00  0.00           O
ATOM   3464  C   GLU X 214     -13.837   0.823   9.670  0.00  0.00           C
ATOM   3465  O   GLU X 214     -14.317  -0.298   9.525  0.00  0.00           O
ATOM   3466  N   GLY X 215     -12.506   0.904   9.835  0.00  0.00           N
ATOM   3467  H   GLY X 215     -12.083   1.812   9.959  0.00  0.00           H
ATOM   3468  CA  GLY X 215     -11.577  -0.241   9.959  0.00  0.00           C
ATOM   3469  HA2 GLY X 215     -10.622   0.166  10.292  0.00  0.00           H
ATOM   3470  HA3 GLY X 215     -11.401  -0.830   9.058  0.00  0.00           H
ATOM   3471  C   GLY X 215     -11.967  -1.226  11.094  0.00  0.00           C
ATOM   3472  O   GLY X 215     -12.095  -2.437  10.871  0.00  0.00           O
ATOM   3473  N   LEU X 216     -12.211  -0.664  12.315  0.00  0.00           N
ATOM   3474  H   LEU X 216     -12.110   0.340  12.376  0.00  0.00           H
ATOM   3475  CA  LEU X 216     -12.750  -1.562  13.345  0.00  0.00           C
ATOM   3476  HA  LEU X 216     -12.049  -2.396  13.378  0.00  0.00           H
ATOM   3477  CB  LEU X 216     -12.620  -0.903  14.705  0.00  0.00           C
ATOM   3478  HB2 LEU X 216     -13.124   0.050  14.861  0.00  0.00           H
ATOM   3479  HB3 LEU X 216     -13.058  -1.571  15.447  0.00  0.00           H
ATOM   3480  CG  LEU X 216     -11.139  -0.636  15.158  0.00  0.00           C
ATOM   3481  HG  LEU X 216     -10.535  -0.226  14.349  0.00  0.00           H
ATOM   3482  CD1 LEU X 216     -11.027   0.253  16.410  0.00  0.00           C
ATOM   3483 HD11 LEU X 216     -11.555   1.196  16.264  0.00  0.00           H
ATOM   3484 HD12 LEU X 216     -11.564  -0.187  17.250  0.00  0.00           H
ATOM   3485 HD13 LEU X 216     -10.030   0.458  16.801  0.00  0.00           H
ATOM   3486  CD2 LEU X 216     -10.443  -1.981  15.544  0.00  0.00           C
ATOM   3487 HD21 LEU X 216     -10.742  -2.364  16.520  0.00  0.00           H
ATOM   3488 HD22 LEU X 216     -10.489  -2.801  14.828  0.00  0.00           H
ATOM   3489 HD23 LEU X 216      -9.425  -1.602  15.638  0.00  0.00           H
ATOM   3490  C   LEU X 216     -14.162  -2.138  13.195  0.00  0.00           C
ATOM   3491  O   LEU X 216     -14.410  -3.287  13.559  0.00  0.00           O
ATOM   3492  N   ARG X 217     -15.004  -1.424  12.480  0.00  0.00           N
ATOM   3493  H   ARG X 217     -14.805  -0.490  12.150  0.00  0.00           H
ATOM   3494  CA  ARG X 217     -16.254  -2.016  11.956  0.00  0.00           C
ATOM   3495  HA  ARG X 217     -16.708  -2.548  12.792  0.00  0.00           H
ATOM   3496  CB  ARG X 217     -17.255  -1.028  11.436  0.00  0.00           C
ATOM   3497  HB2 ARG X 217     -17.542  -0.467  12.326  0.00  0.00           H
ATOM   3498  HB3 ARG X 217     -16.830  -0.334  10.710  0.00  0.00           H
ATOM   3499  CG  ARG X 217     -18.637  -1.612  11.035  0.00  0.00           C
ATOM   3500  HG2 ARG X 217     -19.009  -2.303  11.791  0.00  0.00           H
ATOM   3501  HG3 ARG X 217     -19.356  -0.796  11.097  0.00  0.00           H
ATOM   3502  CD  ARG X 217     -18.768  -2.247   9.641  0.00  0.00           C
ATOM   3503  HD2 ARG X 217     -18.289  -3.226   9.668  0.00  0.00           H
ATOM   3504  HD3 ARG X 217     -19.823  -2.436   9.441  0.00  0.00           H
ATOM   3505  NE  ARG X 217     -18.001  -1.517   8.644  0.00  0.00           N
ATOM   3506  HE  ARG X 217     -17.665  -0.632   8.995  0.00  0.00           H
ATOM   3507  CZ  ARG X 217     -18.161  -1.703   7.336  0.00  0.00           C
ATOM   3508  NH1 ARG X 217     -18.641  -2.813   6.819  0.00  0.00           N
ATOM   3509 HH11 ARG X 217     -18.917  -2.892   5.850  0.00  0.00           H
ATOM   3510 HH12 ARG X 217     -19.119  -3.383   7.502  0.00  0.00           H
ATOM   3511  NH2 ARG X 217     -17.814  -0.714   6.566  0.00  0.00           N
ATOM   3512 HH21 ARG X 217     -17.929  -0.698   5.563  0.00  0.00           H
ATOM   3513 HH22 ARG X 217     -17.518   0.133   7.030  0.00  0.00           H
ATOM   3514  C   ARG X 217     -15.988  -3.101  10.897  0.00  0.00           C
ATOM   3515  O   ARG X 217     -16.474  -4.277  11.026  0.00  0.00           O
ATOM   3516  N   ARG X 218     -15.014  -2.905   9.966  0.00  0.00           N
ATOM   3517  H   ARG X 218     -14.599  -1.985   9.946  0.00  0.00           H
ATOM   3518  CA  ARG X 218     -14.694  -3.886   8.852  0.00  0.00           C
ATOM   3519  HA  ARG X 218     -15.598  -4.145   8.299  0.00  0.00           H
ATOM   3520  CB  ARG X 218     -13.912  -3.311   7.674  0.00  0.00           C
ATOM   3521  HB2 ARG X 218     -12.956  -2.877   7.967  0.00  0.00           H
ATOM   3522  HB3 ARG X 218     -13.708  -4.094   6.944  0.00  0.00           H
ATOM   3523  CG  ARG X 218     -14.742  -2.312   6.856  0.00  0.00           C
ATOM   3524  HG2 ARG X 218     -15.378  -2.888   6.185  0.00  0.00           H
ATOM   3525  HG3 ARG X 218     -15.389  -1.714   7.498  0.00  0.00           H
ATOM   3526  CD  ARG X 218     -13.802  -1.436   6.027  0.00  0.00           C
ATOM   3527  HD2 ARG X 218     -13.224  -0.837   6.731  0.00  0.00           H
ATOM   3528  HD3 ARG X 218     -13.008  -1.937   5.474  0.00  0.00           H
ATOM   3529  NE  ARG X 218     -14.512  -0.598   5.049  0.00  0.00           N
ATOM   3530  HE  ARG X 218     -14.591   0.397   5.202  0.00  0.00           H
ATOM   3531  CZ  ARG X 218     -15.022  -1.024   3.887  0.00  0.00           C
ATOM   3532  NH1 ARG X 218     -15.015  -2.225   3.559  0.00  0.00           N
ATOM   3533 HH11 ARG X 218     -15.480  -2.418   2.683  0.00  0.00           H
ATOM   3534 HH12 ARG X 218     -14.594  -3.015   4.027  0.00  0.00           H
ATOM   3535  NH2 ARG X 218     -15.708  -0.231   3.103  0.00  0.00           N
ATOM   3536 HH21 ARG X 218     -16.131  -0.388   2.199  0.00  0.00           H
ATOM   3537 HH22 ARG X 218     -15.904   0.720   3.380  0.00  0.00           H
ATOM   3538  C   ARG X 218     -14.037  -5.114   9.305  0.00  0.00           C
ATOM   3539  O   ARG X 218     -14.234  -6.158   8.778  0.00  0.00           O
ATOM   3540  N   LEU X 219     -13.139  -4.973  10.304  0.00  0.00           N
ATOM   3541  H   LEU X 219     -12.888  -4.072  10.686  0.00  0.00           H
ATOM   3542  CA  LEU X 219     -12.428  -6.041  11.009  0.00  0.00           C
ATOM   3543  HA  LEU X 219     -11.746  -6.600  10.370  0.00  0.00           H
ATOM   3544  CB  LEU X 219     -11.532  -5.326  12.070  0.00  0.00           C
ATOM   3545  HB2 LEU X 219     -10.821  -4.680  11.555  0.00  0.00           H
ATOM   3546  HB3 LEU X 219     -12.212  -4.728  12.678  0.00  0.00           H
ATOM   3547  CG  LEU X 219     -10.849  -6.258  12.981  0.00  0.00           C
ATOM   3548  HG  LEU X 219     -11.613  -6.858  13.474  0.00  0.00           H
ATOM   3549  CD1 LEU X 219      -9.904  -7.205  12.191  0.00  0.00           C
ATOM   3550 HD11 LEU X 219      -9.314  -6.636  11.472  0.00  0.00           H
ATOM   3551 HD12 LEU X 219      -9.199  -7.668  12.882  0.00  0.00           H
ATOM   3552 HD13 LEU X 219     -10.407  -8.004  11.647  0.00  0.00           H
ATOM   3553  CD2 LEU X 219     -10.135  -5.533  14.134  0.00  0.00           C
ATOM   3554 HD21 LEU X 219      -9.609  -4.658  13.753  0.00  0.00           H
ATOM   3555 HD22 LEU X 219     -10.869  -5.164  14.850  0.00  0.00           H
ATOM   3556 HD23 LEU X 219      -9.387  -6.089  14.699  0.00  0.00           H
ATOM   3557  C   LEU X 219     -13.318  -7.150  11.598  0.00  0.00           C
ATOM   3558  O   LEU X 219     -13.315  -8.274  11.084  0.00  0.00           O
ATOM   3559  N   GLU X 220     -14.249  -6.678  12.453  0.00  0.00           N
ATOM   3560  H   GLU X 220     -14.526  -5.708  12.413  0.00  0.00           H
ATOM   3561  CA  GLU X 220     -15.008  -7.598  13.232  0.00  0.00           C
ATOM   3562  HA  GLU X 220     -14.304  -8.407  13.429  0.00  0.00           H
ATOM   3563  CB  GLU X 220     -15.665  -6.913  14.399  0.00  0.00           C
ATOM   3564  HB2 GLU X 220     -16.247  -6.098  13.968  0.00  0.00           H
ATOM   3565  HB3 GLU X 220     -16.313  -7.563  14.987  0.00  0.00           H
ATOM   3566  CG  GLU X 220     -14.719  -6.257  15.480  0.00  0.00           C
ATOM   3567  HG2 GLU X 220     -14.212  -5.459  14.938  0.00  0.00           H
ATOM   3568  HG3 GLU X 220     -15.475  -5.917  16.187  0.00  0.00           H
ATOM   3569  CD  GLU X 220     -13.755  -7.188  16.252  0.00  0.00           C
ATOM   3570  OE1 GLU X 220     -14.045  -8.343  16.554  0.00  0.00           O
ATOM   3571  OE2 GLU X 220     -12.674  -6.757  16.767  0.00  0.00           O
ATOM   3572  C   GLU X 220     -16.104  -8.168  12.379  0.00  0.00           C
ATOM   3573  O   GLU X 220     -16.400  -9.362  12.583  0.00  0.00           O
ATOM   3574  N   GLN X 221     -16.656  -7.484  11.416  0.00  0.00           N
ATOM   3575  H   GLN X 221     -16.434  -6.500  11.367  0.00  0.00           H
ATOM   3576  CA  GLN X 221     -17.637  -8.091  10.528  0.00  0.00           C
ATOM   3577  HA  GLN X 221     -18.447  -8.448  11.164  0.00  0.00           H
ATOM   3578  CB  GLN X 221     -18.229  -6.926   9.664  0.00  0.00           C
ATOM   3579  HB2 GLN X 221     -18.319  -6.034  10.284  0.00  0.00           H
ATOM   3580  HB3 GLN X 221     -17.572  -6.772   8.808  0.00  0.00           H
ATOM   3581  CG  GLN X 221     -19.558  -7.330   9.038  0.00  0.00           C
ATOM   3582  HG2 GLN X 221     -19.517  -8.161   8.333  0.00  0.00           H
ATOM   3583  HG3 GLN X 221     -20.280  -7.536   9.828  0.00  0.00           H
ATOM   3584  CD  GLN X 221     -20.069  -6.147   8.118  0.00  0.00           C
ATOM   3585  OE1 GLN X 221     -19.552  -5.042   8.072  0.00  0.00           O
ATOM   3586  NE2 GLN X 221     -21.138  -6.538   7.432  0.00  0.00           N
ATOM   3587 HE21 GLN X 221     -21.547  -5.964   6.708  0.00  0.00           H
ATOM   3588 HE22 GLN X 221     -21.416  -7.509   7.460  0.00  0.00           H
ATOM   3589  C   GLN X 221     -17.123  -9.277   9.711  0.00  0.00           C
ATOM   3590  O   GLN X 221     -17.916 -10.180   9.496  0.00  0.00           O
ATOM   3591  N   HID X 222     -15.857  -9.207   9.252  0.00  0.00           N
ATOM   3592  H   HID X 222     -15.378  -8.352   9.494  0.00  0.00           H
ATOM   3593  CA  HID X 222     -15.149 -10.209   8.508  0.00  0.00           C
ATOM   3594  HA  HID X 222     -15.882 -10.610   7.808  0.00  0.00           H
ATOM   3595  CB  HID X 222     -14.004  -9.652   7.687  0.00  0.00           C
ATOM   3596  HB2 HID X 222     -13.521  -8.894   8.304  0.00  0.00           H
ATOM   3597  HB3 HID X 222     -13.231 -10.417   7.770  0.00  0.00           H
ATOM   3598  CG  HID X 222     -14.509  -9.094   6.355  0.00  0.00           C
ATOM   3599  ND1 HID X 222     -15.193  -9.742   5.385  0.00  0.00           N
ATOM   3600  HD1 HID X 222     -15.337 -10.734   5.259  0.00  0.00           H
ATOM   3601  CE1 HID X 222     -15.540  -8.802   4.450  0.00  0.00           C
ATOM   3602  HE1 HID X 222     -16.017  -9.051   3.514  0.00  0.00           H
ATOM   3603  NE2 HID X 222     -15.085  -7.595   4.762  0.00  0.00           N
ATOM   3604  CD2 HID X 222     -14.351  -7.795   5.960  0.00  0.00           C
ATOM   3605  HD2 HID X 222     -13.804  -7.069   6.543  0.00  0.00           H
ATOM   3606  C   HID X 222     -14.707 -11.378   9.348  0.00  0.00           C
ATOM   3607  O   HID X 222     -14.492 -12.500   8.884  0.00  0.00           O
ATOM   3608  N   LEU X 223     -14.493 -11.112  10.634  0.00  0.00           N
ATOM   3609  H   LEU X 223     -14.692 -10.194  11.006  0.00  0.00           H
ATOM   3610  CA  LEU X 223     -13.998 -12.119  11.577  0.00  0.00           C
ATOM   3611  HA  LEU X 223     -13.566 -12.966  11.044  0.00  0.00           H
ATOM   3612  CB  LEU X 223     -13.001 -11.504  12.526  0.00  0.00           C
ATOM   3613  HB2 LEU X 223     -13.377 -10.648  13.086  0.00  0.00           H
ATOM   3614  HB3 LEU X 223     -12.824 -12.195  13.350  0.00  0.00           H
ATOM   3615  CG  LEU X 223     -11.606 -11.114  11.982  0.00  0.00           C
ATOM   3616  HG  LEU X 223     -11.885 -10.326  11.281  0.00  0.00           H
ATOM   3617  CD1 LEU X 223     -10.587 -10.541  12.936  0.00  0.00           C
ATOM   3618 HD11 LEU X 223     -10.138 -11.275  13.605  0.00  0.00           H
ATOM   3619 HD12 LEU X 223      -9.827 -10.148  12.261  0.00  0.00           H
ATOM   3620 HD13 LEU X 223     -11.085  -9.731  13.470  0.00  0.00           H
ATOM   3621  CD2 LEU X 223     -10.773 -12.277  11.371  0.00  0.00           C
ATOM   3622 HD21 LEU X 223     -10.512 -12.965  12.175  0.00  0.00           H
ATOM   3623 HD22 LEU X 223     -11.409 -12.744  10.619  0.00  0.00           H
ATOM   3624 HD23 LEU X 223      -9.903 -11.929  10.815  0.00  0.00           H
ATOM   3625  C   LEU X 223     -15.070 -12.773  12.357  0.00  0.00           C
ATOM   3626  O   LEU X 223     -14.867 -13.766  13.062  0.00  0.00           O
ATOM   3627  N   THR X 224     -16.345 -12.325  12.175  0.00  0.00           N
ATOM   3628  H   THR X 224     -16.494 -11.554  11.540  0.00  0.00           H
ATOM   3629  CA  THR X 224     -17.504 -12.955  12.818  0.00  0.00           C
ATOM   3630  HA  THR X 224     -17.224 -13.271  13.823  0.00  0.00           H
ATOM   3631  CB  THR X 224     -18.594 -11.921  12.842  0.00  0.00           C
ATOM   3632  HB  THR X 224     -18.786 -11.595  11.819  0.00  0.00           H
ATOM   3633  CG2 THR X 224     -19.807 -12.431  13.437  0.00  0.00           C
ATOM   3634 HG21 THR X 224     -20.608 -11.692  13.468  0.00  0.00           H
ATOM   3635 HG22 THR X 224     -20.124 -13.290  12.847  0.00  0.00           H
ATOM   3636 HG23 THR X 224     -19.614 -12.943  14.380  0.00  0.00           H
ATOM   3637  OG1 THR X 224     -18.262 -10.843  13.751  0.00  0.00           O
ATOM   3638  HG1 THR X 224     -17.664 -10.241  13.301  0.00  0.00           H
ATOM   3639  C   THR X 224     -17.785 -14.311  12.147  0.00  0.00           C
ATOM   3640  O   THR X 224     -17.615 -14.570  10.967  0.00  0.00           O
ATOM   3641  N   ASP X 225     -18.212 -15.302  12.946  0.00  0.00           N
ATOM   3642  H   ASP X 225     -18.340 -15.107  13.929  0.00  0.00           H
ATOM   3643  CA  ASP X 225     -18.590 -16.667  12.344  0.00  0.00           C
ATOM   3644  HA  ASP X 225     -18.669 -17.311  13.220  0.00  0.00           H
ATOM   3645  CB  ASP X 225     -19.988 -16.611  11.687  0.00  0.00           C
ATOM   3646  HB2 ASP X 225     -20.007 -16.326  10.636  0.00  0.00           H
ATOM   3647  HB3 ASP X 225     -20.541 -17.542  11.807  0.00  0.00           H
ATOM   3648  CG  ASP X 225     -20.873 -15.671  12.447  0.00  0.00           C
ATOM   3649  OD1 ASP X 225     -21.446 -14.789  11.759  0.00  0.00           O
ATOM   3650  OD2 ASP X 225     -21.202 -15.863  13.644  0.00  0.00           O
ATOM   3651  C   ASP X 225     -17.532 -17.561  11.631  0.00  0.00           C
ATOM   3652  O   ASP X 225     -17.802 -18.345  10.731  0.00  0.00           O
ATOM   3653  N   GLN X 226     -16.227 -17.401  12.038  0.00  0.00           N
ATOM   3654  H   GLN X 226     -16.005 -16.799  12.817  0.00  0.00           H
ATOM   3655  CA  GLN X 226     -15.108 -17.996  11.393  0.00  0.00           C
ATOM   3656  HA  GLN X 226     -15.413 -18.324  10.399  0.00  0.00           H
ATOM   3657  CB  GLN X 226     -14.012 -16.938  11.177  0.00  0.00           C
ATOM   3658  HB2 GLN X 226     -13.960 -16.561  12.198  0.00  0.00           H
ATOM   3659  HB3 GLN X 226     -13.075 -17.407  10.874  0.00  0.00           H
ATOM   3660  CG  GLN X 226     -14.437 -15.807  10.206  0.00  0.00           C
ATOM   3661  HG2 GLN X 226     -15.420 -15.420  10.474  0.00  0.00           H
ATOM   3662  HG3 GLN X 226     -13.720 -15.000  10.359  0.00  0.00           H
ATOM   3663  CD  GLN X 226     -14.631 -16.216   8.729  0.00  0.00           C
ATOM   3664  OE1 GLN X 226     -14.875 -17.342   8.375  0.00  0.00           O
ATOM   3665  NE2 GLN X 226     -14.709 -15.186   7.889  0.00  0.00           N
ATOM   3666 HE21 GLN X 226     -15.121 -15.361   6.983  0.00  0.00           H
ATOM   3667 HE22 GLN X 226     -14.531 -14.260   8.249  0.00  0.00           H
ATOM   3668  C   GLN X 226     -14.496 -19.299  12.009  0.00  0.00           C
ATOM   3669  O   GLN X 226     -13.608 -19.857  11.358  0.00  0.00           O
ATOM   3670  N   GLY X 227     -14.961 -19.772  13.200  0.00  0.00           N
ATOM   3671  H   GLY X 227     -15.630 -19.179  13.671  0.00  0.00           H
ATOM   3672  CA  GLY X 227     -14.438 -21.007  13.858  0.00  0.00           C
ATOM   3673  HA2 GLY X 227     -14.734 -20.921  14.903  0.00  0.00           H
ATOM   3674  HA3 GLY X 227     -13.351 -20.930  13.866  0.00  0.00           H
ATOM   3675  C   GLY X 227     -14.932 -22.345  13.207  0.00  0.00           C
ATOM   3676  O   GLY X 227     -14.881 -23.424  13.833  0.00  0.00           O
ATOM   3677  N   TRP X 228     -15.383 -22.280  11.948  0.00  0.00           N
ATOM   3678  H   TRP X 228     -15.309 -21.356  11.546  0.00  0.00           H
ATOM   3679  CA  TRP X 228     -15.749 -23.501  11.220  0.00  0.00           C
ATOM   3680  HA  TRP X 228     -16.511 -24.069  11.754  0.00  0.00           H
ATOM   3681  CB  TRP X 228     -16.494 -23.149   9.902  0.00  0.00           C
ATOM   3682  HB2 TRP X 228     -16.608 -24.119   9.418  0.00  0.00           H
ATOM   3683  HB3 TRP X 228     -17.462 -22.702  10.127  0.00  0.00           H
ATOM   3684  CG  TRP X 228     -15.790 -22.256   8.876  0.00  0.00           C
ATOM   3685  CD1 TRP X 228     -15.992 -20.928   8.917  0.00  0.00           C
ATOM   3686  HD1 TRP X 228     -16.669 -20.455   9.613  0.00  0.00           H
ATOM   3687  NE1 TRP X 228     -15.149 -20.354   7.945  0.00  0.00           N
ATOM   3688  HE1 TRP X 228     -15.196 -19.353   7.818  0.00  0.00           H
ATOM   3689  CE2 TRP X 228     -14.330 -21.265   7.310  0.00  0.00           C
ATOM   3690  CZ2 TRP X 228     -13.274 -21.125   6.461  0.00  0.00           C
ATOM   3691  HZ2 TRP X 228     -12.950 -20.112   6.271  0.00  0.00           H
ATOM   3692  CH2 TRP X 228     -12.711 -22.304   5.954  0.00  0.00           C
ATOM   3693  HH2 TRP X 228     -11.824 -22.194   5.347  0.00  0.00           H
ATOM   3694  CZ3 TRP X 228     -13.288 -23.520   6.294  0.00  0.00           C
ATOM   3695  HZ3 TRP X 228     -12.918 -24.363   5.728  0.00  0.00           H
ATOM   3696  CE3 TRP X 228     -14.350 -23.630   7.231  0.00  0.00           C
ATOM   3697  HE3 TRP X 228     -14.847 -24.566   7.439  0.00  0.00           H
ATOM   3698  CD2 TRP X 228     -14.859 -22.511   7.799  0.00  0.00           C
ATOM   3699  C   TRP X 228     -14.542 -24.466  10.921  0.00  0.00           C
ATOM   3700  O   TRP X 228     -13.418 -23.933  10.725  0.00  0.00           O
ATOM   3701  N   VAL X 229     -14.730 -25.810  10.876  0.00  0.00           N
ATOM   3702  H   VAL X 229     -15.632 -26.185  11.134  0.00  0.00           H
ATOM   3703  CA  VAL X 229     -13.610 -26.789  10.577  0.00  0.00           C
ATOM   3704  HA  VAL X 229     -12.800 -26.205  10.140  0.00  0.00           H
ATOM   3705  CB  VAL X 229     -13.189 -27.579  11.833  0.00  0.00           C
ATOM   3706  HB  VAL X 229     -14.114 -27.898  12.313  0.00  0.00           H
ATOM   3707  CG1 VAL X 229     -12.367 -28.788  11.540  0.00  0.00           C
ATOM   3708 HG11 VAL X 229     -12.936 -29.548  11.004  0.00  0.00           H
ATOM   3709 HG12 VAL X 229     -11.608 -28.640  10.772  0.00  0.00           H
ATOM   3710 HG13 VAL X 229     -11.774 -29.168  12.372  0.00  0.00           H
ATOM   3711  CG2 VAL X 229     -12.457 -26.572  12.624  0.00  0.00           C
ATOM   3712 HG21 VAL X 229     -11.729 -25.986  12.064  0.00  0.00           H
ATOM   3713 HG22 VAL X 229     -13.174 -25.856  13.025  0.00  0.00           H
ATOM   3714 HG23 VAL X 229     -11.942 -27.063  13.449  0.00  0.00           H
ATOM   3715  C   VAL X 229     -14.094 -27.694   9.376  0.00  0.00           C
ATOM   3716  O   VAL X 229     -15.295 -27.996   9.175  0.00  0.00           O
ATOM   3717  N   ALA X 230     -13.106 -28.135   8.625  0.00  0.00           N
ATOM   3718  H   ALA X 230     -12.162 -27.995   8.955  0.00  0.00           H
ATOM   3719  CA  ALA X 230     -13.293 -28.865   7.337  0.00  0.00           C
ATOM   3720  HA  ALA X 230     -14.206 -29.457   7.394  0.00  0.00           H
ATOM   3721  CB  ALA X 230     -13.340 -27.857   6.189  0.00  0.00           C
ATOM   3722  HB1 ALA X 230     -13.680 -28.398   5.306  0.00  0.00           H
ATOM   3723  HB2 ALA X 230     -13.994 -27.008   6.392  0.00  0.00           H
ATOM   3724  HB3 ALA X 230     -12.360 -27.466   5.914  0.00  0.00           H
ATOM   3725  C   ALA X 230     -12.118 -29.817   7.091  0.00  0.00           C
ATOM   3726  O   ALA X 230     -11.003 -29.384   7.431  0.00  0.00           O
ATOM   3727  N   ASN X 231     -12.324 -30.987   6.436  0.00  0.00           N
ATOM   3728  H   ASN X 231     -13.192 -31.404   6.134  0.00  0.00           H
ATOM   3729  CA  ASN X 231     -11.154 -31.807   6.003  0.00  0.00           C
ATOM   3730  HA  ASN X 231     -10.648 -32.239   6.867  0.00  0.00           H
ATOM   3731  CB  ASN X 231     -11.611 -33.004   5.195  0.00  0.00           C
ATOM   3732  HB2 ASN X 231     -12.413 -33.573   5.665  0.00  0.00           H
ATOM   3733  HB3 ASN X 231     -12.023 -32.738   4.222  0.00  0.00           H
ATOM   3734  CG  ASN X 231     -10.487 -34.069   5.037  0.00  0.00           C
ATOM   3735  OD1 ASN X 231     -10.266 -34.830   5.973  0.00  0.00           O
ATOM   3736  ND2 ASN X 231      -9.866 -34.124   3.845  0.00  0.00           N
ATOM   3737 HD21 ASN X 231     -10.134 -33.478   3.116  0.00  0.00           H
ATOM   3738 HD22 ASN X 231      -9.404 -34.972   3.548  0.00  0.00           H
ATOM   3739  C   ASN X 231     -10.116 -30.986   5.150  0.00  0.00           C
ATOM   3740  O   ASN X 231      -8.898 -31.111   5.287  0.00  0.00           O
ATOM   3741  N   PHE X 232     -10.612 -30.094   4.256  0.00  0.00           N
ATOM   3742  H   PHE X 232     -11.592 -30.082   4.015  0.00  0.00           H
ATOM   3743  CA  PHE X 232      -9.819 -29.112   3.527  0.00  0.00           C
ATOM   3744  HA  PHE X 232      -8.807 -29.129   3.932  0.00  0.00           H
ATOM   3745  CB  PHE X 232      -9.698 -29.415   2.040  0.00  0.00           C
ATOM   3746  HB2 PHE X 232     -10.625 -29.191   1.513  0.00  0.00           H
ATOM   3747  HB3 PHE X 232      -8.989 -28.659   1.705  0.00  0.00           H
ATOM   3748  CG  PHE X 232      -9.290 -30.845   1.717  0.00  0.00           C
ATOM   3749  CD1 PHE X 232     -10.199 -31.735   1.204  0.00  0.00           C
ATOM   3750  HD1 PHE X 232     -11.183 -31.344   0.994  0.00  0.00           H
ATOM   3751  CE1 PHE X 232      -9.844 -33.069   0.889  0.00  0.00           C
ATOM   3752  HE1 PHE X 232     -10.521 -33.741   0.383  0.00  0.00           H
ATOM   3753  CZ  PHE X 232      -8.556 -33.539   1.230  0.00  0.00           C
ATOM   3754  HZ  PHE X 232      -8.287 -34.570   1.054  0.00  0.00           H
ATOM   3755  CE2 PHE X 232      -7.700 -32.665   1.932  0.00  0.00           C
ATOM   3756  HE2 PHE X 232      -6.685 -32.890   2.224  0.00  0.00           H
ATOM   3757  CD2 PHE X 232      -7.988 -31.304   2.070  0.00  0.00           C
ATOM   3758  HD2 PHE X 232      -7.261 -30.730   2.625  0.00  0.00           H
ATOM   3759  C   PHE X 232     -10.366 -27.667   3.715  0.00  0.00           C
ATOM   3760  O   PHE X 232     -11.448 -27.314   3.185  0.00  0.00           O
ATOM   3761  N   THR X 233      -9.550 -26.939   4.526  0.00  0.00           N
ATOM   3762  H   THR X 233      -8.602 -27.276   4.615  0.00  0.00           H
ATOM   3763  CA  THR X 233      -9.917 -25.551   4.924  0.00  0.00           C
ATOM   3764  HA  THR X 233     -10.991 -25.364   4.900  0.00  0.00           H
ATOM   3765  CB  THR X 233      -9.346 -25.207   6.299  0.00  0.00           C
ATOM   3766  HB  THR X 233      -9.518 -24.160   6.551  0.00  0.00           H
ATOM   3767  CG2 THR X 233      -9.807 -26.159   7.404  0.00  0.00           C
ATOM   3768 HG21 THR X 233      -9.455 -27.174   7.214  0.00  0.00           H
ATOM   3769 HG22 THR X 233      -9.424 -25.814   8.364  0.00  0.00           H
ATOM   3770 HG23 THR X 233     -10.890 -26.217   7.512  0.00  0.00           H
ATOM   3771  OG1 THR X 233      -7.917 -25.383   6.282  0.00  0.00           O
ATOM   3772  HG1 THR X 233      -7.683 -26.277   6.540  0.00  0.00           H
ATOM   3773  C   THR X 233      -9.378 -24.479   3.944  0.00  0.00           C
ATOM   3774  O   THR X 233     -10.037 -23.429   3.837  0.00  0.00           O
ATOM   3775  N   LYS X 234      -8.217 -24.736   3.272  0.00  0.00           N
ATOM   3776  H   LYS X 234      -7.726 -25.602   3.438  0.00  0.00           H
ATOM   3777  CA  LYS X 234      -7.620 -23.812   2.308  0.00  0.00           C
ATOM   3778  HA  LYS X 234      -7.636 -22.825   2.771  0.00  0.00           H
ATOM   3779  CB  LYS X 234      -6.130 -24.221   2.124  0.00  0.00           C
ATOM   3780  HB2 LYS X 234      -5.753 -24.423   3.126  0.00  0.00           H
ATOM   3781  HB3 LYS X 234      -5.946 -25.136   1.561  0.00  0.00           H
ATOM   3782  CG  LYS X 234      -5.177 -23.104   1.515  0.00  0.00           C
ATOM   3783  HG2 LYS X 234      -5.602 -22.831   0.549  0.00  0.00           H
ATOM   3784  HG3 LYS X 234      -5.175 -22.204   2.130  0.00  0.00           H
ATOM   3785  CD  LYS X 234      -3.746 -23.648   1.284  0.00  0.00           C
ATOM   3786  HD2 LYS X 234      -3.319 -23.759   2.281  0.00  0.00           H
ATOM   3787  HD3 LYS X 234      -3.881 -24.644   0.862  0.00  0.00           H
ATOM   3788  CE  LYS X 234      -2.841 -22.854   0.357  0.00  0.00           C
ATOM   3789  HE2 LYS X 234      -3.332 -22.375  -0.491  0.00  0.00           H
ATOM   3790  HE3 LYS X 234      -2.449 -22.018   0.937  0.00  0.00           H
ATOM   3791  NZ  LYS X 234      -1.610 -23.596   0.138  0.00  0.00           N
ATOM   3792  HZ1 LYS X 234      -0.879 -22.951  -0.127  0.00  0.00           H
ATOM   3793  HZ2 LYS X 234      -1.276 -23.786   1.073  0.00  0.00           H
ATOM   3794  HZ3 LYS X 234      -1.544 -24.276  -0.606  0.00  0.00           H
ATOM   3795  C   LYS X 234      -8.420 -23.514   1.014  0.00  0.00           C
ATOM   3796  O   LYS X 234      -8.379 -22.319   0.583  0.00  0.00           O
ATOM   3797  N   PRO X 235      -9.246 -24.399   0.425  0.00  0.00           N
ATOM   3798  CD  PRO X 235      -9.280 -25.863   0.694  0.00  0.00           C
ATOM   3799  HD2 PRO X 235      -9.899 -26.046   1.573  0.00  0.00           H
ATOM   3800  HD3 PRO X 235      -8.233 -26.101   0.882  0.00  0.00           H
ATOM   3801  CG  PRO X 235      -9.769 -26.404  -0.633  0.00  0.00           C
ATOM   3802  HG2 PRO X 235      -8.882 -26.514  -1.258  0.00  0.00           H
ATOM   3803  HG3 PRO X 235     -10.186 -27.400  -0.479  0.00  0.00           H
ATOM   3804  CB  PRO X 235     -10.850 -25.379  -1.093  0.00  0.00           C
ATOM   3805  HB2 PRO X 235     -11.077 -25.517  -2.150  0.00  0.00           H
ATOM   3806  HB3 PRO X 235     -11.705 -25.394  -0.416  0.00  0.00           H
ATOM   3807  CA  PRO X 235      -9.930 -24.141  -0.868  0.00  0.00           C
ATOM   3808  HA  PRO X 235      -9.208 -24.137  -1.685  0.00  0.00           H
ATOM   3809  C   PRO X 235     -10.749 -22.855  -1.018  0.00  0.00           C
ATOM   3810  O   PRO X 235     -11.533 -22.444  -0.181  0.00  0.00           O
ATOM   3811  N   ARG X 236     -10.669 -22.261  -2.212  0.00  0.00           N
ATOM   3812  H   ARG X 236      -9.970 -22.719  -2.778  0.00  0.00           H
ATOM   3813  CA  ARG X 236     -11.377 -21.003  -2.637  0.00  0.00           C
ATOM   3814  HA  ARG X 236     -11.384 -20.334  -1.776  0.00  0.00           H
ATOM   3815  CB  ARG X 236     -10.806 -20.322  -3.990  0.00  0.00           C
ATOM   3816  HB2 ARG X 236     -11.079 -20.924  -4.857  0.00  0.00           H
ATOM   3817  HB3 ARG X 236     -11.293 -19.350  -4.074  0.00  0.00           H
ATOM   3818  CG  ARG X 236      -9.261 -20.088  -3.883  0.00  0.00           C
ATOM   3819  HG2 ARG X 236      -9.100 -19.312  -3.135  0.00  0.00           H
ATOM   3820  HG3 ARG X 236      -8.819 -21.023  -3.539  0.00  0.00           H
ATOM   3821  CD  ARG X 236      -8.613 -19.715  -5.234  0.00  0.00           C
ATOM   3822  HD2 ARG X 236      -9.194 -18.896  -5.659  0.00  0.00           H
ATOM   3823  HD3 ARG X 236      -7.639 -19.270  -5.029  0.00  0.00           H
ATOM   3824  NE  ARG X 236      -8.420 -20.807  -6.175  0.00  0.00           N
ATOM   3825  HE  ARG X 236      -8.302 -21.704  -5.726  0.00  0.00           H
ATOM   3826  CZ  ARG X 236      -8.080 -20.703  -7.417  0.00  0.00           C
ATOM   3827  NH1 ARG X 236      -7.782 -21.819  -8.044  0.00  0.00           N
ATOM   3828 HH11 ARG X 236      -7.675 -21.802  -9.048  0.00  0.00           H
ATOM   3829 HH12 ARG X 236      -8.126 -22.670  -7.623  0.00  0.00           H
ATOM   3830  NH2 ARG X 236      -7.989 -19.601  -8.064  0.00  0.00           N
ATOM   3831 HH21 ARG X 236      -7.934 -19.535  -9.071  0.00  0.00           H
ATOM   3832 HH22 ARG X 236      -7.862 -18.747  -7.540  0.00  0.00           H
ATOM   3833  C   ARG X 236     -12.867 -21.252  -2.915  0.00  0.00           C
ATOM   3834  O   ARG X 236     -13.547 -20.339  -3.299  0.00  0.00           O
ATOM   3835  N   THR X 237     -13.220 -22.572  -2.930  0.00  0.00           N
ATOM   3836  H   THR X 237     -12.430 -23.181  -2.771  0.00  0.00           H
ATOM   3837  CA  THR X 237     -14.591 -23.057  -2.956  0.00  0.00           C
ATOM   3838  HA  THR X 237     -15.140 -22.434  -3.662  0.00  0.00           H
ATOM   3839  CB  THR X 237     -14.625 -24.555  -3.367  0.00  0.00           C
ATOM   3840  HB  THR X 237     -15.661 -24.886  -3.426  0.00  0.00           H
ATOM   3841  CG2 THR X 237     -13.989 -24.912  -4.652  0.00  0.00           C
ATOM   3842 HG21 THR X 237     -14.250 -24.178  -5.415  0.00  0.00           H
ATOM   3843 HG22 THR X 237     -12.900 -24.949  -4.612  0.00  0.00           H
ATOM   3844 HG23 THR X 237     -14.317 -25.896  -4.985  0.00  0.00           H
ATOM   3845  OG1 THR X 237     -14.045 -25.341  -2.360  0.00  0.00           O
ATOM   3846  HG1 THR X 237     -14.468 -26.201  -2.399  0.00  0.00           H
ATOM   3847  C   THR X 237     -15.353 -22.864  -1.692  0.00  0.00           C
ATOM   3848  O   THR X 237     -16.548 -23.228  -1.649  0.00  0.00           O
ATOM   3849  N   ILE X 238     -14.858 -22.286  -0.605  0.00  0.00           N
ATOM   3850  H   ILE X 238     -13.871 -22.096  -0.511  0.00  0.00           H
ATOM   3851  CA  ILE X 238     -15.596 -21.996   0.652  0.00  0.00           C
ATOM   3852  HA  ILE X 238     -16.538 -22.524   0.509  0.00  0.00           H
ATOM   3853  CB  ILE X 238     -14.951 -22.587   1.956  0.00  0.00           C
ATOM   3854  HB  ILE X 238     -14.055 -21.967   1.951  0.00  0.00           H
ATOM   3855  CG2 ILE X 238     -15.706 -22.189   3.238  0.00  0.00           C
ATOM   3856 HG21 ILE X 238     -16.647 -22.728   3.342  0.00  0.00           H
ATOM   3857 HG22 ILE X 238     -15.091 -22.384   4.116  0.00  0.00           H
ATOM   3858 HG23 ILE X 238     -15.854 -21.115   3.127  0.00  0.00           H
ATOM   3859  CG1 ILE X 238     -14.823 -24.133   1.807  0.00  0.00           C
ATOM   3860 HG12 ILE X 238     -15.685 -24.627   2.256  0.00  0.00           H
ATOM   3861 HG13 ILE X 238     -14.687 -24.347   0.747  0.00  0.00           H
ATOM   3862  CD1 ILE X 238     -13.512 -24.501   2.570  0.00  0.00           C
ATOM   3863 HD11 ILE X 238     -13.660 -24.079   3.564  0.00  0.00           H
ATOM   3864 HD12 ILE X 238     -13.502 -25.590   2.608  0.00  0.00           H
ATOM   3865 HD13 ILE X 238     -12.609 -24.098   2.111  0.00  0.00           H
ATOM   3866  C   ILE X 238     -16.042 -20.482   0.651  0.00  0.00           C
ATOM   3867  O   ILE X 238     -15.213 -19.594   0.538  0.00  0.00           O
ATOM   3868  N   PRO X 239     -17.347 -20.199   0.699  0.00  0.00           N
ATOM   3869  CD  PRO X 239     -18.420 -21.200   0.739  0.00  0.00           C
ATOM   3870  HD2 PRO X 239     -18.419 -21.731   1.691  0.00  0.00           H
ATOM   3871  HD3 PRO X 239     -18.309 -21.889  -0.098  0.00  0.00           H
ATOM   3872  CG  PRO X 239     -19.751 -20.489   0.668  0.00  0.00           C
ATOM   3873  HG2 PRO X 239     -20.048 -20.275  -0.358  0.00  0.00           H
ATOM   3874  HG3 PRO X 239     -20.534 -21.063   1.164  0.00  0.00           H
ATOM   3875  CB  PRO X 239     -19.398 -19.220   1.402  0.00  0.00           C
ATOM   3876  HB2 PRO X 239     -20.060 -18.417   1.076  0.00  0.00           H
ATOM   3877  HB3 PRO X 239     -19.505 -19.313   2.483  0.00  0.00           H
ATOM   3878  CA  PRO X 239     -17.988 -18.878   0.953  0.00  0.00           C
ATOM   3879  HA  PRO X 239     -17.814 -18.307   0.040  0.00  0.00           H
ATOM   3880  C   PRO X 239     -17.318 -18.132   2.154  0.00  0.00           C
ATOM   3881  O   PRO X 239     -17.164 -18.726   3.214  0.00  0.00           O
ATOM   3882  N   ASN X 240     -17.153 -16.864   2.046  0.00  0.00           N
ATOM   3883  H   ASN X 240     -17.507 -16.396   1.224  0.00  0.00           H
ATOM   3884  CA  ASN X 240     -16.630 -16.029   3.189  0.00  0.00           C
ATOM   3885  HA  ASN X 240     -16.435 -15.026   2.808  0.00  0.00           H
ATOM   3886  CB  ASN X 240     -17.793 -15.870   4.199  0.00  0.00           C
ATOM   3887  HB2 ASN X 240     -17.982 -16.836   4.667  0.00  0.00           H
ATOM   3888  HB3 ASN X 240     -17.574 -15.095   4.933  0.00  0.00           H
ATOM   3889  CG  ASN X 240     -19.082 -15.399   3.577  0.00  0.00           C
ATOM   3890  OD1 ASN X 240     -19.047 -14.480   2.704  0.00  0.00           O
ATOM   3891  ND2 ASN X 240     -20.187 -16.048   3.948  0.00  0.00           N
ATOM   3892 HD21 ASN X 240     -21.082 -15.620   3.757  0.00  0.00           H
ATOM   3893 HD22 ASN X 240     -20.125 -16.674   4.737  0.00  0.00           H
ATOM   3894  C   ASN X 240     -15.285 -16.304   3.901  0.00  0.00           C
ATOM   3895  O   ASN X 240     -14.854 -15.438   4.694  0.00  0.00           O
ATOM   3896  N   SER X 241     -14.632 -17.434   3.633  0.00  0.00           N
ATOM   3897  H   SER X 241     -15.113 -18.047   2.990  0.00  0.00           H
ATOM   3898  CA  SER X 241     -13.287 -17.837   4.245  0.00  0.00           C
ATOM   3899  HA  SER X 241     -13.431 -17.904   5.324  0.00  0.00           H
ATOM   3900  CB  SER X 241     -12.768 -19.155   3.616  0.00  0.00           C
ATOM   3901  HB2 SER X 241     -13.435 -19.953   3.940  0.00  0.00           H
ATOM   3902  HB3 SER X 241     -12.935 -19.230   2.541  0.00  0.00           H
ATOM   3903  OG  SER X 241     -11.388 -19.378   3.803  0.00  0.00           O
ATOM   3904  HG  SER X 241     -11.200 -20.088   3.185  0.00  0.00           H
ATOM   3905  C   SER X 241     -12.205 -16.765   3.973  0.00  0.00           C
ATOM   3906  O   SER X 241     -12.242 -16.181   2.870  0.00  0.00           O
ATOM   3907  N   LEU X 242     -11.308 -16.420   4.857  0.00  0.00           N
ATOM   3908  H   LEU X 242     -11.404 -16.991   5.685  0.00  0.00           H
ATOM   3909  CA  LEU X 242     -10.448 -15.280   4.842  0.00  0.00           C
ATOM   3910  HA  LEU X 242     -11.110 -14.424   4.715  0.00  0.00           H
ATOM   3911  CB  LEU X 242      -9.789 -15.210   6.204  0.00  0.00           C
ATOM   3912  HB2 LEU X 242      -9.255 -16.143   6.390  0.00  0.00           H
ATOM   3913  HB3 LEU X 242      -9.018 -14.442   6.148  0.00  0.00           H
ATOM   3914  CG  LEU X 242     -10.583 -14.738   7.373  0.00  0.00           C
ATOM   3915  HG  LEU X 242     -11.588 -15.145   7.263  0.00  0.00           H
ATOM   3916  CD1 LEU X 242      -9.904 -15.059   8.738  0.00  0.00           C
ATOM   3917 HD11 LEU X 242      -9.897 -16.137   8.896  0.00  0.00           H
ATOM   3918 HD12 LEU X 242      -8.918 -14.596   8.730  0.00  0.00           H
ATOM   3919 HD13 LEU X 242     -10.509 -14.758   9.594  0.00  0.00           H
ATOM   3920  CD2 LEU X 242     -10.777 -13.242   7.434  0.00  0.00           C
ATOM   3921 HD21 LEU X 242     -11.217 -12.950   6.481  0.00  0.00           H
ATOM   3922 HD22 LEU X 242     -11.401 -13.087   8.314  0.00  0.00           H
ATOM   3923 HD23 LEU X 242      -9.845 -12.676   7.461  0.00  0.00           H
ATOM   3924  C   LEU X 242      -9.382 -15.390   3.686  0.00  0.00           C
ATOM   3925  O   LEU X 242      -8.272 -14.831   3.829  0.00  0.00           O
ATOM   3926  N   LEU X 243      -9.655 -16.199   2.604  0.00  0.00           N
ATOM   3927  H   LEU X 243     -10.556 -16.655   2.567  0.00  0.00           H
ATOM   3928  CA  LEU X 243      -8.727 -16.467   1.527  0.00  0.00           C
ATOM   3929  HA  LEU X 243      -7.937 -15.718   1.572  0.00  0.00           H
ATOM   3930  CB  LEU X 243      -8.212 -17.894   1.749  0.00  0.00           C
ATOM   3931  HB2 LEU X 243      -7.918 -17.929   2.798  0.00  0.00           H
ATOM   3932  HB3 LEU X 243      -9.005 -18.631   1.626  0.00  0.00           H
ATOM   3933  CG  LEU X 243      -6.932 -18.265   0.975  0.00  0.00           C
ATOM   3934  HG  LEU X 243      -6.234 -17.431   0.907  0.00  0.00           H
ATOM   3935  CD1 LEU X 243      -6.397 -19.493   1.616  0.00  0.00           C
ATOM   3936 HD11 LEU X 243      -5.845 -19.135   2.485  0.00  0.00           H
ATOM   3937 HD12 LEU X 243      -7.180 -20.202   1.882  0.00  0.00           H
ATOM   3938 HD13 LEU X 243      -5.681 -20.018   0.983  0.00  0.00           H
ATOM   3939  CD2 LEU X 243      -7.133 -18.582  -0.478  0.00  0.00           C
ATOM   3940 HD21 LEU X 243      -7.382 -17.691  -1.054  0.00  0.00           H
ATOM   3941 HD22 LEU X 243      -6.243 -19.022  -0.929  0.00  0.00           H
ATOM   3942 HD23 LEU X 243      -8.014 -19.221  -0.529  0.00  0.00           H
ATOM   3943  C   LEU X 243      -9.439 -16.226   0.184  0.00  0.00           C
ATOM   3944  O   LEU X 243      -8.961 -15.403  -0.597  0.00  0.00           O
ATOM   3945  N   PRO X 244     -10.621 -16.803  -0.063  0.00  0.00           N
ATOM   3946  CD  PRO X 244     -11.156 -18.003   0.527  0.00  0.00           C
ATOM   3947  HD2 PRO X 244     -11.298 -17.910   1.604  0.00  0.00           H
ATOM   3948  HD3 PRO X 244     -10.611 -18.885   0.191  0.00  0.00           H
ATOM   3949  CG  PRO X 244     -12.532 -18.190  -0.018  0.00  0.00           C
ATOM   3950  HG2 PRO X 244     -12.858 -19.227   0.066  0.00  0.00           H
ATOM   3951  HG3 PRO X 244     -13.178 -17.577   0.610  0.00  0.00           H
ATOM   3952  CB  PRO X 244     -12.357 -17.655  -1.404  0.00  0.00           C
ATOM   3953  HB2 PRO X 244     -11.782 -18.244  -2.118  0.00  0.00           H
ATOM   3954  HB3 PRO X 244     -13.352 -17.386  -1.756  0.00  0.00           H
ATOM   3955  CA  PRO X 244     -11.525 -16.415  -1.129  0.00  0.00           C
ATOM   3956  HA  PRO X 244     -10.895 -16.159  -1.981  0.00  0.00           H
ATOM   3957  C   PRO X 244     -12.340 -15.137  -0.704  0.00  0.00           C
ATOM   3958  O   PRO X 244     -12.855 -14.495  -1.668  0.00  0.00           O
ATOM   3959  N   SER X 245     -12.275 -14.704   0.544  0.00  0.00           N
ATOM   3960  H   SER X 245     -11.813 -15.151   1.322  0.00  0.00           H
ATOM   3961  CA  SER X 245     -12.874 -13.498   1.002  0.00  0.00           C
ATOM   3962  HA  SER X 245     -13.686 -13.225   0.328  0.00  0.00           H
ATOM   3963  CB  SER X 245     -13.663 -13.719   2.291  0.00  0.00           C
ATOM   3964  HB2 SER X 245     -14.310 -14.596   2.278  0.00  0.00           H
ATOM   3965  HB3 SER X 245     -12.924 -13.821   3.085  0.00  0.00           H
ATOM   3966  OG  SER X 245     -14.446 -12.530   2.569  0.00  0.00           O
ATOM   3967  HG  SER X 245     -14.765 -12.603   3.471  0.00  0.00           H
ATOM   3968  C   SER X 245     -11.924 -12.347   1.096  0.00  0.00           C
ATOM   3969  O   SER X 245     -10.913 -12.380   1.747  0.00  0.00           O
ATOM   3970  N   THR X 246     -12.324 -11.231   0.427  0.00  0.00           N
ATOM   3971  H   THR X 246     -13.121 -11.360  -0.179  0.00  0.00           H
ATOM   3972  CA  THR X 246     -11.717  -9.902   0.687  0.00  0.00           C
ATOM   3973  HA  THR X 246     -10.668 -10.124   0.878  0.00  0.00           H
ATOM   3974  CB  THR X 246     -11.756  -9.059  -0.584  0.00  0.00           C
ATOM   3975  HB  THR X 246     -11.354  -9.705  -1.364  0.00  0.00           H
ATOM   3976  CG2 THR X 246     -13.093  -8.616  -1.018  0.00  0.00           C
ATOM   3977 HG21 THR X 246     -13.775  -9.465  -0.972  0.00  0.00           H
ATOM   3978 HG22 THR X 246     -13.398  -7.816  -0.343  0.00  0.00           H
ATOM   3979 HG23 THR X 246     -13.055  -8.200  -2.025  0.00  0.00           H
ATOM   3980  OG1 THR X 246     -10.985  -7.913  -0.440  0.00  0.00           O
ATOM   3981  HG1 THR X 246     -10.076  -8.220  -0.394  0.00  0.00           H
ATOM   3982  C   THR X 246     -12.254  -9.188   1.910  0.00  0.00           C
ATOM   3983  O   THR X 246     -13.434  -8.907   2.123  0.00  0.00           O
ATOM   3984  N   THR X 247     -11.232  -8.931   2.713  0.00  0.00           N
ATOM   3985  H   THR X 247     -10.316  -9.206   2.386  0.00  0.00           H
ATOM   3986  CA  THR X 247     -11.422  -8.237   4.003  0.00  0.00           C
ATOM   3987  HA  THR X 247     -12.264  -8.751   4.465  0.00  0.00           H
ATOM   3988  CB  THR X 247     -10.174  -8.479   4.911  0.00  0.00           C
ATOM   3989  HB  THR X 247     -10.319  -8.194   5.953  0.00  0.00           H
ATOM   3990  CG2 THR X 247      -9.579  -9.874   4.901  0.00  0.00           C
ATOM   3991 HG21 THR X 247      -9.543 -10.246   3.877  0.00  0.00           H
ATOM   3992 HG22 THR X 247      -8.578  -9.936   5.329  0.00  0.00           H
ATOM   3993 HG23 THR X 247     -10.246 -10.543   5.445  0.00  0.00           H
ATOM   3994  OG1 THR X 247      -9.003  -7.814   4.461  0.00  0.00           O
ATOM   3995  HG1 THR X 247      -8.623  -8.289   3.718  0.00  0.00           H
ATOM   3996  C   THR X 247     -11.650  -6.758   3.877  0.00  0.00           C
ATOM   3997  O   THR X 247     -12.075  -6.092   4.859  0.00  0.00           O
ATOM   3998  N   GLY X 248     -11.366  -6.197   2.672  0.00  0.00           N
ATOM   3999  H   GLY X 248     -10.877  -6.815   2.040  0.00  0.00           H
ATOM   4000  CA  GLY X 248     -11.416  -4.776   2.507  0.00  0.00           C
ATOM   4001  HA2 GLY X 248     -12.423  -4.367   2.592  0.00  0.00           H
ATOM   4002  HA3 GLY X 248     -11.120  -4.578   1.477  0.00  0.00           H
ATOM   4003  C   GLY X 248     -10.556  -3.960   3.449  0.00  0.00           C
ATOM   4004  O   GLY X 248     -10.802  -2.756   3.649  0.00  0.00           O
ATOM   4005  N   LEU X 249      -9.547  -4.502   4.055  0.00  0.00           N
ATOM   4006  H   LEU X 249      -9.304  -5.413   3.694  0.00  0.00           H
ATOM   4007  CA  LEU X 249      -8.764  -3.983   5.167  0.00  0.00           C
ATOM   4008  HA  LEU X 249      -9.196  -3.159   5.736  0.00  0.00           H
ATOM   4009  CB  LEU X 249      -8.469  -5.089   6.240  0.00  0.00           C
ATOM   4010  HB2 LEU X 249      -8.144  -5.989   5.718  0.00  0.00           H
ATOM   4011  HB3 LEU X 249      -7.680  -4.643   6.846  0.00  0.00           H
ATOM   4012  CG  LEU X 249      -9.637  -5.458   7.160  0.00  0.00           C
ATOM   4013  HG  LEU X 249     -10.308  -6.114   6.604  0.00  0.00           H
ATOM   4014  CD1 LEU X 249      -8.981  -6.257   8.197  0.00  0.00           C
ATOM   4015 HD11 LEU X 249      -8.532  -7.147   7.757  0.00  0.00           H
ATOM   4016 HD12 LEU X 249      -8.264  -5.616   8.710  0.00  0.00           H
ATOM   4017 HD13 LEU X 249      -9.633  -6.551   9.019  0.00  0.00           H
ATOM   4018  CD2 LEU X 249     -10.471  -4.376   7.727  0.00  0.00           C
ATOM   4019 HD21 LEU X 249     -11.115  -4.632   8.568  0.00  0.00           H
ATOM   4020 HD22 LEU X 249      -9.757  -3.650   8.117  0.00  0.00           H
ATOM   4021 HD23 LEU X 249     -11.208  -3.985   7.025  0.00  0.00           H
ATOM   4022  C   LEU X 249      -7.515  -3.334   4.723  0.00  0.00           C
ATOM   4023  O   LEU X 249      -6.890  -2.628   5.466  0.00  0.00           O
ATOM   4024  N   SER X 250      -7.072  -3.613   3.507  0.00  0.00           N
ATOM   4025  H   SER X 250      -7.548  -4.269   2.904  0.00  0.00           H
ATOM   4026  CA  SER X 250      -5.819  -3.104   2.907  0.00  0.00           C
ATOM   4027  HA  SER X 250      -5.006  -3.513   3.506  0.00  0.00           H
ATOM   4028  CB  SER X 250      -5.546  -3.798   1.497  0.00  0.00           C
ATOM   4029  HB2 SER X 250      -4.485  -3.600   1.344  0.00  0.00           H
ATOM   4030  HB3 SER X 250      -5.781  -4.858   1.602  0.00  0.00           H
ATOM   4031  OG  SER X 250      -6.382  -3.215   0.487  0.00  0.00           O
ATOM   4032  HG  SER X 250      -5.831  -2.912  -0.238  0.00  0.00           H
ATOM   4033  C   SER X 250      -5.658  -1.595   2.880  0.00  0.00           C
ATOM   4034  O   SER X 250      -4.540  -1.158   3.193  0.00  0.00           O
ATOM   4035  N   PRO X 251      -6.702  -0.701   2.662  0.00  0.00           N
ATOM   4036  CD  PRO X 251      -8.030  -1.038   2.196  0.00  0.00           C
ATOM   4037  HD2 PRO X 251      -8.729  -1.127   3.028  0.00  0.00           H
ATOM   4038  HD3 PRO X 251      -7.988  -1.923   1.562  0.00  0.00           H
ATOM   4039  CG  PRO X 251      -8.367   0.230   1.328  0.00  0.00           C
ATOM   4040  HG2 PRO X 251      -7.604   0.231   0.549  0.00  0.00           H
ATOM   4041  HG3 PRO X 251      -9.348   0.374   0.876  0.00  0.00           H
ATOM   4042  CB  PRO X 251      -7.980   1.352   2.274  0.00  0.00           C
ATOM   4043  HB2 PRO X 251      -7.738   2.244   1.697  0.00  0.00           H
ATOM   4044  HB3 PRO X 251      -8.729   1.561   3.038  0.00  0.00           H
ATOM   4045  CA  PRO X 251      -6.618   0.787   2.791  0.00  0.00           C
ATOM   4046  HA  PRO X 251      -5.805   1.234   2.220  0.00  0.00           H
ATOM   4047  C   PRO X 251      -6.269   1.241   4.274  0.00  0.00           C
ATOM   4048  O   PRO X 251      -5.469   2.169   4.491  0.00  0.00           O
ATOM   4049  N   TYR X 252      -6.812   0.545   5.227  0.00  0.00           N
ATOM   4050  H   TYR X 252      -7.395  -0.251   5.015  0.00  0.00           H
ATOM   4051  CA  TYR X 252      -6.650   0.938   6.596  0.00  0.00           C
ATOM   4052  HA  TYR X 252      -6.695   2.024   6.507  0.00  0.00           H
ATOM   4053  CB  TYR X 252      -7.850   0.339   7.404  0.00  0.00           C
ATOM   4054  HB2 TYR X 252      -7.708  -0.733   7.541  0.00  0.00           H
ATOM   4055  HB3 TYR X 252      -7.761   0.710   8.425  0.00  0.00           H
ATOM   4056  CG  TYR X 252      -9.176   0.776   6.997  0.00  0.00           C
ATOM   4057  CD1 TYR X 252      -9.744   1.856   7.643  0.00  0.00           C
ATOM   4058  HD1 TYR X 252      -9.284   2.441   8.425  0.00  0.00           H
ATOM   4059  CE1 TYR X 252     -11.041   2.313   7.129  0.00  0.00           C
ATOM   4060  HE1 TYR X 252     -11.481   3.218   7.521  0.00  0.00           H
ATOM   4061  CZ  TYR X 252     -11.643   1.596   6.057  0.00  0.00           C
ATOM   4062  OH  TYR X 252     -12.716   2.124   5.432  0.00  0.00           O
ATOM   4063  HH  TYR X 252     -12.903   3.037   5.664  0.00  0.00           H
ATOM   4064  CE2 TYR X 252     -11.095   0.421   5.554  0.00  0.00           C
ATOM   4065  HE2 TYR X 252     -11.578  -0.099   4.740  0.00  0.00           H
ATOM   4066  CD2 TYR X 252      -9.839   0.065   5.959  0.00  0.00           C
ATOM   4067  HD2 TYR X 252      -9.342  -0.788   5.522  0.00  0.00           H
ATOM   4068  C   TYR X 252      -5.216   0.605   7.156  0.00  0.00           C
ATOM   4069  O   TYR X 252      -4.555   1.390   7.852  0.00  0.00           O
ATOM   4070  N   PHE X 253      -4.626  -0.555   6.765  0.00  0.00           N
ATOM   4071  H   PHE X 253      -5.117  -1.172   6.134  0.00  0.00           H
ATOM   4072  CA  PHE X 253      -3.310  -0.990   7.094  0.00  0.00           C
ATOM   4073  HA  PHE X 253      -3.170  -0.922   8.173  0.00  0.00           H
ATOM   4074  CB  PHE X 253      -3.147  -2.406   6.697  0.00  0.00           C
ATOM   4075  HB2 PHE X 253      -3.438  -2.478   5.649  0.00  0.00           H
ATOM   4076  HB3 PHE X 253      -2.117  -2.761   6.721  0.00  0.00           H
ATOM   4077  CG  PHE X 253      -3.919  -3.404   7.471  0.00  0.00           C
ATOM   4078  CD1 PHE X 253      -3.617  -3.503   8.820  0.00  0.00           C
ATOM   4079  HD1 PHE X 253      -2.854  -2.854   9.224  0.00  0.00           H
ATOM   4080  CE1 PHE X 253      -4.311  -4.464   9.553  0.00  0.00           C
ATOM   4081  HE1 PHE X 253      -4.329  -4.394  10.631  0.00  0.00           H
ATOM   4082  CZ  PHE X 253      -5.224  -5.469   8.917  0.00  0.00           C
ATOM   4083  HZ  PHE X 253      -5.848  -6.091   9.542  0.00  0.00           H
ATOM   4084  CE2 PHE X 253      -5.416  -5.333   7.527  0.00  0.00           C
ATOM   4085  HE2 PHE X 253      -6.037  -6.079   7.052  0.00  0.00           H
ATOM   4086  CD2 PHE X 253      -4.754  -4.305   6.834  0.00  0.00           C
ATOM   4087  HD2 PHE X 253      -4.952  -4.267   5.773  0.00  0.00           H
ATOM   4088  C   PHE X 253      -2.251  -0.039   6.419  0.00  0.00           C
ATOM   4089  O   PHE X 253      -1.421   0.517   7.141  0.00  0.00           O
ATOM   4090  N   SER X 254      -2.430   0.137   5.084  0.00  0.00           N
ATOM   4091  H   SER X 254      -3.107  -0.431   4.595  0.00  0.00           H
ATOM   4092  CA  SER X 254      -1.503   0.893   4.284  0.00  0.00           C
ATOM   4093  HA  SER X 254      -0.492   0.517   4.437  0.00  0.00           H
ATOM   4094  CB  SER X 254      -1.798   0.797   2.740  0.00  0.00           C
ATOM   4095  HB2 SER X 254      -2.841   1.067   2.577  0.00  0.00           H
ATOM   4096  HB3 SER X 254      -1.143   1.432   2.143  0.00  0.00           H
ATOM   4097  OG  SER X 254      -1.458  -0.566   2.379  0.00  0.00           O
ATOM   4098  HG  SER X 254      -1.255  -0.521   1.442  0.00  0.00           H
ATOM   4099  C   SER X 254      -1.553   2.439   4.588  0.00  0.00           C
ATOM   4100  O   SER X 254      -0.528   3.078   4.425  0.00  0.00           O
ATOM   4101  N   MET X 255      -2.601   2.954   5.265  0.00  0.00           N
ATOM   4102  H   MET X 255      -3.403   2.345   5.345  0.00  0.00           H
ATOM   4103  CA  MET X 255      -2.737   4.248   5.932  0.00  0.00           C
ATOM   4104  HA  MET X 255      -1.840   4.824   5.706  0.00  0.00           H
ATOM   4105  CB  MET X 255      -3.987   4.959   5.313  0.00  0.00           C
ATOM   4106  HB2 MET X 255      -4.848   4.320   5.508  0.00  0.00           H
ATOM   4107  HB3 MET X 255      -4.162   5.921   5.794  0.00  0.00           H
ATOM   4108  CG  MET X 255      -3.950   5.142   3.853  0.00  0.00           C
ATOM   4109  HG2 MET X 255      -3.336   4.338   3.448  0.00  0.00           H
ATOM   4110  HG3 MET X 255      -4.940   4.948   3.441  0.00  0.00           H
ATOM   4111  SD  MET X 255      -3.268   6.806   3.170  0.00  0.00           S
ATOM   4112  CE  MET X 255      -1.649   6.717   3.853  0.00  0.00           C
ATOM   4113  HE1 MET X 255      -0.968   7.443   3.408  0.00  0.00           H
ATOM   4114  HE2 MET X 255      -1.690   6.905   4.926  0.00  0.00           H
ATOM   4115  HE3 MET X 255      -1.396   5.678   3.640  0.00  0.00           H
ATOM   4116  C   MET X 255      -2.781   4.190   7.525  0.00  0.00           C
ATOM   4117  O   MET X 255      -3.168   5.114   8.178  0.00  0.00           O
ATOM   4118  N   GLY X 256      -2.320   3.037   8.047  0.00  0.00           N
ATOM   4119  H   GLY X 256      -2.229   2.202   7.486  0.00  0.00           H
ATOM   4120  CA  GLY X 256      -2.126   2.980   9.489  0.00  0.00           C
ATOM   4121  HA2 GLY X 256      -1.530   3.838   9.801  0.00  0.00           H
ATOM   4122  HA3 GLY X 256      -1.624   2.054   9.767  0.00  0.00           H
ATOM   4123  C   GLY X 256      -3.341   3.044  10.432  0.00  0.00           C
ATOM   4124  O   GLY X 256      -3.258   3.104  11.597  0.00  0.00           O
ATOM   4125  N   CYS X 257      -4.559   3.154   9.862  0.00  0.00           N
ATOM   4126  H   CYS X 257      -4.600   3.300   8.864  0.00  0.00           H
ATOM   4127  CA  CYS X 257      -5.889   3.156  10.528  0.00  0.00           C
ATOM   4128  HA  CYS X 257      -5.808   3.919  11.302  0.00  0.00           H
ATOM   4129  CB  CYS X 257      -6.968   3.509   9.494  0.00  0.00           C
ATOM   4130  HB2 CYS X 257      -6.951   2.872   8.609  0.00  0.00           H
ATOM   4131  HB3 CYS X 257      -7.921   3.342   9.997  0.00  0.00           H
ATOM   4132  SG  CYS X 257      -6.687   5.294   8.967  0.00  0.00           S
ATOM   4133  HG  CYS X 257      -5.351   5.301   8.968  0.00  0.00           H
ATOM   4134  C   CYS X 257      -6.149   1.791  11.255  0.00  0.00           C
ATOM   4135  O   CYS X 257      -7.073   1.644  12.011  0.00  0.00           O
ATOM   4136  N   LEU X 258      -5.525   0.648  10.801  0.00  0.00           N
ATOM   4137  H   LEU X 258      -4.835   0.899  10.107  0.00  0.00           H
ATOM   4138  CA  LEU X 258      -5.383  -0.657  11.454  0.00  0.00           C
ATOM   4139  HA  LEU X 258      -5.721  -0.514  12.480  0.00  0.00           H
ATOM   4140  CB  LEU X 258      -6.188  -1.769  10.819  0.00  0.00           C
ATOM   4141  HB2 LEU X 258      -5.957  -1.803   9.754  0.00  0.00           H
ATOM   4142  HB3 LEU X 258      -5.937  -2.647  11.415  0.00  0.00           H
ATOM   4143  CG  LEU X 258      -7.676  -1.512  10.913  0.00  0.00           C
ATOM   4144  HG  LEU X 258      -7.923  -0.535  10.497  0.00  0.00           H
ATOM   4145  CD1 LEU X 258      -8.418  -2.569  10.114  0.00  0.00           C
ATOM   4146 HD11 LEU X 258      -9.476  -2.324  10.207  0.00  0.00           H
ATOM   4147 HD12 LEU X 258      -8.242  -2.250   9.087  0.00  0.00           H
ATOM   4148 HD13 LEU X 258      -8.133  -3.606  10.294  0.00  0.00           H
ATOM   4149  CD2 LEU X 258      -8.162  -1.758  12.306  0.00  0.00           C
ATOM   4150 HD21 LEU X 258      -9.222  -1.613  12.515  0.00  0.00           H
ATOM   4151 HD22 LEU X 258      -8.026  -2.771  12.685  0.00  0.00           H
ATOM   4152 HD23 LEU X 258      -7.591  -1.178  13.030  0.00  0.00           H
ATOM   4153  C   LEU X 258      -3.957  -1.075  11.604  0.00  0.00           C
ATOM   4154  O   LEU X 258      -3.021  -0.535  10.981  0.00  0.00           O
ATOM   4155  N   SER X 259      -3.688  -1.968  12.559  0.00  0.00           N
ATOM   4156  H   SER X 259      -4.438  -2.269  13.165  0.00  0.00           H
ATOM   4157  CA  SER X 259      -2.253  -2.372  12.793  0.00  0.00           C
ATOM   4158  HA  SER X 259      -1.565  -1.896  12.095  0.00  0.00           H
ATOM   4159  CB  SER X 259      -1.900  -2.195  14.285  0.00  0.00           C
ATOM   4160  HB2 SER X 259      -2.192  -1.196  14.607  0.00  0.00           H
ATOM   4161  HB3 SER X 259      -2.573  -2.835  14.856  0.00  0.00           H
ATOM   4162  OG  SER X 259      -0.538  -2.559  14.432  0.00  0.00           O
ATOM   4163  HG  SER X 259      -0.475  -2.763  15.368  0.00  0.00           H
ATOM   4164  C   SER X 259      -2.075  -3.864  12.428  0.00  0.00           C
ATOM   4165  O   SER X 259      -2.660  -4.849  12.935  0.00  0.00           O
ATOM   4166  N   VAL X 260      -1.115  -4.106  11.465  0.00  0.00           N
ATOM   4167  H   VAL X 260      -0.746  -3.327  10.937  0.00  0.00           H
ATOM   4168  CA  VAL X 260      -0.694  -5.476  11.074  0.00  0.00           C
ATOM   4169  HA  VAL X 260      -1.606  -6.009  10.808  0.00  0.00           H
ATOM   4170  CB  VAL X 260       0.229  -5.512   9.791  0.00  0.00           C
ATOM   4171  HB  VAL X 260       0.970  -4.712   9.800  0.00  0.00           H
ATOM   4172  CG1 VAL X 260       0.966  -6.856   9.571  0.00  0.00           C
ATOM   4173 HG11 VAL X 260       0.253  -7.680   9.591  0.00  0.00           H
ATOM   4174 HG12 VAL X 260       1.523  -6.768   8.638  0.00  0.00           H
ATOM   4175 HG13 VAL X 260       1.739  -7.016  10.323  0.00  0.00           H
ATOM   4176  CG2 VAL X 260      -0.640  -5.368   8.518  0.00  0.00           C
ATOM   4177 HG21 VAL X 260       0.069  -5.497   7.700  0.00  0.00           H
ATOM   4178 HG22 VAL X 260      -1.333  -6.208   8.464  0.00  0.00           H
ATOM   4179 HG23 VAL X 260      -1.064  -4.365   8.481  0.00  0.00           H
ATOM   4180  C   VAL X 260      -0.118  -6.251  12.217  0.00  0.00           C
ATOM   4181  O   VAL X 260      -0.409  -7.416  12.318  0.00  0.00           O
ATOM   4182  N   ARG X 261       0.542  -5.599  13.183  0.00  0.00           N
ATOM   4183  H   ARG X 261       0.757  -4.630  12.999  0.00  0.00           H
ATOM   4184  CA  ARG X 261       0.960  -6.193  14.504  0.00  0.00           C
ATOM   4185  HA  ARG X 261       1.557  -7.035  14.154  0.00  0.00           H
ATOM   4186  CB  ARG X 261       1.749  -5.192  15.329  0.00  0.00           C
ATOM   4187  HB2 ARG X 261       2.553  -4.879  14.663  0.00  0.00           H
ATOM   4188  HB3 ARG X 261       1.203  -4.275  15.551  0.00  0.00           H
ATOM   4189  CG  ARG X 261       2.351  -5.844  16.564  0.00  0.00           C
ATOM   4190  HG2 ARG X 261       1.555  -6.384  17.077  0.00  0.00           H
ATOM   4191  HG3 ARG X 261       3.210  -6.444  16.262  0.00  0.00           H
ATOM   4192  CD  ARG X 261       3.049  -4.801  17.483  0.00  0.00           C
ATOM   4193  HD2 ARG X 261       2.353  -4.008  17.757  0.00  0.00           H
ATOM   4194  HD3 ARG X 261       3.298  -5.439  18.331  0.00  0.00           H
ATOM   4195  NE  ARG X 261       4.252  -4.192  16.924  0.00  0.00           N
ATOM   4196  HE  ARG X 261       4.552  -4.638  16.069  0.00  0.00           H
ATOM   4197  CZ  ARG X 261       5.159  -3.433  17.588  0.00  0.00           C
ATOM   4198  NH1 ARG X 261       5.076  -2.945  18.770  0.00  0.00           N
ATOM   4199 HH11 ARG X 261       5.873  -2.626  19.302  0.00  0.00           H
ATOM   4200 HH12 ARG X 261       4.162  -2.992  19.197  0.00  0.00           H
ATOM   4201  NH2 ARG X 261       6.317  -3.235  17.012  0.00  0.00           N
ATOM   4202 HH21 ARG X 261       7.108  -2.903  17.546  0.00  0.00           H
ATOM   4203 HH22 ARG X 261       6.509  -3.593  16.088  0.00  0.00           H
ATOM   4204  C   ARG X 261      -0.240  -6.802  15.259  0.00  0.00           C
ATOM   4205  O   ARG X 261      -0.265  -7.969  15.538  0.00  0.00           O
ATOM   4206  N   THR X 262      -1.304  -6.049  15.476  0.00  0.00           N
ATOM   4207  H   THR X 262      -1.188  -5.064  15.285  0.00  0.00           H
ATOM   4208  CA  THR X 262      -2.558  -6.527  16.128  0.00  0.00           C
ATOM   4209  HA  THR X 262      -2.307  -6.952  17.100  0.00  0.00           H
ATOM   4210  CB  THR X 262      -3.644  -5.438  16.321  0.00  0.00           C
ATOM   4211  HB  THR X 262      -3.689  -4.951  15.347  0.00  0.00           H
ATOM   4212  CG2 THR X 262      -5.077  -5.810  16.605  0.00  0.00           C
ATOM   4213 HG21 THR X 262      -5.591  -6.235  15.744  0.00  0.00           H
ATOM   4214 HG22 THR X 262      -5.096  -6.635  17.317  0.00  0.00           H
ATOM   4215 HG23 THR X 262      -5.641  -4.917  16.874  0.00  0.00           H
ATOM   4216  OG1 THR X 262      -3.212  -4.694  17.335  0.00  0.00           O
ATOM   4217  HG1 THR X 262      -2.330  -4.367  17.142  0.00  0.00           H
ATOM   4218  C   THR X 262      -3.317  -7.619  15.156  0.00  0.00           C
ATOM   4219  O   THR X 262      -3.872  -8.642  15.548  0.00  0.00           O
ATOM   4220  N   PHE X 263      -3.258  -7.484  13.812  0.00  0.00           N
ATOM   4221  H   PHE X 263      -2.715  -6.730  13.415  0.00  0.00           H
ATOM   4222  CA  PHE X 263      -3.895  -8.415  12.867  0.00  0.00           C
ATOM   4223  HA  PHE X 263      -4.857  -8.644  13.325  0.00  0.00           H
ATOM   4224  CB  PHE X 263      -4.121  -7.621  11.542  0.00  0.00           C
ATOM   4225  HB2 PHE X 263      -4.562  -6.632  11.673  0.00  0.00           H
ATOM   4226  HB3 PHE X 263      -3.131  -7.770  11.111  0.00  0.00           H
ATOM   4227  CG  PHE X 263      -5.082  -8.313  10.551  0.00  0.00           C
ATOM   4228  CD1 PHE X 263      -6.389  -8.788  10.966  0.00  0.00           C
ATOM   4229  HD1 PHE X 263      -6.694  -8.612  11.987  0.00  0.00           H
ATOM   4230  CE1 PHE X 263      -7.194  -9.531  10.079  0.00  0.00           C
ATOM   4231  HE1 PHE X 263      -8.116  -9.869  10.530  0.00  0.00           H
ATOM   4232  CZ  PHE X 263      -6.763  -9.740   8.738  0.00  0.00           C
ATOM   4233  HZ  PHE X 263      -7.449 -10.234   8.067  0.00  0.00           H
ATOM   4234  CE2 PHE X 263      -5.515  -9.257   8.373  0.00  0.00           C
ATOM   4235  HE2 PHE X 263      -5.108  -9.378   7.380  0.00  0.00           H
ATOM   4236  CD2 PHE X 263      -4.661  -8.606   9.261  0.00  0.00           C
ATOM   4237  HD2 PHE X 263      -3.677  -8.300   8.937  0.00  0.00           H
ATOM   4238  C   PHE X 263      -3.075  -9.748  12.729  0.00  0.00           C
ATOM   4239  O   PHE X 263      -3.799 -10.776  12.793  0.00  0.00           O
ATOM   4240  N   PHE X 264      -1.751  -9.794  12.763  0.00  0.00           N
ATOM   4241  H   PHE X 264      -1.185  -8.957  12.765  0.00  0.00           H
ATOM   4242  CA  PHE X 264      -1.031 -11.027  13.007  0.00  0.00           C
ATOM   4243  HA  PHE X 264      -1.261 -11.763  12.236  0.00  0.00           H
ATOM   4244  CB  PHE X 264       0.461 -10.753  12.993  0.00  0.00           C
ATOM   4245  HB2 PHE X 264       0.687  -9.908  12.343  0.00  0.00           H
ATOM   4246  HB3 PHE X 264       0.766 -10.443  13.993  0.00  0.00           H
ATOM   4247  CG  PHE X 264       1.298 -11.957  12.537  0.00  0.00           C
ATOM   4248  CD1 PHE X 264       1.599 -13.075  13.341  0.00  0.00           C
ATOM   4249  HD1 PHE X 264       1.192 -13.196  14.334  0.00  0.00           H
ATOM   4250  CE1 PHE X 264       2.388 -14.127  12.827  0.00  0.00           C
ATOM   4251  HE1 PHE X 264       2.348 -15.083  13.327  0.00  0.00           H
ATOM   4252  CZ  PHE X 264       2.972 -13.964  11.607  0.00  0.00           C
ATOM   4253  HZ  PHE X 264       3.601 -14.745  11.208  0.00  0.00           H
ATOM   4254  CE2 PHE X 264       2.700 -12.822  10.775  0.00  0.00           C
ATOM   4255  HE2 PHE X 264       3.282 -12.637   9.884  0.00  0.00           H
ATOM   4256  CD2 PHE X 264       1.878 -11.851  11.267  0.00  0.00           C
ATOM   4257  HD2 PHE X 264       1.686 -10.933  10.731  0.00  0.00           H
ATOM   4258  C   PHE X 264      -1.463 -11.735  14.282  0.00  0.00           C
ATOM   4259  O   PHE X 264      -1.681 -12.920  14.159  0.00  0.00           O
ATOM   4260  N   GLN X 265      -1.659 -11.082  15.374  0.00  0.00           N
ATOM   4261  H   GLN X 265      -1.314 -10.133  15.331  0.00  0.00           H
ATOM   4262  CA  GLN X 265      -2.348 -11.719  16.566  0.00  0.00           C
ATOM   4263  HA  GLN X 265      -1.832 -12.654  16.781  0.00  0.00           H
ATOM   4264  CB  GLN X 265      -2.196 -10.721  17.708  0.00  0.00           C
ATOM   4265  HB2 GLN X 265      -1.146 -10.429  17.691  0.00  0.00           H
ATOM   4266  HB3 GLN X 265      -2.833  -9.874  17.451  0.00  0.00           H
ATOM   4267  CG  GLN X 265      -2.591 -11.286  19.090  0.00  0.00           C
ATOM   4268  HG2 GLN X 265      -3.323 -12.092  19.037  0.00  0.00           H
ATOM   4269  HG3 GLN X 265      -1.679 -11.541  19.630  0.00  0.00           H
ATOM   4270  CD  GLN X 265      -3.412 -10.249  19.976  0.00  0.00           C
ATOM   4271  OE1 GLN X 265      -4.295  -9.579  19.502  0.00  0.00           O
ATOM   4272  NE2 GLN X 265      -3.077 -10.113  21.235  0.00  0.00           N
ATOM   4273 HE21 GLN X 265      -3.473  -9.384  21.811  0.00  0.00           H
ATOM   4274 HE22 GLN X 265      -2.268 -10.622  21.560  0.00  0.00           H
ATOM   4275  C   GLN X 265      -3.833 -12.098  16.459  0.00  0.00           C
ATOM   4276  O   GLN X 265      -4.214 -13.198  16.897  0.00  0.00           O
ATOM   4277  N   ARG X 266      -4.719 -11.244  15.913  0.00  0.00           N
ATOM   4278  H   ARG X 266      -4.462 -10.278  15.765  0.00  0.00           H
ATOM   4279  CA  ARG X 266      -6.112 -11.653  15.611  0.00  0.00           C
ATOM   4280  HA  ARG X 266      -6.446 -11.996  16.590  0.00  0.00           H
ATOM   4281  CB  ARG X 266      -6.850 -10.399  15.171  0.00  0.00           C
ATOM   4282  HB2 ARG X 266      -6.287  -9.869  14.403  0.00  0.00           H
ATOM   4283  HB3 ARG X 266      -7.821 -10.448  14.678  0.00  0.00           H
ATOM   4284  CG  ARG X 266      -7.098  -9.465  16.361  0.00  0.00           C
ATOM   4285  HG2 ARG X 266      -6.249  -9.347  17.035  0.00  0.00           H
ATOM   4286  HG3 ARG X 266      -7.451  -8.476  16.072  0.00  0.00           H
ATOM   4287  CD  ARG X 266      -8.192  -9.978  17.242  0.00  0.00           C
ATOM   4288  HD2 ARG X 266      -7.804 -10.881  17.713  0.00  0.00           H
ATOM   4289  HD3 ARG X 266      -8.250  -9.267  18.067  0.00  0.00           H
ATOM   4290  NE  ARG X 266      -9.495 -10.033  16.679  0.00  0.00           N
ATOM   4291  HE  ARG X 266      -9.831 -10.964  16.478  0.00  0.00           H
ATOM   4292  CZ  ARG X 266     -10.478  -9.188  16.621  0.00  0.00           C
ATOM   4293  NH1 ARG X 266     -11.671  -9.493  16.168  0.00  0.00           N
ATOM   4294 HH11 ARG X 266     -12.397  -8.795  16.240  0.00  0.00           H
ATOM   4295 HH12 ARG X 266     -11.933 -10.416  15.852  0.00  0.00           H
ATOM   4296  NH2 ARG X 266     -10.309  -7.953  16.911  0.00  0.00           N
ATOM   4297 HH21 ARG X 266     -11.128  -7.377  16.780  0.00  0.00           H
ATOM   4298 HH22 ARG X 266      -9.455  -7.521  17.236  0.00  0.00           H
ATOM   4299  C   ARG X 266      -6.284 -12.834  14.666  0.00  0.00           C
ATOM   4300  O   ARG X 266      -7.086 -13.696  15.021  0.00  0.00           O
ATOM   4301  N   LEU X 267      -5.420 -13.024  13.744  0.00  0.00           N
ATOM   4302  H   LEU X 267      -4.887 -12.236  13.403  0.00  0.00           H
ATOM   4303  CA  LEU X 267      -5.407 -14.244  12.950  0.00  0.00           C
ATOM   4304  HA  LEU X 267      -6.409 -14.437  12.568  0.00  0.00           H
ATOM   4305  CB  LEU X 267      -4.511 -14.123  11.718  0.00  0.00           C
ATOM   4306  HB2 LEU X 267      -3.538 -13.715  11.992  0.00  0.00           H
ATOM   4307  HB3 LEU X 267      -4.315 -15.075  11.225  0.00  0.00           H
ATOM   4308  CG  LEU X 267      -5.102 -13.061  10.690  0.00  0.00           C
ATOM   4309  HG  LEU X 267      -5.353 -12.146  11.226  0.00  0.00           H
ATOM   4310  CD1 LEU X 267      -4.014 -12.628   9.592  0.00  0.00           C
ATOM   4311 HD11 LEU X 267      -3.681 -13.523   9.067  0.00  0.00           H
ATOM   4312 HD12 LEU X 267      -4.440 -12.000   8.810  0.00  0.00           H
ATOM   4313 HD13 LEU X 267      -3.156 -12.145  10.061  0.00  0.00           H
ATOM   4314  CD2 LEU X 267      -6.315 -13.647  10.001  0.00  0.00           C
ATOM   4315 HD21 LEU X 267      -6.033 -14.631   9.626  0.00  0.00           H
ATOM   4316 HD22 LEU X 267      -7.114 -13.856  10.712  0.00  0.00           H
ATOM   4317 HD23 LEU X 267      -6.724 -12.918   9.301  0.00  0.00           H
ATOM   4318  C   LEU X 267      -5.074 -15.484  13.843  0.00  0.00           C
ATOM   4319  O   LEU X 267      -5.680 -16.536  13.632  0.00  0.00           O
ATOM   4320  N   SER X 268      -4.144 -15.385  14.791  0.00  0.00           N
ATOM   4321  H   SER X 268      -3.683 -14.495  14.915  0.00  0.00           H
ATOM   4322  CA  SER X 268      -3.867 -16.475  15.743  0.00  0.00           C
ATOM   4323  HA  SER X 268      -3.639 -17.331  15.108  0.00  0.00           H
ATOM   4324  CB  SER X 268      -2.534 -16.260  16.510  0.00  0.00           C
ATOM   4325  HB2 SER X 268      -2.595 -15.553  17.337  0.00  0.00           H
ATOM   4326  HB3 SER X 268      -2.218 -17.131  17.084  0.00  0.00           H
ATOM   4327  OG  SER X 268      -1.595 -15.862  15.602  0.00  0.00           O
ATOM   4328  HG  SER X 268      -0.893 -15.365  16.028  0.00  0.00           H
ATOM   4329  C   SER X 268      -4.990 -16.811  16.690  0.00  0.00           C
ATOM   4330  O   SER X 268      -5.175 -17.970  17.043  0.00  0.00           O
ATOM   4331  N   ASN X 269      -5.781 -15.827  17.130  0.00  0.00           N
ATOM   4332  H   ASN X 269      -5.398 -14.898  17.231  0.00  0.00           H
ATOM   4333  CA  ASN X 269      -6.979 -16.131  17.971  0.00  0.00           C
ATOM   4334  HA  ASN X 269      -6.557 -16.762  18.753  0.00  0.00           H
ATOM   4335  CB  ASN X 269      -7.410 -14.840  18.662  0.00  0.00           C
ATOM   4336  HB2 ASN X 269      -6.836 -14.665  19.572  0.00  0.00           H
ATOM   4337  HB3 ASN X 269      -7.240 -13.985  18.007  0.00  0.00           H
ATOM   4338  CG  ASN X 269      -8.835 -14.723  19.102  0.00  0.00           C
ATOM   4339  OD1 ASN X 269      -9.675 -14.359  18.330  0.00  0.00           O
ATOM   4340  ND2 ASN X 269      -9.227 -15.158  20.284  0.00  0.00           N
ATOM   4341 HD21 ASN X 269     -10.120 -14.798  20.590  0.00  0.00           H
ATOM   4342 HD22 ASN X 269      -8.485 -15.405  20.923  0.00  0.00           H
ATOM   4343  C   ASN X 269      -8.079 -16.864  17.214  0.00  0.00           C
ATOM   4344  O   ASN X 269      -8.907 -17.528  17.856  0.00  0.00           O
ATOM   4345  N   ILE X 270      -8.147 -16.696  15.875  0.00  0.00           N
ATOM   4346  H   ILE X 270      -7.578 -15.934  15.536  0.00  0.00           H
ATOM   4347  CA  ILE X 270      -8.971 -17.546  14.990  0.00  0.00           C
ATOM   4348  HA  ILE X 270      -9.970 -17.705  15.396  0.00  0.00           H
ATOM   4349  CB  ILE X 270      -9.167 -16.827  13.631  0.00  0.00           C
ATOM   4350  HB  ILE X 270      -8.225 -16.458  13.225  0.00  0.00           H
ATOM   4351  CG2 ILE X 270      -9.913 -17.705  12.646  0.00  0.00           C
ATOM   4352 HG21 ILE X 270     -10.297 -17.152  11.789  0.00  0.00           H
ATOM   4353 HG22 ILE X 270      -9.237 -18.419  12.176  0.00  0.00           H
ATOM   4354 HG23 ILE X 270     -10.723 -18.178  13.203  0.00  0.00           H
ATOM   4355  CG1 ILE X 270     -10.118 -15.560  13.833  0.00  0.00           C
ATOM   4356 HG12 ILE X 270      -9.567 -14.865  14.465  0.00  0.00           H
ATOM   4357 HG13 ILE X 270     -10.293 -15.001  12.914  0.00  0.00           H
ATOM   4358  CD1 ILE X 270     -11.462 -15.783  14.489  0.00  0.00           C
ATOM   4359 HD11 ILE X 270     -12.042 -14.865  14.589  0.00  0.00           H
ATOM   4360 HD12 ILE X 270     -12.004 -16.600  14.011  0.00  0.00           H
ATOM   4361 HD13 ILE X 270     -11.362 -16.114  15.523  0.00  0.00           H
ATOM   4362  C   ILE X 270      -8.417 -18.953  14.778  0.00  0.00           C
ATOM   4363  O   ILE X 270      -9.094 -19.930  14.926  0.00  0.00           O
ATOM   4364  N   TYR X 271      -7.094 -19.015  14.672  0.00  0.00           N
ATOM   4365  H   TYR X 271      -6.625 -18.121  14.658  0.00  0.00           H
ATOM   4366  CA  TYR X 271      -6.439 -20.313  14.447  0.00  0.00           C
ATOM   4367  HA  TYR X 271      -6.883 -20.744  13.550  0.00  0.00           H
ATOM   4368  CB  TYR X 271      -4.994 -19.966  14.035  0.00  0.00           C
ATOM   4369  HB2 TYR X 271      -5.030 -19.333  13.148  0.00  0.00           H
ATOM   4370  HB3 TYR X 271      -4.584 -19.321  14.811  0.00  0.00           H
ATOM   4371  CG  TYR X 271      -3.997 -21.069  13.783  0.00  0.00           C
ATOM   4372  CD1 TYR X 271      -4.347 -22.028  12.825  0.00  0.00           C
ATOM   4373  HD1 TYR X 271      -5.235 -22.078  12.212  0.00  0.00           H
ATOM   4374  CE1 TYR X 271      -3.488 -23.141  12.650  0.00  0.00           C
ATOM   4375  HE1 TYR X 271      -3.728 -23.993  12.031  0.00  0.00           H
ATOM   4376  CZ  TYR X 271      -2.267 -23.154  13.271  0.00  0.00           C
ATOM   4377  OH  TYR X 271      -1.382 -24.145  13.043  0.00  0.00           O
ATOM   4378  HH  TYR X 271      -0.471 -23.872  13.175  0.00  0.00           H
ATOM   4379  CE2 TYR X 271      -1.896 -22.145  14.225  0.00  0.00           C
ATOM   4380  HE2 TYR X 271      -0.930 -22.166  14.705  0.00  0.00           H
ATOM   4381  CD2 TYR X 271      -2.809 -21.124  14.528  0.00  0.00           C
ATOM   4382  HD2 TYR X 271      -2.502 -20.296  15.150  0.00  0.00           H
ATOM   4383  C   TYR X 271      -6.555 -21.210  15.706  0.00  0.00           C
ATOM   4384  O   TYR X 271      -6.940 -22.404  15.622  0.00  0.00           O
ATOM   4385  N   ALA X 272      -6.338 -20.559  16.833  0.00  0.00           N
ATOM   4386  H   ALA X 272      -5.946 -19.630  16.774  0.00  0.00           H
ATOM   4387  CA  ALA X 272      -6.571 -21.048  18.184  0.00  0.00           C
ATOM   4388  HA  ALA X 272      -6.015 -21.980  18.282  0.00  0.00           H
ATOM   4389  CB  ALA X 272      -6.079 -19.998  19.178  0.00  0.00           C
ATOM   4390  HB1 ALA X 272      -6.467 -19.001  18.964  0.00  0.00           H
ATOM   4391  HB2 ALA X 272      -6.549 -20.271  20.123  0.00  0.00           H
ATOM   4392  HB3 ALA X 272      -5.001 -20.069  19.322  0.00  0.00           H
ATOM   4393  C   ALA X 272      -8.074 -21.404  18.575  0.00  0.00           C
ATOM   4394  O   ALA X 272      -8.383 -22.306  19.412  0.00  0.00           O
ATOM   4395  N   GLN X 273      -9.010 -20.693  17.894  0.00  0.00           N
ATOM   4396  H   GLN X 273      -8.659 -20.174  17.102  0.00  0.00           H
ATOM   4397  CA  GLN X 273     -10.483 -20.969  17.907  0.00  0.00           C
ATOM   4398  HA  GLN X 273     -10.718 -21.180  18.951  0.00  0.00           H
ATOM   4399  CB  GLN X 273     -11.249 -19.748  17.499  0.00  0.00           C
ATOM   4400  HB2 GLN X 273     -11.133 -19.084  18.356  0.00  0.00           H
ATOM   4401  HB3 GLN X 273     -10.647 -19.293  16.713  0.00  0.00           H
ATOM   4402  CG  GLN X 273     -12.774 -19.783  17.101  0.00  0.00           C
ATOM   4403  HG2 GLN X 273     -13.104 -18.744  17.088  0.00  0.00           H
ATOM   4404  HG3 GLN X 273     -12.961 -20.300  16.160  0.00  0.00           H
ATOM   4405  CD  GLN X 273     -13.733 -20.523  18.075  0.00  0.00           C
ATOM   4406  OE1 GLN X 273     -14.538 -21.293  17.599  0.00  0.00           O
ATOM   4407  NE2 GLN X 273     -13.733 -20.104  19.310  0.00  0.00           N
ATOM   4408 HE21 GLN X 273     -14.426 -20.425  19.971  0.00  0.00           H
ATOM   4409 HE22 GLN X 273     -13.105 -19.362  19.586  0.00  0.00           H
ATOM   4410  C   GLN X 273     -10.841 -22.229  17.119  0.00  0.00           C
ATOM   4411  O   GLN X 273     -11.323 -23.228  17.635  0.00  0.00           O
ATOM   4412  N   ALA X 274     -10.462 -22.248  15.821  0.00  0.00           N
ATOM   4413  H   ALA X 274      -9.970 -21.418  15.525  0.00  0.00           H
ATOM   4414  CA  ALA X 274     -10.652 -23.362  14.883  0.00  0.00           C
ATOM   4415  HA  ALA X 274     -11.578 -23.820  15.231  0.00  0.00           H
ATOM   4416  CB  ALA X 274     -10.781 -22.732  13.464  0.00  0.00           C
ATOM   4417  HB1 ALA X 274     -11.855 -22.545  13.437  0.00  0.00           H
ATOM   4418  HB2 ALA X 274     -10.206 -21.810  13.375  0.00  0.00           H
ATOM   4419  HB3 ALA X 274     -10.571 -23.446  12.668  0.00  0.00           H
ATOM   4420  C   ALA X 274      -9.665 -24.535  15.048  0.00  0.00           C
ATOM   4421  O   ALA X 274      -9.166 -25.101  14.051  0.00  0.00           O
ATOM   4422  N   LYS X 275      -9.284 -24.816  16.332  0.00  0.00           N
ATOM   4423  H   LYS X 275      -9.836 -24.281  16.988  0.00  0.00           H
ATOM   4424  CA  LYS X 275      -8.625 -26.110  16.724  0.00  0.00           C
ATOM   4425  HA  LYS X 275      -8.485 -26.084  17.805  0.00  0.00           H
ATOM   4426  CB  LYS X 275      -9.552 -27.356  16.613  0.00  0.00           C
ATOM   4427  HB2 LYS X 275     -10.010 -27.313  15.624  0.00  0.00           H
ATOM   4428  HB3 LYS X 275      -9.020 -28.284  16.820  0.00  0.00           H
ATOM   4429  CG  LYS X 275     -10.653 -27.299  17.650  0.00  0.00           C
ATOM   4430  HG2 LYS X 275     -10.236 -27.335  18.656  0.00  0.00           H
ATOM   4431  HG3 LYS X 275     -10.990 -26.264  17.588  0.00  0.00           H
ATOM   4432  CD  LYS X 275     -11.791 -28.284  17.334  0.00  0.00           C
ATOM   4433  HD2 LYS X 275     -12.339 -27.924  16.463  0.00  0.00           H
ATOM   4434  HD3 LYS X 275     -11.368 -29.278  17.187  0.00  0.00           H
ATOM   4435  CE  LYS X 275     -12.672 -28.236  18.562  0.00  0.00           C
ATOM   4436  HE2 LYS X 275     -12.059 -28.596  19.388  0.00  0.00           H
ATOM   4437  HE3 LYS X 275     -12.896 -27.207  18.846  0.00  0.00           H
ATOM   4438  NZ  LYS X 275     -13.883 -29.047  18.361  0.00  0.00           N
ATOM   4439  HZ1 LYS X 275     -14.386 -29.054  19.237  0.00  0.00           H
ATOM   4440  HZ2 LYS X 275     -14.390 -28.657  17.580  0.00  0.00           H
ATOM   4441  HZ3 LYS X 275     -13.647 -30.009  18.162  0.00  0.00           H
ATOM   4442  C   LYS X 275      -7.260 -26.329  16.081  0.00  0.00           C
ATOM   4443  O   LYS X 275      -6.852 -27.465  15.975  0.00  0.00           O
ATOM   4444  N   HID X 276      -6.578 -25.263  15.634  0.00  0.00           N
ATOM   4445  H   HID X 276      -6.900 -24.323  15.814  0.00  0.00           H
ATOM   4446  CA  HID X 276      -5.298 -25.436  14.791  0.00  0.00           C
ATOM   4447  HA  HID X 276      -5.025 -24.447  14.421  0.00  0.00           H
ATOM   4448  CB  HID X 276      -4.031 -25.922  15.566  0.00  0.00           C
ATOM   4449  HB2 HID X 276      -4.072 -26.951  15.922  0.00  0.00           H
ATOM   4450  HB3 HID X 276      -3.238 -25.903  14.818  0.00  0.00           H
ATOM   4451  CG  HID X 276      -3.693 -24.882  16.667  0.00  0.00           C
ATOM   4452  ND1 HID X 276      -3.106 -25.126  17.913  0.00  0.00           N
ATOM   4453  HD1 HID X 276      -2.684 -26.016  18.136  0.00  0.00           H
ATOM   4454  CE1 HID X 276      -3.059 -23.944  18.591  0.00  0.00           C
ATOM   4455  HE1 HID X 276      -2.624 -23.838  19.574  0.00  0.00           H
ATOM   4456  NE2 HID X 276      -3.712 -22.974  17.863  0.00  0.00           N
ATOM   4457  CD2 HID X 276      -3.992 -23.537  16.595  0.00  0.00           C
ATOM   4458  HD2 HID X 276      -4.423 -23.038  15.739  0.00  0.00           H
ATOM   4459  C   HID X 276      -5.601 -26.281  13.506  0.00  0.00           C
ATOM   4460  O   HID X 276      -4.614 -26.819  12.925  0.00  0.00           O
ATOM   4461  N   HID X 277      -6.851 -26.549  13.114  0.00  0.00           N
ATOM   4462  H   HID X 277      -7.678 -26.215  13.588  0.00  0.00           H
ATOM   4463  CA  HID X 277      -7.113 -27.116  11.780  0.00  0.00           C
ATOM   4464  HA  HID X 277      -6.431 -27.916  11.495  0.00  0.00           H
ATOM   4465  CB  HID X 277      -8.497 -27.796  11.969  0.00  0.00           C
ATOM   4466  HB2 HID X 277      -9.223 -27.042  12.272  0.00  0.00           H
ATOM   4467  HB3 HID X 277      -8.935 -28.129  11.028  0.00  0.00           H
ATOM   4468  CG  HID X 277      -8.537 -28.933  12.948  0.00  0.00           C
ATOM   4469  ND1 HID X 277      -7.592 -29.911  13.028  0.00  0.00           N
ATOM   4470  HD1 HID X 277      -6.697 -29.949  12.562  0.00  0.00           H
ATOM   4471  CE1 HID X 277      -7.838 -30.686  14.148  0.00  0.00           C
ATOM   4472  HE1 HID X 277      -7.181 -31.429  14.575  0.00  0.00           H
ATOM   4473  NE2 HID X 277      -9.059 -30.365  14.663  0.00  0.00           N
ATOM   4474  CD2 HID X 277      -9.490 -29.288  13.886  0.00  0.00           C
ATOM   4475  HD2 HID X 277     -10.506 -28.920  13.901  0.00  0.00           H
ATOM   4476  C   HID X 277      -7.273 -26.180  10.562  0.00  0.00           C
ATOM   4477  O   HID X 277      -7.144 -26.644   9.453  0.00  0.00           O
ATOM   4478  N   SER X 278      -7.578 -24.978  10.774  0.00  0.00           N
ATOM   4479  H   SER X 278      -7.692 -24.687  11.735  0.00  0.00           H
ATOM   4480  CA  SER X 278      -7.798 -23.956   9.783  0.00  0.00           C
ATOM   4481  HA  SER X 278      -8.327 -24.323   8.903  0.00  0.00           H
ATOM   4482  CB  SER X 278      -8.604 -22.828  10.321  0.00  0.00           C
ATOM   4483  HB2 SER X 278      -9.564 -23.156  10.721  0.00  0.00           H
ATOM   4484  HB3 SER X 278      -8.100 -22.216  11.070  0.00  0.00           H
ATOM   4485  OG  SER X 278      -8.997 -21.924   9.258  0.00  0.00           O
ATOM   4486  HG  SER X 278      -9.921 -22.066   9.041  0.00  0.00           H
ATOM   4487  C   SER X 278      -6.444 -23.424   9.126  0.00  0.00           C
ATOM   4488  O   SER X 278      -5.634 -22.920   9.885  0.00  0.00           O
ATOM   4489  N   LEU X 279      -6.336 -23.476   7.823  0.00  0.00           N
ATOM   4490  H   LEU X 279      -7.079 -23.917   7.299  0.00  0.00           H
ATOM   4491  CA  LEU X 279      -5.258 -22.973   7.040  0.00  0.00           C
ATOM   4492  HA  LEU X 279      -4.390 -22.860   7.689  0.00  0.00           H
ATOM   4493  CB  LEU X 279      -4.929 -23.862   5.942  0.00  0.00           C
ATOM   4494  HB2 LEU X 279      -5.839 -24.259   5.491  0.00  0.00           H
ATOM   4495  HB3 LEU X 279      -4.527 -23.262   5.125  0.00  0.00           H
ATOM   4496  CG  LEU X 279      -3.926 -24.981   6.276  0.00  0.00           C
ATOM   4497  HG  LEU X 279      -2.953 -24.488   6.279  0.00  0.00           H
ATOM   4498  CD1 LEU X 279      -4.323 -25.876   7.526  0.00  0.00           C
ATOM   4499 HD11 LEU X 279      -3.530 -26.624   7.561  0.00  0.00           H
ATOM   4500 HD12 LEU X 279      -4.298 -25.212   8.389  0.00  0.00           H
ATOM   4501 HD13 LEU X 279      -5.329 -26.295   7.498  0.00  0.00           H
ATOM   4502  CD2 LEU X 279      -3.947 -25.918   5.105  0.00  0.00           C
ATOM   4503 HD21 LEU X 279      -3.768 -25.314   4.215  0.00  0.00           H
ATOM   4504 HD22 LEU X 279      -3.197 -26.705   5.188  0.00  0.00           H
ATOM   4505 HD23 LEU X 279      -4.930 -26.385   5.035  0.00  0.00           H
ATOM   4506  C   LEU X 279      -5.486 -21.526   6.546  0.00  0.00           C
ATOM   4507  O   LEU X 279      -4.530 -20.753   6.696  0.00  0.00           O
ATOM   4508  N   PRO X 280      -6.654 -21.046   6.095  0.00  0.00           N
ATOM   4509  CD  PRO X 280      -7.882 -21.738   5.894  0.00  0.00           C
ATOM   4510  HD2 PRO X 280      -8.429 -21.844   6.830  0.00  0.00           H
ATOM   4511  HD3 PRO X 280      -7.767 -22.678   5.354  0.00  0.00           H
ATOM   4512  CG  PRO X 280      -8.744 -20.795   5.002  0.00  0.00           C
ATOM   4513  HG2 PRO X 280      -8.483 -20.945   3.954  0.00  0.00           H
ATOM   4514  HG3 PRO X 280      -9.816 -20.984   5.046  0.00  0.00           H
ATOM   4515  CB  PRO X 280      -8.275 -19.493   5.421  0.00  0.00           C
ATOM   4516  HB2 PRO X 280      -8.577 -18.786   4.649  0.00  0.00           H
ATOM   4517  HB3 PRO X 280      -8.735 -19.226   6.373  0.00  0.00           H
ATOM   4518  CA  PRO X 280      -6.792 -19.691   5.596  0.00  0.00           C
ATOM   4519  HA  PRO X 280      -6.280 -19.638   4.635  0.00  0.00           H
ATOM   4520  C   PRO X 280      -6.154 -18.513   6.475  0.00  0.00           C
ATOM   4521  O   PRO X 280      -5.587 -17.524   5.889  0.00  0.00           O
ATOM   4522  N   PRO X 281      -6.204 -18.557   7.853  0.00  0.00           N
ATOM   4523  CD  PRO X 281      -6.932 -19.489   8.738  0.00  0.00           C
ATOM   4524  HD2 PRO X 281      -6.659 -20.531   8.576  0.00  0.00           H
ATOM   4525  HD3 PRO X 281      -8.018 -19.466   8.654  0.00  0.00           H
ATOM   4526  CG  PRO X 281      -6.432 -19.140  10.185  0.00  0.00           C
ATOM   4527  HG2 PRO X 281      -7.150 -19.379  10.969  0.00  0.00           H
ATOM   4528  HG3 PRO X 281      -5.541 -19.704  10.461  0.00  0.00           H
ATOM   4529  CB  PRO X 281      -6.050 -17.660  10.050  0.00  0.00           C
ATOM   4530  HB2 PRO X 281      -6.960 -17.060  10.064  0.00  0.00           H
ATOM   4531  HB3 PRO X 281      -5.356 -17.374  10.840  0.00  0.00           H
ATOM   4532  CA  PRO X 281      -5.544 -17.536   8.630  0.00  0.00           C
ATOM   4533  HA  PRO X 281      -5.792 -16.553   8.228  0.00  0.00           H
ATOM   4534  C   PRO X 281      -4.027 -17.563   8.552  0.00  0.00           C
ATOM   4535  O   PRO X 281      -3.376 -16.498   8.532  0.00  0.00           O
ATOM   4536  N   VAL X 282      -3.388 -18.765   8.584  0.00  0.00           N
ATOM   4537  H   VAL X 282      -3.984 -19.580   8.599  0.00  0.00           H
ATOM   4538  CA  VAL X 282      -1.877 -18.806   8.585  0.00  0.00           C
ATOM   4539  HA  VAL X 282      -1.471 -18.083   9.292  0.00  0.00           H
ATOM   4540  CB  VAL X 282      -1.232 -20.181   9.134  0.00  0.00           C
ATOM   4541  HB  VAL X 282      -0.241 -19.870   9.466  0.00  0.00           H
ATOM   4542  CG1 VAL X 282      -1.967 -20.694  10.345  0.00  0.00           C
ATOM   4543 HG11 VAL X 282      -1.960 -19.940  11.132  0.00  0.00           H
ATOM   4544 HG12 VAL X 282      -2.984 -21.064  10.213  0.00  0.00           H
ATOM   4545 HG13 VAL X 282      -1.387 -21.574  10.623  0.00  0.00           H
ATOM   4546  CG2 VAL X 282      -0.886 -21.288   8.089  0.00  0.00           C
ATOM   4547 HG21 VAL X 282      -1.711 -21.393   7.386  0.00  0.00           H
ATOM   4548 HG22 VAL X 282      -0.047 -20.903   7.509  0.00  0.00           H
ATOM   4549 HG23 VAL X 282      -0.501 -22.186   8.573  0.00  0.00           H
ATOM   4550  C   VAL X 282      -1.331 -18.507   7.170  0.00  0.00           C
ATOM   4551  O   VAL X 282      -0.233 -17.938   7.053  0.00  0.00           O
ATOM   4552  N   SER X 283      -2.140 -18.893   6.094  0.00  0.00           N
ATOM   4553  H   SER X 283      -2.917 -19.530   6.199  0.00  0.00           H
ATOM   4554  CA  SER X 283      -2.020 -18.325   4.704  0.00  0.00           C
ATOM   4555  HA  SER X 283      -1.128 -18.707   4.206  0.00  0.00           H
ATOM   4556  CB  SER X 283      -3.289 -18.689   3.866  0.00  0.00           C
ATOM   4557  HB2 SER X 283      -4.167 -18.212   4.301  0.00  0.00           H
ATOM   4558  HB3 SER X 283      -3.098 -18.425   2.826  0.00  0.00           H
ATOM   4559  OG  SER X 283      -3.333 -20.117   3.994  0.00  0.00           O
ATOM   4560  HG  SER X 283      -2.646 -20.305   3.350  0.00  0.00           H
ATOM   4561  C   SER X 283      -1.934 -16.814   4.695  0.00  0.00           C
ATOM   4562  O   SER X 283      -0.962 -16.320   4.230  0.00  0.00           O
ATOM   4563  N   LEU X 284      -2.840 -16.094   5.389  0.00  0.00           N
ATOM   4564  H   LEU X 284      -3.580 -16.620   5.830  0.00  0.00           H
ATOM   4565  CA  LEU X 284      -2.783 -14.613   5.442  0.00  0.00           C
ATOM   4566  HA  LEU X 284      -2.767 -14.198   4.435  0.00  0.00           H
ATOM   4567  CB  LEU X 284      -4.219 -14.264   5.859  0.00  0.00           C
ATOM   4568  HB2 LEU X 284      -4.797 -14.736   5.065  0.00  0.00           H
ATOM   4569  HB3 LEU X 284      -4.487 -14.815   6.761  0.00  0.00           H
ATOM   4570  CG  LEU X 284      -4.573 -12.769   5.990  0.00  0.00           C
ATOM   4571  HG  LEU X 284      -3.922 -12.361   6.764  0.00  0.00           H
ATOM   4572  CD1 LEU X 284      -4.387 -12.043   4.659  0.00  0.00           C
ATOM   4573 HD11 LEU X 284      -3.307 -12.127   4.537  0.00  0.00           H
ATOM   4574 HD12 LEU X 284      -4.769 -12.670   3.853  0.00  0.00           H
ATOM   4575 HD13 LEU X 284      -4.792 -11.038   4.776  0.00  0.00           H
ATOM   4576  CD2 LEU X 284      -6.023 -12.693   6.377  0.00  0.00           C
ATOM   4577 HD21 LEU X 284      -6.222 -13.333   7.236  0.00  0.00           H
ATOM   4578 HD22 LEU X 284      -6.250 -11.639   6.538  0.00  0.00           H
ATOM   4579 HD23 LEU X 284      -6.669 -13.128   5.615  0.00  0.00           H
ATOM   4580  C   LEU X 284      -1.720 -14.027   6.382  0.00  0.00           C
ATOM   4581  O   LEU X 284      -1.122 -12.970   6.083  0.00  0.00           O
ATOM   4582  N   GLN X 285      -1.312 -14.721   7.416  0.00  0.00           N
ATOM   4583  H   GLN X 285      -1.802 -15.568   7.666  0.00  0.00           H
ATOM   4584  CA  GLN X 285       0.028 -14.394   8.090  0.00  0.00           C
ATOM   4585  HA  GLN X 285       0.158 -13.360   8.408  0.00  0.00           H
ATOM   4586  CB  GLN X 285       0.220 -15.317   9.329  0.00  0.00           C
ATOM   4587  HB2 GLN X 285       0.004 -16.364   9.119  0.00  0.00           H
ATOM   4588  HB3 GLN X 285       1.194 -15.136   9.785  0.00  0.00           H
ATOM   4589  CG  GLN X 285      -0.839 -14.950  10.401  0.00  0.00           C
ATOM   4590  HG2 GLN X 285      -0.757 -13.869  10.517  0.00  0.00           H
ATOM   4591  HG3 GLN X 285      -1.838 -15.103   9.993  0.00  0.00           H
ATOM   4592  CD  GLN X 285      -0.797 -15.718  11.762  0.00  0.00           C
ATOM   4593  OE1 GLN X 285      -0.299 -16.801  11.855  0.00  0.00           O
ATOM   4594  NE2 GLN X 285      -1.580 -15.412  12.780  0.00  0.00           N
ATOM   4595 HE21 GLN X 285      -1.489 -16.018  13.583  0.00  0.00           H
ATOM   4596 HE22 GLN X 285      -2.090 -14.545  12.871  0.00  0.00           H
ATOM   4597  C   GLN X 285       1.219 -14.524   7.145  0.00  0.00           C
ATOM   4598  O   GLN X 285       2.056 -13.651   7.129  0.00  0.00           O
ATOM   4599  N   GLY X 286       1.181 -15.503   6.265  0.00  0.00           N
ATOM   4600  H   GLY X 286       0.553 -16.269   6.461  0.00  0.00           H
ATOM   4601  CA  GLY X 286       2.034 -15.777   5.078  0.00  0.00           C
ATOM   4602  HA2 GLY X 286       1.854 -16.792   4.724  0.00  0.00           H
ATOM   4603  HA3 GLY X 286       3.003 -15.678   5.567  0.00  0.00           H
ATOM   4604  C   GLY X 286       2.007 -14.694   4.033  0.00  0.00           C
ATOM   4605  O   GLY X 286       3.079 -14.345   3.518  0.00  0.00           O
ATOM   4606  N   GLN X 287       0.953 -13.974   3.766  0.00  0.00           N
ATOM   4607  H   GLN X 287       0.094 -14.279   4.201  0.00  0.00           H
ATOM   4608  CA  GLN X 287       0.869 -12.695   2.947  0.00  0.00           C
ATOM   4609  HA  GLN X 287       1.324 -12.898   1.978  0.00  0.00           H
ATOM   4610  CB  GLN X 287      -0.590 -12.253   2.636  0.00  0.00           C
ATOM   4611  HB2 GLN X 287      -1.014 -11.909   3.579  0.00  0.00           H
ATOM   4612  HB3 GLN X 287      -0.656 -11.371   1.999  0.00  0.00           H
ATOM   4613  CG  GLN X 287      -1.417 -13.368   2.025  0.00  0.00           C
ATOM   4614  HG2 GLN X 287      -1.368 -14.189   2.739  0.00  0.00           H
ATOM   4615  HG3 GLN X 287      -2.460 -13.089   1.879  0.00  0.00           H
ATOM   4616  CD  GLN X 287      -0.936 -13.768   0.662  0.00  0.00           C
ATOM   4617  OE1 GLN X 287      -0.017 -13.206   0.037  0.00  0.00           O
ATOM   4618  NE2 GLN X 287      -1.474 -14.774   0.043  0.00  0.00           N
ATOM   4619 HE21 GLN X 287      -1.479 -14.912  -0.957  0.00  0.00           H
ATOM   4620 HE22 GLN X 287      -2.281 -15.200   0.475  0.00  0.00           H
ATOM   4621  C   GLN X 287       1.586 -11.536   3.702  0.00  0.00           C
ATOM   4622  O   GLN X 287       2.413 -10.794   3.130  0.00  0.00           O
ATOM   4623  N   LEU X 288       1.294 -11.443   4.980  0.00  0.00           N
ATOM   4624  H   LEU X 288       0.739 -12.241   5.255  0.00  0.00           H
ATOM   4625  CA  LEU X 288       1.759 -10.430   5.901  0.00  0.00           C
ATOM   4626  HA  LEU X 288       1.668  -9.431   5.477  0.00  0.00           H
ATOM   4627  CB  LEU X 288       0.928 -10.528   7.151  0.00  0.00           C
ATOM   4628  HB2 LEU X 288       0.775 -11.577   7.404  0.00  0.00           H
ATOM   4629  HB3 LEU X 288       1.566 -10.187   7.966  0.00  0.00           H
ATOM   4630  CG  LEU X 288      -0.352  -9.700   7.247  0.00  0.00           C
ATOM   4631  HG  LEU X 288       0.027  -8.727   7.560  0.00  0.00           H
ATOM   4632  CD1 LEU X 288      -1.173  -9.568   5.929  0.00  0.00           C
ATOM   4633 HD11 LEU X 288      -0.552  -9.050   5.198  0.00  0.00           H
ATOM   4634 HD12 LEU X 288      -1.429 -10.526   5.476  0.00  0.00           H
ATOM   4635 HD13 LEU X 288      -2.051  -8.932   6.035  0.00  0.00           H
ATOM   4636  CD2 LEU X 288      -1.211 -10.114   8.448  0.00  0.00           C
ATOM   4637 HD21 LEU X 288      -1.707 -11.064   8.250  0.00  0.00           H
ATOM   4638 HD22 LEU X 288      -0.714 -10.071   9.417  0.00  0.00           H
ATOM   4639 HD23 LEU X 288      -2.034  -9.403   8.377  0.00  0.00           H
ATOM   4640  C   LEU X 288       3.293 -10.602   6.034  0.00  0.00           C
ATOM   4641  O   LEU X 288       4.023  -9.627   6.045  0.00  0.00           O
ATOM   4642  N   LEU X 289       3.836 -11.880   6.217  0.00  0.00           N
ATOM   4643  H   LEU X 289       3.206 -12.644   6.417  0.00  0.00           H
ATOM   4644  CA  LEU X 289       5.272 -12.136   6.129  0.00  0.00           C
ATOM   4645  HA  LEU X 289       5.758 -11.483   6.855  0.00  0.00           H
ATOM   4646  CB  LEU X 289       5.560 -13.580   6.499  0.00  0.00           C
ATOM   4647  HB2 LEU X 289       5.012 -14.307   5.900  0.00  0.00           H
ATOM   4648  HB3 LEU X 289       6.618 -13.800   6.358  0.00  0.00           H
ATOM   4649  CG  LEU X 289       5.336 -13.859   7.934  0.00  0.00           C
ATOM   4650  HG  LEU X 289       4.289 -13.763   8.222  0.00  0.00           H
ATOM   4651  CD1 LEU X 289       5.808 -15.299   8.327  0.00  0.00           C
ATOM   4652 HD11 LEU X 289       6.896 -15.309   8.383  0.00  0.00           H
ATOM   4653 HD12 LEU X 289       5.406 -15.556   9.307  0.00  0.00           H
ATOM   4654 HD13 LEU X 289       5.364 -16.012   7.633  0.00  0.00           H
ATOM   4655  CD2 LEU X 289       6.088 -12.835   8.814  0.00  0.00           C
ATOM   4656 HD21 LEU X 289       6.069 -13.183   9.847  0.00  0.00           H
ATOM   4657 HD22 LEU X 289       7.098 -12.616   8.468  0.00  0.00           H
ATOM   4658 HD23 LEU X 289       5.507 -11.913   8.819  0.00  0.00           H
ATOM   4659  C   LEU X 289       5.977 -11.817   4.766  0.00  0.00           C
ATOM   4660  O   LEU X 289       6.994 -11.105   4.761  0.00  0.00           O
ATOM   4661  N   TRP X 290       5.367 -12.090   3.603  0.00  0.00           N
ATOM   4662  H   TRP X 290       4.516 -12.630   3.536  0.00  0.00           H
ATOM   4663  CA  TRP X 290       5.731 -11.538   2.313  0.00  0.00           C
ATOM   4664  HA  TRP X 290       6.777 -11.821   2.196  0.00  0.00           H
ATOM   4665  CB  TRP X 290       5.008 -12.246   1.234  0.00  0.00           C
ATOM   4666  HB2 TRP X 290       5.352 -13.273   1.358  0.00  0.00           H
ATOM   4667  HB3 TRP X 290       3.922 -12.201   1.306  0.00  0.00           H
ATOM   4668  CG  TRP X 290       5.291 -11.772  -0.197  0.00  0.00           C
ATOM   4669  CD1 TRP X 290       4.479 -10.986  -0.968  0.00  0.00           C
ATOM   4670  HD1 TRP X 290       3.454 -10.684  -0.811  0.00  0.00           H
ATOM   4671  NE1 TRP X 290       5.012 -10.969  -2.218  0.00  0.00           N
ATOM   4672  HE1 TRP X 290       4.587 -10.422  -2.953  0.00  0.00           H
ATOM   4673  CE2 TRP X 290       6.228 -11.629  -2.327  0.00  0.00           C
ATOM   4674  CZ2 TRP X 290       7.179 -11.761  -3.369  0.00  0.00           C
ATOM   4675  HZ2 TRP X 290       7.009 -11.273  -4.318  0.00  0.00           H
ATOM   4676  CH2 TRP X 290       8.237 -12.612  -3.070  0.00  0.00           C
ATOM   4677  HH2 TRP X 290       9.070 -12.728  -3.747  0.00  0.00           H
ATOM   4678  CZ3 TRP X 290       8.349 -13.200  -1.789  0.00  0.00           C
ATOM   4679  HZ3 TRP X 290       9.179 -13.881  -1.665  0.00  0.00           H
ATOM   4680  CE3 TRP X 290       7.487 -12.963  -0.731  0.00  0.00           C
ATOM   4681  HE3 TRP X 290       7.656 -13.288   0.285  0.00  0.00           H
ATOM   4682  CD2 TRP X 290       6.336 -12.195  -0.982  0.00  0.00           C
ATOM   4683  C   TRP X 290       5.685  -9.984   2.152  0.00  0.00           C
ATOM   4684  O   TRP X 290       6.454  -9.464   1.412  0.00  0.00           O
ATOM   4685  N   ARG X 291       4.724  -9.335   2.878  0.00  0.00           N
ATOM   4686  H   ARG X 291       3.949  -9.905   3.185  0.00  0.00           H
ATOM   4687  CA  ARG X 291       4.626  -7.834   2.958  0.00  0.00           C
ATOM   4688  HA  ARG X 291       4.643  -7.436   1.943  0.00  0.00           H
ATOM   4689  CB  ARG X 291       3.280  -7.416   3.597  0.00  0.00           C
ATOM   4690  HB2 ARG X 291       2.422  -7.818   3.058  0.00  0.00           H
ATOM   4691  HB3 ARG X 291       3.265  -7.662   4.659  0.00  0.00           H
ATOM   4692  CG  ARG X 291       3.103  -5.934   3.561  0.00  0.00           C
ATOM   4693  HG2 ARG X 291       3.728  -5.505   4.345  0.00  0.00           H
ATOM   4694  HG3 ARG X 291       3.274  -5.567   2.549  0.00  0.00           H
ATOM   4695  CD  ARG X 291       1.631  -5.577   3.937  0.00  0.00           C
ATOM   4696  HD2 ARG X 291       0.972  -6.306   3.464  0.00  0.00           H
ATOM   4697  HD3 ARG X 291       1.454  -5.750   4.998  0.00  0.00           H
ATOM   4698  NE  ARG X 291       1.179  -4.234   3.610  0.00  0.00           N
ATOM   4699  HE  ARG X 291       0.529  -4.185   2.839  0.00  0.00           H
ATOM   4700  CZ  ARG X 291       1.582  -3.055   4.065  0.00  0.00           C
ATOM   4701  NH1 ARG X 291       2.346  -2.825   5.081  0.00  0.00           N
ATOM   4702 HH11 ARG X 291       2.769  -1.909   5.125  0.00  0.00           H
ATOM   4703 HH12 ARG X 291       2.602  -3.632   5.631  0.00  0.00           H
ATOM   4704  NH2 ARG X 291       1.127  -1.946   3.527  0.00  0.00           N
ATOM   4705 HH21 ARG X 291       1.359  -1.005   3.811  0.00  0.00           H
ATOM   4706 HH22 ARG X 291       0.416  -2.035   2.816  0.00  0.00           H
ATOM   4707  C   ARG X 291       5.866  -7.303   3.652  0.00  0.00           C
ATOM   4708  O   ARG X 291       6.557  -6.437   3.192  0.00  0.00           O
ATOM   4709  N   GLU X 292       6.143  -7.806   4.853  0.00  0.00           N
ATOM   4710  H   GLU X 292       5.573  -8.544   5.241  0.00  0.00           H
ATOM   4711  CA  GLU X 292       7.224  -7.388   5.717  0.00  0.00           C
ATOM   4712  HA  GLU X 292       7.172  -6.300   5.759  0.00  0.00           H
ATOM   4713  CB  GLU X 292       6.943  -7.924   7.104  0.00  0.00           C
ATOM   4714  HB2 GLU X 292       5.941  -7.597   7.384  0.00  0.00           H
ATOM   4715  HB3 GLU X 292       7.024  -9.010   7.132  0.00  0.00           H
ATOM   4716  CG  GLU X 292       7.940  -7.354   8.176  0.00  0.00           C
ATOM   4717  HG2 GLU X 292       7.860  -8.034   9.024  0.00  0.00           H
ATOM   4718  HG3 GLU X 292       8.993  -7.485   7.929  0.00  0.00           H
ATOM   4719  CD  GLU X 292       7.563  -6.009   8.691  0.00  0.00           C
ATOM   4720  OE1 GLU X 292       8.529  -5.363   9.114  0.00  0.00           O
ATOM   4721  OE2 GLU X 292       6.433  -5.571   8.592  0.00  0.00           O
ATOM   4722  C   GLU X 292       8.565  -7.783   5.201  0.00  0.00           C
ATOM   4723  O   GLU X 292       9.522  -7.037   5.296  0.00  0.00           O
ATOM   4724  N   PHE X 293       8.677  -8.825   4.421  0.00  0.00           N
ATOM   4725  H   PHE X 293       8.045  -9.611   4.481  0.00  0.00           H
ATOM   4726  CA  PHE X 293       9.953  -9.163   3.671  0.00  0.00           C
ATOM   4727  HA  PHE X 293      10.776  -9.381   4.350  0.00  0.00           H
ATOM   4728  CB  PHE X 293       9.725 -10.488   2.948  0.00  0.00           C
ATOM   4729  HB2 PHE X 293       9.816 -11.369   3.583  0.00  0.00           H
ATOM   4730  HB3 PHE X 293       8.693 -10.498   2.597  0.00  0.00           H
ATOM   4731  CG  PHE X 293      10.575 -10.826   1.792  0.00  0.00           C
ATOM   4732  CD1 PHE X 293      11.815 -11.468   2.097  0.00  0.00           C
ATOM   4733  HD1 PHE X 293      12.161 -11.546   3.117  0.00  0.00           H
ATOM   4734  CE1 PHE X 293      12.696 -11.747   1.028  0.00  0.00           C
ATOM   4735  HE1 PHE X 293      13.609 -12.289   1.222  0.00  0.00           H
ATOM   4736  CZ  PHE X 293      12.265 -11.474  -0.308  0.00  0.00           C
ATOM   4737  HZ  PHE X 293      13.038 -11.704  -1.025  0.00  0.00           H
ATOM   4738  CE2 PHE X 293      11.035 -10.921  -0.590  0.00  0.00           C
ATOM   4739  HE2 PHE X 293      10.834 -10.561  -1.588  0.00  0.00           H
ATOM   4740  CD2 PHE X 293      10.141 -10.623   0.457  0.00  0.00           C
ATOM   4741  HD2 PHE X 293       9.128 -10.265   0.348  0.00  0.00           H
ATOM   4742  C   PHE X 293      10.335  -8.089   2.685  0.00  0.00           C
ATOM   4743  O   PHE X 293      11.521  -7.820   2.708  0.00  0.00           O
ATOM   4744  N   PHE X 294       9.458  -7.384   1.846  0.00  0.00           N
ATOM   4745  H   PHE X 294       8.504  -7.704   1.761  0.00  0.00           H
ATOM   4746  CA  PHE X 294       9.865  -6.231   1.019  0.00  0.00           C
ATOM   4747  HA  PHE X 294      10.680  -6.493   0.345  0.00  0.00           H
ATOM   4748  CB  PHE X 294       8.787  -5.817   0.008  0.00  0.00           C
ATOM   4749  HB2 PHE X 294       7.885  -5.514   0.540  0.00  0.00           H
ATOM   4750  HB3 PHE X 294       9.102  -4.925  -0.535  0.00  0.00           H
ATOM   4751  CG  PHE X 294       8.359  -6.762  -1.076  0.00  0.00           C
ATOM   4752  CD1 PHE X 294       9.154  -7.116  -2.189  0.00  0.00           C
ATOM   4753  HD1 PHE X 294      10.212  -6.901  -2.214  0.00  0.00           H
ATOM   4754  CE1 PHE X 294       8.572  -7.686  -3.335  0.00  0.00           C
ATOM   4755  HE1 PHE X 294       9.163  -8.014  -4.177  0.00  0.00           H
ATOM   4756  CZ  PHE X 294       7.250  -8.160  -3.292  0.00  0.00           C
ATOM   4757  HZ  PHE X 294       6.751  -8.633  -4.125  0.00  0.00           H
ATOM   4758  CE2 PHE X 294       6.541  -8.089  -2.079  0.00  0.00           C
ATOM   4759  HE2 PHE X 294       5.499  -8.374  -2.063  0.00  0.00           H
ATOM   4760  CD2 PHE X 294       7.051  -7.309  -1.049  0.00  0.00           C
ATOM   4761  HD2 PHE X 294       6.371  -7.088  -0.239  0.00  0.00           H
ATOM   4762  C   PHE X 294      10.175  -4.990   1.880  0.00  0.00           C
ATOM   4763  O   PHE X 294      11.061  -4.335   1.543  0.00  0.00           O
ATOM   4764  N   TYR X 295       9.431  -4.782   3.011  0.00  0.00           N
ATOM   4765  H   TYR X 295       8.670  -5.421   3.193  0.00  0.00           H
ATOM   4766  CA  TYR X 295       9.710  -3.696   3.972  0.00  0.00           C
ATOM   4767  HA  TYR X 295       9.785  -2.773   3.398  0.00  0.00           H
ATOM   4768  CB  TYR X 295       8.484  -3.605   4.901  0.00  0.00           C
ATOM   4769  HB2 TYR X 295       7.542  -3.556   4.354  0.00  0.00           H
ATOM   4770  HB3 TYR X 295       8.409  -4.543   5.450  0.00  0.00           H
ATOM   4771  CG  TYR X 295       8.616  -2.422   5.838  0.00  0.00           C
ATOM   4772  CD1 TYR X 295       9.315  -2.538   7.048  0.00  0.00           C
ATOM   4773  HD1 TYR X 295       9.727  -3.487   7.357  0.00  0.00           H
ATOM   4774  CE1 TYR X 295       9.425  -1.491   7.933  0.00  0.00           C
ATOM   4775  HE1 TYR X 295       9.756  -1.762   8.925  0.00  0.00           H
ATOM   4776  CZ  TYR X 295       8.821  -0.220   7.632  0.00  0.00           C
ATOM   4777  OH  TYR X 295       8.825   0.758   8.586  0.00  0.00           O
ATOM   4778  HH  TYR X 295       8.170   1.420   8.352  0.00  0.00           H
ATOM   4779  CE2 TYR X 295       8.217  -0.053   6.352  0.00  0.00           C
ATOM   4780  HE2 TYR X 295       7.690   0.886   6.260  0.00  0.00           H
ATOM   4781  CD2 TYR X 295       8.085  -1.143   5.568  0.00  0.00           C
ATOM   4782  HD2 TYR X 295       7.517  -1.064   4.653  0.00  0.00           H
ATOM   4783  C   TYR X 295      11.042  -3.877   4.699  0.00  0.00           C
ATOM   4784  O   TYR X 295      11.756  -2.848   4.894  0.00  0.00           O
ATOM   4785  N   THR X 296      11.478  -5.106   4.925  0.00  0.00           N
ATOM   4786  H   THR X 296      10.840  -5.854   4.695  0.00  0.00           H
ATOM   4787  CA  THR X 296      12.784  -5.478   5.437  0.00  0.00           C
ATOM   4788  HA  THR X 296      12.963  -4.793   6.266  0.00  0.00           H
ATOM   4789  CB  THR X 296      12.801  -6.962   5.947  0.00  0.00           C
ATOM   4790  HB  THR X 296      12.561  -7.569   5.074  0.00  0.00           H
ATOM   4791  CG2 THR X 296      14.235  -7.401   6.509  0.00  0.00           C
ATOM   4792 HG21 THR X 296      14.556  -6.680   7.261  0.00  0.00           H
ATOM   4793 HG22 THR X 296      14.102  -8.400   6.924  0.00  0.00           H
ATOM   4794 HG23 THR X 296      14.972  -7.401   5.706  0.00  0.00           H
ATOM   4795  OG1 THR X 296      11.851  -7.262   6.915  0.00  0.00           O
ATOM   4796  HG1 THR X 296      11.037  -7.505   6.469  0.00  0.00           H
ATOM   4797  C   THR X 296      13.862  -5.212   4.357  0.00  0.00           C
ATOM   4798  O   THR X 296      14.822  -4.528   4.695  0.00  0.00           O
ATOM   4799  N   VAL X 297      13.756  -5.655   3.119  0.00  0.00           N
ATOM   4800  H   VAL X 297      12.959  -6.199   2.821  0.00  0.00           H
ATOM   4801  CA  VAL X 297      14.885  -5.549   2.087  0.00  0.00           C
ATOM   4802  HA  VAL X 297      15.793  -5.833   2.619  0.00  0.00           H
ATOM   4803  CB  VAL X 297      14.634  -6.482   0.853  0.00  0.00           C
ATOM   4804  HB  VAL X 297      13.681  -6.235   0.384  0.00  0.00           H
ATOM   4805  CG1 VAL X 297      15.657  -6.305  -0.254  0.00  0.00           C
ATOM   4806 HG11 VAL X 297      15.829  -5.307  -0.657  0.00  0.00           H
ATOM   4807 HG12 VAL X 297      16.637  -6.644   0.083  0.00  0.00           H
ATOM   4808 HG13 VAL X 297      15.375  -6.928  -1.103  0.00  0.00           H
ATOM   4809  CG2 VAL X 297      14.700  -8.022   1.324  0.00  0.00           C
ATOM   4810 HG21 VAL X 297      13.939  -8.275   2.062  0.00  0.00           H
ATOM   4811 HG22 VAL X 297      14.450  -8.607   0.438  0.00  0.00           H
ATOM   4812 HG23 VAL X 297      15.726  -8.313   1.549  0.00  0.00           H
ATOM   4813  C   VAL X 297      15.153  -4.122   1.580  0.00  0.00           C
ATOM   4814  O   VAL X 297      16.282  -3.676   1.521  0.00  0.00           O
ATOM   4815  N   ALA X 298      14.056  -3.379   1.473  0.00  0.00           N
ATOM   4816  H   ALA X 298      13.149  -3.811   1.574  0.00  0.00           H
ATOM   4817  CA  ALA X 298      14.005  -1.956   1.289  0.00  0.00           C
ATOM   4818  HA  ALA X 298      14.611  -1.833   0.391  0.00  0.00           H
ATOM   4819  CB  ALA X 298      12.605  -1.563   0.945  0.00  0.00           C
ATOM   4820  HB1 ALA X 298      12.577  -0.535   0.583  0.00  0.00           H
ATOM   4821  HB2 ALA X 298      12.199  -2.304   0.257  0.00  0.00           H
ATOM   4822  HB3 ALA X 298      12.047  -1.575   1.881  0.00  0.00           H
ATOM   4823  C   ALA X 298      14.617  -1.104   2.457  0.00  0.00           C
ATOM   4824  O   ALA X 298      15.329  -0.144   2.258  0.00  0.00           O
ATOM   4825  N   SER X 299      14.386  -1.543   3.715  0.00  0.00           N
ATOM   4826  H   SER X 299      13.779  -2.343   3.818  0.00  0.00           H
ATOM   4827  CA  SER X 299      14.947  -0.922   4.889  0.00  0.00           C
ATOM   4828  HA  SER X 299      14.992   0.144   4.663  0.00  0.00           H
ATOM   4829  CB  SER X 299      14.059  -1.212   6.117  0.00  0.00           C
ATOM   4830  HB2 SER X 299      14.165  -2.291   6.228  0.00  0.00           H
ATOM   4831  HB3 SER X 299      14.549  -0.740   6.968  0.00  0.00           H
ATOM   4832  OG  SER X 299      12.766  -0.698   6.041  0.00  0.00           O
ATOM   4833  HG  SER X 299      12.156  -1.233   5.529  0.00  0.00           H
ATOM   4834  C   SER X 299      16.363  -1.306   5.058  0.00  0.00           C
ATOM   4835  O   SER X 299      16.878  -1.280   6.169  0.00  0.00           O
ATOM   4836  N   ALA X 300      17.085  -1.667   3.991  0.00  0.00           N
ATOM   4837  H   ALA X 300      16.720  -1.667   3.049  0.00  0.00           H
ATOM   4838  CA  ALA X 300      18.369  -2.299   4.083  0.00  0.00           C
ATOM   4839  HA  ALA X 300      18.981  -1.640   4.698  0.00  0.00           H
ATOM   4840  CB  ALA X 300      18.228  -3.774   4.648  0.00  0.00           C
ATOM   4841  HB1 ALA X 300      19.200  -3.904   5.123  0.00  0.00           H
ATOM   4842  HB2 ALA X 300      17.426  -3.772   5.386  0.00  0.00           H
ATOM   4843  HB3 ALA X 300      18.004  -4.457   3.828  0.00  0.00           H
ATOM   4844  C   ALA X 300      19.016  -2.400   2.632  0.00  0.00           C
ATOM   4845  O   ALA X 300      20.006  -3.226   2.451  0.00  0.00           O
ATOM   4846  N   THR X 301      18.540  -1.658   1.633  0.00  0.00           N
ATOM   4847  H   THR X 301      17.835  -0.964   1.839  0.00  0.00           H
ATOM   4848  CA  THR X 301      19.132  -1.690   0.289  0.00  0.00           C
ATOM   4849  HA  THR X 301      20.186  -1.960   0.220  0.00  0.00           H
ATOM   4850  CB  THR X 301      18.409  -2.667  -0.617  0.00  0.00           C
ATOM   4851  HB  THR X 301      17.364  -2.363  -0.669  0.00  0.00           H
ATOM   4852  CG2 THR X 301      19.122  -2.715  -1.943  0.00  0.00           C
ATOM   4853 HG21 THR X 301      19.118  -1.757  -2.464  0.00  0.00           H
ATOM   4854 HG22 THR X 301      20.130  -3.081  -1.750  0.00  0.00           H
ATOM   4855 HG23 THR X 301      18.671  -3.505  -2.543  0.00  0.00           H
ATOM   4856  OG1 THR X 301      18.449  -3.999  -0.121  0.00  0.00           O
ATOM   4857  HG1 THR X 301      18.096  -3.963   0.771  0.00  0.00           H
ATOM   4858  C   THR X 301      19.003  -0.222  -0.287  0.00  0.00           C
ATOM   4859  O   THR X 301      17.942   0.390  -0.367  0.00  0.00           O
ATOM   4860  N   GLN X 302      20.151   0.310  -0.789  0.00  0.00           N
ATOM   4861  H   GLN X 302      21.040  -0.149  -0.650  0.00  0.00           H
ATOM   4862  CA  GLN X 302      20.331   1.550  -1.489  0.00  0.00           C
ATOM   4863  HA  GLN X 302      20.028   2.298  -0.756  0.00  0.00           H
ATOM   4864  CB  GLN X 302      21.840   1.629  -1.822  0.00  0.00           C
ATOM   4865  HB2 GLN X 302      22.296   1.753  -0.840  0.00  0.00           H
ATOM   4866  HB3 GLN X 302      22.009   0.632  -2.228  0.00  0.00           H
ATOM   4867  CG  GLN X 302      22.333   2.898  -2.596  0.00  0.00           C
ATOM   4868  HG2 GLN X 302      22.166   2.747  -3.662  0.00  0.00           H
ATOM   4869  HG3 GLN X 302      21.806   3.724  -2.119  0.00  0.00           H
ATOM   4870  CD  GLN X 302      23.830   3.075  -2.395  0.00  0.00           C
ATOM   4871  OE1 GLN X 302      24.559   2.288  -1.835  0.00  0.00           O
ATOM   4872  NE2 GLN X 302      24.321   4.197  -2.857  0.00  0.00           N
ATOM   4873 HE21 GLN X 302      25.315   4.213  -3.037  0.00  0.00           H
ATOM   4874 HE22 GLN X 302      23.701   4.872  -3.281  0.00  0.00           H
ATOM   4875  C   GLN X 302      19.406   1.671  -2.732  0.00  0.00           C
ATOM   4876  O   GLN X 302      19.127   0.729  -3.401  0.00  0.00           O
ATOM   4877  N   ASN X 303      18.911   2.882  -3.043  0.00  0.00           N
ATOM   4878  H   ASN X 303      19.172   3.627  -2.413  0.00  0.00           H
ATOM   4879  CA  ASN X 303      18.232   3.205  -4.303  0.00  0.00           C
ATOM   4880  HA  ASN X 303      17.700   4.117  -4.031  0.00  0.00           H
ATOM   4881  CB  ASN X 303      19.223   3.627  -5.412  0.00  0.00           C
ATOM   4882  HB2 ASN X 303      19.653   2.672  -5.713  0.00  0.00           H
ATOM   4883  HB3 ASN X 303      18.588   3.974  -6.227  0.00  0.00           H
ATOM   4884  CG  ASN X 303      20.248   4.624  -5.088  0.00  0.00           C
ATOM   4885  OD1 ASN X 303      20.382   5.154  -4.055  0.00  0.00           O
ATOM   4886  ND2 ASN X 303      21.207   4.933  -5.998  0.00  0.00           N
ATOM   4887 HD21 ASN X 303      21.137   4.682  -6.973  0.00  0.00           H
ATOM   4888 HD22 ASN X 303      22.060   5.351  -5.652  0.00  0.00           H
ATOM   4889  C   ASN X 303      17.056   2.301  -4.724  0.00  0.00           C
ATOM   4890  O   ASN X 303      16.665   2.196  -5.880  0.00  0.00           O
ATOM   4891  N   PHE X 304      16.492   1.597  -3.779  0.00  0.00           N
ATOM   4892  H   PHE X 304      17.138   1.489  -3.010  0.00  0.00           H
ATOM   4893  CA  PHE X 304      15.493   0.487  -4.055  0.00  0.00           C
ATOM   4894  HA  PHE X 304      16.065  -0.356  -4.444  0.00  0.00           H
ATOM   4895  CB  PHE X 304      15.043   0.012  -2.635  0.00  0.00           C
ATOM   4896  HB2 PHE X 304      15.843  -0.103  -1.903  0.00  0.00           H
ATOM   4897  HB3 PHE X 304      14.409   0.831  -2.295  0.00  0.00           H
ATOM   4898  CG  PHE X 304      14.069  -1.172  -2.662  0.00  0.00           C
ATOM   4899  CD1 PHE X 304      14.562  -2.432  -2.199  0.00  0.00           C
ATOM   4900  HD1 PHE X 304      15.625  -2.552  -2.050  0.00  0.00           H
ATOM   4901  CE1 PHE X 304      13.670  -3.531  -2.053  0.00  0.00           C
ATOM   4902  HE1 PHE X 304      14.001  -4.522  -1.777  0.00  0.00           H
ATOM   4903  CZ  PHE X 304      12.295  -3.297  -2.253  0.00  0.00           C
ATOM   4904  HZ  PHE X 304      11.702  -4.179  -2.056  0.00  0.00           H
ATOM   4905  CE2 PHE X 304      11.802  -2.095  -2.672  0.00  0.00           C
ATOM   4906  HE2 PHE X 304      10.742  -1.966  -2.836  0.00  0.00           H
ATOM   4907  CD2 PHE X 304      12.732  -1.033  -2.965  0.00  0.00           C
ATOM   4908  HD2 PHE X 304      12.280  -0.096  -3.256  0.00  0.00           H
ATOM   4909  C   PHE X 304      14.295   0.880  -4.893  0.00  0.00           C
ATOM   4910  O   PHE X 304      13.768   0.128  -5.689  0.00  0.00           O
ATOM   4911  N   THR X 305      13.881   2.144  -4.816  0.00  0.00           N
ATOM   4912  H   THR X 305      14.375   2.741  -4.168  0.00  0.00           H
ATOM   4913  CA  THR X 305      12.700   2.542  -5.538  0.00  0.00           C
ATOM   4914  HA  THR X 305      12.024   1.687  -5.513  0.00  0.00           H
ATOM   4915  CB  THR X 305      12.037   3.778  -4.913  0.00  0.00           C
ATOM   4916  HB  THR X 305      11.183   4.087  -5.517  0.00  0.00           H
ATOM   4917  CG2 THR X 305      11.513   3.419  -3.583  0.00  0.00           C
ATOM   4918 HG21 THR X 305      11.109   2.407  -3.613  0.00  0.00           H
ATOM   4919 HG22 THR X 305      12.237   3.378  -2.770  0.00  0.00           H
ATOM   4920 HG23 THR X 305      10.705   4.099  -3.313  0.00  0.00           H
ATOM   4921  OG1 THR X 305      12.905   4.919  -4.813  0.00  0.00           O
ATOM   4922  HG1 THR X 305      12.983   5.298  -5.692  0.00  0.00           H
ATOM   4923  C   THR X 305      12.873   2.808  -7.083  0.00  0.00           C
ATOM   4924  O   THR X 305      11.958   3.370  -7.712  0.00  0.00           O
ATOM   4925  N   GLN X 306      14.114   2.493  -7.596  0.00  0.00           N
ATOM   4926  H   GLN X 306      14.798   2.061  -6.991  0.00  0.00           H
ATOM   4927  CA  GLN X 306      14.574   2.741  -8.961  0.00  0.00           C
ATOM   4928  HA  GLN X 306      13.661   2.732  -9.556  0.00  0.00           H
ATOM   4929  CB  GLN X 306      15.135   4.181  -9.010  0.00  0.00           C
ATOM   4930  HB2 GLN X 306      15.488   4.478  -9.998  0.00  0.00           H
ATOM   4931  HB3 GLN X 306      14.310   4.818  -8.690  0.00  0.00           H
ATOM   4932  CG  GLN X 306      16.343   4.470  -8.078  0.00  0.00           C
ATOM   4933  HG2 GLN X 306      16.044   4.430  -7.030  0.00  0.00           H
ATOM   4934  HG3 GLN X 306      17.170   3.777  -8.227  0.00  0.00           H
ATOM   4935  CD  GLN X 306      16.857   5.905  -8.198  0.00  0.00           C
ATOM   4936  OE1 GLN X 306      16.245   6.952  -7.972  0.00  0.00           O
ATOM   4937  NE2 GLN X 306      18.123   6.018  -8.228  0.00  0.00           N
ATOM   4938 HE21 GLN X 306      18.875   5.345  -8.272  0.00  0.00           H
ATOM   4939 HE22 GLN X 306      18.516   6.945  -8.150  0.00  0.00           H
ATOM   4940  C   GLN X 306      15.716   1.721  -9.412  0.00  0.00           C
ATOM   4941  O   GLN X 306      15.923   0.708  -8.795  0.00  0.00           O
ATOM   4942  N   MET X 307      16.243   1.929 -10.586  0.00  0.00           N
ATOM   4943  H   MET X 307      16.036   2.824 -11.007  0.00  0.00           H
ATOM   4944  CA  MET X 307      17.291   1.043 -11.209  0.00  0.00           C
ATOM   4945  HA  MET X 307      17.076   0.053 -10.805  0.00  0.00           H
ATOM   4946  CB  MET X 307      17.187   0.860 -12.637  0.00  0.00           C
ATOM   4947  HB2 MET X 307      17.531   1.781 -13.108  0.00  0.00           H
ATOM   4948  HB3 MET X 307      17.945   0.176 -13.018  0.00  0.00           H
ATOM   4949  CG  MET X 307      15.822   0.415 -13.211  0.00  0.00           C
ATOM   4950  HG2 MET X 307      15.617  -0.561 -12.770  0.00  0.00           H
ATOM   4951  HG3 MET X 307      14.969   0.993 -12.858  0.00  0.00           H
ATOM   4952  SD  MET X 307      15.709   0.283 -14.986  0.00  0.00           S
ATOM   4953  CE  MET X 307      15.083   1.932 -15.213  0.00  0.00           C
ATOM   4954  HE1 MET X 307      15.946   2.586 -15.087  0.00  0.00           H
ATOM   4955  HE2 MET X 307      14.770   1.894 -16.257  0.00  0.00           H
ATOM   4956  HE3 MET X 307      14.276   2.129 -14.508  0.00  0.00           H
ATOM   4957  C   MET X 307      18.685   1.488 -10.792  0.00  0.00           C
ATOM   4958  O   MET X 307      19.601   0.715 -10.604  0.00  0.00           O
ATOM   4959  N   ALA X 308      18.916   2.828 -10.917  0.00  0.00           N
ATOM   4960  H   ALA X 308      18.072   3.376 -11.004  0.00  0.00           H
ATOM   4961  CA  ALA X 308      20.261   3.445 -10.935  0.00  0.00           C
ATOM   4962  HA  ALA X 308      20.895   2.879 -11.618  0.00  0.00           H
ATOM   4963  CB  ALA X 308      20.242   4.888 -11.518  0.00  0.00           C
ATOM   4964  HB1 ALA X 308      19.653   5.509 -10.843  0.00  0.00           H
ATOM   4965  HB2 ALA X 308      21.276   5.227 -11.452  0.00  0.00           H
ATOM   4966  HB3 ALA X 308      19.883   4.796 -12.543  0.00  0.00           H
ATOM   4967  C   ALA X 308      20.878   3.361  -9.560  0.00  0.00           C
ATOM   4968  O   ALA X 308      20.341   3.849  -8.598  0.00  0.00           O
ATOM   4969  N   GLY X 309      22.071   2.764  -9.406  0.00  0.00           N
ATOM   4970  H   GLY X 309      22.582   2.414 -10.203  0.00  0.00           H
ATOM   4971  CA  GLY X 309      22.759   2.479  -8.118  0.00  0.00           C
ATOM   4972  HA2 GLY X 309      22.817   3.306  -7.411  0.00  0.00           H
ATOM   4973  HA3 GLY X 309      23.692   2.016  -8.439  0.00  0.00           H
ATOM   4974  C   GLY X 309      22.077   1.347  -7.330  0.00  0.00           C
ATOM   4975  O   GLY X 309      22.461   1.015  -6.195  0.00  0.00           O
ATOM   4976  N   ASN X 310      20.939   0.702  -7.842  0.00  0.00           N
ATOM   4977  H   ASN X 310      20.614   0.893  -8.779  0.00  0.00           H
ATOM   4978  CA  ASN X 310      20.279  -0.385  -7.143  0.00  0.00           C
ATOM   4979  HA  ASN X 310      20.320  -0.168  -6.076  0.00  0.00           H
ATOM   4980  CB  ASN X 310      18.815  -0.380  -7.587  0.00  0.00           C
ATOM   4981  HB2 ASN X 310      18.449   0.645  -7.531  0.00  0.00           H
ATOM   4982  HB3 ASN X 310      18.606  -0.696  -8.609  0.00  0.00           H
ATOM   4983  CG  ASN X 310      17.971  -1.220  -6.712  0.00  0.00           C
ATOM   4984  OD1 ASN X 310      18.421  -2.254  -6.219  0.00  0.00           O
ATOM   4985  ND2 ASN X 310      16.696  -1.061  -6.622  0.00  0.00           N
ATOM   4986 HD21 ASN X 310      16.167  -1.674  -6.019  0.00  0.00           H
ATOM   4987 HD22 ASN X 310      16.377  -0.277  -7.174  0.00  0.00           H
ATOM   4988  C   ASN X 310      21.045  -1.758  -7.284  0.00  0.00           C
ATOM   4989  O   ASN X 310      20.957  -2.358  -8.330  0.00  0.00           O
ATOM   4990  N   PRO X 311      21.740  -2.245  -6.237  0.00  0.00           N
ATOM   4991  CD  PRO X 311      21.649  -1.923  -4.855  0.00  0.00           C
ATOM   4992  HD2 PRO X 311      20.637  -1.696  -4.519  0.00  0.00           H
ATOM   4993  HD3 PRO X 311      22.289  -1.053  -4.707  0.00  0.00           H
ATOM   4994  CG  PRO X 311      22.198  -3.111  -4.061  0.00  0.00           C
ATOM   4995  HG2 PRO X 311      22.671  -2.683  -3.177  0.00  0.00           H
ATOM   4996  HG3 PRO X 311      21.530  -3.904  -3.726  0.00  0.00           H
ATOM   4997  CB  PRO X 311      23.221  -3.663  -5.002  0.00  0.00           C
ATOM   4998  HB2 PRO X 311      24.133  -3.073  -4.921  0.00  0.00           H
ATOM   4999  HB3 PRO X 311      23.473  -4.710  -4.829  0.00  0.00           H
ATOM   5000  CA  PRO X 311      22.729  -3.380  -6.384  0.00  0.00           C
ATOM   5001  HA  PRO X 311      23.529  -2.950  -6.987  0.00  0.00           H
ATOM   5002  C   PRO X 311      22.077  -4.669  -6.961  0.00  0.00           C
ATOM   5003  O   PRO X 311      22.574  -5.141  -7.963  0.00  0.00           O
ATOM   5004  N   ILE X 312      20.939  -5.123  -6.456  0.00  0.00           N
ATOM   5005  H   ILE X 312      20.493  -4.507  -5.792  0.00  0.00           H
ATOM   5006  CA  ILE X 312      20.312  -6.346  -6.821  0.00  0.00           C
ATOM   5007  HA  ILE X 312      21.038  -7.155  -6.908  0.00  0.00           H
ATOM   5008  CB  ILE X 312      19.413  -6.835  -5.617  0.00  0.00           C
ATOM   5009  HB  ILE X 312      18.957  -7.771  -5.940  0.00  0.00           H
ATOM   5010  CG2 ILE X 312      20.247  -7.150  -4.402  0.00  0.00           C
ATOM   5011 HG21 ILE X 312      21.064  -7.786  -4.743  0.00  0.00           H
ATOM   5012 HG22 ILE X 312      20.681  -6.253  -3.960  0.00  0.00           H
ATOM   5013 HG23 ILE X 312      19.663  -7.675  -3.646  0.00  0.00           H
ATOM   5014  CG1 ILE X 312      18.228  -5.741  -5.373  0.00  0.00           C
ATOM   5015 HG12 ILE X 312      18.751  -4.787  -5.444  0.00  0.00           H
ATOM   5016 HG13 ILE X 312      17.495  -5.884  -6.166  0.00  0.00           H
ATOM   5017  CD1 ILE X 312      17.502  -5.773  -4.016  0.00  0.00           C
ATOM   5018 HD11 ILE X 312      17.175  -6.788  -3.794  0.00  0.00           H
ATOM   5019 HD12 ILE X 312      18.243  -5.481  -3.272  0.00  0.00           H
ATOM   5020 HD13 ILE X 312      16.651  -5.094  -4.086  0.00  0.00           H
ATOM   5021  C   ILE X 312      19.468  -6.258  -8.102  0.00  0.00           C
ATOM   5022  O   ILE X 312      19.073  -7.310  -8.724  0.00  0.00           O
ATOM   5023  N   CYS X 313      19.131  -5.046  -8.534  0.00  0.00           N
ATOM   5024  H   CYS X 313      19.365  -4.155  -8.119  0.00  0.00           H
ATOM   5025  CA  CYS X 313      18.150  -4.844  -9.599  0.00  0.00           C
ATOM   5026  HA  CYS X 313      17.291  -5.504  -9.476  0.00  0.00           H
ATOM   5027  CB  CYS X 313      17.631  -3.410  -9.293  0.00  0.00           C
ATOM   5028  HB2 CYS X 313      17.134  -3.310  -8.328  0.00  0.00           H
ATOM   5029  HB3 CYS X 313      18.501  -2.754  -9.329  0.00  0.00           H
ATOM   5030  SG  CYS X 313      16.464  -2.961 -10.608  0.00  0.00           S
ATOM   5031  HG  CYS X 313      15.434  -3.090  -9.767  0.00  0.00           H
ATOM   5032  C   CYS X 313      18.814  -4.901 -10.974  0.00  0.00           C
ATOM   5033  O   CYS X 313      19.823  -4.284 -11.240  0.00  0.00           O
ATOM   5034  N   LEU X 314      18.298  -5.735 -11.862  0.00  0.00           N
ATOM   5035  H   LEU X 314      17.535  -6.299 -11.515  0.00  0.00           H
ATOM   5036  CA  LEU X 314      18.694  -5.855 -13.265  0.00  0.00           C
ATOM   5037  HA  LEU X 314      19.781  -5.935 -13.284  0.00  0.00           H
ATOM   5038  CB  LEU X 314      18.044  -7.008 -14.046  0.00  0.00           C
ATOM   5039  HB2 LEU X 314      17.000  -6.903 -13.750  0.00  0.00           H
ATOM   5040  HB3 LEU X 314      18.117  -6.850 -15.122  0.00  0.00           H
ATOM   5041  CG  LEU X 314      18.693  -8.370 -13.523  0.00  0.00           C
ATOM   5042  HG  LEU X 314      18.852  -8.512 -12.454  0.00  0.00           H
ATOM   5043  CD1 LEU X 314      17.725  -9.359 -14.043  0.00  0.00           C
ATOM   5044 HD11 LEU X 314      18.065 -10.382 -13.879  0.00  0.00           H
ATOM   5045 HD12 LEU X 314      16.806  -9.356 -13.457  0.00  0.00           H
ATOM   5046 HD13 LEU X 314      17.515  -9.155 -15.093  0.00  0.00           H
ATOM   5047  CD2 LEU X 314      20.019  -8.657 -14.114  0.00  0.00           C
ATOM   5048 HD21 LEU X 314      20.050  -8.528 -15.196  0.00  0.00           H
ATOM   5049 HD22 LEU X 314      20.832  -8.127 -13.619  0.00  0.00           H
ATOM   5050 HD23 LEU X 314      20.321  -9.683 -13.902  0.00  0.00           H
ATOM   5051  C   LEU X 314      18.297  -4.571 -13.978  0.00  0.00           C
ATOM   5052  O   LEU X 314      17.156  -4.124 -14.018  0.00  0.00           O
ATOM   5053  N   GLN X 315      19.340  -3.938 -14.659  0.00  0.00           N
ATOM   5054  H   GLN X 315      20.223  -4.420 -14.753  0.00  0.00           H
ATOM   5055  CA  GLN X 315      19.359  -2.755 -15.393  0.00  0.00           C
ATOM   5056  HA  GLN X 315      18.811  -2.017 -14.807  0.00  0.00           H
ATOM   5057  CB  GLN X 315      20.822  -2.295 -15.464  0.00  0.00           C
ATOM   5058  HB2 GLN X 315      21.330  -3.015 -16.104  0.00  0.00           H
ATOM   5059  HB3 GLN X 315      20.860  -1.298 -15.902  0.00  0.00           H
ATOM   5060  CG  GLN X 315      21.572  -2.306 -14.082  0.00  0.00           C
ATOM   5061  HG2 GLN X 315      21.578  -3.328 -13.703  0.00  0.00           H
ATOM   5062  HG3 GLN X 315      22.644  -2.152 -14.203  0.00  0.00           H
[truncated: 247,986 more chars]
