# Supplementary material for: Magnetosensitivity of tightly bound radical pairs in cryptochrome is enabled by the quantum Zeno effect
Source: Nat Commun. 2024 Dec 30;15:10823. doi: 10.1038/s41467-024-55124-x (PMC11686217; doi:10.1038/s41467-024-55124-x)
Supplement: Supplementary file 3 — Supplementary Dataset 1 [file 41467_2024_55124_MOESM3_ESM.zip › traj1_last.pdb]

CRYST1   87.000   89.000  117.000  90.00  90.00  90.00 P 1           1
ATOM      1  N   MET X   1      10.159  19.789  37.259  0.00  0.00           N
ATOM      2  H1  MET X   1       9.576  19.903  38.076  0.00  0.00           H
ATOM      3  H2  MET X   1      11.031  20.290  37.354  0.00  0.00           H
ATOM      4  H3  MET X   1      10.380  18.804  37.243  0.00  0.00           H
ATOM      5  CA  MET X   1       9.379  20.181  36.090  0.00  0.00           C
ATOM      6  HA  MET X   1       8.893  21.130  36.318  0.00  0.00           H
ATOM      7  CB  MET X   1      10.337  20.413  34.953  0.00  0.00           C
ATOM      8  HB2 MET X   1      11.071  21.195  35.149  0.00  0.00           H
ATOM      9  HB3 MET X   1      10.836  19.446  34.897  0.00  0.00           H
ATOM     10  CG  MET X   1       9.839  20.724  33.552  0.00  0.00           C
ATOM     11  HG2 MET X   1      10.638  20.514  32.841  0.00  0.00           H
ATOM     12  HG3 MET X   1       9.046  20.034  33.263  0.00  0.00           H
ATOM     13  SD  MET X   1       9.234  22.372  33.154  0.00  0.00           S
ATOM     14  CE  MET X   1      10.101  22.792  31.621  0.00  0.00           C
ATOM     15  HE1 MET X   1       9.879  23.845  31.449  0.00  0.00           H
ATOM     16  HE2 MET X   1      11.186  22.712  31.679  0.00  0.00           H
ATOM     17  HE3 MET X   1       9.756  22.219  30.759  0.00  0.00           H
ATOM     18  C   MET X   1       8.472  18.962  35.759  0.00  0.00           C
ATOM     19  O   MET X   1       8.970  17.905  35.446  0.00  0.00           O
ATOM     20  N   PRO X   2       7.107  19.093  35.744  0.00  0.00           N
ATOM     21  CD  PRO X   2       6.377  20.291  35.972  0.00  0.00           C
ATOM     22  HD2 PRO X   2       6.828  21.189  35.549  0.00  0.00           H
ATOM     23  HD3 PRO X   2       6.396  20.530  37.035  0.00  0.00           H
ATOM     24  CG  PRO X   2       4.944  20.024  35.479  0.00  0.00           C
ATOM     25  HG2 PRO X   2       4.219  20.484  36.150  0.00  0.00           H
ATOM     26  HG3 PRO X   2       4.857  20.378  34.452  0.00  0.00           H
ATOM     27  CB  PRO X   2       4.733  18.506  35.628  0.00  0.00           C
ATOM     28  HB2 PRO X   2       4.406  18.350  36.656  0.00  0.00           H
ATOM     29  HB3 PRO X   2       3.965  18.213  34.912  0.00  0.00           H
ATOM     30  CA  PRO X   2       6.165  18.036  35.300  0.00  0.00           C
ATOM     31  HA  PRO X   2       6.362  17.115  35.850  0.00  0.00           H
ATOM     32  C   PRO X   2       6.405  17.742  33.819  0.00  0.00           C
ATOM     33  O   PRO X   2       6.693  18.656  33.058  0.00  0.00           O
ATOM     34  N   HIP X   3       6.303  16.433  33.475  0.00  0.00           N
ATOM     35  H   HIP X   3       6.130  15.767  34.214  0.00  0.00           H
ATOM     36  CA  HIP X   3       6.435  15.963  32.019  0.00  0.00           C
ATOM     37  HA  HIP X   3       7.291  16.469  31.572  0.00  0.00           H
ATOM     38  CB  HIP X   3       6.644  14.465  31.909  0.00  0.00           C
ATOM     39  HB2 HIP X   3       5.720  13.895  32.000  0.00  0.00           H
ATOM     40  HB3 HIP X   3       6.900  14.338  30.857  0.00  0.00           H
ATOM     41  CG  HIP X   3       7.653  13.832  32.814  0.00  0.00           C
ATOM     42  ND1 HIP X   3       7.554  12.614  33.346  0.00  0.00           N
ATOM     43  HD1 HIP X   3       6.781  11.989  33.168  0.00  0.00           H
ATOM     44  CE1 HIP X   3       8.763  12.185  33.880  0.00  0.00           C
ATOM     45  HE1 HIP X   3       8.974  11.211  34.297  0.00  0.00           H
ATOM     46  NE2 HIP X   3       9.655  13.123  33.518  0.00  0.00           N
ATOM     47  HE2 HIP X   3      10.639  13.129  33.742  0.00  0.00           H
ATOM     48  CD2 HIP X   3       9.027  14.101  32.831  0.00  0.00           C
ATOM     49  HD2 HIP X   3       9.594  14.886  32.352  0.00  0.00           H
ATOM     50  C   HIP X   3       5.316  16.401  31.138  0.00  0.00           C
ATOM     51  O   HIP X   3       4.147  15.993  31.292  0.00  0.00           O
ATOM     52  N   ARG X   4       5.659  17.123  30.074  0.00  0.00           N
ATOM     53  H   ARG X   4       6.573  17.553  30.090  0.00  0.00           H
ATOM     54  CA  ARG X   4       4.701  17.347  29.008  0.00  0.00           C
ATOM     55  HA  ARG X   4       3.823  16.733  29.212  0.00  0.00           H
ATOM     56  CB  ARG X   4       4.283  18.855  29.122  0.00  0.00           C
ATOM     57  HB2 ARG X   4       5.189  19.434  28.944  0.00  0.00           H
ATOM     58  HB3 ARG X   4       3.589  19.116  28.322  0.00  0.00           H
ATOM     59  CG  ARG X   4       3.659  19.210  30.485  0.00  0.00           C
ATOM     60  HG2 ARG X   4       2.877  18.476  30.677  0.00  0.00           H
ATOM     61  HG3 ARG X   4       4.404  18.953  31.238  0.00  0.00           H
ATOM     62  CD  ARG X   4       3.169  20.620  30.485  0.00  0.00           C
ATOM     63  HD2 ARG X   4       4.063  21.201  30.257  0.00  0.00           H
ATOM     64  HD3 ARG X   4       2.428  20.789  29.705  0.00  0.00           H
ATOM     65  NE  ARG X   4       2.637  20.886  31.858  0.00  0.00           N
ATOM     66  HE  ARG X   4       2.306  20.044  32.306  0.00  0.00           H
ATOM     67  CZ  ARG X   4       2.420  22.018  32.465  0.00  0.00           C
ATOM     68  NH1 ARG X   4       2.635  23.148  31.916  0.00  0.00           N
ATOM     69 HH11 ARG X   4       2.391  23.984  32.427  0.00  0.00           H
ATOM     70 HH12 ARG X   4       3.003  23.139  30.975  0.00  0.00           H
ATOM     71  NH2 ARG X   4       2.031  21.920  33.703  0.00  0.00           N
ATOM     72 HH21 ARG X   4       2.187  22.736  34.276  0.00  0.00           H
ATOM     73 HH22 ARG X   4       1.719  21.053  34.116  0.00  0.00           H
ATOM     74  C   ARG X   4       5.226  17.169  27.608  0.00  0.00           C
ATOM     75  O   ARG X   4       6.332  17.704  27.310  0.00  0.00           O
ATOM     76  N   THR X   5       4.479  16.524  26.673  0.00  0.00           N
ATOM     77  H   THR X   5       3.638  16.069  26.997  0.00  0.00           H
ATOM     78  CA  THR X   5       4.985  16.271  25.316  0.00  0.00           C
ATOM     79  HA  THR X   5       5.897  16.844  25.148  0.00  0.00           H
ATOM     80  CB  THR X   5       5.374  14.746  25.151  0.00  0.00           C
ATOM     81  HB  THR X   5       5.928  14.513  26.060  0.00  0.00           H
ATOM     82  CG2 THR X   5       4.214  13.783  24.961  0.00  0.00           C
ATOM     83 HG21 THR X   5       4.564  12.751  24.927  0.00  0.00           H
ATOM     84 HG22 THR X   5       3.486  14.003  25.742  0.00  0.00           H
ATOM     85 HG23 THR X   5       3.576  14.022  24.110  0.00  0.00           H
ATOM     86  OG1 THR X   5       6.259  14.551  24.024  0.00  0.00           O
ATOM     87  HG1 THR X   5       6.948  15.200  24.184  0.00  0.00           H
ATOM     88  C   THR X   5       4.082  16.764  24.151  0.00  0.00           C
ATOM     89  O   THR X   5       2.862  16.782  24.223  0.00  0.00           O
ATOM     90  N   ILE X   6       4.714  17.074  23.030  0.00  0.00           N
ATOM     91  H   ILE X   6       5.701  16.872  22.963  0.00  0.00           H
ATOM     92  CA  ILE X   6       4.082  17.202  21.725  0.00  0.00           C
ATOM     93  HA  ILE X   6       3.011  17.391  21.797  0.00  0.00           H
ATOM     94  CB  ILE X   6       4.688  18.328  20.978  0.00  0.00           C
ATOM     95  HB  ILE X   6       5.747  18.282  21.234  0.00  0.00           H
ATOM     96  CG2 ILE X   6       4.431  18.148  19.464  0.00  0.00           C
ATOM     97 HG21 ILE X   6       3.384  17.884  19.309  0.00  0.00           H
ATOM     98 HG22 ILE X   6       4.606  19.105  18.973  0.00  0.00           H
ATOM     99 HG23 ILE X   6       5.123  17.402  19.073  0.00  0.00           H
ATOM    100  CG1 ILE X   6       4.116  19.673  21.561  0.00  0.00           C
ATOM    101 HG12 ILE X   6       3.077  19.689  21.233  0.00  0.00           H
ATOM    102 HG13 ILE X   6       4.247  19.611  22.641  0.00  0.00           H
ATOM    103  CD1 ILE X   6       4.847  20.965  21.087  0.00  0.00           C
ATOM    104 HD11 ILE X   6       4.686  21.006  20.009  0.00  0.00           H
ATOM    105 HD12 ILE X   6       4.451  21.890  21.507  0.00  0.00           H
ATOM    106 HD13 ILE X   6       5.902  20.925  21.357  0.00  0.00           H
ATOM    107  C   ILE X   6       4.315  15.832  21.005  0.00  0.00           C
ATOM    108  O   ILE X   6       5.431  15.523  20.567  0.00  0.00           O
ATOM    109  N   HIP X   7       3.297  14.943  20.839  0.00  0.00           N
ATOM    110  H   HIP X   7       2.391  15.370  20.968  0.00  0.00           H
ATOM    111  CA  HIP X   7       3.383  13.732  19.974  0.00  0.00           C
ATOM    112  HA  HIP X   7       4.377  13.288  20.007  0.00  0.00           H
ATOM    113  CB  HIP X   7       2.637  12.590  20.559  0.00  0.00           C
ATOM    114  HB2 HIP X   7       2.811  12.361  21.611  0.00  0.00           H
ATOM    115  HB3 HIP X   7       1.589  12.656  20.269  0.00  0.00           H
ATOM    116  CG  HIP X   7       3.163  11.308  19.922  0.00  0.00           C
ATOM    117  ND1 HIP X   7       4.316  10.731  20.297  0.00  0.00           N
ATOM    118  HD1 HIP X   7       4.891  10.988  21.087  0.00  0.00           H
ATOM    119  CE1 HIP X   7       4.709   9.930  19.224  0.00  0.00           C
ATOM    120  HE1 HIP X   7       5.512   9.211  19.284  0.00  0.00           H
ATOM    121  NE2 HIP X   7       3.729   9.940  18.304  0.00  0.00           N
ATOM    122  HE2 HIP X   7       3.766   9.304  17.520  0.00  0.00           H
ATOM    123  CD2 HIP X   7       2.856  10.833  18.642  0.00  0.00           C
ATOM    124  HD2 HIP X   7       1.964  11.121  18.105  0.00  0.00           H
ATOM    125  C   HIP X   7       3.036  13.907  18.513  0.00  0.00           C
ATOM    126  O   HIP X   7       1.832  14.065  18.206  0.00  0.00           O
ATOM    127  N   LEU X   8       4.006  13.706  17.611  0.00  0.00           N
ATOM    128  H   LEU X   8       4.962  13.558  17.899  0.00  0.00           H
ATOM    129  CA  LEU X   8       3.737  13.776  16.139  0.00  0.00           C
ATOM    130  HA  LEU X   8       2.894  14.439  15.947  0.00  0.00           H
ATOM    131  CB  LEU X   8       4.938  14.193  15.214  0.00  0.00           C
ATOM    132  HB2 LEU X   8       5.810  13.585  15.455  0.00  0.00           H
ATOM    133  HB3 LEU X   8       4.722  13.905  14.185  0.00  0.00           H
ATOM    134  CG  LEU X   8       5.283  15.687  15.198  0.00  0.00           C
ATOM    135  HG  LEU X   8       4.402  16.295  14.994  0.00  0.00           H
ATOM    136  CD1 LEU X   8       5.793  16.183  16.518  0.00  0.00           C
ATOM    137 HD11 LEU X   8       6.590  15.529  16.871  0.00  0.00           H
ATOM    138 HD12 LEU X   8       6.182  17.186  16.344  0.00  0.00           H
ATOM    139 HD13 LEU X   8       5.070  16.294  17.326  0.00  0.00           H
ATOM    140  CD2 LEU X   8       6.258  15.997  14.152  0.00  0.00           C
ATOM    141 HD21 LEU X   8       6.539  17.051  14.145  0.00  0.00           H
ATOM    142 HD22 LEU X   8       7.169  15.399  14.154  0.00  0.00           H
ATOM    143 HD23 LEU X   8       5.929  15.666  13.167  0.00  0.00           H
ATOM    144  C   LEU X   8       3.154  12.426  15.608  0.00  0.00           C
ATOM    145  O   LEU X   8       3.855  11.448  15.614  0.00  0.00           O
ATOM    146  N   PHE X   9       1.990  12.473  14.932  0.00  0.00           N
ATOM    147  H   PHE X   9       1.548  13.374  14.821  0.00  0.00           H
ATOM    148  CA  PHE X   9       1.573  11.463  13.977  0.00  0.00           C
ATOM    149  HA  PHE X   9       1.833  10.540  14.495  0.00  0.00           H
ATOM    150  CB  PHE X   9       0.089  11.534  13.740  0.00  0.00           C
ATOM    151  HB2 PHE X   9      -0.132  12.513  13.313  0.00  0.00           H
ATOM    152  HB3 PHE X   9      -0.242  10.727  13.087  0.00  0.00           H
ATOM    153  CG  PHE X   9      -0.686  11.264  14.961  0.00  0.00           C
ATOM    154  CD1 PHE X   9      -0.891   9.878  15.263  0.00  0.00           C
ATOM    155  HD1 PHE X   9      -0.327   9.052  14.856  0.00  0.00           H
ATOM    156  CE1 PHE X   9      -1.840   9.559  16.256  0.00  0.00           C
ATOM    157  HE1 PHE X   9      -1.985   8.547  16.602  0.00  0.00           H
ATOM    158  CZ  PHE X   9      -2.486  10.575  16.908  0.00  0.00           C
ATOM    159  HZ  PHE X   9      -3.050  10.373  17.807  0.00  0.00           H
ATOM    160  CE2 PHE X   9      -2.187  11.891  16.719  0.00  0.00           C
ATOM    161  HE2 PHE X   9      -2.670  12.692  17.258  0.00  0.00           H
ATOM    162  CD2 PHE X   9      -1.320  12.249  15.708  0.00  0.00           C
ATOM    163  HD2 PHE X   9      -1.231  13.299  15.469  0.00  0.00           H
ATOM    164  C   PHE X   9       2.433  11.558  12.698  0.00  0.00           C
ATOM    165  O   PHE X   9       2.762  12.641  12.192  0.00  0.00           O
ATOM    166  N   ARG X  10       2.720  10.386  12.139  0.00  0.00           N
ATOM    167  H   ARG X  10       2.422   9.607  12.708  0.00  0.00           H
ATOM    168  CA  ARG X  10       3.236  10.117  10.839  0.00  0.00           C
ATOM    169  HA  ARG X  10       3.086  11.113  10.421  0.00  0.00           H
ATOM    170  CB  ARG X  10       4.786   9.790  10.878  0.00  0.00           C
ATOM    171  HB2 ARG X  10       4.993   9.073  11.672  0.00  0.00           H
ATOM    172  HB3 ARG X  10       4.947   9.368   9.886  0.00  0.00           H
ATOM    173  CG  ARG X  10       5.722  10.994  10.992  0.00  0.00           C
ATOM    174  HG2 ARG X  10       5.742  11.694  10.157  0.00  0.00           H
ATOM    175  HG3 ARG X  10       5.416  11.611  11.837  0.00  0.00           H
ATOM    176  CD  ARG X  10       7.212  10.467  11.199  0.00  0.00           C
ATOM    177  HD2 ARG X  10       7.105   9.729  11.994  0.00  0.00           H
ATOM    178  HD3 ARG X  10       7.588  10.068  10.257  0.00  0.00           H
ATOM    179  NE  ARG X  10       8.178  11.533  11.578  0.00  0.00           N
ATOM    180  HE  ARG X  10       7.762  12.450  11.500  0.00  0.00           H
ATOM    181  CZ  ARG X  10       9.380  11.286  12.039  0.00  0.00           C
ATOM    182  NH1 ARG X  10       9.770  10.105  12.412  0.00  0.00           N
ATOM    183 HH11 ARG X  10      10.727  10.060  12.731  0.00  0.00           H
ATOM    184 HH12 ARG X  10       9.106   9.361  12.570  0.00  0.00           H
ATOM    185  NH2 ARG X  10      10.245  12.234  12.064  0.00  0.00           N
ATOM    186 HH21 ARG X  10      11.217  12.043  12.261  0.00  0.00           H
ATOM    187 HH22 ARG X  10      10.034  13.167  11.739  0.00  0.00           H
ATOM    188  C   ARG X  10       2.362   9.145  10.016  0.00  0.00           C
ATOM    189  O   ARG X  10       1.482   9.703   9.342  0.00  0.00           O
ATOM    190  N   LYS X  11       2.569   7.855  10.044  0.00  0.00           N
ATOM    191  H   LYS X  11       3.250   7.433  10.660  0.00  0.00           H
ATOM    192  CA  LYS X  11       1.787   6.821   9.283  0.00  0.00           C
ATOM    193  HA  LYS X  11       1.190   7.191   8.450  0.00  0.00           H
ATOM    194  CB  LYS X  11       2.782   5.684   8.873  0.00  0.00           C
ATOM    195  HB2 LYS X  11       3.657   5.950   8.281  0.00  0.00           H
ATOM    196  HB3 LYS X  11       3.118   5.213   9.797  0.00  0.00           H
ATOM    197  CG  LYS X  11       2.047   4.566   8.150  0.00  0.00           C
ATOM    198  HG2 LYS X  11       1.371   4.029   8.816  0.00  0.00           H
ATOM    199  HG3 LYS X  11       1.465   5.122   7.415  0.00  0.00           H
ATOM    200  CD  LYS X  11       3.024   3.505   7.589  0.00  0.00           C
ATOM    201  HD2 LYS X  11       3.440   2.971   8.443  0.00  0.00           H
ATOM    202  HD3 LYS X  11       2.466   2.713   7.089  0.00  0.00           H
ATOM    203  CE  LYS X  11       4.095   3.922   6.629  0.00  0.00           C
ATOM    204  HE2 LYS X  11       3.693   4.684   5.961  0.00  0.00           H
ATOM    205  HE3 LYS X  11       4.879   4.396   7.220  0.00  0.00           H
ATOM    206  NZ  LYS X  11       4.566   2.767   5.795  0.00  0.00           N
ATOM    207  HZ1 LYS X  11       5.348   3.059   5.226  0.00  0.00           H
ATOM    208  HZ2 LYS X  11       4.983   2.039   6.357  0.00  0.00           H
ATOM    209  HZ3 LYS X  11       3.885   2.367   5.166  0.00  0.00           H
ATOM    210  C   LYS X  11       0.667   6.221  10.165  0.00  0.00           C
ATOM    211  O   LYS X  11      -0.385   6.065   9.704  0.00  0.00           O
ATOM    212  N   GLY X  12       0.943   5.896  11.476  0.00  0.00           N
ATOM    213  H   GLY X  12       1.840   6.159  11.857  0.00  0.00           H
ATOM    214  CA  GLY X  12      -0.070   5.207  12.360  0.00  0.00           C
ATOM    215  HA2 GLY X  12       0.419   4.960  13.302  0.00  0.00           H
ATOM    216  HA3 GLY X  12      -0.381   4.244  11.955  0.00  0.00           H
ATOM    217  C   GLY X  12      -1.296   6.058  12.627  0.00  0.00           C
ATOM    218  O   GLY X  12      -1.380   6.466  13.811  0.00  0.00           O
ATOM    219  N   LEU X  13      -2.217   6.359  11.647  0.00  0.00           N
ATOM    220  H   LEU X  13      -1.955   6.095  10.708  0.00  0.00           H
ATOM    221  CA  LEU X  13      -3.440   7.111  11.931  0.00  0.00           C
ATOM    222  HA  LEU X  13      -3.154   7.800  12.727  0.00  0.00           H
ATOM    223  CB  LEU X  13      -3.807   7.875  10.594  0.00  0.00           C
ATOM    224  HB2 LEU X  13      -4.100   7.115   9.870  0.00  0.00           H
ATOM    225  HB3 LEU X  13      -4.651   8.497  10.892  0.00  0.00           H
ATOM    226  CG  LEU X  13      -2.667   8.792  10.172  0.00  0.00           C
ATOM    227  HG  LEU X  13      -1.827   8.207   9.796  0.00  0.00           H
ATOM    228  CD1 LEU X  13      -3.091   9.588   8.889  0.00  0.00           C
ATOM    229 HD11 LEU X  13      -3.839  10.367   9.035  0.00  0.00           H
ATOM    230 HD12 LEU X  13      -2.240  10.084   8.422  0.00  0.00           H
ATOM    231 HD13 LEU X  13      -3.459   8.926   8.105  0.00  0.00           H
ATOM    232  CD2 LEU X  13      -2.186   9.736  11.192  0.00  0.00           C
ATOM    233 HD21 LEU X  13      -1.589   9.241  11.958  0.00  0.00           H
ATOM    234 HD22 LEU X  13      -1.537  10.473  10.721  0.00  0.00           H
ATOM    235 HD23 LEU X  13      -3.059  10.230  11.620  0.00  0.00           H
ATOM    236  C   LEU X  13      -4.587   6.280  12.558  0.00  0.00           C
ATOM    237  O   LEU X  13      -5.742   6.165  12.080  0.00  0.00           O
ATOM    238  N   ARG X  14      -4.248   5.920  13.838  0.00  0.00           N
ATOM    239  H   ARG X  14      -3.340   6.140  14.222  0.00  0.00           H
ATOM    240  CA  ARG X  14      -5.123   5.143  14.731  0.00  0.00           C
ATOM    241  HA  ARG X  14      -6.129   5.520  14.547  0.00  0.00           H
ATOM    242  CB  ARG X  14      -4.987   3.668  14.301  0.00  0.00           C
ATOM    243  HB2 ARG X  14      -5.672   2.965  14.775  0.00  0.00           H
ATOM    244  HB3 ARG X  14      -5.202   3.664  13.232  0.00  0.00           H
ATOM    245  CG  ARG X  14      -3.687   2.982  14.553  0.00  0.00           C
ATOM    246  HG2 ARG X  14      -2.958   3.355  13.834  0.00  0.00           H
ATOM    247  HG3 ARG X  14      -3.391   3.116  15.594  0.00  0.00           H
ATOM    248  CD  ARG X  14      -3.676   1.489  14.326  0.00  0.00           C
ATOM    249  HD2 ARG X  14      -4.359   1.099  15.081  0.00  0.00           H
ATOM    250  HD3 ARG X  14      -3.924   1.183  13.309  0.00  0.00           H
ATOM    251  NE  ARG X  14      -2.351   0.947  14.704  0.00  0.00           N
ATOM    252  HE  ARG X  14      -2.355   0.392  15.548  0.00  0.00           H
ATOM    253  CZ  ARG X  14      -1.259   1.042  13.983  0.00  0.00           C
ATOM    254  NH1 ARG X  14      -1.184   1.613  12.824  0.00  0.00           N
ATOM    255 HH11 ARG X  14      -0.316   1.669  12.310  0.00  0.00           H
ATOM    256 HH12 ARG X  14      -1.999   2.081  12.455  0.00  0.00           H
ATOM    257  NH2 ARG X  14      -0.135   0.547  14.453  0.00  0.00           N
ATOM    258 HH21 ARG X  14       0.687   1.075  14.193  0.00  0.00           H
ATOM    259 HH22 ARG X  14      -0.094   0.065  15.339  0.00  0.00           H
ATOM    260  C   ARG X  14      -4.803   5.198  16.268  0.00  0.00           C
ATOM    261  O   ARG X  14      -3.714   5.694  16.553  0.00  0.00           O
ATOM    262  N   LEU X  15      -5.713   4.746  17.171  0.00  0.00           N
ATOM    263  H   LEU X  15      -6.632   4.462  16.864  0.00  0.00           H
ATOM    264  CA  LEU X  15      -5.496   4.717  18.576  0.00  0.00           C
ATOM    265  HA  LEU X  15      -4.585   5.266  18.816  0.00  0.00           H
ATOM    266  CB  LEU X  15      -6.671   5.154  19.429  0.00  0.00           C
ATOM    267  HB2 LEU X  15      -7.467   4.413  19.504  0.00  0.00           H
ATOM    268  HB3 LEU X  15      -6.278   5.489  20.389  0.00  0.00           H
ATOM    269  CG  LEU X  15      -7.256   6.538  18.996  0.00  0.00           C
ATOM    270  HG  LEU X  15      -7.552   6.453  17.951  0.00  0.00           H
ATOM    271  CD1 LEU X  15      -8.301   6.958  20.002  0.00  0.00           C
ATOM    272 HD11 LEU X  15      -7.882   7.268  20.960  0.00  0.00           H
ATOM    273 HD12 LEU X  15      -8.876   7.706  19.457  0.00  0.00           H
ATOM    274 HD13 LEU X  15      -9.047   6.189  20.201  0.00  0.00           H
ATOM    275  CD2 LEU X  15      -6.201   7.642  19.027  0.00  0.00           C
ATOM    276 HD21 LEU X  15      -5.546   7.396  18.192  0.00  0.00           H
ATOM    277 HD22 LEU X  15      -6.636   8.604  18.756  0.00  0.00           H
ATOM    278 HD23 LEU X  15      -5.655   7.568  19.968  0.00  0.00           H
ATOM    279  C   LEU X  15      -5.068   3.288  19.110  0.00  0.00           C
ATOM    280  O   LEU X  15      -4.279   3.217  20.015  0.00  0.00           O
ATOM    281  N   HID X  16      -5.550   2.112  18.612  0.00  0.00           N
ATOM    282  H   HID X  16      -6.266   2.183  17.903  0.00  0.00           H
ATOM    283  CA  HID X  16      -5.180   0.776  19.089  0.00  0.00           C
ATOM    284  HA  HID X  16      -4.967   0.782  20.158  0.00  0.00           H
ATOM    285  CB  HID X  16      -6.196  -0.253  18.622  0.00  0.00           C
ATOM    286  HB2 HID X  16      -6.148  -1.089  19.320  0.00  0.00           H
ATOM    287  HB3 HID X  16      -7.167   0.056  19.008  0.00  0.00           H
ATOM    288  CG  HID X  16      -6.081  -0.640  17.112  0.00  0.00           C
ATOM    289  ND1 HID X  16      -6.497   0.074  16.053  0.00  0.00           N
ATOM    290  HD1 HID X  16      -6.786   1.041  16.015  0.00  0.00           H
ATOM    291  CE1 HID X  16      -6.161  -0.581  14.920  0.00  0.00           C
ATOM    292  HE1 HID X  16      -6.510  -0.250  13.953  0.00  0.00           H
ATOM    293  NE2 HID X  16      -5.600  -1.781  15.241  0.00  0.00           N
ATOM    294  CD2 HID X  16      -5.707  -1.845  16.652  0.00  0.00           C
ATOM    295  HD2 HID X  16      -5.307  -2.585  17.330  0.00  0.00           H
ATOM    296  C   HID X  16      -3.837   0.503  18.386  0.00  0.00           C
ATOM    297  O   HID X  16      -3.405   1.052  17.378  0.00  0.00           O
ATOM    298  N   ASP X  17      -3.060  -0.369  19.042  0.00  0.00           N
ATOM    299  H   ASP X  17      -3.399  -0.789  19.896  0.00  0.00           H
ATOM    300  CA  ASP X  17      -1.668  -0.808  18.670  0.00  0.00           C
ATOM    301  HA  ASP X  17      -1.211  -1.062  19.627  0.00  0.00           H
ATOM    302  CB  ASP X  17      -1.762  -2.080  17.806  0.00  0.00           C
ATOM    303  HB2 ASP X  17      -2.401  -2.833  18.267  0.00  0.00           H
ATOM    304  HB3 ASP X  17      -2.167  -2.000  16.797  0.00  0.00           H
ATOM    305  CG  ASP X  17      -0.497  -2.925  17.760  0.00  0.00           C
ATOM    306  OD1 ASP X  17       0.505  -2.525  18.378  0.00  0.00           O
ATOM    307  OD2 ASP X  17      -0.493  -4.006  17.163  0.00  0.00           O
ATOM    308  C   ASP X  17      -0.795   0.305  18.106  0.00  0.00           C
ATOM    309  O   ASP X  17       0.031   0.104  17.189  0.00  0.00           O
ATOM    310  N   ASN X  18      -0.852   1.424  18.770  0.00  0.00           N
ATOM    311  H   ASN X  18      -1.512   1.559  19.523  0.00  0.00           H
ATOM    312  CA  ASN X  18      -0.099   2.617  18.499  0.00  0.00           C
ATOM    313  HA  ASN X  18       0.418   2.560  17.541  0.00  0.00           H
ATOM    314  CB  ASN X  18      -1.081   3.765  18.150  0.00  0.00           C
ATOM    315  HB2 ASN X  18      -1.712   3.566  17.284  0.00  0.00           H
ATOM    316  HB3 ASN X  18      -1.660   4.058  19.026  0.00  0.00           H
ATOM    317  CG  ASN X  18      -0.303   5.051  17.764  0.00  0.00           C
ATOM    318  OD1 ASN X  18       0.886   5.168  17.821  0.00  0.00           O
ATOM    319  ND2 ASN X  18      -1.013   5.970  17.157  0.00  0.00           N
ATOM    320 HD21 ASN X  18      -0.476   6.798  16.944  0.00  0.00           H
ATOM    321 HD22 ASN X  18      -2.006   5.930  16.977  0.00  0.00           H
ATOM    322  C   ASN X  18       0.814   2.886  19.724  0.00  0.00           C
ATOM    323  O   ASN X  18       0.545   3.893  20.459  0.00  0.00           O
ATOM    324  N   PRO X  19       1.833   2.088  20.005  0.00  0.00           N
ATOM    325  CD  PRO X  19       2.374   1.256  19.014  0.00  0.00           C
ATOM    326  HD2 PRO X  19       2.398   1.778  18.058  0.00  0.00           H
ATOM    327  HD3 PRO X  19       1.743   0.369  18.986  0.00  0.00           H
ATOM    328  CG  PRO X  19       3.780   0.826  19.561  0.00  0.00           C
ATOM    329  HG2 PRO X  19       3.971  -0.204  19.261  0.00  0.00           H
ATOM    330  HG3 PRO X  19       4.621   1.459  19.279  0.00  0.00           H
ATOM    331  CB  PRO X  19       3.591   0.945  21.063  0.00  0.00           C
ATOM    332  HB2 PRO X  19       3.101   0.023  21.375  0.00  0.00           H
ATOM    333  HB3 PRO X  19       4.501   1.150  21.628  0.00  0.00           H
ATOM    334  CA  PRO X  19       2.607   2.065  21.222  0.00  0.00           C
ATOM    335  HA  PRO X  19       2.005   1.939  22.122  0.00  0.00           H
ATOM    336  C   PRO X  19       3.321   3.418  21.416  0.00  0.00           C
ATOM    337  O   PRO X  19       3.508   3.935  22.492  0.00  0.00           O
ATOM    338  N   THR X  20       3.708   4.108  20.311  0.00  0.00           N
ATOM    339  H   THR X  20       3.571   3.686  19.404  0.00  0.00           H
ATOM    340  CA  THR X  20       4.358   5.448  20.306  0.00  0.00           C
ATOM    341  HA  THR X  20       5.230   5.482  20.959  0.00  0.00           H
ATOM    342  CB  THR X  20       4.951   5.819  18.922  0.00  0.00           C
ATOM    343  HB  THR X  20       5.258   6.863  18.984  0.00  0.00           H
ATOM    344  CG2 THR X  20       6.086   4.935  18.530  0.00  0.00           C
ATOM    345 HG21 THR X  20       6.545   5.386  17.650  0.00  0.00           H
ATOM    346 HG22 THR X  20       6.756   4.957  19.389  0.00  0.00           H
ATOM    347 HG23 THR X  20       5.821   3.902  18.304  0.00  0.00           H
ATOM    348  OG1 THR X  20       3.892   5.645  17.944  0.00  0.00           O
ATOM    349  HG1 THR X  20       3.936   6.475  17.463  0.00  0.00           H
ATOM    350  C   THR X  20       3.397   6.593  20.733  0.00  0.00           C
ATOM    351  O   THR X  20       3.866   7.553  21.288  0.00  0.00           O
ATOM    352  N   LEU X  21       2.068   6.459  20.562  0.00  0.00           N
ATOM    353  H   LEU X  21       1.818   5.589  20.114  0.00  0.00           H
ATOM    354  CA  LEU X  21       1.082   7.372  21.213  0.00  0.00           C
ATOM    355  HA  LEU X  21       1.517   8.369  21.293  0.00  0.00           H
ATOM    356  CB  LEU X  21      -0.238   7.437  20.540  0.00  0.00           C
ATOM    357  HB2 LEU X  21      -0.017   7.367  19.475  0.00  0.00           H
ATOM    358  HB3 LEU X  21      -0.889   6.645  20.909  0.00  0.00           H
ATOM    359  CG  LEU X  21      -1.039   8.780  20.789  0.00  0.00           C
ATOM    360  HG  LEU X  21      -0.963   8.985  21.857  0.00  0.00           H
ATOM    361  CD1 LEU X  21      -0.495  10.053  20.135  0.00  0.00           C
ATOM    362 HD11 LEU X  21       0.454  10.403  20.541  0.00  0.00           H
ATOM    363 HD12 LEU X  21      -0.259   9.863  19.087  0.00  0.00           H
ATOM    364 HD13 LEU X  21      -1.181  10.892  20.253  0.00  0.00           H
ATOM    365  CD2 LEU X  21      -2.502   8.770  20.472  0.00  0.00           C
ATOM    366 HD21 LEU X  21      -2.898   7.892  20.983  0.00  0.00           H
ATOM    367 HD22 LEU X  21      -3.004   9.639  20.897  0.00  0.00           H
ATOM    368 HD23 LEU X  21      -2.583   8.661  19.390  0.00  0.00           H
ATOM    369  C   LEU X  21       0.889   6.942  22.663  0.00  0.00           C
ATOM    370  O   LEU X  21       1.046   7.761  23.584  0.00  0.00           O
ATOM    371  N   LEU X  22       0.626   5.630  22.916  0.00  0.00           N
ATOM    372  H   LEU X  22       0.577   5.024  22.110  0.00  0.00           H
ATOM    373  CA  LEU X  22       0.488   4.947  24.223  0.00  0.00           C
ATOM    374  HA  LEU X  22      -0.288   5.472  24.780  0.00  0.00           H
ATOM    375  CB  LEU X  22       0.222   3.444  24.118  0.00  0.00           C
ATOM    376  HB2 LEU X  22      -0.597   3.228  23.431  0.00  0.00           H
ATOM    377  HB3 LEU X  22       1.159   3.061  23.713  0.00  0.00           H
ATOM    378  CG  LEU X  22       0.172   2.748  25.465  0.00  0.00           C
ATOM    379  HG  LEU X  22       1.144   2.740  25.959  0.00  0.00           H
ATOM    380  CD1 LEU X  22      -0.902   3.125  26.451  0.00  0.00           C
ATOM    381 HD11 LEU X  22      -0.706   4.162  26.726  0.00  0.00           H
ATOM    382 HD12 LEU X  22      -1.887   3.045  25.990  0.00  0.00           H
ATOM    383 HD13 LEU X  22      -0.865   2.461  27.315  0.00  0.00           H
ATOM    384  CD2 LEU X  22      -0.083   1.246  25.217  0.00  0.00           C
ATOM    385 HD21 LEU X  22      -0.065   0.702  26.161  0.00  0.00           H
ATOM    386 HD22 LEU X  22      -0.974   1.138  24.599  0.00  0.00           H
ATOM    387 HD23 LEU X  22       0.719   0.812  24.620  0.00  0.00           H
ATOM    388  C   LEU X  22       1.634   5.295  25.227  0.00  0.00           C
ATOM    389  O   LEU X  22       1.368   5.826  26.312  0.00  0.00           O
ATOM    390  N   ALA X  23       2.933   5.143  24.904  0.00  0.00           N
ATOM    391  H   ALA X  23       3.133   4.866  23.953  0.00  0.00           H
ATOM    392  CA  ALA X  23       4.116   5.404  25.754  0.00  0.00           C
ATOM    393  HA  ALA X  23       4.150   4.811  26.669  0.00  0.00           H
ATOM    394  CB  ALA X  23       5.316   4.923  24.920  0.00  0.00           C
ATOM    395  HB1 ALA X  23       5.363   5.534  24.019  0.00  0.00           H
ATOM    396  HB2 ALA X  23       6.238   4.984  25.498  0.00  0.00           H
ATOM    397  HB3 ALA X  23       5.145   3.872  24.687  0.00  0.00           H
ATOM    398  C   ALA X  23       4.343   6.947  26.138  0.00  0.00           C
ATOM    399  O   ALA X  23       4.855   7.183  27.245  0.00  0.00           O
ATOM    400  N   ALA X  24       3.946   7.908  25.282  0.00  0.00           N
ATOM    401  H   ALA X  24       3.573   7.647  24.380  0.00  0.00           H
ATOM    402  CA  ALA X  24       4.011   9.344  25.479  0.00  0.00           C
ATOM    403  HA  ALA X  24       4.984   9.635  25.873  0.00  0.00           H
ATOM    404  CB  ALA X  24       3.750   9.878  24.011  0.00  0.00           C
ATOM    405  HB1 ALA X  24       3.894  10.954  23.906  0.00  0.00           H
ATOM    406  HB2 ALA X  24       4.394   9.522  23.207  0.00  0.00           H
ATOM    407  HB3 ALA X  24       2.760   9.676  23.604  0.00  0.00           H
ATOM    408  C   ALA X  24       2.766   9.748  26.437  0.00  0.00           C
ATOM    409  O   ALA X  24       2.939  10.599  27.272  0.00  0.00           O
ATOM    410  N   LEU X  25       1.531   9.262  26.155  0.00  0.00           N
ATOM    411  H   LEU X  25       1.495   8.572  25.419  0.00  0.00           H
ATOM    412  CA  LEU X  25       0.363   9.523  26.983  0.00  0.00           C
ATOM    413  HA  LEU X  25       0.161  10.593  26.932  0.00  0.00           H
ATOM    414  CB  LEU X  25      -0.838   8.828  26.255  0.00  0.00           C
ATOM    415  HB2 LEU X  25      -0.830   9.136  25.210  0.00  0.00           H
ATOM    416  HB3 LEU X  25      -0.734   7.748  26.362  0.00  0.00           H
ATOM    417  CG  LEU X  25      -2.288   9.070  26.760  0.00  0.00           C
ATOM    418  HG  LEU X  25      -2.499   8.557  27.699  0.00  0.00           H
ATOM    419  CD1 LEU X  25      -2.496  10.612  27.002  0.00  0.00           C
ATOM    420 HD11 LEU X  25      -1.909  10.860  27.886  0.00  0.00           H
ATOM    421 HD12 LEU X  25      -2.220  11.120  26.078  0.00  0.00           H
ATOM    422 HD13 LEU X  25      -3.562  10.627  27.227  0.00  0.00           H
ATOM    423  CD2 LEU X  25      -3.264   8.582  25.693  0.00  0.00           C
ATOM    424 HD21 LEU X  25      -3.249   9.394  24.965  0.00  0.00           H
ATOM    425 HD22 LEU X  25      -2.908   7.584  25.436  0.00  0.00           H
ATOM    426 HD23 LEU X  25      -4.266   8.440  26.098  0.00  0.00           H
ATOM    427  C   LEU X  25       0.457   9.064  28.442  0.00  0.00           C
ATOM    428  O   LEU X  25      -0.164   9.746  29.251  0.00  0.00           O
ATOM    429  N   GLU X  26       1.035   7.954  28.833  0.00  0.00           N
ATOM    430  H   GLU X  26       1.284   7.384  28.038  0.00  0.00           H
ATOM    431  CA  GLU X  26       1.375   7.432  30.189  0.00  0.00           C
ATOM    432  HA  GLU X  26       0.561   7.585  30.897  0.00  0.00           H
ATOM    433  CB  GLU X  26       1.595   5.914  30.102  0.00  0.00           C
ATOM    434  HB2 GLU X  26       2.363   5.699  29.360  0.00  0.00           H
ATOM    435  HB3 GLU X  26       1.996   5.525  31.038  0.00  0.00           H
ATOM    436  CG  GLU X  26       0.249   5.129  29.696  0.00  0.00           C
ATOM    437  HG2 GLU X  26      -0.542   5.592  30.285  0.00  0.00           H
ATOM    438  HG3 GLU X  26       0.102   5.101  28.617  0.00  0.00           H
ATOM    439  CD  GLU X  26       0.227   3.655  30.146  0.00  0.00           C
ATOM    440  OE1 GLU X  26      -0.876   3.060  30.027  0.00  0.00           O
ATOM    441  OE2 GLU X  26       1.274   3.094  30.583  0.00  0.00           O
ATOM    442  C   GLU X  26       2.438   8.237  30.931  0.00  0.00           C
ATOM    443  O   GLU X  26       2.426   8.214  32.151  0.00  0.00           O
ATOM    444  N   SER X  27       3.382   8.778  30.214  0.00  0.00           N
ATOM    445  H   SER X  27       3.395   8.431  29.266  0.00  0.00           H
ATOM    446  CA  SER X  27       4.522   9.568  30.682  0.00  0.00           C
ATOM    447  HA  SER X  27       4.607   9.227  31.713  0.00  0.00           H
ATOM    448  CB  SER X  27       5.851   9.069  30.085  0.00  0.00           C
ATOM    449  HB2 SER X  27       6.650   9.587  30.617  0.00  0.00           H
ATOM    450  HB3 SER X  27       5.926   7.999  30.281  0.00  0.00           H
ATOM    451  OG  SER X  27       6.020   9.237  28.664  0.00  0.00           O
ATOM    452  HG  SER X  27       5.499   8.498  28.341  0.00  0.00           H
ATOM    453  C   SER X  27       4.337  11.096  30.584  0.00  0.00           C
ATOM    454  O   SER X  27       5.300  11.825  30.697  0.00  0.00           O
ATOM    455  N   SER X  28       3.066  11.622  30.470  0.00  0.00           N
ATOM    456  H   SER X  28       2.298  10.973  30.372  0.00  0.00           H
ATOM    457  CA  SER X  28       2.769  13.051  30.416  0.00  0.00           C
ATOM    458  HA  SER X  28       3.687  13.588  30.650  0.00  0.00           H
ATOM    459  CB  SER X  28       2.332  13.452  29.004  0.00  0.00           C
ATOM    460  HB2 SER X  28       1.433  12.935  28.669  0.00  0.00           H
ATOM    461  HB3 SER X  28       1.987  14.482  29.091  0.00  0.00           H
ATOM    462  OG  SER X  28       3.418  13.122  28.096  0.00  0.00           O
ATOM    463  HG  SER X  28       3.354  12.185  27.895  0.00  0.00           H
ATOM    464  C   SER X  28       1.733  13.420  31.548  0.00  0.00           C
ATOM    465  O   SER X  28       0.972  12.577  32.039  0.00  0.00           O
ATOM    466  N   GLU X  29       1.814  14.678  32.010  0.00  0.00           N
ATOM    467  H   GLU X  29       2.583  15.237  31.670  0.00  0.00           H
ATOM    468  CA  GLU X  29       0.782  15.333  32.829  0.00  0.00           C
ATOM    469  HA  GLU X  29       0.171  14.611  33.371  0.00  0.00           H
ATOM    470  CB  GLU X  29       1.525  16.112  33.868  0.00  0.00           C
ATOM    471  HB2 GLU X  29       1.789  15.291  34.535  0.00  0.00           H
ATOM    472  HB3 GLU X  29       2.431  16.571  33.472  0.00  0.00           H
ATOM    473  CG  GLU X  29       0.864  17.196  34.636  0.00  0.00           C
ATOM    474  HG2 GLU X  29      -0.169  16.906  34.828  0.00  0.00           H
ATOM    475  HG3 GLU X  29       1.375  17.180  35.598  0.00  0.00           H
ATOM    476  CD  GLU X  29       0.889  18.629  34.111  0.00  0.00           C
ATOM    477  OE1 GLU X  29       0.678  19.613  34.828  0.00  0.00           O
ATOM    478  OE2 GLU X  29       1.185  18.758  32.897  0.00  0.00           O
ATOM    479  C   GLU X  29      -0.126  16.210  31.927  0.00  0.00           C
ATOM    480  O   GLU X  29      -1.261  16.445  32.273  0.00  0.00           O
ATOM    481  N   THR X  30       0.376  16.775  30.782  0.00  0.00           N
ATOM    482  H   THR X  30       1.369  16.670  30.634  0.00  0.00           H
ATOM    483  CA  THR X  30      -0.339  17.554  29.799  0.00  0.00           C
ATOM    484  HA  THR X  30      -1.375  17.214  29.801  0.00  0.00           H
ATOM    485  CB  THR X  30      -0.356  19.081  30.116  0.00  0.00           C
ATOM    486  HB  THR X  30       0.681  19.405  30.036  0.00  0.00           H
ATOM    487  CG2 THR X  30      -1.242  19.972  29.112  0.00  0.00           C
ATOM    488 HG21 THR X  30      -2.271  19.624  29.193  0.00  0.00           H
ATOM    489 HG22 THR X  30      -1.088  20.971  29.519  0.00  0.00           H
ATOM    490 HG23 THR X  30      -0.856  19.918  28.094  0.00  0.00           H
ATOM    491  OG1 THR X  30      -0.850  19.297  31.352  0.00  0.00           O
ATOM    492  HG1 THR X  30      -0.169  19.000  31.960  0.00  0.00           H
ATOM    493  C   THR X  30       0.191  17.228  28.381  0.00  0.00           C
ATOM    494  O   THR X  30       1.430  17.146  28.356  0.00  0.00           O
ATOM    495  N   ILE X  31      -0.616  17.091  27.329  0.00  0.00           N
ATOM    496  H   ILE X  31      -1.622  17.123  27.407  0.00  0.00           H
ATOM    497  CA  ILE X  31      -0.098  16.510  26.037  0.00  0.00           C
ATOM    498  HA  ILE X  31       0.970  16.724  26.031  0.00  0.00           H
ATOM    499  CB  ILE X  31      -0.284  14.916  26.020  0.00  0.00           C
ATOM    500  HB  ILE X  31       0.013  14.526  26.994  0.00  0.00           H
ATOM    501  CG2 ILE X  31      -1.746  14.353  25.855  0.00  0.00           C
ATOM    502 HG21 ILE X  31      -2.441  14.740  26.600  0.00  0.00           H
ATOM    503 HG22 ILE X  31      -2.046  14.544  24.825  0.00  0.00           H
ATOM    504 HG23 ILE X  31      -1.740  13.276  26.021  0.00  0.00           H
ATOM    505  CG1 ILE X  31       0.548  14.369  24.845  0.00  0.00           C
ATOM    506 HG12 ILE X  31       0.200  14.581  23.834  0.00  0.00           H
ATOM    507 HG13 ILE X  31       1.494  14.908  24.910  0.00  0.00           H
ATOM    508  CD1 ILE X  31       0.764  12.847  24.767  0.00  0.00           C
ATOM    509 HD11 ILE X  31       0.972  12.579  25.803  0.00  0.00           H
ATOM    510 HD12 ILE X  31      -0.151  12.426  24.351  0.00  0.00           H
ATOM    511 HD13 ILE X  31       1.666  12.586  24.213  0.00  0.00           H
ATOM    512  C   ILE X  31      -0.867  17.083  24.866  0.00  0.00           C
ATOM    513  O   ILE X  31      -2.046  17.277  24.885  0.00  0.00           O
ATOM    514  N   TYR X  32      -0.031  17.255  23.812  0.00  0.00           N
ATOM    515  H   TYR X  32       0.907  16.921  23.983  0.00  0.00           H
ATOM    516  CA  TYR X  32      -0.430  17.854  22.589  0.00  0.00           C
ATOM    517  HA  TYR X  32      -1.511  17.988  22.635  0.00  0.00           H
ATOM    518  CB  TYR X  32       0.260  19.280  22.448  0.00  0.00           C
ATOM    519  HB2 TYR X  32       1.335  19.112  22.375  0.00  0.00           H
ATOM    520  HB3 TYR X  32      -0.176  19.740  21.562  0.00  0.00           H
ATOM    521  CG  TYR X  32      -0.023  20.223  23.586  0.00  0.00           C
ATOM    522  CD1 TYR X  32      -0.831  21.368  23.408  0.00  0.00           C
ATOM    523  HD1 TYR X  32      -1.082  21.619  22.389  0.00  0.00           H
ATOM    524  CE1 TYR X  32      -1.100  22.326  24.454  0.00  0.00           C
ATOM    525  HE1 TYR X  32      -1.767  23.149  24.244  0.00  0.00           H
ATOM    526  CZ  TYR X  32      -0.502  22.129  25.734  0.00  0.00           C
ATOM    527  OH  TYR X  32      -0.794  23.075  26.652  0.00  0.00           O
ATOM    528  HH  TYR X  32      -1.250  23.857  26.333  0.00  0.00           H
ATOM    529  CE2 TYR X  32       0.435  21.001  25.915  0.00  0.00           C
ATOM    530  HE2 TYR X  32       0.896  20.917  26.888  0.00  0.00           H
ATOM    531  CD2 TYR X  32       0.570  20.049  24.888  0.00  0.00           C
ATOM    532  HD2 TYR X  32       1.238  19.221  25.071  0.00  0.00           H
ATOM    533  C   TYR X  32      -0.173  16.826  21.441  0.00  0.00           C
ATOM    534  O   TYR X  32       0.975  16.546  21.085  0.00  0.00           O
ATOM    535  N   PRO X  33      -1.196  16.153  20.864  0.00  0.00           N
ATOM    536  CD  PRO X  33      -2.556  15.964  21.311  0.00  0.00           C
ATOM    537  HD2 PRO X  33      -3.247  16.711  20.919  0.00  0.00           H
ATOM    538  HD3 PRO X  33      -2.643  15.948  22.398  0.00  0.00           H
ATOM    539  CG  PRO X  33      -2.881  14.592  20.830  0.00  0.00           C
ATOM    540  HG2 PRO X  33      -2.643  13.842  21.585  0.00  0.00           H
ATOM    541  HG3 PRO X  33      -3.955  14.447  20.709  0.00  0.00           H
ATOM    542  CB  PRO X  33      -2.193  14.350  19.552  0.00  0.00           C
ATOM    543  HB2 PRO X  33      -1.757  13.380  19.311  0.00  0.00           H
ATOM    544  HB3 PRO X  33      -2.932  14.554  18.777  0.00  0.00           H
ATOM    545  CA  PRO X  33      -1.036  15.371  19.650  0.00  0.00           C
ATOM    546  HA  PRO X  33      -0.096  14.819  19.624  0.00  0.00           H
ATOM    547  C   PRO X  33      -1.023  16.368  18.477  0.00  0.00           C
ATOM    548  O   PRO X  33      -1.813  17.283  18.462  0.00  0.00           O
ATOM    549  N   VAL X  34      -0.104  16.140  17.543  0.00  0.00           N
ATOM    550  H   VAL X  34       0.501  15.370  17.790  0.00  0.00           H
ATOM    551  CA  VAL X  34       0.140  16.962  16.366  0.00  0.00           C
ATOM    552  HA  VAL X  34      -0.702  17.607  16.117  0.00  0.00           H
ATOM    553  CB  VAL X  34       1.363  17.900  16.435  0.00  0.00           C
ATOM    554  HB  VAL X  34       2.259  17.342  16.708  0.00  0.00           H
ATOM    555  CG1 VAL X  34       1.752  18.636  15.073  0.00  0.00           C
ATOM    556 HG11 VAL X  34       2.579  19.289  15.352  0.00  0.00           H
ATOM    557 HG12 VAL X  34       2.112  17.861  14.397  0.00  0.00           H
ATOM    558 HG13 VAL X  34       0.877  19.137  14.659  0.00  0.00           H
ATOM    559  CG2 VAL X  34       1.302  18.957  17.529  0.00  0.00           C
ATOM    560 HG21 VAL X  34       0.574  19.720  17.256  0.00  0.00           H
ATOM    561 HG22 VAL X  34       0.928  18.470  18.430  0.00  0.00           H
ATOM    562 HG23 VAL X  34       2.238  19.496  17.676  0.00  0.00           H
ATOM    563  C   VAL X  34       0.205  16.223  15.027  0.00  0.00           C
ATOM    564  O   VAL X  34       0.856  15.167  14.889  0.00  0.00           O
ATOM    565  N   TYR X  35      -0.459  16.692  13.997  0.00  0.00           N
ATOM    566  H   TYR X  35      -1.255  17.256  14.260  0.00  0.00           H
ATOM    567  CA  TYR X  35      -0.147  16.397  12.546  0.00  0.00           C
ATOM    568  HA  TYR X  35       0.640  15.643  12.549  0.00  0.00           H
ATOM    569  CB  TYR X  35      -1.416  15.740  11.951  0.00  0.00           C
ATOM    570  HB2 TYR X  35      -1.802  14.964  12.612  0.00  0.00           H
ATOM    571  HB3 TYR X  35      -2.144  16.544  11.840  0.00  0.00           H
ATOM    572  CG  TYR X  35      -1.144  15.194  10.588  0.00  0.00           C
ATOM    573  CD1 TYR X  35      -1.783  15.718   9.395  0.00  0.00           C
ATOM    574  HD1 TYR X  35      -2.635  16.360   9.565  0.00  0.00           H
ATOM    575  CE1 TYR X  35      -1.286  15.433   8.115  0.00  0.00           C
ATOM    576  HE1 TYR X  35      -1.835  15.734   7.235  0.00  0.00           H
ATOM    577  CZ  TYR X  35      -0.241  14.503   8.035  0.00  0.00           C
ATOM    578  OH  TYR X  35       0.139  13.978   6.836  0.00  0.00           O
ATOM    579  HH  TYR X  35       0.531  13.123   7.031  0.00  0.00           H
ATOM    580  CE2 TYR X  35       0.200  13.850   9.176  0.00  0.00           C
ATOM    581  HE2 TYR X  35       0.944  13.086   9.000  0.00  0.00           H
ATOM    582  CD2 TYR X  35      -0.221  14.144  10.469  0.00  0.00           C
ATOM    583  HD2 TYR X  35       0.208  13.723  11.367  0.00  0.00           H
ATOM    584  C   TYR X  35       0.334  17.641  11.806  0.00  0.00           C
ATOM    585  O   TYR X  35      -0.148  18.746  12.125  0.00  0.00           O
ATOM    586  N   VAL X  36       1.021  17.543  10.672  0.00  0.00           N
ATOM    587  H   VAL X  36       1.297  16.596  10.456  0.00  0.00           H
ATOM    588  CA  VAL X  36       1.511  18.788   9.957  0.00  0.00           C
ATOM    589  HA  VAL X  36       0.909  19.678  10.140  0.00  0.00           H
ATOM    590  CB  VAL X  36       2.967  18.953  10.447  0.00  0.00           C
ATOM    591  HB  VAL X  36       3.576  18.077  10.221  0.00  0.00           H
ATOM    592  CG1 VAL X  36       3.738  20.138   9.715  0.00  0.00           C
ATOM    593 HG11 VAL X  36       3.312  21.117   9.935  0.00  0.00           H
ATOM    594 HG12 VAL X  36       4.767  20.248  10.056  0.00  0.00           H
ATOM    595 HG13 VAL X  36       3.756  20.061   8.628  0.00  0.00           H
ATOM    596  CG2 VAL X  36       3.149  19.222  11.904  0.00  0.00           C
ATOM    597 HG21 VAL X  36       3.150  18.252  12.400  0.00  0.00           H
ATOM    598 HG22 VAL X  36       4.121  19.683  12.080  0.00  0.00           H
ATOM    599 HG23 VAL X  36       2.313  19.838  12.235  0.00  0.00           H
ATOM    600  C   VAL X  36       1.423  18.563   8.428  0.00  0.00           C
ATOM    601  O   VAL X  36       2.361  17.911   7.854  0.00  0.00           O
ATOM    602  N   LEU X  37       0.542  19.255   7.696  0.00  0.00           N
ATOM    603  H   LEU X  37       0.127  20.062   8.139  0.00  0.00           H
ATOM    604  CA  LEU X  37       0.366  19.311   6.190  0.00  0.00           C
ATOM    605  HA  LEU X  37       0.584  18.316   5.802  0.00  0.00           H
ATOM    606  CB  LEU X  37      -1.105  19.612   5.966  0.00  0.00           C
ATOM    607  HB2 LEU X  37      -1.261  20.608   6.380  0.00  0.00           H
ATOM    608  HB3 LEU X  37      -1.273  19.758   4.899  0.00  0.00           H
ATOM    609  CG  LEU X  37      -2.150  18.622   6.334  0.00  0.00           C
ATOM    610  HG  LEU X  37      -2.100  18.232   7.351  0.00  0.00           H
ATOM    611  CD1 LEU X  37      -3.450  19.380   6.298  0.00  0.00           C
ATOM    612 HD11 LEU X  37      -4.251  18.649   6.404  0.00  0.00           H
ATOM    613 HD12 LEU X  37      -3.433  20.126   7.092  0.00  0.00           H
ATOM    614 HD13 LEU X  37      -3.539  19.839   5.313  0.00  0.00           H
ATOM    615  CD2 LEU X  37      -2.344  17.480   5.317  0.00  0.00           C
ATOM    616 HD21 LEU X  37      -1.494  16.803   5.399  0.00  0.00           H
ATOM    617 HD22 LEU X  37      -3.166  16.889   5.721  0.00  0.00           H
ATOM    618 HD23 LEU X  37      -2.629  17.773   4.306  0.00  0.00           H
ATOM    619  C   LEU X  37       1.250  20.313   5.540  0.00  0.00           C
ATOM    620  O   LEU X  37       0.882  21.222   4.751  0.00  0.00           O
ATOM    621  N   ASP X  38       2.570  20.244   5.759  0.00  0.00           N
ATOM    622  H   ASP X  38       2.965  19.475   6.282  0.00  0.00           H
ATOM    623  CA  ASP X  38       3.495  21.238   5.193  0.00  0.00           C
ATOM    624  HA  ASP X  38       3.150  22.269   5.265  0.00  0.00           H
ATOM    625  CB  ASP X  38       4.772  21.125   6.098  0.00  0.00           C
ATOM    626  HB2 ASP X  38       4.545  21.490   7.099  0.00  0.00           H
ATOM    627  HB3 ASP X  38       5.133  20.098   6.148  0.00  0.00           H
ATOM    628  CG  ASP X  38       5.945  22.007   5.566  0.00  0.00           C
ATOM    629  OD1 ASP X  38       7.000  22.132   6.271  0.00  0.00           O
ATOM    630  OD2 ASP X  38       5.876  22.667   4.518  0.00  0.00           O
ATOM    631  C   ASP X  38       3.733  20.906   3.689  0.00  0.00           C
ATOM    632  O   ASP X  38       3.967  19.738   3.424  0.00  0.00           O
ATOM    633  N   ARG X  39       3.749  21.902   2.717  0.00  0.00           N
ATOM    634  H   ARG X  39       3.511  22.831   3.036  0.00  0.00           H
ATOM    635  CA  ARG X  39       3.991  21.690   1.277  0.00  0.00           C
ATOM    636  HA  ARG X  39       3.246  21.016   0.855  0.00  0.00           H
ATOM    637  CB  ARG X  39       3.777  23.098   0.553  0.00  0.00           C
ATOM    638  HB2 ARG X  39       4.681  23.681   0.730  0.00  0.00           H
ATOM    639  HB3 ARG X  39       3.990  22.883  -0.494  0.00  0.00           H
ATOM    640  CG  ARG X  39       2.389  23.778   0.803  0.00  0.00           C
ATOM    641  HG2 ARG X  39       1.599  23.056   0.598  0.00  0.00           H
ATOM    642  HG3 ARG X  39       2.281  24.096   1.840  0.00  0.00           H
ATOM    643  CD  ARG X  39       2.280  24.955  -0.087  0.00  0.00           C
ATOM    644  HD2 ARG X  39       1.387  25.495   0.230  0.00  0.00           H
ATOM    645  HD3 ARG X  39       3.068  25.688   0.085  0.00  0.00           H
ATOM    646  NE  ARG X  39       2.233  24.640  -1.536  0.00  0.00           N
ATOM    647  HE  ARG X  39       1.334  24.367  -1.905  0.00  0.00           H
ATOM    648  CZ  ARG X  39       3.167  24.708  -2.540  0.00  0.00           C
ATOM    649  NH1 ARG X  39       4.452  24.884  -2.313  0.00  0.00           N
ATOM    650 HH11 ARG X  39       5.074  25.109  -3.076  0.00  0.00           H
ATOM    651 HH12 ARG X  39       4.900  24.814  -1.410  0.00  0.00           H
ATOM    652  NH2 ARG X  39       2.776  24.639  -3.728  0.00  0.00           N
ATOM    653 HH21 ARG X  39       3.360  24.707  -4.549  0.00  0.00           H
ATOM    654 HH22 ARG X  39       1.778  24.515  -3.827  0.00  0.00           H
ATOM    655  C   ARG X  39       5.415  21.197   1.017  0.00  0.00           C
ATOM    656  O   ARG X  39       5.633  20.482   0.011  0.00  0.00           O
ATOM    657  N   ARG X  40       6.405  21.404   1.872  0.00  0.00           N
ATOM    658  H   ARG X  40       6.235  22.136   2.546  0.00  0.00           H
ATOM    659  CA  ARG X  40       7.766  20.884   1.775  0.00  0.00           C
ATOM    660  HA  ARG X  40       8.121  21.088   0.765  0.00  0.00           H
ATOM    661  CB  ARG X  40       8.583  21.624   2.892  0.00  0.00           C
ATOM    662  HB2 ARG X  40       8.066  21.559   3.849  0.00  0.00           H
ATOM    663  HB3 ARG X  40       9.525  21.101   3.056  0.00  0.00           H
ATOM    664  CG  ARG X  40       8.842  23.103   2.520  0.00  0.00           C
ATOM    665  HG2 ARG X  40       9.651  23.079   1.790  0.00  0.00           H
ATOM    666  HG3 ARG X  40       8.029  23.607   1.998  0.00  0.00           H
ATOM    667  CD  ARG X  40       9.301  24.027   3.685  0.00  0.00           C
ATOM    668  HD2 ARG X  40      10.287  23.655   3.965  0.00  0.00           H
ATOM    669  HD3 ARG X  40       9.410  25.051   3.327  0.00  0.00           H
ATOM    670  NE  ARG X  40       8.443  24.076   4.839  0.00  0.00           N
ATOM    671  HE  ARG X  40       7.771  23.327   4.926  0.00  0.00           H
ATOM    672  CZ  ARG X  40       8.424  24.986   5.745  0.00  0.00           C
ATOM    673  NH1 ARG X  40       7.667  24.738   6.732  0.00  0.00           N
ATOM    674 HH11 ARG X  40       7.842  25.291   7.559  0.00  0.00           H
ATOM    675 HH12 ARG X  40       7.068  23.932   6.623  0.00  0.00           H
ATOM    676  NH2 ARG X  40       9.070  26.081   5.782  0.00  0.00           N
ATOM    677 HH21 ARG X  40       8.824  26.779   6.468  0.00  0.00           H
ATOM    678 HH22 ARG X  40       9.761  26.251   5.064  0.00  0.00           H
ATOM    679  C   ARG X  40       7.868  19.357   2.063  0.00  0.00           C
ATOM    680  O   ARG X  40       8.401  18.620   1.258  0.00  0.00           O
ATOM    681  N   PHE X  41       7.307  18.867   3.120  0.00  0.00           N
ATOM    682  H   PHE X  41       6.682  19.458   3.649  0.00  0.00           H
ATOM    683  CA  PHE X  41       7.189  17.418   3.352  0.00  0.00           C
ATOM    684  HA  PHE X  41       8.158  16.917   3.353  0.00  0.00           H
ATOM    685  CB  PHE X  41       6.456  17.267   4.721  0.00  0.00           C
ATOM    686  HB2 PHE X  41       7.247  17.182   5.467  0.00  0.00           H
ATOM    687  HB3 PHE X  41       5.888  18.160   4.980  0.00  0.00           H
ATOM    688  CG  PHE X  41       5.573  16.050   4.880  0.00  0.00           C
ATOM    689  CD1 PHE X  41       4.179  16.195   5.033  0.00  0.00           C
ATOM    690  HD1 PHE X  41       3.802  17.206   5.070  0.00  0.00           H
ATOM    691  CE1 PHE X  41       3.372  15.066   5.124  0.00  0.00           C
ATOM    692  HE1 PHE X  41       2.296  15.130   5.194  0.00  0.00           H
ATOM    693  CZ  PHE X  41       3.952  13.769   5.170  0.00  0.00           C
ATOM    694  HZ  PHE X  41       3.254  12.963   5.344  0.00  0.00           H
ATOM    695  CE2 PHE X  41       5.328  13.579   5.064  0.00  0.00           C
ATOM    696  HE2 PHE X  41       5.780  12.600   5.118  0.00  0.00           H
ATOM    697  CD2 PHE X  41       6.091  14.772   4.923  0.00  0.00           C
ATOM    698  HD2 PHE X  41       7.168  14.722   4.969  0.00  0.00           H
ATOM    699  C   PHE X  41       6.249  16.818   2.281  0.00  0.00           C
ATOM    700  O   PHE X  41       6.522  15.717   1.872  0.00  0.00           O
ATOM    701  N   LEU X  42       5.197  17.567   1.916  0.00  0.00           N
ATOM    702  H   LEU X  42       4.824  18.388   2.370  0.00  0.00           H
ATOM    703  CA  LEU X  42       4.210  16.948   1.048  0.00  0.00           C
ATOM    704  HA  LEU X  42       4.124  15.916   1.389  0.00  0.00           H
ATOM    705  CB  LEU X  42       2.866  17.730   1.070  0.00  0.00           C
ATOM    706  HB2 LEU X  42       3.214  18.760   0.987  0.00  0.00           H
ATOM    707  HB3 LEU X  42       2.306  17.627   0.141  0.00  0.00           H
ATOM    708  CG  LEU X  42       1.787  17.582   2.174  0.00  0.00           C
ATOM    709  HG  LEU X  42       2.409  17.826   3.035  0.00  0.00           H
ATOM    710  CD1 LEU X  42       0.628  18.589   1.967  0.00  0.00           C
ATOM    711 HD11 LEU X  42      -0.239  18.317   2.570  0.00  0.00           H
ATOM    712 HD12 LEU X  42       1.027  19.595   2.096  0.00  0.00           H
ATOM    713 HD13 LEU X  42       0.257  18.516   0.945  0.00  0.00           H
ATOM    714  CD2 LEU X  42       1.215  16.108   2.240  0.00  0.00           C
ATOM    715 HD21 LEU X  42       1.993  15.384   2.480  0.00  0.00           H
ATOM    716 HD22 LEU X  42       0.459  16.066   3.024  0.00  0.00           H
ATOM    717 HD23 LEU X  42       0.725  15.821   1.309  0.00  0.00           H
ATOM    718  C   LEU X  42       4.756  16.880  -0.446  0.00  0.00           C
ATOM    719  O   LEU X  42       4.373  15.929  -1.188  0.00  0.00           O
ATOM    720  N   ALA X  43       5.644  17.766  -0.785  0.00  0.00           N
ATOM    721  H   ALA X  43       5.841  18.497  -0.116  0.00  0.00           H
ATOM    722  CA  ALA X  43       6.526  17.570  -1.938  0.00  0.00           C
ATOM    723  HA  ALA X  43       5.850  17.415  -2.779  0.00  0.00           H
ATOM    724  CB  ALA X  43       7.226  18.829  -2.246  0.00  0.00           C
ATOM    725  HB1 ALA X  43       7.755  19.279  -1.406  0.00  0.00           H
ATOM    726  HB2 ALA X  43       7.756  18.851  -3.198  0.00  0.00           H
ATOM    727  HB3 ALA X  43       6.431  19.504  -2.565  0.00  0.00           H
ATOM    728  C   ALA X  43       7.457  16.345  -1.795  0.00  0.00           C
ATOM    729  O   ALA X  43       7.513  15.453  -2.664  0.00  0.00           O
ATOM    730  N   SER X  44       8.141  16.265  -0.619  0.00  0.00           N
ATOM    731  H   SER X  44       8.095  17.023   0.047  0.00  0.00           H
ATOM    732  CA  SER X  44       9.160  15.235  -0.410  0.00  0.00           C
ATOM    733  HA  SER X  44      10.011  15.347  -1.082  0.00  0.00           H
ATOM    734  CB  SER X  44       9.803  15.390   0.968  0.00  0.00           C
ATOM    735  HB2 SER X  44       9.039  15.184   1.718  0.00  0.00           H
ATOM    736  HB3 SER X  44      10.539  14.599   1.116  0.00  0.00           H
ATOM    737  OG  SER X  44      10.319  16.692   1.095  0.00  0.00           O
ATOM    738  HG  SER X  44       9.687  17.384   1.305  0.00  0.00           H
ATOM    739  C   SER X  44       8.526  13.821  -0.405  0.00  0.00           C
ATOM    740  O   SER X  44       9.224  12.894  -0.819  0.00  0.00           O
ATOM    741  N   ALA X  45       7.291  13.707   0.016  0.00  0.00           N
ATOM    742  H   ALA X  45       6.878  14.594   0.264  0.00  0.00           H
ATOM    743  CA  ALA X  45       6.458  12.527  -0.033  0.00  0.00           C
ATOM    744  HA  ALA X  45       7.085  11.744   0.395  0.00  0.00           H
ATOM    745  CB  ALA X  45       5.322  12.782   0.948  0.00  0.00           C
ATOM    746  HB1 ALA X  45       5.720  13.085   1.916  0.00  0.00           H
ATOM    747  HB2 ALA X  45       4.738  13.591   0.510  0.00  0.00           H
ATOM    748  HB3 ALA X  45       4.694  11.902   1.084  0.00  0.00           H
ATOM    749  C   ALA X  45       6.027  12.054  -1.433  0.00  0.00           C
ATOM    750  O   ALA X  45       6.199  12.665  -2.511  0.00  0.00           O
ATOM    751  N   MET X  46       5.442  10.840  -1.417  0.00  0.00           N
ATOM    752  H   MET X  46       5.284  10.477  -0.488  0.00  0.00           H
ATOM    753  CA  MET X  46       4.661  10.309  -2.499  0.00  0.00           C
ATOM    754  HA  MET X  46       5.302  10.165  -3.369  0.00  0.00           H
ATOM    755  CB  MET X  46       4.223   8.856  -2.165  0.00  0.00           C
ATOM    756  HB2 MET X  46       3.951   8.930  -1.113  0.00  0.00           H
ATOM    757  HB3 MET X  46       3.336   8.522  -2.702  0.00  0.00           H
ATOM    758  CG  MET X  46       5.427   7.966  -2.273  0.00  0.00           C
ATOM    759  HG2 MET X  46       5.408   7.576  -3.290  0.00  0.00           H
ATOM    760  HG3 MET X  46       6.223   8.577  -1.848  0.00  0.00           H
ATOM    761  SD  MET X  46       5.321   6.549  -1.196  0.00  0.00           S
ATOM    762  CE  MET X  46       3.746   5.797  -1.710  0.00  0.00           C
ATOM    763  HE1 MET X  46       3.802   5.448  -2.742  0.00  0.00           H
ATOM    764  HE2 MET X  46       3.417   4.995  -1.049  0.00  0.00           H
ATOM    765  HE3 MET X  46       2.914   6.489  -1.580  0.00  0.00           H
ATOM    766  C   MET X  46       3.527  11.210  -2.916  0.00  0.00           C
ATOM    767  O   MET X  46       2.805  11.731  -2.066  0.00  0.00           O
ATOM    768  N   HID X  47       3.342  11.309  -4.255  0.00  0.00           N
ATOM    769  H   HID X  47       3.959  10.839  -4.902  0.00  0.00           H
ATOM    770  CA  HID X  47       2.241  12.071  -4.840  0.00  0.00           C
ATOM    771  HA  HID X  47       2.256  13.135  -4.605  0.00  0.00           H
ATOM    772  CB  HID X  47       2.216  12.007  -6.366  0.00  0.00           C
ATOM    773  HB2 HID X  47       2.087  10.978  -6.701  0.00  0.00           H
ATOM    774  HB3 HID X  47       1.329  12.557  -6.680  0.00  0.00           H
ATOM    775  CG  HID X  47       3.407  12.683  -7.005  0.00  0.00           C
ATOM    776  ND1 HID X  47       4.655  12.125  -7.067  0.00  0.00           N
ATOM    777  HD1 HID X  47       4.865  11.184  -6.767  0.00  0.00           H
ATOM    778  CE1 HID X  47       5.544  13.109  -7.342  0.00  0.00           C
ATOM    779  HE1 HID X  47       6.591  12.873  -7.468  0.00  0.00           H
ATOM    780  NE2 HID X  47       4.848  14.253  -7.516  0.00  0.00           N
ATOM    781  CD2 HID X  47       3.537  14.020  -7.316  0.00  0.00           C
ATOM    782  HD2 HID X  47       2.722  14.728  -7.364  0.00  0.00           H
ATOM    783  C   HID X  47       0.881  11.471  -4.387  0.00  0.00           C
ATOM    784  O   HID X  47       0.807  10.235  -4.201  0.00  0.00           O
ATOM    785  N   ILE X  48      -0.110  12.252  -4.021  0.00  0.00           N
ATOM    786  H   ILE X  48      -0.106  13.255  -4.143  0.00  0.00           H
ATOM    787  CA  ILE X  48      -1.383  11.833  -3.500  0.00  0.00           C
ATOM    788  HA  ILE X  48      -1.375  10.744  -3.548  0.00  0.00           H
ATOM    789  CB  ILE X  48      -1.542  12.198  -2.003  0.00  0.00           C
ATOM    790  HB  ILE X  48      -1.423  13.279  -1.923  0.00  0.00           H
ATOM    791  CG2 ILE X  48      -2.934  11.857  -1.392  0.00  0.00           C
ATOM    792 HG21 ILE X  48      -3.562  11.198  -1.991  0.00  0.00           H
ATOM    793 HG22 ILE X  48      -2.851  11.458  -0.381  0.00  0.00           H
ATOM    794 HG23 ILE X  48      -3.322  12.865  -1.244  0.00  0.00           H
ATOM    795  CG1 ILE X  48      -0.451  11.686  -1.063  0.00  0.00           C
ATOM    796 HG12 ILE X  48      -0.538  10.599  -1.072  0.00  0.00           H
ATOM    797 HG13 ILE X  48       0.523  11.683  -1.551  0.00  0.00           H
ATOM    798  CD1 ILE X  48      -0.402  12.373   0.304  0.00  0.00           C
ATOM    799 HD11 ILE X  48       0.220  13.267   0.256  0.00  0.00           H
ATOM    800 HD12 ILE X  48      -1.380  12.647   0.700  0.00  0.00           H
ATOM    801 HD13 ILE X  48       0.124  11.721   1.001  0.00  0.00           H
ATOM    802  C   ILE X  48      -2.514  12.504  -4.326  0.00  0.00           C
ATOM    803  O   ILE X  48      -2.779  13.730  -4.233  0.00  0.00           O
ATOM    804  N   GLY X  49      -3.188  11.702  -5.087  0.00  0.00           N
ATOM    805  H   GLY X  49      -2.862  10.748  -5.146  0.00  0.00           H
ATOM    806  CA  GLY X  49      -4.445  11.983  -5.767  0.00  0.00           C
ATOM    807  HA2 GLY X  49      -4.684  11.096  -6.354  0.00  0.00           H
ATOM    808  HA3 GLY X  49      -4.404  12.744  -6.547  0.00  0.00           H
ATOM    809  C   GLY X  49      -5.658  12.195  -4.901  0.00  0.00           C
ATOM    810  O   GLY X  49      -5.591  11.865  -3.721  0.00  0.00           O
ATOM    811  N   ALA X  50      -6.749  12.744  -5.429  0.00  0.00           N
ATOM    812  H   ALA X  50      -6.565  13.190  -6.317  0.00  0.00           H
ATOM    813  CA  ALA X  50      -7.915  13.206  -4.607  0.00  0.00           C
ATOM    814  HA  ALA X  50      -7.579  13.936  -3.872  0.00  0.00           H
ATOM    815  CB  ALA X  50      -8.960  13.889  -5.445  0.00  0.00           C
ATOM    816  HB1 ALA X  50      -9.760  14.367  -4.881  0.00  0.00           H
ATOM    817  HB2 ALA X  50      -8.446  14.614  -6.076  0.00  0.00           H
ATOM    818  HB3 ALA X  50      -9.555  13.157  -5.990  0.00  0.00           H
ATOM    819  C   ALA X  50      -8.664  12.056  -3.867  0.00  0.00           C
ATOM    820  O   ALA X  50      -9.338  12.313  -2.905  0.00  0.00           O
ATOM    821  N   LEU X  51      -8.560  10.807  -4.318  0.00  0.00           N
ATOM    822  H   LEU X  51      -8.091  10.765  -5.212  0.00  0.00           H
ATOM    823  CA  LEU X  51      -9.191   9.639  -3.609  0.00  0.00           C
ATOM    824  HA  LEU X  51     -10.144   9.968  -3.194  0.00  0.00           H
ATOM    825  CB  LEU X  51      -9.530   8.411  -4.537  0.00  0.00           C
ATOM    826  HB2 LEU X  51      -8.605   8.166  -5.058  0.00  0.00           H
ATOM    827  HB3 LEU X  51      -9.760   7.566  -3.888  0.00  0.00           H
ATOM    828  CG  LEU X  51     -10.761   8.610  -5.489  0.00  0.00           C
ATOM    829  HG  LEU X  51     -11.676   8.747  -4.912  0.00  0.00           H
ATOM    830  CD1 LEU X  51     -10.721   9.890  -6.348  0.00  0.00           C
ATOM    831 HD11 LEU X  51      -9.835   9.922  -6.982  0.00  0.00           H
ATOM    832 HD12 LEU X  51     -11.504   9.801  -7.101  0.00  0.00           H
ATOM    833 HD13 LEU X  51     -10.707  10.730  -5.654  0.00  0.00           H
ATOM    834  CD2 LEU X  51     -10.943   7.431  -6.443  0.00  0.00           C
ATOM    835 HD21 LEU X  51     -10.925   6.457  -5.956  0.00  0.00           H
ATOM    836 HD22 LEU X  51     -11.902   7.581  -6.939  0.00  0.00           H
ATOM    837 HD23 LEU X  51     -10.144   7.544  -7.176  0.00  0.00           H
ATOM    838  C   LEU X  51      -8.385   9.255  -2.364  0.00  0.00           C
ATOM    839  O   LEU X  51      -8.933   9.260  -1.324  0.00  0.00           O
ATOM    840  N   ARG X  52      -7.106   9.033  -2.538  0.00  0.00           N
ATOM    841  H   ARG X  52      -6.660   9.098  -3.442  0.00  0.00           H
ATOM    842  CA  ARG X  52      -6.295   8.911  -1.346  0.00  0.00           C
ATOM    843  HA  ARG X  52      -6.743   8.112  -0.754  0.00  0.00           H
ATOM    844  CB  ARG X  52      -4.890   8.230  -1.670  0.00  0.00           C
ATOM    845  HB2 ARG X  52      -4.971   7.411  -2.385  0.00  0.00           H
ATOM    846  HB3 ARG X  52      -4.348   9.018  -2.192  0.00  0.00           H
ATOM    847  CG  ARG X  52      -4.179   7.917  -0.313  0.00  0.00           C
ATOM    848  HG2 ARG X  52      -3.874   8.877   0.102  0.00  0.00           H
ATOM    849  HG3 ARG X  52      -4.964   7.510   0.324  0.00  0.00           H
ATOM    850  CD  ARG X  52      -2.992   6.910  -0.436  0.00  0.00           C
ATOM    851  HD2 ARG X  52      -2.810   6.493   0.554  0.00  0.00           H
ATOM    852  HD3 ARG X  52      -3.368   6.062  -1.009  0.00  0.00           H
ATOM    853  NE  ARG X  52      -1.694   7.535  -0.832  0.00  0.00           N
ATOM    854  HE  ARG X  52      -1.094   7.976  -0.149  0.00  0.00           H
ATOM    855  CZ  ARG X  52      -1.192   7.634  -2.041  0.00  0.00           C
ATOM    856  NH1 ARG X  52      -0.074   8.287  -2.243  0.00  0.00           N
ATOM    857 HH11 ARG X  52       0.316   8.356  -3.172  0.00  0.00           H
ATOM    858 HH12 ARG X  52       0.443   8.631  -1.446  0.00  0.00           H
ATOM    859  NH2 ARG X  52      -1.728   7.182  -3.116  0.00  0.00           N
ATOM    860 HH21 ARG X  52      -1.193   7.146  -3.972  0.00  0.00           H
ATOM    861 HH22 ARG X  52      -2.467   6.515  -2.945  0.00  0.00           H
ATOM    862  C   ARG X  52      -6.187  10.214  -0.593  0.00  0.00           C
ATOM    863  O   ARG X  52      -6.042  10.168   0.625  0.00  0.00           O
ATOM    864  N   TRP X  53      -6.484  11.443  -1.089  0.00  0.00           N
ATOM    865  H   TRP X  53      -6.396  11.686  -2.065  0.00  0.00           H
ATOM    866  CA  TRP X  53      -6.675  12.640  -0.145  0.00  0.00           C
ATOM    867  HA  TRP X  53      -5.804  12.796   0.491  0.00  0.00           H
ATOM    868  CB  TRP X  53      -6.829  13.952  -0.946  0.00  0.00           C
ATOM    869  HB2 TRP X  53      -7.276  13.773  -1.924  0.00  0.00           H
ATOM    870  HB3 TRP X  53      -7.413  14.713  -0.428  0.00  0.00           H
ATOM    871  CG  TRP X  53      -5.526  14.691  -1.098  0.00  0.00           C
ATOM    872  CD1 TRP X  53      -4.816  14.956  -2.232  0.00  0.00           C
ATOM    873  HD1 TRP X  53      -4.976  14.707  -3.271  0.00  0.00           H
ATOM    874  NE1 TRP X  53      -3.708  15.716  -1.911  0.00  0.00           N
ATOM    875  HE1 TRP X  53      -3.080  15.953  -2.666  0.00  0.00           H
ATOM    876  CE2 TRP X  53      -3.580  15.921  -0.515  0.00  0.00           C
ATOM    877  CZ2 TRP X  53      -2.637  16.604   0.208  0.00  0.00           C
ATOM    878  HZ2 TRP X  53      -1.858  17.192  -0.255  0.00  0.00           H
ATOM    879  CH2 TRP X  53      -2.772  16.595   1.588  0.00  0.00           C
ATOM    880  HH2 TRP X  53      -1.966  16.995   2.185  0.00  0.00           H
ATOM    881  CZ3 TRP X  53      -3.913  15.900   2.208  0.00  0.00           C
ATOM    882  HZ3 TRP X  53      -4.052  15.755   3.269  0.00  0.00           H
ATOM    883  CE3 TRP X  53      -4.858  15.271   1.385  0.00  0.00           C
ATOM    884  HE3 TRP X  53      -5.793  14.814   1.675  0.00  0.00           H
ATOM    885  CD2 TRP X  53      -4.716  15.279   0.028  0.00  0.00           C
ATOM    886  C   TRP X  53      -7.923  12.442   0.734  0.00  0.00           C
ATOM    887  O   TRP X  53      -7.896  12.638   1.947  0.00  0.00           O
ATOM    888  N   HIP X  54      -9.052  12.016   0.091  0.00  0.00           N
ATOM    889  H   HIP X  54      -9.020  11.929  -0.915  0.00  0.00           H
ATOM    890  CA  HIP X  54     -10.297  11.815   0.778  0.00  0.00           C
ATOM    891  HA  HIP X  54     -10.634  12.782   1.150  0.00  0.00           H
ATOM    892  CB  HIP X  54     -11.373  11.274  -0.164  0.00  0.00           C
ATOM    893  HB2 HIP X  54     -10.981  10.498  -0.822  0.00  0.00           H
ATOM    894  HB3 HIP X  54     -11.997  10.642   0.467  0.00  0.00           H
ATOM    895  CG  HIP X  54     -12.132  12.328  -0.874  0.00  0.00           C
ATOM    896  ND1 HIP X  54     -13.159  13.144  -0.295  0.00  0.00           N
ATOM    897  HD1 HIP X  54     -13.484  13.040   0.655  0.00  0.00           H
ATOM    898  CE1 HIP X  54     -13.928  13.637  -1.316  0.00  0.00           C
ATOM    899  HE1 HIP X  54     -14.782  14.289  -1.204  0.00  0.00           H
ATOM    900  NE2 HIP X  54     -13.290  13.354  -2.491  0.00  0.00           N
ATOM    901  HE2 HIP X  54     -13.644  13.600  -3.405  0.00  0.00           H
ATOM    902  CD2 HIP X  54     -12.257  12.430  -2.213  0.00  0.00           C
ATOM    903  HD2 HIP X  54     -11.779  11.782  -2.932  0.00  0.00           H
ATOM    904  C   HIP X  54     -10.054  10.902   2.005  0.00  0.00           C
ATOM    905  O   HIP X  54     -10.411  11.211   3.111  0.00  0.00           O
ATOM    906  N   PHE X  55      -9.389   9.736   1.765  0.00  0.00           N
ATOM    907  H   PHE X  55      -8.936   9.510   0.891  0.00  0.00           H
ATOM    908  CA  PHE X  55      -9.032   8.758   2.798  0.00  0.00           C
ATOM    909  HA  PHE X  55      -9.955   8.283   3.128  0.00  0.00           H
ATOM    910  CB  PHE X  55      -8.248   7.626   2.000  0.00  0.00           C
ATOM    911  HB2 PHE X  55      -8.835   7.492   1.091  0.00  0.00           H
ATOM    912  HB3 PHE X  55      -7.262   7.912   1.634  0.00  0.00           H
ATOM    913  CG  PHE X  55      -8.252   6.394   2.749  0.00  0.00           C
ATOM    914  CD1 PHE X  55      -7.434   6.247   3.901  0.00  0.00           C
ATOM    915  HD1 PHE X  55      -6.786   7.069   4.170  0.00  0.00           H
ATOM    916  CE1 PHE X  55      -7.387   5.059   4.600  0.00  0.00           C
ATOM    917  HE1 PHE X  55      -6.826   5.018   5.522  0.00  0.00           H
ATOM    918  CZ  PHE X  55      -8.109   3.924   4.186  0.00  0.00           C
ATOM    919  HZ  PHE X  55      -8.033   3.076   4.851  0.00  0.00           H
ATOM    920  CE2 PHE X  55      -9.015   4.070   3.124  0.00  0.00           C
ATOM    921  HE2 PHE X  55      -9.642   3.251   2.804  0.00  0.00           H
ATOM    922  CD2 PHE X  55      -9.111   5.280   2.416  0.00  0.00           C
ATOM    923  HD2 PHE X  55      -9.782   5.399   1.578  0.00  0.00           H
ATOM    924  C   PHE X  55      -8.196   9.275   3.950  0.00  0.00           C
ATOM    925  O   PHE X  55      -8.351   8.839   5.084  0.00  0.00           O
ATOM    926  N   LEU X  56      -7.190  10.092   3.668  0.00  0.00           N
ATOM    927  H   LEU X  56      -7.204  10.449   2.723  0.00  0.00           H
ATOM    928  CA  LEU X  56      -6.271  10.675   4.676  0.00  0.00           C
ATOM    929  HA  LEU X  56      -5.986   9.933   5.422  0.00  0.00           H
ATOM    930  CB  LEU X  56      -5.015  11.181   3.913  0.00  0.00           C
ATOM    931  HB2 LEU X  56      -4.474  10.449   3.313  0.00  0.00           H
ATOM    932  HB3 LEU X  56      -5.171  12.003   3.214  0.00  0.00           H
ATOM    933  CG  LEU X  56      -3.877  11.661   4.860  0.00  0.00           C
ATOM    934  HG  LEU X  56      -4.384  12.168   5.681  0.00  0.00           H
ATOM    935  CD1 LEU X  56      -2.986  10.498   5.437  0.00  0.00           C
ATOM    936 HD11 LEU X  56      -2.401   9.901   4.737  0.00  0.00           H
ATOM    937 HD12 LEU X  56      -2.214  10.935   6.070  0.00  0.00           H
ATOM    938 HD13 LEU X  56      -3.638   9.914   6.086  0.00  0.00           H
ATOM    939  CD2 LEU X  56      -3.015  12.734   4.114  0.00  0.00           C
ATOM    940 HD21 LEU X  56      -2.251  13.071   4.814  0.00  0.00           H
ATOM    941 HD22 LEU X  56      -2.579  12.272   3.229  0.00  0.00           H
ATOM    942 HD23 LEU X  56      -3.579  13.631   3.856  0.00  0.00           H
ATOM    943  C   LEU X  56      -7.088  11.729   5.449  0.00  0.00           C
ATOM    944  O   LEU X  56      -7.092  11.685   6.737  0.00  0.00           O
ATOM    945  N   LEU X  57      -7.918  12.576   4.805  0.00  0.00           N
ATOM    946  H   LEU X  57      -8.129  12.471   3.822  0.00  0.00           H
ATOM    947  CA  LEU X  57      -8.749  13.466   5.468  0.00  0.00           C
ATOM    948  HA  LEU X  57      -8.072  14.051   6.090  0.00  0.00           H
ATOM    949  CB  LEU X  57      -9.550  14.368   4.517  0.00  0.00           C
ATOM    950  HB2 LEU X  57     -10.221  13.863   3.822  0.00  0.00           H
ATOM    951  HB3 LEU X  57     -10.287  14.930   5.090  0.00  0.00           H
ATOM    952  CG  LEU X  57      -8.637  15.409   3.817  0.00  0.00           C
ATOM    953  HG  LEU X  57      -7.775  14.878   3.412  0.00  0.00           H
ATOM    954  CD1 LEU X  57      -9.283  16.111   2.601  0.00  0.00           C
ATOM    955 HD11 LEU X  57      -9.533  15.352   1.860  0.00  0.00           H
ATOM    956 HD12 LEU X  57     -10.243  16.570   2.838  0.00  0.00           H
ATOM    957 HD13 LEU X  57      -8.559  16.706   2.045  0.00  0.00           H
ATOM    958  CD2 LEU X  57      -8.149  16.584   4.715  0.00  0.00           C
ATOM    959 HD21 LEU X  57      -8.953  17.282   4.951  0.00  0.00           H
ATOM    960 HD22 LEU X  57      -7.796  16.208   5.675  0.00  0.00           H
ATOM    961 HD23 LEU X  57      -7.373  17.043   4.101  0.00  0.00           H
ATOM    962  C   LEU X  57      -9.711  12.690   6.454  0.00  0.00           C
ATOM    963  O   LEU X  57      -9.639  12.900   7.642  0.00  0.00           O
ATOM    964  N   GLN X  58     -10.463  11.689   5.983  0.00  0.00           N
ATOM    965  H   GLN X  58     -10.392  11.483   4.997  0.00  0.00           H
ATOM    966  CA  GLN X  58     -11.319  10.735   6.767  0.00  0.00           C
ATOM    967  HA  GLN X  58     -12.084  11.240   7.356  0.00  0.00           H
ATOM    968  CB  GLN X  58     -11.919   9.778   5.797  0.00  0.00           C
ATOM    969  HB2 GLN X  58     -11.031   9.304   5.380  0.00  0.00           H
ATOM    970  HB3 GLN X  58     -12.385   8.969   6.358  0.00  0.00           H
ATOM    971  CG  GLN X  58     -12.960  10.386   4.897  0.00  0.00           C
ATOM    972  HG2 GLN X  58     -13.806  10.716   5.500  0.00  0.00           H
ATOM    973  HG3 GLN X  58     -12.566  11.268   4.392  0.00  0.00           H
ATOM    974  CD  GLN X  58     -13.371   9.372   3.864  0.00  0.00           C
ATOM    975  OE1 GLN X  58     -12.582   8.742   3.260  0.00  0.00           O
ATOM    976  NE2 GLN X  58     -14.633   9.228   3.513  0.00  0.00           N
ATOM    977 HE21 GLN X  58     -14.903   8.638   2.739  0.00  0.00           H
ATOM    978 HE22 GLN X  58     -15.225   9.987   3.821  0.00  0.00           H
ATOM    979  C   GLN X  58     -10.610  10.081   7.882  0.00  0.00           C
ATOM    980  O   GLN X  58     -11.133   9.793   8.955  0.00  0.00           O
ATOM    981  N   SER X  59      -9.353   9.745   7.660  0.00  0.00           N
ATOM    982  H   SER X  59      -8.963   9.770   6.729  0.00  0.00           H
ATOM    983  CA  SER X  59      -8.449   9.181   8.690  0.00  0.00           C
ATOM    984  HA  SER X  59      -9.017   8.376   9.157  0.00  0.00           H
ATOM    985  CB  SER X  59      -7.076   8.611   8.087  0.00  0.00           C
ATOM    986  HB2 SER X  59      -6.487   9.429   7.671  0.00  0.00           H
ATOM    987  HB3 SER X  59      -6.554   8.134   8.917  0.00  0.00           H
ATOM    988  OG  SER X  59      -7.455   7.660   7.086  0.00  0.00           O
ATOM    989  HG  SER X  59      -7.621   8.039   6.219  0.00  0.00           H
ATOM    990  C   SER X  59      -8.181  10.205   9.796  0.00  0.00           C
ATOM    991  O   SER X  59      -8.458   9.838  10.931  0.00  0.00           O
ATOM    992  N   LEU X  60      -7.707  11.421   9.523  0.00  0.00           N
ATOM    993  H   LEU X  60      -7.590  11.759   8.579  0.00  0.00           H
ATOM    994  CA  LEU X  60      -7.528  12.452  10.556  0.00  0.00           C
ATOM    995  HA  LEU X  60      -6.865  12.145  11.364  0.00  0.00           H
ATOM    996  CB  LEU X  60      -6.895  13.743   9.914  0.00  0.00           C
ATOM    997  HB2 LEU X  60      -7.632  14.103   9.196  0.00  0.00           H
ATOM    998  HB3 LEU X  60      -6.745  14.531  10.651  0.00  0.00           H
ATOM    999  CG  LEU X  60      -5.519  13.581   9.165  0.00  0.00           C
ATOM   1000  HG  LEU X  60      -5.659  12.704   8.532  0.00  0.00           H
ATOM   1001  CD1 LEU X  60      -5.189  14.753   8.188  0.00  0.00           C
ATOM   1002 HD11 LEU X  60      -5.200  15.646   8.814  0.00  0.00           H
ATOM   1003 HD12 LEU X  60      -4.227  14.505   7.740  0.00  0.00           H
ATOM   1004 HD13 LEU X  60      -5.965  14.743   7.422  0.00  0.00           H
ATOM   1005  CD2 LEU X  60      -4.420  13.434  10.216  0.00  0.00           C
ATOM   1006 HD21 LEU X  60      -4.640  12.618  10.905  0.00  0.00           H
ATOM   1007 HD22 LEU X  60      -3.461  13.075   9.841  0.00  0.00           H
ATOM   1008 HD23 LEU X  60      -4.258  14.423  10.643  0.00  0.00           H
ATOM   1009  C   LEU X  60      -8.815  12.965  11.199  0.00  0.00           C
ATOM   1010  O   LEU X  60      -8.878  13.369  12.351  0.00  0.00           O
ATOM   1011  N   GLU X  61      -9.947  13.036  10.446  0.00  0.00           N
ATOM   1012  H   GLU X  61      -9.794  12.837   9.468  0.00  0.00           H
ATOM   1013  CA  GLU X  61     -11.273  13.376  10.879  0.00  0.00           C
ATOM   1014  HA  GLU X  61     -11.221  14.351  11.364  0.00  0.00           H
ATOM   1015  CB  GLU X  61     -12.314  13.362   9.757  0.00  0.00           C
ATOM   1016  HB2 GLU X  61     -11.913  14.005   8.974  0.00  0.00           H
ATOM   1017  HB3 GLU X  61     -12.347  12.386   9.272  0.00  0.00           H
ATOM   1018  CG  GLU X  61     -13.716  13.813  10.195  0.00  0.00           C
ATOM   1019  HG2 GLU X  61     -14.235  12.993  10.691  0.00  0.00           H
ATOM   1020  HG3 GLU X  61     -13.692  14.757  10.739  0.00  0.00           H
ATOM   1021  CD  GLU X  61     -14.541  14.098   8.982  0.00  0.00           C
ATOM   1022  OE1 GLU X  61     -14.194  13.692   7.821  0.00  0.00           O
ATOM   1023  OE2 GLU X  61     -15.617  14.751   9.119  0.00  0.00           O
ATOM   1024  C   GLU X  61     -11.755  12.362  11.959  0.00  0.00           C
ATOM   1025  O   GLU X  61     -12.086  12.730  13.084  0.00  0.00           O
ATOM   1026  N   ASH X  62     -11.639  11.050  11.649  0.00  0.00           N
ATOM   1027  H   ASH X  62     -11.135  10.892  10.788  0.00  0.00           H
ATOM   1028  CA  ASH X  62     -12.082   9.942  12.468  0.00  0.00           C
ATOM   1029  HA  ASH X  62     -13.050  10.229  12.880  0.00  0.00           H
ATOM   1030  CB  ASH X  62     -12.101   8.672  11.589  0.00  0.00           C
ATOM   1031  HB2 ASH X  62     -12.885   8.786  10.841  0.00  0.00           H
ATOM   1032  HB3 ASH X  62     -11.139   8.548  11.090  0.00  0.00           H
ATOM   1033  CG  ASH X  62     -12.390   7.389  12.259  0.00  0.00           C
ATOM   1034  OD1 ASH X  62     -11.575   6.440  12.280  0.00  0.00           O
ATOM   1035  OD2 ASH X  62     -13.588   7.317  12.950  0.00  0.00           O
ATOM   1036  HD2 ASH X  62     -14.186   7.836  12.408  0.00  0.00           H
ATOM   1037  C   ASH X  62     -11.138   9.765  13.666  0.00  0.00           C
ATOM   1038  O   ASH X  62     -11.598   9.487  14.751  0.00  0.00           O
ATOM   1039  N   LEU X  63      -9.862  10.147  13.478  0.00  0.00           N
ATOM   1040  H   LEU X  63      -9.547  10.151  12.519  0.00  0.00           H
ATOM   1041  CA  LEU X  63      -8.862  10.342  14.613  0.00  0.00           C
ATOM   1042  HA  LEU X  63      -8.973   9.449  15.229  0.00  0.00           H
ATOM   1043  CB  LEU X  63      -7.438  10.547  14.027  0.00  0.00           C
ATOM   1044  HB2 LEU X  63      -7.373   9.797  13.239  0.00  0.00           H
ATOM   1045  HB3 LEU X  63      -7.250  11.500  13.531  0.00  0.00           H
ATOM   1046  CG  LEU X  63      -6.290  10.349  15.020  0.00  0.00           C
ATOM   1047  HG  LEU X  63      -6.253  11.073  15.834  0.00  0.00           H
ATOM   1048  CD1 LEU X  63      -6.338   8.873  15.622  0.00  0.00           C
ATOM   1049 HD11 LEU X  63      -6.515   8.205  14.779  0.00  0.00           H
ATOM   1050 HD12 LEU X  63      -5.448   8.563  16.169  0.00  0.00           H
ATOM   1051 HD13 LEU X  63      -7.202   8.871  16.287  0.00  0.00           H
ATOM   1052  CD2 LEU X  63      -4.999  10.503  14.261  0.00  0.00           C
ATOM   1053 HD21 LEU X  63      -4.198  10.220  14.944  0.00  0.00           H
ATOM   1054 HD22 LEU X  63      -5.037   9.745  13.479  0.00  0.00           H
ATOM   1055 HD23 LEU X  63      -5.002  11.402  13.645  0.00  0.00           H
ATOM   1056  C   LEU X  63      -9.226  11.492  15.605  0.00  0.00           C
ATOM   1057  O   LEU X  63      -9.260  11.253  16.809  0.00  0.00           O
ATOM   1058  N   HIE X  64      -9.351  12.722  15.128  0.00  0.00           N
ATOM   1059  H   HIE X  64      -9.228  12.823  14.131  0.00  0.00           H
ATOM   1060  CA  HIE X  64      -9.993  13.812  15.938  0.00  0.00           C
ATOM   1061  HA  HIE X  64      -9.369  14.239  16.723  0.00  0.00           H
ATOM   1062  CB  HIE X  64     -10.199  15.019  15.020  0.00  0.00           C
ATOM   1063  HB2 HIE X  64      -9.245  15.322  14.590  0.00  0.00           H
ATOM   1064  HB3 HIE X  64     -10.819  14.657  14.200  0.00  0.00           H
ATOM   1065  CG  HIE X  64     -10.775  16.140  15.882  0.00  0.00           C
ATOM   1066  ND1 HIE X  64     -10.153  16.747  16.929  0.00  0.00           N
ATOM   1067  CE1 HIE X  64     -11.004  17.635  17.449  0.00  0.00           C
ATOM   1068  HE1 HIE X  64     -10.732  18.307  18.249  0.00  0.00           H
ATOM   1069  NE2 HIE X  64     -12.137  17.669  16.705  0.00  0.00           N
ATOM   1070  HE2 HIE X  64     -12.974  18.216  16.847  0.00  0.00           H
ATOM   1071  CD2 HIE X  64     -11.967  16.759  15.649  0.00  0.00           C
ATOM   1072  HD2 HIE X  64     -12.657  16.561  14.841  0.00  0.00           H
ATOM   1073  C   HIE X  64     -11.307  13.401  16.601  0.00  0.00           C
ATOM   1074  O   HIE X  64     -11.397  13.757  17.749  0.00  0.00           O
ATOM   1075  N   LYS X  65     -12.195  12.671  15.963  0.00  0.00           N
ATOM   1076  H   LYS X  65     -12.020  12.515  14.980  0.00  0.00           H
ATOM   1077  CA  LYS X  65     -13.526  12.195  16.533  0.00  0.00           C
ATOM   1078  HA  LYS X  65     -13.966  13.002  17.120  0.00  0.00           H
ATOM   1079  CB  LYS X  65     -14.556  11.751  15.439  0.00  0.00           C
ATOM   1080  HB2 LYS X  65     -14.358  12.286  14.510  0.00  0.00           H
ATOM   1081  HB3 LYS X  65     -14.538  10.666  15.332  0.00  0.00           H
ATOM   1082  CG  LYS X  65     -15.945  11.944  16.038  0.00  0.00           C
ATOM   1083  HG2 LYS X  65     -16.732  11.427  15.490  0.00  0.00           H
ATOM   1084  HG3 LYS X  65     -16.021  11.462  17.012  0.00  0.00           H
ATOM   1085  CD  LYS X  65     -16.386  13.409  16.079  0.00  0.00           C
ATOM   1086  HD2 LYS X  65     -15.923  13.887  16.942  0.00  0.00           H
ATOM   1087  HD3 LYS X  65     -16.110  13.967  15.184  0.00  0.00           H
ATOM   1088  CE  LYS X  65     -17.882  13.387  16.307  0.00  0.00           C
ATOM   1089  HE2 LYS X  65     -18.366  12.897  15.463  0.00  0.00           H
ATOM   1090  HE3 LYS X  65     -18.231  12.782  17.144  0.00  0.00           H
ATOM   1091  NZ  LYS X  65     -18.338  14.717  16.451  0.00  0.00           N
ATOM   1092  HZ1 LYS X  65     -17.872  15.222  17.191  0.00  0.00           H
ATOM   1093  HZ2 LYS X  65     -18.045  15.245  15.641  0.00  0.00           H
ATOM   1094  HZ3 LYS X  65     -19.345  14.782  16.507  0.00  0.00           H
ATOM   1095  C   LYS X  65     -13.437  11.017  17.521  0.00  0.00           C
ATOM   1096  O   LYS X  65     -14.070  11.097  18.593  0.00  0.00           O
ATOM   1097  N   ASN X  66     -12.534  10.056  17.253  0.00  0.00           N
ATOM   1098  H   ASN X  66     -12.039  10.111  16.374  0.00  0.00           H
ATOM   1099  CA  ASN X  66     -12.163   9.103  18.285  0.00  0.00           C
ATOM   1100  HA  ASN X  66     -12.998   8.470  18.585  0.00  0.00           H
ATOM   1101  CB  ASN X  66     -11.386   7.964  17.646  0.00  0.00           C
ATOM   1102  HB2 ASN X  66     -10.679   8.353  16.913  0.00  0.00           H
ATOM   1103  HB3 ASN X  66     -10.933   7.296  18.379  0.00  0.00           H
ATOM   1104  CG  ASN X  66     -12.219   7.025  16.870  0.00  0.00           C
ATOM   1105  OD1 ASN X  66     -13.359   6.834  17.095  0.00  0.00           O
ATOM   1106  ND2 ASN X  66     -11.769   6.403  15.818  0.00  0.00           N
ATOM   1107 HD21 ASN X  66     -10.865   6.744  15.523  0.00  0.00           H
ATOM   1108 HD22 ASN X  66     -12.296   5.758  15.246  0.00  0.00           H
ATOM   1109  C   ASN X  66     -11.477   9.708  19.483  0.00  0.00           C
ATOM   1110  O   ASN X  66     -11.947   9.488  20.613  0.00  0.00           O
ATOM   1111  N   LEU X  67     -10.422  10.556  19.361  0.00  0.00           N
ATOM   1112  H   LEU X  67     -10.037  10.673  18.435  0.00  0.00           H
ATOM   1113  CA  LEU X  67      -9.948  11.434  20.419  0.00  0.00           C
ATOM   1114  HA  LEU X  67      -9.491  10.768  21.151  0.00  0.00           H
ATOM   1115  CB  LEU X  67      -8.866  12.340  19.801  0.00  0.00           C
ATOM   1116  HB2 LEU X  67      -9.295  12.902  18.971  0.00  0.00           H
ATOM   1117  HB3 LEU X  67      -8.637  13.144  20.500  0.00  0.00           H
ATOM   1118  CG  LEU X  67      -7.585  11.520  19.466  0.00  0.00           C
ATOM   1119  HG  LEU X  67      -7.891  10.668  18.860  0.00  0.00           H
ATOM   1120  CD1 LEU X  67      -6.550  12.336  18.670  0.00  0.00           C
ATOM   1121 HD11 LEU X  67      -6.975  12.943  17.871  0.00  0.00           H
ATOM   1122 HD12 LEU X  67      -6.024  13.018  19.338  0.00  0.00           H
ATOM   1123 HD13 LEU X  67      -5.776  11.674  18.282  0.00  0.00           H
ATOM   1124  CD2 LEU X  67      -6.801  10.997  20.666  0.00  0.00           C
ATOM   1125 HD21 LEU X  67      -5.959  10.379  20.356  0.00  0.00           H
ATOM   1126 HD22 LEU X  67      -6.488  11.805  21.326  0.00  0.00           H
ATOM   1127 HD23 LEU X  67      -7.463  10.354  21.245  0.00  0.00           H
ATOM   1128  C   LEU X  67     -11.022  12.186  21.104  0.00  0.00           C
ATOM   1129  O   LEU X  67     -11.231  12.102  22.305  0.00  0.00           O
ATOM   1130  N   SER X  68     -11.924  12.777  20.329  0.00  0.00           N
ATOM   1131  H   SER X  68     -11.663  12.829  19.354  0.00  0.00           H
ATOM   1132  CA  SER X  68     -13.017  13.591  20.873  0.00  0.00           C
ATOM   1133  HA  SER X  68     -12.600  14.427  21.435  0.00  0.00           H
ATOM   1134  CB  SER X  68     -13.815  14.287  19.838  0.00  0.00           C
ATOM   1135  HB2 SER X  68     -14.329  13.700  19.076  0.00  0.00           H
ATOM   1136  HB3 SER X  68     -14.592  14.808  20.398  0.00  0.00           H
ATOM   1137  OG  SER X  68     -13.081  15.307  19.188  0.00  0.00           O
ATOM   1138  HG  SER X  68     -12.400  14.859  18.682  0.00  0.00           H
ATOM   1139  C   SER X  68     -13.981  12.744  21.685  0.00  0.00           C
ATOM   1140  O   SER X  68     -14.464  13.312  22.682  0.00  0.00           O
ATOM   1141  N   ARG X  69     -14.172  11.464  21.330  0.00  0.00           N
ATOM   1142  H   ARG X  69     -13.642  11.057  20.573  0.00  0.00           H
ATOM   1143  CA  ARG X  69     -14.980  10.608  22.204  0.00  0.00           C
ATOM   1144  HA  ARG X  69     -15.910  11.142  22.398  0.00  0.00           H
ATOM   1145  CB  ARG X  69     -15.215   9.299  21.411  0.00  0.00           C
ATOM   1146  HB2 ARG X  69     -14.352   9.044  20.797  0.00  0.00           H
ATOM   1147  HB3 ARG X  69     -15.611   8.566  22.115  0.00  0.00           H
ATOM   1148  CG  ARG X  69     -16.358   9.530  20.468  0.00  0.00           C
ATOM   1149  HG2 ARG X  69     -17.329   9.408  20.948  0.00  0.00           H
ATOM   1150  HG3 ARG X  69     -16.315  10.555  20.100  0.00  0.00           H
ATOM   1151  CD  ARG X  69     -16.353   8.525  19.270  0.00  0.00           C
ATOM   1152  HD2 ARG X  69     -15.477   8.717  18.650  0.00  0.00           H
ATOM   1153  HD3 ARG X  69     -16.240   7.532  19.706  0.00  0.00           H
ATOM   1154  NE  ARG X  69     -17.511   8.784  18.362  0.00  0.00           N
ATOM   1155  HE  ARG X  69     -18.103   9.525  18.709  0.00  0.00           H
ATOM   1156  CZ  ARG X  69     -17.722   8.276  17.206  0.00  0.00           C
ATOM   1157  NH1 ARG X  69     -18.681   8.627  16.461  0.00  0.00           N
ATOM   1158 HH11 ARG X  69     -18.955   8.067  15.667  0.00  0.00           H
ATOM   1159 HH12 ARG X  69     -19.274   9.417  16.673  0.00  0.00           H
ATOM   1160  NH2 ARG X  69     -16.933   7.368  16.678  0.00  0.00           N
ATOM   1161 HH21 ARG X  69     -17.007   7.237  15.679  0.00  0.00           H
ATOM   1162 HH22 ARG X  69     -16.073   7.224  17.187  0.00  0.00           H
ATOM   1163  C   ARG X  69     -14.320  10.325  23.586  0.00  0.00           C
ATOM   1164  O   ARG X  69     -15.029  10.321  24.577  0.00  0.00           O
ATOM   1165  N   LEU X  70     -13.031  10.215  23.617  0.00  0.00           N
ATOM   1166  H   LEU X  70     -12.523  10.447  22.776  0.00  0.00           H
ATOM   1167  CA  LEU X  70     -12.144  10.082  24.822  0.00  0.00           C
ATOM   1168  HA  LEU X  70     -12.680   9.434  25.516  0.00  0.00           H
ATOM   1169  CB  LEU X  70     -10.790   9.555  24.357  0.00  0.00           C
ATOM   1170  HB2 LEU X  70     -10.282  10.320  23.770  0.00  0.00           H
ATOM   1171  HB3 LEU X  70     -10.210   9.437  25.272  0.00  0.00           H
ATOM   1172  CG  LEU X  70     -10.724   8.172  23.620  0.00  0.00           C
ATOM   1173  HG  LEU X  70     -11.218   8.286  22.654  0.00  0.00           H
ATOM   1174  CD1 LEU X  70      -9.350   7.687  23.450  0.00  0.00           C
ATOM   1175 HD11 LEU X  70      -8.749   7.670  24.359  0.00  0.00           H
ATOM   1176 HD12 LEU X  70      -9.447   6.720  22.956  0.00  0.00           H
ATOM   1177 HD13 LEU X  70      -8.849   8.360  22.754  0.00  0.00           H
ATOM   1178  CD2 LEU X  70     -11.669   7.124  24.280  0.00  0.00           C
ATOM   1179 HD21 LEU X  70     -11.954   6.474  23.453  0.00  0.00           H
ATOM   1180 HD22 LEU X  70     -11.064   6.605  25.024  0.00  0.00           H
ATOM   1181 HD23 LEU X  70     -12.599   7.534  24.673  0.00  0.00           H
ATOM   1182  C   LEU X  70     -11.987  11.438  25.505  0.00  0.00           C
ATOM   1183  O   LEU X  70     -11.690  11.444  26.680  0.00  0.00           O
ATOM   1184  N   GLY X  71     -12.241  12.558  24.826  0.00  0.00           N
ATOM   1185  H   GLY X  71     -12.585  12.498  23.878  0.00  0.00           H
ATOM   1186  CA  GLY X  71     -12.178  13.926  25.387  0.00  0.00           C
ATOM   1187  HA2 GLY X  71     -12.412  13.907  26.451  0.00  0.00           H
ATOM   1188  HA3 GLY X  71     -12.928  14.458  24.801  0.00  0.00           H
ATOM   1189  C   GLY X  71     -10.932  14.730  25.112  0.00  0.00           C
ATOM   1190  O   GLY X  71     -10.784  15.849  25.637  0.00  0.00           O
ATOM   1191  N   ALA X  72     -10.190  14.218  24.174  0.00  0.00           N
ATOM   1192  H   ALA X  72     -10.452  13.290  23.876  0.00  0.00           H
ATOM   1193  CA  ALA X  72      -9.043  14.861  23.557  0.00  0.00           C
ATOM   1194  HA  ALA X  72      -8.731  15.674  24.213  0.00  0.00           H
ATOM   1195  CB  ALA X  72      -8.035  13.740  23.445  0.00  0.00           C
ATOM   1196  HB1 ALA X  72      -7.815  13.385  24.451  0.00  0.00           H
ATOM   1197  HB2 ALA X  72      -8.372  12.951  22.772  0.00  0.00           H
ATOM   1198  HB3 ALA X  72      -7.107  14.200  23.106  0.00  0.00           H
ATOM   1199  C   ALA X  72      -9.324  15.625  22.303  0.00  0.00           C
ATOM   1200  O   ALA X  72     -10.436  15.750  21.850  0.00  0.00           O
ATOM   1201  N   ARG X  73      -8.233  16.234  21.672  0.00  0.00           N
ATOM   1202  H   ARG X  73      -7.330  16.236  22.123  0.00  0.00           H
ATOM   1203  CA  ARG X  73      -8.462  17.034  20.457  0.00  0.00           C
ATOM   1204  HA  ARG X  73      -9.409  16.816  19.964  0.00  0.00           H
ATOM   1205  CB  ARG X  73      -8.771  18.492  20.766  0.00  0.00           C
ATOM   1206  HB2 ARG X  73      -7.919  18.749  21.396  0.00  0.00           H
ATOM   1207  HB3 ARG X  73      -8.762  18.900  19.756  0.00  0.00           H
ATOM   1208  CG  ARG X  73     -10.158  18.809  21.436  0.00  0.00           C
ATOM   1209  HG2 ARG X  73     -10.891  18.350  20.772  0.00  0.00           H
ATOM   1210  HG3 ARG X  73     -10.117  18.254  22.373  0.00  0.00           H
ATOM   1211  CD  ARG X  73     -10.221  20.305  21.662  0.00  0.00           C
ATOM   1212  HD2 ARG X  73      -9.231  20.567  22.036  0.00  0.00           H
ATOM   1213  HD3 ARG X  73     -10.415  20.731  20.677  0.00  0.00           H
ATOM   1214  NE  ARG X  73     -11.241  20.589  22.640  0.00  0.00           N
ATOM   1215  HE  ARG X  73     -10.908  20.586  23.593  0.00  0.00           H
ATOM   1216  CZ  ARG X  73     -12.532  20.704  22.467  0.00  0.00           C
ATOM   1217  NH1 ARG X  73     -13.394  20.724  23.446  0.00  0.00           N
ATOM   1218 HH11 ARG X  73     -14.375  20.749  23.206  0.00  0.00           H
ATOM   1219 HH12 ARG X  73     -13.298  20.709  24.451  0.00  0.00           H
ATOM   1220  NH2 ARG X  73     -13.055  20.827  21.326  0.00  0.00           N
ATOM   1221 HH21 ARG X  73     -14.027  20.589  21.192  0.00  0.00           H
ATOM   1222 HH22 ARG X  73     -12.530  21.076  20.500  0.00  0.00           H
ATOM   1223  C   ARG X  73      -7.256  17.019  19.532  0.00  0.00           C
ATOM   1224  O   ARG X  73      -6.145  17.182  20.026  0.00  0.00           O
ATOM   1225  N   LEU X  74      -7.504  16.989  18.223  0.00  0.00           N
ATOM   1226  H   LEU X  74      -8.466  16.936  17.919  0.00  0.00           H
ATOM   1227  CA  LEU X  74      -6.318  16.941  17.326  0.00  0.00           C
ATOM   1228  HA  LEU X  74      -5.607  16.352  17.905  0.00  0.00           H
ATOM   1229  CB  LEU X  74      -6.737  16.285  15.982  0.00  0.00           C
ATOM   1230  HB2 LEU X  74      -7.386  15.448  16.241  0.00  0.00           H
ATOM   1231  HB3 LEU X  74      -7.373  16.969  15.420  0.00  0.00           H
ATOM   1232  CG  LEU X  74      -5.619  16.010  14.960  0.00  0.00           C
ATOM   1233  HG  LEU X  74      -5.240  16.942  14.543  0.00  0.00           H
ATOM   1234  CD1 LEU X  74      -4.516  15.216  15.652  0.00  0.00           C
ATOM   1235 HD11 LEU X  74      -3.899  15.795  16.338  0.00  0.00           H
ATOM   1236 HD12 LEU X  74      -4.975  14.394  16.201  0.00  0.00           H
ATOM   1237 HD13 LEU X  74      -3.823  14.793  14.925  0.00  0.00           H
ATOM   1238  CD2 LEU X  74      -6.115  15.145  13.841  0.00  0.00           C
ATOM   1239 HD21 LEU X  74      -7.139  15.440  13.615  0.00  0.00           H
ATOM   1240 HD22 LEU X  74      -5.425  15.227  13.001  0.00  0.00           H
ATOM   1241 HD23 LEU X  74      -6.129  14.102  14.158  0.00  0.00           H
ATOM   1242  C   LEU X  74      -5.738  18.371  17.057  0.00  0.00           C
ATOM   1243  O   LEU X  74      -6.493  19.386  17.066  0.00  0.00           O
ATOM   1244  N   LEU X  75      -4.403  18.548  16.903  0.00  0.00           N
ATOM   1245  H   LEU X  75      -3.771  17.770  17.028  0.00  0.00           H
ATOM   1246  CA  LEU X  75      -3.847  19.817  16.244  0.00  0.00           C
ATOM   1247  HA  LEU X  75      -4.630  20.550  16.051  0.00  0.00           H
ATOM   1248  CB  LEU X  75      -2.646  20.533  17.008  0.00  0.00           C
ATOM   1249  HB2 LEU X  75      -1.904  19.748  17.155  0.00  0.00           H
ATOM   1250  HB3 LEU X  75      -2.280  21.409  16.472  0.00  0.00           H
ATOM   1251  CG  LEU X  75      -3.064  21.100  18.382  0.00  0.00           C
ATOM   1252  HG  LEU X  75      -3.502  20.271  18.939  0.00  0.00           H
ATOM   1253  CD1 LEU X  75      -1.767  21.426  19.132  0.00  0.00           C
ATOM   1254 HD11 LEU X  75      -1.943  21.617  20.190  0.00  0.00           H
ATOM   1255 HD12 LEU X  75      -1.130  20.542  19.125  0.00  0.00           H
ATOM   1256 HD13 LEU X  75      -1.235  22.278  18.707  0.00  0.00           H
ATOM   1257  CD2 LEU X  75      -3.951  22.318  18.389  0.00  0.00           C
ATOM   1258 HD21 LEU X  75      -4.894  22.047  17.915  0.00  0.00           H
ATOM   1259 HD22 LEU X  75      -4.137  22.577  19.432  0.00  0.00           H
ATOM   1260 HD23 LEU X  75      -3.444  23.173  17.942  0.00  0.00           H
ATOM   1261  C   LEU X  75      -3.406  19.375  14.849  0.00  0.00           C
ATOM   1262  O   LEU X  75      -2.753  18.354  14.699  0.00  0.00           O
ATOM   1263  N   VAL X  76      -3.724  20.188  13.851  0.00  0.00           N
ATOM   1264  H   VAL X  76      -4.379  20.935  14.035  0.00  0.00           H
ATOM   1265  CA  VAL X  76      -3.233  20.081  12.460  0.00  0.00           C
ATOM   1266  HA  VAL X  76      -2.550  19.239  12.355  0.00  0.00           H
ATOM   1267  CB  VAL X  76      -4.421  19.794  11.504  0.00  0.00           C
ATOM   1268  HB  VAL X  76      -5.100  20.615  11.732  0.00  0.00           H
ATOM   1269  CG1 VAL X  76      -3.980  19.745  10.063  0.00  0.00           C
ATOM   1270 HG11 VAL X  76      -3.593  20.705   9.723  0.00  0.00           H
ATOM   1271 HG12 VAL X  76      -3.210  19.004   9.850  0.00  0.00           H
ATOM   1272 HG13 VAL X  76      -4.794  19.559   9.362  0.00  0.00           H
ATOM   1273  CG2 VAL X  76      -5.239  18.539  11.795  0.00  0.00           C
ATOM   1274 HG21 VAL X  76      -4.457  17.808  12.002  0.00  0.00           H
ATOM   1275 HG22 VAL X  76      -5.755  18.720  12.737  0.00  0.00           H
ATOM   1276 HG23 VAL X  76      -5.909  18.270  10.979  0.00  0.00           H
ATOM   1277  C   VAL X  76      -2.609  21.380  12.009  0.00  0.00           C
ATOM   1278  O   VAL X  76      -3.426  22.319  11.740  0.00  0.00           O
ATOM   1279  N   ILE X  77      -1.275  21.459  11.907  0.00  0.00           N
ATOM   1280  H   ILE X  77      -0.643  20.715  12.168  0.00  0.00           H
ATOM   1281  CA  ILE X  77      -0.584  22.637  11.379  0.00  0.00           C
ATOM   1282  HA  ILE X  77      -1.163  23.528  11.620  0.00  0.00           H
ATOM   1283  CB  ILE X  77       0.788  22.737  12.043  0.00  0.00           C
ATOM   1284  HB  ILE X  77       1.325  21.811  11.835  0.00  0.00           H
ATOM   1285  CG2 ILE X  77       1.512  23.910  11.432  0.00  0.00           C
ATOM   1286 HG21 ILE X  77       1.631  23.865  10.350  0.00  0.00           H
ATOM   1287 HG22 ILE X  77       0.970  24.818  11.696  0.00  0.00           H
ATOM   1288 HG23 ILE X  77       2.506  23.995  11.871  0.00  0.00           H
ATOM   1289  CG1 ILE X  77       0.723  22.871  13.581  0.00  0.00           C
ATOM   1290 HG12 ILE X  77       0.529  23.915  13.829  0.00  0.00           H
ATOM   1291 HG13 ILE X  77      -0.094  22.272  13.984  0.00  0.00           H
ATOM   1292  CD1 ILE X  77       1.951  22.342  14.317  0.00  0.00           C
ATOM   1293 HD11 ILE X  77       1.914  22.426  15.403  0.00  0.00           H
ATOM   1294 HD12 ILE X  77       1.990  21.264  14.159  0.00  0.00           H
ATOM   1295 HD13 ILE X  77       2.917  22.679  13.942  0.00  0.00           H
ATOM   1296  C   ILE X  77      -0.539  22.618   9.816  0.00  0.00           C
ATOM   1297  O   ILE X  77      -0.230  21.585   9.192  0.00  0.00           O
ATOM   1298  N   GLN X  78      -0.786  23.745   9.203  0.00  0.00           N
ATOM   1299  H   GLN X  78      -0.995  24.509   9.829  0.00  0.00           H
ATOM   1300  CA  GLN X  78      -0.622  23.995   7.839  0.00  0.00           C
ATOM   1301  HA  GLN X  78      -0.394  23.093   7.272  0.00  0.00           H
ATOM   1302  CB  GLN X  78      -2.019  24.397   7.227  0.00  0.00           C
ATOM   1303  HB2 GLN X  78      -2.565  25.035   7.922  0.00  0.00           H
ATOM   1304  HB3 GLN X  78      -1.787  24.939   6.309  0.00  0.00           H
ATOM   1305  CG  GLN X  78      -2.803  23.053   7.061  0.00  0.00           C
ATOM   1306  HG2 GLN X  78      -2.255  22.429   6.355  0.00  0.00           H
ATOM   1307  HG3 GLN X  78      -2.938  22.642   8.062  0.00  0.00           H
ATOM   1308  CD  GLN X  78      -4.148  23.311   6.375  0.00  0.00           C
ATOM   1309  OE1 GLN X  78      -4.299  23.226   5.143  0.00  0.00           O
ATOM   1310  NE2 GLN X  78      -5.117  23.855   7.048  0.00  0.00           N
ATOM   1311 HE21 GLN X  78      -4.898  24.009   8.022  0.00  0.00           H
ATOM   1312 HE22 GLN X  78      -6.004  23.962   6.575  0.00  0.00           H
ATOM   1313  C   GLN X  78       0.570  24.984   7.493  0.00  0.00           C
ATOM   1314  O   GLN X  78       0.733  25.969   8.190  0.00  0.00           O
ATOM   1315  N   GLY X  79       1.315  24.632   6.466  0.00  0.00           N
ATOM   1316  H   GLY X  79       1.064  23.831   5.904  0.00  0.00           H
ATOM   1317  CA  GLY X  79       2.543  25.326   5.969  0.00  0.00           C
ATOM   1318  HA2 GLY X  79       2.324  26.375   5.771  0.00  0.00           H
ATOM   1319  HA3 GLY X  79       2.848  24.808   5.059  0.00  0.00           H
ATOM   1320  C   GLY X  79       3.653  25.278   7.009  0.00  0.00           C
ATOM   1321  O   GLY X  79       4.237  24.240   7.239  0.00  0.00           O
ATOM   1322  N   GLU X  80       3.939  26.352   7.703  0.00  0.00           N
ATOM   1323  H   GLU X  80       3.376  27.177   7.551  0.00  0.00           H
ATOM   1324  CA  GLU X  80       5.022  26.439   8.688  0.00  0.00           C
ATOM   1325  HA  GLU X  80       5.857  25.883   8.262  0.00  0.00           H
ATOM   1326  CB  GLU X  80       5.556  27.861   8.762  0.00  0.00           C
ATOM   1327  HB2 GLU X  80       5.939  28.174   7.791  0.00  0.00           H
ATOM   1328  HB3 GLU X  80       4.797  28.578   9.078  0.00  0.00           H
ATOM   1329  CG  GLU X  80       6.675  28.050   9.795  0.00  0.00           C
ATOM   1330  HG2 GLU X  80       6.786  29.125   9.937  0.00  0.00           H
ATOM   1331  HG3 GLU X  80       6.451  27.500  10.708  0.00  0.00           H
ATOM   1332  CD  GLU X  80       8.002  27.411   9.337  0.00  0.00           C
ATOM   1333  OE1 GLU X  80       9.036  28.105   9.405  0.00  0.00           O
ATOM   1334  OE2 GLU X  80       8.042  26.234   9.018  0.00  0.00           O
ATOM   1335  C   GLU X  80       4.597  25.803  10.044  0.00  0.00           C
ATOM   1336  O   GLU X  80       3.572  26.154  10.676  0.00  0.00           O
ATOM   1337  N   TYR X  81       5.388  24.920  10.530  0.00  0.00           N
ATOM   1338  H   TYR X  81       6.190  24.615   9.997  0.00  0.00           H
ATOM   1339  CA  TYR X  81       5.331  24.326  11.852  0.00  0.00           C
ATOM   1340  HA  TYR X  81       4.381  24.422  12.377  0.00  0.00           H
ATOM   1341  CB  TYR X  81       5.577  22.820  11.729  0.00  0.00           C
ATOM   1342  HB2 TYR X  81       5.435  22.309  12.681  0.00  0.00           H
ATOM   1343  HB3 TYR X  81       4.833  22.370  11.071  0.00  0.00           H
ATOM   1344  CG  TYR X  81       6.970  22.494  11.199  0.00  0.00           C
ATOM   1345  CD1 TYR X  81       8.034  22.168  12.063  0.00  0.00           C
ATOM   1346  HD1 TYR X  81       7.826  22.058  13.118  0.00  0.00           H
ATOM   1347  CE1 TYR X  81       9.338  21.879  11.564  0.00  0.00           C
ATOM   1348  HE1 TYR X  81      10.148  21.459  12.142  0.00  0.00           H
ATOM   1349  CZ  TYR X  81       9.452  21.943  10.173  0.00  0.00           C
ATOM   1350  OH  TYR X  81      10.570  21.505   9.567  0.00  0.00           O
ATOM   1351  HH  TYR X  81      10.623  21.823   8.663  0.00  0.00           H
ATOM   1352  CE2 TYR X  81       8.355  22.151   9.279  0.00  0.00           C
ATOM   1353  HE2 TYR X  81       8.463  22.120   8.205  0.00  0.00           H
ATOM   1354  CD2 TYR X  81       7.141  22.444   9.845  0.00  0.00           C
ATOM   1355  HD2 TYR X  81       6.300  22.625   9.192  0.00  0.00           H
ATOM   1356  C   TYR X  81       6.362  25.062  12.747  0.00  0.00           C
ATOM   1357  O   TYR X  81       6.151  25.070  13.952  0.00  0.00           O
ATOM   1358  N   GLU X  82       7.512  25.549  12.212  0.00  0.00           N
ATOM   1359  H   GLU X  82       7.626  25.380  11.223  0.00  0.00           H
ATOM   1360  CA  GLU X  82       8.566  26.113  13.143  0.00  0.00           C
ATOM   1361  HA  GLU X  82       8.705  25.440  13.989  0.00  0.00           H
ATOM   1362  CB  GLU X  82       9.895  26.128  12.336  0.00  0.00           C
ATOM   1363  HB2 GLU X  82      10.141  25.120  12.000  0.00  0.00           H
ATOM   1364  HB3 GLU X  82       9.840  26.823  11.499  0.00  0.00           H
ATOM   1365  CG  GLU X  82      11.089  26.552  13.184  0.00  0.00           C
ATOM   1366  HG2 GLU X  82      10.801  27.541  13.541  0.00  0.00           H
ATOM   1367  HG3 GLU X  82      11.295  25.946  14.066  0.00  0.00           H
ATOM   1368  CD  GLU X  82      12.374  26.656  12.363  0.00  0.00           C
ATOM   1369  OE1 GLU X  82      13.469  26.979  12.966  0.00  0.00           O
ATOM   1370  OE2 GLU X  82      12.317  26.410  11.149  0.00  0.00           O
ATOM   1371  C   GLU X  82       8.242  27.445  13.874  0.00  0.00           C
ATOM   1372  O   GLU X  82       8.691  27.632  15.056  0.00  0.00           O
ATOM   1373  N   SER X  83       7.412  28.329  13.329  0.00  0.00           N
ATOM   1374  H   SER X  83       7.060  28.115  12.408  0.00  0.00           H
ATOM   1375  CA  SER X  83       6.985  29.603  13.919  0.00  0.00           C
ATOM   1376  HA  SER X  83       7.850  30.152  14.294  0.00  0.00           H
ATOM   1377  CB  SER X  83       6.403  30.483  12.800  0.00  0.00           C
ATOM   1378  HB2 SER X  83       5.987  31.437  13.125  0.00  0.00           H
ATOM   1379  HB3 SER X  83       7.223  30.643  12.100  0.00  0.00           H
ATOM   1380  OG  SER X  83       5.186  29.903  12.200  0.00  0.00           O
ATOM   1381  HG  SER X  83       4.754  30.398  11.501  0.00  0.00           H
ATOM   1382  C   SER X  83       6.030  29.252  15.027  0.00  0.00           C
ATOM   1383  O   SER X  83       6.091  29.911  16.041  0.00  0.00           O
ATOM   1384  N   VAL X  84       5.096  28.311  14.830  0.00  0.00           N
ATOM   1385  H   VAL X  84       5.112  27.848  13.932  0.00  0.00           H
ATOM   1386  CA  VAL X  84       4.139  27.821  15.858  0.00  0.00           C
ATOM   1387  HA  VAL X  84       3.538  28.644  16.245  0.00  0.00           H
ATOM   1388  CB  VAL X  84       3.139  26.831  15.245  0.00  0.00           C
ATOM   1389  HB  VAL X  84       3.693  25.901  15.119  0.00  0.00           H
ATOM   1390  CG1 VAL X  84       1.949  26.399  16.191  0.00  0.00           C
ATOM   1391 HG11 VAL X  84       1.303  25.619  15.788  0.00  0.00           H
ATOM   1392 HG12 VAL X  84       2.328  26.076  17.160  0.00  0.00           H
ATOM   1393 HG13 VAL X  84       1.441  27.289  16.563  0.00  0.00           H
ATOM   1394  CG2 VAL X  84       2.510  27.257  13.866  0.00  0.00           C
ATOM   1395 HG21 VAL X  84       2.095  28.264  13.901  0.00  0.00           H
ATOM   1396 HG22 VAL X  84       3.127  27.122  12.977  0.00  0.00           H
ATOM   1397 HG23 VAL X  84       1.636  26.619  13.736  0.00  0.00           H
ATOM   1398  C   VAL X  84       4.940  27.162  17.013  0.00  0.00           C
ATOM   1399  O   VAL X  84       4.543  27.545  18.101  0.00  0.00           O
ATOM   1400  N   LEU X  85       5.950  26.281  16.831  0.00  0.00           N
ATOM   1401  H   LEU X  85       6.322  26.094  15.911  0.00  0.00           H
ATOM   1402  CA  LEU X  85       6.735  25.892  18.017  0.00  0.00           C
ATOM   1403  HA  LEU X  85       6.017  25.592  18.780  0.00  0.00           H
ATOM   1404  CB  LEU X  85       7.654  24.625  17.722  0.00  0.00           C
ATOM   1405  HB2 LEU X  85       8.290  24.808  16.856  0.00  0.00           H
ATOM   1406  HB3 LEU X  85       8.139  24.462  18.684  0.00  0.00           H
ATOM   1407  CG  LEU X  85       6.915  23.318  17.397  0.00  0.00           C
ATOM   1408  HG  LEU X  85       6.299  23.428  16.504  0.00  0.00           H
ATOM   1409  CD1 LEU X  85       7.868  22.170  17.251  0.00  0.00           C
ATOM   1410 HD11 LEU X  85       7.299  21.265  17.040  0.00  0.00           H
ATOM   1411 HD12 LEU X  85       8.483  22.381  16.376  0.00  0.00           H
ATOM   1412 HD13 LEU X  85       8.429  22.128  18.185  0.00  0.00           H
ATOM   1413  CD2 LEU X  85       6.021  22.810  18.477  0.00  0.00           C
ATOM   1414 HD21 LEU X  85       5.435  21.925  18.228  0.00  0.00           H
ATOM   1415 HD22 LEU X  85       6.392  22.781  19.502  0.00  0.00           H
ATOM   1416 HD23 LEU X  85       5.138  23.449  18.486  0.00  0.00           H
ATOM   1417  C   LEU X  85       7.548  27.043  18.653  0.00  0.00           C
ATOM   1418  O   LEU X  85       7.627  27.101  19.838  0.00  0.00           O
ATOM   1419  N   ARG X  86       8.266  27.846  17.821  0.00  0.00           N
ATOM   1420  H   ARG X  86       8.275  27.700  16.822  0.00  0.00           H
ATOM   1421  CA  ARG X  86       9.017  28.963  18.367  0.00  0.00           C
ATOM   1422  HA  ARG X  86       9.689  28.606  19.148  0.00  0.00           H
ATOM   1423  CB  ARG X  86       9.840  29.786  17.300  0.00  0.00           C
ATOM   1424  HB2 ARG X  86       9.238  30.259  16.524  0.00  0.00           H
ATOM   1425  HB3 ARG X  86      10.358  30.574  17.846  0.00  0.00           H
ATOM   1426  CG  ARG X  86      10.946  28.982  16.720  0.00  0.00           C
ATOM   1427  HG2 ARG X  86      11.767  28.725  17.390  0.00  0.00           H
ATOM   1428  HG3 ARG X  86      10.600  27.965  16.535  0.00  0.00           H
ATOM   1429  CD  ARG X  86      11.651  29.595  15.501  0.00  0.00           C
ATOM   1430  HD2 ARG X  86      11.059  29.632  14.586  0.00  0.00           H
ATOM   1431  HD3 ARG X  86      11.964  30.611  15.742  0.00  0.00           H
ATOM   1432  NE  ARG X  86      12.857  28.783  15.125  0.00  0.00           N
ATOM   1433  HE  ARG X  86      12.737  28.251  14.274  0.00  0.00           H
ATOM   1434  CZ  ARG X  86      14.034  28.837  15.647  0.00  0.00           C
ATOM   1435  NH1 ARG X  86      14.265  29.518  16.703  0.00  0.00           N
ATOM   1436 HH11 ARG X  86      15.128  29.445  17.223  0.00  0.00           H
ATOM   1437 HH12 ARG X  86      13.550  30.109  17.103  0.00  0.00           H
ATOM   1438  NH2 ARG X  86      15.033  28.088  15.203  0.00  0.00           N
ATOM   1439 HH21 ARG X  86      15.831  27.907  15.795  0.00  0.00           H
ATOM   1440 HH22 ARG X  86      14.763  27.475  14.447  0.00  0.00           H
ATOM   1441  C   ARG X  86       8.167  30.000  19.213  0.00  0.00           C
ATOM   1442  O   ARG X  86       8.591  30.533  20.226  0.00  0.00           O
ATOM   1443  N   ASP X  87       6.899  30.199  18.901  0.00  0.00           N
ATOM   1444  H   ASP X  87       6.636  29.937  17.961  0.00  0.00           H
ATOM   1445  CA  ASP X  87       5.967  30.830  19.777  0.00  0.00           C
ATOM   1446  HA  ASP X  87       6.449  31.715  20.194  0.00  0.00           H
ATOM   1447  CB  ASP X  87       4.700  31.230  18.981  0.00  0.00           C
ATOM   1448  HB2 ASP X  87       4.393  30.413  18.329  0.00  0.00           H
ATOM   1449  HB3 ASP X  87       3.927  31.584  19.663  0.00  0.00           H
ATOM   1450  CG  ASP X  87       4.957  32.369  18.016  0.00  0.00           C
ATOM   1451  OD1 ASP X  87       3.939  32.613  17.354  0.00  0.00           O
ATOM   1452  OD2 ASP X  87       5.953  33.132  18.064  0.00  0.00           O
ATOM   1453  C   ASP X  87       5.439  30.050  21.048  0.00  0.00           C
ATOM   1454  O   ASP X  87       5.045  30.689  22.058  0.00  0.00           O
ATOM   1455  N   HID X  88       5.367  28.708  20.969  0.00  0.00           N
ATOM   1456  H   HID X  88       5.703  28.356  20.085  0.00  0.00           H
ATOM   1457  CA  HID X  88       4.652  27.950  22.091  0.00  0.00           C
ATOM   1458  HA  HID X  88       4.319  28.676  22.833  0.00  0.00           H
ATOM   1459  CB  HID X  88       3.442  27.189  21.541  0.00  0.00           C
ATOM   1460  HB2 HID X  88       3.747  26.399  20.854  0.00  0.00           H
ATOM   1461  HB3 HID X  88       2.900  26.697  22.349  0.00  0.00           H
ATOM   1462  CG  HID X  88       2.415  28.064  20.836  0.00  0.00           C
ATOM   1463  ND1 HID X  88       2.589  28.651  19.590  0.00  0.00           N
ATOM   1464  HD1 HID X  88       3.339  28.600  18.916  0.00  0.00           H
ATOM   1465  CE1 HID X  88       1.553  29.459  19.400  0.00  0.00           C
ATOM   1466  HE1 HID X  88       1.393  30.065  18.520  0.00  0.00           H
ATOM   1467  NE2 HID X  88       0.748  29.526  20.485  0.00  0.00           N
ATOM   1468  CD2 HID X  88       1.317  28.635  21.391  0.00  0.00           C
ATOM   1469  HD2 HID X  88       0.905  28.370  22.353  0.00  0.00           H
ATOM   1470  C   HID X  88       5.452  26.916  22.920  0.00  0.00           C
ATOM   1471  O   HID X  88       5.162  26.719  24.049  0.00  0.00           O
ATOM   1472  N   VAL X  89       6.465  26.167  22.425  0.00  0.00           N
ATOM   1473  H   VAL X  89       6.680  26.300  21.446  0.00  0.00           H
ATOM   1474  CA  VAL X  89       7.128  25.020  23.090  0.00  0.00           C
ATOM   1475  HA  VAL X  89       6.444  24.229  23.394  0.00  0.00           H
ATOM   1476  CB  VAL X  89       8.096  24.347  22.091  0.00  0.00           C
ATOM   1477  HB  VAL X  89       7.554  24.341  21.146  0.00  0.00           H
ATOM   1478  CG1 VAL X  89       9.515  24.967  21.856  0.00  0.00           C
ATOM   1479 HG11 VAL X  89      10.205  24.748  22.670  0.00  0.00           H
ATOM   1480 HG12 VAL X  89       9.959  24.619  20.923  0.00  0.00           H
ATOM   1481 HG13 VAL X  89       9.426  26.052  21.805  0.00  0.00           H
ATOM   1482  CG2 VAL X  89       8.312  22.859  22.446  0.00  0.00           C
ATOM   1483 HG21 VAL X  89       7.347  22.353  22.396  0.00  0.00           H
ATOM   1484 HG22 VAL X  89       8.876  22.305  21.696  0.00  0.00           H
ATOM   1485 HG23 VAL X  89       8.822  22.771  23.405  0.00  0.00           H
ATOM   1486  C   VAL X  89       7.685  25.435  24.478  0.00  0.00           C
ATOM   1487  O   VAL X  89       7.556  24.591  25.382  0.00  0.00           O
ATOM   1488  N   GLN X  90       8.106  26.679  24.737  0.00  0.00           N
ATOM   1489  H   GLN X  90       8.205  27.260  23.917  0.00  0.00           H
ATOM   1490  CA  GLN X  90       8.566  27.061  26.071  0.00  0.00           C
ATOM   1491  HA  GLN X  90       8.989  26.176  26.546  0.00  0.00           H
ATOM   1492  CB  GLN X  90       9.731  28.037  26.024  0.00  0.00           C
ATOM   1493  HB2 GLN X  90       9.461  28.901  25.417  0.00  0.00           H
ATOM   1494  HB3 GLN X  90      10.008  28.152  27.072  0.00  0.00           H
ATOM   1495  CG  GLN X  90      11.024  27.419  25.344  0.00  0.00           C
ATOM   1496  HG2 GLN X  90      11.263  26.530  25.928  0.00  0.00           H
ATOM   1497  HG3 GLN X  90      10.707  27.233  24.318  0.00  0.00           H
ATOM   1498  CD  GLN X  90      12.174  28.428  25.337  0.00  0.00           C
ATOM   1499  OE1 GLN X  90      11.908  29.564  25.455  0.00  0.00           O
ATOM   1500  NE2 GLN X  90      13.375  28.082  24.988  0.00  0.00           N
ATOM   1501 HE21 GLN X  90      14.146  28.726  25.093  0.00  0.00           H
ATOM   1502 HE22 GLN X  90      13.597  27.115  24.796  0.00  0.00           H
ATOM   1503  C   GLN X  90       7.364  27.556  26.899  0.00  0.00           C
ATOM   1504  O   GLN X  90       7.431  27.605  28.125  0.00  0.00           O
ATOM   1505  N   LYS X  91       6.268  27.988  26.316  0.00  0.00           N
ATOM   1506  H   LYS X  91       6.306  28.103  25.314  0.00  0.00           H
ATOM   1507  CA  LYS X  91       5.058  28.446  26.924  0.00  0.00           C
ATOM   1508  HA  LYS X  91       5.310  29.108  27.753  0.00  0.00           H
ATOM   1509  CB  LYS X  91       4.308  29.308  25.870  0.00  0.00           C
ATOM   1510  HB2 LYS X  91       5.073  29.803  25.271  0.00  0.00           H
ATOM   1511  HB3 LYS X  91       3.896  28.582  25.171  0.00  0.00           H
ATOM   1512  CG  LYS X  91       3.194  30.228  26.434  0.00  0.00           C
ATOM   1513  HG2 LYS X  91       2.469  29.562  26.902  0.00  0.00           H
ATOM   1514  HG3 LYS X  91       3.777  30.896  27.067  0.00  0.00           H
ATOM   1515  CD  LYS X  91       2.563  31.053  25.304  0.00  0.00           C
ATOM   1516  HD2 LYS X  91       3.251  31.891  25.186  0.00  0.00           H
ATOM   1517  HD3 LYS X  91       2.521  30.506  24.362  0.00  0.00           H
ATOM   1518  CE  LYS X  91       1.328  31.756  25.831  0.00  0.00           C
ATOM   1519  HE2 LYS X  91       0.665  30.981  26.216  0.00  0.00           H
ATOM   1520  HE3 LYS X  91       1.627  32.249  26.756  0.00  0.00           H
ATOM   1521  NZ  LYS X  91       0.680  32.660  24.847  0.00  0.00           N
ATOM   1522  HZ1 LYS X  91      -0.132  33.147  25.199  0.00  0.00           H
ATOM   1523  HZ2 LYS X  91       1.345  33.406  24.697  0.00  0.00           H
ATOM   1524  HZ3 LYS X  91       0.359  32.173  24.023  0.00  0.00           H
ATOM   1525  C   LYS X  91       4.267  27.297  27.590  0.00  0.00           C
ATOM   1526  O   LYS X  91       3.826  27.440  28.717  0.00  0.00           O
ATOM   1527  N   TRP X  92       4.125  26.202  26.832  0.00  0.00           N
ATOM   1528  H   TRP X  92       4.524  26.232  25.905  0.00  0.00           H
ATOM   1529  CA  TRP X  92       3.441  25.038  27.320  0.00  0.00           C
ATOM   1530  HA  TRP X  92       2.595  25.323  27.946  0.00  0.00           H
ATOM   1531  CB  TRP X  92       2.851  24.161  26.162  0.00  0.00           C
ATOM   1532  HB2 TRP X  92       3.649  23.828  25.499  0.00  0.00           H
ATOM   1533  HB3 TRP X  92       2.375  23.247  26.518  0.00  0.00           H
ATOM   1534  CG  TRP X  92       1.865  24.760  25.326  0.00  0.00           C
ATOM   1535  CD1 TRP X  92       1.075  25.839  25.554  0.00  0.00           C
ATOM   1536  HD1 TRP X  92       1.111  26.391  26.481  0.00  0.00           H
ATOM   1537  NE1 TRP X  92       0.332  26.229  24.456  0.00  0.00           N
ATOM   1538  HE1 TRP X  92      -0.362  26.962  24.481  0.00  0.00           H
ATOM   1539  CE2 TRP X  92       0.595  25.329  23.421  0.00  0.00           C
ATOM   1540  CZ2 TRP X  92       0.238  25.283  22.079  0.00  0.00           C
ATOM   1541  HZ2 TRP X  92      -0.410  26.062  21.706  0.00  0.00           H
ATOM   1542  CH2 TRP X  92       0.782  24.301  21.227  0.00  0.00           C
ATOM   1543  HH2 TRP X  92       0.518  24.265  20.180  0.00  0.00           H
ATOM   1544  CZ3 TRP X  92       1.664  23.276  21.729  0.00  0.00           C
ATOM   1545  HZ3 TRP X  92       1.970  22.495  21.048  0.00  0.00           H
ATOM   1546  CE3 TRP X  92       1.993  23.299  23.135  0.00  0.00           C
ATOM   1547  HE3 TRP X  92       2.697  22.608  23.574  0.00  0.00           H
ATOM   1548  CD2 TRP X  92       1.556  24.365  23.945  0.00  0.00           C
ATOM   1549  C   TRP X  92       4.349  24.229  28.224  0.00  0.00           C
ATOM   1550  O   TRP X  92       3.969  23.299  28.942  0.00  0.00           O
ATOM   1551  N   ASN X  93       5.623  24.586  28.371  0.00  0.00           N
ATOM   1552  H   ASN X  93       5.898  25.443  27.914  0.00  0.00           H
ATOM   1553  CA  ASN X  93       6.633  24.071  29.290  0.00  0.00           C
ATOM   1554  HA  ASN X  93       7.562  24.630  29.174  0.00  0.00           H
ATOM   1555  CB  ASN X  93       6.214  24.341  30.751  0.00  0.00           C
ATOM   1556  HB2 ASN X  93       5.517  23.539  30.993  0.00  0.00           H
ATOM   1557  HB3 ASN X  93       7.115  24.248  31.358  0.00  0.00           H
ATOM   1558  CG  ASN X  93       5.611  25.648  31.053  0.00  0.00           C
ATOM   1559  OD1 ASN X  93       4.488  25.603  31.573  0.00  0.00           O
ATOM   1560  ND2 ASN X  93       6.186  26.768  30.701  0.00  0.00           N
ATOM   1561 HD21 ASN X  93       5.694  27.647  30.777  0.00  0.00           H
ATOM   1562 HD22 ASN X  93       7.121  26.723  30.321  0.00  0.00           H
ATOM   1563  C   ASN X  93       7.045  22.618  28.876  0.00  0.00           C
ATOM   1564  O   ASN X  93       7.171  21.692  29.698  0.00  0.00           O
ATOM   1565  N   ILE X  94       7.163  22.310  27.587  0.00  0.00           N
ATOM   1566  H   ILE X  94       7.060  23.098  26.964  0.00  0.00           H
ATOM   1567  CA  ILE X  94       7.244  20.989  27.047  0.00  0.00           C
ATOM   1568  HA  ILE X  94       6.456  20.511  27.630  0.00  0.00           H
ATOM   1569  CB  ILE X  94       7.032  21.083  25.521  0.00  0.00           C
ATOM   1570  HB  ILE X  94       7.726  21.854  25.186  0.00  0.00           H
ATOM   1571  CG2 ILE X  94       7.473  19.809  24.767  0.00  0.00           C
ATOM   1572 HG21 ILE X  94       7.568  20.048  23.708  0.00  0.00           H
ATOM   1573 HG22 ILE X  94       8.454  19.414  25.033  0.00  0.00           H
ATOM   1574 HG23 ILE X  94       6.803  18.964  24.925  0.00  0.00           H
ATOM   1575  CG1 ILE X  94       5.644  21.490  24.935  0.00  0.00           C
ATOM   1576 HG12 ILE X  94       5.334  22.486  25.250  0.00  0.00           H
ATOM   1577 HG13 ILE X  94       5.652  21.486  23.845  0.00  0.00           H
ATOM   1578  CD1 ILE X  94       4.442  20.593  25.305  0.00  0.00           C
ATOM   1579 HD11 ILE X  94       4.309  20.487  26.382  0.00  0.00           H
ATOM   1580 HD12 ILE X  94       3.501  20.998  24.933  0.00  0.00           H
ATOM   1581 HD13 ILE X  94       4.694  19.614  24.899  0.00  0.00           H
ATOM   1582  C   ILE X  94       8.616  20.381  27.448  0.00  0.00           C
ATOM   1583  O   ILE X  94       9.684  21.011  27.335  0.00  0.00           O
ATOM   1584  N   THR X  95       8.642  19.168  27.965  0.00  0.00           N
ATOM   1585  H   THR X  95       7.746  18.725  27.817  0.00  0.00           H
ATOM   1586  CA  THR X  95       9.911  18.434  28.349  0.00  0.00           C
ATOM   1587  HA  THR X  95      10.566  19.270  28.594  0.00  0.00           H
ATOM   1588  CB  THR X  95       9.695  17.584  29.579  0.00  0.00           C
ATOM   1589  HB  THR X  95      10.581  16.980  29.775  0.00  0.00           H
ATOM   1590  CG2 THR X  95       9.464  18.396  30.809  0.00  0.00           C
ATOM   1591 HG21 THR X  95       9.665  17.750  31.663  0.00  0.00           H
ATOM   1592 HG22 THR X  95      10.082  19.294  30.819  0.00  0.00           H
ATOM   1593 HG23 THR X  95       8.432  18.742  30.863  0.00  0.00           H
ATOM   1594  OG1 THR X  95       8.634  16.653  29.618  0.00  0.00           O
ATOM   1595  HG1 THR X  95       8.661  15.971  28.943  0.00  0.00           H
ATOM   1596  C   THR X  95      10.448  17.589  27.187  0.00  0.00           C
ATOM   1597  O   THR X  95      11.675  17.366  27.088  0.00  0.00           O
ATOM   1598  N   GLN X  96       9.586  17.054  26.335  0.00  0.00           N
ATOM   1599  H   GLN X  96       8.599  17.238  26.447  0.00  0.00           H
ATOM   1600  CA  GLN X  96      10.038  16.323  25.097  0.00  0.00           C
ATOM   1601  HA  GLN X  96      10.939  16.871  24.821  0.00  0.00           H
ATOM   1602  CB  GLN X  96      10.386  14.839  25.262  0.00  0.00           C
ATOM   1603  HB2 GLN X  96      10.727  14.454  24.301  0.00  0.00           H
ATOM   1604  HB3 GLN X  96      11.253  14.659  25.897  0.00  0.00           H
ATOM   1605  CG  GLN X  96       9.338  13.937  25.835  0.00  0.00           C
ATOM   1606  HG2 GLN X  96       8.409  13.925  25.264  0.00  0.00           H
ATOM   1607  HG3 GLN X  96       9.749  12.953  25.612  0.00  0.00           H
ATOM   1608  CD  GLN X  96       9.009  14.074  27.349  0.00  0.00           C
ATOM   1609  OE1 GLN X  96       7.999  14.546  27.672  0.00  0.00           O
ATOM   1610  NE2 GLN X  96       9.849  13.694  28.304  0.00  0.00           N
ATOM   1611 HE21 GLN X  96       9.553  13.639  29.268  0.00  0.00           H
ATOM   1612 HE22 GLN X  96      10.755  13.343  28.026  0.00  0.00           H
ATOM   1613  C   GLN X  96       9.097  16.463  23.897  0.00  0.00           C
ATOM   1614  O   GLN X  96       7.853  16.477  23.966  0.00  0.00           O
ATOM   1615  N   VAL X  97       9.630  16.450  22.637  0.00  0.00           N
ATOM   1616  H   VAL X  97      10.619  16.284  22.518  0.00  0.00           H
ATOM   1617  CA  VAL X  97       8.938  15.951  21.483  0.00  0.00           C
ATOM   1618  HA  VAL X  97       7.859  16.103  21.518  0.00  0.00           H
ATOM   1619  CB  VAL X  97       9.391  16.580  20.164  0.00  0.00           C
ATOM   1620  HB  VAL X  97      10.426  16.923  20.183  0.00  0.00           H
ATOM   1621  CG1 VAL X  97       9.312  15.684  18.941  0.00  0.00           C
ATOM   1622 HG11 VAL X  97       9.557  16.168  17.995  0.00  0.00           H
ATOM   1623 HG12 VAL X  97      10.060  14.894  19.001  0.00  0.00           H
ATOM   1624 HG13 VAL X  97       8.290  15.319  18.842  0.00  0.00           H
ATOM   1625  CG2 VAL X  97       8.588  17.856  19.883  0.00  0.00           C
ATOM   1626 HG21 VAL X  97       8.606  18.603  20.676  0.00  0.00           H
ATOM   1627 HG22 VAL X  97       9.175  18.303  19.080  0.00  0.00           H
ATOM   1628 HG23 VAL X  97       7.618  17.522  19.516  0.00  0.00           H
ATOM   1629  C   VAL X  97       9.084  14.402  21.449  0.00  0.00           C
ATOM   1630  O   VAL X  97      10.131  13.752  21.624  0.00  0.00           O
ATOM   1631  N   THR X  98       7.994  13.745  20.993  0.00  0.00           N
ATOM   1632  H   THR X  98       7.073  14.138  20.859  0.00  0.00           H
ATOM   1633  CA  THR X  98       7.975  12.289  20.831  0.00  0.00           C
ATOM   1634  HA  THR X  98       8.976  11.900  21.020  0.00  0.00           H
ATOM   1635  CB  THR X  98       7.115  11.642  21.943  0.00  0.00           C
ATOM   1636  HB  THR X  98       7.058  10.555  21.893  0.00  0.00           H
ATOM   1637  CG2 THR X  98       7.692  11.852  23.311  0.00  0.00           C
ATOM   1638 HG21 THR X  98       8.015  12.886  23.433  0.00  0.00           H
ATOM   1639 HG22 THR X  98       6.973  11.625  24.098  0.00  0.00           H
ATOM   1640 HG23 THR X  98       8.535  11.191  23.517  0.00  0.00           H
ATOM   1641  OG1 THR X  98       5.859  12.177  22.043  0.00  0.00           O
ATOM   1642  HG1 THR X  98       5.929  12.858  22.716  0.00  0.00           H
ATOM   1643  C   THR X  98       7.500  11.971  19.390  0.00  0.00           C
ATOM   1644  O   THR X  98       6.581  12.630  18.906  0.00  0.00           O
ATOM   1645  N   LEU X  99       8.052  10.951  18.788  0.00  0.00           N
ATOM   1646  H   LEU X  99       8.803  10.462  19.252  0.00  0.00           H
ATOM   1647  CA  LEU X  99       7.888  10.620  17.323  0.00  0.00           C
ATOM   1648  HA  LEU X  99       7.073  11.200  16.891  0.00  0.00           H
ATOM   1649  CB  LEU X  99       9.093  11.082  16.547  0.00  0.00           C
ATOM   1650  HB2 LEU X  99       9.886  10.407  16.868  0.00  0.00           H
ATOM   1651  HB3 LEU X  99       8.907  10.878  15.492  0.00  0.00           H
ATOM   1652  CG  LEU X  99       9.498  12.545  16.741  0.00  0.00           C
ATOM   1653  HG  LEU X  99       9.633  12.644  17.818  0.00  0.00           H
ATOM   1654  CD1 LEU X  99      10.901  12.918  16.276  0.00  0.00           C
ATOM   1655 HD11 LEU X  99      10.921  13.984  16.503  0.00  0.00           H
ATOM   1656 HD12 LEU X  99      11.658  12.478  16.925  0.00  0.00           H
ATOM   1657 HD13 LEU X  99      11.208  12.724  15.248  0.00  0.00           H
ATOM   1658  CD2 LEU X  99       8.482  13.491  16.155  0.00  0.00           C
ATOM   1659 HD21 LEU X  99       7.553  13.378  16.713  0.00  0.00           H
ATOM   1660 HD22 LEU X  99       8.757  14.536  16.295  0.00  0.00           H
ATOM   1661 HD23 LEU X  99       8.305  13.121  15.145  0.00  0.00           H
ATOM   1662  C   LEU X  99       7.634   9.086  17.133  0.00  0.00           C
ATOM   1663  O   LEU X  99       7.863   8.242  18.002  0.00  0.00           O
ATOM   1664  N   ASP X 100       7.242   8.770  15.916  0.00  0.00           N
ATOM   1665  H   ASP X 100       7.040   9.564  15.325  0.00  0.00           H
ATOM   1666  CA  ASP X 100       7.061   7.452  15.329  0.00  0.00           C
ATOM   1667  HA  ASP X 100       7.048   6.668  16.087  0.00  0.00           H
ATOM   1668  CB  ASP X 100       5.699   7.341  14.627  0.00  0.00           C
ATOM   1669  HB2 ASP X 100       5.525   8.122  13.887  0.00  0.00           H
ATOM   1670  HB3 ASP X 100       5.679   6.404  14.070  0.00  0.00           H
ATOM   1671  CG  ASP X 100       4.426   7.466  15.517  0.00  0.00           C
ATOM   1672  OD1 ASP X 100       4.432   7.957  16.628  0.00  0.00           O
ATOM   1673  OD2 ASP X 100       3.407   6.921  15.059  0.00  0.00           O
ATOM   1674  C   ASP X 100       8.135   7.156  14.265  0.00  0.00           C
ATOM   1675  O   ASP X 100       8.169   7.925  13.270  0.00  0.00           O
ATOM   1676  N   ALA X 101       8.934   6.094  14.368  0.00  0.00           N
ATOM   1677  H   ALA X 101       8.760   5.442  15.120  0.00  0.00           H
ATOM   1678  CA  ALA X 101      10.087   5.767  13.557  0.00  0.00           C
ATOM   1679  HA  ALA X 101      10.657   6.673  13.352  0.00  0.00           H
ATOM   1680  CB  ALA X 101      11.072   4.965  14.450  0.00  0.00           C
ATOM   1681  HB1 ALA X 101      10.476   4.174  14.906  0.00  0.00           H
ATOM   1682  HB2 ALA X 101      11.894   4.650  13.807  0.00  0.00           H
ATOM   1683  HB3 ALA X 101      11.365   5.734  15.165  0.00  0.00           H
ATOM   1684  C   ALA X 101       9.795   5.008  12.243  0.00  0.00           C
ATOM   1685  O   ALA X 101      10.153   3.818  12.041  0.00  0.00           O
ATOM   1686  N   GLU X 102       8.993   5.624  11.357  0.00  0.00           N
ATOM   1687  H   GLU X 102       8.570   6.507  11.605  0.00  0.00           H
ATOM   1688  CA  GLU X 102       8.775   5.139   9.974  0.00  0.00           C
ATOM   1689  HA  GLU X 102       8.506   4.085   9.901  0.00  0.00           H
ATOM   1690  CB  GLU X 102       7.739   6.144   9.393  0.00  0.00           C
ATOM   1691  HB2 GLU X 102       8.048   7.184   9.504  0.00  0.00           H
ATOM   1692  HB3 GLU X 102       7.471   5.942   8.356  0.00  0.00           H
ATOM   1693  CG  GLU X 102       6.377   6.082  10.204  0.00  0.00           C
ATOM   1694  HG2 GLU X 102       6.664   6.444  11.192  0.00  0.00           H
ATOM   1695  HG3 GLU X 102       5.664   6.725   9.687  0.00  0.00           H
ATOM   1696  CD  GLU X 102       5.767   4.650  10.322  0.00  0.00           C
ATOM   1697  OE1 GLU X 102       5.192   4.404  11.379  0.00  0.00           O
ATOM   1698  OE2 GLU X 102       5.916   3.869   9.361  0.00  0.00           O
ATOM   1699  C   GLU X 102       9.952   5.252   9.025  0.00  0.00           C
ATOM   1700  O   GLU X 102      10.677   6.234   9.103  0.00  0.00           O
ATOM   1701  N   MET X 103      10.098   4.336   8.105  0.00  0.00           N
ATOM   1702  H   MET X 103       9.279   3.801   7.857  0.00  0.00           H
ATOM   1703  CA  MET X 103      11.317   4.215   7.204  0.00  0.00           C
ATOM   1704  HA  MET X 103      12.228   4.216   7.804  0.00  0.00           H
ATOM   1705  CB  MET X 103      11.192   2.753   6.719  0.00  0.00           C
ATOM   1706  HB2 MET X 103      11.299   2.064   7.557  0.00  0.00           H
ATOM   1707  HB3 MET X 103      10.259   2.541   6.196  0.00  0.00           H
ATOM   1708  CG  MET X 103      12.354   2.302   5.765  0.00  0.00           C
ATOM   1709  HG2 MET X 103      13.123   3.070   5.851  0.00  0.00           H
ATOM   1710  HG3 MET X 103      12.886   1.461   6.210  0.00  0.00           H
ATOM   1711  SD  MET X 103      11.940   2.004   4.106  0.00  0.00           S
ATOM   1712  CE  MET X 103      10.662   0.771   4.434  0.00  0.00           C
ATOM   1713  HE1 MET X 103      10.732   0.020   3.646  0.00  0.00           H
ATOM   1714  HE2 MET X 103      10.793   0.337   5.425  0.00  0.00           H
ATOM   1715  HE3 MET X 103       9.695   1.273   4.399  0.00  0.00           H
ATOM   1716  C   MET X 103      11.451   5.280   6.086  0.00  0.00           C
ATOM   1717  O   MET X 103      12.516   5.469   5.520  0.00  0.00           O
ATOM   1718  N   GLU X 104      10.381   5.978   5.775  0.00  0.00           N
ATOM   1719  H   GLU X 104       9.552   5.756   6.307  0.00  0.00           H
ATOM   1720  CA  GLU X 104      10.394   6.711   4.457  0.00  0.00           C
ATOM   1721  HA  GLU X 104      10.927   6.135   3.700  0.00  0.00           H
ATOM   1722  CB  GLU X 104       9.014   7.175   3.919  0.00  0.00           C
ATOM   1723  HB2 GLU X 104       8.493   7.929   4.510  0.00  0.00           H
ATOM   1724  HB3 GLU X 104       9.174   7.691   2.972  0.00  0.00           H
ATOM   1725  CG  GLU X 104       7.996   6.085   3.652  0.00  0.00           C
ATOM   1726  HG2 GLU X 104       7.097   6.611   3.330  0.00  0.00           H
ATOM   1727  HG3 GLU X 104       8.445   5.460   2.880  0.00  0.00           H
ATOM   1728  CD  GLU X 104       7.514   5.132   4.702  0.00  0.00           C
ATOM   1729  OE1 GLU X 104       6.880   4.075   4.333  0.00  0.00           O
ATOM   1730  OE2 GLU X 104       7.490   5.437   5.860  0.00  0.00           O
ATOM   1731  C   GLU X 104      11.206   8.020   4.575  0.00  0.00           C
ATOM   1732  O   GLU X 104      11.135   8.626   5.633  0.00  0.00           O
ATOM   1733  N   PRO X 105      11.973   8.414   3.500  0.00  0.00           N
ATOM   1734  CD  PRO X 105      11.940   7.892   2.110  0.00  0.00           C
ATOM   1735  HD2 PRO X 105      11.005   8.120   1.599  0.00  0.00           H
ATOM   1736  HD3 PRO X 105      12.216   6.838   2.136  0.00  0.00           H
ATOM   1737  CG  PRO X 105      12.955   8.671   1.293  0.00  0.00           C
ATOM   1738  HG2 PRO X 105      13.584   7.960   0.757  0.00  0.00           H
ATOM   1739  HG3 PRO X 105      12.460   9.390   0.641  0.00  0.00           H
ATOM   1740  CB  PRO X 105      13.885   9.328   2.341  0.00  0.00           C
ATOM   1741  HB2 PRO X 105      14.813   8.825   2.612  0.00  0.00           H
ATOM   1742  HB3 PRO X 105      14.030  10.328   1.931  0.00  0.00           H
ATOM   1743  CA  PRO X 105      13.020   9.487   3.591  0.00  0.00           C
ATOM   1744  HA  PRO X 105      13.756   9.369   4.386  0.00  0.00           H
ATOM   1745  C   PRO X 105      12.369  10.868   3.597  0.00  0.00           C
ATOM   1746  O   PRO X 105      13.162  11.827   3.883  0.00  0.00           O
ATOM   1747  N   PHE X 106      11.057  11.034   3.499  0.00  0.00           N
ATOM   1748  H   PHE X 106      10.473  10.210   3.514  0.00  0.00           H
ATOM   1749  CA  PHE X 106      10.446  12.396   3.358  0.00  0.00           C
ATOM   1750  HA  PHE X 106      11.032  12.853   2.561  0.00  0.00           H
ATOM   1751  CB  PHE X 106       9.016  12.192   2.987  0.00  0.00           C
ATOM   1752  HB2 PHE X 106       8.374  12.254   3.866  0.00  0.00           H
ATOM   1753  HB3 PHE X 106       8.755  13.027   2.336  0.00  0.00           H
ATOM   1754  CG  PHE X 106       8.577  10.918   2.233  0.00  0.00           C
ATOM   1755  CD1 PHE X 106       7.477  10.196   2.659  0.00  0.00           C
ATOM   1756  HD1 PHE X 106       6.978  10.504   3.566  0.00  0.00           H
ATOM   1757  CE1 PHE X 106       6.976   9.177   1.935  0.00  0.00           C
ATOM   1758  HE1 PHE X 106       6.175   8.530   2.261  0.00  0.00           H
ATOM   1759  CZ  PHE X 106       7.535   8.855   0.679  0.00  0.00           C
ATOM   1760  HZ  PHE X 106       7.058   8.100   0.072  0.00  0.00           H
ATOM   1761  CE2 PHE X 106       8.746   9.438   0.303  0.00  0.00           C
ATOM   1762  HE2 PHE X 106       9.251   9.037  -0.564  0.00  0.00           H
ATOM   1763  CD2 PHE X 106       9.286  10.438   1.087  0.00  0.00           C
ATOM   1764  HD2 PHE X 106      10.220  10.903   0.805  0.00  0.00           H
ATOM   1765  C   PHE X 106      10.529  13.244   4.645  0.00  0.00           C
ATOM   1766  O   PHE X 106      10.267  14.433   4.624  0.00  0.00           O
ATOM   1767  N   TYR X 107      10.833  12.703   5.805  0.00  0.00           N
ATOM   1768  H   TYR X 107      10.833  11.694   5.843  0.00  0.00           H
ATOM   1769  CA  TYR X 107      10.854  13.379   7.114  0.00  0.00           C
ATOM   1770  HA  TYR X 107      10.262  14.289   7.020  0.00  0.00           H
ATOM   1771  CB  TYR X 107      10.149  12.523   8.145  0.00  0.00           C
ATOM   1772  HB2 TYR X 107      10.862  11.737   8.397  0.00  0.00           H
ATOM   1773  HB3 TYR X 107      10.053  13.077   9.079  0.00  0.00           H
ATOM   1774  CG  TYR X 107       8.851  11.745   7.871  0.00  0.00           C
ATOM   1775  CD1 TYR X 107       8.745  10.362   7.523  0.00  0.00           C
ATOM   1776  HD1 TYR X 107       9.636   9.825   7.231  0.00  0.00           H
ATOM   1777  CE1 TYR X 107       7.520   9.654   7.425  0.00  0.00           C
ATOM   1778  HE1 TYR X 107       7.565   8.609   7.155  0.00  0.00           H
ATOM   1779  CZ  TYR X 107       6.310  10.349   7.425  0.00  0.00           C
ATOM   1780  OH  TYR X 107       5.126   9.788   7.075  0.00  0.00           O
ATOM   1781  HH  TYR X 107       5.192   8.830   7.106  0.00  0.00           H
ATOM   1782  CE2 TYR X 107       6.369  11.737   7.619  0.00  0.00           C
ATOM   1783  HE2 TYR X 107       5.406  12.222   7.691  0.00  0.00           H
ATOM   1784  CD2 TYR X 107       7.610  12.474   7.803  0.00  0.00           C
ATOM   1785  HD2 TYR X 107       7.682  13.515   8.082  0.00  0.00           H
ATOM   1786  C   TYR X 107      12.323  13.790   7.595  0.00  0.00           C
ATOM   1787  O   TYR X 107      12.379  14.332   8.726  0.00  0.00           O
ATOM   1788  N   LYS X 108      13.394  13.514   6.865  0.00  0.00           N
ATOM   1789  H   LYS X 108      13.290  13.222   5.904  0.00  0.00           H
ATOM   1790  CA  LYS X 108      14.697  13.622   7.363  0.00  0.00           C
ATOM   1791  HA  LYS X 108      14.718  13.201   8.368  0.00  0.00           H
ATOM   1792  CB  LYS X 108      15.612  12.855   6.461  0.00  0.00           C
ATOM   1793  HB2 LYS X 108      15.435  12.988   5.393  0.00  0.00           H
ATOM   1794  HB3 LYS X 108      16.628  13.172   6.694  0.00  0.00           H
ATOM   1795  CG  LYS X 108      15.425  11.417   6.749  0.00  0.00           C
ATOM   1796  HG2 LYS X 108      15.311  11.256   7.821  0.00  0.00           H
ATOM   1797  HG3 LYS X 108      14.525  11.077   6.236  0.00  0.00           H
ATOM   1798  CD  LYS X 108      16.526  10.471   6.361  0.00  0.00           C
ATOM   1799  HD2 LYS X 108      16.290   9.564   6.917  0.00  0.00           H
ATOM   1800  HD3 LYS X 108      16.471  10.307   5.285  0.00  0.00           H
ATOM   1801  CE  LYS X 108      17.914  11.069   6.728  0.00  0.00           C
ATOM   1802  HE2 LYS X 108      18.094  11.848   5.987  0.00  0.00           H
ATOM   1803  HE3 LYS X 108      17.761  11.546   7.697  0.00  0.00           H
ATOM   1804  NZ  LYS X 108      19.060  10.128   6.736  0.00  0.00           N
ATOM   1805  HZ1 LYS X 108      19.970  10.564   6.773  0.00  0.00           H
ATOM   1806  HZ2 LYS X 108      19.036   9.426   7.461  0.00  0.00           H
ATOM   1807  HZ3 LYS X 108      18.972   9.652   5.849  0.00  0.00           H
ATOM   1808  C   LYS X 108      15.210  15.014   7.666  0.00  0.00           C
ATOM   1809  O   LYS X 108      15.781  15.156   8.735  0.00  0.00           O
ATOM   1810  N   GLU X 109      14.906  16.009   6.830  0.00  0.00           N
ATOM   1811  H   GLU X 109      14.477  15.657   5.987  0.00  0.00           H
ATOM   1812  CA  GLU X 109      15.086  17.477   7.043  0.00  0.00           C
ATOM   1813  HA  GLU X 109      16.123  17.594   7.357  0.00  0.00           H
ATOM   1814  CB  GLU X 109      14.909  18.175   5.694  0.00  0.00           C
ATOM   1815  HB2 GLU X 109      13.946  17.861   5.292  0.00  0.00           H
ATOM   1816  HB3 GLU X 109      14.833  19.262   5.717  0.00  0.00           H
ATOM   1817  CG  GLU X 109      15.968  17.853   4.608  0.00  0.00           C
ATOM   1818  HG2 GLU X 109      16.206  16.799   4.752  0.00  0.00           H
ATOM   1819  HG3 GLU X 109      15.383  18.009   3.702  0.00  0.00           H
ATOM   1820  CD  GLU X 109      17.205  18.763   4.566  0.00  0.00           C
ATOM   1821  OE1 GLU X 109      17.644  19.062   5.713  0.00  0.00           O
ATOM   1822  OE2 GLU X 109      17.846  18.968   3.521  0.00  0.00           O
ATOM   1823  C   GLU X 109      14.220  18.112   8.149  0.00  0.00           C
ATOM   1824  O   GLU X 109      14.678  18.917   8.956  0.00  0.00           O
ATOM   1825  N   MET X 110      12.969  17.680   8.133  0.00  0.00           N
ATOM   1826  H   MET X 110      12.635  17.056   7.412  0.00  0.00           H
ATOM   1827  CA  MET X 110      11.947  18.064   9.094  0.00  0.00           C
ATOM   1828  HA  MET X 110      11.870  19.144   8.976  0.00  0.00           H
ATOM   1829  CB  MET X 110      10.566  17.498   8.719  0.00  0.00           C
ATOM   1830  HB2 MET X 110      10.328  17.913   7.740  0.00  0.00           H
ATOM   1831  HB3 MET X 110      10.728  16.420   8.708  0.00  0.00           H
ATOM   1832  CG  MET X 110       9.414  17.800   9.755  0.00  0.00           C
ATOM   1833  HG2 MET X 110       9.783  17.462  10.724  0.00  0.00           H
ATOM   1834  HG3 MET X 110       9.276  18.878   9.841  0.00  0.00           H
ATOM   1835  SD  MET X 110       7.811  16.985   9.384  0.00  0.00           S
ATOM   1836  CE  MET X 110       6.923  18.380   8.600  0.00  0.00           C
ATOM   1837  HE1 MET X 110       5.887  18.078   8.453  0.00  0.00           H
ATOM   1838  HE2 MET X 110       6.914  19.355   9.088  0.00  0.00           H
ATOM   1839  HE3 MET X 110       7.289  18.492   7.580  0.00  0.00           H
ATOM   1840  C   MET X 110      12.237  17.668  10.540  0.00  0.00           C
ATOM   1841  O   MET X 110      11.989  18.447  11.425  0.00  0.00           O
ATOM   1842  N   GLU X 111      12.606  16.406  10.738  0.00  0.00           N
ATOM   1843  H   GLU X 111      12.747  15.870   9.893  0.00  0.00           H
ATOM   1844  CA  GLU X 111      13.083  15.965  11.969  0.00  0.00           C
ATOM   1845  HA  GLU X 111      12.318  16.319  12.660  0.00  0.00           H
ATOM   1846  CB  GLU X 111      13.144  14.426  11.957  0.00  0.00           C
ATOM   1847  HB2 GLU X 111      12.117  14.063  11.908  0.00  0.00           H
ATOM   1848  HB3 GLU X 111      13.637  13.971  11.099  0.00  0.00           H
ATOM   1849  CG  GLU X 111      13.556  13.833  13.310  0.00  0.00           C
ATOM   1850  HG2 GLU X 111      14.522  14.209  13.646  0.00  0.00           H
ATOM   1851  HG3 GLU X 111      12.830  14.286  13.986  0.00  0.00           H
ATOM   1852  CD  GLU X 111      13.518  12.331  13.300  0.00  0.00           C
ATOM   1853  OE1 GLU X 111      12.804  11.630  12.540  0.00  0.00           O
ATOM   1854  OE2 GLU X 111      14.389  11.737  13.965  0.00  0.00           O
ATOM   1855  C   GLU X 111      14.499  16.564  12.334  0.00  0.00           C
ATOM   1856  O   GLU X 111      14.679  16.847  13.488  0.00  0.00           O
ATOM   1857  N   ALA X 112      15.337  16.914  11.365  0.00  0.00           N
ATOM   1858  H   ALA X 112      15.203  16.608  10.412  0.00  0.00           H
ATOM   1859  CA  ALA X 112      16.534  17.716  11.801  0.00  0.00           C
ATOM   1860  HA  ALA X 112      17.104  17.204  12.576  0.00  0.00           H
ATOM   1861  CB  ALA X 112      17.512  17.772  10.624  0.00  0.00           C
ATOM   1862  HB1 ALA X 112      16.990  17.962   9.686  0.00  0.00           H
ATOM   1863  HB2 ALA X 112      18.360  18.456  10.661  0.00  0.00           H
ATOM   1864  HB3 ALA X 112      17.922  16.763  10.585  0.00  0.00           H
ATOM   1865  C   ALA X 112      16.100  19.093  12.350  0.00  0.00           C
ATOM   1866  O   ALA X 112      16.638  19.507  13.362  0.00  0.00           O
ATOM   1867  N   ASN X 113      15.052  19.719  11.803  0.00  0.00           N
ATOM   1868  H   ASN X 113      14.767  19.360  10.903  0.00  0.00           H
ATOM   1869  CA  ASN X 113      14.575  21.027  12.271  0.00  0.00           C
ATOM   1870  HA  ASN X 113      15.375  21.764  12.349  0.00  0.00           H
ATOM   1871  CB  ASN X 113      13.576  21.686  11.199  0.00  0.00           C
ATOM   1872  HB2 ASN X 113      14.036  21.657  10.211  0.00  0.00           H
ATOM   1873  HB3 ASN X 113      12.625  21.154  11.200  0.00  0.00           H
ATOM   1874  CG  ASN X 113      13.306  23.156  11.386  0.00  0.00           C
ATOM   1875  OD1 ASN X 113      14.112  23.893  11.920  0.00  0.00           O
ATOM   1876  ND2 ASN X 113      12.131  23.589  10.971  0.00  0.00           N
ATOM   1877 HD21 ASN X 113      11.433  22.908  10.709  0.00  0.00           H
ATOM   1878 HD22 ASN X 113      11.934  24.570  11.106  0.00  0.00           H
ATOM   1879  C   ASN X 113      14.001  20.856  13.686  0.00  0.00           C
ATOM   1880  O   ASN X 113      14.364  21.688  14.506  0.00  0.00           O
ATOM   1881  N   ILE X 114      13.294  19.784  13.934  0.00  0.00           N
ATOM   1882  H   ILE X 114      13.050  19.160  13.178  0.00  0.00           H
ATOM   1883  CA  ILE X 114      12.731  19.446  15.246  0.00  0.00           C
ATOM   1884  HA  ILE X 114      12.366  20.369  15.697  0.00  0.00           H
ATOM   1885  CB  ILE X 114      11.741  18.284  15.146  0.00  0.00           C
ATOM   1886  HB  ILE X 114      12.167  17.410  14.654  0.00  0.00           H
ATOM   1887  CG2 ILE X 114      11.377  17.773  16.566  0.00  0.00           C
ATOM   1888 HG21 ILE X 114      11.105  18.568  17.261  0.00  0.00           H
ATOM   1889 HG22 ILE X 114      10.623  16.999  16.417  0.00  0.00           H
ATOM   1890 HG23 ILE X 114      12.224  17.280  17.043  0.00  0.00           H
ATOM   1891  CG1 ILE X 114      10.386  18.704  14.367  0.00  0.00           C
ATOM   1892 HG12 ILE X 114       9.875  19.400  15.032  0.00  0.00           H
ATOM   1893 HG13 ILE X 114      10.654  19.163  13.415  0.00  0.00           H
ATOM   1894  CD1 ILE X 114       9.491  17.551  14.008  0.00  0.00           C
ATOM   1895 HD11 ILE X 114       8.991  17.123  14.877  0.00  0.00           H
ATOM   1896 HD12 ILE X 114       8.573  17.832  13.493  0.00  0.00           H
ATOM   1897 HD13 ILE X 114       9.984  16.761  13.441  0.00  0.00           H
ATOM   1898  C   ILE X 114      13.914  19.181  16.169  0.00  0.00           C
ATOM   1899  O   ILE X 114      13.927  19.785  17.234  0.00  0.00           O
ATOM   1900  N   ARG X 115      14.888  18.330  15.897  0.00  0.00           N
ATOM   1901  H   ARG X 115      14.814  18.113  14.914  0.00  0.00           H
ATOM   1902  CA  ARG X 115      16.028  18.073  16.710  0.00  0.00           C
ATOM   1903  HA  ARG X 115      15.569  17.789  17.657  0.00  0.00           H
ATOM   1904  CB  ARG X 115      16.849  16.948  16.149  0.00  0.00           C
ATOM   1905  HB2 ARG X 115      17.070  17.177  15.106  0.00  0.00           H
ATOM   1906  HB3 ARG X 115      17.752  16.915  16.757  0.00  0.00           H
ATOM   1907  CG  ARG X 115      16.092  15.629  16.165  0.00  0.00           C
ATOM   1908  HG2 ARG X 115      15.914  15.357  17.206  0.00  0.00           H
ATOM   1909  HG3 ARG X 115      15.109  15.668  15.696  0.00  0.00           H
ATOM   1910  CD  ARG X 115      16.903  14.513  15.516  0.00  0.00           C
ATOM   1911  HD2 ARG X 115      16.869  14.739  14.450  0.00  0.00           H
ATOM   1912  HD3 ARG X 115      17.949  14.382  15.794  0.00  0.00           H
ATOM   1913  NE  ARG X 115      16.235  13.181  15.523  0.00  0.00           N
ATOM   1914  HE  ARG X 115      15.741  12.892  14.691  0.00  0.00           H
ATOM   1915  CZ  ARG X 115      16.203  12.336  16.536  0.00  0.00           C
ATOM   1916  NH1 ARG X 115      16.750  12.581  17.772  0.00  0.00           N
ATOM   1917 HH11 ARG X 115      16.715  11.982  18.585  0.00  0.00           H
ATOM   1918 HH12 ARG X 115      17.395  13.351  17.878  0.00  0.00           H
ATOM   1919  NH2 ARG X 115      15.519  11.224  16.325  0.00  0.00           N
ATOM   1920 HH21 ARG X 115      15.517  10.603  17.122  0.00  0.00           H
ATOM   1921 HH22 ARG X 115      14.940  11.132  15.502  0.00  0.00           H
ATOM   1922  C   ARG X 115      16.952  19.288  16.952  0.00  0.00           C
ATOM   1923  O   ARG X 115      17.283  19.607  18.095  0.00  0.00           O
ATOM   1924  N   ARG X 116      17.255  20.130  15.908  0.00  0.00           N
ATOM   1925  H   ARG X 116      16.955  19.864  14.981  0.00  0.00           H
ATOM   1926  CA  ARG X 116      17.892  21.405  16.095  0.00  0.00           C
ATOM   1927  HA  ARG X 116      18.903  21.398  16.502  0.00  0.00           H
ATOM   1928  CB  ARG X 116      17.917  22.007  14.665  0.00  0.00           C
ATOM   1929  HB2 ARG X 116      16.913  22.051  14.245  0.00  0.00           H
ATOM   1930  HB3 ARG X 116      18.326  23.017  14.687  0.00  0.00           H
ATOM   1931  CG  ARG X 116      18.972  21.360  13.758  0.00  0.00           C
ATOM   1932  HG2 ARG X 116      19.979  21.540  14.135  0.00  0.00           H
ATOM   1933  HG3 ARG X 116      18.808  20.294  13.605  0.00  0.00           H
ATOM   1934  CD  ARG X 116      18.856  21.868  12.282  0.00  0.00           C
ATOM   1935  HD2 ARG X 116      19.391  21.106  11.715  0.00  0.00           H
ATOM   1936  HD3 ARG X 116      17.810  21.748  11.999  0.00  0.00           H
ATOM   1937  NE  ARG X 116      19.256  23.240  11.988  0.00  0.00           N
ATOM   1938  HE  ARG X 116      18.522  23.906  11.793  0.00  0.00           H
ATOM   1939  CZ  ARG X 116      20.517  23.612  11.727  0.00  0.00           C
ATOM   1940  NH1 ARG X 116      20.778  24.798  11.489  0.00  0.00           N
ATOM   1941 HH11 ARG X 116      21.735  25.120  11.457  0.00  0.00           H
ATOM   1942 HH12 ARG X 116      20.046  25.495  11.494  0.00  0.00           H
ATOM   1943  NH2 ARG X 116      21.577  22.832  11.634  0.00  0.00           N
ATOM   1944 HH21 ARG X 116      22.512  23.191  11.499  0.00  0.00           H
ATOM   1945 HH22 ARG X 116      21.442  21.882  11.950  0.00  0.00           H
ATOM   1946  C   ARG X 116      17.076  22.280  17.052  0.00  0.00           C
ATOM   1947  O   ARG X 116      17.699  22.861  17.914  0.00  0.00           O
ATOM   1948  N   LEU X 117      15.773  22.464  16.824  0.00  0.00           N
ATOM   1949  H   LEU X 117      15.275  21.955  16.108  0.00  0.00           H
ATOM   1950  CA  LEU X 117      14.980  23.395  17.660  0.00  0.00           C
ATOM   1951  HA  LEU X 117      15.570  24.310  17.625  0.00  0.00           H
ATOM   1952  CB  LEU X 117      13.616  23.517  16.986  0.00  0.00           C
ATOM   1953  HB2 LEU X 117      13.656  23.753  15.922  0.00  0.00           H
ATOM   1954  HB3 LEU X 117      13.147  22.544  17.134  0.00  0.00           H
ATOM   1955  CG  LEU X 117      12.740  24.628  17.608  0.00  0.00           C
ATOM   1956  HG  LEU X 117      12.726  24.749  18.691  0.00  0.00           H
ATOM   1957  CD1 LEU X 117      13.200  26.004  17.050  0.00  0.00           C
ATOM   1958 HD11 LEU X 117      12.513  26.786  17.374  0.00  0.00           H
ATOM   1959 HD12 LEU X 117      14.245  26.249  17.239  0.00  0.00           H
ATOM   1960 HD13 LEU X 117      13.151  26.088  15.964  0.00  0.00           H
ATOM   1961  CD2 LEU X 117      11.295  24.474  17.160  0.00  0.00           C
ATOM   1962 HD21 LEU X 117      11.009  23.535  17.634  0.00  0.00           H
ATOM   1963 HD22 LEU X 117      10.604  25.258  17.469  0.00  0.00           H
ATOM   1964 HD23 LEU X 117      11.257  24.343  16.078  0.00  0.00           H
ATOM   1965  C   LEU X 117      14.866  22.889  19.114  0.00  0.00           C
ATOM   1966  O   LEU X 117      14.883  23.730  20.004  0.00  0.00           O
ATOM   1967  N   GLY X 118      14.914  21.600  19.296  0.00  0.00           N
ATOM   1968  H   GLY X 118      14.845  20.992  18.492  0.00  0.00           H
ATOM   1969  CA  GLY X 118      14.983  20.994  20.653  0.00  0.00           C
ATOM   1970  HA2 GLY X 118      14.840  19.915  20.612  0.00  0.00           H
ATOM   1971  HA3 GLY X 118      14.160  21.387  21.249  0.00  0.00           H
ATOM   1972  C   GLY X 118      16.228  21.422  21.444  0.00  0.00           C
ATOM   1973  O   GLY X 118      16.156  21.582  22.670  0.00  0.00           O
ATOM   1974  N   ALA X 119      17.424  21.612  20.822  0.00  0.00           N
ATOM   1975  H   ALA X 119      17.460  21.640  19.813  0.00  0.00           H
ATOM   1976  CA  ALA X 119      18.796  21.946  21.344  0.00  0.00           C
ATOM   1977  HA  ALA X 119      18.944  21.508  22.332  0.00  0.00           H
ATOM   1978  CB  ALA X 119      19.753  21.225  20.414  0.00  0.00           C
ATOM   1979  HB1 ALA X 119      20.773  21.423  20.744  0.00  0.00           H
ATOM   1980  HB2 ALA X 119      19.458  20.178  20.347  0.00  0.00           H
ATOM   1981  HB3 ALA X 119      19.680  21.752  19.463  0.00  0.00           H
ATOM   1982  C   ALA X 119      18.981  23.469  21.611  0.00  0.00           C
ATOM   1983  O   ALA X 119      19.786  23.991  22.370  0.00  0.00           O
ATOM   1984  N   GLU X 120      18.219  24.205  20.786  0.00  0.00           N
ATOM   1985  H   GLU X 120      17.755  23.670  20.066  0.00  0.00           H
ATOM   1986  CA  GLU X 120      18.049  25.619  20.867  0.00  0.00           C
ATOM   1987  HA  GLU X 120      19.011  26.044  21.153  0.00  0.00           H
ATOM   1988  CB  GLU X 120      17.675  26.087  19.520  0.00  0.00           C
ATOM   1989  HB2 GLU X 120      18.276  25.707  18.694  0.00  0.00           H
ATOM   1990  HB3 GLU X 120      16.669  25.743  19.278  0.00  0.00           H
ATOM   1991  CG  GLU X 120      17.859  27.546  19.317  0.00  0.00           C
ATOM   1992  HG2 GLU X 120      17.494  28.144  20.152  0.00  0.00           H
ATOM   1993  HG3 GLU X 120      18.931  27.700  19.191  0.00  0.00           H
ATOM   1994  CD  GLU X 120      17.088  28.130  18.078  0.00  0.00           C
ATOM   1995  OE1 GLU X 120      16.701  29.302  18.220  0.00  0.00           O
ATOM   1996  OE2 GLU X 120      16.853  27.447  17.100  0.00  0.00           O
ATOM   1997  C   GLU X 120      17.015  26.115  21.932  0.00  0.00           C
ATOM   1998  O   GLU X 120      17.353  27.065  22.684  0.00  0.00           O
ATOM   1999  N   LEU X 121      15.899  25.415  22.004  0.00  0.00           N
ATOM   2000  H   LEU X 121      15.732  24.788  21.231  0.00  0.00           H
ATOM   2001  CA  LEU X 121      14.779  25.742  22.849  0.00  0.00           C
ATOM   2002  HA  LEU X 121      15.106  26.614  23.414  0.00  0.00           H
ATOM   2003  CB  LEU X 121      13.519  26.053  22.004  0.00  0.00           C
ATOM   2004  HB2 LEU X 121      13.265  25.219  21.349  0.00  0.00           H
ATOM   2005  HB3 LEU X 121      12.708  26.235  22.709  0.00  0.00           H
ATOM   2006  CG  LEU X 121      13.707  27.245  21.031  0.00  0.00           C
ATOM   2007  HG  LEU X 121      14.512  26.959  20.353  0.00  0.00           H
ATOM   2008  CD1 LEU X 121      12.367  27.487  20.288  0.00  0.00           C
ATOM   2009 HD11 LEU X 121      12.129  26.548  19.790  0.00  0.00           H
ATOM   2010 HD12 LEU X 121      11.490  27.751  20.879  0.00  0.00           H
ATOM   2011 HD13 LEU X 121      12.454  28.263  19.527  0.00  0.00           H
ATOM   2012  CD2 LEU X 121      14.073  28.546  21.686  0.00  0.00           C
ATOM   2013 HD21 LEU X 121      13.250  28.872  22.322  0.00  0.00           H
ATOM   2014 HD22 LEU X 121      15.002  28.483  22.253  0.00  0.00           H
ATOM   2015 HD23 LEU X 121      14.175  29.272  20.879  0.00  0.00           H
ATOM   2016  C   LEU X 121      14.584  24.782  24.045  0.00  0.00           C
ATOM   2017  O   LEU X 121      13.607  25.065  24.739  0.00  0.00           O
ATOM   2018  N   GLY X 122      15.398  23.738  24.267  0.00  0.00           N
ATOM   2019  H   GLY X 122      16.098  23.521  23.573  0.00  0.00           H
ATOM   2020  CA  GLY X 122      15.456  22.928  25.501  0.00  0.00           C
ATOM   2021  HA2 GLY X 122      15.519  23.500  26.426  0.00  0.00           H
ATOM   2022  HA3 GLY X 122      16.379  22.349  25.490  0.00  0.00           H
ATOM   2023  C   GLY X 122      14.284  22.001  25.654  0.00  0.00           C
ATOM   2024  O   GLY X 122      13.505  22.156  26.632  0.00  0.00           O
ATOM   2025  N   PHE X 123      14.070  21.150  24.778  0.00  0.00           N
ATOM   2026  H   PHE X 123      14.787  21.121  24.067  0.00  0.00           H
ATOM   2027  CA  PHE X 123      13.180  20.043  24.890  0.00  0.00           C
ATOM   2028  HA  PHE X 123      12.998  19.840  25.945  0.00  0.00           H
ATOM   2029  CB  PHE X 123      11.766  20.380  24.296  0.00  0.00           C
ATOM   2030  HB2 PHE X 123      11.061  19.574  24.501  0.00  0.00           H
ATOM   2031  HB3 PHE X 123      11.331  21.197  24.871  0.00  0.00           H
ATOM   2032  CG  PHE X 123      11.640  20.760  22.835  0.00  0.00           C
ATOM   2033  CD1 PHE X 123      11.496  19.750  21.894  0.00  0.00           C
ATOM   2034  HD1 PHE X 123      11.378  18.743  22.266  0.00  0.00           H
ATOM   2035  CE1 PHE X 123      11.511  20.089  20.550  0.00  0.00           C
ATOM   2036  HE1 PHE X 123      11.452  19.289  19.827  0.00  0.00           H
ATOM   2037  CZ  PHE X 123      11.646  21.432  20.115  0.00  0.00           C
ATOM   2038  HZ  PHE X 123      11.949  21.600  19.092  0.00  0.00           H
ATOM   2039  CE2 PHE X 123      11.819  22.449  21.067  0.00  0.00           C
ATOM   2040  HE2 PHE X 123      12.130  23.430  20.738  0.00  0.00           H
ATOM   2041  CD2 PHE X 123      11.853  22.084  22.442  0.00  0.00           C
ATOM   2042  HD2 PHE X 123      12.100  22.779  23.231  0.00  0.00           H
ATOM   2043  C   PHE X 123      13.769  18.752  24.353  0.00  0.00           C
ATOM   2044  O   PHE X 123      14.485  18.757  23.358  0.00  0.00           O
ATOM   2045  N   GLU X 124      13.700  17.645  25.096  0.00  0.00           N
ATOM   2046  H   GLU X 124      13.204  17.676  25.975  0.00  0.00           H
ATOM   2047  CA  GLU X 124      14.270  16.401  24.598  0.00  0.00           C
ATOM   2048  HA  GLU X 124      15.311  16.602  24.345  0.00  0.00           H
ATOM   2049  CB  GLU X 124      14.417  15.445  25.729  0.00  0.00           C
ATOM   2050  HB2 GLU X 124      14.706  16.024  26.607  0.00  0.00           H
ATOM   2051  HB3 GLU X 124      13.403  15.100  25.927  0.00  0.00           H
ATOM   2052  CG  GLU X 124      15.262  14.168  25.704  0.00  0.00           C
ATOM   2053  HG2 GLU X 124      15.353  13.718  26.692  0.00  0.00           H
ATOM   2054  HG3 GLU X 124      14.710  13.472  25.072  0.00  0.00           H
ATOM   2055  CD  GLU X 124      16.656  14.468  25.119  0.00  0.00           C
ATOM   2056  OE1 GLU X 124      17.387  15.243  25.736  0.00  0.00           O
ATOM   2057  OE2 GLU X 124      17.047  13.832  24.066  0.00  0.00           O
ATOM   2058  C   GLU X 124      13.523  15.876  23.320  0.00  0.00           C
ATOM   2059  O   GLU X 124      12.393  16.239  23.051  0.00  0.00           O
ATOM   2060  N   VAL X 125      14.141  14.994  22.483  0.00  0.00           N
ATOM   2061  H   VAL X 125      14.983  14.556  22.828  0.00  0.00           H
ATOM   2062  CA  VAL X 125      13.482  14.367  21.322  0.00  0.00           C
ATOM   2063  HA  VAL X 125      12.422  14.614  21.380  0.00  0.00           H
ATOM   2064  CB  VAL X 125      13.977  14.979  19.994  0.00  0.00           C
ATOM   2065  HB  VAL X 125      15.040  14.742  19.938  0.00  0.00           H
ATOM   2066  CG1 VAL X 125      13.424  14.273  18.669  0.00  0.00           C
ATOM   2067 HG11 VAL X 125      13.591  14.967  17.845  0.00  0.00           H
ATOM   2068 HG12 VAL X 125      14.085  13.413  18.560  0.00  0.00           H
ATOM   2069 HG13 VAL X 125      12.361  14.134  18.864  0.00  0.00           H
ATOM   2070  CG2 VAL X 125      13.775  16.477  19.890  0.00  0.00           C
ATOM   2071 HG21 VAL X 125      14.281  16.810  18.984  0.00  0.00           H
ATOM   2072 HG22 VAL X 125      12.717  16.726  19.815  0.00  0.00           H
ATOM   2073 HG23 VAL X 125      14.252  17.118  20.631  0.00  0.00           H
ATOM   2074  C   VAL X 125      13.665  12.854  21.279  0.00  0.00           C
ATOM   2075  O   VAL X 125      14.663  12.301  21.666  0.00  0.00           O
ATOM   2076  N   LEU X 126      12.612  12.099  21.054  0.00  0.00           N
ATOM   2077  H   LEU X 126      11.706  12.519  20.900  0.00  0.00           H
ATOM   2078  CA  LEU X 126      12.514  10.653  20.998  0.00  0.00           C
ATOM   2079  HA  LEU X 126      13.552  10.326  20.945  0.00  0.00           H
ATOM   2080  CB  LEU X 126      11.860  10.049  22.257  0.00  0.00           C
ATOM   2081  HB2 LEU X 126      10.791  10.237  22.162  0.00  0.00           H
ATOM   2082  HB3 LEU X 126      11.983   8.970  22.174  0.00  0.00           H
ATOM   2083  CG  LEU X 126      12.367  10.363  23.600  0.00  0.00           C
ATOM   2084  HG  LEU X 126      13.454  10.444  23.578  0.00  0.00           H
ATOM   2085  CD1 LEU X 126      11.795  11.648  24.080  0.00  0.00           C
ATOM   2086 HD11 LEU X 126      12.185  12.498  23.520  0.00  0.00           H
ATOM   2087 HD12 LEU X 126      10.705  11.642  24.050  0.00  0.00           H
ATOM   2088 HD13 LEU X 126      12.076  11.816  25.120  0.00  0.00           H
ATOM   2089  CD2 LEU X 126      12.161   9.393  24.746  0.00  0.00           C
ATOM   2090 HD21 LEU X 126      11.085   9.266  24.867  0.00  0.00           H
ATOM   2091 HD22 LEU X 126      12.599   8.410  24.570  0.00  0.00           H
ATOM   2092 HD23 LEU X 126      12.623   9.829  25.632  0.00  0.00           H
ATOM   2093  C   LEU X 126      11.848  10.122  19.727  0.00  0.00           C
ATOM   2094  O   LEU X 126      11.011  10.836  19.109  0.00  0.00           O
ATOM   2095  N   SER X 127      12.088   8.801  19.410  0.00  0.00           N
ATOM   2096  H   SER X 127      12.738   8.215  19.915  0.00  0.00           H
ATOM   2097  CA  SER X 127      11.313   8.057  18.435  0.00  0.00           C
ATOM   2098  HA  SER X 127      10.281   8.406  18.391  0.00  0.00           H
ATOM   2099  CB  SER X 127      11.925   8.448  17.103  0.00  0.00           C
ATOM   2100  HB2 SER X 127      12.059   9.523  16.979  0.00  0.00           H
ATOM   2101  HB3 SER X 127      12.810   7.827  16.964  0.00  0.00           H
ATOM   2102  OG  SER X 127      10.958   8.084  16.170  0.00  0.00           O
ATOM   2103  HG  SER X 127      11.285   8.489  15.363  0.00  0.00           H
ATOM   2104  C   SER X 127      11.432   6.556  18.590  0.00  0.00           C
ATOM   2105  O   SER X 127      12.408   6.065  19.164  0.00  0.00           O
ATOM   2106  N   ARG X 128      10.452   5.827  18.114  0.00  0.00           N
ATOM   2107  H   ARG X 128       9.914   6.305  17.406  0.00  0.00           H
ATOM   2108  CA  ARG X 128      10.271   4.395  18.502  0.00  0.00           C
ATOM   2109  HA  ARG X 128      11.210   3.842  18.482  0.00  0.00           H
ATOM   2110  CB  ARG X 128       9.728   4.338  19.912  0.00  0.00           C
ATOM   2111  HB2 ARG X 128      10.573   4.582  20.556  0.00  0.00           H
ATOM   2112  HB3 ARG X 128       8.908   5.056  19.887  0.00  0.00           H
ATOM   2113  CG  ARG X 128       9.316   2.903  20.513  0.00  0.00           C
ATOM   2114  HG2 ARG X 128       8.652   2.295  19.899  0.00  0.00           H
ATOM   2115  HG3 ARG X 128      10.234   2.369  20.757  0.00  0.00           H
ATOM   2116  CD  ARG X 128       8.679   3.131  21.846  0.00  0.00           C
ATOM   2117  HD2 ARG X 128       9.380   3.601  22.536  0.00  0.00           H
ATOM   2118  HD3 ARG X 128       7.876   3.842  21.653  0.00  0.00           H
ATOM   2119  NE  ARG X 128       8.134   1.889  22.488  0.00  0.00           N
ATOM   2120  HE  ARG X 128       8.091   1.121  21.833  0.00  0.00           H
ATOM   2121  CZ  ARG X 128       7.529   1.796  23.679  0.00  0.00           C
ATOM   2122  NH1 ARG X 128       7.683   2.629  24.618  0.00  0.00           N
ATOM   2123 HH11 ARG X 128       7.160   2.547  25.478  0.00  0.00           H
ATOM   2124 HH12 ARG X 128       8.282   3.400  24.360  0.00  0.00           H
ATOM   2125  NH2 ARG X 128       6.851   0.802  23.965  0.00  0.00           N
ATOM   2126 HH21 ARG X 128       6.330   0.765  24.830  0.00  0.00           H
ATOM   2127 HH22 ARG X 128       6.798   0.061  23.281  0.00  0.00           H
ATOM   2128  C   ARG X 128       9.384   3.756  17.464  0.00  0.00           C
ATOM   2129  O   ARG X 128       8.708   4.415  16.635  0.00  0.00           O
ATOM   2130  N   VAL X 129       9.237   2.437  17.427  0.00  0.00           N
ATOM   2131  H   VAL X 129       9.668   1.971  18.212  0.00  0.00           H
ATOM   2132  CA  VAL X 129       8.664   1.657  16.253  0.00  0.00           C
ATOM   2133  HA  VAL X 129       8.616   2.325  15.393  0.00  0.00           H
ATOM   2134  CB  VAL X 129       9.775   0.604  15.813  0.00  0.00           C
ATOM   2135  HB  VAL X 129      10.712   1.158  15.760  0.00  0.00           H
ATOM   2136  CG1 VAL X 129      10.001  -0.562  16.789  0.00  0.00           C
ATOM   2137 HG11 VAL X 129      10.759  -1.184  16.312  0.00  0.00           H
ATOM   2138 HG12 VAL X 129      10.251  -0.308  17.819  0.00  0.00           H
ATOM   2139 HG13 VAL X 129       9.175  -1.265  16.904  0.00  0.00           H
ATOM   2140  CG2 VAL X 129       9.524   0.046  14.428  0.00  0.00           C
ATOM   2141 HG21 VAL X 129      10.312  -0.687  14.256  0.00  0.00           H
ATOM   2142 HG22 VAL X 129       8.555  -0.453  14.411  0.00  0.00           H
ATOM   2143 HG23 VAL X 129       9.639   0.843  13.694  0.00  0.00           H
ATOM   2144  C   VAL X 129       7.253   1.021  16.508  0.00  0.00           C
ATOM   2145  O   VAL X 129       6.980   0.634  17.630  0.00  0.00           O
ATOM   2146  N   GLY X 130       6.400   0.923  15.480  0.00  0.00           N
ATOM   2147  H   GLY X 130       6.566   1.445  14.631  0.00  0.00           H
ATOM   2148  CA  GLY X 130       5.287  -0.017  15.547  0.00  0.00           C
ATOM   2149  HA2 GLY X 130       4.322   0.462  15.711  0.00  0.00           H
ATOM   2150  HA3 GLY X 130       5.235  -0.728  16.371  0.00  0.00           H
ATOM   2151  C   GLY X 130       5.038  -0.812  14.211  0.00  0.00           C
ATOM   2152  O   GLY X 130       5.870  -0.812  13.311  0.00  0.00           O
ATOM   2153  N   HID X 131       3.956  -1.589  14.264  0.00  0.00           N
ATOM   2154  H   HID X 131       3.484  -1.636  15.156  0.00  0.00           H
ATOM   2155  CA  HID X 131       3.546  -2.580  13.231  0.00  0.00           C
ATOM   2156  HA  HID X 131       2.644  -3.051  13.621  0.00  0.00           H
ATOM   2157  CB  HID X 131       3.193  -1.877  11.867  0.00  0.00           C
ATOM   2158  HB2 HID X 131       2.249  -2.285  11.506  0.00  0.00           H
ATOM   2159  HB3 HID X 131       3.110  -0.805  12.042  0.00  0.00           H
ATOM   2160  CG  HID X 131       4.057  -1.862  10.636  0.00  0.00           C
ATOM   2161  ND1 HID X 131       5.393  -1.681  10.605  0.00  0.00           N
ATOM   2162  HD1 HID X 131       6.004  -1.349  11.337  0.00  0.00           H
ATOM   2163  CE1 HID X 131       5.770  -1.907   9.342  0.00  0.00           C
ATOM   2164  HE1 HID X 131       6.780  -1.834   8.967  0.00  0.00           H
ATOM   2165  NE2 HID X 131       4.728  -2.227   8.567  0.00  0.00           N
ATOM   2166  CD2 HID X 131       3.603  -2.281   9.405  0.00  0.00           C
ATOM   2167  HD2 HID X 131       2.629  -2.639   9.106  0.00  0.00           H
ATOM   2168  C   HID X 131       4.481  -3.749  13.006  0.00  0.00           C
ATOM   2169  O   HID X 131       4.092  -4.819  12.500  0.00  0.00           O
ATOM   2170  N   SER X 132       5.769  -3.569  13.254  0.00  0.00           N
ATOM   2171  H   SER X 132       6.072  -2.670  13.601  0.00  0.00           H
ATOM   2172  CA  SER X 132       6.856  -4.493  12.975  0.00  0.00           C
ATOM   2173  HA  SER X 132       6.840  -4.650  11.896  0.00  0.00           H
ATOM   2174  CB  SER X 132       8.113  -3.874  13.612  0.00  0.00           C
ATOM   2175  HB2 SER X 132       8.307  -2.858  13.268  0.00  0.00           H
ATOM   2176  HB3 SER X 132       8.015  -3.705  14.684  0.00  0.00           H
ATOM   2177  OG  SER X 132       9.219  -4.664  13.477  0.00  0.00           O
ATOM   2178  HG  SER X 132       9.917  -4.273  14.006  0.00  0.00           H
ATOM   2179  C   SER X 132       6.599  -5.761  13.708  0.00  0.00           C
ATOM   2180  O   SER X 132       6.371  -5.684  14.883  0.00  0.00           O
ATOM   2181  N   LEU X 133       6.449  -6.854  12.955  0.00  0.00           N
ATOM   2182  H   LEU X 133       6.683  -6.800  11.974  0.00  0.00           H
ATOM   2183  CA  LEU X 133       6.233  -8.208  13.536  0.00  0.00           C
ATOM   2184  HA  LEU X 133       5.602  -8.111  14.419  0.00  0.00           H
ATOM   2185  CB  LEU X 133       5.628  -9.149  12.507  0.00  0.00           C
ATOM   2186  HB2 LEU X 133       6.112  -8.984  11.545  0.00  0.00           H
ATOM   2187  HB3 LEU X 133       5.825 -10.197  12.732  0.00  0.00           H
ATOM   2188  CG  LEU X 133       4.121  -8.823  12.397  0.00  0.00           C
ATOM   2189  HG  LEU X 133       3.992  -7.745  12.302  0.00  0.00           H
ATOM   2190  CD1 LEU X 133       3.626  -9.496  11.128  0.00  0.00           C
ATOM   2191 HD11 LEU X 133       3.789 -10.560  11.299  0.00  0.00           H
ATOM   2192 HD12 LEU X 133       2.596  -9.150  11.047  0.00  0.00           H
ATOM   2193 HD13 LEU X 133       4.094  -9.203  10.188  0.00  0.00           H
ATOM   2194  CD2 LEU X 133       3.326  -9.322  13.564  0.00  0.00           C
ATOM   2195 HD21 LEU X 133       3.690 -10.324  13.792  0.00  0.00           H
ATOM   2196 HD22 LEU X 133       3.580  -8.669  14.399  0.00  0.00           H
ATOM   2197 HD23 LEU X 133       2.273  -9.276  13.289  0.00  0.00           H
ATOM   2198  C   LEU X 133       7.604  -8.719  14.107  0.00  0.00           C
ATOM   2199  O   LEU X 133       7.644  -9.290  15.168  0.00  0.00           O
ATOM   2200  N   TYR X 134       8.671  -8.595  13.284  0.00  0.00           N
ATOM   2201  H   TYR X 134       8.517  -8.242  12.351  0.00  0.00           H
ATOM   2202  CA  TYR X 134       9.986  -8.976  13.678  0.00  0.00           C
ATOM   2203  HA  TYR X 134      10.012  -9.180  14.748  0.00  0.00           H
ATOM   2204  CB  TYR X 134      10.503 -10.179  12.823  0.00  0.00           C
ATOM   2205  HB2 TYR X 134      10.392  -9.929  11.768  0.00  0.00           H
ATOM   2206  HB3 TYR X 134      11.556 -10.235  13.098  0.00  0.00           H
ATOM   2207  CG  TYR X 134       9.809 -11.500  13.158  0.00  0.00           C
ATOM   2208  CD1 TYR X 134       8.620 -11.851  12.469  0.00  0.00           C
ATOM   2209  HD1 TYR X 134       8.289 -11.356  11.568  0.00  0.00           H
ATOM   2210  CE1 TYR X 134       7.796 -12.868  12.983  0.00  0.00           C
ATOM   2211  HE1 TYR X 134       6.901 -13.157  12.452  0.00  0.00           H
ATOM   2212  CZ  TYR X 134       8.138 -13.578  14.113  0.00  0.00           C
ATOM   2213  OH  TYR X 134       7.544 -14.726  14.234  0.00  0.00           O
ATOM   2214  HH  TYR X 134       7.970 -15.323  14.854  0.00  0.00           H
ATOM   2215  CE2 TYR X 134       9.296 -13.173  14.838  0.00  0.00           C
ATOM   2216  HE2 TYR X 134       9.493 -13.809  15.688  0.00  0.00           H
ATOM   2217  CD2 TYR X 134      10.145 -12.135  14.320  0.00  0.00           C
ATOM   2218  HD2 TYR X 134      11.080 -11.890  14.801  0.00  0.00           H
ATOM   2219  C   TYR X 134      11.012  -7.772  13.709  0.00  0.00           C
ATOM   2220  O   TYR X 134      10.914  -6.890  12.826  0.00  0.00           O
ATOM   2221  N   ASP X 135      11.921  -7.725  14.669  0.00  0.00           N
ATOM   2222  H   ASP X 135      11.810  -8.404  15.409  0.00  0.00           H
ATOM   2223  CA  ASP X 135      12.791  -6.509  14.794  0.00  0.00           C
ATOM   2224  HA  ASP X 135      12.198  -5.596  14.733  0.00  0.00           H
ATOM   2225  CB  ASP X 135      13.182  -6.560  16.270  0.00  0.00           C
ATOM   2226  HB2 ASP X 135      12.270  -6.565  16.867  0.00  0.00           H
ATOM   2227  HB3 ASP X 135      13.758  -7.481  16.362  0.00  0.00           H
ATOM   2228  CG  ASP X 135      14.119  -5.472  16.797  0.00  0.00           C
ATOM   2229  OD1 ASP X 135      14.528  -4.555  16.034  0.00  0.00           O
ATOM   2230  OD2 ASP X 135      14.345  -5.455  17.979  0.00  0.00           O
ATOM   2231  C   ASP X 135      13.965  -6.450  13.847  0.00  0.00           C
ATOM   2232  O   ASP X 135      14.957  -7.103  14.053  0.00  0.00           O
ATOM   2233  N   THR X 136      13.838  -5.600  12.787  0.00  0.00           N
ATOM   2234  H   THR X 136      12.933  -5.157  12.731  0.00  0.00           H
ATOM   2235  CA  THR X 136      14.914  -5.168  11.810  0.00  0.00           C
ATOM   2236  HA  THR X 136      15.031  -5.936  11.046  0.00  0.00           H
ATOM   2237  CB  THR X 136      14.605  -3.851  11.082  0.00  0.00           C
ATOM   2238  HB  THR X 136      14.209  -3.109  11.775  0.00  0.00           H
ATOM   2239  CG2 THR X 136      15.749  -3.154  10.317  0.00  0.00           C
ATOM   2240 HG21 THR X 136      16.695  -3.087  10.855  0.00  0.00           H
ATOM   2241 HG22 THR X 136      15.943  -3.815   9.473  0.00  0.00           H
ATOM   2242 HG23 THR X 136      15.373  -2.173  10.029  0.00  0.00           H
ATOM   2243  OG1 THR X 136      13.643  -4.195  10.212  0.00  0.00           O
ATOM   2244  HG1 THR X 136      12.877  -3.872  10.692  0.00  0.00           H
ATOM   2245  C   THR X 136      16.358  -5.085  12.373  0.00  0.00           C
ATOM   2246  O   THR X 136      17.226  -5.675  11.708  0.00  0.00           O
ATOM   2247  N   LYS X 137      16.642  -4.486  13.518  0.00  0.00           N
ATOM   2248  H   LYS X 137      15.919  -4.070  14.088  0.00  0.00           H
ATOM   2249  CA  LYS X 137      18.017  -4.330  14.075  0.00  0.00           C
ATOM   2250  HA  LYS X 137      18.739  -4.049  13.308  0.00  0.00           H
ATOM   2251  CB  LYS X 137      18.060  -3.353  15.220  0.00  0.00           C
ATOM   2252  HB2 LYS X 137      17.288  -2.599  15.063  0.00  0.00           H
ATOM   2253  HB3 LYS X 137      17.854  -3.849  16.168  0.00  0.00           H
ATOM   2254  CG  LYS X 137      19.301  -2.430  15.377  0.00  0.00           C
ATOM   2255  HG2 LYS X 137      20.153  -3.092  15.528  0.00  0.00           H
ATOM   2256  HG3 LYS X 137      19.570  -1.943  14.440  0.00  0.00           H
ATOM   2257  CD  LYS X 137      19.368  -1.360  16.539  0.00  0.00           C
ATOM   2258  HD2 LYS X 137      19.099  -1.946  17.418  0.00  0.00           H
ATOM   2259  HD3 LYS X 137      20.436  -1.150  16.605  0.00  0.00           H
ATOM   2260  CE  LYS X 137      18.502  -0.188  16.194  0.00  0.00           C
ATOM   2261  HE2 LYS X 137      19.015   0.487  15.510  0.00  0.00           H
ATOM   2262  HE3 LYS X 137      17.577  -0.608  15.797  0.00  0.00           H
ATOM   2263  NZ  LYS X 137      18.233   0.631  17.371  0.00  0.00           N
ATOM   2264  HZ1 LYS X 137      17.858   1.559  17.237  0.00  0.00           H
ATOM   2265  HZ2 LYS X 137      17.688   0.115  18.047  0.00  0.00           H
ATOM   2266  HZ3 LYS X 137      19.114   0.710  17.858  0.00  0.00           H
ATOM   2267  C   LYS X 137      18.511  -5.730  14.481  0.00  0.00           C
ATOM   2268  O   LYS X 137      19.661  -6.162  14.234  0.00  0.00           O
ATOM   2269  N   ARG X 138      17.621  -6.504  15.036  0.00  0.00           N
ATOM   2270  H   ARG X 138      16.695  -6.153  15.233  0.00  0.00           H
ATOM   2271  CA  ARG X 138      17.988  -7.906  15.406  0.00  0.00           C
ATOM   2272  HA  ARG X 138      19.001  -7.888  15.808  0.00  0.00           H
ATOM   2273  CB  ARG X 138      17.016  -8.394  16.543  0.00  0.00           C
ATOM   2274  HB2 ARG X 138      16.008  -8.311  16.138  0.00  0.00           H
ATOM   2275  HB3 ARG X 138      17.344  -9.424  16.682  0.00  0.00           H
ATOM   2276  CG  ARG X 138      17.318  -7.584  17.793  0.00  0.00           C
ATOM   2277  HG2 ARG X 138      18.391  -7.703  17.943  0.00  0.00           H
ATOM   2278  HG3 ARG X 138      17.141  -6.525  17.604  0.00  0.00           H
ATOM   2279  CD  ARG X 138      16.515  -8.021  18.994  0.00  0.00           C
ATOM   2280  HD2 ARG X 138      16.538  -7.320  19.829  0.00  0.00           H
ATOM   2281  HD3 ARG X 138      15.469  -8.140  18.713  0.00  0.00           H
ATOM   2282  NE  ARG X 138      16.898  -9.284  19.486  0.00  0.00           N
ATOM   2283  HE  ARG X 138      17.855  -9.558  19.315  0.00  0.00           H
ATOM   2284  CZ  ARG X 138      16.227 -10.139  20.244  0.00  0.00           C
ATOM   2285  NH1 ARG X 138      14.930 -10.000  20.518  0.00  0.00           N
ATOM   2286 HH11 ARG X 138      14.475 -10.601  21.190  0.00  0.00           H
ATOM   2287 HH12 ARG X 138      14.404  -9.236  20.119  0.00  0.00           H
ATOM   2288  NH2 ARG X 138      16.811 -11.214  20.535  0.00  0.00           N
ATOM   2289 HH21 ARG X 138      16.318 -11.917  21.067  0.00  0.00           H
ATOM   2290 HH22 ARG X 138      17.696 -11.453  20.112  0.00  0.00           H
ATOM   2291  C   ARG X 138      18.081  -8.877  14.237  0.00  0.00           C
ATOM   2292  O   ARG X 138      18.782  -9.846  14.340  0.00  0.00           O
ATOM   2293  N   ILE X 139      17.325  -8.668  13.190  0.00  0.00           N
ATOM   2294  H   ILE X 139      16.602  -7.963  13.207  0.00  0.00           H
ATOM   2295  CA  ILE X 139      17.383  -9.477  11.936  0.00  0.00           C
ATOM   2296  HA  ILE X 139      17.313 -10.522  12.236  0.00  0.00           H
ATOM   2297  CB  ILE X 139      16.304  -9.053  10.934  0.00  0.00           C
ATOM   2298  HB  ILE X 139      16.292  -7.986  10.710  0.00  0.00           H
ATOM   2299  CG2 ILE X 139      16.698  -9.818   9.645  0.00  0.00           C
ATOM   2300 HG21 ILE X 139      17.387  -9.338   8.951  0.00  0.00           H
ATOM   2301 HG22 ILE X 139      17.116 -10.797   9.878  0.00  0.00           H
ATOM   2302 HG23 ILE X 139      15.796  -9.898   9.038  0.00  0.00           H
ATOM   2303  CG1 ILE X 139      14.953  -9.482  11.580  0.00  0.00           C
ATOM   2304 HG12 ILE X 139      14.908 -10.567  11.673  0.00  0.00           H
ATOM   2305 HG13 ILE X 139      14.880  -8.974  12.541  0.00  0.00           H
ATOM   2306  CD1 ILE X 139      13.700  -9.047  10.804  0.00  0.00           C
ATOM   2307 HD11 ILE X 139      13.694  -9.377   9.765  0.00  0.00           H
ATOM   2308 HD12 ILE X 139      12.783  -9.323  11.324  0.00  0.00           H
ATOM   2309 HD13 ILE X 139      13.785  -7.971  10.654  0.00  0.00           H
ATOM   2310  C   ILE X 139      18.824  -9.284  11.342  0.00  0.00           C
ATOM   2311  O   ILE X 139      19.413 -10.227  10.771  0.00  0.00           O
ATOM   2312  N   LEU X 140      19.363  -8.066  11.402  0.00  0.00           N
ATOM   2313  H   LEU X 140      18.720  -7.335  11.674  0.00  0.00           H
ATOM   2314  CA  LEU X 140      20.670  -7.644  10.886  0.00  0.00           C
ATOM   2315  HA  LEU X 140      20.751  -8.041   9.874  0.00  0.00           H
ATOM   2316  CB  LEU X 140      20.846  -6.064  10.926  0.00  0.00           C
ATOM   2317  HB2 LEU X 140      20.098  -5.516  11.500  0.00  0.00           H
ATOM   2318  HB3 LEU X 140      21.873  -5.862  11.231  0.00  0.00           H
ATOM   2319  CG  LEU X 140      20.637  -5.441   9.512  0.00  0.00           C
ATOM   2320  HG  LEU X 140      21.408  -5.764   8.812  0.00  0.00           H
ATOM   2321  CD1 LEU X 140      19.305  -5.774   8.882  0.00  0.00           C
ATOM   2322 HD11 LEU X 140      18.480  -5.351   9.456  0.00  0.00           H
ATOM   2323 HD12 LEU X 140      19.294  -5.339   7.883  0.00  0.00           H
ATOM   2324 HD13 LEU X 140      19.223  -6.839   8.670  0.00  0.00           H
ATOM   2325  CD2 LEU X 140      20.699  -3.912   9.622  0.00  0.00           C
ATOM   2326 HD21 LEU X 140      20.603  -3.436   8.646  0.00  0.00           H
ATOM   2327 HD22 LEU X 140      20.057  -3.572  10.435  0.00  0.00           H
ATOM   2328 HD23 LEU X 140      21.704  -3.689   9.980  0.00  0.00           H
ATOM   2329  C   LEU X 140      21.787  -8.322  11.661  0.00  0.00           C
ATOM   2330  O   LEU X 140      22.723  -8.858  11.051  0.00  0.00           O
ATOM   2331  N   ASP X 141      21.635  -8.287  12.956  0.00  0.00           N
ATOM   2332  H   ASP X 141      20.917  -7.702  13.359  0.00  0.00           H
ATOM   2333  CA  ASP X 141      22.617  -8.887  13.861  0.00  0.00           C
ATOM   2334  HA  ASP X 141      23.572  -8.518  13.487  0.00  0.00           H
ATOM   2335  CB  ASP X 141      22.270  -8.485  15.304  0.00  0.00           C
ATOM   2336  HB2 ASP X 141      21.843  -7.482  15.289  0.00  0.00           H
ATOM   2337  HB3 ASP X 141      21.503  -9.157  15.687  0.00  0.00           H
ATOM   2338  CG  ASP X 141      23.455  -8.560  16.266  0.00  0.00           C
ATOM   2339  OD1 ASP X 141      23.199  -8.871  17.461  0.00  0.00           O
ATOM   2340  OD2 ASP X 141      24.602  -8.499  15.835  0.00  0.00           O
ATOM   2341  C   ASP X 141      22.811 -10.432  13.564  0.00  0.00           C
ATOM   2342  O   ASP X 141      23.941 -10.838  13.394  0.00  0.00           O
ATOM   2343  N   LEU X 142      21.714 -11.209  13.697  0.00  0.00           N
ATOM   2344  H   LEU X 142      20.823 -10.754  13.836  0.00  0.00           H
ATOM   2345  CA  LEU X 142      21.636 -12.694  13.531  0.00  0.00           C
ATOM   2346  HA  LEU X 142      22.306 -13.146  14.263  0.00  0.00           H
ATOM   2347  CB  LEU X 142      20.294 -13.148  14.033  0.00  0.00           C
ATOM   2348  HB2 LEU X 142      19.527 -12.551  13.540  0.00  0.00           H
ATOM   2349  HB3 LEU X 142      20.211 -14.209  13.796  0.00  0.00           H
ATOM   2350  CG  LEU X 142      19.954 -13.060  15.530  0.00  0.00           C
ATOM   2351  HG  LEU X 142      20.394 -12.134  15.900  0.00  0.00           H
ATOM   2352  CD1 LEU X 142      18.406 -13.115  15.753  0.00  0.00           C
ATOM   2353 HD11 LEU X 142      17.976 -12.378  15.074  0.00  0.00           H
ATOM   2354 HD12 LEU X 142      17.911 -14.064  15.549  0.00  0.00           H
ATOM   2355 HD13 LEU X 142      18.284 -12.767  16.779  0.00  0.00           H
ATOM   2356  CD2 LEU X 142      20.486 -14.183  16.407  0.00  0.00           C
ATOM   2357 HD21 LEU X 142      19.770 -15.001  16.491  0.00  0.00           H
ATOM   2358 HD22 LEU X 142      21.491 -14.541  16.186  0.00  0.00           H
ATOM   2359 HD23 LEU X 142      20.621 -13.675  17.361  0.00  0.00           H
ATOM   2360  C   LEU X 142      21.989 -13.239  12.160  0.00  0.00           C
ATOM   2361  O   LEU X 142      22.306 -14.445  12.070  0.00  0.00           O
ATOM   2362  N   ASN X 143      21.830 -12.373  11.104  0.00  0.00           N
ATOM   2363  H   ASN X 143      21.566 -11.433  11.360  0.00  0.00           H
ATOM   2364  CA  ASN X 143      22.357 -12.694   9.806  0.00  0.00           C
ATOM   2365  HA  ASN X 143      22.564 -13.763   9.750  0.00  0.00           H
ATOM   2366  CB  ASN X 143      21.258 -12.447   8.745  0.00  0.00           C
ATOM   2367  HB2 ASN X 143      20.346 -12.948   9.072  0.00  0.00           H
ATOM   2368  HB3 ASN X 143      21.087 -11.370   8.730  0.00  0.00           H
ATOM   2369  CG  ASN X 143      21.522 -12.969   7.384  0.00  0.00           C
ATOM   2370  OD1 ASN X 143      21.370 -14.189   7.114  0.00  0.00           O
ATOM   2371  ND2 ASN X 143      21.862 -12.101   6.465  0.00  0.00           N
ATOM   2372 HD21 ASN X 143      22.066 -12.437   5.535  0.00  0.00           H
ATOM   2373 HD22 ASN X 143      22.007 -11.138   6.735  0.00  0.00           H
ATOM   2374  C   ASN X 143      23.721 -12.063   9.444  0.00  0.00           C
ATOM   2375  O   ASN X 143      24.127 -12.150   8.258  0.00  0.00           O
ATOM   2376  N   GLY X 144      24.410 -11.516  10.466  0.00  0.00           N
ATOM   2377  H   GLY X 144      23.847 -11.445  11.302  0.00  0.00           H
ATOM   2378  CA  GLY X 144      25.760 -11.082  10.622  0.00  0.00           C
ATOM   2379  HA2 GLY X 144      26.431 -11.863  10.264  0.00  0.00           H
ATOM   2380  HA3 GLY X 144      26.041 -11.109  11.675  0.00  0.00           H
ATOM   2381  C   GLY X 144      26.207  -9.723   9.966  0.00  0.00           C
ATOM   2382  O   GLY X 144      27.294  -9.682   9.357  0.00  0.00           O
ATOM   2383  N   GLY X 145      25.486  -8.607  10.204  0.00  0.00           N
ATOM   2384  H   GLY X 145      24.607  -8.907  10.600  0.00  0.00           H
ATOM   2385  CA  GLY X 145      25.619  -7.182   9.786  0.00  0.00           C
ATOM   2386  HA2 GLY X 145      26.688  -6.974   9.728  0.00  0.00           H
ATOM   2387  HA3 GLY X 145      25.149  -6.676  10.629  0.00  0.00           H
ATOM   2388  C   GLY X 145      25.005  -6.819   8.536  0.00  0.00           C
ATOM   2389  O   GLY X 145      25.193  -5.676   8.020  0.00  0.00           O
ATOM   2390  N   SER X 146      24.111  -7.620   7.954  0.00  0.00           N
ATOM   2391  H   SER X 146      23.773  -8.402   8.497  0.00  0.00           H
ATOM   2392  CA  SER X 146      23.567  -7.388   6.628  0.00  0.00           C
ATOM   2393  HA  SER X 146      23.255  -6.370   6.397  0.00  0.00           H
ATOM   2394  CB  SER X 146      24.603  -7.838   5.546  0.00  0.00           C
ATOM   2395  HB2 SER X 146      25.531  -7.281   5.673  0.00  0.00           H
ATOM   2396  HB3 SER X 146      24.810  -8.892   5.730  0.00  0.00           H
ATOM   2397  OG  SER X 146      24.187  -7.701   4.168  0.00  0.00           O
ATOM   2398  HG  SER X 146      24.130  -8.603   3.845  0.00  0.00           H
ATOM   2399  C   SER X 146      22.274  -8.198   6.462  0.00  0.00           C
ATOM   2400  O   SER X 146      22.101  -9.243   7.063  0.00  0.00           O
ATOM   2401  N   PRO X 147      21.231  -7.722   5.699  0.00  0.00           N
ATOM   2402  CD  PRO X 147      21.326  -6.540   4.898  0.00  0.00           C
ATOM   2403  HD2 PRO X 147      22.349  -6.239   4.672  0.00  0.00           H
ATOM   2404  HD3 PRO X 147      20.993  -5.733   5.550  0.00  0.00           H
ATOM   2405  CG  PRO X 147      20.301  -6.591   3.758  0.00  0.00           C
ATOM   2406  HG2 PRO X 147      19.966  -5.606   3.435  0.00  0.00           H
ATOM   2407  HG3 PRO X 147      20.682  -7.147   2.902  0.00  0.00           H
ATOM   2408  CB  PRO X 147      19.208  -7.374   4.504  0.00  0.00           C
ATOM   2409  HB2 PRO X 147      18.609  -6.747   5.165  0.00  0.00           H
ATOM   2410  HB3 PRO X 147      18.430  -7.874   3.926  0.00  0.00           H
ATOM   2411  CA  PRO X 147      19.939  -8.304   5.504  0.00  0.00           C
ATOM   2412  HA  PRO X 147      19.394  -8.297   6.448  0.00  0.00           H
ATOM   2413  C   PRO X 147      20.068  -9.748   4.909  0.00  0.00           C
ATOM   2414  O   PRO X 147      20.798  -9.927   3.921  0.00  0.00           O
ATOM   2415  N   PRO X 148      19.202 -10.708   5.267  0.00  0.00           N
ATOM   2416  CD  PRO X 148      18.296 -10.738   6.446  0.00  0.00           C
ATOM   2417  HD2 PRO X 148      17.707  -9.822   6.477  0.00  0.00           H
ATOM   2418  HD3 PRO X 148      18.815 -10.796   7.403  0.00  0.00           H
ATOM   2419  CG  PRO X 148      17.425 -11.948   6.431  0.00  0.00           C
ATOM   2420  HG2 PRO X 148      17.233 -12.297   7.446  0.00  0.00           H
ATOM   2421  HG3 PRO X 148      16.453 -11.789   5.964  0.00  0.00           H
ATOM   2422  CB  PRO X 148      18.165 -12.976   5.530  0.00  0.00           C
ATOM   2423  HB2 PRO X 148      18.951 -13.503   6.071  0.00  0.00           H
ATOM   2424  HB3 PRO X 148      17.419 -13.621   5.066  0.00  0.00           H
ATOM   2425  CA  PRO X 148      18.956 -11.988   4.537  0.00  0.00           C
ATOM   2426  HA  PRO X 148      19.838 -12.531   4.198  0.00  0.00           H
ATOM   2427  C   PRO X 148      18.112 -11.641   3.294  0.00  0.00           C
ATOM   2428  O   PRO X 148      17.009 -11.091   3.391  0.00  0.00           O
ATOM   2429  N   LEU X 149      18.716 -11.769   2.106  0.00  0.00           N
ATOM   2430  H   LEU X 149      19.648 -12.154   2.159  0.00  0.00           H
ATOM   2431  CA  LEU X 149      18.108 -11.366   0.806  0.00  0.00           C
ATOM   2432  HA  LEU X 149      17.611 -10.437   1.085  0.00  0.00           H
ATOM   2433  CB  LEU X 149      19.201 -10.961  -0.205  0.00  0.00           C
ATOM   2434  HB2 LEU X 149      19.607 -11.922  -0.520  0.00  0.00           H
ATOM   2435  HB3 LEU X 149      18.602 -10.564  -1.024  0.00  0.00           H
ATOM   2436  CG  LEU X 149      20.360 -10.081   0.322  0.00  0.00           C
ATOM   2437  HG  LEU X 149      20.781 -10.517   1.228  0.00  0.00           H
ATOM   2438  CD1 LEU X 149      21.395  -9.740  -0.679  0.00  0.00           C
ATOM   2439 HD11 LEU X 149      21.707 -10.574  -1.307  0.00  0.00           H
ATOM   2440 HD12 LEU X 149      21.002  -8.965  -1.338  0.00  0.00           H
ATOM   2441 HD13 LEU X 149      22.273  -9.385  -0.140  0.00  0.00           H
ATOM   2442  CD2 LEU X 149      19.760  -8.766   0.741  0.00  0.00           C
ATOM   2443 HD21 LEU X 149      18.878  -8.481   0.166  0.00  0.00           H
ATOM   2444 HD22 LEU X 149      19.505  -8.910   1.791  0.00  0.00           H
ATOM   2445 HD23 LEU X 149      20.529  -8.004   0.615  0.00  0.00           H
ATOM   2446  C   LEU X 149      17.133 -12.425   0.153  0.00  0.00           C
ATOM   2447  O   LEU X 149      16.455 -12.120  -0.819  0.00  0.00           O
ATOM   2448  N   THR X 150      17.217 -13.735   0.417  0.00  0.00           N
ATOM   2449  H   THR X 150      17.825 -13.962   1.191  0.00  0.00           H
ATOM   2450  CA  THR X 150      16.325 -14.739   0.004  0.00  0.00           C
ATOM   2451  HA  THR X 150      15.739 -14.446  -0.867  0.00  0.00           H
ATOM   2452  CB  THR X 150      17.143 -15.953  -0.506  0.00  0.00           C
ATOM   2453  HB  THR X 150      17.934 -15.568  -1.150  0.00  0.00           H
ATOM   2454  CG2 THR X 150      17.808 -16.716   0.623  0.00  0.00           C
ATOM   2455 HG21 THR X 150      18.539 -17.463   0.312  0.00  0.00           H
ATOM   2456 HG22 THR X 150      18.243 -15.955   1.270  0.00  0.00           H
ATOM   2457 HG23 THR X 150      17.043 -17.182   1.244  0.00  0.00           H
ATOM   2458  OG1 THR X 150      16.428 -16.840  -1.291  0.00  0.00           O
ATOM   2459  HG1 THR X 150      16.923 -17.111  -2.068  0.00  0.00           H
ATOM   2460  C   THR X 150      15.286 -15.110   1.033  0.00  0.00           C
ATOM   2461  O   THR X 150      15.639 -14.965   2.177  0.00  0.00           O
ATOM   2462  N   TYR X 151      14.022 -15.546   0.757  0.00  0.00           N
ATOM   2463  H   TYR X 151      13.771 -15.515  -0.221  0.00  0.00           H
ATOM   2464  CA  TYR X 151      13.007 -15.672   1.791  0.00  0.00           C
ATOM   2465  HA  TYR X 151      13.098 -14.760   2.381  0.00  0.00           H
ATOM   2466  CB  TYR X 151      11.619 -15.697   1.157  0.00  0.00           C
ATOM   2467  HB2 TYR X 151      11.475 -14.793   0.564  0.00  0.00           H
ATOM   2468  HB3 TYR X 151      11.540 -16.616   0.576  0.00  0.00           H
ATOM   2469  CG  TYR X 151      10.439 -15.884   2.142  0.00  0.00           C
ATOM   2470  CD1 TYR X 151      10.141 -14.978   3.202  0.00  0.00           C
ATOM   2471  HD1 TYR X 151      10.807 -14.163   3.444  0.00  0.00           H
ATOM   2472  CE1 TYR X 151       9.023 -15.044   3.984  0.00  0.00           C
ATOM   2473  HE1 TYR X 151       8.851 -14.237   4.681  0.00  0.00           H
ATOM   2474  CZ  TYR X 151       8.049 -16.046   3.816  0.00  0.00           C
ATOM   2475  OH  TYR X 151       6.987 -16.068   4.657  0.00  0.00           O
ATOM   2476  HH  TYR X 151       6.332 -16.689   4.331  0.00  0.00           H
ATOM   2477  CE2 TYR X 151       8.368 -17.001   2.829  0.00  0.00           C
ATOM   2478  HE2 TYR X 151       7.692 -17.843   2.807  0.00  0.00           H
ATOM   2479  CD2 TYR X 151       9.529 -16.882   1.986  0.00  0.00           C
ATOM   2480  HD2 TYR X 151       9.627 -17.628   1.211  0.00  0.00           H
ATOM   2481  C   TYR X 151      13.145 -16.873   2.729  0.00  0.00           C
ATOM   2482  O   TYR X 151      12.855 -16.930   3.919  0.00  0.00           O
ATOM   2483  N   LYS X 152      13.747 -17.903   2.201  0.00  0.00           N
ATOM   2484  H   LYS X 152      14.078 -17.834   1.250  0.00  0.00           H
ATOM   2485  CA  LYS X 152      14.126 -19.157   2.915  0.00  0.00           C
ATOM   2486  HA  LYS X 152      13.358 -19.510   3.603  0.00  0.00           H
ATOM   2487  CB  LYS X 152      14.481 -20.245   1.872  0.00  0.00           C
ATOM   2488  HB2 LYS X 152      14.676 -21.176   2.405  0.00  0.00           H
ATOM   2489  HB3 LYS X 152      13.586 -20.308   1.254  0.00  0.00           H
ATOM   2490  CG  LYS X 152      15.702 -19.864   0.925  0.00  0.00           C
ATOM   2491  HG2 LYS X 152      15.637 -18.896   0.427  0.00  0.00           H
ATOM   2492  HG3 LYS X 152      16.579 -19.693   1.550  0.00  0.00           H
ATOM   2493  CD  LYS X 152      15.996 -20.947  -0.207  0.00  0.00           C
ATOM   2494  HD2 LYS X 152      16.771 -21.584   0.218  0.00  0.00           H
ATOM   2495  HD3 LYS X 152      15.079 -21.498  -0.416  0.00  0.00           H
ATOM   2496  CE  LYS X 152      16.523 -20.271  -1.457  0.00  0.00           C
ATOM   2497  HE2 LYS X 152      17.264 -19.519  -1.187  0.00  0.00           H
ATOM   2498  HE3 LYS X 152      17.048 -20.972  -2.106  0.00  0.00           H
ATOM   2499  NZ  LYS X 152      15.470 -19.605  -2.279  0.00  0.00           N
ATOM   2500  HZ1 LYS X 152      15.010 -18.834  -1.816  0.00  0.00           H
ATOM   2501  HZ2 LYS X 152      15.929 -19.205  -3.085  0.00  0.00           H
ATOM   2502  HZ3 LYS X 152      14.814 -20.313  -2.575  0.00  0.00           H
ATOM   2503  C   LYS X 152      15.234 -18.969   3.930  0.00  0.00           C
ATOM   2504  O   LYS X 152      15.206 -19.511   5.064  0.00  0.00           O
ATOM   2505  N   ARG X 153      16.103 -17.927   3.739  0.00  0.00           N
ATOM   2506  H   ARG X 153      16.172 -17.578   2.794  0.00  0.00           H
ATOM   2507  CA  ARG X 153      17.043 -17.500   4.783  0.00  0.00           C
ATOM   2508  HA  ARG X 153      17.502 -18.295   5.371  0.00  0.00           H
ATOM   2509  CB  ARG X 153      18.223 -16.722   4.068  0.00  0.00           C
ATOM   2510  HB2 ARG X 153      18.694 -17.389   3.346  0.00  0.00           H
ATOM   2511  HB3 ARG X 153      17.934 -15.821   3.529  0.00  0.00           H
ATOM   2512  CG  ARG X 153      19.372 -16.333   4.987  0.00  0.00           C
ATOM   2513  HG2 ARG X 153      20.075 -15.772   4.372  0.00  0.00           H
ATOM   2514  HG3 ARG X 153      19.063 -15.680   5.803  0.00  0.00           H
ATOM   2515  CD  ARG X 153      20.164 -17.436   5.658  0.00  0.00           C
ATOM   2516  HD2 ARG X 153      19.488 -17.979   6.320  0.00  0.00           H
ATOM   2517  HD3 ARG X 153      20.390 -18.202   4.916  0.00  0.00           H
ATOM   2518  NE  ARG X 153      21.310 -16.923   6.445  0.00  0.00           N
ATOM   2519  HE  ARG X 153      21.375 -15.925   6.580  0.00  0.00           H
ATOM   2520  CZ  ARG X 153      22.361 -17.636   6.806  0.00  0.00           C
ATOM   2521  NH1 ARG X 153      22.224 -18.885   6.836  0.00  0.00           N
ATOM   2522 HH11 ARG X 153      22.950 -19.527   7.122  0.00  0.00           H
ATOM   2523 HH12 ARG X 153      21.377 -19.278   6.451  0.00  0.00           H
ATOM   2524  NH2 ARG X 153      23.383 -17.090   7.324  0.00  0.00           N
ATOM   2525 HH21 ARG X 153      23.971 -17.657   7.918  0.00  0.00           H
ATOM   2526 HH22 ARG X 153      23.640 -16.121   7.195  0.00  0.00           H
ATOM   2527  C   ARG X 153      16.481 -16.519   5.749  0.00  0.00           C
ATOM   2528  O   ARG X 153      16.698 -16.642   6.958  0.00  0.00           O
ATOM   2529  N   PHE X 154      15.480 -15.691   5.322  0.00  0.00           N
ATOM   2530  H   PHE X 154      15.401 -15.579   4.321  0.00  0.00           H
ATOM   2531  CA  PHE X 154      14.747 -14.869   6.249  0.00  0.00           C
ATOM   2532  HA  PHE X 154      15.451 -14.348   6.898  0.00  0.00           H
ATOM   2533  CB  PHE X 154      13.825 -13.853   5.512  0.00  0.00           C
ATOM   2534  HB2 PHE X 154      14.495 -13.178   4.981  0.00  0.00           H
ATOM   2535  HB3 PHE X 154      13.311 -14.402   4.722  0.00  0.00           H
ATOM   2536  CG  PHE X 154      12.850 -13.073   6.347  0.00  0.00           C
ATOM   2537  CD1 PHE X 154      13.308 -11.901   6.976  0.00  0.00           C
ATOM   2538  HD1 PHE X 154      14.362 -11.675   7.033  0.00  0.00           H
ATOM   2539  CE1 PHE X 154      12.313 -10.973   7.509  0.00  0.00           C
ATOM   2540  HE1 PHE X 154      12.623 -10.001   7.862  0.00  0.00           H
ATOM   2541  CZ  PHE X 154      10.924 -11.335   7.549  0.00  0.00           C
ATOM   2542  HZ  PHE X 154      10.193 -10.621   7.897  0.00  0.00           H
ATOM   2543  CE2 PHE X 154      10.529 -12.559   7.068  0.00  0.00           C
ATOM   2544  HE2 PHE X 154       9.486 -12.833   7.131  0.00  0.00           H
ATOM   2545  CD2 PHE X 154      11.467 -13.406   6.387  0.00  0.00           C
ATOM   2546  HD2 PHE X 154      11.114 -14.361   6.025  0.00  0.00           H
ATOM   2547  C   PHE X 154      13.940 -15.784   7.234  0.00  0.00           C
ATOM   2548  O   PHE X 154      14.017 -15.586   8.438  0.00  0.00           O
ATOM   2549  N   LEU X 155      13.276 -16.852   6.821  0.00  0.00           N
ATOM   2550  H   LEU X 155      13.179 -16.967   5.822  0.00  0.00           H
ATOM   2551  CA  LEU X 155      12.724 -17.891   7.633  0.00  0.00           C
ATOM   2552  HA  LEU X 155      11.925 -17.366   8.157  0.00  0.00           H
ATOM   2553  CB  LEU X 155      12.139 -18.993   6.800  0.00  0.00           C
ATOM   2554  HB2 LEU X 155      12.876 -19.215   6.029  0.00  0.00           H
ATOM   2555  HB3 LEU X 155      12.012 -19.908   7.379  0.00  0.00           H
ATOM   2556  CG  LEU X 155      10.829 -18.513   6.080  0.00  0.00           C
ATOM   2557  HG  LEU X 155      11.043 -17.668   5.425  0.00  0.00           H
ATOM   2558  CD1 LEU X 155      10.284 -19.675   5.238  0.00  0.00           C
ATOM   2559 HD11 LEU X 155      10.058 -20.527   5.880  0.00  0.00           H
ATOM   2560 HD12 LEU X 155       9.508 -19.165   4.667  0.00  0.00           H
ATOM   2561 HD13 LEU X 155      11.173 -19.962   4.677  0.00  0.00           H
ATOM   2562  CD2 LEU X 155       9.721 -18.073   7.047  0.00  0.00           C
ATOM   2563 HD21 LEU X 155      10.117 -17.266   7.663  0.00  0.00           H
ATOM   2564 HD22 LEU X 155       8.899 -17.652   6.468  0.00  0.00           H
ATOM   2565 HD23 LEU X 155       9.386 -18.912   7.656  0.00  0.00           H
ATOM   2566  C   LEU X 155      13.646 -18.560   8.644  0.00  0.00           C
ATOM   2567  O   LEU X 155      13.170 -18.955   9.676  0.00  0.00           O
ATOM   2568  N   HID X 156      14.955 -18.589   8.390  0.00  0.00           N
ATOM   2569  H   HID X 156      15.264 -18.239   7.494  0.00  0.00           H
ATOM   2570  CA  HID X 156      15.958 -19.204   9.275  0.00  0.00           C
ATOM   2571  HA  HID X 156      15.605 -20.167   9.643  0.00  0.00           H
ATOM   2572  CB  HID X 156      17.376 -19.513   8.510  0.00  0.00           C
ATOM   2573  HB2 HID X 156      17.239 -20.142   7.630  0.00  0.00           H
ATOM   2574  HB3 HID X 156      17.755 -18.604   8.043  0.00  0.00           H
ATOM   2575  CG  HID X 156      18.441 -20.037   9.370  0.00  0.00           C
ATOM   2576  ND1 HID X 156      18.610 -21.264  10.037  0.00  0.00           N
ATOM   2577  HD1 HID X 156      17.932 -21.994  10.203  0.00  0.00           H
ATOM   2578  CE1 HID X 156      19.874 -21.384  10.506  0.00  0.00           C
ATOM   2579  HE1 HID X 156      20.150 -22.134  11.232  0.00  0.00           H
ATOM   2580  NE2 HID X 156      20.516 -20.211  10.304  0.00  0.00           N
ATOM   2581  CD2 HID X 156      19.655 -19.378   9.529  0.00  0.00           C
ATOM   2582  HD2 HID X 156      19.951 -18.421   9.126  0.00  0.00           H
ATOM   2583  C   HID X 156      16.232 -18.231  10.442  0.00  0.00           C
ATOM   2584  O   HID X 156      16.149 -18.655  11.611  0.00  0.00           O
ATOM   2585  N   ILE X 157      16.347 -16.877  10.165  0.00  0.00           N
ATOM   2586  H   ILE X 157      16.336 -16.543   9.212  0.00  0.00           H
ATOM   2587  CA  ILE X 157      16.496 -15.888  11.295  0.00  0.00           C
ATOM   2588  HA  ILE X 157      17.270 -16.220  11.986  0.00  0.00           H
ATOM   2589  CB  ILE X 157      16.862 -14.426  10.732  0.00  0.00           C
ATOM   2590  HB  ILE X 157      16.019 -13.988  10.197  0.00  0.00           H
ATOM   2591  CG2 ILE X 157      17.258 -13.486  11.880  0.00  0.00           C
ATOM   2592 HG21 ILE X 157      17.594 -14.069  12.737  0.00  0.00           H
ATOM   2593 HG22 ILE X 157      18.054 -12.770  11.679  0.00  0.00           H
ATOM   2594 HG23 ILE X 157      16.418 -12.970  12.345  0.00  0.00           H
ATOM   2595  CG1 ILE X 157      17.967 -14.520   9.618  0.00  0.00           C
ATOM   2596 HG12 ILE X 157      17.517 -15.084   8.801  0.00  0.00           H
ATOM   2597 HG13 ILE X 157      18.139 -13.516   9.230  0.00  0.00           H
ATOM   2598  CD1 ILE X 157      19.201 -15.153  10.079  0.00  0.00           C
ATOM   2599 HD11 ILE X 157      18.921 -16.031  10.661  0.00  0.00           H
ATOM   2600 HD12 ILE X 157      19.814 -15.459   9.231  0.00  0.00           H
ATOM   2601 HD13 ILE X 157      19.817 -14.444  10.632  0.00  0.00           H
ATOM   2602  C   ILE X 157      15.273 -15.772  12.074  0.00  0.00           C
ATOM   2603  O   ILE X 157      15.338 -15.740  13.248  0.00  0.00           O
ATOM   2604  N   LEU X 158      14.035 -15.797  11.474  0.00  0.00           N
ATOM   2605  H   LEU X 158      13.997 -15.910  10.471  0.00  0.00           H
ATOM   2606  CA  LEU X 158      12.778 -15.856  12.245  0.00  0.00           C
ATOM   2607  HA  LEU X 158      12.571 -14.953  12.818  0.00  0.00           H
ATOM   2608  CB  LEU X 158      11.541 -15.952  11.260  0.00  0.00           C
ATOM   2609  HB2 LEU X 158      11.838 -16.526  10.382  0.00  0.00           H
ATOM   2610  HB3 LEU X 158      10.768 -16.561  11.728  0.00  0.00           H
ATOM   2611  CG  LEU X 158      10.868 -14.663  10.878  0.00  0.00           C
ATOM   2612  HG  LEU X 158      10.264 -14.376  11.739  0.00  0.00           H
ATOM   2613  CD1 LEU X 158      11.778 -13.483  10.630  0.00  0.00           C
ATOM   2614 HD11 LEU X 158      11.244 -12.551  10.447  0.00  0.00           H
ATOM   2615 HD12 LEU X 158      12.519 -13.257  11.397  0.00  0.00           H
ATOM   2616 HD13 LEU X 158      12.355 -13.717   9.735  0.00  0.00           H
ATOM   2617  CD2 LEU X 158       9.912 -14.744   9.682  0.00  0.00           C
ATOM   2618 HD21 LEU X 158      10.408 -15.052   8.761  0.00  0.00           H
ATOM   2619 HD22 LEU X 158       9.180 -15.491   9.988  0.00  0.00           H
ATOM   2620 HD23 LEU X 158       9.406 -13.810   9.439  0.00  0.00           H
ATOM   2621  C   LEU X 158      12.701 -17.108  13.216  0.00  0.00           C
ATOM   2622  O   LEU X 158      12.070 -17.078  14.270  0.00  0.00           O
ATOM   2623  N   SER X 159      13.275 -18.211  12.781  0.00  0.00           N
ATOM   2624  H   SER X 159      13.825 -18.161  11.936  0.00  0.00           H
ATOM   2625  CA  SER X 159      13.181 -19.411  13.553  0.00  0.00           C
ATOM   2626  HA  SER X 159      12.114 -19.525  13.747  0.00  0.00           H
ATOM   2627  CB  SER X 159      13.637 -20.664  12.846  0.00  0.00           C
ATOM   2628  HB2 SER X 159      14.700 -20.496  12.673  0.00  0.00           H
ATOM   2629  HB3 SER X 159      13.643 -21.564  13.461  0.00  0.00           H
ATOM   2630  OG  SER X 159      12.937 -20.838  11.619  0.00  0.00           O
ATOM   2631  HG  SER X 159      13.224 -20.141  11.024  0.00  0.00           H
ATOM   2632  C   SER X 159      13.948 -19.243  14.871  0.00  0.00           C
ATOM   2633  O   SER X 159      13.485 -19.801  15.873  0.00  0.00           O
ATOM   2634  N   GLN X 160      15.099 -18.542  14.884  0.00  0.00           N
ATOM   2635  H   GLN X 160      15.527 -18.217  14.029  0.00  0.00           H
ATOM   2636  CA  GLN X 160      15.821 -18.265  16.144  0.00  0.00           C
ATOM   2637  HA  GLN X 160      15.919 -19.207  16.683  0.00  0.00           H
ATOM   2638  CB  GLN X 160      17.220 -17.731  15.858  0.00  0.00           C
ATOM   2639  HB2 GLN X 160      17.159 -16.676  15.593  0.00  0.00           H
ATOM   2640  HB3 GLN X 160      17.648 -17.635  16.856  0.00  0.00           H
ATOM   2641  CG  GLN X 160      18.123 -18.392  14.747  0.00  0.00           C
ATOM   2642  HG2 GLN X 160      17.900 -17.852  13.827  0.00  0.00           H
ATOM   2643  HG3 GLN X 160      19.166 -18.245  15.031  0.00  0.00           H
ATOM   2644  CD  GLN X 160      17.876 -19.964  14.594  0.00  0.00           C
ATOM   2645  OE1 GLN X 160      17.665 -20.729  15.548  0.00  0.00           O
ATOM   2646  NE2 GLN X 160      17.820 -20.412  13.349  0.00  0.00           N
ATOM   2647 HE21 GLN X 160      17.727 -21.411  13.227  0.00  0.00           H
ATOM   2648 HE22 GLN X 160      18.021 -19.833  12.546  0.00  0.00           H
ATOM   2649  C   GLN X 160      14.976 -17.236  16.962  0.00  0.00           C
ATOM   2650  O   GLN X 160      14.841 -17.476  18.102  0.00  0.00           O
ATOM   2651  N   LEU X 161      14.244 -16.254  16.368  0.00  0.00           N
ATOM   2652  H   LEU X 161      14.309 -16.239  15.360  0.00  0.00           H
ATOM   2653  CA  LEU X 161      13.600 -15.132  17.013  0.00  0.00           C
ATOM   2654  HA  LEU X 161      14.199 -14.688  17.807  0.00  0.00           H
ATOM   2655  CB  LEU X 161      13.187 -14.113  15.980  0.00  0.00           C
ATOM   2656  HB2 LEU X 161      12.747 -14.617  15.120  0.00  0.00           H
ATOM   2657  HB3 LEU X 161      12.383 -13.518  16.413  0.00  0.00           H
ATOM   2658  CG  LEU X 161      14.367 -13.258  15.399  0.00  0.00           C
ATOM   2659  HG  LEU X 161      15.185 -13.946  15.185  0.00  0.00           H
ATOM   2660  CD1 LEU X 161      14.017 -12.508  14.149  0.00  0.00           C
ATOM   2661 HD11 LEU X 161      14.917 -11.986  13.824  0.00  0.00           H
ATOM   2662 HD12 LEU X 161      13.741 -13.180  13.336  0.00  0.00           H
ATOM   2663 HD13 LEU X 161      13.334 -11.698  14.403  0.00  0.00           H
ATOM   2664  CD2 LEU X 161      14.898 -12.213  16.378  0.00  0.00           C
ATOM   2665 HD21 LEU X 161      15.917 -11.908  16.141  0.00  0.00           H
ATOM   2666 HD22 LEU X 161      14.180 -11.400  16.487  0.00  0.00           H
ATOM   2667 HD23 LEU X 161      14.945 -12.566  17.408  0.00  0.00           H
ATOM   2668  C   LEU X 161      12.338 -15.622  17.824  0.00  0.00           C
ATOM   2669  O   LEU X 161      12.006 -14.908  18.790  0.00  0.00           O
ATOM   2670  N   GLY X 162      11.716 -16.675  17.399  0.00  0.00           N
ATOM   2671  H   GLY X 162      12.030 -17.031  16.507  0.00  0.00           H
ATOM   2672  CA  GLY X 162      10.450 -17.200  17.852  0.00  0.00           C
ATOM   2673  HA2 GLY X 162      10.384 -17.006  18.922  0.00  0.00           H
ATOM   2674  HA3 GLY X 162      10.314 -18.273  17.716  0.00  0.00           H
ATOM   2675  C   GLY X 162       9.159 -16.640  17.287  0.00  0.00           C
ATOM   2676  O   GLY X 162       9.007 -16.322  16.132  0.00  0.00           O
ATOM   2677  N   ASP X 163       8.251 -16.426  18.269  0.00  0.00           N
ATOM   2678  H   ASP X 163       8.296 -16.810  19.202  0.00  0.00           H
ATOM   2679  CA  ASP X 163       6.979 -15.671  17.872  0.00  0.00           C
ATOM   2680  HA  ASP X 163       6.837 -16.011  16.846  0.00  0.00           H
ATOM   2681  CB  ASP X 163       5.841 -16.006  18.846  0.00  0.00           C
ATOM   2682  HB2 ASP X 163       6.099 -15.597  19.823  0.00  0.00           H
ATOM   2683  HB3 ASP X 163       4.999 -15.341  18.652  0.00  0.00           H
ATOM   2684  CG  ASP X 163       5.423 -17.489  18.934  0.00  0.00           C
ATOM   2685  OD1 ASP X 163       5.382 -18.180  17.928  0.00  0.00           O
ATOM   2686  OD2 ASP X 163       4.864 -17.922  20.004  0.00  0.00           O
ATOM   2687  C   ASP X 163       7.250 -14.150  17.715  0.00  0.00           C
ATOM   2688  O   ASP X 163       8.206 -13.647  18.234  0.00  0.00           O
ATOM   2689  N   PRO X 164       6.374 -13.380  17.060  0.00  0.00           N
ATOM   2690  CD  PRO X 164       5.183 -13.785  16.346  0.00  0.00           C
ATOM   2691  HD2 PRO X 164       4.331 -13.775  17.025  0.00  0.00           H
ATOM   2692  HD3 PRO X 164       5.220 -14.793  15.933  0.00  0.00           H
ATOM   2693  CG  PRO X 164       4.975 -12.702  15.189  0.00  0.00           C
ATOM   2694  HG2 PRO X 164       5.678 -12.824  14.365  0.00  0.00           H
ATOM   2695  HG3 PRO X 164       3.932 -12.591  14.894  0.00  0.00           H
ATOM   2696  CB  PRO X 164       5.425 -11.509  15.965  0.00  0.00           C
ATOM   2697  HB2 PRO X 164       5.663 -10.796  15.176  0.00  0.00           H
ATOM   2698  HB3 PRO X 164       4.655 -11.045  16.581  0.00  0.00           H
ATOM   2699  CA  PRO X 164       6.645 -11.982  16.757  0.00  0.00           C
ATOM   2700  HA  PRO X 164       7.545 -11.874  16.152  0.00  0.00           H
ATOM   2701  C   PRO X 164       6.641 -11.030  17.968  0.00  0.00           C
ATOM   2702  O   PRO X 164       6.252 -11.503  19.053  0.00  0.00           O
ATOM   2703  N   GLU X 165       6.858  -9.720  17.766  0.00  0.00           N
ATOM   2704  H   GLU X 165       7.042  -9.503  16.797  0.00  0.00           H
ATOM   2705  CA  GLU X 165       6.759  -8.534  18.724  0.00  0.00           C
ATOM   2706  HA  GLU X 165       7.341  -8.679  19.635  0.00  0.00           H
ATOM   2707  CB  GLU X 165       7.207  -7.254  18.044  0.00  0.00           C
ATOM   2708  HB2 GLU X 165       6.572  -7.191  17.160  0.00  0.00           H
ATOM   2709  HB3 GLU X 165       7.014  -6.457  18.762  0.00  0.00           H
ATOM   2710  CG  GLU X 165       8.757  -7.222  17.707  0.00  0.00           C
ATOM   2711  HG2 GLU X 165       8.969  -8.086  17.078  0.00  0.00           H
ATOM   2712  HG3 GLU X 165       8.922  -6.359  17.061  0.00  0.00           H
ATOM   2713  CD  GLU X 165       9.702  -7.136  18.831  0.00  0.00           C
ATOM   2714  OE1 GLU X 165       9.392  -6.504  19.815  0.00  0.00           O
ATOM   2715  OE2 GLU X 165      10.799  -7.709  18.711  0.00  0.00           O
ATOM   2716  C   GLU X 165       5.248  -8.431  19.218  0.00  0.00           C
ATOM   2717  O   GLU X 165       4.306  -8.555  18.372  0.00  0.00           O
ATOM   2718  N   VAL X 166       5.012  -8.086  20.458  0.00  0.00           N
ATOM   2719  H   VAL X 166       5.817  -7.924  21.046  0.00  0.00           H
ATOM   2720  CA  VAL X 166       3.707  -8.196  21.085  0.00  0.00           C
ATOM   2721  HA  VAL X 166       3.265  -9.078  20.621  0.00  0.00           H
ATOM   2722  CB  VAL X 166       3.906  -8.526  22.587  0.00  0.00           C
ATOM   2723  HB  VAL X 166       4.481  -7.765  23.116  0.00  0.00           H
ATOM   2724  CG1 VAL X 166       2.603  -8.621  23.327  0.00  0.00           C
ATOM   2725 HG11 VAL X 166       1.894  -9.333  22.907  0.00  0.00           H
ATOM   2726 HG12 VAL X 166       2.697  -9.003  24.344  0.00  0.00           H
ATOM   2727 HG13 VAL X 166       2.030  -7.694  23.285  0.00  0.00           H
ATOM   2728  CG2 VAL X 166       4.689  -9.830  22.745  0.00  0.00           C
ATOM   2729 HG21 VAL X 166       4.187 -10.735  22.402  0.00  0.00           H
ATOM   2730 HG22 VAL X 166       5.567  -9.807  22.100  0.00  0.00           H
ATOM   2731 HG23 VAL X 166       4.988  -9.844  23.794  0.00  0.00           H
ATOM   2732  C   VAL X 166       2.896  -6.857  20.914  0.00  0.00           C
ATOM   2733  O   VAL X 166       3.460  -5.796  21.229  0.00  0.00           O
ATOM   2734  N   PRO X 167       1.570  -6.775  20.602  0.00  0.00           N
ATOM   2735  CD  PRO X 167       0.722  -7.988  20.367  0.00  0.00           C
ATOM   2736  HD2 PRO X 167       0.726  -8.664  21.222  0.00  0.00           H
ATOM   2737  HD3 PRO X 167       1.187  -8.348  19.449  0.00  0.00           H
ATOM   2738  CG  PRO X 167      -0.618  -7.419  20.161  0.00  0.00           C
ATOM   2739  HG2 PRO X 167      -1.264  -7.972  19.480  0.00  0.00           H
ATOM   2740  HG3 PRO X 167      -1.152  -7.138  21.069  0.00  0.00           H
ATOM   2741  CB  PRO X 167      -0.258  -6.045  19.460  0.00  0.00           C
ATOM   2742  HB2 PRO X 167       0.074  -6.254  18.443  0.00  0.00           H
ATOM   2743  HB3 PRO X 167      -1.052  -5.299  19.447  0.00  0.00           H
ATOM   2744  CA  PRO X 167       0.865  -5.555  20.288  0.00  0.00           C
ATOM   2745  HA  PRO X 167       1.329  -4.939  19.518  0.00  0.00           H
ATOM   2746  C   PRO X 167       0.425  -4.819  21.590  0.00  0.00           C
ATOM   2747  O   PRO X 167       0.600  -5.338  22.693  0.00  0.00           O
ATOM   2748  N   VAL X 168      -0.220  -3.628  21.471  0.00  0.00           N
ATOM   2749  H   VAL X 168      -0.340  -3.149  20.590  0.00  0.00           H
ATOM   2750  CA  VAL X 168      -0.799  -3.048  22.687  0.00  0.00           C
ATOM   2751  HA  VAL X 168      -0.810  -3.769  23.505  0.00  0.00           H
ATOM   2752  CB  VAL X 168       0.077  -1.796  23.086  0.00  0.00           C
ATOM   2753  HB  VAL X 168      -0.310  -1.319  23.985  0.00  0.00           H
ATOM   2754  CG1 VAL X 168       1.424  -2.224  23.650  0.00  0.00           C
ATOM   2755 HG11 VAL X 168       1.287  -3.093  24.293  0.00  0.00           H
ATOM   2756 HG12 VAL X 168       2.051  -2.511  22.806  0.00  0.00           H
ATOM   2757 HG13 VAL X 168       1.890  -1.487  24.303  0.00  0.00           H
ATOM   2758  CG2 VAL X 168       0.306  -0.712  22.043  0.00  0.00           C
ATOM   2759 HG21 VAL X 168       0.999  -1.029  21.263  0.00  0.00           H
ATOM   2760 HG22 VAL X 168      -0.679  -0.424  21.675  0.00  0.00           H
ATOM   2761 HG23 VAL X 168       0.624   0.173  22.593  0.00  0.00           H
ATOM   2762  C   VAL X 168      -2.317  -2.693  22.716  0.00  0.00           C
ATOM   2763  O   VAL X 168      -2.903  -2.657  21.659  0.00  0.00           O
ATOM   2764  N   ARG X 169      -2.867  -2.464  23.875  0.00  0.00           N
ATOM   2765  H   ARG X 169      -2.153  -2.297  24.571  0.00  0.00           H
ATOM   2766  CA  ARG X 169      -4.324  -2.153  24.159  0.00  0.00           C
ATOM   2767  HA  ARG X 169      -5.056  -2.894  23.837  0.00  0.00           H
ATOM   2768  CB  ARG X 169      -4.435  -1.927  25.737  0.00  0.00           C
ATOM   2769  HB2 ARG X 169      -5.470  -1.783  26.047  0.00  0.00           H
ATOM   2770  HB3 ARG X 169      -4.073  -2.852  26.185  0.00  0.00           H
ATOM   2771  CG  ARG X 169      -3.645  -0.750  26.351  0.00  0.00           C
ATOM   2772  HG2 ARG X 169      -2.578  -0.972  26.352  0.00  0.00           H
ATOM   2773  HG3 ARG X 169      -3.917   0.159  25.815  0.00  0.00           H
ATOM   2774  CD  ARG X 169      -4.105  -0.385  27.847  0.00  0.00           C
ATOM   2775  HD2 ARG X 169      -5.193  -0.340  27.908  0.00  0.00           H
ATOM   2776  HD3 ARG X 169      -3.845  -1.211  28.508  0.00  0.00           H
ATOM   2777  NE  ARG X 169      -3.499   0.895  28.335  0.00  0.00           N
ATOM   2778  HE  ARG X 169      -2.596   0.700  28.744  0.00  0.00           H
ATOM   2779  CZ  ARG X 169      -4.026   2.117  28.348  0.00  0.00           C
ATOM   2780  NH1 ARG X 169      -5.175   2.356  27.930  0.00  0.00           N
ATOM   2781 HH11 ARG X 169      -5.325   3.350  27.833  0.00  0.00           H
ATOM   2782 HH12 ARG X 169      -5.686   1.623  27.460  0.00  0.00           H
ATOM   2783  NH2 ARG X 169      -3.416   3.039  28.952  0.00  0.00           N
ATOM   2784 HH21 ARG X 169      -4.016   3.742  29.358  0.00  0.00           H
ATOM   2785 HH22 ARG X 169      -2.487   2.975  29.342  0.00  0.00           H
ATOM   2786  C   ARG X 169      -4.747  -0.862  23.536  0.00  0.00           C
ATOM   2787  O   ARG X 169      -3.887  -0.019  23.174  0.00  0.00           O
ATOM   2788  N   ASN X 170      -6.046  -0.738  23.371  0.00  0.00           N
ATOM   2789  H   ASN X 170      -6.596  -1.533  23.663  0.00  0.00           H
ATOM   2790  CA  ASN X 170      -6.556   0.582  23.085  0.00  0.00           C
ATOM   2791  HA  ASN X 170      -5.918   1.070  22.348  0.00  0.00           H
ATOM   2792  CB  ASN X 170      -7.938   0.390  22.435  0.00  0.00           C
ATOM   2793  HB2 ASN X 170      -7.824  -0.462  21.763  0.00  0.00           H
ATOM   2794  HB3 ASN X 170      -8.542   0.124  23.302  0.00  0.00           H
ATOM   2795  CG  ASN X 170      -8.453   1.578  21.589  0.00  0.00           C
ATOM   2796  OD1 ASN X 170      -7.964   2.027  20.547  0.00  0.00           O
ATOM   2797  ND2 ASN X 170      -9.610   2.133  21.967  0.00  0.00           N
ATOM   2798 HD21 ASN X 170      -9.953   2.876  21.375  0.00  0.00           H
ATOM   2799 HD22 ASN X 170     -10.167   1.853  22.762  0.00  0.00           H
ATOM   2800  C   ASN X 170      -6.562   1.509  24.288  0.00  0.00           C
ATOM   2801  O   ASN X 170      -6.501   1.020  25.372  0.00  0.00           O
ATOM   2802  N   LEU X 171      -6.608   2.802  23.999  0.00  0.00           N
ATOM   2803  H   LEU X 171      -6.791   2.989  23.023  0.00  0.00           H
ATOM   2804  CA  LEU X 171      -6.815   3.930  24.882  0.00  0.00           C
ATOM   2805  HA  LEU X 171      -6.214   3.850  25.789  0.00  0.00           H
ATOM   2806  CB  LEU X 171      -6.338   5.207  24.159  0.00  0.00           C
ATOM   2807  HB2 LEU X 171      -6.825   5.311  23.190  0.00  0.00           H
ATOM   2808  HB3 LEU X 171      -6.675   6.073  24.729  0.00  0.00           H
ATOM   2809  CG  LEU X 171      -4.784   5.226  24.012  0.00  0.00           C
ATOM   2810  HG  LEU X 171      -4.419   5.277  25.038  0.00  0.00           H
ATOM   2811  CD1 LEU X 171      -4.120   4.058  23.292  0.00  0.00           C
ATOM   2812 HD11 LEU X 171      -4.562   3.775  22.337  0.00  0.00           H
ATOM   2813 HD12 LEU X 171      -3.074   4.246  23.052  0.00  0.00           H
ATOM   2814 HD13 LEU X 171      -4.163   3.241  24.013  0.00  0.00           H
ATOM   2815  CD2 LEU X 171      -4.349   6.593  23.390  0.00  0.00           C
ATOM   2816 HD21 LEU X 171      -4.613   6.738  22.342  0.00  0.00           H
ATOM   2817 HD22 LEU X 171      -4.816   7.412  23.938  0.00  0.00           H
ATOM   2818 HD23 LEU X 171      -3.267   6.664  23.284  0.00  0.00           H
ATOM   2819  C   LEU X 171      -8.204   4.167  25.357  0.00  0.00           C
ATOM   2820  O   LEU X 171      -9.157   3.845  24.703  0.00  0.00           O
ATOM   2821  N   THR X 172      -8.312   4.680  26.597  0.00  0.00           N
ATOM   2822  H   THR X 172      -7.537   5.217  26.960  0.00  0.00           H
ATOM   2823  CA  THR X 172      -9.569   4.835  27.378  0.00  0.00           C
ATOM   2824  HA  THR X 172     -10.391   4.404  26.806  0.00  0.00           H
ATOM   2825  CB  THR X 172      -9.373   4.018  28.610  0.00  0.00           C
ATOM   2826  HB  THR X 172     -10.317   4.134  29.144  0.00  0.00           H
ATOM   2827  CG2 THR X 172      -9.098   2.540  28.436  0.00  0.00           C
ATOM   2828 HG21 THR X 172      -8.181   2.419  27.858  0.00  0.00           H
ATOM   2829 HG22 THR X 172      -8.943   2.063  29.404  0.00  0.00           H
ATOM   2830 HG23 THR X 172      -9.959   2.107  27.926  0.00  0.00           H
ATOM   2831  OG1 THR X 172      -8.362   4.560  29.384  0.00  0.00           O
ATOM   2832  HG1 THR X 172      -7.538   4.503  28.895  0.00  0.00           H
ATOM   2833  C   THR X 172      -9.844   6.299  27.663  0.00  0.00           C
ATOM   2834  O   THR X 172      -8.993   7.126  27.290  0.00  0.00           O
ATOM   2835  N   ALA X 173     -11.042   6.620  28.123  0.00  0.00           N
ATOM   2836  H   ALA X 173     -11.756   5.920  28.264  0.00  0.00           H
ATOM   2837  CA  ALA X 173     -11.278   7.899  28.749  0.00  0.00           C
ATOM   2838  HA  ALA X 173     -11.270   8.655  27.964  0.00  0.00           H
ATOM   2839  CB  ALA X 173     -12.803   7.954  29.202  0.00  0.00           C
ATOM   2840  HB1 ALA X 173     -12.985   7.545  30.196  0.00  0.00           H
ATOM   2841  HB2 ALA X 173     -13.131   8.992  29.143  0.00  0.00           H
ATOM   2842  HB3 ALA X 173     -13.526   7.500  28.525  0.00  0.00           H
ATOM   2843  C   ALA X 173     -10.268   8.215  29.822  0.00  0.00           C
ATOM   2844  O   ALA X 173      -9.730   9.320  29.881  0.00  0.00           O
ATOM   2845  N   GLU X 174      -9.944   7.232  30.667  0.00  0.00           N
ATOM   2846  H   GLU X 174     -10.354   6.321  30.521  0.00  0.00           H
ATOM   2847  CA  GLU X 174      -9.135   7.477  31.874  0.00  0.00           C
ATOM   2848  HA  GLU X 174      -9.705   8.209  32.445  0.00  0.00           H
ATOM   2849  CB  GLU X 174      -9.146   6.152  32.646  0.00  0.00           C
ATOM   2850  HB2 GLU X 174      -8.940   5.334  31.956  0.00  0.00           H
ATOM   2851  HB3 GLU X 174      -8.335   6.071  33.370  0.00  0.00           H
ATOM   2852  CG  GLU X 174     -10.446   5.829  33.404  0.00  0.00           C
ATOM   2853  HG2 GLU X 174     -10.330   4.865  33.898  0.00  0.00           H
ATOM   2854  HG3 GLU X 174     -10.630   6.488  34.253  0.00  0.00           H
ATOM   2855  CD  GLU X 174     -11.709   5.760  32.536  0.00  0.00           C
ATOM   2856  OE1 GLU X 174     -12.729   6.451  32.688  0.00  0.00           O
ATOM   2857  OE2 GLU X 174     -11.649   4.938  31.597  0.00  0.00           O
ATOM   2858  C   GLU X 174      -7.694   8.036  31.577  0.00  0.00           C
ATOM   2859  O   GLU X 174      -7.100   8.867  32.304  0.00  0.00           O
ATOM   2860  N   ASP X 175      -7.208   7.551  30.500  0.00  0.00           N
ATOM   2861  H   ASP X 175      -7.711   6.833  29.998  0.00  0.00           H
ATOM   2862  CA  ASP X 175      -5.918   8.100  29.991  0.00  0.00           C
ATOM   2863  HA  ASP X 175      -5.174   7.688  30.673  0.00  0.00           H
ATOM   2864  CB  ASP X 175      -5.623   7.364  28.633  0.00  0.00           C
ATOM   2865  HB2 ASP X 175      -6.426   7.549  27.920  0.00  0.00           H
ATOM   2866  HB3 ASP X 175      -4.662   7.610  28.182  0.00  0.00           H
ATOM   2867  CG  ASP X 175      -5.489   5.791  28.722  0.00  0.00           C
ATOM   2868  OD1 ASP X 175      -5.961   5.007  27.861  0.00  0.00           O
ATOM   2869  OD2 ASP X 175      -4.897   5.271  29.660  0.00  0.00           O
ATOM   2870  C   ASP X 175      -5.880   9.672  29.762  0.00  0.00           C
ATOM   2871  O   ASP X 175      -4.927  10.317  30.112  0.00  0.00           O
ATOM   2872  N   PHE X 176      -6.960  10.240  29.312  0.00  0.00           N
ATOM   2873  H   PHE X 176      -7.768   9.638  29.248  0.00  0.00           H
ATOM   2874  CA  PHE X 176      -7.218  11.673  29.151  0.00  0.00           C
ATOM   2875  HA  PHE X 176      -6.228  12.114  29.033  0.00  0.00           H
ATOM   2876  CB  PHE X 176      -7.946  12.008  27.856  0.00  0.00           C
ATOM   2877  HB2 PHE X 176      -8.852  11.406  27.785  0.00  0.00           H
ATOM   2878  HB3 PHE X 176      -8.230  13.060  27.869  0.00  0.00           H
ATOM   2879  CG  PHE X 176      -7.077  11.692  26.637  0.00  0.00           C
ATOM   2880  CD1 PHE X 176      -7.267  10.481  25.903  0.00  0.00           C
ATOM   2881  HD1 PHE X 176      -8.056   9.801  26.191  0.00  0.00           H
ATOM   2882  CE1 PHE X 176      -6.399  10.153  24.831  0.00  0.00           C
ATOM   2883  HE1 PHE X 176      -6.587   9.228  24.306  0.00  0.00           H
ATOM   2884  CZ  PHE X 176      -5.406  11.007  24.489  0.00  0.00           C
ATOM   2885  HZ  PHE X 176      -4.740  10.828  23.658  0.00  0.00           H
ATOM   2886  CE2 PHE X 176      -5.241  12.245  25.156  0.00  0.00           C
ATOM   2887  HE2 PHE X 176      -4.458  12.925  24.856  0.00  0.00           H
ATOM   2888  CD2 PHE X 176      -6.015  12.572  26.294  0.00  0.00           C
ATOM   2889  HD2 PHE X 176      -5.681  13.368  26.943  0.00  0.00           H
ATOM   2890  C   PHE X 176      -7.999  12.276  30.360  0.00  0.00           C
ATOM   2891  O   PHE X 176      -8.693  13.275  30.264  0.00  0.00           O
ATOM   2892  N   GLN X 177      -7.979  11.632  31.501  0.00  0.00           N
ATOM   2893  H   GLN X 177      -7.584  10.703  31.534  0.00  0.00           H
ATOM   2894  CA  GLN X 177      -8.305  12.176  32.868  0.00  0.00           C
ATOM   2895  HA  GLN X 177      -8.645  13.197  32.697  0.00  0.00           H
ATOM   2896  CB  GLN X 177      -9.225  11.256  33.594  0.00  0.00           C
ATOM   2897  HB2 GLN X 177      -8.803  10.252  33.553  0.00  0.00           H
ATOM   2898  HB3 GLN X 177      -9.407  11.640  34.598  0.00  0.00           H
ATOM   2899  CG  GLN X 177     -10.580  11.112  33.025  0.00  0.00           C
ATOM   2900  HG2 GLN X 177     -11.039  12.048  33.345  0.00  0.00           H
ATOM   2901  HG3 GLN X 177     -10.495  11.115  31.939  0.00  0.00           H
ATOM   2902  CD  GLN X 177     -11.315   9.880  33.508  0.00  0.00           C
ATOM   2903  OE1 GLN X 177     -11.321   9.479  34.657  0.00  0.00           O
ATOM   2904  NE2 GLN X 177     -12.057   9.287  32.605  0.00  0.00           N
ATOM   2905 HE21 GLN X 177     -12.457   8.377  32.778  0.00  0.00           H
ATOM   2906 HE22 GLN X 177     -12.358   9.772  31.772  0.00  0.00           H
ATOM   2907  C   GLN X 177      -7.015  12.336  33.757  0.00  0.00           C
ATOM   2908  O   GLN X 177      -6.923  13.269  34.501  0.00  0.00           O
ATOM   2909  N   ARG X 178      -5.988  11.473  33.544  0.00  0.00           N
ATOM   2910  H   ARG X 178      -6.070  10.690  32.911  0.00  0.00           H
ATOM   2911  CA  ARG X 178      -4.623  11.695  34.126  0.00  0.00           C
ATOM   2912  HA  ARG X 178      -4.755  12.062  35.144  0.00  0.00           H
ATOM   2913  CB  ARG X 178      -3.882  10.359  34.172  0.00  0.00           C
ATOM   2914  HB2 ARG X 178      -4.498   9.730  34.815  0.00  0.00           H
ATOM   2915  HB3 ARG X 178      -3.843   9.915  33.177  0.00  0.00           H
ATOM   2916  CG  ARG X 178      -2.432  10.471  34.824  0.00  0.00           C
ATOM   2917  HG2 ARG X 178      -1.622  10.951  34.275  0.00  0.00           H
ATOM   2918  HG3 ARG X 178      -2.616  11.151  35.655  0.00  0.00           H
ATOM   2919  CD  ARG X 178      -1.936   9.186  35.429  0.00  0.00           C
ATOM   2920  HD2 ARG X 178      -2.628   8.828  36.191  0.00  0.00           H
ATOM   2921  HD3 ARG X 178      -1.941   8.443  34.631  0.00  0.00           H
ATOM   2922  NE  ARG X 178      -0.570   9.310  36.022  0.00  0.00           N
ATOM   2923  HE  ARG X 178      -0.548   9.722  36.944  0.00  0.00           H
ATOM   2924  CZ  ARG X 178       0.546   9.010  35.382  0.00  0.00           C
ATOM   2925  NH1 ARG X 178       0.557   8.695  34.152  0.00  0.00           N
ATOM   2926 HH11 ARG X 178       1.349   8.343  33.633  0.00  0.00           H
ATOM   2927 HH12 ARG X 178      -0.304   8.594  33.635  0.00  0.00           H
ATOM   2928  NH2 ARG X 178       1.706   8.990  35.918  0.00  0.00           N
ATOM   2929 HH21 ARG X 178       2.509   8.894  35.314  0.00  0.00           H
ATOM   2930 HH22 ARG X 178       1.848   9.430  36.815  0.00  0.00           H
ATOM   2931  C   ARG X 178      -3.784  12.753  33.405  0.00  0.00           C
ATOM   2932  O   ARG X 178      -3.211  13.686  34.029  0.00  0.00           O
ATOM   2933  N   CYS X 179      -3.800  12.716  32.064  0.00  0.00           N
ATOM   2934  H   CYS X 179      -4.226  11.893  31.663  0.00  0.00           H
ATOM   2935  CA  CYS X 179      -3.193  13.775  31.288  0.00  0.00           C
ATOM   2936  HA  CYS X 179      -2.514  14.389  31.881  0.00  0.00           H
ATOM   2937  CB  CYS X 179      -2.481  13.044  30.176  0.00  0.00           C
ATOM   2938  HB2 CYS X 179      -1.722  12.338  30.511  0.00  0.00           H
ATOM   2939  HB3 CYS X 179      -3.146  12.535  29.478  0.00  0.00           H
ATOM   2940  SG  CYS X 179      -1.556  14.297  29.246  0.00  0.00           S
ATOM   2941  HG  CYS X 179      -2.715  14.875  28.917  0.00  0.00           H
ATOM   2942  C   CYS X 179      -4.236  14.806  30.802  0.00  0.00           C
ATOM   2943  O   CYS X 179      -5.404  14.473  30.669  0.00  0.00           O
ATOM   2944  N   MET X 180      -3.844  16.058  30.650  0.00  0.00           N
ATOM   2945  H   MET X 180      -2.883  16.170  30.939  0.00  0.00           H
ATOM   2946  CA  MET X 180      -4.636  17.225  30.257  0.00  0.00           C
ATOM   2947  HA  MET X 180      -5.713  17.128  30.398  0.00  0.00           H
ATOM   2948  CB  MET X 180      -4.241  18.397  31.254  0.00  0.00           C
ATOM   2949  HB2 MET X 180      -4.186  18.071  32.292  0.00  0.00           H
ATOM   2950  HB3 MET X 180      -3.223  18.656  30.963  0.00  0.00           H
ATOM   2951  CG  MET X 180      -5.141  19.664  31.134  0.00  0.00           C
ATOM   2952  HG2 MET X 180      -5.289  19.822  30.065  0.00  0.00           H
ATOM   2953  HG3 MET X 180      -6.123  19.641  31.607  0.00  0.00           H
ATOM   2954  SD  MET X 180      -4.174  21.106  31.731  0.00  0.00           S
ATOM   2955  CE  MET X 180      -4.027  20.847  33.523  0.00  0.00           C
ATOM   2956  HE1 MET X 180      -5.051  20.693  33.862  0.00  0.00           H
ATOM   2957  HE2 MET X 180      -3.340  20.006  33.619  0.00  0.00           H
ATOM   2958  HE3 MET X 180      -3.594  21.792  33.853  0.00  0.00           H
ATOM   2959  C   MET X 180      -4.541  17.534  28.737  0.00  0.00           C
ATOM   2960  O   MET X 180      -3.483  17.177  28.133  0.00  0.00           O
ATOM   2961  N   SER X 181      -5.543  18.046  28.061  0.00  0.00           N
ATOM   2962  H   SER X 181      -6.266  18.426  28.654  0.00  0.00           H
ATOM   2963  CA  SER X 181      -5.642  18.107  26.579  0.00  0.00           C
ATOM   2964  HA  SER X 181      -4.688  17.713  26.230  0.00  0.00           H
ATOM   2965  CB  SER X 181      -6.712  17.145  26.176  0.00  0.00           C
ATOM   2966  HB2 SER X 181      -7.640  17.515  26.612  0.00  0.00           H
ATOM   2967  HB3 SER X 181      -6.844  17.208  25.096  0.00  0.00           H
ATOM   2968  OG  SER X 181      -6.354  15.807  26.515  0.00  0.00           O
ATOM   2969  HG  SER X 181      -7.056  15.491  27.089  0.00  0.00           H
ATOM   2970  C   SER X 181      -5.873  19.503  25.952  0.00  0.00           C
ATOM   2971  O   SER X 181      -6.371  20.384  26.623  0.00  0.00           O
ATOM   2972  N   PRO X 182      -5.613  19.736  24.629  0.00  0.00           N
ATOM   2973  CD  PRO X 182      -5.046  18.805  23.669  0.00  0.00           C
ATOM   2974  HD2 PRO X 182      -5.788  18.054  23.400  0.00  0.00           H
ATOM   2975  HD3 PRO X 182      -4.187  18.234  24.024  0.00  0.00           H
ATOM   2976  CG  PRO X 182      -4.386  19.645  22.511  0.00  0.00           C
ATOM   2977  HG2 PRO X 182      -3.364  19.953  22.730  0.00  0.00           H
ATOM   2978  HG3 PRO X 182      -4.464  18.947  21.677  0.00  0.00           H
ATOM   2979  CB  PRO X 182      -5.368  20.735  22.462  0.00  0.00           C
ATOM   2980  HB2 PRO X 182      -4.908  21.616  22.013  0.00  0.00           H
ATOM   2981  HB3 PRO X 182      -6.337  20.423  22.074  0.00  0.00           H
ATOM   2982  CA  PRO X 182      -5.664  21.027  23.968  0.00  0.00           C
ATOM   2983  HA  PRO X 182      -4.852  21.596  24.419  0.00  0.00           H
ATOM   2984  C   PRO X 182      -7.001  21.723  24.037  0.00  0.00           C
ATOM   2985  O   PRO X 182      -8.037  21.123  23.916  0.00  0.00           O
ATOM   2986  N   GLU X 183      -6.915  22.959  24.377  0.00  0.00           N
ATOM   2987  H   GLU X 183      -6.007  23.395  24.460  0.00  0.00           H
ATOM   2988  CA  GLU X 183      -8.133  23.796  24.568  0.00  0.00           C
ATOM   2989  HA  GLU X 183      -8.772  23.150  25.170  0.00  0.00           H
ATOM   2990  CB  GLU X 183      -7.779  24.923  25.489  0.00  0.00           C
ATOM   2991  HB2 GLU X 183      -8.636  25.195  26.105  0.00  0.00           H
ATOM   2992  HB3 GLU X 183      -7.098  24.539  26.248  0.00  0.00           H
ATOM   2993  CG  GLU X 183      -7.070  26.071  24.772  0.00  0.00           C
ATOM   2994  HG2 GLU X 183      -6.535  26.557  25.588  0.00  0.00           H
ATOM   2995  HG3 GLU X 183      -6.334  25.730  24.044  0.00  0.00           H
ATOM   2996  CD  GLU X 183      -7.946  27.138  24.100  0.00  0.00           C
ATOM   2997  OE1 GLU X 183      -7.399  27.935  23.354  0.00  0.00           O
ATOM   2998  OE2 GLU X 183      -9.129  27.288  24.408  0.00  0.00           O
ATOM   2999  C   GLU X 183      -8.981  24.071  23.290  0.00  0.00           C
ATOM   3000  O   GLU X 183      -8.413  24.015  22.206  0.00  0.00           O
ATOM   3001  N   PRO X 184     -10.322  24.344  23.359  0.00  0.00           N
ATOM   3002  CD  PRO X 184     -11.098  24.474  24.570  0.00  0.00           C
ATOM   3003  HD2 PRO X 184     -10.863  25.391  25.111  0.00  0.00           H
ATOM   3004  HD3 PRO X 184     -10.920  23.587  25.179  0.00  0.00           H
ATOM   3005  CG  PRO X 184     -12.594  24.487  24.157  0.00  0.00           C
ATOM   3006  HG2 PRO X 184     -13.126  23.565  24.390  0.00  0.00           H
ATOM   3007  HG3 PRO X 184     -13.135  25.181  24.801  0.00  0.00           H
ATOM   3008  CB  PRO X 184     -12.637  24.721  22.594  0.00  0.00           C
ATOM   3009  HB2 PRO X 184     -13.167  23.936  22.055  0.00  0.00           H
ATOM   3010  HB3 PRO X 184     -12.918  25.751  22.377  0.00  0.00           H
ATOM   3011  CA  PRO X 184     -11.174  24.523  22.136  0.00  0.00           C
ATOM   3012  HA  PRO X 184     -11.137  23.548  21.650  0.00  0.00           H
ATOM   3013  C   PRO X 184     -10.777  25.576  21.106  0.00  0.00           C
ATOM   3014  O   PRO X 184     -11.025  25.430  19.889  0.00  0.00           O
ATOM   3015  N   GLY X 185     -10.199  26.656  21.596  0.00  0.00           N
ATOM   3016  H   GLY X 185     -10.201  26.838  22.589  0.00  0.00           H
ATOM   3017  CA  GLY X 185      -9.761  27.798  20.747  0.00  0.00           C
ATOM   3018  HA2 GLY X 185      -9.442  28.610  21.401  0.00  0.00           H
ATOM   3019  HA3 GLY X 185     -10.514  28.309  20.147  0.00  0.00           H
ATOM   3020  C   GLY X 185      -8.607  27.359  19.948  0.00  0.00           C
ATOM   3021  O   GLY X 185      -8.581  27.551  18.745  0.00  0.00           O
ATOM   3022  N   LEU X 186      -7.552  26.816  20.628  0.00  0.00           N
ATOM   3023  H   LEU X 186      -7.553  26.910  21.633  0.00  0.00           H
ATOM   3024  CA  LEU X 186      -6.325  26.332  20.068  0.00  0.00           C
ATOM   3025  HA  LEU X 186      -5.879  27.170  19.533  0.00  0.00           H
ATOM   3026  CB  LEU X 186      -5.319  25.885  21.133  0.00  0.00           C
ATOM   3027  HB2 LEU X 186      -5.233  26.682  21.871  0.00  0.00           H
ATOM   3028  HB3 LEU X 186      -5.827  25.044  21.606  0.00  0.00           H
ATOM   3029  CG  LEU X 186      -3.872  25.419  20.693  0.00  0.00           C
ATOM   3030  HG  LEU X 186      -3.880  24.680  19.892  0.00  0.00           H
ATOM   3031  CD1 LEU X 186      -3.019  26.681  20.252  0.00  0.00           C
ATOM   3032 HD11 LEU X 186      -3.071  27.375  21.091  0.00  0.00           H
ATOM   3033 HD12 LEU X 186      -1.981  26.405  20.070  0.00  0.00           H
ATOM   3034 HD13 LEU X 186      -3.500  27.123  19.380  0.00  0.00           H
ATOM   3035  CD2 LEU X 186      -3.305  24.578  21.828  0.00  0.00           C
ATOM   3036 HD21 LEU X 186      -3.298  25.093  22.788  0.00  0.00           H
ATOM   3037 HD22 LEU X 186      -3.783  23.606  21.952  0.00  0.00           H
ATOM   3038 HD23 LEU X 186      -2.247  24.497  21.580  0.00  0.00           H
ATOM   3039  C   LEU X 186      -6.562  25.196  19.161  0.00  0.00           C
ATOM   3040  O   LEU X 186      -6.051  25.171  17.998  0.00  0.00           O
ATOM   3041  N   ALA X 187      -7.437  24.263  19.502  0.00  0.00           N
ATOM   3042  H   ALA X 187      -7.857  24.309  20.420  0.00  0.00           H
ATOM   3043  CA  ALA X 187      -7.705  23.163  18.587  0.00  0.00           C
ATOM   3044  HA  ALA X 187      -6.794  22.736  18.167  0.00  0.00           H
ATOM   3045  CB  ALA X 187      -8.486  21.982  19.289  0.00  0.00           C
ATOM   3046  HB1 ALA X 187      -8.454  21.071  18.691  0.00  0.00           H
ATOM   3047  HB2 ALA X 187      -8.025  21.801  20.260  0.00  0.00           H
ATOM   3048  HB3 ALA X 187      -9.493  22.316  19.541  0.00  0.00           H
ATOM   3049  C   ALA X 187      -8.466  23.518  17.287  0.00  0.00           C
ATOM   3050  O   ALA X 187      -8.319  22.875  16.243  0.00  0.00           O
ATOM   3051  N   GLU X 188      -9.317  24.568  17.331  0.00  0.00           N
ATOM   3052  H   GLU X 188      -9.441  24.981  18.244  0.00  0.00           H
ATOM   3053  CA  GLU X 188      -9.923  25.098  16.124  0.00  0.00           C
ATOM   3054  HA  GLU X 188     -10.285  24.270  15.515  0.00  0.00           H
ATOM   3055  CB  GLU X 188     -11.115  25.964  16.623  0.00  0.00           C
ATOM   3056  HB2 GLU X 188     -11.863  25.245  16.959  0.00  0.00           H
ATOM   3057  HB3 GLU X 188     -10.955  26.503  17.557  0.00  0.00           H
ATOM   3058  CG  GLU X 188     -11.799  26.851  15.673  0.00  0.00           C
ATOM   3059  HG2 GLU X 188     -12.651  27.275  16.205  0.00  0.00           H
ATOM   3060  HG3 GLU X 188     -11.147  27.695  15.449  0.00  0.00           H
ATOM   3061  CD  GLU X 188     -12.401  26.136  14.469  0.00  0.00           C
ATOM   3062  OE1 GLU X 188     -12.799  24.966  14.531  0.00  0.00           O
ATOM   3063  OE2 GLU X 188     -12.676  26.801  13.416  0.00  0.00           O
ATOM   3064  C   GLU X 188      -8.917  25.911  15.260  0.00  0.00           C
ATOM   3065  O   GLU X 188      -8.981  25.917  14.034  0.00  0.00           O
ATOM   3066  N   ARG X 189      -7.967  26.700  15.781  0.00  0.00           N
ATOM   3067  H   ARG X 189      -7.949  26.764  16.789  0.00  0.00           H
ATOM   3068  CA  ARG X 189      -6.940  27.480  15.056  0.00  0.00           C
ATOM   3069  HA  ARG X 189      -7.370  28.257  14.425  0.00  0.00           H
ATOM   3070  CB  ARG X 189      -6.040  28.211  16.087  0.00  0.00           C
ATOM   3071  HB2 ARG X 189      -6.666  28.754  16.795  0.00  0.00           H
ATOM   3072  HB3 ARG X 189      -5.516  27.440  16.652  0.00  0.00           H
ATOM   3073  CG  ARG X 189      -4.993  29.097  15.436  0.00  0.00           C
ATOM   3074  HG2 ARG X 189      -4.359  28.418  14.865  0.00  0.00           H
ATOM   3075  HG3 ARG X 189      -5.419  29.846  14.767  0.00  0.00           H
ATOM   3076  CD  ARG X 189      -4.086  29.819  16.417  0.00  0.00           C
ATOM   3077  HD2 ARG X 189      -4.687  30.541  16.970  0.00  0.00           H
ATOM   3078  HD3 ARG X 189      -3.507  29.130  17.033  0.00  0.00           H
ATOM   3079  NE  ARG X 189      -3.061  30.540  15.780  0.00  0.00           N
ATOM   3080  HE  ARG X 189      -2.998  30.641  14.777  0.00  0.00           H
ATOM   3081  CZ  ARG X 189      -1.989  31.102  16.310  0.00  0.00           C
ATOM   3082  NH1 ARG X 189      -1.771  31.112  17.623  0.00  0.00           N
ATOM   3083 HH11 ARG X 189      -0.889  31.437  17.992  0.00  0.00           H
ATOM   3084 HH12 ARG X 189      -2.564  30.865  18.198  0.00  0.00           H
ATOM   3085  NH2 ARG X 189      -1.081  31.622  15.581  0.00  0.00           N
ATOM   3086 HH21 ARG X 189      -0.244  31.859  16.094  0.00  0.00           H
ATOM   3087 HH22 ARG X 189      -1.148  31.700  14.576  0.00  0.00           H
ATOM   3088  C   ARG X 189      -6.076  26.495  14.194  0.00  0.00           C
ATOM   3089  O   ARG X 189      -5.440  26.878  13.182  0.00  0.00           O
ATOM   3090  N   TYR X 190      -5.994  25.253  14.600  0.00  0.00           N
ATOM   3091  H   TYR X 190      -6.328  25.097  15.540  0.00  0.00           H
ATOM   3092  CA  TYR X 190      -5.325  24.166  13.984  0.00  0.00           C
ATOM   3093  HA  TYR X 190      -4.871  24.481  13.044  0.00  0.00           H
ATOM   3094  CB  TYR X 190      -4.118  23.718  14.919  0.00  0.00           C
ATOM   3095  HB2 TYR X 190      -4.553  23.328  15.839  0.00  0.00           H
ATOM   3096  HB3 TYR X 190      -3.540  22.926  14.443  0.00  0.00           H
ATOM   3097  CG  TYR X 190      -3.085  24.809  15.184  0.00  0.00           C
ATOM   3098  CD1 TYR X 190      -3.082  25.554  16.337  0.00  0.00           C
ATOM   3099  HD1 TYR X 190      -3.626  25.143  17.174  0.00  0.00           H
ATOM   3100  CE1 TYR X 190      -2.201  26.693  16.434  0.00  0.00           C
ATOM   3101  HE1 TYR X 190      -2.187  27.300  17.327  0.00  0.00           H
ATOM   3102  CZ  TYR X 190      -1.407  27.020  15.319  0.00  0.00           C
ATOM   3103  OH  TYR X 190      -0.738  28.188  15.293  0.00  0.00           O
ATOM   3104  HH  TYR X 190      -0.197  28.291  14.507  0.00  0.00           H
ATOM   3105  CE2 TYR X 190      -1.260  26.224  14.169  0.00  0.00           C
ATOM   3106  HE2 TYR X 190      -0.687  26.544  13.311  0.00  0.00           H
ATOM   3107  CD2 TYR X 190      -2.219  25.127  14.064  0.00  0.00           C
ATOM   3108  HD2 TYR X 190      -2.297  24.525  13.171  0.00  0.00           H
ATOM   3109  C   TYR X 190      -6.253  22.955  13.697  0.00  0.00           C
ATOM   3110  O   TYR X 190      -5.992  21.786  13.990  0.00  0.00           O
ATOM   3111  N   ARG X 191      -7.407  23.237  13.101  0.00  0.00           N
ATOM   3112  H   ARG X 191      -7.567  24.222  12.946  0.00  0.00           H
ATOM   3113  CA  ARG X 191      -8.465  22.214  12.857  0.00  0.00           C
ATOM   3114  HA  ARG X 191      -8.674  21.694  13.791  0.00  0.00           H
ATOM   3115  CB  ARG X 191      -9.760  22.931  12.581  0.00  0.00           C
ATOM   3116  HB2 ARG X 191     -10.564  22.195  12.577  0.00  0.00           H
ATOM   3117  HB3 ARG X 191      -9.926  23.664  13.371  0.00  0.00           H
ATOM   3118  CG  ARG X 191      -9.905  23.581  11.172  0.00  0.00           C
ATOM   3119  HG2 ARG X 191      -8.921  23.972  10.915  0.00  0.00           H
ATOM   3120  HG3 ARG X 191     -10.267  22.793  10.511  0.00  0.00           H
ATOM   3121  CD  ARG X 191     -10.889  24.750  11.019  0.00  0.00           C
ATOM   3122  HD2 ARG X 191     -11.912  24.425  11.209  0.00  0.00           H
ATOM   3123  HD3 ARG X 191     -10.510  25.495  11.719  0.00  0.00           H
ATOM   3124  NE  ARG X 191     -10.693  25.506   9.759  0.00  0.00           N
ATOM   3125  HE  ARG X 191     -10.283  26.427   9.813  0.00  0.00           H
ATOM   3126  CZ  ARG X 191     -10.995  25.069   8.534  0.00  0.00           C
ATOM   3127  NH1 ARG X 191     -11.751  24.020   8.294  0.00  0.00           N
ATOM   3128 HH11 ARG X 191     -11.704  23.695   7.339  0.00  0.00           H
ATOM   3129 HH12 ARG X 191     -12.252  23.525   9.018  0.00  0.00           H
ATOM   3130  NH2 ARG X 191     -10.556  25.736   7.567  0.00  0.00           N
ATOM   3131 HH21 ARG X 191     -10.797  25.535   6.607  0.00  0.00           H
ATOM   3132 HH22 ARG X 191     -10.105  26.632   7.685  0.00  0.00           H
ATOM   3133  C   ARG X 191      -8.103  21.305  11.752  0.00  0.00           C
ATOM   3134  O   ARG X 191      -7.276  21.582  10.893  0.00  0.00           O
ATOM   3135  N   VAL X 192      -8.953  20.267  11.544  0.00  0.00           N
ATOM   3136  H   VAL X 192      -9.626  19.951  12.227  0.00  0.00           H
ATOM   3137  CA  VAL X 192      -8.956  19.375  10.327  0.00  0.00           C
ATOM   3138  HA  VAL X 192      -7.915  19.198  10.056  0.00  0.00           H
ATOM   3139  CB  VAL X 192      -9.633  18.004  10.484  0.00  0.00           C
ATOM   3140  HB  VAL X 192     -10.709  18.123  10.615  0.00  0.00           H
ATOM   3141  CG1 VAL X 192      -9.331  17.052   9.316  0.00  0.00           C
ATOM   3142 HG11 VAL X 192      -9.775  16.057   9.359  0.00  0.00           H
ATOM   3143 HG12 VAL X 192      -9.713  17.530   8.414  0.00  0.00           H
ATOM   3144 HG13 VAL X 192      -8.269  16.966   9.085  0.00  0.00           H
ATOM   3145  CG2 VAL X 192      -9.210  17.260  11.808  0.00  0.00           C
ATOM   3146 HG21 VAL X 192      -9.804  16.346  11.822  0.00  0.00           H
ATOM   3147 HG22 VAL X 192      -8.167  16.970  11.688  0.00  0.00           H
ATOM   3148 HG23 VAL X 192      -9.350  17.864  12.704  0.00  0.00           H
ATOM   3149  C   VAL X 192      -9.606  20.049   9.088  0.00  0.00           C
ATOM   3150  O   VAL X 192     -10.829  20.322   9.044  0.00  0.00           O
ATOM   3151  N   PRO X 193      -8.972  20.195   7.927  0.00  0.00           N
ATOM   3152  CD  PRO X 193      -7.589  19.852   7.677  0.00  0.00           C
ATOM   3153  HD2 PRO X 193      -7.717  18.800   7.421  0.00  0.00           H
ATOM   3154  HD3 PRO X 193      -6.926  20.037   8.522  0.00  0.00           H
ATOM   3155  CG  PRO X 193      -7.176  20.715   6.508  0.00  0.00           C
ATOM   3156  HG2 PRO X 193      -7.056  21.759   6.797  0.00  0.00           H
ATOM   3157  HG3 PRO X 193      -6.393  20.181   5.971  0.00  0.00           H
ATOM   3158  CB  PRO X 193      -8.414  20.732   5.631  0.00  0.00           C
ATOM   3159  HB2 PRO X 193      -8.436  21.510   4.867  0.00  0.00           H
ATOM   3160  HB3 PRO X 193      -8.477  19.754   5.154  0.00  0.00           H
ATOM   3161  CA  PRO X 193      -9.511  20.771   6.733  0.00  0.00           C
ATOM   3162  HA  PRO X 193      -9.710  21.821   6.949  0.00  0.00           H
ATOM   3163  C   PRO X 193     -10.879  20.206   6.355  0.00  0.00           C
ATOM   3164  O   PRO X 193     -10.986  18.965   6.376  0.00  0.00           O
ATOM   3165  N   VAL X 194     -11.834  20.982   5.849  0.00  0.00           N
ATOM   3166  H   VAL X 194     -11.708  21.983   5.896  0.00  0.00           H
ATOM   3167  CA  VAL X 194     -12.980  20.482   5.058  0.00  0.00           C
ATOM   3168  HA  VAL X 194     -13.489  19.595   5.436  0.00  0.00           H
ATOM   3169  CB  VAL X 194     -14.113  21.566   5.093  0.00  0.00           C
ATOM   3170  HB  VAL X 194     -13.923  22.519   4.600  0.00  0.00           H
ATOM   3171  CG1 VAL X 194     -15.483  21.067   4.481  0.00  0.00           C
ATOM   3172 HG11 VAL X 194     -16.358  21.694   4.655  0.00  0.00           H
ATOM   3173 HG12 VAL X 194     -15.384  20.900   3.408  0.00  0.00           H
ATOM   3174 HG13 VAL X 194     -15.839  20.150   4.950  0.00  0.00           H
ATOM   3175  CG2 VAL X 194     -14.475  21.935   6.534  0.00  0.00           C
ATOM   3176 HG21 VAL X 194     -13.637  22.480   6.969  0.00  0.00           H
ATOM   3177 HG22 VAL X 194     -15.237  22.715   6.549  0.00  0.00           H
ATOM   3178 HG23 VAL X 194     -14.781  21.067   7.118  0.00  0.00           H
ATOM   3179  C   VAL X 194     -12.569  20.279   3.567  0.00  0.00           C
ATOM   3180  O   VAL X 194     -11.786  20.973   3.062  0.00  0.00           O
ATOM   3181  N   PRO X 195     -12.918  19.198   2.844  0.00  0.00           N
ATOM   3182  CD  PRO X 195     -13.764  18.133   3.267  0.00  0.00           C
ATOM   3183  HD2 PRO X 195     -14.746  18.554   3.051  0.00  0.00           H
ATOM   3184  HD3 PRO X 195     -13.606  17.760   4.279  0.00  0.00           H
ATOM   3185  CG  PRO X 195     -13.649  16.969   2.263  0.00  0.00           C
ATOM   3186  HG2 PRO X 195     -12.857  16.272   2.537  0.00  0.00           H
ATOM   3187  HG3 PRO X 195     -14.590  16.430   2.152  0.00  0.00           H
ATOM   3188  CB  PRO X 195     -13.077  17.591   1.064  0.00  0.00           C
ATOM   3189  HB2 PRO X 195     -12.303  16.987   0.591  0.00  0.00           H
ATOM   3190  HB3 PRO X 195     -13.979  17.923   0.549  0.00  0.00           H
ATOM   3191  CA  PRO X 195     -12.321  18.887   1.513  0.00  0.00           C
ATOM   3192  HA  PRO X 195     -11.309  18.529   1.700  0.00  0.00           H
ATOM   3193  C   PRO X 195     -12.511  19.979   0.453  0.00  0.00           C
ATOM   3194  O   PRO X 195     -11.623  20.181  -0.385  0.00  0.00           O
ATOM   3195  N   ALA X 196     -13.557  20.846   0.554  0.00  0.00           N
ATOM   3196  H   ALA X 196     -14.326  20.602   1.161  0.00  0.00           H
ATOM   3197  CA  ALA X 196     -13.649  22.117  -0.157  0.00  0.00           C
ATOM   3198  HA  ALA X 196     -13.532  21.773  -1.185  0.00  0.00           H
ATOM   3199  CB  ALA X 196     -15.026  22.698   0.171  0.00  0.00           C
ATOM   3200  HB1 ALA X 196     -15.752  21.918  -0.058  0.00  0.00           H
ATOM   3201  HB2 ALA X 196     -14.942  22.916   1.236  0.00  0.00           H
ATOM   3202  HB3 ALA X 196     -15.188  23.612  -0.402  0.00  0.00           H
ATOM   3203  C   ALA X 196     -12.659  23.169   0.204  0.00  0.00           C
ATOM   3204  O   ALA X 196     -12.339  23.866  -0.787  0.00  0.00           O
ATOM   3205  N   ASP X 197     -12.107  23.218   1.449  0.00  0.00           N
ATOM   3206  H   ASP X 197     -12.370  22.562   2.171  0.00  0.00           H
ATOM   3207  CA  ASP X 197     -11.039  24.256   1.752  0.00  0.00           C
ATOM   3208  HA  ASP X 197     -11.310  25.290   1.541  0.00  0.00           H
ATOM   3209  CB  ASP X 197     -10.591  24.153   3.234  0.00  0.00           C
ATOM   3210  HB2 ASP X 197     -10.012  23.264   3.481  0.00  0.00           H
ATOM   3211  HB3 ASP X 197      -9.872  24.971   3.291  0.00  0.00           H
ATOM   3212  CG  ASP X 197     -11.609  24.292   4.323  0.00  0.00           C
ATOM   3213  OD1 ASP X 197     -12.621  24.992   4.131  0.00  0.00           O
ATOM   3214  OD2 ASP X 197     -11.393  23.721   5.435  0.00  0.00           O
ATOM   3215  C   ASP X 197      -9.782  24.001   0.964  0.00  0.00           C
ATOM   3216  O   ASP X 197      -9.320  24.946   0.315  0.00  0.00           O
ATOM   3217  N   LEU X 198      -9.434  22.728   0.951  0.00  0.00           N
ATOM   3218  H   LEU X 198     -10.105  22.065   1.313  0.00  0.00           H
ATOM   3219  CA  LEU X 198      -8.361  22.171   0.136  0.00  0.00           C
ATOM   3220  HA  LEU X 198      -7.532  22.878   0.156  0.00  0.00           H
ATOM   3221  CB  LEU X 198      -7.779  20.823   0.846  0.00  0.00           C
ATOM   3222  HB2 LEU X 198      -8.510  20.027   0.701  0.00  0.00           H
ATOM   3223  HB3 LEU X 198      -6.826  20.522   0.412  0.00  0.00           H
ATOM   3224  CG  LEU X 198      -7.498  20.872   2.352  0.00  0.00           C
ATOM   3225  HG  LEU X 198      -8.404  20.804   2.954  0.00  0.00           H
ATOM   3226  CD1 LEU X 198      -6.879  19.474   2.601  0.00  0.00           C
ATOM   3227 HD11 LEU X 198      -6.111  19.217   1.871  0.00  0.00           H
ATOM   3228 HD12 LEU X 198      -6.524  19.349   3.624  0.00  0.00           H
ATOM   3229 HD13 LEU X 198      -7.607  18.692   2.384  0.00  0.00           H
ATOM   3230  CD2 LEU X 198      -6.610  22.008   2.755  0.00  0.00           C
ATOM   3231 HD21 LEU X 198      -5.650  21.977   2.240  0.00  0.00           H
ATOM   3232 HD22 LEU X 198      -7.122  22.944   2.531  0.00  0.00           H
ATOM   3233 HD23 LEU X 198      -6.402  22.101   3.821  0.00  0.00           H
ATOM   3234  C   LEU X 198      -8.637  22.011  -1.412  0.00  0.00           C
ATOM   3235  O   LEU X 198      -7.739  21.523  -2.101  0.00  0.00           O
ATOM   3236  N   GLU X 199      -9.853  22.527  -1.793  0.00  0.00           N
ATOM   3237  H   GLU X 199     -10.412  22.862  -1.022  0.00  0.00           H
ATOM   3238  CA  GLU X 199     -10.404  22.691  -3.121  0.00  0.00           C
ATOM   3239  HA  GLU X 199     -11.407  23.099  -2.996  0.00  0.00           H
ATOM   3240  CB  GLU X 199      -9.652  23.689  -3.904  0.00  0.00           C
ATOM   3241  HB2 GLU X 199      -8.687  23.188  -3.988  0.00  0.00           H
ATOM   3242  HB3 GLU X 199     -10.149  23.658  -4.874  0.00  0.00           H
ATOM   3243  CG  GLU X 199      -9.578  25.085  -3.304  0.00  0.00           C
ATOM   3244  HG2 GLU X 199      -9.198  25.046  -2.283  0.00  0.00           H
ATOM   3245  HG3 GLU X 199      -9.003  25.737  -3.961  0.00  0.00           H
ATOM   3246  CD  GLU X 199     -10.842  25.902  -3.312  0.00  0.00           C
ATOM   3247  OE1 GLU X 199     -10.814  27.085  -2.902  0.00  0.00           O
ATOM   3248  OE2 GLU X 199     -11.912  25.394  -3.671  0.00  0.00           O
ATOM   3249  C   GLU X 199     -10.648  21.377  -3.867  0.00  0.00           C
ATOM   3250  O   GLU X 199     -10.531  21.258  -5.079  0.00  0.00           O
ATOM   3251  N   ILE X 200     -11.022  20.327  -3.153  0.00  0.00           N
ATOM   3252  H   ILE X 200     -11.069  20.387  -2.146  0.00  0.00           H
ATOM   3253  CA  ILE X 200     -11.178  18.974  -3.737  0.00  0.00           C
ATOM   3254  HA  ILE X 200     -10.357  18.880  -4.448  0.00  0.00           H
ATOM   3255  CB  ILE X 200     -10.991  17.869  -2.576  0.00  0.00           C
ATOM   3256  HB  ILE X 200     -11.562  18.124  -1.683  0.00  0.00           H
ATOM   3257  CG2 ILE X 200     -11.611  16.549  -3.060  0.00  0.00           C
ATOM   3258 HG21 ILE X 200     -12.691  16.694  -3.108  0.00  0.00           H
ATOM   3259 HG22 ILE X 200     -11.374  16.405  -4.114  0.00  0.00           H
ATOM   3260 HG23 ILE X 200     -11.291  15.667  -2.505  0.00  0.00           H
ATOM   3261  CG1 ILE X 200      -9.417  17.814  -2.319  0.00  0.00           C
ATOM   3262 HG12 ILE X 200      -8.966  17.197  -3.095  0.00  0.00           H
ATOM   3263 HG13 ILE X 200      -8.998  18.820  -2.358  0.00  0.00           H
ATOM   3264  CD1 ILE X 200      -9.148  17.266  -0.946  0.00  0.00           C
ATOM   3265 HD11 ILE X 200      -9.518  16.241  -0.928  0.00  0.00           H
ATOM   3266 HD12 ILE X 200      -8.079  17.265  -0.734  0.00  0.00           H
ATOM   3267 HD13 ILE X 200      -9.670  17.868  -0.203  0.00  0.00           H
ATOM   3268  C   ILE X 200     -12.535  19.042  -4.464  0.00  0.00           C
ATOM   3269  O   ILE X 200     -13.493  19.410  -3.754  0.00  0.00           O
ATOM   3270  N   PRO X 201     -12.644  18.680  -5.739  0.00  0.00           N
ATOM   3271  CD  PRO X 201     -11.729  17.910  -6.514  0.00  0.00           C
ATOM   3272  HD2 PRO X 201     -11.485  16.925  -6.117  0.00  0.00           H
ATOM   3273  HD3 PRO X 201     -10.756  18.401  -6.512  0.00  0.00           H
ATOM   3274  CG  PRO X 201     -12.304  17.853  -7.967  0.00  0.00           C
ATOM   3275  HG2 PRO X 201     -11.528  18.123  -8.684  0.00  0.00           H
ATOM   3276  HG3 PRO X 201     -12.677  16.848  -8.164  0.00  0.00           H
ATOM   3277  CB  PRO X 201     -13.492  18.780  -7.962  0.00  0.00           C
ATOM   3278  HB2 PRO X 201     -13.309  19.788  -8.334  0.00  0.00           H
ATOM   3279  HB3 PRO X 201     -14.315  18.375  -8.551  0.00  0.00           H
ATOM   3280  CA  PRO X 201     -13.882  18.879  -6.463  0.00  0.00           C
ATOM   3281  HA  PRO X 201     -14.228  19.887  -6.235  0.00  0.00           H
ATOM   3282  C   PRO X 201     -14.995  17.880  -6.110  0.00  0.00           C
ATOM   3283  O   PRO X 201     -14.758  16.808  -5.533  0.00  0.00           O
ATOM   3284  N   PRO X 202     -16.275  18.166  -6.544  0.00  0.00           N
ATOM   3285  CD  PRO X 202     -16.839  19.487  -6.898  0.00  0.00           C
ATOM   3286  HD2 PRO X 202     -16.825  19.698  -7.968  0.00  0.00           H
ATOM   3287  HD3 PRO X 202     -16.383  20.231  -6.244  0.00  0.00           H
ATOM   3288  CG  PRO X 202     -18.357  19.323  -6.531  0.00  0.00           C
ATOM   3289  HG2 PRO X 202     -18.460  19.424  -5.451  0.00  0.00           H
ATOM   3290  HG3 PRO X 202     -18.974  20.087  -7.004  0.00  0.00           H
ATOM   3291  CB  PRO X 202     -18.674  17.873  -6.920  0.00  0.00           C
ATOM   3292  HB2 PRO X 202     -19.483  17.417  -6.350  0.00  0.00           H
ATOM   3293  HB3 PRO X 202     -18.923  17.807  -7.979  0.00  0.00           H
ATOM   3294  CA  PRO X 202     -17.341  17.166  -6.663  0.00  0.00           C
ATOM   3295  HA  PRO X 202     -17.519  16.703  -5.693  0.00  0.00           H
ATOM   3296  C   PRO X 202     -17.052  15.940  -7.631  0.00  0.00           C
ATOM   3297  O   PRO X 202     -16.123  15.894  -8.418  0.00  0.00           O
ATOM   3298  N   GLN X 203     -17.883  14.922  -7.424  0.00  0.00           N
ATOM   3299  H   GLN X 203     -18.640  14.986  -6.758  0.00  0.00           H
ATOM   3300  CA  GLN X 203     -17.808  13.598  -7.979  0.00  0.00           C
ATOM   3301  HA  GLN X 203     -18.606  13.055  -7.474  0.00  0.00           H
ATOM   3302  CB  GLN X 203     -18.134  13.522  -9.503  0.00  0.00           C
ATOM   3303  HB2 GLN X 203     -17.321  13.964 -10.078  0.00  0.00           H
ATOM   3304  HB3 GLN X 203     -18.012  12.505  -9.876  0.00  0.00           H
ATOM   3305  CG  GLN X 203     -19.512  14.028  -9.969  0.00  0.00           C
ATOM   3306  HG2 GLN X 203     -20.268  13.425  -9.466  0.00  0.00           H
ATOM   3307  HG3 GLN X 203     -19.707  15.030  -9.587  0.00  0.00           H
ATOM   3308  CD  GLN X 203     -19.728  13.889 -11.546  0.00  0.00           C
ATOM   3309  OE1 GLN X 203     -18.796  13.493 -12.174  0.00  0.00           O
ATOM   3310  NE2 GLN X 203     -20.947  14.118 -12.007  0.00  0.00           N
ATOM   3311 HE21 GLN X 203     -21.196  14.069 -12.984  0.00  0.00           H
ATOM   3312 HE22 GLN X 203     -21.680  14.227 -11.321  0.00  0.00           H
ATOM   3313  C   GLN X 203     -16.504  12.824  -7.719  0.00  0.00           C
ATOM   3314  O   GLN X 203     -16.479  11.645  -8.018  0.00  0.00           O
ATOM   3315  N   SER X 204     -15.538  13.369  -6.998  0.00  0.00           N
ATOM   3316  H   SER X 204     -15.535  14.377  -6.929  0.00  0.00           H
ATOM   3317  CA  SER X 204     -14.279  12.675  -6.611  0.00  0.00           C
ATOM   3318  HA  SER X 204     -13.924  12.307  -7.573  0.00  0.00           H
ATOM   3319  CB  SER X 204     -13.185  13.675  -6.175  0.00  0.00           C
ATOM   3320  HB2 SER X 204     -12.217  13.253  -5.907  0.00  0.00           H
ATOM   3321  HB3 SER X 204     -13.050  14.425  -6.954  0.00  0.00           H
ATOM   3322  OG  SER X 204     -13.701  14.337  -5.036  0.00  0.00           O
ATOM   3323  HG  SER X 204     -13.831  15.269  -5.225  0.00  0.00           H
ATOM   3324  C   SER X 204     -14.313  11.634  -5.475  0.00  0.00           C
ATOM   3325  O   SER X 204     -13.280  11.205  -4.936  0.00  0.00           O
ATOM   3326  N   LEU X 205     -15.536  11.260  -5.103  0.00  0.00           N
ATOM   3327  H   LEU X 205     -16.377  11.623  -5.528  0.00  0.00           H
ATOM   3328  CA  LEU X 205     -15.647  10.088  -4.183  0.00  0.00           C
ATOM   3329  HA  LEU X 205     -15.206  10.382  -3.231  0.00  0.00           H
ATOM   3330  CB  LEU X 205     -17.124   9.821  -3.881  0.00  0.00           C
ATOM   3331  HB2 LEU X 205     -17.600   9.262  -4.686  0.00  0.00           H
ATOM   3332  HB3 LEU X 205     -17.043   9.215  -2.979  0.00  0.00           H
ATOM   3333  CG  LEU X 205     -17.918  11.082  -3.577  0.00  0.00           C
ATOM   3334  HG  LEU X 205     -17.707  11.815  -4.356  0.00  0.00           H
ATOM   3335  CD1 LEU X 205     -19.409  10.810  -3.648  0.00  0.00           C
ATOM   3336 HD11 LEU X 205     -19.704  10.490  -4.648  0.00  0.00           H
ATOM   3337 HD12 LEU X 205     -19.603  10.029  -2.913  0.00  0.00           H
ATOM   3338 HD13 LEU X 205     -19.989  11.679  -3.340  0.00  0.00           H
ATOM   3339  CD2 LEU X 205     -17.592  11.671  -2.201  0.00  0.00           C
ATOM   3340 HD21 LEU X 205     -18.129  12.604  -2.031  0.00  0.00           H
ATOM   3341 HD22 LEU X 205     -17.928  10.950  -1.456  0.00  0.00           H
ATOM   3342 HD23 LEU X 205     -16.505  11.659  -2.118  0.00  0.00           H
ATOM   3343  C   LEU X 205     -15.162   8.704  -4.689  0.00  0.00           C
ATOM   3344  O   LEU X 205     -15.660   8.157  -5.691  0.00  0.00           O
ATOM   3345  N   SER X 206     -14.359   8.030  -3.877  0.00  0.00           N
ATOM   3346  H   SER X 206     -14.129   8.624  -3.093  0.00  0.00           H
ATOM   3347  CA  SER X 206     -14.212   6.533  -3.800  0.00  0.00           C
ATOM   3348  HA  SER X 206     -13.960   6.147  -4.788  0.00  0.00           H
ATOM   3349  CB  SER X 206     -12.990   6.314  -2.992  0.00  0.00           C
ATOM   3350  HB2 SER X 206     -12.200   6.913  -3.444  0.00  0.00           H
ATOM   3351  HB3 SER X 206     -13.056   6.664  -1.961  0.00  0.00           H
ATOM   3352  OG  SER X 206     -12.660   4.938  -2.957  0.00  0.00           O
ATOM   3353  HG  SER X 206     -11.964   4.817  -3.606  0.00  0.00           H
ATOM   3354  C   SER X 206     -15.367   5.736  -3.075  0.00  0.00           C
ATOM   3355  O   SER X 206     -15.909   6.239  -2.115  0.00  0.00           O
ATOM   3356  N   PRO X 207     -15.615   4.386  -3.456  0.00  0.00           N
ATOM   3357  CD  PRO X 207     -15.526   3.743  -4.739  0.00  0.00           C
ATOM   3358  HD2 PRO X 207     -14.539   3.281  -4.739  0.00  0.00           H
ATOM   3359  HD3 PRO X 207     -15.557   4.409  -5.602  0.00  0.00           H
ATOM   3360  CG  PRO X 207     -16.697   2.675  -4.724  0.00  0.00           C
ATOM   3361  HG2 PRO X 207     -17.634   3.110  -5.071  0.00  0.00           H
ATOM   3362  HG3 PRO X 207     -16.411   1.792  -5.296  0.00  0.00           H
ATOM   3363  CB  PRO X 207     -16.927   2.328  -3.298  0.00  0.00           C
ATOM   3364  HB2 PRO X 207     -17.948   2.015  -3.078  0.00  0.00           H
ATOM   3365  HB3 PRO X 207     -16.151   1.605  -3.045  0.00  0.00           H
ATOM   3366  CA  PRO X 207     -16.528   3.644  -2.569  0.00  0.00           C
ATOM   3367  HA  PRO X 207     -17.405   4.267  -2.390  0.00  0.00           H
ATOM   3368  C   PRO X 207     -15.903   3.435  -1.197  0.00  0.00           C
ATOM   3369  O   PRO X 207     -16.652   3.132  -0.236  0.00  0.00           O
ATOM   3370  N   TRP X 208     -14.566   3.489  -1.047  0.00  0.00           N
ATOM   3371  H   TRP X 208     -13.992   3.673  -1.858  0.00  0.00           H
ATOM   3372  CA  TRP X 208     -13.899   3.087   0.187  0.00  0.00           C
ATOM   3373  HA  TRP X 208     -14.427   2.263   0.669  0.00  0.00           H
ATOM   3374  CB  TRP X 208     -12.446   2.719  -0.138  0.00  0.00           C
ATOM   3375  HB2 TRP X 208     -12.073   3.536  -0.757  0.00  0.00           H
ATOM   3376  HB3 TRP X 208     -11.920   2.661   0.815  0.00  0.00           H
ATOM   3377  CG  TRP X 208     -12.367   1.425  -0.927  0.00  0.00           C
ATOM   3378  CD1 TRP X 208     -12.298   1.337  -2.269  0.00  0.00           C
ATOM   3379  HD1 TRP X 208     -12.244   2.137  -2.993  0.00  0.00           H
ATOM   3380  NE1 TRP X 208     -12.259   0.026  -2.685  0.00  0.00           N
ATOM   3381  HE1 TRP X 208     -12.125  -0.186  -3.664  0.00  0.00           H
ATOM   3382  CE2 TRP X 208     -12.044  -0.794  -1.561  0.00  0.00           C
ATOM   3383  CZ2 TRP X 208     -11.767  -2.127  -1.306  0.00  0.00           C
ATOM   3384  HZ2 TRP X 208     -11.693  -2.835  -2.118  0.00  0.00           H
ATOM   3385  CH2 TRP X 208     -11.838  -2.617   0.070  0.00  0.00           C
ATOM   3386  HH2 TRP X 208     -11.690  -3.680   0.191  0.00  0.00           H
ATOM   3387  CZ3 TRP X 208     -12.181  -1.850   1.164  0.00  0.00           C
ATOM   3388  HZ3 TRP X 208     -12.277  -2.249   2.163  0.00  0.00           H
ATOM   3389  CE3 TRP X 208     -12.378  -0.487   0.958  0.00  0.00           C
ATOM   3390  HE3 TRP X 208     -12.569   0.117   1.832  0.00  0.00           H
ATOM   3391  CD2 TRP X 208     -12.281   0.052  -0.365  0.00  0.00           C
ATOM   3392  C   TRP X 208     -13.830   4.334   1.177  0.00  0.00           C
ATOM   3393  O   TRP X 208     -13.271   5.403   0.784  0.00  0.00           O
ATOM   3394  N   THR X 209     -14.430   4.189   2.353  0.00  0.00           N
ATOM   3395  H   THR X 209     -14.929   3.354   2.625  0.00  0.00           H
ATOM   3396  CA  THR X 209     -14.315   5.188   3.419  0.00  0.00           C
ATOM   3397  HA  THR X 209     -14.343   6.220   3.068  0.00  0.00           H
ATOM   3398  CB  THR X 209     -15.591   5.262   4.301  0.00  0.00           C
ATOM   3399  HB  THR X 209     -16.019   4.264   4.212  0.00  0.00           H
ATOM   3400  CG2 THR X 209     -15.325   5.693   5.687  0.00  0.00           C
ATOM   3401 HG21 THR X 209     -16.194   5.636   6.343  0.00  0.00           H
ATOM   3402 HG22 THR X 209     -14.612   5.102   6.263  0.00  0.00           H
ATOM   3403 HG23 THR X 209     -14.942   6.713   5.680  0.00  0.00           H
ATOM   3404  OG1 THR X 209     -16.606   6.101   3.780  0.00  0.00           O
ATOM   3405  HG1 THR X 209     -17.085   5.712   3.044  0.00  0.00           H
ATOM   3406  C   THR X 209     -13.040   4.877   4.174  0.00  0.00           C
ATOM   3407  O   THR X 209     -12.637   3.772   4.454  0.00  0.00           O
ATOM   3408  N   GLY X 210     -12.261   5.885   4.447  0.00  0.00           N
ATOM   3409  H   GLY X 210     -12.486   6.776   4.029  0.00  0.00           H
ATOM   3410  CA  GLY X 210     -11.108   5.932   5.361  0.00  0.00           C
ATOM   3411  HA2 GLY X 210     -10.445   6.717   4.996  0.00  0.00           H
ATOM   3412  HA3 GLY X 210     -10.550   4.998   5.284  0.00  0.00           H
ATOM   3413  C   GLY X 210     -11.375   6.097   6.825  0.00  0.00           C
ATOM   3414  O   GLY X 210     -12.484   6.107   7.384  0.00  0.00           O
ATOM   3415  N   GLY X 211     -10.209   5.916   7.553  0.00  0.00           N
ATOM   3416  H   GLY X 211      -9.332   5.888   7.053  0.00  0.00           H
ATOM   3417  CA  GLY X 211     -10.060   5.769   9.029  0.00  0.00           C
ATOM   3418  HA2 GLY X 211     -10.830   6.402   9.471  0.00  0.00           H
ATOM   3419  HA3 GLY X 211      -9.078   6.212   9.197  0.00  0.00           H
ATOM   3420  C   GLY X 211     -10.158   4.339   9.649  0.00  0.00           C
ATOM   3421  O   GLY X 211     -10.630   3.378   9.061  0.00  0.00           O
ATOM   3422  N   GLU X 212      -9.738   4.294  10.961  0.00  0.00           N
ATOM   3423  H   GLU X 212      -9.421   5.170  11.353  0.00  0.00           H
ATOM   3424  CA  GLU X 212      -9.685   3.137  11.842  0.00  0.00           C
ATOM   3425  HA  GLU X 212      -9.005   2.440  11.352  0.00  0.00           H
ATOM   3426  CB  GLU X 212      -8.869   3.629  13.085  0.00  0.00           C
ATOM   3427  HB2 GLU X 212      -7.822   3.798  12.830  0.00  0.00           H
ATOM   3428  HB3 GLU X 212      -9.116   4.664  13.323  0.00  0.00           H
ATOM   3429  CG  GLU X 212      -8.982   2.754  14.293  0.00  0.00           C
ATOM   3430  HG2 GLU X 212     -10.003   2.978  14.601  0.00  0.00           H
ATOM   3431  HG3 GLU X 212      -8.727   1.707  14.128  0.00  0.00           H
ATOM   3432  CD  GLU X 212      -8.184   3.356  15.510  0.00  0.00           C
ATOM   3433  OE1 GLU X 212      -8.110   4.586  15.753  0.00  0.00           O
ATOM   3434  OE2 GLU X 212      -7.556   2.626  16.286  0.00  0.00           O
ATOM   3435  C   GLU X 212     -11.046   2.535  12.211  0.00  0.00           C
ATOM   3436  O   GLU X 212     -11.212   1.332  12.304  0.00  0.00           O
ATOM   3437  N   THR X 213     -11.967   3.437  12.457  0.00  0.00           N
ATOM   3438  H   THR X 213     -11.814   4.408  12.222  0.00  0.00           H
ATOM   3439  CA  THR X 213     -13.416   3.021  12.786  0.00  0.00           C
ATOM   3440  HA  THR X 213     -13.437   2.397  13.680  0.00  0.00           H
ATOM   3441  CB  THR X 213     -14.377   4.170  13.169  0.00  0.00           C
ATOM   3442  HB  THR X 213     -14.679   4.840  12.364  0.00  0.00           H
ATOM   3443  CG2 THR X 213     -15.635   3.651  13.812  0.00  0.00           C
ATOM   3444 HG21 THR X 213     -15.480   2.862  14.547  0.00  0.00           H
ATOM   3445 HG22 THR X 213     -16.179   4.529  14.160  0.00  0.00           H
ATOM   3446 HG23 THR X 213     -16.163   3.192  12.976  0.00  0.00           H
ATOM   3447  OG1 THR X 213     -13.747   4.937  14.180  0.00  0.00           O
ATOM   3448  HG1 THR X 213     -13.617   5.841  13.884  0.00  0.00           H
ATOM   3449  C   THR X 213     -14.065   2.158  11.703  0.00  0.00           C
ATOM   3450  O   THR X 213     -14.758   1.134  11.857  0.00  0.00           O
ATOM   3451  N   GLU X 214     -13.709   2.484  10.441  0.00  0.00           N
ATOM   3452  H   GLU X 214     -13.030   3.222  10.318  0.00  0.00           H
ATOM   3453  CA  GLU X 214     -14.175   1.732   9.239  0.00  0.00           C
ATOM   3454  HA  GLU X 214     -15.194   1.353   9.310  0.00  0.00           H
ATOM   3455  CB  GLU X 214     -14.071   2.630   7.984  0.00  0.00           C
ATOM   3456  HB2 GLU X 214     -14.727   3.470   8.211  0.00  0.00           H
ATOM   3457  HB3 GLU X 214     -13.011   2.867   7.892  0.00  0.00           H
ATOM   3458  CG  GLU X 214     -14.496   1.925   6.650  0.00  0.00           C
ATOM   3459  HG2 GLU X 214     -14.438   2.644   5.833  0.00  0.00           H
ATOM   3460  HG3 GLU X 214     -13.853   1.087   6.382  0.00  0.00           H
ATOM   3461  CD  GLU X 214     -15.953   1.326   6.568  0.00  0.00           C
ATOM   3462  OE1 GLU X 214     -16.753   1.563   7.503  0.00  0.00           O
ATOM   3463  OE2 GLU X 214     -16.283   0.733   5.502  0.00  0.00           O
ATOM   3464  C   GLU X 214     -13.381   0.463   9.026  0.00  0.00           C
ATOM   3465  O   GLU X 214     -13.988  -0.613   8.942  0.00  0.00           O
ATOM   3466  N   GLY X 215     -12.048   0.620   9.012  0.00  0.00           N
ATOM   3467  H   GLY X 215     -11.629   1.520   9.199  0.00  0.00           H
ATOM   3468  CA  GLY X 215     -11.125  -0.599   9.068  0.00  0.00           C
ATOM   3469  HA2 GLY X 215     -10.229  -0.055   9.365  0.00  0.00           H
ATOM   3470  HA3 GLY X 215     -11.077  -1.034   8.070  0.00  0.00           H
ATOM   3471  C   GLY X 215     -11.355  -1.643  10.153  0.00  0.00           C
ATOM   3472  O   GLY X 215     -11.271  -2.869   9.819  0.00  0.00           O
ATOM   3473  N   LEU X 216     -11.699  -1.297  11.355  0.00  0.00           N
ATOM   3474  H   LEU X 216     -11.588  -0.312  11.549  0.00  0.00           H
ATOM   3475  CA  LEU X 216     -12.077  -2.213  12.453  0.00  0.00           C
ATOM   3476  HA  LEU X 216     -11.387  -3.055  12.509  0.00  0.00           H
ATOM   3477  CB  LEU X 216     -11.930  -1.507  13.823  0.00  0.00           C
ATOM   3478  HB2 LEU X 216     -12.683  -0.720  13.867  0.00  0.00           H
ATOM   3479  HB3 LEU X 216     -12.397  -2.151  14.568  0.00  0.00           H
ATOM   3480  CG  LEU X 216     -10.582  -1.045  14.368  0.00  0.00           C
ATOM   3481  HG  LEU X 216      -9.995  -0.609  13.559  0.00  0.00           H
ATOM   3482  CD1 LEU X 216     -10.639   0.029  15.437  0.00  0.00           C
ATOM   3483 HD11 LEU X 216      -9.726   0.228  15.997  0.00  0.00           H
ATOM   3484 HD12 LEU X 216     -10.880   0.964  14.931  0.00  0.00           H
ATOM   3485 HD13 LEU X 216     -11.324  -0.071  16.279  0.00  0.00           H
ATOM   3486  CD2 LEU X 216      -9.723  -2.202  14.886  0.00  0.00           C
ATOM   3487 HD21 LEU X 216      -9.600  -2.935  14.088  0.00  0.00           H
ATOM   3488 HD22 LEU X 216      -8.762  -1.805  15.214  0.00  0.00           H
ATOM   3489 HD23 LEU X 216     -10.134  -2.680  15.775  0.00  0.00           H
ATOM   3490  C   LEU X 216     -13.510  -2.717  12.215  0.00  0.00           C
ATOM   3491  O   LEU X 216     -13.767  -3.832  12.510  0.00  0.00           O
ATOM   3492  N   ARG X 217     -14.460  -1.991  11.648  0.00  0.00           N
ATOM   3493  H   ARG X 217     -14.277  -1.012  11.476  0.00  0.00           H
ATOM   3494  CA  ARG X 217     -15.820  -2.453  11.240  0.00  0.00           C
ATOM   3495  HA  ARG X 217     -16.405  -2.793  12.095  0.00  0.00           H
ATOM   3496  CB  ARG X 217     -16.699  -1.216  10.787  0.00  0.00           C
ATOM   3497  HB2 ARG X 217     -16.934  -0.556  11.622  0.00  0.00           H
ATOM   3498  HB3 ARG X 217     -16.282  -0.682   9.933  0.00  0.00           H
ATOM   3499  CG  ARG X 217     -18.116  -1.692  10.503  0.00  0.00           C
ATOM   3500  HG2 ARG X 217     -18.169  -2.589   9.887  0.00  0.00           H
ATOM   3501  HG3 ARG X 217     -18.672  -1.875  11.422  0.00  0.00           H
ATOM   3502  CD  ARG X 217     -18.904  -0.728   9.677  0.00  0.00           C
ATOM   3503  HD2 ARG X 217     -19.952  -1.022   9.740  0.00  0.00           H
ATOM   3504  HD3 ARG X 217     -18.670   0.173  10.243  0.00  0.00           H
ATOM   3505  NE  ARG X 217     -18.465  -0.571   8.265  0.00  0.00           N
ATOM   3506  HE  ARG X 217     -17.996   0.304   8.077  0.00  0.00           H
ATOM   3507  CZ  ARG X 217     -18.605  -1.479   7.261  0.00  0.00           C
ATOM   3508  NH1 ARG X 217     -19.277  -2.485   7.532  0.00  0.00           N
ATOM   3509 HH11 ARG X 217     -19.241  -3.309   6.949  0.00  0.00           H
ATOM   3510 HH12 ARG X 217     -19.761  -2.494   8.419  0.00  0.00           H
ATOM   3511  NH2 ARG X 217     -18.167  -1.211   6.068  0.00  0.00           N
ATOM   3512 HH21 ARG X 217     -18.495  -1.796   5.313  0.00  0.00           H
ATOM   3513 HH22 ARG X 217     -17.614  -0.381   5.907  0.00  0.00           H
ATOM   3514  C   ARG X 217     -15.853  -3.532  10.124  0.00  0.00           C
ATOM   3515  O   ARG X 217     -16.519  -4.548  10.185  0.00  0.00           O
ATOM   3516  N   ARG X 218     -15.101  -3.408   9.068  0.00  0.00           N
ATOM   3517  H   ARG X 218     -14.624  -2.518   9.059  0.00  0.00           H
ATOM   3518  CA  ARG X 218     -14.704  -4.408   8.108  0.00  0.00           C
ATOM   3519  HA  ARG X 218     -15.636  -4.630   7.588  0.00  0.00           H
ATOM   3520  CB  ARG X 218     -13.693  -3.834   7.101  0.00  0.00           C
ATOM   3521  HB2 ARG X 218     -12.844  -3.372   7.604  0.00  0.00           H
ATOM   3522  HB3 ARG X 218     -13.332  -4.703   6.551  0.00  0.00           H
ATOM   3523  CG  ARG X 218     -14.340  -2.774   6.164  0.00  0.00           C
ATOM   3524  HG2 ARG X 218     -15.082  -3.387   5.653  0.00  0.00           H
ATOM   3525  HG3 ARG X 218     -14.814  -1.917   6.643  0.00  0.00           H
ATOM   3526  CD  ARG X 218     -13.331  -2.287   5.053  0.00  0.00           C
ATOM   3527  HD2 ARG X 218     -12.509  -1.730   5.502  0.00  0.00           H
ATOM   3528  HD3 ARG X 218     -12.892  -3.147   4.546  0.00  0.00           H
ATOM   3529  NE  ARG X 218     -14.131  -1.455   4.106  0.00  0.00           N
ATOM   3530  HE  ARG X 218     -14.010  -0.475   4.317  0.00  0.00           H
ATOM   3531  CZ  ARG X 218     -14.918  -1.825   3.085  0.00  0.00           C
ATOM   3532  NH1 ARG X 218     -15.150  -3.053   2.725  0.00  0.00           N
ATOM   3533 HH11 ARG X 218     -15.786  -3.282   1.975  0.00  0.00           H
ATOM   3534 HH12 ARG X 218     -14.708  -3.811   3.225  0.00  0.00           H
ATOM   3535  NH2 ARG X 218     -15.699  -0.994   2.502  0.00  0.00           N
ATOM   3536 HH21 ARG X 218     -16.185  -1.193   1.639  0.00  0.00           H
ATOM   3537 HH22 ARG X 218     -15.649  -0.065   2.894  0.00  0.00           H
ATOM   3538  C   ARG X 218     -14.028  -5.619   8.770  0.00  0.00           C
ATOM   3539  O   ARG X 218     -14.293  -6.689   8.374  0.00  0.00           O
ATOM   3540  N   LEU X 219     -13.044  -5.374   9.751  0.00  0.00           N
ATOM   3541  H   LEU X 219     -12.628  -4.467   9.904  0.00  0.00           H
ATOM   3542  CA  LEU X 219     -12.378  -6.460  10.522  0.00  0.00           C
ATOM   3543  HA  LEU X 219     -11.978  -7.060   9.704  0.00  0.00           H
ATOM   3544  CB  LEU X 219     -11.287  -5.888  11.347  0.00  0.00           C
ATOM   3545  HB2 LEU X 219     -10.665  -5.239  10.731  0.00  0.00           H
ATOM   3546  HB3 LEU X 219     -11.799  -5.246  12.064  0.00  0.00           H
ATOM   3547  CG  LEU X 219     -10.322  -6.648  12.249  0.00  0.00           C
ATOM   3548  HG  LEU X 219     -10.820  -7.439  12.810  0.00  0.00           H
ATOM   3549  CD1 LEU X 219      -9.234  -7.417  11.365  0.00  0.00           C
ATOM   3550 HD11 LEU X 219      -8.666  -6.684  10.793  0.00  0.00           H
ATOM   3551 HD12 LEU X 219      -8.438  -7.972  11.861  0.00  0.00           H
ATOM   3552 HD13 LEU X 219      -9.790  -8.076  10.698  0.00  0.00           H
ATOM   3553  CD2 LEU X 219      -9.435  -5.729  13.067  0.00  0.00           C
ATOM   3554 HD21 LEU X 219     -10.001  -5.220  13.847  0.00  0.00           H
ATOM   3555 HD22 LEU X 219      -8.739  -6.461  13.477  0.00  0.00           H
ATOM   3556 HD23 LEU X 219      -8.843  -5.012  12.499  0.00  0.00           H
ATOM   3557  C   LEU X 219     -13.356  -7.390  11.246  0.00  0.00           C
ATOM   3558  O   LEU X 219     -13.270  -8.603  11.144  0.00  0.00           O
ATOM   3559  N   GLU X 220     -14.350  -6.820  11.894  0.00  0.00           N
ATOM   3560  H   GLU X 220     -14.299  -5.836  12.114  0.00  0.00           H
ATOM   3561  CA  GLU X 220     -15.411  -7.621  12.548  0.00  0.00           C
ATOM   3562  HA  GLU X 220     -14.895  -8.392  13.119  0.00  0.00           H
ATOM   3563  CB  GLU X 220     -16.196  -6.740  13.429  0.00  0.00           C
ATOM   3564  HB2 GLU X 220     -16.445  -5.835  12.876  0.00  0.00           H
ATOM   3565  HB3 GLU X 220     -17.112  -7.195  13.807  0.00  0.00           H
ATOM   3566  CG  GLU X 220     -15.357  -6.244  14.646  0.00  0.00           C
ATOM   3567  HG2 GLU X 220     -14.867  -5.364  14.229  0.00  0.00           H
ATOM   3568  HG3 GLU X 220     -15.921  -6.000  15.546  0.00  0.00           H
ATOM   3569  CD  GLU X 220     -14.209  -7.201  15.152  0.00  0.00           C
ATOM   3570  OE1 GLU X 220     -14.473  -8.379  15.500  0.00  0.00           O
ATOM   3571  OE2 GLU X 220     -13.084  -6.740  15.406  0.00  0.00           O
ATOM   3572  C   GLU X 220     -16.351  -8.283  11.470  0.00  0.00           C
ATOM   3573  O   GLU X 220     -16.931  -9.355  11.704  0.00  0.00           O
ATOM   3574  N   GLN X 221     -16.495  -7.755  10.234  0.00  0.00           N
ATOM   3575  H   GLN X 221     -15.925  -6.950  10.014  0.00  0.00           H
ATOM   3576  CA  GLN X 221     -17.329  -8.344   9.163  0.00  0.00           C
ATOM   3577  HA  GLN X 221     -18.113  -8.839   9.736  0.00  0.00           H
ATOM   3578  CB  GLN X 221     -17.857  -7.167   8.301  0.00  0.00           C
ATOM   3579  HB2 GLN X 221     -18.144  -6.323   8.928  0.00  0.00           H
ATOM   3580  HB3 GLN X 221     -17.025  -6.996   7.617  0.00  0.00           H
ATOM   3581  CG  GLN X 221     -19.096  -7.439   7.416  0.00  0.00           C
ATOM   3582  HG2 GLN X 221     -18.774  -8.339   6.893  0.00  0.00           H
ATOM   3583  HG3 GLN X 221     -20.053  -7.704   7.866  0.00  0.00           H
ATOM   3584  CD  GLN X 221     -19.472  -6.416   6.363  0.00  0.00           C
ATOM   3585  OE1 GLN X 221     -19.821  -5.283   6.626  0.00  0.00           O
ATOM   3586  NE2 GLN X 221     -19.241  -6.784   5.120  0.00  0.00           N
ATOM   3587 HE21 GLN X 221     -19.540  -6.188   4.362  0.00  0.00           H
ATOM   3588 HE22 GLN X 221     -18.836  -7.698   4.971  0.00  0.00           H
ATOM   3589  C   GLN X 221     -16.705  -9.503   8.390  0.00  0.00           C
ATOM   3590  O   GLN X 221     -17.359 -10.456   8.027  0.00  0.00           O
ATOM   3591  N   HID X 222     -15.384  -9.493   8.201  0.00  0.00           N
ATOM   3592  H   HID X 222     -14.787  -8.718   8.452  0.00  0.00           H
ATOM   3593  CA  HID X 222     -14.718 -10.772   7.759  0.00  0.00           C
ATOM   3594  HA  HID X 222     -15.358 -11.286   7.042  0.00  0.00           H
ATOM   3595  CB  HID X 222     -13.495 -10.458   6.973  0.00  0.00           C
ATOM   3596  HB2 HID X 222     -12.780  -9.866   7.545  0.00  0.00           H
ATOM   3597  HB3 HID X 222     -13.116 -11.424   6.637  0.00  0.00           H
ATOM   3598  CG  HID X 222     -13.839  -9.875   5.630  0.00  0.00           C
ATOM   3599  ND1 HID X 222     -14.294 -10.596   4.522  0.00  0.00           N
ATOM   3600  HD1 HID X 222     -14.448 -11.588   4.637  0.00  0.00           H
ATOM   3601  CE1 HID X 222     -14.549  -9.691   3.582  0.00  0.00           C
ATOM   3602  HE1 HID X 222     -14.779  -9.946   2.558  0.00  0.00           H
ATOM   3603  NE2 HID X 222     -14.339  -8.434   4.088  0.00  0.00           N
ATOM   3604  CD2 HID X 222     -13.842  -8.548   5.380  0.00  0.00           C
ATOM   3605  HD2 HID X 222     -13.704  -7.761   6.107  0.00  0.00           H
ATOM   3606  C   HID X 222     -14.249 -11.715   8.912  0.00  0.00           C
ATOM   3607  O   HID X 222     -14.320 -12.885   8.646  0.00  0.00           O
ATOM   3608  N   LEU X 223     -13.854 -11.203  10.082  0.00  0.00           N
ATOM   3609  H   LEU X 223     -13.884 -10.203  10.219  0.00  0.00           H
ATOM   3610  CA  LEU X 223     -13.381 -12.135  11.169  0.00  0.00           C
ATOM   3611  HA  LEU X 223     -12.896 -12.984  10.689  0.00  0.00           H
ATOM   3612  CB  LEU X 223     -12.357 -11.505  12.122  0.00  0.00           C
ATOM   3613  HB2 LEU X 223     -12.724 -10.637  12.670  0.00  0.00           H
ATOM   3614  HB3 LEU X 223     -12.003 -12.279  12.803  0.00  0.00           H
ATOM   3615  CG  LEU X 223     -10.998 -11.049  11.528  0.00  0.00           C
ATOM   3616  HG  LEU X 223     -11.101 -10.208  10.842  0.00  0.00           H
ATOM   3617  CD1 LEU X 223      -9.997 -10.740  12.675  0.00  0.00           C
ATOM   3618 HD11 LEU X 223      -9.089 -10.249  12.325  0.00  0.00           H
ATOM   3619 HD12 LEU X 223     -10.592 -10.140  13.363  0.00  0.00           H
ATOM   3620 HD13 LEU X 223      -9.826 -11.685  13.192  0.00  0.00           H
ATOM   3621  CD2 LEU X 223     -10.390 -12.171  10.687  0.00  0.00           C
ATOM   3622 HD21 LEU X 223     -10.991 -12.285   9.785  0.00  0.00           H
ATOM   3623 HD22 LEU X 223      -9.372 -11.880  10.431  0.00  0.00           H
ATOM   3624 HD23 LEU X 223     -10.355 -13.103  11.250  0.00  0.00           H
ATOM   3625  C   LEU X 223     -14.539 -12.822  12.051  0.00  0.00           C
ATOM   3626  O   LEU X 223     -14.266 -13.584  12.981  0.00  0.00           O
ATOM   3627  N   THR X 224     -15.803 -12.589  11.692  0.00  0.00           N
ATOM   3628  H   THR X 224     -16.081 -11.912  10.996  0.00  0.00           H
ATOM   3629  CA  THR X 224     -16.940 -13.387  12.194  0.00  0.00           C
ATOM   3630  HA  THR X 224     -16.832 -13.438  13.277  0.00  0.00           H
ATOM   3631  CB  THR X 224     -18.276 -12.648  11.957  0.00  0.00           C
ATOM   3632  HB  THR X 224     -18.263 -12.355  10.907  0.00  0.00           H
ATOM   3633  CG2 THR X 224     -19.525 -13.378  12.353  0.00  0.00           C
ATOM   3634 HG21 THR X 224     -19.543 -13.682  13.400  0.00  0.00           H
ATOM   3635 HG22 THR X 224     -20.348 -12.717  12.082  0.00  0.00           H
ATOM   3636 HG23 THR X 224     -19.713 -14.232  11.703  0.00  0.00           H
ATOM   3637  OG1 THR X 224     -18.209 -11.552  12.794  0.00  0.00           O
ATOM   3638  HG1 THR X 224     -17.611 -10.866  12.488  0.00  0.00           H
ATOM   3639  C   THR X 224     -17.028 -14.788  11.685  0.00  0.00           C
ATOM   3640  O   THR X 224     -16.955 -14.981  10.490  0.00  0.00           O
ATOM   3641  N   ASP X 225     -17.288 -15.743  12.594  0.00  0.00           N
ATOM   3642  H   ASP X 225     -17.401 -15.360  13.521  0.00  0.00           H
ATOM   3643  CA  ASP X 225     -17.369 -17.256  12.458  0.00  0.00           C
ATOM   3644  HA  ASP X 225     -17.700 -17.557  13.452  0.00  0.00           H
ATOM   3645  CB  ASP X 225     -18.624 -17.653  11.583  0.00  0.00           C
ATOM   3646  HB2 ASP X 225     -19.298 -16.891  11.973  0.00  0.00           H
ATOM   3647  HB3 ASP X 225     -18.393 -17.329  10.569  0.00  0.00           H
ATOM   3648  CG  ASP X 225     -19.149 -19.087  11.763  0.00  0.00           C
ATOM   3649  OD1 ASP X 225     -19.522 -19.759  10.755  0.00  0.00           O
ATOM   3650  OD2 ASP X 225     -19.226 -19.540  12.944  0.00  0.00           O
ATOM   3651  C   ASP X 225     -16.015 -18.007  12.044  0.00  0.00           C
ATOM   3652  O   ASP X 225     -15.991 -19.216  12.021  0.00  0.00           O
ATOM   3653  N   GLN X 226     -14.926 -17.263  11.781  0.00  0.00           N
ATOM   3654  H   GLN X 226     -15.020 -16.262  11.869  0.00  0.00           H
ATOM   3655  CA  GLN X 226     -13.752 -17.794  11.107  0.00  0.00           C
ATOM   3656  HA  GLN X 226     -14.098 -18.306  10.209  0.00  0.00           H
ATOM   3657  CB  GLN X 226     -12.834 -16.557  10.821  0.00  0.00           C
ATOM   3658  HB2 GLN X 226     -12.620 -15.987  11.725  0.00  0.00           H
ATOM   3659  HB3 GLN X 226     -11.869 -16.815  10.385  0.00  0.00           H
ATOM   3660  CG  GLN X 226     -13.518 -15.592   9.896  0.00  0.00           C
ATOM   3661  HG2 GLN X 226     -14.459 -15.248  10.326  0.00  0.00           H
ATOM   3662  HG3 GLN X 226     -12.909 -14.695   9.780  0.00  0.00           H
ATOM   3663  CD  GLN X 226     -13.688 -16.197   8.562  0.00  0.00           C
ATOM   3664  OE1 GLN X 226     -13.069 -17.172   8.172  0.00  0.00           O
ATOM   3665  NE2 GLN X 226     -14.526 -15.715   7.734  0.00  0.00           N
ATOM   3666 HE21 GLN X 226     -14.616 -16.233   6.871  0.00  0.00           H
ATOM   3667 HE22 GLN X 226     -15.023 -14.862   7.944  0.00  0.00           H
ATOM   3668  C   GLN X 226     -13.000 -18.920  11.831  0.00  0.00           C
ATOM   3669  O   GLN X 226     -12.303 -19.671  11.168  0.00  0.00           O
ATOM   3670  N   GLY X 227     -12.994 -18.956  13.176  0.00  0.00           N
ATOM   3671  H   GLY X 227     -13.453 -18.207  13.674  0.00  0.00           H
ATOM   3672  CA  GLY X 227     -12.215 -19.836  13.957  0.00  0.00           C
ATOM   3673  HA2 GLY X 227     -12.271 -19.524  15.000  0.00  0.00           H
ATOM   3674  HA3 GLY X 227     -11.157 -19.755  13.707  0.00  0.00           H
ATOM   3675  C   GLY X 227     -12.484 -21.342  14.031  0.00  0.00           C
ATOM   3676  O   GLY X 227     -12.731 -21.930  15.133  0.00  0.00           O
ATOM   3677  N   TRP X 228     -12.668 -21.938  12.890  0.00  0.00           N
ATOM   3678  H   TRP X 228     -12.496 -21.438  12.029  0.00  0.00           H
ATOM   3679  CA  TRP X 228     -13.031 -23.379  12.836  0.00  0.00           C
ATOM   3680  HA  TRP X 228     -12.950 -23.867  13.808  0.00  0.00           H
ATOM   3681  CB  TRP X 228     -14.536 -23.541  12.531  0.00  0.00           C
ATOM   3682  HB2 TRP X 228     -15.077 -23.037  13.332  0.00  0.00           H
ATOM   3683  HB3 TRP X 228     -14.821 -23.052  11.600  0.00  0.00           H
ATOM   3684  CG  TRP X 228     -15.061 -24.891  12.421  0.00  0.00           C
ATOM   3685  CD1 TRP X 228     -15.374 -25.582  11.306  0.00  0.00           C
ATOM   3686  HD1 TRP X 228     -15.425 -25.167  10.310  0.00  0.00           H
ATOM   3687  NE1 TRP X 228     -16.028 -26.726  11.799  0.00  0.00           N
ATOM   3688  HE1 TRP X 228     -16.484 -27.363  11.162  0.00  0.00           H
ATOM   3689  CE2 TRP X 228     -15.753 -27.088  13.085  0.00  0.00           C
ATOM   3690  CZ2 TRP X 228     -15.953 -28.214  13.893  0.00  0.00           C
ATOM   3691  HZ2 TRP X 228     -16.467 -29.073  13.486  0.00  0.00           H
ATOM   3692  CH2 TRP X 228     -15.596 -28.074  15.239  0.00  0.00           C
ATOM   3693  HH2 TRP X 228     -15.677 -28.943  15.874  0.00  0.00           H
ATOM   3694  CZ3 TRP X 228     -15.149 -26.868  15.819  0.00  0.00           C
ATOM   3695  HZ3 TRP X 228     -14.911 -26.841  16.872  0.00  0.00           H
ATOM   3696  CE3 TRP X 228     -14.995 -25.715  14.993  0.00  0.00           C
ATOM   3697  HE3 TRP X 228     -14.698 -24.814  15.509  0.00  0.00           H
ATOM   3698  CD2 TRP X 228     -15.259 -25.861  13.569  0.00  0.00           C
ATOM   3699  C   TRP X 228     -12.306 -24.267  11.788  0.00  0.00           C
ATOM   3700  O   TRP X 228     -11.866 -23.764  10.739  0.00  0.00           O
ATOM   3701  N   VAL X 229     -12.165 -25.564  12.129  0.00  0.00           N
ATOM   3702  H   VAL X 229     -12.488 -25.916  13.019  0.00  0.00           H
ATOM   3703  CA  VAL X 229     -11.734 -26.641  11.194  0.00  0.00           C
ATOM   3704  HA  VAL X 229     -11.967 -26.311  10.182  0.00  0.00           H
ATOM   3705  CB  VAL X 229     -10.147 -26.837  11.275  0.00  0.00           C
ATOM   3706  HB  VAL X 229      -9.767 -25.837  11.066  0.00  0.00           H
ATOM   3707  CG1 VAL X 229      -9.671 -27.276  12.637  0.00  0.00           C
ATOM   3708 HG11 VAL X 229     -10.192 -28.194  12.910  0.00  0.00           H
ATOM   3709 HG12 VAL X 229      -8.595 -27.446  12.668  0.00  0.00           H
ATOM   3710 HG13 VAL X 229     -10.032 -26.523  13.338  0.00  0.00           H
ATOM   3711  CG2 VAL X 229      -9.661 -27.774  10.257  0.00  0.00           C
ATOM   3712 HG21 VAL X 229     -10.044 -27.370   9.320  0.00  0.00           H
ATOM   3713 HG22 VAL X 229      -8.578 -27.877  10.310  0.00  0.00           H
ATOM   3714 HG23 VAL X 229     -10.100 -28.756  10.435  0.00  0.00           H
ATOM   3715  C   VAL X 229     -12.411 -27.913  11.443  0.00  0.00           C
ATOM   3716  O   VAL X 229     -12.685 -28.275  12.586  0.00  0.00           O
ATOM   3717  N   ALA X 230     -12.763 -28.639  10.363  0.00  0.00           N
ATOM   3718  H   ALA X 230     -12.830 -28.166   9.473  0.00  0.00           H
ATOM   3719  CA  ALA X 230     -13.288 -29.976  10.472  0.00  0.00           C
ATOM   3720  HA  ALA X 230     -12.879 -30.460  11.358  0.00  0.00           H
ATOM   3721  CB  ALA X 230     -14.845 -29.646  10.474  0.00  0.00           C
ATOM   3722  HB1 ALA X 230     -15.101 -29.164  11.418  0.00  0.00           H
ATOM   3723  HB2 ALA X 230     -15.115 -28.887   9.740  0.00  0.00           H
ATOM   3724  HB3 ALA X 230     -15.432 -30.535  10.244  0.00  0.00           H
ATOM   3725  C   ALA X 230     -12.981 -30.894   9.264  0.00  0.00           C
ATOM   3726  O   ALA X 230     -13.029 -32.155   9.359  0.00  0.00           O
ATOM   3727  N   ASN X 231     -12.859 -30.219   8.097  0.00  0.00           N
ATOM   3728  H   ASN X 231     -13.027 -29.223   8.127  0.00  0.00           H
ATOM   3729  CA  ASN X 231     -12.523 -30.724   6.780  0.00  0.00           C
ATOM   3730  HA  ASN X 231     -12.420 -31.809   6.809  0.00  0.00           H
ATOM   3731  CB  ASN X 231     -13.673 -30.441   5.870  0.00  0.00           C
ATOM   3732  HB2 ASN X 231     -13.900 -29.376   5.820  0.00  0.00           H
ATOM   3733  HB3 ASN X 231     -13.448 -30.660   4.826  0.00  0.00           H
ATOM   3734  CG  ASN X 231     -14.943 -31.288   6.077  0.00  0.00           C
ATOM   3735  OD1 ASN X 231     -15.021 -32.372   6.690  0.00  0.00           O
ATOM   3736  ND2 ASN X 231     -16.026 -30.789   5.595  0.00  0.00           N
ATOM   3737 HD21 ASN X 231     -15.994 -29.968   5.007  0.00  0.00           H
ATOM   3738 HD22 ASN X 231     -16.902 -31.175   5.918  0.00  0.00           H
ATOM   3739  C   ASN X 231     -11.252 -30.271   6.106  0.00  0.00           C
ATOM   3740  O   ASN X 231     -10.561 -29.492   6.721  0.00  0.00           O
ATOM   3741  N   PHE X 232     -10.984 -30.584   4.863  0.00  0.00           N
ATOM   3742  H   PHE X 232     -11.553 -31.304   4.441  0.00  0.00           H
ATOM   3743  CA  PHE X 232      -9.982 -30.037   4.003  0.00  0.00           C
ATOM   3744  HA  PHE X 232      -9.079 -29.973   4.610  0.00  0.00           H
ATOM   3745  CB  PHE X 232      -9.782 -30.997   2.827  0.00  0.00           C
ATOM   3746  HB2 PHE X 232      -9.536 -32.007   3.155  0.00  0.00           H
ATOM   3747  HB3 PHE X 232     -10.723 -31.001   2.278  0.00  0.00           H
ATOM   3748  CG  PHE X 232      -8.651 -30.674   1.809  0.00  0.00           C
ATOM   3749  CD1 PHE X 232      -7.369 -31.194   2.041  0.00  0.00           C
ATOM   3750  HD1 PHE X 232      -7.087 -31.685   2.961  0.00  0.00           H
ATOM   3751  CE1 PHE X 232      -6.336 -31.053   1.106  0.00  0.00           C
ATOM   3752  HE1 PHE X 232      -5.291 -31.199   1.336  0.00  0.00           H
ATOM   3753  CZ  PHE X 232      -6.679 -30.485  -0.163  0.00  0.00           C
ATOM   3754  HZ  PHE X 232      -5.969 -30.561  -0.973  0.00  0.00           H
ATOM   3755  CE2 PHE X 232      -7.992 -30.041  -0.451  0.00  0.00           C
ATOM   3756  HE2 PHE X 232      -8.265 -29.717  -1.444  0.00  0.00           H
ATOM   3757  CD2 PHE X 232      -8.980 -30.168   0.534  0.00  0.00           C
ATOM   3758  HD2 PHE X 232     -10.021 -29.996   0.302  0.00  0.00           H
ATOM   3759  C   PHE X 232     -10.302 -28.525   3.645  0.00  0.00           C
ATOM   3760  O   PHE X 232     -11.421 -28.185   3.263  0.00  0.00           O
ATOM   3761  N   THR X 233      -9.301 -27.643   3.849  0.00  0.00           N
ATOM   3762  H   THR X 233      -8.389 -28.007   4.087  0.00  0.00           H
ATOM   3763  CA  THR X 233      -9.521 -26.200   3.937  0.00  0.00           C
ATOM   3764  HA  THR X 233     -10.595 -26.021   3.886  0.00  0.00           H
ATOM   3765  CB  THR X 233      -9.109 -25.669   5.302  0.00  0.00           C
ATOM   3766  HB  THR X 233      -9.403 -24.623   5.222  0.00  0.00           H
ATOM   3767  CG2 THR X 233      -9.914 -26.260   6.478  0.00  0.00           C
ATOM   3768 HG21 THR X 233     -10.908 -26.484   6.091  0.00  0.00           H
ATOM   3769 HG22 THR X 233      -9.347 -27.151   6.746  0.00  0.00           H
ATOM   3770 HG23 THR X 233      -9.771 -25.483   7.229  0.00  0.00           H
ATOM   3771  OG1 THR X 233      -7.717 -25.868   5.461  0.00  0.00           O
ATOM   3772  HG1 THR X 233      -7.513 -26.671   5.946  0.00  0.00           H
ATOM   3773  C   THR X 233      -8.698 -25.385   2.873  0.00  0.00           C
ATOM   3774  O   THR X 233      -8.871 -24.178   2.846  0.00  0.00           O
ATOM   3775  N   LYS X 234      -8.003 -26.014   1.977  0.00  0.00           N
ATOM   3776  H   LYS X 234      -7.909 -26.990   2.218  0.00  0.00           H
ATOM   3777  CA  LYS X 234      -7.094 -25.359   0.949  0.00  0.00           C
ATOM   3778  HA  LYS X 234      -6.637 -24.489   1.420  0.00  0.00           H
ATOM   3779  CB  LYS X 234      -5.925 -26.264   0.601  0.00  0.00           C
ATOM   3780  HB2 LYS X 234      -5.353 -26.423   1.515  0.00  0.00           H
ATOM   3781  HB3 LYS X 234      -6.268 -27.162   0.088  0.00  0.00           H
ATOM   3782  CG  LYS X 234      -4.781 -25.587  -0.235  0.00  0.00           C
ATOM   3783  HG2 LYS X 234      -5.156 -25.256  -1.204  0.00  0.00           H
ATOM   3784  HG3 LYS X 234      -4.518 -24.728   0.383  0.00  0.00           H
ATOM   3785  CD  LYS X 234      -3.642 -26.567  -0.513  0.00  0.00           C
ATOM   3786  HD2 LYS X 234      -3.111 -26.855   0.395  0.00  0.00           H
ATOM   3787  HD3 LYS X 234      -4.231 -27.385  -0.927  0.00  0.00           H
ATOM   3788  CE  LYS X 234      -2.625 -26.023  -1.553  0.00  0.00           C
ATOM   3789  HE2 LYS X 234      -3.161 -25.604  -2.405  0.00  0.00           H
ATOM   3790  HE3 LYS X 234      -2.124 -25.115  -1.216  0.00  0.00           H
ATOM   3791  NZ  LYS X 234      -1.687 -27.072  -2.051  0.00  0.00           N
ATOM   3792  HZ1 LYS X 234      -2.120 -27.893  -2.448  0.00  0.00           H
ATOM   3793  HZ2 LYS X 234      -1.011 -26.667  -2.683  0.00  0.00           H
ATOM   3794  HZ3 LYS X 234      -1.111 -27.256  -1.242  0.00  0.00           H
ATOM   3795  C   LYS X 234      -7.899 -24.783  -0.248  0.00  0.00           C
ATOM   3796  O   LYS X 234      -7.281 -23.865  -0.767  0.00  0.00           O
ATOM   3797  N   PRO X 235      -9.024 -25.274  -0.774  0.00  0.00           N
ATOM   3798  CD  PRO X 235      -9.629 -26.590  -0.345  0.00  0.00           C
ATOM   3799  HD2 PRO X 235     -10.482 -26.467   0.322  0.00  0.00           H
ATOM   3800  HD3 PRO X 235      -8.794 -27.158   0.066  0.00  0.00           H
ATOM   3801  CG  PRO X 235     -10.075 -27.230  -1.673  0.00  0.00           C
ATOM   3802  HG2 PRO X 235      -9.217 -27.676  -2.175  0.00  0.00           H
ATOM   3803  HG3 PRO X 235     -10.838 -28.001  -1.569  0.00  0.00           H
ATOM   3804  CB  PRO X 235     -10.580 -26.002  -2.442  0.00  0.00           C
ATOM   3805  HB2 PRO X 235     -10.456 -26.363  -3.463  0.00  0.00           H
ATOM   3806  HB3 PRO X 235     -11.613 -25.759  -2.195  0.00  0.00           H
ATOM   3807  CA  PRO X 235      -9.655 -24.844  -2.037  0.00  0.00           C
ATOM   3808  HA  PRO X 235      -8.924 -24.846  -2.847  0.00  0.00           H
ATOM   3809  C   PRO X 235     -10.296 -23.453  -1.875  0.00  0.00           C
ATOM   3810  O   PRO X 235     -10.570 -23.075  -0.729  0.00  0.00           O
ATOM   3811  N   ARG X 236     -10.569 -22.847  -3.021  0.00  0.00           N
ATOM   3812  H   ARG X 236     -10.416 -23.386  -3.861  0.00  0.00           H
ATOM   3813  CA  ARG X 236     -11.205 -21.511  -3.235  0.00  0.00           C
ATOM   3814  HA  ARG X 236     -11.241 -20.933  -2.311  0.00  0.00           H
ATOM   3815  CB  ARG X 236     -10.430 -20.746  -4.363  0.00  0.00           C
ATOM   3816  HB2 ARG X 236     -10.451 -21.408  -5.228  0.00  0.00           H
ATOM   3817  HB3 ARG X 236     -11.037 -19.901  -4.688  0.00  0.00           H
ATOM   3818  CG  ARG X 236      -8.958 -20.368  -4.151  0.00  0.00           C
ATOM   3819  HG2 ARG X 236      -9.034 -19.497  -3.499  0.00  0.00           H
ATOM   3820  HG3 ARG X 236      -8.334 -21.006  -3.526  0.00  0.00           H
ATOM   3821  CD  ARG X 236      -8.336 -19.992  -5.478  0.00  0.00           C
ATOM   3822  HD2 ARG X 236      -8.329 -20.852  -6.147  0.00  0.00           H
ATOM   3823  HD3 ARG X 236      -9.102 -19.437  -6.020  0.00  0.00           H
ATOM   3824  NE  ARG X 236      -7.057 -19.292  -5.307  0.00  0.00           N
ATOM   3825  HE  ARG X 236      -6.205 -19.833  -5.259  0.00  0.00           H
ATOM   3826  CZ  ARG X 236      -6.830 -18.004  -5.198  0.00  0.00           C
ATOM   3827  NH1 ARG X 236      -5.600 -17.524  -5.023  0.00  0.00           N
ATOM   3828 HH11 ARG X 236      -5.425 -16.531  -5.076  0.00  0.00           H
ATOM   3829 HH12 ARG X 236      -4.811 -18.150  -4.947  0.00  0.00           H
ATOM   3830  NH2 ARG X 236      -7.796 -17.112  -5.094  0.00  0.00           N
ATOM   3831 HH21 ARG X 236      -7.630 -16.130  -4.923  0.00  0.00           H
ATOM   3832 HH22 ARG X 236      -8.724 -17.293  -5.449  0.00  0.00           H
ATOM   3833  C   ARG X 236     -12.690 -21.625  -3.579  0.00  0.00           C
ATOM   3834  O   ARG X 236     -13.290 -20.556  -3.508  0.00  0.00           O
ATOM   3835  N   THR X 237     -13.266 -22.755  -3.949  0.00  0.00           N
ATOM   3836  H   THR X 237     -12.675 -23.482  -4.328  0.00  0.00           H
ATOM   3837  CA  THR X 237     -14.772 -22.872  -3.947  0.00  0.00           C
ATOM   3838  HA  THR X 237     -15.332 -22.056  -4.405  0.00  0.00           H
ATOM   3839  CB  THR X 237     -15.215 -24.213  -4.562  0.00  0.00           C
ATOM   3840  HB  THR X 237     -16.294 -24.226  -4.410  0.00  0.00           H
ATOM   3841  CG2 THR X 237     -14.926 -24.482  -6.077  0.00  0.00           C
ATOM   3842 HG21 THR X 237     -15.651 -23.916  -6.663  0.00  0.00           H
ATOM   3843 HG22 THR X 237     -13.947 -24.099  -6.366  0.00  0.00           H
ATOM   3844 HG23 THR X 237     -15.057 -25.556  -6.207  0.00  0.00           H
ATOM   3845  OG1 THR X 237     -14.566 -25.288  -3.910  0.00  0.00           O
ATOM   3846  HG1 THR X 237     -15.031 -25.328  -3.071  0.00  0.00           H
ATOM   3847  C   THR X 237     -15.394 -22.695  -2.596  0.00  0.00           C
ATOM   3848  O   THR X 237     -16.649 -22.597  -2.576  0.00  0.00           O
ATOM   3849  N   ILE X 238     -14.659 -22.715  -1.493  0.00  0.00           N
ATOM   3850  H   ILE X 238     -13.662 -22.748  -1.648  0.00  0.00           H
ATOM   3851  CA  ILE X 238     -15.163 -22.446  -0.125  0.00  0.00           C
ATOM   3852  HA  ILE X 238     -16.018 -23.109   0.010  0.00  0.00           H
ATOM   3853  CB  ILE X 238     -14.134 -22.917   0.980  0.00  0.00           C
ATOM   3854  HB  ILE X 238     -13.265 -22.272   0.856  0.00  0.00           H
ATOM   3855  CG2 ILE X 238     -14.699 -22.700   2.445  0.00  0.00           C
ATOM   3856 HG21 ILE X 238     -15.069 -21.684   2.588  0.00  0.00           H
ATOM   3857 HG22 ILE X 238     -15.572 -23.348   2.531  0.00  0.00           H
ATOM   3858 HG23 ILE X 238     -14.021 -22.961   3.258  0.00  0.00           H
ATOM   3859  CG1 ILE X 238     -13.740 -24.374   0.664  0.00  0.00           C
ATOM   3860 HG12 ILE X 238     -14.599 -24.952   0.323  0.00  0.00           H
ATOM   3861 HG13 ILE X 238     -12.965 -24.390  -0.102  0.00  0.00           H
ATOM   3862  CD1 ILE X 238     -13.171 -25.104   1.835  0.00  0.00           C
ATOM   3863 HD11 ILE X 238     -13.935 -25.391   2.557  0.00  0.00           H
ATOM   3864 HD12 ILE X 238     -12.705 -26.055   1.576  0.00  0.00           H
ATOM   3865 HD13 ILE X 238     -12.456 -24.413   2.282  0.00  0.00           H
ATOM   3866  C   ILE X 238     -15.609 -21.071   0.152  0.00  0.00           C
ATOM   3867  O   ILE X 238     -14.729 -20.209   0.246  0.00  0.00           O
ATOM   3868  N   PRO X 239     -16.925 -20.826   0.426  0.00  0.00           N
ATOM   3869  CD  PRO X 239     -18.123 -21.658   0.232  0.00  0.00           C
ATOM   3870  HD2 PRO X 239     -18.391 -22.135   1.175  0.00  0.00           H
ATOM   3871  HD3 PRO X 239     -18.014 -22.327  -0.622  0.00  0.00           H
ATOM   3872  CG  PRO X 239     -19.292 -20.730  -0.090  0.00  0.00           C
ATOM   3873  HG2 PRO X 239     -19.328 -20.422  -1.135  0.00  0.00           H
ATOM   3874  HG3 PRO X 239     -20.211 -21.198   0.263  0.00  0.00           H
ATOM   3875  CB  PRO X 239     -18.900 -19.544   0.749  0.00  0.00           C
ATOM   3876  HB2 PRO X 239     -19.289 -18.577   0.430  0.00  0.00           H
ATOM   3877  HB3 PRO X 239     -19.235 -19.730   1.769  0.00  0.00           H
ATOM   3878  CA  PRO X 239     -17.414 -19.441   0.676  0.00  0.00           C
ATOM   3879  HA  PRO X 239     -17.052 -18.845  -0.162  0.00  0.00           H
ATOM   3880  C   PRO X 239     -16.899 -18.885   1.960  0.00  0.00           C
ATOM   3881  O   PRO X 239     -16.810 -19.646   2.929  0.00  0.00           O
ATOM   3882  N   ASN X 240     -16.648 -17.539   1.987  0.00  0.00           N
ATOM   3883  H   ASN X 240     -16.632 -16.974   1.150  0.00  0.00           H
ATOM   3884  CA  ASN X 240     -16.379 -16.749   3.144  0.00  0.00           C
ATOM   3885  HA  ASN X 240     -16.149 -15.744   2.789  0.00  0.00           H
ATOM   3886  CB  ASN X 240     -17.616 -16.805   4.128  0.00  0.00           C
ATOM   3887  HB2 ASN X 240     -17.615 -17.798   4.577  0.00  0.00           H
ATOM   3888  HB3 ASN X 240     -17.477 -16.135   4.976  0.00  0.00           H
ATOM   3889  CG  ASN X 240     -18.953 -16.579   3.389  0.00  0.00           C
ATOM   3890  OD1 ASN X 240     -19.090 -15.662   2.572  0.00  0.00           O
ATOM   3891  ND2 ASN X 240     -19.852 -17.505   3.505  0.00  0.00           N
ATOM   3892 HD21 ASN X 240     -20.663 -17.320   2.933  0.00  0.00           H
ATOM   3893 HD22 ASN X 240     -19.686 -18.311   4.089  0.00  0.00           H
ATOM   3894  C   ASN X 240     -15.052 -17.153   3.920  0.00  0.00           C
ATOM   3895  O   ASN X 240     -14.729 -16.491   4.915  0.00  0.00           O
ATOM   3896  N   SER X 241     -14.282 -18.167   3.403  0.00  0.00           N
ATOM   3897  H   SER X 241     -14.619 -18.667   2.593  0.00  0.00           H
ATOM   3898  CA  SER X 241     -12.929 -18.446   3.837  0.00  0.00           C
ATOM   3899  HA  SER X 241     -13.031 -18.645   4.904  0.00  0.00           H
ATOM   3900  CB  SER X 241     -12.534 -19.801   3.229  0.00  0.00           C
ATOM   3901  HB2 SER X 241     -13.009 -20.625   3.762  0.00  0.00           H
ATOM   3902  HB3 SER X 241     -12.806 -19.793   2.174  0.00  0.00           H
ATOM   3903  OG  SER X 241     -11.159 -19.987   3.422  0.00  0.00           O
ATOM   3904  HG  SER X 241     -10.875 -20.880   3.210  0.00  0.00           H
ATOM   3905  C   SER X 241     -11.945 -17.333   3.397  0.00  0.00           C
ATOM   3906  O   SER X 241     -11.944 -16.858   2.255  0.00  0.00           O
ATOM   3907  N   LEU X 242     -11.152 -16.959   4.374  0.00  0.00           N
ATOM   3908  H   LEU X 242     -11.186 -17.602   5.152  0.00  0.00           H
ATOM   3909  CA  LEU X 242     -10.145 -15.951   4.154  0.00  0.00           C
ATOM   3910  HA  LEU X 242     -10.735 -15.048   3.995  0.00  0.00           H
ATOM   3911  CB  LEU X 242      -9.413 -15.731   5.499  0.00  0.00           C
ATOM   3912  HB2 LEU X 242      -9.102 -16.708   5.869  0.00  0.00           H
ATOM   3913  HB3 LEU X 242      -8.553 -15.070   5.386  0.00  0.00           H
ATOM   3914  CG  LEU X 242     -10.306 -15.114   6.640  0.00  0.00           C
ATOM   3915  HG  LEU X 242     -11.298 -15.525   6.454  0.00  0.00           H
ATOM   3916  CD1 LEU X 242      -9.772 -15.597   7.995  0.00  0.00           C
ATOM   3917 HD11 LEU X 242     -10.333 -15.222   8.851  0.00  0.00           H
ATOM   3918 HD12 LEU X 242      -9.743 -16.677   8.144  0.00  0.00           H
ATOM   3919 HD13 LEU X 242      -8.752 -15.237   8.129  0.00  0.00           H
ATOM   3920  CD2 LEU X 242     -10.341 -13.570   6.634  0.00  0.00           C
ATOM   3921 HD21 LEU X 242     -10.524 -13.284   5.598  0.00  0.00           H
ATOM   3922 HD22 LEU X 242     -11.040 -13.290   7.421  0.00  0.00           H
ATOM   3923 HD23 LEU X 242      -9.374 -13.188   6.961  0.00  0.00           H
ATOM   3924  C   LEU X 242      -9.111 -16.058   3.038  0.00  0.00           C
ATOM   3925  O   LEU X 242      -8.493 -15.053   2.565  0.00  0.00           O
ATOM   3926  N   LEU X 243      -8.983 -17.245   2.445  0.00  0.00           N
ATOM   3927  H   LEU X 243      -9.351 -18.025   2.971  0.00  0.00           H
ATOM   3928  CA  LEU X 243      -8.172 -17.584   1.248  0.00  0.00           C
ATOM   3929  HA  LEU X 243      -7.229 -17.038   1.224  0.00  0.00           H
ATOM   3930  CB  LEU X 243      -7.741 -19.059   1.331  0.00  0.00           C
ATOM   3931  HB2 LEU X 243      -6.892 -19.140   2.010  0.00  0.00           H
ATOM   3932  HB3 LEU X 243      -8.517 -19.683   1.774  0.00  0.00           H
ATOM   3933  CG  LEU X 243      -7.320 -19.613  -0.044  0.00  0.00           C
ATOM   3934  HG  LEU X 243      -8.113 -19.399  -0.760  0.00  0.00           H
ATOM   3935  CD1 LEU X 243      -5.935 -19.173  -0.658  0.00  0.00           C
ATOM   3936 HD11 LEU X 243      -5.836 -19.434  -1.712  0.00  0.00           H
ATOM   3937 HD12 LEU X 243      -5.728 -18.105  -0.596  0.00  0.00           H
ATOM   3938 HD13 LEU X 243      -5.078 -19.514  -0.077  0.00  0.00           H
ATOM   3939  CD2 LEU X 243      -7.127 -21.102   0.045  0.00  0.00           C
ATOM   3940 HD21 LEU X 243      -6.268 -21.337   0.673  0.00  0.00           H
ATOM   3941 HD22 LEU X 243      -8.052 -21.477   0.483  0.00  0.00           H
ATOM   3942 HD23 LEU X 243      -7.093 -21.480  -0.977  0.00  0.00           H
ATOM   3943  C   LEU X 243      -8.927 -17.127   0.001  0.00  0.00           C
ATOM   3944  O   LEU X 243      -8.345 -16.308  -0.690  0.00  0.00           O
ATOM   3945  N   PRO X 244     -10.115 -17.580  -0.436  0.00  0.00           N
ATOM   3946  CD  PRO X 244     -10.815 -18.790   0.029  0.00  0.00           C
ATOM   3947  HD2 PRO X 244     -11.088 -18.834   1.084  0.00  0.00           H
ATOM   3948  HD3 PRO X 244     -10.226 -19.665  -0.246  0.00  0.00           H
ATOM   3949  CG  PRO X 244     -12.139 -18.676  -0.690  0.00  0.00           C
ATOM   3950  HG2 PRO X 244     -12.515 -19.668  -0.940  0.00  0.00           H
ATOM   3951  HG3 PRO X 244     -12.882 -18.208  -0.043  0.00  0.00           H
ATOM   3952  CB  PRO X 244     -11.951 -17.823  -1.970  0.00  0.00           C
ATOM   3953  HB2 PRO X 244     -11.624 -18.511  -2.750  0.00  0.00           H
ATOM   3954  HB3 PRO X 244     -12.934 -17.379  -2.127  0.00  0.00           H
ATOM   3955  CA  PRO X 244     -10.731 -16.941  -1.615  0.00  0.00           C
ATOM   3956  HA  PRO X 244      -9.973 -16.900  -2.397  0.00  0.00           H
ATOM   3957  C   PRO X 244     -11.217 -15.552  -1.343  0.00  0.00           C
ATOM   3958  O   PRO X 244     -11.371 -14.738  -2.230  0.00  0.00           O
ATOM   3959  N   SER X 245     -11.531 -15.237  -0.043  0.00  0.00           N
ATOM   3960  H   SER X 245     -11.448 -15.941   0.677  0.00  0.00           H
ATOM   3961  CA  SER X 245     -12.127 -13.912   0.332  0.00  0.00           C
ATOM   3962  HA  SER X 245     -12.736 -13.587  -0.512  0.00  0.00           H
ATOM   3963  CB  SER X 245     -13.070 -14.081   1.555  0.00  0.00           C
ATOM   3964  HB2 SER X 245     -13.853 -14.773   1.245  0.00  0.00           H
ATOM   3965  HB3 SER X 245     -12.522 -14.383   2.447  0.00  0.00           H
ATOM   3966  OG  SER X 245     -13.812 -12.878   1.733  0.00  0.00           O
ATOM   3967  HG  SER X 245     -14.483 -13.103   2.381  0.00  0.00           H
ATOM   3968  C   SER X 245     -11.094 -12.862   0.635  0.00  0.00           C
ATOM   3969  O   SER X 245     -10.374 -12.970   1.542  0.00  0.00           O
ATOM   3970  N   THR X 246     -10.936 -11.905  -0.314  0.00  0.00           N
ATOM   3971  H   THR X 246     -11.386 -11.928  -1.218  0.00  0.00           H
ATOM   3972  CA  THR X 246     -10.199 -10.640   0.012  0.00  0.00           C
ATOM   3973  HA  THR X 246      -9.216 -10.830   0.443  0.00  0.00           H
ATOM   3974  CB  THR X 246     -10.149  -9.714  -1.239  0.00  0.00           C
ATOM   3975  HB  THR X 246      -9.540 -10.205  -1.997  0.00  0.00           H
ATOM   3976  CG2 THR X 246     -11.469  -9.386  -1.799  0.00  0.00           C
ATOM   3977 HG21 THR X 246     -11.348  -8.756  -2.680  0.00  0.00           H
ATOM   3978 HG22 THR X 246     -11.987 -10.281  -2.143  0.00  0.00           H
ATOM   3979 HG23 THR X 246     -12.157  -8.996  -1.049  0.00  0.00           H
ATOM   3980  OG1 THR X 246      -9.632  -8.432  -0.859  0.00  0.00           O
ATOM   3981  HG1 THR X 246      -8.687  -8.523  -0.716  0.00  0.00           H
ATOM   3982  C   THR X 246     -10.864 -10.036   1.243  0.00  0.00           C
ATOM   3983  O   THR X 246     -12.091  -9.800   1.257  0.00  0.00           O
ATOM   3984  N   THR X 247     -10.109  -9.581   2.237  0.00  0.00           N
ATOM   3985  H   THR X 247      -9.104  -9.679   2.215  0.00  0.00           H
ATOM   3986  CA  THR X 247     -10.666  -9.123   3.481  0.00  0.00           C
ATOM   3987  HA  THR X 247     -11.577  -9.703   3.626  0.00  0.00           H
ATOM   3988  CB  THR X 247      -9.726  -9.321   4.656  0.00  0.00           C
ATOM   3989  HB  THR X 247     -10.209  -9.125   5.614  0.00  0.00           H
ATOM   3990  CG2 THR X 247      -9.117 -10.764   4.673  0.00  0.00           C
ATOM   3991 HG21 THR X 247      -8.589 -10.962   5.606  0.00  0.00           H
ATOM   3992 HG22 THR X 247      -9.883 -11.511   4.464  0.00  0.00           H
ATOM   3993 HG23 THR X 247      -8.368 -10.917   3.896  0.00  0.00           H
ATOM   3994  OG1 THR X 247      -8.652  -8.436   4.432  0.00  0.00           O
ATOM   3995  HG1 THR X 247      -8.137  -8.739   3.680  0.00  0.00           H
ATOM   3996  C   THR X 247     -11.050  -7.584   3.347  0.00  0.00           C
ATOM   3997  O   THR X 247     -11.712  -7.041   4.201  0.00  0.00           O
ATOM   3998  N   GLY X 248     -10.557  -6.901   2.313  0.00  0.00           N
ATOM   3999  H   GLY X 248      -9.924  -7.341   1.661  0.00  0.00           H
ATOM   4000  CA  GLY X 248     -10.684  -5.455   2.198  0.00  0.00           C
ATOM   4001  HA2 GLY X 248     -11.724  -5.214   2.415  0.00  0.00           H
ATOM   4002  HA3 GLY X 248     -10.496  -5.269   1.140  0.00  0.00           H
ATOM   4003  C   GLY X 248      -9.834  -4.556   3.072  0.00  0.00           C
ATOM   4004  O   GLY X 248      -9.894  -3.342   2.943  0.00  0.00           O
ATOM   4005  N   LEU X 249      -9.078  -5.143   3.903  0.00  0.00           N
ATOM   4006  H   LEU X 249      -9.096  -6.153   3.922  0.00  0.00           H
ATOM   4007  CA  LEU X 249      -8.301  -4.510   4.994  0.00  0.00           C
ATOM   4008  HA  LEU X 249      -8.871  -3.648   5.342  0.00  0.00           H
ATOM   4009  CB  LEU X 249      -8.032  -5.550   6.026  0.00  0.00           C
ATOM   4010  HB2 LEU X 249      -7.535  -6.403   5.564  0.00  0.00           H
ATOM   4011  HB3 LEU X 249      -7.469  -4.990   6.773  0.00  0.00           H
ATOM   4012  CG  LEU X 249      -9.259  -6.185   6.751  0.00  0.00           C
ATOM   4013  HG  LEU X 249      -9.973  -6.573   6.024  0.00  0.00           H
ATOM   4014  CD1 LEU X 249      -8.697  -7.358   7.629  0.00  0.00           C
ATOM   4015 HD11 LEU X 249      -7.892  -6.919   8.217  0.00  0.00           H
ATOM   4016 HD12 LEU X 249      -9.527  -7.801   8.179  0.00  0.00           H
ATOM   4017 HD13 LEU X 249      -8.238  -8.108   6.985  0.00  0.00           H
ATOM   4018  CD2 LEU X 249     -10.108  -5.353   7.718  0.00  0.00           C
ATOM   4019 HD21 LEU X 249     -10.612  -4.552   7.178  0.00  0.00           H
ATOM   4020 HD22 LEU X 249     -10.848  -5.985   8.211  0.00  0.00           H
ATOM   4021 HD23 LEU X 249      -9.559  -4.775   8.462  0.00  0.00           H
ATOM   4022  C   LEU X 249      -7.006  -3.807   4.351  0.00  0.00           C
ATOM   4023  O   LEU X 249      -6.351  -3.048   5.064  0.00  0.00           O
ATOM   4024  N   SER X 250      -6.575  -3.973   3.068  0.00  0.00           N
ATOM   4025  H   SER X 250      -7.207  -4.475   2.460  0.00  0.00           H
ATOM   4026  CA  SER X 250      -5.256  -3.589   2.576  0.00  0.00           C
ATOM   4027  HA  SER X 250      -4.667  -4.076   3.353  0.00  0.00           H
ATOM   4028  CB  SER X 250      -4.982  -4.260   1.213  0.00  0.00           C
ATOM   4029  HB2 SER X 250      -5.099  -5.320   1.440  0.00  0.00           H
ATOM   4030  HB3 SER X 250      -5.670  -3.925   0.438  0.00  0.00           H
ATOM   4031  OG  SER X 250      -3.713  -4.267   0.538  0.00  0.00           O
ATOM   4032  HG  SER X 250      -3.728  -5.078   0.024  0.00  0.00           H
ATOM   4033  C   SER X 250      -4.942  -2.058   2.601  0.00  0.00           C
ATOM   4034  O   SER X 250      -3.974  -1.645   3.194  0.00  0.00           O
ATOM   4035  N   PRO X 251      -5.899  -1.148   2.232  0.00  0.00           N
ATOM   4036  CD  PRO X 251      -7.101  -1.366   1.417  0.00  0.00           C
ATOM   4037  HD2 PRO X 251      -7.797  -2.006   1.959  0.00  0.00           H
ATOM   4038  HD3 PRO X 251      -6.846  -1.612   0.386  0.00  0.00           H
ATOM   4039  CG  PRO X 251      -7.839  -0.065   1.335  0.00  0.00           C
ATOM   4040  HG2 PRO X 251      -8.221   0.178   0.343  0.00  0.00           H
ATOM   4041  HG3 PRO X 251      -8.550   0.067   2.151  0.00  0.00           H
ATOM   4042  CB  PRO X 251      -6.698   0.952   1.578  0.00  0.00           C
ATOM   4043  HB2 PRO X 251      -6.307   1.201   0.592  0.00  0.00           H
ATOM   4044  HB3 PRO X 251      -7.190   1.839   1.978  0.00  0.00           H
ATOM   4045  CA  PRO X 251      -5.639   0.281   2.436  0.00  0.00           C
ATOM   4046  HA  PRO X 251      -4.672   0.565   2.022  0.00  0.00           H
ATOM   4047  C   PRO X 251      -5.554   0.793   3.896  0.00  0.00           C
ATOM   4048  O   PRO X 251      -4.716   1.641   4.216  0.00  0.00           O
ATOM   4049  N   TYR X 252      -6.313   0.138   4.715  0.00  0.00           N
ATOM   4050  H   TYR X 252      -6.911  -0.600   4.372  0.00  0.00           H
ATOM   4051  CA  TYR X 252      -6.247   0.334   6.130  0.00  0.00           C
ATOM   4052  HA  TYR X 252      -6.379   1.399   6.323  0.00  0.00           H
ATOM   4053  CB  TYR X 252      -7.546  -0.380   6.690  0.00  0.00           C
ATOM   4054  HB2 TYR X 252      -7.337  -1.436   6.515  0.00  0.00           H
ATOM   4055  HB3 TYR X 252      -7.648  -0.131   7.747  0.00  0.00           H
ATOM   4056  CG  TYR X 252      -8.866   0.059   6.046  0.00  0.00           C
ATOM   4057  CD1 TYR X 252      -9.656   1.128   6.537  0.00  0.00           C
ATOM   4058  HD1 TYR X 252      -9.324   1.798   7.316  0.00  0.00           H
ATOM   4059  CE1 TYR X 252     -10.884   1.365   5.926  0.00  0.00           C
ATOM   4060  HE1 TYR X 252     -11.403   2.236   6.298  0.00  0.00           H
ATOM   4061  CZ  TYR X 252     -11.382   0.677   4.788  0.00  0.00           C
ATOM   4062  OH  TYR X 252     -12.575   0.996   4.187  0.00  0.00           O
ATOM   4063  HH  TYR X 252     -12.615   1.950   4.289  0.00  0.00           H
ATOM   4064  CE2 TYR X 252     -10.587  -0.406   4.349  0.00  0.00           C
ATOM   4065  HE2 TYR X 252     -11.002  -1.119   3.653  0.00  0.00           H
ATOM   4066  CD2 TYR X 252      -9.336  -0.700   4.953  0.00  0.00           C
ATOM   4067  HD2 TYR X 252      -8.823  -1.578   4.592  0.00  0.00           H
ATOM   4068  C   TYR X 252      -4.912  -0.038   6.840  0.00  0.00           C
ATOM   4069  O   TYR X 252      -4.459   0.643   7.749  0.00  0.00           O
ATOM   4070  N   PHE X 253      -4.116  -0.965   6.307  0.00  0.00           N
ATOM   4071  H   PHE X 253      -4.420  -1.522   5.521  0.00  0.00           H
ATOM   4072  CA  PHE X 253      -2.756  -1.282   6.760  0.00  0.00           C
ATOM   4073  HA  PHE X 253      -2.693  -1.185   7.844  0.00  0.00           H
ATOM   4074  CB  PHE X 253      -2.433  -2.770   6.370  0.00  0.00           C
ATOM   4075  HB2 PHE X 253      -2.563  -2.898   5.296  0.00  0.00           H
ATOM   4076  HB3 PHE X 253      -1.393  -2.934   6.652  0.00  0.00           H
ATOM   4077  CG  PHE X 253      -3.252  -3.743   7.176  0.00  0.00           C
ATOM   4078  CD1 PHE X 253      -3.125  -3.812   8.544  0.00  0.00           C
ATOM   4079  HD1 PHE X 253      -2.348  -3.261   9.051  0.00  0.00           H
ATOM   4080  CE1 PHE X 253      -3.897  -4.777   9.258  0.00  0.00           C
ATOM   4081  HE1 PHE X 253      -3.747  -4.980  10.309  0.00  0.00           H
ATOM   4082  CZ  PHE X 253      -4.728  -5.651   8.626  0.00  0.00           C
ATOM   4083  HZ  PHE X 253      -5.289  -6.397   9.169  0.00  0.00           H
ATOM   4084  CE2 PHE X 253      -4.888  -5.595   7.278  0.00  0.00           C
ATOM   4085  HE2 PHE X 253      -5.522  -6.289   6.746  0.00  0.00           H
ATOM   4086  CD2 PHE X 253      -4.173  -4.597   6.562  0.00  0.00           C
ATOM   4087  HD2 PHE X 253      -4.220  -4.709   5.489  0.00  0.00           H
ATOM   4088  C   PHE X 253      -1.844  -0.264   6.135  0.00  0.00           C
ATOM   4089  O   PHE X 253      -1.167   0.472   6.861  0.00  0.00           O
ATOM   4090  N   SER X 254      -1.910  -0.064   4.853  0.00  0.00           N
ATOM   4091  H   SER X 254      -2.441  -0.672   4.247  0.00  0.00           H
ATOM   4092  CA  SER X 254      -0.931   0.830   4.191  0.00  0.00           C
ATOM   4093  HA  SER X 254       0.033   0.444   4.523  0.00  0.00           H
ATOM   4094  CB  SER X 254      -1.199   0.947   2.701  0.00  0.00           C
ATOM   4095  HB2 SER X 254      -2.229   1.286   2.591  0.00  0.00           H
ATOM   4096  HB3 SER X 254      -0.527   1.650   2.208  0.00  0.00           H
ATOM   4097  OG  SER X 254      -1.054  -0.322   2.117  0.00  0.00           O
ATOM   4098  HG  SER X 254      -0.895  -0.093   1.198  0.00  0.00           H
ATOM   4099  C   SER X 254      -0.999   2.300   4.724  0.00  0.00           C
ATOM   4100  O   SER X 254       0.029   2.971   4.706  0.00  0.00           O
ATOM   4101  N   MET X 255      -2.224   2.749   5.180  0.00  0.00           N
ATOM   4102  H   MET X 255      -2.997   2.243   4.773  0.00  0.00           H
ATOM   4103  CA  MET X 255      -2.454   4.030   5.872  0.00  0.00           C
ATOM   4104  HA  MET X 255      -1.705   4.743   5.529  0.00  0.00           H
ATOM   4105  CB  MET X 255      -3.749   4.657   5.338  0.00  0.00           C
ATOM   4106  HB2 MET X 255      -4.609   4.010   5.509  0.00  0.00           H
ATOM   4107  HB3 MET X 255      -3.823   5.648   5.786  0.00  0.00           H
ATOM   4108  CG  MET X 255      -3.608   4.918   3.821  0.00  0.00           C
ATOM   4109  HG2 MET X 255      -3.492   3.976   3.286  0.00  0.00           H
ATOM   4110  HG3 MET X 255      -4.518   5.329   3.383  0.00  0.00           H
ATOM   4111  SD  MET X 255      -2.192   5.924   3.315  0.00  0.00           S
ATOM   4112  CE  MET X 255      -2.964   7.545   3.159  0.00  0.00           C
ATOM   4113  HE1 MET X 255      -4.005   7.528   2.835  0.00  0.00           H
ATOM   4114  HE2 MET X 255      -2.952   8.057   4.121  0.00  0.00           H
ATOM   4115  HE3 MET X 255      -2.348   8.188   2.532  0.00  0.00           H
ATOM   4116  C   MET X 255      -2.278   4.135   7.371  0.00  0.00           C
ATOM   4117  O   MET X 255      -2.680   5.067   8.070  0.00  0.00           O
ATOM   4118  N   GLY X 256      -1.932   3.037   7.934  0.00  0.00           N
ATOM   4119  H   GLY X 256      -1.640   2.277   7.337  0.00  0.00           H
ATOM   4120  CA  GLY X 256      -1.893   2.744   9.303  0.00  0.00           C
ATOM   4121  HA2 GLY X 256      -0.949   3.149   9.667  0.00  0.00           H
ATOM   4122  HA3 GLY X 256      -1.755   1.663   9.311  0.00  0.00           H
ATOM   4123  C   GLY X 256      -3.153   3.059  10.183  0.00  0.00           C
ATOM   4124  O   GLY X 256      -3.096   3.465  11.382  0.00  0.00           O
ATOM   4125  N   CYS X 257      -4.305   2.870   9.600  0.00  0.00           N
ATOM   4126  H   CYS X 257      -4.313   2.599   8.627  0.00  0.00           H
ATOM   4127  CA  CYS X 257      -5.596   2.807  10.256  0.00  0.00           C
ATOM   4128  HA  CYS X 257      -5.696   3.652  10.937  0.00  0.00           H
ATOM   4129  CB  CYS X 257      -6.657   2.867   9.106  0.00  0.00           C
ATOM   4130  HB2 CYS X 257      -6.533   2.098   8.343  0.00  0.00           H
ATOM   4131  HB3 CYS X 257      -7.582   2.809   9.679  0.00  0.00           H
ATOM   4132  SG  CYS X 257      -6.524   4.467   8.329  0.00  0.00           S
ATOM   4133  HG  CYS X 257      -6.664   5.200   9.436  0.00  0.00           H
ATOM   4134  C   CYS X 257      -5.763   1.525  11.107  0.00  0.00           C
ATOM   4135  O   CYS X 257      -6.363   1.514  12.164  0.00  0.00           O
ATOM   4136  N   LEU X 258      -5.109   0.443  10.654  0.00  0.00           N
ATOM   4137  H   LEU X 258      -4.967   0.557   9.660  0.00  0.00           H
ATOM   4138  CA  LEU X 258      -4.838  -0.802  11.338  0.00  0.00           C
ATOM   4139  HA  LEU X 258      -5.246  -0.784  12.349  0.00  0.00           H
ATOM   4140  CB  LEU X 258      -5.560  -1.893  10.534  0.00  0.00           C
ATOM   4141  HB2 LEU X 258      -5.076  -2.040   9.568  0.00  0.00           H
ATOM   4142  HB3 LEU X 258      -5.363  -2.833  11.050  0.00  0.00           H
ATOM   4143  CG  LEU X 258      -7.100  -1.817  10.277  0.00  0.00           C
ATOM   4144  HG  LEU X 258      -7.311  -0.884   9.754  0.00  0.00           H
ATOM   4145  CD1 LEU X 258      -7.594  -2.998   9.415  0.00  0.00           C
ATOM   4146 HD11 LEU X 258      -7.304  -2.976   8.365  0.00  0.00           H
ATOM   4147 HD12 LEU X 258      -7.137  -3.918   9.780  0.00  0.00           H
ATOM   4148 HD13 LEU X 258      -8.669  -3.120   9.551  0.00  0.00           H
ATOM   4149  CD2 LEU X 258      -7.767  -1.801  11.699  0.00  0.00           C
ATOM   4150 HD21 LEU X 258      -7.726  -0.781  12.082  0.00  0.00           H
ATOM   4151 HD22 LEU X 258      -8.834  -1.930  11.519  0.00  0.00           H
ATOM   4152 HD23 LEU X 258      -7.316  -2.500  12.403  0.00  0.00           H
ATOM   4153  C   LEU X 258      -3.377  -1.172  11.551  0.00  0.00           C
ATOM   4154  O   LEU X 258      -2.590  -0.909  10.633  0.00  0.00           O
ATOM   4155  N   SER X 259      -3.066  -1.940  12.623  0.00  0.00           N
ATOM   4156  H   SER X 259      -3.842  -2.079  13.255  0.00  0.00           H
ATOM   4157  CA  SER X 259      -1.807  -2.595  12.889  0.00  0.00           C
ATOM   4158  HA  SER X 259      -0.983  -1.961  12.561  0.00  0.00           H
ATOM   4159  CB  SER X 259      -1.538  -2.711  14.414  0.00  0.00           C
ATOM   4160  HB2 SER X 259      -1.514  -1.779  14.980  0.00  0.00           H
ATOM   4161  HB3 SER X 259      -2.376  -3.263  14.837  0.00  0.00           H
ATOM   4162  OG  SER X 259      -0.241  -3.293  14.609  0.00  0.00           O
ATOM   4163  HG  SER X 259      -0.204  -3.477  15.550  0.00  0.00           H
ATOM   4164  C   SER X 259      -1.824  -3.923  12.267  0.00  0.00           C
ATOM   4165  O   SER X 259      -2.678  -4.767  12.639  0.00  0.00           O
ATOM   4166  N   VAL X 260      -0.799  -4.294  11.538  0.00  0.00           N
ATOM   4167  H   VAL X 260      -0.267  -3.510  11.187  0.00  0.00           H
ATOM   4168  CA  VAL X 260      -0.544  -5.675  11.067  0.00  0.00           C
ATOM   4169  HA  VAL X 260      -1.452  -6.007  10.565  0.00  0.00           H
ATOM   4170  CB  VAL X 260       0.491  -5.754   9.929  0.00  0.00           C
ATOM   4171  HB  VAL X 260       0.482  -6.790   9.592  0.00  0.00           H
ATOM   4172  CG1 VAL X 260       0.053  -4.960   8.669  0.00  0.00           C
ATOM   4173 HG11 VAL X 260       0.878  -4.980   7.957  0.00  0.00           H
ATOM   4174 HG12 VAL X 260      -0.918  -5.296   8.304  0.00  0.00           H
ATOM   4175 HG13 VAL X 260      -0.154  -3.915   8.903  0.00  0.00           H
ATOM   4176  CG2 VAL X 260       1.829  -5.276  10.311  0.00  0.00           C
ATOM   4177 HG21 VAL X 260       2.133  -5.838  11.194  0.00  0.00           H
ATOM   4178 HG22 VAL X 260       2.507  -5.259   9.457  0.00  0.00           H
ATOM   4179 HG23 VAL X 260       1.744  -4.260  10.697  0.00  0.00           H
ATOM   4180  C   VAL X 260      -0.191  -6.530  12.315  0.00  0.00           C
ATOM   4181  O   VAL X 260      -0.651  -7.636  12.474  0.00  0.00           O
ATOM   4182  N   ARG X 261       0.538  -6.024  13.319  0.00  0.00           N
ATOM   4183  H   ARG X 261       0.731  -5.035  13.260  0.00  0.00           H
ATOM   4184  CA  ARG X 261       0.958  -6.740  14.593  0.00  0.00           C
ATOM   4185  HA  ARG X 261       1.548  -7.614  14.318  0.00  0.00           H
ATOM   4186  CB  ARG X 261       1.818  -5.775  15.418  0.00  0.00           C
ATOM   4187  HB2 ARG X 261       2.647  -5.465  14.780  0.00  0.00           H
ATOM   4188  HB3 ARG X 261       1.191  -4.956  15.769  0.00  0.00           H
ATOM   4189  CG  ARG X 261       2.610  -6.338  16.601  0.00  0.00           C
ATOM   4190  HG2 ARG X 261       1.909  -6.804  17.293  0.00  0.00           H
ATOM   4191  HG3 ARG X 261       3.344  -7.056  16.236  0.00  0.00           H
ATOM   4192  CD  ARG X 261       3.266  -5.266  17.471  0.00  0.00           C
ATOM   4193  HD2 ARG X 261       2.577  -4.465  17.736  0.00  0.00           H
ATOM   4194  HD3 ARG X 261       3.520  -5.781  18.397  0.00  0.00           H
ATOM   4195  NE  ARG X 261       4.450  -4.669  16.865  0.00  0.00           N
ATOM   4196  HE  ARG X 261       4.761  -5.031  15.975  0.00  0.00           H
ATOM   4197  CZ  ARG X 261       5.414  -3.937  17.506  0.00  0.00           C
ATOM   4198  NH1 ARG X 261       5.285  -3.267  18.584  0.00  0.00           N
ATOM   4199 HH11 ARG X 261       5.994  -2.626  18.910  0.00  0.00           H
ATOM   4200 HH12 ARG X 261       4.402  -3.134  19.056  0.00  0.00           H
ATOM   4201  NH2 ARG X 261       6.543  -3.733  16.901  0.00  0.00           N
ATOM   4202 HH21 ARG X 261       7.230  -3.320  17.515  0.00  0.00           H
ATOM   4203 HH22 ARG X 261       6.887  -4.306  16.144  0.00  0.00           H
ATOM   4204  C   ARG X 261      -0.207  -7.306  15.390  0.00  0.00           C
ATOM   4205  O   ARG X 261      -0.199  -8.550  15.661  0.00  0.00           O
ATOM   4206  N   THR X 262      -1.286  -6.528  15.640  0.00  0.00           N
ATOM   4207  H   THR X 262      -1.251  -5.622  15.194  0.00  0.00           H
ATOM   4208  CA  THR X 262      -2.605  -6.959  16.272  0.00  0.00           C
ATOM   4209  HA  THR X 262      -2.304  -7.470  17.186  0.00  0.00           H
ATOM   4210  CB  THR X 262      -3.554  -5.820  16.595  0.00  0.00           C
ATOM   4211  HB  THR X 262      -3.669  -5.103  15.783  0.00  0.00           H
ATOM   4212  CG2 THR X 262      -5.008  -6.136  17.059  0.00  0.00           C
ATOM   4213 HG21 THR X 262      -5.010  -6.809  17.916  0.00  0.00           H
ATOM   4214 HG22 THR X 262      -5.590  -5.265  17.360  0.00  0.00           H
ATOM   4215 HG23 THR X 262      -5.570  -6.538  16.216  0.00  0.00           H
ATOM   4216  OG1 THR X 262      -2.851  -5.184  17.597  0.00  0.00           O
ATOM   4217  HG1 THR X 262      -2.066  -4.926  17.109  0.00  0.00           H
ATOM   4218  C   THR X 262      -3.314  -7.969  15.370  0.00  0.00           C
ATOM   4219  O   THR X 262      -3.742  -9.014  15.866  0.00  0.00           O
ATOM   4220  N   PHE X 263      -3.330  -7.724  14.065  0.00  0.00           N
ATOM   4221  H   PHE X 263      -2.865  -6.889  13.739  0.00  0.00           H
ATOM   4222  CA  PHE X 263      -3.921  -8.560  13.039  0.00  0.00           C
ATOM   4223  HA  PHE X 263      -4.968  -8.602  13.338  0.00  0.00           H
ATOM   4224  CB  PHE X 263      -3.890  -7.748  11.772  0.00  0.00           C
ATOM   4225  HB2 PHE X 263      -4.335  -6.791  12.040  0.00  0.00           H
ATOM   4226  HB3 PHE X 263      -2.869  -7.534  11.454  0.00  0.00           H
ATOM   4227  CG  PHE X 263      -4.615  -8.405  10.536  0.00  0.00           C
ATOM   4228  CD1 PHE X 263      -5.985  -8.792  10.569  0.00  0.00           C
ATOM   4229  HD1 PHE X 263      -6.626  -8.627  11.422  0.00  0.00           H
ATOM   4230  CE1 PHE X 263      -6.610  -9.347   9.431  0.00  0.00           C
ATOM   4231  HE1 PHE X 263      -7.675  -9.521   9.430  0.00  0.00           H
ATOM   4232  CZ  PHE X 263      -5.863  -9.557   8.247  0.00  0.00           C
ATOM   4233  HZ  PHE X 263      -6.342  -9.928   7.353  0.00  0.00           H
ATOM   4234  CE2 PHE X 263      -4.502  -9.337   8.233  0.00  0.00           C
ATOM   4235  HE2 PHE X 263      -3.901  -9.446   7.342  0.00  0.00           H
ATOM   4236  CD2 PHE X 263      -3.915  -8.671   9.289  0.00  0.00           C
ATOM   4237  HD2 PHE X 263      -2.924  -8.245   9.245  0.00  0.00           H
ATOM   4238  C   PHE X 263      -3.335  -9.963  13.020  0.00  0.00           C
ATOM   4239  O   PHE X 263      -4.116 -10.899  13.113  0.00  0.00           O
ATOM   4240  N   PHE X 264      -2.005 -10.101  13.260  0.00  0.00           N
ATOM   4241  H   PHE X 264      -1.413  -9.285  13.318  0.00  0.00           H
ATOM   4242  CA  PHE X 264      -1.297 -11.305  13.545  0.00  0.00           C
ATOM   4243  HA  PHE X 264      -1.657 -12.047  12.832  0.00  0.00           H
ATOM   4244  CB  PHE X 264       0.232 -11.097  13.369  0.00  0.00           C
ATOM   4245  HB2 PHE X 264       0.346 -10.297  12.637  0.00  0.00           H
ATOM   4246  HB3 PHE X 264       0.594 -10.686  14.311  0.00  0.00           H
ATOM   4247  CG  PHE X 264       1.117 -12.250  12.990  0.00  0.00           C
ATOM   4248  CD1 PHE X 264       1.457 -13.264  13.912  0.00  0.00           C
ATOM   4249  HD1 PHE X 264       1.030 -13.233  14.904  0.00  0.00           H
ATOM   4250  CE1 PHE X 264       2.292 -14.288  13.605  0.00  0.00           C
ATOM   4251  HE1 PHE X 264       2.670 -15.038  14.284  0.00  0.00           H
ATOM   4252  CZ  PHE X 264       2.805 -14.347  12.336  0.00  0.00           C
ATOM   4253  HZ  PHE X 264       3.395 -15.225  12.117  0.00  0.00           H
ATOM   4254  CE2 PHE X 264       2.495 -13.411  11.349  0.00  0.00           C
ATOM   4255  HE2 PHE X 264       2.689 -13.559  10.297  0.00  0.00           H
ATOM   4256  CD2 PHE X 264       1.578 -12.420  11.665  0.00  0.00           C
ATOM   4257  HD2 PHE X 264       1.361 -11.692  10.897  0.00  0.00           H
ATOM   4258  C   PHE X 264      -1.786 -11.957  14.872  0.00  0.00           C
ATOM   4259  O   PHE X 264      -2.180 -13.139  14.779  0.00  0.00           O
ATOM   4260  N   GLN X 265      -1.850 -11.240  15.949  0.00  0.00           N
ATOM   4261  H   GLN X 265      -1.654 -10.250  15.906  0.00  0.00           H
ATOM   4262  CA  GLN X 265      -2.390 -11.707  17.220  0.00  0.00           C
ATOM   4263  HA  GLN X 265      -1.697 -12.411  17.682  0.00  0.00           H
ATOM   4264  CB  GLN X 265      -2.364 -10.544  18.241  0.00  0.00           C
ATOM   4265  HB2 GLN X 265      -1.378 -10.082  18.275  0.00  0.00           H
ATOM   4266  HB3 GLN X 265      -3.126  -9.835  17.917  0.00  0.00           H
ATOM   4267  CG  GLN X 265      -2.524 -10.943  19.727  0.00  0.00           C
ATOM   4268  HG2 GLN X 265      -2.237 -11.979  19.907  0.00  0.00           H
ATOM   4269  HG3 GLN X 265      -1.856 -10.350  20.351  0.00  0.00           H
ATOM   4270  CD  GLN X 265      -3.972 -10.818  20.253  0.00  0.00           C
ATOM   4271  OE1 GLN X 265      -4.546  -9.736  20.284  0.00  0.00           O
ATOM   4272  NE2 GLN X 265      -4.617 -11.865  20.782  0.00  0.00           N
ATOM   4273 HE21 GLN X 265      -5.469 -11.759  21.315  0.00  0.00           H
ATOM   4274 HE22 GLN X 265      -4.105 -12.714  20.971  0.00  0.00           H
ATOM   4275  C   GLN X 265      -3.805 -12.309  17.115  0.00  0.00           C
ATOM   4276  O   GLN X 265      -4.014 -13.373  17.596  0.00  0.00           O
ATOM   4277  N   ARG X 266      -4.686 -11.656  16.327  0.00  0.00           N
ATOM   4278  H   ARG X 266      -4.352 -10.795  15.917  0.00  0.00           H
ATOM   4279  CA  ARG X 266      -6.131 -11.935  16.088  0.00  0.00           C
ATOM   4280  HA  ARG X 266      -6.560 -12.203  17.053  0.00  0.00           H
ATOM   4281  CB  ARG X 266      -6.780 -10.630  15.498  0.00  0.00           C
ATOM   4282  HB2 ARG X 266      -6.100 -10.200  14.763  0.00  0.00           H
ATOM   4283  HB3 ARG X 266      -7.717 -10.821  14.975  0.00  0.00           H
ATOM   4284  CG  ARG X 266      -6.912  -9.634  16.627  0.00  0.00           C
ATOM   4285  HG2 ARG X 266      -7.346 -10.126  17.497  0.00  0.00           H
ATOM   4286  HG3 ARG X 266      -5.906  -9.290  16.868  0.00  0.00           H
ATOM   4287  CD  ARG X 266      -7.903  -8.537  16.342  0.00  0.00           C
ATOM   4288  HD2 ARG X 266      -7.724  -7.730  17.052  0.00  0.00           H
ATOM   4289  HD3 ARG X 266      -7.627  -8.171  15.354  0.00  0.00           H
ATOM   4290  NE  ARG X 266      -9.252  -9.077  16.353  0.00  0.00           N
ATOM   4291  HE  ARG X 266      -9.370 -10.069  16.499  0.00  0.00           H
ATOM   4292  CZ  ARG X 266     -10.295  -8.393  16.115  0.00  0.00           C
ATOM   4293  NH1 ARG X 266     -11.477  -8.922  16.139  0.00  0.00           N
ATOM   4294 HH11 ARG X 266     -12.237  -8.331  15.836  0.00  0.00           H
ATOM   4295 HH12 ARG X 266     -11.539  -9.930  16.174  0.00  0.00           H
ATOM   4296  NH2 ARG X 266     -10.277  -7.122  15.874  0.00  0.00           N
ATOM   4297 HH21 ARG X 266     -11.176  -6.665  15.828  0.00  0.00           H
ATOM   4298 HH22 ARG X 266      -9.441  -6.557  15.836  0.00  0.00           H
ATOM   4299  C   ARG X 266      -6.391 -13.122  15.179  0.00  0.00           C
ATOM   4300  O   ARG X 266      -7.201 -14.030  15.456  0.00  0.00           O
ATOM   4301  N   LEU X 267      -5.558 -13.232  14.145  0.00  0.00           N
ATOM   4302  H   LEU X 267      -4.976 -12.427  13.965  0.00  0.00           H
ATOM   4303  CA  LEU X 267      -5.463 -14.328  13.181  0.00  0.00           C
ATOM   4304  HA  LEU X 267      -6.450 -14.714  12.927  0.00  0.00           H
ATOM   4305  CB  LEU X 267      -4.603 -13.948  11.952  0.00  0.00           C
ATOM   4306  HB2 LEU X 267      -3.689 -13.423  12.232  0.00  0.00           H
ATOM   4307  HB3 LEU X 267      -4.339 -14.891  11.473  0.00  0.00           H
ATOM   4308  CG  LEU X 267      -5.385 -13.042  10.936  0.00  0.00           C
ATOM   4309  HG  LEU X 267      -5.611 -12.100  11.436  0.00  0.00           H
ATOM   4310  CD1 LEU X 267      -4.456 -12.707   9.756  0.00  0.00           C
ATOM   4311 HD11 LEU X 267      -4.266 -13.604   9.166  0.00  0.00           H
ATOM   4312 HD12 LEU X 267      -4.955 -11.955   9.145  0.00  0.00           H
ATOM   4313 HD13 LEU X 267      -3.550 -12.285  10.190  0.00  0.00           H
ATOM   4314  CD2 LEU X 267      -6.784 -13.625  10.465  0.00  0.00           C
ATOM   4315 HD21 LEU X 267      -7.108 -13.015   9.622  0.00  0.00           H
ATOM   4316 HD22 LEU X 267      -6.570 -14.670  10.240  0.00  0.00           H
ATOM   4317 HD23 LEU X 267      -7.484 -13.377  11.263  0.00  0.00           H
ATOM   4318  C   LEU X 267      -4.936 -15.596  13.851  0.00  0.00           C
ATOM   4319  O   LEU X 267      -5.495 -16.669  13.684  0.00  0.00           O
ATOM   4320  N   SER X 268      -4.005 -15.390  14.781  0.00  0.00           N
ATOM   4321  H   SER X 268      -3.687 -14.434  14.707  0.00  0.00           H
ATOM   4322  CA  SER X 268      -3.427 -16.557  15.473  0.00  0.00           C
ATOM   4323  HA  SER X 268      -3.232 -17.403  14.815  0.00  0.00           H
ATOM   4324  CB  SER X 268      -2.067 -16.206  16.159  0.00  0.00           C
ATOM   4325  HB2 SER X 268      -2.211 -15.385  16.862  0.00  0.00           H
ATOM   4326  HB3 SER X 268      -1.723 -17.100  16.680  0.00  0.00           H
ATOM   4327  OG  SER X 268      -1.131 -15.802  15.251  0.00  0.00           O
ATOM   4328  HG  SER X 268      -1.418 -14.899  15.094  0.00  0.00           H
ATOM   4329  C   SER X 268      -4.409 -17.067  16.540  0.00  0.00           C
ATOM   4330  O   SER X 268      -4.436 -18.252  16.787  0.00  0.00           O
ATOM   4331  N   ASN X 269      -5.353 -16.270  17.123  0.00  0.00           N
ATOM   4332  H   ASN X 269      -5.352 -15.282  16.915  0.00  0.00           H
ATOM   4333  CA  ASN X 269      -6.381 -16.790  18.013  0.00  0.00           C
ATOM   4334  HA  ASN X 269      -5.934 -17.526  18.682  0.00  0.00           H
ATOM   4335  CB  ASN X 269      -7.195 -15.769  18.781  0.00  0.00           C
ATOM   4336  HB2 ASN X 269      -7.454 -14.925  18.142  0.00  0.00           H
ATOM   4337  HB3 ASN X 269      -8.029 -16.292  19.250  0.00  0.00           H
ATOM   4338  CG  ASN X 269      -6.413 -15.125  19.920  0.00  0.00           C
ATOM   4339  OD1 ASN X 269      -7.078 -14.873  20.953  0.00  0.00           O
ATOM   4340  ND2 ASN X 269      -5.136 -14.993  19.973  0.00  0.00           N
ATOM   4341 HD21 ASN X 269      -4.731 -14.610  20.815  0.00  0.00           H
ATOM   4342 HD22 ASN X 269      -4.635 -15.155  19.111  0.00  0.00           H
ATOM   4343  C   ASN X 269      -7.400 -17.600  17.186  0.00  0.00           C
ATOM   4344  O   ASN X 269      -7.767 -18.717  17.565  0.00  0.00           O
ATOM   4345  N   ILE X 270      -7.724 -17.100  15.999  0.00  0.00           N
ATOM   4346  H   ILE X 270      -7.355 -16.214  15.684  0.00  0.00           H
ATOM   4347  CA  ILE X 270      -8.550 -17.918  15.070  0.00  0.00           C
ATOM   4348  HA  ILE X 270      -9.499 -18.164  15.547  0.00  0.00           H
ATOM   4349  CB  ILE X 270      -8.789 -17.058  13.765  0.00  0.00           C
ATOM   4350  HB  ILE X 270      -7.851 -16.527  13.603  0.00  0.00           H
ATOM   4351  CG2 ILE X 270      -9.358 -17.749  12.505  0.00  0.00           C
ATOM   4352 HG21 ILE X 270     -10.311 -18.200  12.784  0.00  0.00           H
ATOM   4353 HG22 ILE X 270      -9.383 -17.148  11.596  0.00  0.00           H
ATOM   4354 HG23 ILE X 270      -8.718 -18.591  12.242  0.00  0.00           H
ATOM   4355  CG1 ILE X 270      -9.722 -15.944  14.131  0.00  0.00           C
ATOM   4356 HG12 ILE X 270     -10.721 -16.346  14.298  0.00  0.00           H
ATOM   4357 HG13 ILE X 270      -9.422 -15.489  15.075  0.00  0.00           H
ATOM   4358  CD1 ILE X 270      -9.637 -14.804  13.181  0.00  0.00           C
ATOM   4359 HD11 ILE X 270      -8.683 -14.555  12.717  0.00  0.00           H
ATOM   4360 HD12 ILE X 270     -10.244 -15.019  12.302  0.00  0.00           H
ATOM   4361 HD13 ILE X 270      -9.940 -13.896  13.702  0.00  0.00           H
ATOM   4362  C   ILE X 270      -7.853 -19.224  14.655  0.00  0.00           C
ATOM   4363  O   ILE X 270      -8.515 -20.236  14.538  0.00  0.00           O
ATOM   4364  N   TYR X 271      -6.560 -19.230  14.286  0.00  0.00           N
ATOM   4365  H   TYR X 271      -6.131 -18.320  14.370  0.00  0.00           H
ATOM   4366  CA  TYR X 271      -5.761 -20.443  13.983  0.00  0.00           C
ATOM   4367  HA  TYR X 271      -6.400 -20.877  13.214  0.00  0.00           H
ATOM   4368  CB  TYR X 271      -4.427 -20.117  13.490  0.00  0.00           C
ATOM   4369  HB2 TYR X 271      -4.490 -19.412  12.661  0.00  0.00           H
ATOM   4370  HB3 TYR X 271      -3.818 -19.603  14.233  0.00  0.00           H
ATOM   4371  CG  TYR X 271      -3.605 -21.211  12.879  0.00  0.00           C
ATOM   4372  CD1 TYR X 271      -4.142 -21.942  11.832  0.00  0.00           C
ATOM   4373  HD1 TYR X 271      -5.159 -21.781  11.504  0.00  0.00           H
ATOM   4374  CE1 TYR X 271      -3.369 -22.916  11.145  0.00  0.00           C
ATOM   4375  HE1 TYR X 271      -3.720 -23.601  10.388  0.00  0.00           H
ATOM   4376  CZ  TYR X 271      -2.057 -23.123  11.562  0.00  0.00           C
ATOM   4377  OH  TYR X 271      -1.320 -24.029  10.935  0.00  0.00           O
ATOM   4378  HH  TYR X 271      -0.595 -24.305  11.499  0.00  0.00           H
ATOM   4379  CE2 TYR X 271      -1.518 -22.547  12.730  0.00  0.00           C
ATOM   4380  HE2 TYR X 271      -0.490 -22.744  12.997  0.00  0.00           H
ATOM   4381  CD2 TYR X 271      -2.341 -21.569  13.328  0.00  0.00           C
ATOM   4382  HD2 TYR X 271      -2.001 -21.003  14.183  0.00  0.00           H
ATOM   4383  C   TYR X 271      -5.733 -21.386  15.199  0.00  0.00           C
ATOM   4384  O   TYR X 271      -5.950 -22.618  15.016  0.00  0.00           O
ATOM   4385  N   ALA X 272      -5.632 -20.907  16.464  0.00  0.00           N
ATOM   4386  H   ALA X 272      -5.423 -19.924  16.559  0.00  0.00           H
ATOM   4387  CA  ALA X 272      -5.627 -21.774  17.585  0.00  0.00           C
ATOM   4388  HA  ALA X 272      -4.886 -22.553  17.404  0.00  0.00           H
ATOM   4389  CB  ALA X 272      -5.175 -20.949  18.741  0.00  0.00           C
ATOM   4390  HB1 ALA X 272      -5.061 -21.608  19.602  0.00  0.00           H
ATOM   4391  HB2 ALA X 272      -4.143 -20.612  18.653  0.00  0.00           H
ATOM   4392  HB3 ALA X 272      -5.782 -20.078  18.987  0.00  0.00           H
ATOM   4393  C   ALA X 272      -7.066 -22.242  17.865  0.00  0.00           C
ATOM   4394  O   ALA X 272      -7.176 -23.417  18.325  0.00  0.00           O
ATOM   4395  N   GLN X 273      -8.112 -21.434  17.571  0.00  0.00           N
ATOM   4396  H   GLN X 273      -7.905 -20.514  17.207  0.00  0.00           H
ATOM   4397  CA  GLN X 273      -9.485 -22.052  17.695  0.00  0.00           C
ATOM   4398  HA  GLN X 273      -9.659 -22.602  18.619  0.00  0.00           H
ATOM   4399  CB  GLN X 273     -10.606 -21.015  17.652  0.00  0.00           C
ATOM   4400  HB2 GLN X 273     -10.554 -20.574  16.657  0.00  0.00           H
ATOM   4401  HB3 GLN X 273     -11.618 -21.418  17.670  0.00  0.00           H
ATOM   4402  CG  GLN X 273     -10.470 -19.897  18.739  0.00  0.00           C
ATOM   4403  HG2 GLN X 273     -10.904 -20.237  19.679  0.00  0.00           H
ATOM   4404  HG3 GLN X 273      -9.491 -19.688  19.171  0.00  0.00           H
ATOM   4405  CD  GLN X 273     -10.961 -18.554  18.327  0.00  0.00           C
ATOM   4406  OE1 GLN X 273     -11.821 -18.408  17.474  0.00  0.00           O
ATOM   4407  NE2 GLN X 273     -10.436 -17.428  18.851  0.00  0.00           N
ATOM   4408 HE21 GLN X 273     -10.566 -16.525  18.418  0.00  0.00           H
ATOM   4409 HE22 GLN X 273      -9.851 -17.648  19.644  0.00  0.00           H
ATOM   4410  C   GLN X 273      -9.635 -23.142  16.579  0.00  0.00           C
ATOM   4411  O   GLN X 273     -10.375 -24.110  16.727  0.00  0.00           O
ATOM   4412  N   ALA X 274      -9.014 -22.862  15.374  0.00  0.00           N
ATOM   4413  H   ALA X 274      -8.448 -22.026  15.369  0.00  0.00           H
ATOM   4414  CA  ALA X 274      -9.058 -23.807  14.215  0.00  0.00           C
ATOM   4415  HA  ALA X 274      -9.921 -24.463  14.108  0.00  0.00           H
ATOM   4416  CB  ALA X 274      -9.117 -23.010  12.942  0.00  0.00           C
ATOM   4417  HB1 ALA X 274      -8.143 -22.521  12.897  0.00  0.00           H
ATOM   4418  HB2 ALA X 274      -9.300 -23.664  12.090  0.00  0.00           H
ATOM   4419  HB3 ALA X 274      -9.866 -22.227  13.064  0.00  0.00           H
ATOM   4420  C   ALA X 274      -8.000 -24.859  14.297  0.00  0.00           C
ATOM   4421  O   ALA X 274      -7.344 -25.108  13.267  0.00  0.00           O
ATOM   4422  N   LYS X 275      -7.906 -25.356  15.549  0.00  0.00           N
ATOM   4423  H   LYS X 275      -8.523 -24.967  16.248  0.00  0.00           H
ATOM   4424  CA  LYS X 275      -6.944 -26.392  16.046  0.00  0.00           C
ATOM   4425  HA  LYS X 275      -6.879 -26.137  17.104  0.00  0.00           H
ATOM   4426  CB  LYS X 275      -7.600 -27.775  15.989  0.00  0.00           C
ATOM   4427  HB2 LYS X 275      -7.534 -28.050  14.936  0.00  0.00           H
ATOM   4428  HB3 LYS X 275      -7.048 -28.433  16.660  0.00  0.00           H
ATOM   4429  CG  LYS X 275      -9.117 -27.808  16.364  0.00  0.00           C
ATOM   4430  HG2 LYS X 275      -9.257 -27.186  17.248  0.00  0.00           H
ATOM   4431  HG3 LYS X 275      -9.753 -27.280  15.654  0.00  0.00           H
ATOM   4432  CD  LYS X 275      -9.697 -29.253  16.575  0.00  0.00           C
ATOM   4433  HD2 LYS X 275      -9.500 -29.771  15.636  0.00  0.00           H
ATOM   4434  HD3 LYS X 275      -9.094 -29.709  17.360  0.00  0.00           H
ATOM   4435  CE  LYS X 275     -11.201 -29.140  16.837  0.00  0.00           C
ATOM   4436  HE2 LYS X 275     -11.245 -28.321  17.555  0.00  0.00           H
ATOM   4437  HE3 LYS X 275     -11.668 -28.987  15.864  0.00  0.00           H
ATOM   4438  NZ  LYS X 275     -11.779 -30.376  17.461  0.00  0.00           N
ATOM   4439  HZ1 LYS X 275     -11.369 -30.418  18.384  0.00  0.00           H
ATOM   4440  HZ2 LYS X 275     -12.778 -30.454  17.581  0.00  0.00           H
ATOM   4441  HZ3 LYS X 275     -11.437 -31.205  16.995  0.00  0.00           H
ATOM   4442  C   LYS X 275      -5.528 -26.383  15.459  0.00  0.00           C
ATOM   4443  O   LYS X 275      -4.856 -27.416  15.371  0.00  0.00           O
ATOM   4444  N   HID X 276      -5.027 -25.267  14.967  0.00  0.00           N
ATOM   4445  H   HID X 276      -5.513 -24.402  15.157  0.00  0.00           H
ATOM   4446  CA  HID X 276      -3.700 -25.086  14.400  0.00  0.00           C
ATOM   4447  HA  HID X 276      -3.531 -24.039  14.149  0.00  0.00           H
ATOM   4448  CB  HID X 276      -2.557 -25.220  15.476  0.00  0.00           C
ATOM   4449  HB2 HID X 276      -2.531 -26.246  15.844  0.00  0.00           H
ATOM   4450  HB3 HID X 276      -1.636 -25.022  14.928  0.00  0.00           H
ATOM   4451  CG  HID X 276      -2.558 -24.301  16.716  0.00  0.00           C
ATOM   4452  ND1 HID X 276      -2.947 -24.758  17.986  0.00  0.00           N
ATOM   4453  HD1 HID X 276      -3.356 -25.640  18.262  0.00  0.00           H
ATOM   4454  CE1 HID X 276      -2.678 -23.746  18.829  0.00  0.00           C
ATOM   4455  HE1 HID X 276      -2.683 -23.951  19.889  0.00  0.00           H
ATOM   4456  NE2 HID X 276      -2.185 -22.658  18.236  0.00  0.00           N
ATOM   4457  CD2 HID X 276      -2.087 -22.997  16.881  0.00  0.00           C
ATOM   4458  HD2 HID X 276      -1.770 -22.362  16.067  0.00  0.00           H
ATOM   4459  C   HID X 276      -3.387 -25.907  13.147  0.00  0.00           C
ATOM   4460  O   HID X 276      -2.292 -26.351  12.804  0.00  0.00           O
ATOM   4461  N   HID X 277      -4.506 -26.073  12.384  0.00  0.00           N
ATOM   4462  H   HID X 277      -5.353 -25.658  12.746  0.00  0.00           H
ATOM   4463  CA  HID X 277      -4.504 -26.781  11.069  0.00  0.00           C
ATOM   4464  HA  HID X 277      -3.499 -26.946  10.680  0.00  0.00           H
ATOM   4465  CB  HID X 277      -4.902 -28.232  11.384  0.00  0.00           C
ATOM   4466  HB2 HID X 277      -5.802 -28.200  11.998  0.00  0.00           H
ATOM   4467  HB3 HID X 277      -5.111 -28.801  10.478  0.00  0.00           H
ATOM   4468  CG  HID X 277      -3.882 -29.104  12.047  0.00  0.00           C
ATOM   4469  ND1 HID X 277      -3.938 -29.353  13.398  0.00  0.00           N
ATOM   4470  HD1 HID X 277      -4.637 -29.069  14.069  0.00  0.00           H
ATOM   4471  CE1 HID X 277      -2.994 -30.202  13.567  0.00  0.00           C
ATOM   4472  HE1 HID X 277      -2.896 -30.676  14.533  0.00  0.00           H
ATOM   4473  NE2 HID X 277      -2.328 -30.566  12.486  0.00  0.00           N
ATOM   4474  CD2 HID X 277      -2.881 -29.835  11.432  0.00  0.00           C
ATOM   4475  HD2 HID X 277      -2.563 -29.815  10.400  0.00  0.00           H
ATOM   4476  C   HID X 277      -5.437 -26.115  10.023  0.00  0.00           C
ATOM   4477  O   HID X 277      -5.316 -26.628   8.918  0.00  0.00           O
ATOM   4478  N   SER X 278      -6.193 -25.065  10.263  0.00  0.00           N
ATOM   4479  H   SER X 278      -6.178 -24.726  11.214  0.00  0.00           H
ATOM   4480  CA  SER X 278      -6.924 -24.365   9.187  0.00  0.00           C
ATOM   4481  HA  SER X 278      -7.473 -25.104   8.602  0.00  0.00           H
ATOM   4482  CB  SER X 278      -7.988 -23.383   9.621  0.00  0.00           C
ATOM   4483  HB2 SER X 278      -8.811 -23.968  10.033  0.00  0.00           H
ATOM   4484  HB3 SER X 278      -7.767 -22.729  10.465  0.00  0.00           H
ATOM   4485  OG  SER X 278      -8.486 -22.757   8.505  0.00  0.00           O
ATOM   4486  HG  SER X 278      -8.933 -21.979   8.846  0.00  0.00           H
ATOM   4487  C   SER X 278      -5.899 -23.679   8.324  0.00  0.00           C
ATOM   4488  O   SER X 278      -5.347 -22.679   8.760  0.00  0.00           O
ATOM   4489  N   LEU X 279      -5.657 -24.109   7.050  0.00  0.00           N
ATOM   4490  H   LEU X 279      -6.163 -24.862   6.606  0.00  0.00           H
ATOM   4491  CA  LEU X 279      -4.691 -23.393   6.201  0.00  0.00           C
ATOM   4492  HA  LEU X 279      -3.806 -23.240   6.819  0.00  0.00           H
ATOM   4493  CB  LEU X 279      -4.409 -24.226   4.881  0.00  0.00           C
ATOM   4494  HB2 LEU X 279      -5.290 -24.670   4.417  0.00  0.00           H
ATOM   4495  HB3 LEU X 279      -3.960 -23.462   4.246  0.00  0.00           H
ATOM   4496  CG  LEU X 279      -3.482 -25.454   5.274  0.00  0.00           C
ATOM   4497  HG  LEU X 279      -4.033 -26.167   5.887  0.00  0.00           H
ATOM   4498  CD1 LEU X 279      -3.311 -26.240   4.042  0.00  0.00           C
ATOM   4499 HD11 LEU X 279      -4.267 -26.623   3.685  0.00  0.00           H
ATOM   4500 HD12 LEU X 279      -2.916 -25.689   3.189  0.00  0.00           H
ATOM   4501 HD13 LEU X 279      -2.780 -27.173   4.231  0.00  0.00           H
ATOM   4502  CD2 LEU X 279      -2.151 -25.082   5.935  0.00  0.00           C
ATOM   4503 HD21 LEU X 279      -1.371 -25.839   5.860  0.00  0.00           H
ATOM   4504 HD22 LEU X 279      -1.721 -24.214   5.436  0.00  0.00           H
ATOM   4505 HD23 LEU X 279      -2.196 -24.833   6.995  0.00  0.00           H
ATOM   4506  C   LEU X 279      -5.098 -21.934   5.972  0.00  0.00           C
ATOM   4507  O   LEU X 279      -4.241 -21.100   5.922  0.00  0.00           O
ATOM   4508  N   PRO X 280      -6.350 -21.559   5.774  0.00  0.00           N
ATOM   4509  CD  PRO X 280      -7.450 -22.432   5.284  0.00  0.00           C
ATOM   4510  HD2 PRO X 280      -8.033 -22.850   6.105  0.00  0.00           H
ATOM   4511  HD3 PRO X 280      -7.097 -23.247   4.652  0.00  0.00           H
ATOM   4512  CG  PRO X 280      -8.347 -21.555   4.420  0.00  0.00           C
ATOM   4513  HG2 PRO X 280      -8.103 -21.639   3.361  0.00  0.00           H
ATOM   4514  HG3 PRO X 280      -9.379 -21.876   4.558  0.00  0.00           H
ATOM   4515  CB  PRO X 280      -8.094 -20.130   4.968  0.00  0.00           C
ATOM   4516  HB2 PRO X 280      -8.276 -19.349   4.229  0.00  0.00           H
ATOM   4517  HB3 PRO X 280      -8.760 -20.148   5.830  0.00  0.00           H
ATOM   4518  CA  PRO X 280      -6.647 -20.226   5.357  0.00  0.00           C
ATOM   4519  HA  PRO X 280      -6.179 -20.000   4.399  0.00  0.00           H
ATOM   4520  C   PRO X 280      -6.078 -19.025   6.265  0.00  0.00           C
ATOM   4521  O   PRO X 280      -5.440 -18.110   5.744  0.00  0.00           O
ATOM   4522  N   PRO X 281      -6.226 -18.989   7.575  0.00  0.00           N
ATOM   4523  CD  PRO X 281      -7.175 -19.779   8.341  0.00  0.00           C
ATOM   4524  HD2 PRO X 281      -6.876 -20.801   8.577  0.00  0.00           H
ATOM   4525  HD3 PRO X 281      -8.156 -19.711   7.871  0.00  0.00           H
ATOM   4526  CG  PRO X 281      -7.283 -19.106   9.710  0.00  0.00           C
ATOM   4527  HG2 PRO X 281      -8.050 -18.353   9.530  0.00  0.00           H
ATOM   4528  HG3 PRO X 281      -7.654 -19.841  10.425  0.00  0.00           H
ATOM   4529  CB  PRO X 281      -5.864 -18.455   9.910  0.00  0.00           C
ATOM   4530  HB2 PRO X 281      -5.822 -17.563  10.534  0.00  0.00           H
ATOM   4531  HB3 PRO X 281      -5.191 -19.118  10.453  0.00  0.00           H
ATOM   4532  CA  PRO X 281      -5.457 -18.124   8.482  0.00  0.00           C
ATOM   4533  HA  PRO X 281      -5.831 -17.138   8.204  0.00  0.00           H
ATOM   4534  C   PRO X 281      -3.972 -18.089   8.312  0.00  0.00           C
ATOM   4535  O   PRO X 281      -3.384 -17.041   8.066  0.00  0.00           O
ATOM   4536  N   VAL X 282      -3.278 -19.276   8.420  0.00  0.00           N
ATOM   4537  H   VAL X 282      -3.815 -20.131   8.447  0.00  0.00           H
ATOM   4538  CA  VAL X 282      -1.824 -19.352   8.334  0.00  0.00           C
ATOM   4539  HA  VAL X 282      -1.448 -18.606   9.034  0.00  0.00           H
ATOM   4540  CB  VAL X 282      -1.404 -20.758   8.918  0.00  0.00           C
ATOM   4541  HB  VAL X 282      -1.729 -20.889   9.950  0.00  0.00           H
ATOM   4542  CG1 VAL X 282      -1.984 -21.896   8.044  0.00  0.00           C
ATOM   4543 HG11 VAL X 282      -3.047 -21.963   8.276  0.00  0.00           H
ATOM   4544 HG12 VAL X 282      -1.814 -21.780   6.974  0.00  0.00           H
ATOM   4545 HG13 VAL X 282      -1.538 -22.828   8.394  0.00  0.00           H
ATOM   4546  CG2 VAL X 282       0.141 -20.764   8.876  0.00  0.00           C
ATOM   4547 HG21 VAL X 282       0.629 -20.052   9.542  0.00  0.00           H
ATOM   4548 HG22 VAL X 282       0.623 -21.700   9.158  0.00  0.00           H
ATOM   4549 HG23 VAL X 282       0.480 -20.746   7.840  0.00  0.00           H
ATOM   4550  C   VAL X 282      -1.277 -19.068   6.932  0.00  0.00           C
ATOM   4551  O   VAL X 282      -0.157 -18.592   6.794  0.00  0.00           O
ATOM   4552  N   SER X 283      -2.117 -19.280   5.917  0.00  0.00           N
ATOM   4553  H   SER X 283      -2.993 -19.774   6.019  0.00  0.00           H
ATOM   4554  CA  SER X 283      -1.777 -18.888   4.567  0.00  0.00           C
ATOM   4555  HA  SER X 283      -0.863 -19.379   4.235  0.00  0.00           H
ATOM   4556  CB  SER X 283      -2.793 -19.488   3.568  0.00  0.00           C
ATOM   4557  HB2 SER X 283      -2.569 -20.546   3.431  0.00  0.00           H
ATOM   4558  HB3 SER X 283      -3.716 -19.485   4.149  0.00  0.00           H
ATOM   4559  OG  SER X 283      -2.896 -18.856   2.322  0.00  0.00           O
ATOM   4560  HG  SER X 283      -3.555 -18.160   2.377  0.00  0.00           H
ATOM   4561  C   SER X 283      -1.715 -17.399   4.517  0.00  0.00           C
ATOM   4562  O   SER X 283      -0.786 -16.811   4.030  0.00  0.00           O
ATOM   4563  N   LEU X 284      -2.732 -16.752   5.093  0.00  0.00           N
ATOM   4564  H   LEU X 284      -3.509 -17.314   5.411  0.00  0.00           H
ATOM   4565  CA  LEU X 284      -2.814 -15.261   5.130  0.00  0.00           C
ATOM   4566  HA  LEU X 284      -2.580 -14.860   4.144  0.00  0.00           H
ATOM   4567  CB  LEU X 284      -4.227 -14.821   5.663  0.00  0.00           C
ATOM   4568  HB2 LEU X 284      -5.033 -15.207   5.038  0.00  0.00           H
ATOM   4569  HB3 LEU X 284      -4.436 -15.335   6.601  0.00  0.00           H
ATOM   4570  CG  LEU X 284      -4.517 -13.350   5.978  0.00  0.00           C
ATOM   4571  HG  LEU X 284      -3.841 -13.121   6.802  0.00  0.00           H
ATOM   4572  CD1 LEU X 284      -4.278 -12.469   4.739  0.00  0.00           C
ATOM   4573 HD11 LEU X 284      -4.491 -11.422   4.954  0.00  0.00           H
ATOM   4574 HD12 LEU X 284      -3.268 -12.563   4.340  0.00  0.00           H
ATOM   4575 HD13 LEU X 284      -4.957 -12.882   3.992  0.00  0.00           H
ATOM   4576  CD2 LEU X 284      -6.011 -13.227   6.338  0.00  0.00           C
ATOM   4577 HD21 LEU X 284      -6.151 -12.172   6.572  0.00  0.00           H
ATOM   4578 HD22 LEU X 284      -6.623 -13.423   5.458  0.00  0.00           H
ATOM   4579 HD23 LEU X 284      -6.326 -13.950   7.090  0.00  0.00           H
ATOM   4580  C   LEU X 284      -1.615 -14.687   5.977  0.00  0.00           C
ATOM   4581  O   LEU X 284      -1.062 -13.690   5.519  0.00  0.00           O
ATOM   4582  N   GLN X 285      -1.221 -15.219   7.169  0.00  0.00           N
ATOM   4583  H   GLN X 285      -1.831 -15.936   7.536  0.00  0.00           H
ATOM   4584  CA  GLN X 285      -0.114 -14.712   7.927  0.00  0.00           C
ATOM   4585  HA  GLN X 285      -0.515 -13.723   8.148  0.00  0.00           H
ATOM   4586  CB  GLN X 285       0.062 -15.492   9.251  0.00  0.00           C
ATOM   4587  HB2 GLN X 285      -0.097 -16.569   9.213  0.00  0.00           H
ATOM   4588  HB3 GLN X 285       1.096 -15.281   9.524  0.00  0.00           H
ATOM   4589  CG  GLN X 285      -0.949 -14.916  10.242  0.00  0.00           C
ATOM   4590  HG2 GLN X 285      -0.583 -13.968  10.638  0.00  0.00           H
ATOM   4591  HG3 GLN X 285      -1.945 -14.738   9.835  0.00  0.00           H
ATOM   4592  CD  GLN X 285      -1.155 -15.796  11.460  0.00  0.00           C
ATOM   4593  OE1 GLN X 285      -2.089 -16.613  11.536  0.00  0.00           O
ATOM   4594  NE2 GLN X 285      -0.196 -15.742  12.393  0.00  0.00           N
ATOM   4595 HE21 GLN X 285      -0.411 -16.118  13.306  0.00  0.00           H
ATOM   4596 HE22 GLN X 285       0.579 -15.096  12.369  0.00  0.00           H
ATOM   4597  C   GLN X 285       1.080 -14.623   6.976  0.00  0.00           C
ATOM   4598  O   GLN X 285       1.740 -13.574   6.928  0.00  0.00           O
ATOM   4599  N   GLY X 286       1.402 -15.691   6.228  0.00  0.00           N
ATOM   4600  H   GLY X 286       0.755 -16.465   6.180  0.00  0.00           H
ATOM   4601  CA  GLY X 286       2.609 -15.802   5.402  0.00  0.00           C
ATOM   4602  HA2 GLY X 286       2.552 -16.724   4.824  0.00  0.00           H
ATOM   4603  HA3 GLY X 286       3.501 -15.813   6.028  0.00  0.00           H
ATOM   4604  C   GLY X 286       2.744 -14.709   4.290  0.00  0.00           C
ATOM   4605  O   GLY X 286       3.863 -14.404   3.765  0.00  0.00           O
ATOM   4606  N   GLN X 287       1.633 -13.974   4.033  0.00  0.00           N
ATOM   4607  H   GLN X 287       0.754 -14.269   4.434  0.00  0.00           H
ATOM   4608  CA  GLN X 287       1.755 -12.778   3.167  0.00  0.00           C
ATOM   4609  HA  GLN X 287       2.514 -12.857   2.388  0.00  0.00           H
ATOM   4610  CB  GLN X 287       0.465 -12.520   2.295  0.00  0.00           C
ATOM   4611  HB2 GLN X 287      -0.311 -12.015   2.871  0.00  0.00           H
ATOM   4612  HB3 GLN X 287       0.769 -11.888   1.461  0.00  0.00           H
ATOM   4613  CG  GLN X 287      -0.270 -13.712   1.700  0.00  0.00           C
ATOM   4614  HG2 GLN X 287      -0.366 -14.437   2.508  0.00  0.00           H
ATOM   4615  HG3 GLN X 287      -1.266 -13.287   1.574  0.00  0.00           H
ATOM   4616  CD  GLN X 287       0.284 -14.333   0.442  0.00  0.00           C
ATOM   4617  OE1 GLN X 287       1.268 -13.886  -0.146  0.00  0.00           O
ATOM   4618  NE2 GLN X 287      -0.325 -15.327  -0.105  0.00  0.00           N
ATOM   4619 HE21 GLN X 287       0.006 -15.606  -1.017  0.00  0.00           H
ATOM   4620 HE22 GLN X 287      -1.282 -15.585   0.092  0.00  0.00           H
ATOM   4621  C   GLN X 287       2.123 -11.487   4.036  0.00  0.00           C
ATOM   4622  O   GLN X 287       2.907 -10.712   3.581  0.00  0.00           O
ATOM   4623  N   LEU X 288       1.670 -11.408   5.299  0.00  0.00           N
ATOM   4624  H   LEU X 288       0.969 -12.058   5.623  0.00  0.00           H
ATOM   4625  CA  LEU X 288       2.092 -10.369   6.170  0.00  0.00           C
ATOM   4626  HA  LEU X 288       2.059  -9.392   5.688  0.00  0.00           H
ATOM   4627  CB  LEU X 288       1.230 -10.359   7.473  0.00  0.00           C
ATOM   4628  HB2 LEU X 288       1.546 -11.226   8.053  0.00  0.00           H
ATOM   4629  HB3 LEU X 288       1.510  -9.496   8.076  0.00  0.00           H
ATOM   4630  CG  LEU X 288      -0.349 -10.339   7.316  0.00  0.00           C
ATOM   4631  HG  LEU X 288      -0.575 -11.122   6.593  0.00  0.00           H
ATOM   4632  CD1 LEU X 288      -1.194 -10.536   8.537  0.00  0.00           C
ATOM   4633 HD11 LEU X 288      -1.070 -11.538   8.948  0.00  0.00           H
ATOM   4634 HD12 LEU X 288      -0.878  -9.805   9.281  0.00  0.00           H
ATOM   4635 HD13 LEU X 288      -2.263 -10.437   8.349  0.00  0.00           H
ATOM   4636  CD2 LEU X 288      -0.800  -9.007   6.620  0.00  0.00           C
ATOM   4637 HD21 LEU X 288      -1.866  -9.212   6.513  0.00  0.00           H
ATOM   4638 HD22 LEU X 288      -0.541  -8.196   7.300  0.00  0.00           H
ATOM   4639 HD23 LEU X 288      -0.331  -8.810   5.656  0.00  0.00           H
ATOM   4640  C   LEU X 288       3.588 -10.595   6.473  0.00  0.00           C
ATOM   4641  O   LEU X 288       4.245  -9.610   6.675  0.00  0.00           O
ATOM   4642  N   LEU X 289       4.133 -11.825   6.537  0.00  0.00           N
ATOM   4643  H   LEU X 289       3.523 -12.623   6.427  0.00  0.00           H
ATOM   4644  CA  LEU X 289       5.565 -12.065   6.775  0.00  0.00           C
ATOM   4645  HA  LEU X 289       5.920 -11.430   7.586  0.00  0.00           H
ATOM   4646  CB  LEU X 289       5.792 -13.549   7.095  0.00  0.00           C
ATOM   4647  HB2 LEU X 289       5.305 -14.162   6.336  0.00  0.00           H
ATOM   4648  HB3 LEU X 289       6.874 -13.646   7.185  0.00  0.00           H
ATOM   4649  CG  LEU X 289       5.220 -13.891   8.477  0.00  0.00           C
ATOM   4650  HG  LEU X 289       4.168 -13.606   8.457  0.00  0.00           H
ATOM   4651  CD1 LEU X 289       5.229 -15.360   8.735  0.00  0.00           C
ATOM   4652 HD11 LEU X 289       4.793 -15.690   9.678  0.00  0.00           H
ATOM   4653 HD12 LEU X 289       4.834 -15.994   7.942  0.00  0.00           H
ATOM   4654 HD13 LEU X 289       6.251 -15.737   8.759  0.00  0.00           H
ATOM   4655  CD2 LEU X 289       5.887 -13.119   9.637  0.00  0.00           C
ATOM   4656 HD21 LEU X 289       5.604 -12.078   9.481  0.00  0.00           H
ATOM   4657 HD22 LEU X 289       5.429 -13.490  10.554  0.00  0.00           H
ATOM   4658 HD23 LEU X 289       6.947 -13.361   9.554  0.00  0.00           H
ATOM   4659  C   LEU X 289       6.404 -11.909   5.460  0.00  0.00           C
ATOM   4660  O   LEU X 289       7.480 -11.297   5.511  0.00  0.00           O
ATOM   4661  N   TRP X 290       5.831 -12.229   4.297  0.00  0.00           N
ATOM   4662  H   TRP X 290       4.954 -12.714   4.175  0.00  0.00           H
ATOM   4663  CA  TRP X 290       6.324 -11.828   3.012  0.00  0.00           C
ATOM   4664  HA  TRP X 290       7.274 -12.335   2.847  0.00  0.00           H
ATOM   4665  CB  TRP X 290       5.523 -12.438   1.880  0.00  0.00           C
ATOM   4666  HB2 TRP X 290       5.425 -13.520   1.965  0.00  0.00           H
ATOM   4667  HB3 TRP X 290       4.512 -12.070   2.053  0.00  0.00           H
ATOM   4668  CG  TRP X 290       5.846 -12.090   0.469  0.00  0.00           C
ATOM   4669  CD1 TRP X 290       5.137 -11.311  -0.387  0.00  0.00           C
ATOM   4670  HD1 TRP X 290       4.276 -10.737  -0.077  0.00  0.00           H
ATOM   4671  NE1 TRP X 290       5.703 -11.288  -1.654  0.00  0.00           N
ATOM   4672  HE1 TRP X 290       5.383 -10.648  -2.367  0.00  0.00           H
ATOM   4673  CE2 TRP X 290       6.678 -12.254  -1.807  0.00  0.00           C
ATOM   4674  CZ2 TRP X 290       7.452 -12.693  -2.832  0.00  0.00           C
ATOM   4675  HZ2 TRP X 290       7.217 -12.428  -3.852  0.00  0.00           H
ATOM   4676  CH2 TRP X 290       8.620 -13.462  -2.540  0.00  0.00           C
ATOM   4677  HH2 TRP X 290       9.319 -13.763  -3.307  0.00  0.00           H
ATOM   4678  CZ3 TRP X 290       8.923 -13.878  -1.252  0.00  0.00           C
ATOM   4679  HZ3 TRP X 290       9.817 -14.471  -1.135  0.00  0.00           H
ATOM   4680  CE3 TRP X 290       8.119 -13.379  -0.185  0.00  0.00           C
ATOM   4681  HE3 TRP X 290       8.320 -13.590   0.855  0.00  0.00           H
ATOM   4682  CD2 TRP X 290       6.930 -12.655  -0.409  0.00  0.00           C
ATOM   4683  C   TRP X 290       6.418 -10.274   2.840  0.00  0.00           C
ATOM   4684  O   TRP X 290       7.372  -9.730   2.256  0.00  0.00           O
ATOM   4685  N   ARG X 291       5.486  -9.495   3.403  0.00  0.00           N
ATOM   4686  H   ARG X 291       4.742 -10.012   3.850  0.00  0.00           H
ATOM   4687  CA  ARG X 291       5.423  -8.036   3.372  0.00  0.00           C
ATOM   4688  HA  ARG X 291       5.827  -7.651   2.436  0.00  0.00           H
ATOM   4689  CB  ARG X 291       4.020  -7.608   3.628  0.00  0.00           C
ATOM   4690  HB2 ARG X 291       3.343  -8.219   3.030  0.00  0.00           H
ATOM   4691  HB3 ARG X 291       3.801  -7.850   4.668  0.00  0.00           H
ATOM   4692  CG  ARG X 291       3.678  -6.098   3.441  0.00  0.00           C
ATOM   4693  HG2 ARG X 291       4.291  -5.397   4.008  0.00  0.00           H
ATOM   4694  HG3 ARG X 291       3.767  -5.866   2.380  0.00  0.00           H
ATOM   4695  CD  ARG X 291       2.148  -5.943   3.747  0.00  0.00           C
ATOM   4696  HD2 ARG X 291       1.676  -6.783   3.237  0.00  0.00           H
ATOM   4697  HD3 ARG X 291       1.962  -5.995   4.819  0.00  0.00           H
ATOM   4698  NE  ARG X 291       1.477  -4.731   3.228  0.00  0.00           N
ATOM   4699  HE  ARG X 291       0.860  -4.855   2.438  0.00  0.00           H
ATOM   4700  CZ  ARG X 291       1.542  -3.438   3.651  0.00  0.00           C
ATOM   4701  NH1 ARG X 291       2.187  -3.112   4.726  0.00  0.00           N
ATOM   4702 HH11 ARG X 291       2.412  -2.133   4.829  0.00  0.00           H
ATOM   4703 HH12 ARG X 291       2.748  -3.771   5.246  0.00  0.00           H
ATOM   4704  NH2 ARG X 291       0.994  -2.468   2.889  0.00  0.00           N
ATOM   4705 HH21 ARG X 291       1.207  -1.507   3.116  0.00  0.00           H
ATOM   4706 HH22 ARG X 291       0.563  -2.609   1.986  0.00  0.00           H
ATOM   4707  C   ARG X 291       6.364  -7.467   4.465  0.00  0.00           C
ATOM   4708  O   ARG X 291       7.072  -6.463   4.258  0.00  0.00           O
ATOM   4709  N   GLU X 292       6.550  -8.163   5.520  0.00  0.00           N
ATOM   4710  H   GLU X 292       5.983  -8.978   5.705  0.00  0.00           H
ATOM   4711  CA  GLU X 292       7.743  -7.902   6.412  0.00  0.00           C
ATOM   4712  HA  GLU X 292       7.795  -6.833   6.616  0.00  0.00           H
ATOM   4713  CB  GLU X 292       7.556  -8.700   7.733  0.00  0.00           C
ATOM   4714  HB2 GLU X 292       6.520  -8.741   8.069  0.00  0.00           H
ATOM   4715  HB3 GLU X 292       7.868  -9.696   7.417  0.00  0.00           H
ATOM   4716  CG  GLU X 292       8.479  -8.254   8.861  0.00  0.00           C
ATOM   4717  HG2 GLU X 292       8.583  -8.983   9.665  0.00  0.00           H
ATOM   4718  HG3 GLU X 292       9.492  -8.228   8.459  0.00  0.00           H
ATOM   4719  CD  GLU X 292       7.976  -6.974   9.586  0.00  0.00           C
ATOM   4720  OE1 GLU X 292       7.130  -6.226   9.154  0.00  0.00           O
ATOM   4721  OE2 GLU X 292       8.300  -6.805  10.815  0.00  0.00           O
ATOM   4722  C   GLU X 292       9.163  -8.185   5.761  0.00  0.00           C
ATOM   4723  O   GLU X 292      10.134  -7.447   6.013  0.00  0.00           O
ATOM   4724  N   PHE X 293       9.247  -9.232   4.936  0.00  0.00           N
ATOM   4725  H   PHE X 293       8.457  -9.861   4.930  0.00  0.00           H
ATOM   4726  CA  PHE X 293      10.559  -9.569   4.337  0.00  0.00           C
ATOM   4727  HA  PHE X 293      11.400  -9.501   5.028  0.00  0.00           H
ATOM   4728  CB  PHE X 293      10.540 -10.922   3.652  0.00  0.00           C
ATOM   4729  HB2 PHE X 293      10.543 -11.686   4.430  0.00  0.00           H
ATOM   4730  HB3 PHE X 293       9.551 -11.043   3.210  0.00  0.00           H
ATOM   4731  CG  PHE X 293      11.535 -11.219   2.593  0.00  0.00           C
ATOM   4732  CD1 PHE X 293      12.890 -11.404   2.950  0.00  0.00           C
ATOM   4733  HD1 PHE X 293      13.118 -11.405   4.006  0.00  0.00           H
ATOM   4734  CE1 PHE X 293      13.857 -11.781   1.979  0.00  0.00           C
ATOM   4735  HE1 PHE X 293      14.832 -12.176   2.221  0.00  0.00           H
ATOM   4736  CZ  PHE X 293      13.434 -11.870   0.613  0.00  0.00           C
ATOM   4737  HZ  PHE X 293      14.084 -12.158  -0.200  0.00  0.00           H
ATOM   4738  CE2 PHE X 293      12.073 -11.834   0.286  0.00  0.00           C
ATOM   4739  HE2 PHE X 293      11.799 -12.093  -0.726  0.00  0.00           H
ATOM   4740  CD2 PHE X 293      11.167 -11.365   1.281  0.00  0.00           C
ATOM   4741  HD2 PHE X 293      10.132 -11.408   0.974  0.00  0.00           H
ATOM   4742  C   PHE X 293      10.886  -8.551   3.205  0.00  0.00           C
ATOM   4743  O   PHE X 293      12.057  -8.176   3.062  0.00  0.00           O
ATOM   4744  N   PHE X 294       9.926  -7.976   2.504  0.00  0.00           N
ATOM   4745  H   PHE X 294       8.970  -8.303   2.519  0.00  0.00           H
ATOM   4746  CA  PHE X 294      10.125  -6.740   1.746  0.00  0.00           C
ATOM   4747  HA  PHE X 294      10.905  -6.942   1.012  0.00  0.00           H
ATOM   4748  CB  PHE X 294       8.817  -6.410   0.978  0.00  0.00           C
ATOM   4749  HB2 PHE X 294       8.025  -6.418   1.727  0.00  0.00           H
ATOM   4750  HB3 PHE X 294       8.791  -5.415   0.533  0.00  0.00           H
ATOM   4751  CG  PHE X 294       8.582  -7.421  -0.212  0.00  0.00           C
ATOM   4752  CD1 PHE X 294       7.338  -7.341  -0.943  0.00  0.00           C
ATOM   4753  HD1 PHE X 294       6.671  -6.590  -0.547  0.00  0.00           H
ATOM   4754  CE1 PHE X 294       7.066  -8.113  -2.088  0.00  0.00           C
ATOM   4755  HE1 PHE X 294       6.090  -7.980  -2.531  0.00  0.00           H
ATOM   4756  CZ  PHE X 294       8.040  -8.978  -2.590  0.00  0.00           C
ATOM   4757  HZ  PHE X 294       7.903  -9.381  -3.583  0.00  0.00           H
ATOM   4758  CE2 PHE X 294       9.269  -9.036  -1.902  0.00  0.00           C
ATOM   4759  HE2 PHE X 294      10.005  -9.675  -2.368  0.00  0.00           H
ATOM   4760  CD2 PHE X 294       9.521  -8.297  -0.759  0.00  0.00           C
ATOM   4761  HD2 PHE X 294      10.443  -8.419  -0.210  0.00  0.00           H
ATOM   4762  C   PHE X 294      10.435  -5.483   2.502  0.00  0.00           C
ATOM   4763  O   PHE X 294      11.342  -4.702   2.035  0.00  0.00           O
ATOM   4764  N   TYR X 295       9.831  -5.183   3.655  0.00  0.00           N
ATOM   4765  H   TYR X 295       9.193  -5.918   3.925  0.00  0.00           H
ATOM   4766  CA  TYR X 295      10.226  -4.073   4.534  0.00  0.00           C
ATOM   4767  HA  TYR X 295      10.330  -3.131   3.995  0.00  0.00           H
ATOM   4768  CB  TYR X 295       9.257  -3.881   5.630  0.00  0.00           C
ATOM   4769  HB2 TYR X 295       8.272  -4.046   5.193  0.00  0.00           H
ATOM   4770  HB3 TYR X 295       9.373  -4.602   6.440  0.00  0.00           H
ATOM   4771  CG  TYR X 295       9.216  -2.507   6.279  0.00  0.00           C
ATOM   4772  CD1 TYR X 295      10.075  -2.161   7.335  0.00  0.00           C
ATOM   4773  HD1 TYR X 295      10.813  -2.878   7.662  0.00  0.00           H
ATOM   4774  CE1 TYR X 295       9.952  -0.962   8.141  0.00  0.00           C
ATOM   4775  HE1 TYR X 295      10.690  -0.803   8.913  0.00  0.00           H
ATOM   4776  CZ  TYR X 295       8.920  -0.062   7.770  0.00  0.00           C
ATOM   4777  OH  TYR X 295       8.932   1.157   8.410  0.00  0.00           O
ATOM   4778  HH  TYR X 295       8.203   1.693   8.087  0.00  0.00           H
ATOM   4779  CE2 TYR X 295       8.075  -0.349   6.647  0.00  0.00           C
ATOM   4780  HE2 TYR X 295       7.442   0.410   6.211  0.00  0.00           H
ATOM   4781  CD2 TYR X 295       8.240  -1.561   5.955  0.00  0.00           C
ATOM   4782  HD2 TYR X 295       7.632  -1.645   5.066  0.00  0.00           H
ATOM   4783  C   TYR X 295      11.689  -4.216   5.113  0.00  0.00           C
ATOM   4784  O   TYR X 295      12.387  -3.264   5.226  0.00  0.00           O
ATOM   4785  N   THR X 296      12.130  -5.409   5.455  0.00  0.00           N
ATOM   4786  H   THR X 296      11.538  -6.207   5.275  0.00  0.00           H
ATOM   4787  CA  THR X 296      13.366  -5.735   6.051  0.00  0.00           C
ATOM   4788  HA  THR X 296      13.503  -4.977   6.822  0.00  0.00           H
ATOM   4789  CB  THR X 296      13.380  -7.152   6.568  0.00  0.00           C
ATOM   4790  HB  THR X 296      13.370  -7.787   5.682  0.00  0.00           H
ATOM   4791  CG2 THR X 296      14.678  -7.449   7.381  0.00  0.00           C
ATOM   4792 HG21 THR X 296      14.434  -7.117   8.391  0.00  0.00           H
ATOM   4793 HG22 THR X 296      14.956  -8.502   7.355  0.00  0.00           H
ATOM   4794 HG23 THR X 296      15.522  -6.885   6.984  0.00  0.00           H
ATOM   4795  OG1 THR X 296      12.304  -7.517   7.432  0.00  0.00           O
ATOM   4796  HG1 THR X 296      11.559  -7.733   6.867  0.00  0.00           H
ATOM   4797  C   THR X 296      14.588  -5.480   5.155  0.00  0.00           C
ATOM   4798  O   THR X 296      15.440  -4.600   5.439  0.00  0.00           O
ATOM   4799  N   VAL X 297      14.507  -5.981   3.924  0.00  0.00           N
ATOM   4800  H   VAL X 297      13.631  -6.346   3.580  0.00  0.00           H
ATOM   4801  CA  VAL X 297      15.486  -5.617   2.819  0.00  0.00           C
ATOM   4802  HA  VAL X 297      16.479  -5.813   3.222  0.00  0.00           H
ATOM   4803  CB  VAL X 297      15.204  -6.480   1.546  0.00  0.00           C
ATOM   4804  HB  VAL X 297      14.149  -6.372   1.297  0.00  0.00           H
ATOM   4805  CG1 VAL X 297      15.962  -6.152   0.235  0.00  0.00           C
ATOM   4806 HG11 VAL X 297      16.077  -6.992  -0.450  0.00  0.00           H
ATOM   4807 HG12 VAL X 297      15.505  -5.257  -0.187  0.00  0.00           H
ATOM   4808 HG13 VAL X 297      17.019  -5.946   0.402  0.00  0.00           H
ATOM   4809  CG2 VAL X 297      15.427  -7.953   1.911  0.00  0.00           C
ATOM   4810 HG21 VAL X 297      14.703  -8.134   2.706  0.00  0.00           H
ATOM   4811 HG22 VAL X 297      15.368  -8.703   1.122  0.00  0.00           H
ATOM   4812 HG23 VAL X 297      16.456  -8.177   2.192  0.00  0.00           H
ATOM   4813  C   VAL X 297      15.509  -4.073   2.588  0.00  0.00           C
ATOM   4814  O   VAL X 297      16.620  -3.558   2.550  0.00  0.00           O
ATOM   4815  N   ALA X 298      14.354  -3.391   2.401  0.00  0.00           N
ATOM   4816  H   ALA X 298      13.487  -3.881   2.238  0.00  0.00           H
ATOM   4817  CA  ALA X 298      14.288  -1.909   2.213  0.00  0.00           C
ATOM   4818  HA  ALA X 298      14.755  -1.760   1.239  0.00  0.00           H
ATOM   4819  CB  ALA X 298      12.860  -1.457   1.949  0.00  0.00           C
ATOM   4820  HB1 ALA X 298      12.152  -1.740   2.728  0.00  0.00           H
ATOM   4821  HB2 ALA X 298      12.846  -0.376   1.808  0.00  0.00           H
ATOM   4822  HB3 ALA X 298      12.517  -2.063   1.110  0.00  0.00           H
ATOM   4823  C   ALA X 298      14.857  -1.164   3.412  0.00  0.00           C
ATOM   4824  O   ALA X 298      15.530  -0.125   3.278  0.00  0.00           O
ATOM   4825  N   SER X 299      14.578  -1.646   4.650  0.00  0.00           N
ATOM   4826  H   SER X 299      13.873  -2.366   4.719  0.00  0.00           H
ATOM   4827  CA  SER X 299      15.122  -1.104   5.908  0.00  0.00           C
ATOM   4828  HA  SER X 299      14.857  -0.048   5.950  0.00  0.00           H
ATOM   4829  CB  SER X 299      14.525  -1.780   7.150  0.00  0.00           C
ATOM   4830  HB2 SER X 299      14.437  -2.864   7.078  0.00  0.00           H
ATOM   4831  HB3 SER X 299      15.113  -1.539   8.036  0.00  0.00           H
ATOM   4832  OG  SER X 299      13.212  -1.268   7.331  0.00  0.00           O
ATOM   4833  HG  SER X 299      12.719  -1.602   6.578  0.00  0.00           H
ATOM   4834  C   SER X 299      16.642  -1.287   5.958  0.00  0.00           C
ATOM   4835  O   SER X 299      17.236  -0.828   6.918  0.00  0.00           O
ATOM   4836  N   ALA X 300      17.331  -1.916   5.003  0.00  0.00           N
ATOM   4837  H   ALA X 300      16.782  -2.504   4.392  0.00  0.00           H
ATOM   4838  CA  ALA X 300      18.798  -1.892   4.787  0.00  0.00           C
ATOM   4839  HA  ALA X 300      19.168  -0.996   5.285  0.00  0.00           H
ATOM   4840  CB  ALA X 300      19.393  -3.102   5.569  0.00  0.00           C
ATOM   4841  HB1 ALA X 300      18.972  -3.064   6.573  0.00  0.00           H
ATOM   4842  HB2 ALA X 300      19.182  -4.059   5.090  0.00  0.00           H
ATOM   4843  HB3 ALA X 300      20.455  -2.994   5.791  0.00  0.00           H
ATOM   4844  C   ALA X 300      19.303  -1.779   3.320  0.00  0.00           C
ATOM   4845  O   ALA X 300      20.431  -2.252   3.107  0.00  0.00           O
ATOM   4846  N   THR X 301      18.577  -1.189   2.403  0.00  0.00           N
ATOM   4847  H   THR X 301      17.723  -0.745   2.711  0.00  0.00           H
ATOM   4848  CA  THR X 301      18.953  -1.095   0.971  0.00  0.00           C
ATOM   4849  HA  THR X 301      20.025  -1.278   0.889  0.00  0.00           H
ATOM   4850  CB  THR X 301      18.355  -2.186   0.124  0.00  0.00           C
ATOM   4851  HB  THR X 301      17.283  -2.012   0.216  0.00  0.00           H
ATOM   4852  CG2 THR X 301      18.913  -2.205  -1.290  0.00  0.00           C
ATOM   4853 HG21 THR X 301      19.936  -2.580  -1.315  0.00  0.00           H
ATOM   4854 HG22 THR X 301      18.376  -3.013  -1.787  0.00  0.00           H
ATOM   4855 HG23 THR X 301      18.809  -1.310  -1.903  0.00  0.00           H
ATOM   4856  OG1 THR X 301      18.813  -3.410   0.755  0.00  0.00           O
ATOM   4857  HG1 THR X 301      18.246  -3.501   1.524  0.00  0.00           H
ATOM   4858  C   THR X 301      18.675   0.252   0.331  0.00  0.00           C
ATOM   4859  O   THR X 301      17.588   0.826   0.448  0.00  0.00           O
ATOM   4860  N   GLN X 302      19.671   0.917  -0.274  0.00  0.00           N
ATOM   4861  H   GLN X 302      20.506   0.359  -0.383  0.00  0.00           H
ATOM   4862  CA  GLN X 302      19.464   2.162  -1.062  0.00  0.00           C
ATOM   4863  HA  GLN X 302      18.765   2.834  -0.565  0.00  0.00           H
ATOM   4864  CB  GLN X 302      20.794   2.868  -1.204  0.00  0.00           C
ATOM   4865  HB2 GLN X 302      21.468   2.209  -1.751  0.00  0.00           H
ATOM   4866  HB3 GLN X 302      20.747   3.798  -1.771  0.00  0.00           H
ATOM   4867  CG  GLN X 302      21.509   3.225   0.185  0.00  0.00           C
ATOM   4868  HG2 GLN X 302      21.080   4.084   0.701  0.00  0.00           H
ATOM   4869  HG3 GLN X 302      21.486   2.305   0.769  0.00  0.00           H
ATOM   4870  CD  GLN X 302      22.981   3.548   0.044  0.00  0.00           C
ATOM   4871  OE1 GLN X 302      23.316   4.580  -0.534  0.00  0.00           O
ATOM   4872  NE2 GLN X 302      23.877   2.707   0.377  0.00  0.00           N
ATOM   4873 HE21 GLN X 302      24.818   2.969   0.119  0.00  0.00           H
ATOM   4874 HE22 GLN X 302      23.680   1.868   0.903  0.00  0.00           H
ATOM   4875  C   GLN X 302      18.996   2.022  -2.543  0.00  0.00           C
ATOM   4876  O   GLN X 302      19.464   1.094  -3.214  0.00  0.00           O
ATOM   4877  N   ASN X 303      18.296   3.011  -3.070  0.00  0.00           N
ATOM   4878  H   ASN X 303      18.078   3.739  -2.405  0.00  0.00           H
ATOM   4879  CA  ASN X 303      17.703   3.131  -4.360  0.00  0.00           C
ATOM   4880  HA  ASN X 303      17.178   4.086  -4.347  0.00  0.00           H
ATOM   4881  CB  ASN X 303      18.827   3.217  -5.473  0.00  0.00           C
ATOM   4882  HB2 ASN X 303      19.257   2.220  -5.568  0.00  0.00           H
ATOM   4883  HB3 ASN X 303      18.406   3.624  -6.393  0.00  0.00           H
ATOM   4884  CG  ASN X 303      19.959   4.195  -4.993  0.00  0.00           C
ATOM   4885  OD1 ASN X 303      19.623   5.326  -4.628  0.00  0.00           O
ATOM   4886  ND2 ASN X 303      21.218   3.856  -4.862  0.00  0.00           N
ATOM   4887 HD21 ASN X 303      21.590   2.940  -5.067  0.00  0.00           H
ATOM   4888 HD22 ASN X 303      21.801   4.568  -4.445  0.00  0.00           H
ATOM   4889  C   ASN X 303      16.666   1.999  -4.738  0.00  0.00           C
ATOM   4890  O   ASN X 303      16.525   1.727  -5.969  0.00  0.00           O
ATOM   4891  N   PHE X 304      16.049   1.266  -3.776  0.00  0.00           N
ATOM   4892  H   PHE X 304      16.123   1.601  -2.826  0.00  0.00           H
ATOM   4893  CA  PHE X 304      15.209   0.068  -3.914  0.00  0.00           C
ATOM   4894  HA  PHE X 304      15.804  -0.617  -4.519  0.00  0.00           H
ATOM   4895  CB  PHE X 304      15.016  -0.548  -2.545  0.00  0.00           C
ATOM   4896  HB2 PHE X 304      16.013  -0.724  -2.139  0.00  0.00           H
ATOM   4897  HB3 PHE X 304      14.500   0.173  -1.911  0.00  0.00           H
ATOM   4898  CG  PHE X 304      14.157  -1.775  -2.490  0.00  0.00           C
ATOM   4899  CD1 PHE X 304      14.724  -3.053  -2.575  0.00  0.00           C
ATOM   4900  HD1 PHE X 304      15.754  -3.146  -2.888  0.00  0.00           H
ATOM   4901  CE1 PHE X 304      13.956  -4.281  -2.337  0.00  0.00           C
ATOM   4902  HE1 PHE X 304      14.453  -5.225  -2.498  0.00  0.00           H
ATOM   4903  CZ  PHE X 304      12.578  -4.137  -2.183  0.00  0.00           C
ATOM   4904  HZ  PHE X 304      12.035  -5.035  -1.930  0.00  0.00           H
ATOM   4905  CE2 PHE X 304      11.978  -2.831  -2.058  0.00  0.00           C
ATOM   4906  HE2 PHE X 304      10.917  -2.821  -1.857  0.00  0.00           H
ATOM   4907  CD2 PHE X 304      12.764  -1.696  -2.131  0.00  0.00           C
ATOM   4908  HD2 PHE X 304      12.357  -0.700  -2.038  0.00  0.00           H
ATOM   4909  C   PHE X 304      13.980   0.509  -4.627  0.00  0.00           C
ATOM   4910  O   PHE X 304      13.472  -0.297  -5.381  0.00  0.00           O
ATOM   4911  N   THR X 305      13.501   1.770  -4.643  0.00  0.00           N
ATOM   4912  H   THR X 305      14.040   2.398  -4.064  0.00  0.00           H
ATOM   4913  CA  THR X 305      12.325   2.215  -5.394  0.00  0.00           C
ATOM   4914  HA  THR X 305      11.660   1.375  -5.594  0.00  0.00           H
ATOM   4915  CB  THR X 305      11.667   3.284  -4.529  0.00  0.00           C
ATOM   4916  HB  THR X 305      10.800   3.701  -5.042  0.00  0.00           H
ATOM   4917  CG2 THR X 305      11.301   2.709  -3.174  0.00  0.00           C
ATOM   4918 HG21 THR X 305      10.881   3.488  -2.537  0.00  0.00           H
ATOM   4919 HG22 THR X 305      10.536   1.936  -3.231  0.00  0.00           H
ATOM   4920 HG23 THR X 305      12.149   2.358  -2.585  0.00  0.00           H
ATOM   4921  OG1 THR X 305      12.587   4.307  -4.321  0.00  0.00           O
ATOM   4922  HG1 THR X 305      12.097   5.103  -4.538  0.00  0.00           H
ATOM   4923  C   THR X 305      12.649   2.839  -6.786  0.00  0.00           C
ATOM   4924  O   THR X 305      11.962   3.685  -7.255  0.00  0.00           O
ATOM   4925  N   GLN X 306      13.707   2.282  -7.403  0.00  0.00           N
ATOM   4926  H   GLN X 306      14.178   1.554  -6.884  0.00  0.00           H
ATOM   4927  CA  GLN X 306      14.079   2.552  -8.783  0.00  0.00           C
ATOM   4928  HA  GLN X 306      13.222   2.486  -9.453  0.00  0.00           H
ATOM   4929  CB  GLN X 306      14.746   3.940  -8.939  0.00  0.00           C
ATOM   4930  HB2 GLN X 306      14.939   4.193  -9.981  0.00  0.00           H
ATOM   4931  HB3 GLN X 306      14.121   4.707  -8.481  0.00  0.00           H
ATOM   4932  CG  GLN X 306      16.111   4.151  -8.326  0.00  0.00           C
ATOM   4933  HG2 GLN X 306      15.991   3.849  -7.286  0.00  0.00           H
ATOM   4934  HG3 GLN X 306      16.862   3.478  -8.742  0.00  0.00           H
ATOM   4935  CD  GLN X 306      16.760   5.520  -8.391  0.00  0.00           C
ATOM   4936  OE1 GLN X 306      16.207   6.590  -8.619  0.00  0.00           O
ATOM   4937  NE2 GLN X 306      18.108   5.619  -8.290  0.00  0.00           N
ATOM   4938 HE21 GLN X 306      18.676   4.784  -8.334  0.00  0.00           H
ATOM   4939 HE22 GLN X 306      18.563   6.510  -8.154  0.00  0.00           H
ATOM   4940  C   GLN X 306      15.013   1.368  -9.223  0.00  0.00           C
ATOM   4941  O   GLN X 306      15.493   0.504  -8.473  0.00  0.00           O
ATOM   4942  N   MET X 307      15.194   1.207 -10.555  0.00  0.00           N
ATOM   4943  H   MET X 307      14.773   1.890 -11.169  0.00  0.00           H
ATOM   4944  CA  MET X 307      16.178   0.292 -11.164  0.00  0.00           C
ATOM   4945  HA  MET X 307      16.172  -0.599 -10.537  0.00  0.00           H
ATOM   4946  CB  MET X 307      15.715  -0.173 -12.579  0.00  0.00           C
ATOM   4947  HB2 MET X 307      14.757  -0.692 -12.566  0.00  0.00           H
ATOM   4948  HB3 MET X 307      15.476   0.702 -13.184  0.00  0.00           H
ATOM   4949  CG  MET X 307      16.736  -1.073 -13.304  0.00  0.00           C
ATOM   4950  HG2 MET X 307      17.527  -0.379 -13.586  0.00  0.00           H
ATOM   4951  HG3 MET X 307      17.106  -1.875 -12.665  0.00  0.00           H
ATOM   4952  SD  MET X 307      16.011  -1.865 -14.886  0.00  0.00           S
ATOM   4953  CE  MET X 307      15.912  -0.319 -15.856  0.00  0.00           C
ATOM   4954  HE1 MET X 307      16.946   0.020 -15.912  0.00  0.00           H
ATOM   4955  HE2 MET X 307      15.479  -0.404 -16.853  0.00  0.00           H
ATOM   4956  HE3 MET X 307      15.413   0.391 -15.198  0.00  0.00           H
ATOM   4957  C   MET X 307      17.588   0.938 -11.014  0.00  0.00           C
ATOM   4958  O   MET X 307      18.504   0.122 -10.831  0.00  0.00           O
ATOM   4959  N   ALA X 308      17.816   2.236 -11.123  0.00  0.00           N
ATOM   4960  H   ALA X 308      16.978   2.736 -11.383  0.00  0.00           H
ATOM   4961  CA  ALA X 308      19.020   2.959 -11.171  0.00  0.00           C
ATOM   4962  HA  ALA X 308      19.558   2.578 -12.039  0.00  0.00           H
ATOM   4963  CB  ALA X 308      18.853   4.464 -11.501  0.00  0.00           C
ATOM   4964  HB1 ALA X 308      18.278   4.970 -10.725  0.00  0.00           H
ATOM   4965  HB2 ALA X 308      19.776   5.041 -11.551  0.00  0.00           H
ATOM   4966  HB3 ALA X 308      18.275   4.663 -12.403  0.00  0.00           H
ATOM   4967  C   ALA X 308      19.784   2.772  -9.867  0.00  0.00           C
ATOM   4968  O   ALA X 308      19.254   3.004  -8.805  0.00  0.00           O
ATOM   4969  N   GLY X 309      21.036   2.286  -9.919  0.00  0.00           N
ATOM   4970  H   GLY X 309      21.442   2.063 -10.816  0.00  0.00           H
ATOM   4971  CA  GLY X 309      21.903   2.095  -8.732  0.00  0.00           C
ATOM   4972  HA2 GLY X 309      21.928   2.962  -8.071  0.00  0.00           H
ATOM   4973  HA3 GLY X 309      22.931   1.885  -9.027  0.00  0.00           H
ATOM   4974  C   GLY X 309      21.534   0.917  -7.822  0.00  0.00           C
ATOM   4975  O   GLY X 309      22.356   0.572  -6.960  0.00  0.00           O
ATOM   4976  N   ASN X 310      20.371   0.373  -7.989  0.00  0.00           N
ATOM   4977  H   ASN X 310      19.778   0.879  -8.630  0.00  0.00           H
ATOM   4978  CA  ASN X 310      19.794  -0.655  -7.175  0.00  0.00           C
ATOM   4979  HA  ASN X 310      19.608  -0.252  -6.179  0.00  0.00           H
ATOM   4980  CB  ASN X 310      18.376  -0.959  -7.714  0.00  0.00           C
ATOM   4981  HB2 ASN X 310      17.934   0.032  -7.609  0.00  0.00           H
ATOM   4982  HB3 ASN X 310      18.313  -1.234  -8.767  0.00  0.00           H
ATOM   4983  CG  ASN X 310      17.542  -1.904  -6.823  0.00  0.00           C
ATOM   4984  OD1 ASN X 310      18.035  -2.785  -6.065  0.00  0.00           O
ATOM   4985  ND2 ASN X 310      16.263  -1.674  -6.774  0.00  0.00           N
ATOM   4986 HD21 ASN X 310      15.742  -2.417  -6.330  0.00  0.00           H
ATOM   4987 HD22 ASN X 310      15.855  -0.910  -7.293  0.00  0.00           H
ATOM   4988  C   ASN X 310      20.654  -1.918  -7.174  0.00  0.00           C
ATOM   4989  O   ASN X 310      20.937  -2.339  -8.308  0.00  0.00           O
ATOM   4990  N   PRO X 311      21.195  -2.425  -6.063  0.00  0.00           N
ATOM   4991  CD  PRO X 311      21.049  -1.907  -4.706  0.00  0.00           C
ATOM   4992  HD2 PRO X 311      20.015  -1.756  -4.397  0.00  0.00           H
ATOM   4993  HD3 PRO X 311      21.663  -1.006  -4.696  0.00  0.00           H
ATOM   4994  CG  PRO X 311      21.827  -2.850  -3.789  0.00  0.00           C
ATOM   4995  HG2 PRO X 311      22.329  -2.253  -3.027  0.00  0.00           H
ATOM   4996  HG3 PRO X 311      21.173  -3.598  -3.343  0.00  0.00           H
ATOM   4997  CB  PRO X 311      22.754  -3.595  -4.775  0.00  0.00           C
ATOM   4998  HB2 PRO X 311      23.631  -2.976  -4.962  0.00  0.00           H
ATOM   4999  HB3 PRO X 311      23.061  -4.560  -4.372  0.00  0.00           H
ATOM   5000  CA  PRO X 311      21.991  -3.665  -6.054  0.00  0.00           C
ATOM   5001  HA  PRO X 311      22.692  -3.733  -6.886  0.00  0.00           H
ATOM   5002  C   PRO X 311      21.240  -4.966  -6.103  0.00  0.00           C
ATOM   5003  O   PRO X 311      21.805  -6.032  -6.520  0.00  0.00           O
ATOM   5004  N   ILE X 312      19.932  -4.906  -5.778  0.00  0.00           N
ATOM   5005  H   ILE X 312      19.492  -4.034  -5.521  0.00  0.00           H
ATOM   5006  CA  ILE X 312      19.035  -6.046  -5.765  0.00  0.00           C
ATOM   5007  HA  ILE X 312      19.566  -6.960  -5.499  0.00  0.00           H
ATOM   5008  CB  ILE X 312      17.955  -5.842  -4.654  0.00  0.00           C
ATOM   5009  HB  ILE X 312      17.195  -5.203  -5.104  0.00  0.00           H
ATOM   5010  CG2 ILE X 312      17.211  -7.163  -4.406  0.00  0.00           C
ATOM   5011 HG21 ILE X 312      17.951  -7.812  -3.940  0.00  0.00           H
ATOM   5012 HG22 ILE X 312      16.401  -6.882  -3.733  0.00  0.00           H
ATOM   5013 HG23 ILE X 312      16.787  -7.600  -5.310  0.00  0.00           H
ATOM   5014  CG1 ILE X 312      18.504  -5.244  -3.302  0.00  0.00           C
ATOM   5015 HG12 ILE X 312      18.893  -4.228  -3.363  0.00  0.00           H
ATOM   5016 HG13 ILE X 312      17.617  -5.007  -2.715  0.00  0.00           H
ATOM   5017  CD1 ILE X 312      19.530  -6.000  -2.430  0.00  0.00           C
ATOM   5018 HD11 ILE X 312      20.292  -6.427  -3.082  0.00  0.00           H
ATOM   5019 HD12 ILE X 312      20.054  -5.399  -1.688  0.00  0.00           H
ATOM   5020 HD13 ILE X 312      18.913  -6.766  -1.960  0.00  0.00           H
ATOM   5021  C   ILE X 312      18.467  -6.322  -7.079  0.00  0.00           C
ATOM   5022  O   ILE X 312      18.343  -7.470  -7.454  0.00  0.00           O
ATOM   5023  N   CYS X 313      18.063  -5.266  -7.812  0.00  0.00           N
ATOM   5024  H   CYS X 313      18.255  -4.370  -7.389  0.00  0.00           H
ATOM   5025  CA  CYS X 313      17.452  -5.401  -9.098  0.00  0.00           C
ATOM   5026  HA  CYS X 313      16.680  -6.162  -8.991  0.00  0.00           H
ATOM   5027  CB  CYS X 313      16.895  -4.030  -9.413  0.00  0.00           C
ATOM   5028  HB2 CYS X 313      16.103  -3.670  -8.756  0.00  0.00           H
ATOM   5029  HB3 CYS X 313      17.744  -3.355  -9.305  0.00  0.00           H
ATOM   5030  SG  CYS X 313      16.126  -3.918 -11.086  0.00  0.00           S
ATOM   5031  HG  CYS X 313      17.236  -4.128 -11.800  0.00  0.00           H
ATOM   5032  C   CYS X 313      18.489  -5.824 -10.145  0.00  0.00           C
ATOM   5033  O   CYS X 313      19.583  -5.281 -10.123  0.00  0.00           O
ATOM   5034  N   LEU X 314      18.108  -6.748 -10.978  0.00  0.00           N
ATOM   5035  H   LEU X 314      17.265  -7.274 -10.795  0.00  0.00           H
ATOM   5036  CA  LEU X 314      18.728  -6.917 -12.309  0.00  0.00           C
ATOM   5037  HA  LEU X 314      19.814  -7.010 -12.288  0.00  0.00           H
ATOM   5038  CB  LEU X 314      18.191  -8.177 -12.937  0.00  0.00           C
ATOM   5039  HB2 LEU X 314      17.144  -8.359 -12.694  0.00  0.00           H
ATOM   5040  HB3 LEU X 314      18.119  -8.116 -14.023  0.00  0.00           H
ATOM   5041  CG  LEU X 314      18.966  -9.443 -12.536  0.00  0.00           C
ATOM   5042  HG  LEU X 314      19.219  -9.288 -11.487  0.00  0.00           H
ATOM   5043  CD1 LEU X 314      17.908 -10.574 -12.718  0.00  0.00           C
ATOM   5044 HD11 LEU X 314      18.370 -11.562 -12.723  0.00  0.00           H
ATOM   5045 HD12 LEU X 314      17.218 -10.560 -11.874  0.00  0.00           H
ATOM   5046 HD13 LEU X 314      17.329 -10.417 -13.628  0.00  0.00           H
ATOM   5047  CD2 LEU X 314      20.193  -9.688 -13.379  0.00  0.00           C
ATOM   5048 HD21 LEU X 314      20.804 -10.385 -12.805  0.00  0.00           H
ATOM   5049 HD22 LEU X 314      19.889  -9.906 -14.403  0.00  0.00           H
ATOM   5050 HD23 LEU X 314      20.832  -8.806 -13.329  0.00  0.00           H
ATOM   5051  C   LEU X 314      18.405  -5.693 -13.221  0.00  0.00           C
ATOM   5052  O   LEU X 314      17.229  -5.391 -13.438  0.00  0.00           O
ATOM   5053  N   GLN X 315      19.347  -4.961 -13.821  0.00  0.00           N
ATOM   5054  H   GLN X 315      20.279  -5.201 -13.516  0.00  0.00           H
ATOM   5055  CA  GLN X 315      19.068  -3.839 -14.772  0.00  0.00           C
ATOM   5056  HA  GLN X 315      18.204  -3.294 -14.390  0.00  0.00           H
ATOM   5057  CB  GLN X 315      20.370  -2.965 -14.850  0.00  0.00           C
ATOM   5058  HB2 GLN X 315      20.495  -2.570 -13.841  0.00  0.00           H
ATOM   5059  HB3 GLN X 315      21.180  -3.622 -15.168  0.00  0.00           H
ATOM   5060  CG  GLN X 315      20.314  -1.725 -15.778  0.00  0.00           C
ATOM   5061  HG2 GLN X 315      20.252  -1.896 -16.853  0.00  0.00           H
ATOM   5062  HG3 GLN X 315      19.467  -1.101 -15.492  0.00  0.00           H
[truncated: 247,986 more chars]
