# Supplementary material for: Magnetosensitivity of tightly bound radical pairs in cryptochrome is enabled by the quantum Zeno effect
Source: Nat Commun. 2024 Dec 30;15:10823. doi: 10.1038/s41467-024-55124-x (PMC11686217; doi:10.1038/s41467-024-55124-x)
Supplement: Supplementary file 3 — Supplementary Dataset 1 [file 41467_2024_55124_MOESM3_ESM.zip › traj2_first.pdb]

CRYST1   93.746   93.238  104.910  90.00  90.00  90.00 P 1           1
ATOM      1  N1  FAH X   1      46.658  44.178  57.598  0.00  0.00           N
ATOM      2  C2  FAH X   1      46.255  44.051  56.351  0.00  0.00           C
ATOM      3  O2  FAH X   1      46.099  43.027  55.763  0.00  0.00           O
ATOM      4  N3  FAH X   1      46.140  45.178  55.650  0.00  0.00           N
ATOM      5  H3  FAH X   1      45.944  45.119  54.658  0.00  0.00           H
ATOM      6  C4  FAH X   1      46.476  46.449  55.991  0.00  0.00           C
ATOM      7  O4  FAH X   1      46.432  47.351  55.142  0.00  0.00           O
ATOM      8  C4A FAH X   1      46.769  46.584  57.434  0.00  0.00           C
ATOM      9  N5  FAH X   1      47.048  47.807  58.002  0.00  0.00           N
ATOM     10  C5A FAH X   1      47.351  47.835  59.343  0.00  0.00           C
ATOM     11  C6  FAH X   1      47.537  49.009  60.008  0.00  0.00           C
ATOM     12  H6  FAH X   1      47.490  49.947  59.462  0.00  0.00           H
ATOM     13  C7  FAH X   1      47.726  49.011  61.358  0.00  0.00           C
ATOM     14  C7M FAH X   1      47.878  50.396  61.964  0.00  0.00           C
ATOM     15  H71 FAH X   1      48.265  51.146  61.264  0.00  0.00           H
ATOM     16  H72 FAH X   1      48.511  50.412  62.860  0.00  0.00           H
ATOM     17  H73 FAH X   1      46.870  50.701  62.271  0.00  0.00           H
ATOM     18  C8  FAH X   1      47.729  47.793  62.084  0.00  0.00           C
ATOM     19  C8M FAH X   1      47.826  47.885  63.661  0.00  0.00           C
ATOM     20  H81 FAH X   1      46.909  48.379  64.003  0.00  0.00           H
ATOM     21  H82 FAH X   1      48.726  48.461  63.910  0.00  0.00           H
ATOM     22  H83 FAH X   1      47.786  46.862  64.056  0.00  0.00           H
ATOM     23  C9  FAH X   1      47.762  46.559  61.463  0.00  0.00           C
ATOM     24  H9  FAH X   1      47.797  45.607  61.984  0.00  0.00           H
ATOM     25  C9A FAH X   1      47.456  46.571  60.083  0.00  0.00           C
ATOM     26  N10 FAH X   1      47.407  45.286  59.464  0.00  0.00           N
ATOM     27  C10 FAH X   1      46.941  45.358  58.137  0.00  0.00           C
ATOM     28  C1' FAH X   1      47.851  44.032  60.075  0.00  0.00           C
ATOM     29  H1' FAH X   1      47.791  43.975  61.169  0.00  0.00           H
ATOM     30 H1'' FAH X   1      47.148  43.257  59.745  0.00  0.00           H
ATOM     31  C2' FAH X   1      49.321  43.706  59.683  0.00  0.00           C
ATOM     32  H2' FAH X   1      49.943  44.555  59.993  0.00  0.00           H
ATOM     33  O2' FAH X   1      49.395  43.599  58.259  0.00  0.00           O
ATOM     34 HO2' FAH X   1      48.475  43.792  58.009  0.00  0.00           H
ATOM     35  C3' FAH X   1      49.878  42.368  60.368  0.00  0.00           C
ATOM     36  H3' FAH X   1      49.255  41.546  59.995  0.00  0.00           H
ATOM     37  O3' FAH X   1      49.656  42.609  61.764  0.00  0.00           O
ATOM     38 HO3' FAH X   1      49.066  43.358  61.955  0.00  0.00           H
ATOM     39  C4' FAH X   1      51.415  41.997  60.247  0.00  0.00           C
ATOM     40  H4' FAH X   1      51.585  41.149  60.922  0.00  0.00           H
ATOM     41  O4' FAH X   1      52.202  43.130  60.604  0.00  0.00           O
ATOM     42 HO4' FAH X   1      52.016  43.380  61.526  0.00  0.00           H
ATOM     43  C5' FAH X   1      51.876  41.693  58.743  0.00  0.00           C
ATOM     44  H5' FAH X   1      51.978  42.574  58.097  0.00  0.00           H
ATOM     45 H5'' FAH X   1      52.848  41.185  58.725  0.00  0.00           H
ATOM     46  O5' FAH X   1      50.872  40.926  58.111  0.00  0.00           O
ATOM     47  P   FAH X   1      50.982  39.330  58.325  0.00  0.00           P
ATOM     48  O1P FAH X   1      50.431  38.599  57.107  0.00  0.00           O
ATOM     49  O2P FAH X   1      52.355  38.913  58.484  0.00  0.00           O
ATOM     50  O3P FAH X   1      50.104  39.160  59.596  0.00  0.00           O
ATOM     51 C4Z' FAH X   1      46.805  37.872  58.537  0.00  0.00           C
ATOM     52 H4Z' FAH X   1      46.205  37.250  57.861  0.00  0.00           H
ATOM     53 O4Z' FAH X   1      46.066  38.517  59.624  0.00  0.00           O
ATOM     54 C1Z' FAH X   1      45.567  39.804  59.216  0.00  0.00           C
ATOM     55 H1Z' FAH X   1      44.497  39.862  58.988  0.00  0.00           H
ATOM     56  C5Z FAH X   1      45.622  42.483  61.471  0.00  0.00           C
ATOM     57  N7Z FAH X   1      46.532  41.790  62.131  0.00  0.00           N
ATOM     58  C8Z FAH X   1      46.703  40.741  61.361  0.00  0.00           C
ATOM     59  H8Z FAH X   1      47.443  39.965  61.504  0.00  0.00           H
ATOM     60  N9Z FAH X   1      45.813  40.806  60.252  0.00  0.00           N
ATOM     61  N1Z FAH X   1      44.164  44.327  60.965  0.00  0.00           N
ATOM     62  C2Z FAH X   1      43.725  43.643  59.925  0.00  0.00           C
ATOM     63  H2Z FAH X   1      43.008  44.105  59.249  0.00  0.00           H
ATOM     64  N3Z FAH X   1      44.122  42.391  59.599  0.00  0.00           N
ATOM     65  C4Z FAH X   1      45.017  41.870  60.424  0.00  0.00           C
ATOM     66  C6Z FAH X   1      45.110  43.800  61.712  0.00  0.00           C
ATOM     67  N6Z FAH X   1      45.549  44.461  62.837  0.00  0.00           N
ATOM     68 H61Z FAH X   1      45.877  43.931  63.634  0.00  0.00           H
ATOM     69 H62Z FAH X   1      45.253  45.417  62.990  0.00  0.00           H
ATOM     70 C2Z' FAH X   1      46.248  40.134  57.856  0.00  0.00           C
ATOM     71 H2Z' FAH X   1      46.499  41.201  57.830  0.00  0.00           H
ATOM     72 O2Z' FAH X   1      45.470  39.777  56.707  0.00  0.00           O
ATOM     73 H2TZ FAH X   1      46.172  39.583  56.062  0.00  0.00           H
ATOM     74 C3Z' FAH X   1      47.394  39.133  57.886  0.00  0.00           C
ATOM     75 H3Z' FAH X   1      48.141  39.565  58.563  0.00  0.00           H
ATOM     76 O3Z' FAH X   1      47.936  38.839  56.565  0.00  0.00           O
ATOM     77 H3TZ FAH X   1      48.903  38.746  56.624  0.00  0.00           H
ATOM     78 C5Z' FAH X   1      47.866  36.997  59.147  0.00  0.00           C
ATOM     79 H5Z' FAH X   1      48.548  36.832  58.304  0.00  0.00           H
ATOM     80  H5Z FAH X   1      47.355  36.056  59.385  0.00  0.00           H
ATOM     81 O5Z' FAH X   1      48.504  37.600  60.308  0.00  0.00           O
ATOM     82  PAZ FAH X   1      50.107  37.902  60.478  0.00  0.00           P
ATOM     83 O1AZ FAH X   1      50.451  38.161  61.856  0.00  0.00           O
ATOM     84 O2AZ FAH X   1      50.910  36.781  59.965  0.00  0.00           O
ATOM     85  H85 FAH X   1      46.846  48.667  57.506  0.00  0.00           H
ATOM     86  O1  SUP X   2      48.046  50.941  57.014  0.00  0.00           O
ATOM     87  O2  SUP X   2      46.877  51.179  57.523  0.00  0.00           O
ATOM     88  N   MET X   3      26.835  30.379  15.100  0.00  0.00           N
ATOM     89  H1  MET X   3      27.515  29.702  14.786  0.00  0.00           H
ATOM     90  H2  MET X   3      26.219  30.649  14.346  0.00  0.00           H
ATOM     91  H3  MET X   3      26.258  29.899  15.775  0.00  0.00           H
ATOM     92  CA  MET X   3      27.475  31.617  15.722  0.00  0.00           C
ATOM     93  HA  MET X   3      28.241  32.079  15.100  0.00  0.00           H
ATOM     94  CB  MET X   3      26.350  32.627  16.236  0.00  0.00           C
ATOM     95  HB2 MET X   3      25.746  32.086  16.964  0.00  0.00           H
ATOM     96  HB3 MET X   3      25.707  33.040  15.458  0.00  0.00           H
ATOM     97  CG  MET X   3      26.932  33.759  17.116  0.00  0.00           C
ATOM     98  HG2 MET X   3      27.449  34.437  16.438  0.00  0.00           H
ATOM     99  HG3 MET X   3      27.671  33.362  17.812  0.00  0.00           H
ATOM    100  SD  MET X   3      25.710  34.952  17.941  0.00  0.00           S
ATOM    101  CE  MET X   3      25.334  34.077  19.478  0.00  0.00           C
ATOM    102  HE1 MET X   3      26.257  33.942  20.042  0.00  0.00           H
ATOM    103  HE2 MET X   3      24.607  34.707  19.991  0.00  0.00           H
ATOM    104  HE3 MET X   3      24.938  33.096  19.215  0.00  0.00           H
ATOM    105  C   MET X   3      28.273  31.069  16.933  0.00  0.00           C
ATOM    106  O   MET X   3      27.627  30.398  17.859  0.00  0.00           O
ATOM    107  N   PRO X   4      29.582  31.308  17.026  0.00  0.00           N
ATOM    108  CD  PRO X   4      30.409  32.020  16.014  0.00  0.00           C
ATOM    109  HD2 PRO X   4      30.333  31.521  15.048  0.00  0.00           H
ATOM    110  HD3 PRO X   4      30.178  33.082  15.922  0.00  0.00           H
ATOM    111  CG  PRO X   4      31.834  32.145  16.578  0.00  0.00           C
ATOM    112  HG2 PRO X   4      31.995  33.122  17.034  0.00  0.00           H
ATOM    113  HG3 PRO X   4      32.594  31.939  15.824  0.00  0.00           H
ATOM    114  CB  PRO X   4      31.951  31.140  17.708  0.00  0.00           C
ATOM    115  HB2 PRO X   4      32.540  31.410  18.584  0.00  0.00           H
ATOM    116  HB3 PRO X   4      32.477  30.235  17.406  0.00  0.00           H
ATOM    117  CA  PRO X   4      30.473  30.911  18.166  0.00  0.00           C
ATOM    118  HA  PRO X   4      30.323  29.845  18.337  0.00  0.00           H
ATOM    119  C   PRO X   4      30.230  31.745  19.428  0.00  0.00           C
ATOM    120  O   PRO X   4      30.149  33.015  19.338  0.00  0.00           O
ATOM    121  N   HIP X   5      30.130  31.052  20.597  0.00  0.00           N
ATOM    122  H   HIP X   5      30.302  30.059  20.529  0.00  0.00           H
ATOM    123  CA  HIP X   5      30.396  31.560  21.946  0.00  0.00           C
ATOM    124  HA  HIP X   5      29.733  32.403  22.141  0.00  0.00           H
ATOM    125  CB  HIP X   5      29.869  30.408  22.856  0.00  0.00           C
ATOM    126  HB2 HIP X   5      29.788  30.780  23.877  0.00  0.00           H
ATOM    127  HB3 HIP X   5      30.520  29.535  22.900  0.00  0.00           H
ATOM    128  CG  HIP X   5      28.475  29.849  22.641  0.00  0.00           C
ATOM    129  ND1 HIP X   5      27.928  28.902  23.506  0.00  0.00           N
ATOM    130  HD1 HIP X   5      28.427  28.431  24.246  0.00  0.00           H
ATOM    131  CE1 HIP X   5      26.620  28.949  23.302  0.00  0.00           C
ATOM    132  HE1 HIP X   5      25.817  28.409  23.782  0.00  0.00           H
ATOM    133  NE2 HIP X   5      26.333  29.865  22.330  0.00  0.00           N
ATOM    134  HE2 HIP X   5      25.368  30.133  22.206  0.00  0.00           H
ATOM    135  CD2 HIP X   5      27.491  30.441  21.928  0.00  0.00           C
ATOM    136  HD2 HIP X   5      27.609  31.272  21.248  0.00  0.00           H
ATOM    137  C   HIP X   5      31.813  32.073  22.278  0.00  0.00           C
ATOM    138  O   HIP X   5      32.754  31.355  22.265  0.00  0.00           O
ATOM    139  N   ARG X   6      31.908  33.415  22.596  0.00  0.00           N
ATOM    140  H   ARG X   6      31.085  33.999  22.644  0.00  0.00           H
ATOM    141  CA  ARG X   6      33.171  34.092  22.814  0.00  0.00           C
ATOM    142  HA  ARG X   6      33.823  33.294  23.168  0.00  0.00           H
ATOM    143  CB  ARG X   6      33.790  34.622  21.471  0.00  0.00           C
ATOM    144  HB2 ARG X   6      34.789  35.043  21.590  0.00  0.00           H
ATOM    145  HB3 ARG X   6      33.155  35.390  21.031  0.00  0.00           H
ATOM    146  CG  ARG X   6      34.015  33.545  20.383  0.00  0.00           C
ATOM    147  HG2 ARG X   6      33.000  33.284  20.082  0.00  0.00           H
ATOM    148  HG3 ARG X   6      34.530  32.662  20.761  0.00  0.00           H
ATOM    149  CD  ARG X   6      34.687  34.134  19.139  0.00  0.00           C
ATOM    150  HD2 ARG X   6      35.596  34.661  19.430  0.00  0.00           H
ATOM    151  HD3 ARG X   6      33.948  34.760  18.639  0.00  0.00           H
ATOM    152  NE  ARG X   6      35.163  33.027  18.285  0.00  0.00           N
ATOM    153  HE  ARG X   6      35.115  32.065  18.592  0.00  0.00           H
ATOM    154  CZ  ARG X   6      35.605  33.182  17.055  0.00  0.00           C
ATOM    155  NH1 ARG X   6      35.727  34.404  16.558  0.00  0.00           N
ATOM    156 HH11 ARG X   6      36.187  34.520  15.666  0.00  0.00           H
ATOM    157 HH12 ARG X   6      35.774  35.169  17.216  0.00  0.00           H
ATOM    158  NH2 ARG X   6      35.889  32.155  16.297  0.00  0.00           N
ATOM    159 HH21 ARG X   6      36.412  32.274  15.441  0.00  0.00           H
ATOM    160 HH22 ARG X   6      35.646  31.211  16.562  0.00  0.00           H
ATOM    161  C   ARG X   6      33.114  35.123  23.871  0.00  0.00           C
ATOM    162  O   ARG X   6      32.121  35.792  24.096  0.00  0.00           O
ATOM    163  N   THR X   7      34.268  35.285  24.557  0.00  0.00           N
ATOM    164  H   THR X   7      35.090  34.780  24.260  0.00  0.00           H
ATOM    165  CA  THR X   7      34.265  36.175  25.691  0.00  0.00           C
ATOM    166  HA  THR X   7      33.514  36.954  25.560  0.00  0.00           H
ATOM    167  CB  THR X   7      33.967  35.444  27.048  0.00  0.00           C
ATOM    168  HB  THR X   7      33.053  34.896  26.819  0.00  0.00           H
ATOM    169  CG2 THR X   7      35.015  34.641  27.640  0.00  0.00           C
ATOM    170 HG21 THR X   7      35.803  35.194  28.150  0.00  0.00           H
ATOM    171 HG22 THR X   7      34.522  33.949  28.324  0.00  0.00           H
ATOM    172 HG23 THR X   7      35.491  34.060  26.850  0.00  0.00           H
ATOM    173  OG1 THR X   7      33.722  36.439  27.949  0.00  0.00           O
ATOM    174  HG1 THR X   7      33.019  36.920  27.506  0.00  0.00           H
ATOM    175  C   THR X   7      35.689  36.874  25.810  0.00  0.00           C
ATOM    176  O   THR X   7      36.757  36.236  25.687  0.00  0.00           O
ATOM    177  N   ILE X   8      35.609  38.047  26.415  0.00  0.00           N
ATOM    178  H   ILE X   8      34.723  38.294  26.832  0.00  0.00           H
ATOM    179  CA  ILE X   8      36.823  38.661  27.025  0.00  0.00           C
ATOM    180  HA  ILE X   8      37.757  38.184  26.727  0.00  0.00           H
ATOM    181  CB  ILE X   8      36.900  40.182  26.627  0.00  0.00           C
ATOM    182  HB  ILE X   8      36.132  40.626  27.259  0.00  0.00           H
ATOM    183  CG2 ILE X   8      38.235  40.767  27.050  0.00  0.00           C
ATOM    184 HG21 ILE X   8      38.140  41.846  26.932  0.00  0.00           H
ATOM    185 HG22 ILE X   8      38.382  40.557  28.109  0.00  0.00           H
ATOM    186 HG23 ILE X   8      39.120  40.436  26.506  0.00  0.00           H
ATOM    187  CG1 ILE X   8      36.751  40.481  25.084  0.00  0.00           C
ATOM    188 HG12 ILE X   8      35.735  40.176  24.833  0.00  0.00           H
ATOM    189 HG13 ILE X   8      37.449  39.907  24.474  0.00  0.00           H
ATOM    190  CD1 ILE X   8      36.950  41.906  24.595  0.00  0.00           C
ATOM    191 HD11 ILE X   8      36.807  41.808  23.519  0.00  0.00           H
ATOM    192 HD12 ILE X   8      36.224  42.544  25.099  0.00  0.00           H
ATOM    193 HD13 ILE X   8      38.001  42.190  24.525  0.00  0.00           H
ATOM    194  C   ILE X   8      36.636  38.509  28.526  0.00  0.00           C
ATOM    195  O   ILE X   8      35.523  38.873  28.984  0.00  0.00           O
ATOM    196  N   HIP X   9      37.613  37.909  29.258  0.00  0.00           N
ATOM    197  H   HIP X   9      38.510  37.766  28.816  0.00  0.00           H
ATOM    198  CA  HIP X   9      37.571  38.042  30.702  0.00  0.00           C
ATOM    199  HA  HIP X   9      36.548  38.217  31.035  0.00  0.00           H
ATOM    200  CB  HIP X   9      38.088  36.747  31.396  0.00  0.00           C
ATOM    201  HB2 HIP X   9      39.008  36.512  30.861  0.00  0.00           H
ATOM    202  HB3 HIP X   9      37.382  35.919  31.325  0.00  0.00           H
ATOM    203  CG  HIP X   9      38.443  37.178  32.837  0.00  0.00           C
ATOM    204  ND1 HIP X   9      37.499  37.668  33.676  0.00  0.00           N
ATOM    205  HD1 HIP X   9      36.514  37.494  33.537  0.00  0.00           H
ATOM    206  CE1 HIP X   9      38.126  38.125  34.777  0.00  0.00           C
ATOM    207  HE1 HIP X   9      37.613  38.507  35.647  0.00  0.00           H
ATOM    208  NE2 HIP X   9      39.449  37.897  34.651  0.00  0.00           N
ATOM    209  HE2 HIP X   9      40.123  38.272  35.302  0.00  0.00           H
ATOM    210  CD2 HIP X   9      39.650  37.420  33.379  0.00  0.00           C
ATOM    211  HD2 HIP X   9      40.578  37.264  32.850  0.00  0.00           H
ATOM    212  C   HIP X   9      38.471  39.293  31.084  0.00  0.00           C
ATOM    213  O   HIP X   9      39.660  39.263  30.683  0.00  0.00           O
ATOM    214  N   LEU X  10      37.946  40.286  31.802  0.00  0.00           N
ATOM    215  H   LEU X  10      37.005  40.203  32.159  0.00  0.00           H
ATOM    216  CA  LEU X  10      38.707  41.491  32.183  0.00  0.00           C
ATOM    217  HA  LEU X  10      39.591  41.538  31.548  0.00  0.00           H
ATOM    218  CB  LEU X  10      37.946  42.745  31.842  0.00  0.00           C
ATOM    219  HB2 LEU X  10      38.551  43.599  32.146  0.00  0.00           H
ATOM    220  HB3 LEU X  10      37.007  42.741  32.397  0.00  0.00           H
ATOM    221  CG  LEU X  10      37.530  43.044  30.356  0.00  0.00           C
ATOM    222  HG  LEU X  10      37.240  42.118  29.861  0.00  0.00           H
ATOM    223  CD1 LEU X  10      36.311  43.954  30.310  0.00  0.00           C
ATOM    224 HD11 LEU X  10      35.457  43.718  30.945  0.00  0.00           H
ATOM    225 HD12 LEU X  10      36.645  44.940  30.633  0.00  0.00           H
ATOM    226 HD13 LEU X  10      36.048  43.968  29.252  0.00  0.00           H
ATOM    227  CD2 LEU X  10      38.789  43.662  29.696  0.00  0.00           C
ATOM    228 HD21 LEU X  10      38.507  43.908  28.672  0.00  0.00           H
ATOM    229 HD22 LEU X  10      39.061  44.580  30.218  0.00  0.00           H
ATOM    230 HD23 LEU X  10      39.694  43.054  29.699  0.00  0.00           H
ATOM    231  C   LEU X  10      39.399  41.375  33.636  0.00  0.00           C
ATOM    232  O   LEU X  10      38.660  41.331  34.578  0.00  0.00           O
ATOM    233  N   PHE X  11      40.754  41.368  33.752  0.00  0.00           N
ATOM    234  H   PHE X  11      41.254  41.487  32.883  0.00  0.00           H
ATOM    235  CA  PHE X  11      41.450  41.611  35.015  0.00  0.00           C
ATOM    236  HA  PHE X  11      41.047  40.997  35.821  0.00  0.00           H
ATOM    237  CB  PHE X  11      42.899  41.085  34.978  0.00  0.00           C
ATOM    238  HB2 PHE X  11      43.317  41.269  35.967  0.00  0.00           H
ATOM    239  HB3 PHE X  11      43.526  41.729  34.361  0.00  0.00           H
ATOM    240  CG  PHE X  11      43.065  39.620  34.678  0.00  0.00           C
ATOM    241  CD1 PHE X  11      43.128  38.778  35.741  0.00  0.00           C
ATOM    242  HD1 PHE X  11      43.096  39.166  36.749  0.00  0.00           H
ATOM    243  CE1 PHE X  11      43.151  37.383  35.609  0.00  0.00           C
ATOM    244  HE1 PHE X  11      43.152  36.712  36.455  0.00  0.00           H
ATOM    245  CZ  PHE X  11      43.131  36.927  34.257  0.00  0.00           C
ATOM    246  HZ  PHE X  11      43.117  35.848  34.200  0.00  0.00           H
ATOM    247  CE2 PHE X  11      43.218  37.743  33.126  0.00  0.00           C
ATOM    248  HE2 PHE X  11      43.326  37.380  32.115  0.00  0.00           H
ATOM    249  CD2 PHE X  11      43.137  39.184  33.332  0.00  0.00           C
ATOM    250  HD2 PHE X  11      43.129  39.898  32.522  0.00  0.00           H
ATOM    251  C   PHE X  11      41.519  43.070  35.340  0.00  0.00           C
ATOM    252  O   PHE X  11      41.805  43.924  34.512  0.00  0.00           O
ATOM    253  N   ARG X  12      41.296  43.305  36.606  0.00  0.00           N
ATOM    254  H   ARG X  12      40.915  42.563  37.176  0.00  0.00           H
ATOM    255  CA  ARG X  12      41.540  44.617  37.321  0.00  0.00           C
ATOM    256  HA  ARG X  12      42.325  45.065  36.712  0.00  0.00           H
ATOM    257  CB  ARG X  12      40.195  45.367  37.389  0.00  0.00           C
ATOM    258  HB2 ARG X  12      39.580  44.811  38.097  0.00  0.00           H
ATOM    259  HB3 ARG X  12      39.662  45.394  36.439  0.00  0.00           H
ATOM    260  CG  ARG X  12      40.343  46.834  37.898  0.00  0.00           C
ATOM    261  HG2 ARG X  12      40.850  47.407  37.121  0.00  0.00           H
ATOM    262  HG3 ARG X  12      40.922  46.838  38.822  0.00  0.00           H
ATOM    263  CD  ARG X  12      38.954  47.467  38.073  0.00  0.00           C
ATOM    264  HD2 ARG X  12      38.414  47.361  37.132  0.00  0.00           H
ATOM    265  HD3 ARG X  12      39.059  48.538  38.245  0.00  0.00           H
ATOM    266  NE  ARG X  12      38.148  46.856  39.154  0.00  0.00           N
ATOM    267  HE  ARG X  12      38.592  46.949  40.056  0.00  0.00           H
ATOM    268  CZ  ARG X  12      37.139  45.978  39.059  0.00  0.00           C
ATOM    269  NH1 ARG X  12      36.468  45.783  37.997  0.00  0.00           N
ATOM    270 HH11 ARG X  12      35.603  45.264  38.042  0.00  0.00           H
ATOM    271 HH12 ARG X  12      36.656  46.319  37.162  0.00  0.00           H
ATOM    272  NH2 ARG X  12      36.837  45.280  40.075  0.00  0.00           N
ATOM    273 HH21 ARG X  12      36.177  44.517  40.119  0.00  0.00           H
ATOM    274 HH22 ARG X  12      37.355  45.350  40.940  0.00  0.00           H
ATOM    275  C   ARG X  12      42.182  44.436  38.730  0.00  0.00           C
ATOM    276  O   ARG X  12      43.171  45.116  38.978  0.00  0.00           O
ATOM    277  N   LYS X  13      41.677  43.497  39.550  0.00  0.00           N
ATOM    278  H   LYS X  13      40.849  43.057  39.175  0.00  0.00           H
ATOM    279  CA  LYS X  13      42.250  43.227  40.873  0.00  0.00           C
ATOM    280  HA  LYS X  13      43.229  43.689  41.006  0.00  0.00           H
ATOM    281  CB  LYS X  13      41.314  43.776  41.946  0.00  0.00           C
ATOM    282  HB2 LYS X  13      40.449  43.113  41.922  0.00  0.00           H
ATOM    283  HB3 LYS X  13      40.845  44.724  41.679  0.00  0.00           H
ATOM    284  CG  LYS X  13      42.016  43.949  43.352  0.00  0.00           C
ATOM    285  HG2 LYS X  13      42.808  44.697  43.304  0.00  0.00           H
ATOM    286  HG3 LYS X  13      42.611  43.054  43.533  0.00  0.00           H
ATOM    287  CD  LYS X  13      40.999  44.192  44.460  0.00  0.00           C
ATOM    288  HD2 LYS X  13      40.320  43.349  44.589  0.00  0.00           H
ATOM    289  HD3 LYS X  13      40.382  45.070  44.270  0.00  0.00           H
ATOM    290  CE  LYS X  13      41.818  44.574  45.754  0.00  0.00           C
ATOM    291  HE2 LYS X  13      42.364  45.477  45.480  0.00  0.00           H
ATOM    292  HE3 LYS X  13      42.613  43.860  45.967  0.00  0.00           H
ATOM    293  NZ  LYS X  13      40.981  44.770  46.951  0.00  0.00           N
ATOM    294  HZ1 LYS X  13      41.585  45.138  47.672  0.00  0.00           H
ATOM    295  HZ2 LYS X  13      40.296  45.484  46.752  0.00  0.00           H
ATOM    296  HZ3 LYS X  13      40.622  43.877  47.256  0.00  0.00           H
ATOM    297  C   LYS X  13      42.593  41.750  41.139  0.00  0.00           C
ATOM    298  O   LYS X  13      43.529  41.353  41.794  0.00  0.00           O
ATOM    299  N   GLY X  14      41.839  40.859  40.504  0.00  0.00           N
ATOM    300  H   GLY X  14      41.101  41.273  39.952  0.00  0.00           H
ATOM    301  CA  GLY X  14      41.810  39.427  40.895  0.00  0.00           C
ATOM    302  HA2 GLY X  14      41.866  39.289  41.974  0.00  0.00           H
ATOM    303  HA3 GLY X  14      40.857  39.017  40.559  0.00  0.00           H
ATOM    304  C   GLY X  14      42.987  38.730  40.172  0.00  0.00           C
ATOM    305  O   GLY X  14      42.667  37.999  39.216  0.00  0.00           O
ATOM    306  N   LEU X  15      44.292  39.006  40.506  0.00  0.00           N
ATOM    307  H   LEU X  15      44.450  39.478  41.385  0.00  0.00           H
ATOM    308  CA  LEU X  15      45.447  38.552  39.737  0.00  0.00           C
ATOM    309  HA  LEU X  15      45.181  38.479  38.683  0.00  0.00           H
ATOM    310  CB  LEU X  15      46.606  39.584  39.918  0.00  0.00           C
ATOM    311  HB2 LEU X  15      47.509  39.304  39.377  0.00  0.00           H
ATOM    312  HB3 LEU X  15      46.863  39.728  40.967  0.00  0.00           H
ATOM    313  CG  LEU X  15      46.293  40.948  39.322  0.00  0.00           C
ATOM    314  HG  LEU X  15      45.577  41.461  39.963  0.00  0.00           H
ATOM    315  CD1 LEU X  15      47.591  41.800  39.503  0.00  0.00           C
ATOM    316 HD11 LEU X  15      47.410  42.865  39.355  0.00  0.00           H
ATOM    317 HD12 LEU X  15      47.957  41.540  40.496  0.00  0.00           H
ATOM    318 HD13 LEU X  15      48.307  41.393  38.789  0.00  0.00           H
ATOM    319  CD2 LEU X  15      46.000  41.105  37.820  0.00  0.00           C
ATOM    320 HD21 LEU X  15      45.213  40.417  37.512  0.00  0.00           H
ATOM    321 HD22 LEU X  15      45.655  42.110  37.574  0.00  0.00           H
ATOM    322 HD23 LEU X  15      46.875  40.929  37.194  0.00  0.00           H
ATOM    323  C   LEU X  15      45.983  37.140  40.018  0.00  0.00           C
ATOM    324  O   LEU X  15      47.195  36.868  40.245  0.00  0.00           O
ATOM    325  N   ARG X  16      45.006  36.214  40.149  0.00  0.00           N
ATOM    326  H   ARG X  16      44.103  36.486  39.788  0.00  0.00           H
ATOM    327  CA  ARG X  16      45.217  34.857  40.697  0.00  0.00           C
ATOM    328  HA  ARG X  16      46.277  34.670  40.523  0.00  0.00           H
ATOM    329  CB  ARG X  16      44.963  34.705  42.211  0.00  0.00           C
ATOM    330  HB2 ARG X  16      45.624  35.438  42.674  0.00  0.00           H
ATOM    331  HB3 ARG X  16      45.342  33.755  42.588  0.00  0.00           H
ATOM    332  CG  ARG X  16      43.531  34.832  42.685  0.00  0.00           C
ATOM    333  HG2 ARG X  16      42.889  34.099  42.197  0.00  0.00           H
ATOM    334  HG3 ARG X  16      43.232  35.862  42.491  0.00  0.00           H
ATOM    335  CD  ARG X  16      43.392  34.448  44.129  0.00  0.00           C
ATOM    336  HD2 ARG X  16      43.822  35.221  44.767  0.00  0.00           H
ATOM    337  HD3 ARG X  16      43.835  33.485  44.383  0.00  0.00           H
ATOM    338  NE  ARG X  16      41.941  34.326  44.495  0.00  0.00           N
ATOM    339  HE  ARG X  16      41.526  33.452  44.204  0.00  0.00           H
ATOM    340  CZ  ARG X  16      41.261  35.154  45.227  0.00  0.00           C
ATOM    341  NH1 ARG X  16      41.786  36.317  45.655  0.00  0.00           N
ATOM    342 HH11 ARG X  16      41.225  37.034  46.093  0.00  0.00           H
ATOM    343 HH12 ARG X  16      42.639  36.709  45.281  0.00  0.00           H
ATOM    344  NH2 ARG X  16      39.979  34.867  45.485  0.00  0.00           N
ATOM    345 HH21 ARG X  16      39.395  35.527  45.978  0.00  0.00           H
ATOM    346 HH22 ARG X  16      39.475  34.155  44.976  0.00  0.00           H
ATOM    347  C   ARG X  16      44.411  33.740  39.924  0.00  0.00           C
ATOM    348  O   ARG X  16      43.337  34.049  39.411  0.00  0.00           O
ATOM    349  N   LEU X  17      44.956  32.559  39.702  0.00  0.00           N
ATOM    350  H   LEU X  17      45.813  32.338  40.189  0.00  0.00           H
ATOM    351  CA  LEU X  17      44.225  31.404  39.071  0.00  0.00           C
ATOM    352  HA  LEU X  17      43.645  31.825  38.250  0.00  0.00           H
ATOM    353  CB  LEU X  17      45.336  30.526  38.406  0.00  0.00           C
ATOM    354  HB2 LEU X  17      44.882  29.627  37.989  0.00  0.00           H
ATOM    355  HB3 LEU X  17      46.036  30.147  39.151  0.00  0.00           H
ATOM    356  CG  LEU X  17      46.182  31.169  37.386  0.00  0.00           C
ATOM    357  HG  LEU X  17      46.952  31.803  37.825  0.00  0.00           H
ATOM    358  CD1 LEU X  17      46.926  30.058  36.525  0.00  0.00           C
ATOM    359 HD11 LEU X  17      46.220  29.295  36.197  0.00  0.00           H
ATOM    360 HD12 LEU X  17      47.327  30.563  35.646  0.00  0.00           H
ATOM    361 HD13 LEU X  17      47.759  29.723  37.143  0.00  0.00           H
ATOM    362  CD2 LEU X  17      45.488  32.069  36.346  0.00  0.00           C
ATOM    363 HD21 LEU X  17      45.213  32.926  36.961  0.00  0.00           H
ATOM    364 HD22 LEU X  17      46.139  32.367  35.523  0.00  0.00           H
ATOM    365 HD23 LEU X  17      44.705  31.460  35.895  0.00  0.00           H
ATOM    366  C   LEU X  17      43.163  30.645  39.960  0.00  0.00           C
ATOM    367  O   LEU X  17      42.059  30.219  39.608  0.00  0.00           O
ATOM    368  N   HID X  18      43.564  30.467  41.236  0.00  0.00           N
ATOM    369  H   HID X  18      44.403  30.991  41.439  0.00  0.00           H
ATOM    370  CA  HID X  18      42.870  29.847  42.367  0.00  0.00           C
ATOM    371  HA  HID X  18      42.391  28.968  41.936  0.00  0.00           H
ATOM    372  CB  HID X  18      43.815  29.407  43.495  0.00  0.00           C
ATOM    373  HB2 HID X  18      44.621  28.822  43.052  0.00  0.00           H
ATOM    374  HB3 HID X  18      43.319  28.770  44.227  0.00  0.00           H
ATOM    375  CG  HID X  18      44.446  30.549  44.365  0.00  0.00           C
ATOM    376  ND1 HID X  18      45.590  31.222  44.028  0.00  0.00           N
ATOM    377  HD1 HID X  18      46.160  31.137  43.199  0.00  0.00           H
ATOM    378  CE1 HID X  18      45.844  32.039  45.044  0.00  0.00           C
ATOM    379  HE1 HID X  18      46.766  32.591  45.143  0.00  0.00           H
ATOM    380  NE2 HID X  18      44.892  31.984  45.995  0.00  0.00           N
ATOM    381  CD2 HID X  18      43.930  31.137  45.495  0.00  0.00           C
ATOM    382  HD2 HID X  18      43.018  30.860  46.002  0.00  0.00           H
ATOM    383  C   HID X  18      41.751  30.720  42.891  0.00  0.00           C
ATOM    384  O   HID X  18      41.919  31.929  42.876  0.00  0.00           O
ATOM    385  N   ASP X  19      40.649  30.021  43.254  0.00  0.00           N
ATOM    386  H   ASP X  19      40.541  29.018  43.304  0.00  0.00           H
ATOM    387  CA  ASP X  19      39.532  30.732  43.902  0.00  0.00           C
ATOM    388  HA  ASP X  19      38.700  30.030  43.851  0.00  0.00           H
ATOM    389  CB  ASP X  19      39.847  30.913  45.407  0.00  0.00           C
ATOM    390  HB2 ASP X  19      40.521  31.754  45.567  0.00  0.00           H
ATOM    391  HB3 ASP X  19      40.413  30.040  45.731  0.00  0.00           H
ATOM    392  CG  ASP X  19      38.590  31.174  46.282  0.00  0.00           C
ATOM    393  OD1 ASP X  19      37.524  30.657  45.781  0.00  0.00           O
ATOM    394  OD2 ASP X  19      38.615  31.961  47.236  0.00  0.00           O
ATOM    395  C   ASP X  19      39.059  32.042  43.087  0.00  0.00           C
ATOM    396  O   ASP X  19      38.887  33.116  43.642  0.00  0.00           O
ATOM    397  N   ASN X  20      39.087  31.893  41.745  0.00  0.00           N
ATOM    398  H   ASN X  20      39.171  30.986  41.309  0.00  0.00           H
ATOM    399  CA  ASN X  20      38.800  33.108  40.973  0.00  0.00           C
ATOM    400  HA  ASN X  20      38.365  33.892  41.592  0.00  0.00           H
ATOM    401  CB  ASN X  20      40.106  33.764  40.473  0.00  0.00           C
ATOM    402  HB2 ASN X  20      40.712  33.046  39.921  0.00  0.00           H
ATOM    403  HB3 ASN X  20      40.624  34.207  41.323  0.00  0.00           H
ATOM    404  CG  ASN X  20      39.782  34.896  39.539  0.00  0.00           C
ATOM    405  OD1 ASN X  20      38.827  35.603  39.565  0.00  0.00           O
ATOM    406  ND2 ASN X  20      40.669  35.200  38.601  0.00  0.00           N
ATOM    407 HD21 ASN X  20      41.572  34.748  38.648  0.00  0.00           H
ATOM    408 HD22 ASN X  20      40.458  36.066  38.126  0.00  0.00           H
ATOM    409  C   ASN X  20      37.731  32.770  39.951  0.00  0.00           C
ATOM    410  O   ASN X  20      38.032  32.729  38.787  0.00  0.00           O
ATOM    411  N   PRO X  21      36.432  32.642  40.392  0.00  0.00           N
ATOM    412  CD  PRO X  21      36.069  32.739  41.858  0.00  0.00           C
ATOM    413  HD2 PRO X  21      36.542  31.978  42.480  0.00  0.00           H
ATOM    414  HD3 PRO X  21      36.280  33.727  42.267  0.00  0.00           H
ATOM    415  CG  PRO X  21      34.592  32.481  41.972  0.00  0.00           C
ATOM    416  HG2 PRO X  21      34.151  33.090  42.760  0.00  0.00           H
ATOM    417  HG3 PRO X  21      34.508  31.418  42.201  0.00  0.00           H
ATOM    418  CB  PRO X  21      34.099  32.853  40.605  0.00  0.00           C
ATOM    419  HB2 PRO X  21      34.040  33.940  40.539  0.00  0.00           H
ATOM    420  HB3 PRO X  21      33.134  32.386  40.409  0.00  0.00           H
ATOM    421  CA  PRO X  21      35.200  32.309  39.652  0.00  0.00           C
ATOM    422  HA  PRO X  21      35.049  31.241  39.495  0.00  0.00           H
ATOM    423  C   PRO X  21      34.995  33.063  38.318  0.00  0.00           C
ATOM    424  O   PRO X  21      34.581  32.444  37.387  0.00  0.00           O
ATOM    425  N   THR X  22      35.166  34.404  38.195  0.00  0.00           N
ATOM    426  H   THR X  22      35.508  34.984  38.948  0.00  0.00           H
ATOM    427  CA  THR X  22      34.934  35.119  36.923  0.00  0.00           C
ATOM    428  HA  THR X  22      33.977  34.877  36.462  0.00  0.00           H
ATOM    429  CB  THR X  22      35.176  36.706  37.053  0.00  0.00           C
ATOM    430  HB  THR X  22      34.324  37.139  37.577  0.00  0.00           H
ATOM    431  CG2 THR X  22      36.429  36.991  37.828  0.00  0.00           C
ATOM    432 HG21 THR X  22      37.340  36.635  37.347  0.00  0.00           H
ATOM    433 HG22 THR X  22      36.355  38.045  38.096  0.00  0.00           H
ATOM    434 HG23 THR X  22      36.399  36.482  38.792  0.00  0.00           H
ATOM    435  OG1 THR X  22      35.294  37.261  35.828  0.00  0.00           O
ATOM    436  HG1 THR X  22      34.984  38.162  35.942  0.00  0.00           H
ATOM    437  C   THR X  22      35.809  34.597  35.795  0.00  0.00           C
ATOM    438  O   THR X  22      35.378  34.604  34.625  0.00  0.00           O
ATOM    439  N   LEU X  23      37.092  34.102  36.045  0.00  0.00           N
ATOM    440  H   LEU X  23      37.397  34.082  37.007  0.00  0.00           H
ATOM    441  CA  LEU X  23      38.020  33.522  34.976  0.00  0.00           C
ATOM    442  HA  LEU X  23      37.752  34.088  34.084  0.00  0.00           H
ATOM    443  CB  LEU X  23      39.492  33.741  35.330  0.00  0.00           C
ATOM    444  HB2 LEU X  23      39.663  33.423  36.358  0.00  0.00           H
ATOM    445  HB3 LEU X  23      39.644  34.819  35.388  0.00  0.00           H
ATOM    446  CG  LEU X  23      40.479  33.055  34.348  0.00  0.00           C
ATOM    447  HG  LEU X  23      40.152  32.031  34.166  0.00  0.00           H
ATOM    448  CD1 LEU X  23      40.418  33.778  32.980  0.00  0.00           C
ATOM    449 HD11 LEU X  23      40.853  33.109  32.238  0.00  0.00           H
ATOM    450 HD12 LEU X  23      39.360  33.784  32.716  0.00  0.00           H
ATOM    451 HD13 LEU X  23      40.953  34.720  33.093  0.00  0.00           H
ATOM    452  CD2 LEU X  23      41.892  33.040  34.829  0.00  0.00           C
ATOM    453 HD21 LEU X  23      42.206  34.080  34.735  0.00  0.00           H
ATOM    454 HD22 LEU X  23      41.979  32.723  35.868  0.00  0.00           H
ATOM    455 HD23 LEU X  23      42.502  32.427  34.165  0.00  0.00           H
ATOM    456  C   LEU X  23      37.548  32.065  34.709  0.00  0.00           C
ATOM    457  O   LEU X  23      37.478  31.565  33.568  0.00  0.00           O
ATOM    458  N   LEU X  24      37.189  31.384  35.738  0.00  0.00           N
ATOM    459  H   LEU X  24      37.270  31.852  36.629  0.00  0.00           H
ATOM    460  CA  LEU X  24      36.581  30.053  35.659  0.00  0.00           C
ATOM    461  HA  LEU X  24      37.233  29.463  35.015  0.00  0.00           H
ATOM    462  CB  LEU X  24      36.556  29.455  37.080  0.00  0.00           C
ATOM    463  HB2 LEU X  24      35.936  30.163  37.630  0.00  0.00           H
ATOM    464  HB3 LEU X  24      37.491  29.446  37.640  0.00  0.00           H
ATOM    465  CG  LEU X  24      35.883  28.057  37.213  0.00  0.00           C
ATOM    466  HG  LEU X  24      34.947  28.095  36.655  0.00  0.00           H
ATOM    467  CD1 LEU X  24      36.798  27.003  36.710  0.00  0.00           C
ATOM    468 HD11 LEU X  24      36.364  26.024  36.909  0.00  0.00           H
ATOM    469 HD12 LEU X  24      36.821  27.000  35.620  0.00  0.00           H
ATOM    470 HD13 LEU X  24      37.753  27.062  37.232  0.00  0.00           H
ATOM    471  CD2 LEU X  24      35.661  27.679  38.682  0.00  0.00           C
ATOM    472 HD21 LEU X  24      36.557  27.402  39.238  0.00  0.00           H
ATOM    473 HD22 LEU X  24      35.214  28.503  39.238  0.00  0.00           H
ATOM    474 HD23 LEU X  24      34.957  26.853  38.580  0.00  0.00           H
ATOM    475  C   LEU X  24      35.251  30.034  34.835  0.00  0.00           C
ATOM    476  O   LEU X  24      35.070  29.188  34.014  0.00  0.00           O
ATOM    477  N   ALA X  25      34.366  31.006  35.017  0.00  0.00           N
ATOM    478  H   ALA X  25      34.489  31.730  35.710  0.00  0.00           H
ATOM    479  CA  ALA X  25      33.057  31.080  34.367  0.00  0.00           C
ATOM    480  HA  ALA X  25      32.538  30.127  34.476  0.00  0.00           H
ATOM    481  CB  ALA X  25      32.203  32.168  35.145  0.00  0.00           C
ATOM    482  HB1 ALA X  25      32.029  31.862  36.176  0.00  0.00           H
ATOM    483  HB2 ALA X  25      32.752  33.109  35.183  0.00  0.00           H
ATOM    484  HB3 ALA X  25      31.265  32.315  34.609  0.00  0.00           H
ATOM    485  C   ALA X  25      33.158  31.390  32.831  0.00  0.00           C
ATOM    486  O   ALA X  25      32.247  31.114  32.051  0.00  0.00           O
ATOM    487  N   ALA X  26      34.319  31.902  32.404  0.00  0.00           N
ATOM    488  H   ALA X  26      34.987  32.098  33.136  0.00  0.00           H
ATOM    489  CA  ALA X  26      34.736  32.031  31.022  0.00  0.00           C
ATOM    490  HA  ALA X  26      33.886  32.354  30.421  0.00  0.00           H
ATOM    491  CB  ALA X  26      35.703  33.175  30.936  0.00  0.00           C
ATOM    492  HB1 ALA X  26      35.256  34.043  31.421  0.00  0.00           H
ATOM    493  HB2 ALA X  26      36.648  32.984  31.443  0.00  0.00           H
ATOM    494  HB3 ALA X  26      36.022  33.468  29.936  0.00  0.00           H
ATOM    495  C   ALA X  26      35.191  30.685  30.492  0.00  0.00           C
ATOM    496  O   ALA X  26      34.724  30.280  29.472  0.00  0.00           O
ATOM    497  N   LEU X  27      36.141  30.030  31.183  0.00  0.00           N
ATOM    498  H   LEU X  27      36.296  30.298  32.145  0.00  0.00           H
ATOM    499  CA  LEU X  27      36.850  28.787  30.766  0.00  0.00           C
ATOM    500  HA  LEU X  27      37.270  28.954  29.774  0.00  0.00           H
ATOM    501  CB  LEU X  27      37.961  28.440  31.688  0.00  0.00           C
ATOM    502  HB2 LEU X  27      38.139  27.368  31.610  0.00  0.00           H
ATOM    503  HB3 LEU X  27      37.586  28.467  32.711  0.00  0.00           H
ATOM    504  CG  LEU X  27      39.247  29.355  31.633  0.00  0.00           C
ATOM    505  HG  LEU X  27      38.941  30.398  31.715  0.00  0.00           H
ATOM    506  CD1 LEU X  27      40.217  28.996  32.763  0.00  0.00           C
ATOM    507 HD11 LEU X  27      40.694  28.046  32.521  0.00  0.00           H
ATOM    508 HD12 LEU X  27      41.018  29.734  32.732  0.00  0.00           H
ATOM    509 HD13 LEU X  27      39.723  29.038  33.734  0.00  0.00           H
ATOM    510  CD2 LEU X  27      39.786  29.061  30.266  0.00  0.00           C
ATOM    511 HD21 LEU X  27      40.402  29.830  29.799  0.00  0.00           H
ATOM    512 HD22 LEU X  27      40.465  28.213  30.358  0.00  0.00           H
ATOM    513 HD23 LEU X  27      39.091  28.753  29.485  0.00  0.00           H
ATOM    514  C   LEU X  27      35.903  27.525  30.659  0.00  0.00           C
ATOM    515  O   LEU X  27      35.912  26.912  29.638  0.00  0.00           O
ATOM    516  N   GLU X  28      34.973  27.369  31.608  0.00  0.00           N
ATOM    517  H   GLU X  28      35.192  27.871  32.457  0.00  0.00           H
ATOM    518  CA  GLU X  28      33.824  26.328  31.639  0.00  0.00           C
ATOM    519  HA  GLU X  28      34.279  25.508  31.083  0.00  0.00           H
ATOM    520  CB  GLU X  28      33.422  26.003  33.117  0.00  0.00           C
ATOM    521  HB2 GLU X  28      32.645  25.248  33.001  0.00  0.00           H
ATOM    522  HB3 GLU X  28      32.988  26.921  33.514  0.00  0.00           H
ATOM    523  CG  GLU X  28      34.503  25.486  34.028  0.00  0.00           C
ATOM    524  HG2 GLU X  28      34.147  25.475  35.058  0.00  0.00           H
ATOM    525  HG3 GLU X  28      35.415  26.074  33.925  0.00  0.00           H
ATOM    526  CD  GLU X  28      34.784  23.977  33.748  0.00  0.00           C
ATOM    527  OE1 GLU X  28      34.409  23.368  32.702  0.00  0.00           O
ATOM    528  OE2 GLU X  28      35.454  23.334  34.565  0.00  0.00           O
ATOM    529  C   GLU X  28      32.637  26.798  30.797  0.00  0.00           C
ATOM    530  O   GLU X  28      31.544  26.434  31.124  0.00  0.00           O
ATOM    531  N   SER X  29      32.806  27.475  29.662  0.00  0.00           N
ATOM    532  H   SER X  29      33.747  27.593  29.316  0.00  0.00           H
ATOM    533  CA  SER X  29      31.728  28.048  28.884  0.00  0.00           C
ATOM    534  HA  SER X  29      30.867  27.381  28.924  0.00  0.00           H
ATOM    535  CB  SER X  29      31.224  29.280  29.634  0.00  0.00           C
ATOM    536  HB2 SER X  29      31.997  30.048  29.609  0.00  0.00           H
ATOM    537  HB3 SER X  29      30.777  29.051  30.601  0.00  0.00           H
ATOM    538  OG  SER X  29      30.178  29.869  28.911  0.00  0.00           O
ATOM    539  HG  SER X  29      29.328  29.442  29.040  0.00  0.00           H
ATOM    540  C   SER X  29      32.052  28.470  27.442  0.00  0.00           C
ATOM    541  O   SER X  29      31.343  28.166  26.488  0.00  0.00           O
ATOM    542  N   SER X  30      33.179  29.255  27.216  0.00  0.00           N
ATOM    543  H   SER X  30      33.747  29.457  28.027  0.00  0.00           H
ATOM    544  CA  SER X  30      33.557  29.885  25.937  0.00  0.00           C
ATOM    545  HA  SER X  30      32.633  30.244  25.484  0.00  0.00           H
ATOM    546  CB  SER X  30      34.395  31.114  26.007  0.00  0.00           C
ATOM    547  HB2 SER X  30      34.695  31.430  25.008  0.00  0.00           H
ATOM    548  HB3 SER X  30      35.291  30.896  26.588  0.00  0.00           H
ATOM    549  OG  SER X  30      33.571  32.191  26.325  0.00  0.00           O
ATOM    550  HG  SER X  30      33.172  31.829  27.120  0.00  0.00           H
ATOM    551  C   SER X  30      34.131  28.950  24.987  0.00  0.00           C
ATOM    552  O   SER X  30      34.951  28.094  25.381  0.00  0.00           O
ATOM    553  N   GLU X  31      33.850  29.013  23.659  0.00  0.00           N
ATOM    554  H   GLU X  31      33.125  29.635  23.331  0.00  0.00           H
ATOM    555  CA  GLU X  31      34.643  28.339  22.587  0.00  0.00           C
ATOM    556  HA  GLU X  31      34.805  27.283  22.808  0.00  0.00           H
ATOM    557  CB  GLU X  31      33.949  28.470  21.179  0.00  0.00           C
ATOM    558  HB2 GLU X  31      34.643  28.123  20.414  0.00  0.00           H
ATOM    559  HB3 GLU X  31      33.702  29.515  20.992  0.00  0.00           H
ATOM    560  CG  GLU X  31      32.816  27.477  21.137  0.00  0.00           C
ATOM    561  HG2 GLU X  31      32.333  27.530  22.112  0.00  0.00           H
ATOM    562  HG3 GLU X  31      33.286  26.493  21.112  0.00  0.00           H
ATOM    563  CD  GLU X  31      31.947  27.774  19.974  0.00  0.00           C
ATOM    564  OE1 GLU X  31      32.139  27.316  18.808  0.00  0.00           O
ATOM    565  OE2 GLU X  31      30.867  28.384  20.264  0.00  0.00           O
ATOM    566  C   GLU X  31      36.015  28.981  22.415  0.00  0.00           C
ATOM    567  O   GLU X  31      36.981  28.299  22.078  0.00  0.00           O
ATOM    568  N   THR X  32      36.189  30.243  22.701  0.00  0.00           N
ATOM    569  H   THR X  32      35.335  30.681  23.017  0.00  0.00           H
ATOM    570  CA  THR X  32      37.422  31.106  22.633  0.00  0.00           C
ATOM    571  HA  THR X  32      38.241  30.398  22.759  0.00  0.00           H
ATOM    572  CB  THR X  32      37.581  31.696  21.253  0.00  0.00           C
ATOM    573  HB  THR X  32      36.771  32.403  21.077  0.00  0.00           H
ATOM    574  CG2 THR X  32      38.916  32.390  20.999  0.00  0.00           C
ATOM    575 HG21 THR X  32      39.043  32.900  20.044  0.00  0.00           H
ATOM    576 HG22 THR X  32      38.975  33.250  21.666  0.00  0.00           H
ATOM    577 HG23 THR X  32      39.761  31.701  21.019  0.00  0.00           H
ATOM    578  OG1 THR X  32      37.391  30.722  20.230  0.00  0.00           O
ATOM    579  HG1 THR X  32      37.335  29.851  20.629  0.00  0.00           H
ATOM    580  C   THR X  32      37.422  32.168  23.675  0.00  0.00           C
ATOM    581  O   THR X  32      36.376  32.776  23.957  0.00  0.00           O
ATOM    582  N   ILE X  33      38.611  32.488  24.294  0.00  0.00           N
ATOM    583  H   ILE X  33      39.430  31.998  23.962  0.00  0.00           H
ATOM    584  CA  ILE X  33      38.743  33.572  25.296  0.00  0.00           C
ATOM    585  HA  ILE X  33      37.846  34.192  25.280  0.00  0.00           H
ATOM    586  CB  ILE X  33      38.806  32.860  26.699  0.00  0.00           C
ATOM    587  HB  ILE X  33      37.872  32.309  26.816  0.00  0.00           H
ATOM    588  CG2 ILE X  33      40.007  31.924  26.878  0.00  0.00           C
ATOM    589 HG21 ILE X  33      40.159  31.387  25.943  0.00  0.00           H
ATOM    590 HG22 ILE X  33      40.901  32.536  27.003  0.00  0.00           H
ATOM    591 HG23 ILE X  33      39.889  31.148  27.635  0.00  0.00           H
ATOM    592  CG1 ILE X  33      38.697  33.871  27.939  0.00  0.00           C
ATOM    593 HG12 ILE X  33      37.714  34.334  28.032  0.00  0.00           H
ATOM    594 HG13 ILE X  33      39.465  34.627  27.777  0.00  0.00           H
ATOM    595  CD1 ILE X  33      38.786  33.284  29.294  0.00  0.00           C
ATOM    596 HD11 ILE X  33      38.576  33.945  30.134  0.00  0.00           H
ATOM    597 HD12 ILE X  33      38.174  32.384  29.357  0.00  0.00           H
ATOM    598 HD13 ILE X  33      39.813  32.918  29.261  0.00  0.00           H
ATOM    599  C   ILE X  33      39.938  34.461  25.082  0.00  0.00           C
ATOM    600  O   ILE X  33      41.004  33.994  24.718  0.00  0.00           O
ATOM    601  N   TYR X  34      39.621  35.691  25.406  0.00  0.00           N
ATOM    602  H   TYR X  34      38.650  35.964  25.460  0.00  0.00           H
ATOM    603  CA  TYR X  34      40.600  36.795  25.307  0.00  0.00           C
ATOM    604  HA  TYR X  34      41.539  36.417  24.903  0.00  0.00           H
ATOM    605  CB  TYR X  34      40.094  37.739  24.305  0.00  0.00           C
ATOM    606  HB2 TYR X  34      40.748  38.582  24.079  0.00  0.00           H
ATOM    607  HB3 TYR X  34      39.207  38.224  24.713  0.00  0.00           H
ATOM    608  CG  TYR X  34      39.804  37.078  22.983  0.00  0.00           C
ATOM    609  CD1 TYR X  34      40.829  37.047  22.018  0.00  0.00           C
ATOM    610  HD1 TYR X  34      41.789  37.513  22.178  0.00  0.00           H
ATOM    611  CE1 TYR X  34      40.576  36.716  20.691  0.00  0.00           C
ATOM    612  HE1 TYR X  34      41.370  36.786  19.963  0.00  0.00           H
ATOM    613  CZ  TYR X  34      39.306  36.258  20.283  0.00  0.00           C
ATOM    614  OH  TYR X  34      39.101  35.969  18.994  0.00  0.00           O
ATOM    615  HH  TYR X  34      39.895  36.133  18.480  0.00  0.00           H
ATOM    616  CE2 TYR X  34      38.320  36.338  21.213  0.00  0.00           C
ATOM    617  HE2 TYR X  34      37.334  36.132  20.825  0.00  0.00           H
ATOM    618  CD2 TYR X  34      38.505  36.780  22.534  0.00  0.00           C
ATOM    619  HD2 TYR X  34      37.662  36.909  23.197  0.00  0.00           H
ATOM    620  C   TYR X  34      40.922  37.350  26.694  0.00  0.00           C
ATOM    621  O   TYR X  34      40.250  38.223  27.191  0.00  0.00           O
ATOM    622  N   PRO X  35      42.020  36.899  27.297  0.00  0.00           N
ATOM    623  CD  PRO X  35      42.766  35.666  26.930  0.00  0.00           C
ATOM    624  HD2 PRO X  35      42.113  34.804  27.069  0.00  0.00           H
ATOM    625  HD3 PRO X  35      43.200  35.809  25.941  0.00  0.00           H
ATOM    626  CG  PRO X  35      43.893  35.628  27.920  0.00  0.00           C
ATOM    627  HG2 PRO X  35      44.749  36.236  27.627  0.00  0.00           H
ATOM    628  HG3 PRO X  35      44.107  34.598  28.204  0.00  0.00           H
ATOM    629  CB  PRO X  35      43.231  36.203  29.240  0.00  0.00           C
ATOM    630  HB2 PRO X  35      43.921  36.545  30.011  0.00  0.00           H
ATOM    631  HB3 PRO X  35      42.553  35.427  29.596  0.00  0.00           H
ATOM    632  CA  PRO X  35      42.429  37.361  28.634  0.00  0.00           C
ATOM    633  HA  PRO X  35      41.532  37.497  29.238  0.00  0.00           H
ATOM    634  C   PRO X  35      43.046  38.818  28.567  0.00  0.00           C
ATOM    635  O   PRO X  35      44.186  39.018  28.142  0.00  0.00           O
ATOM    636  N   VAL X  36      42.396  39.870  29.090  0.00  0.00           N
ATOM    637  H   VAL X  36      41.476  39.736  29.484  0.00  0.00           H
ATOM    638  CA  VAL X  36      42.882  41.293  29.098  0.00  0.00           C
ATOM    639  HA  VAL X  36      43.905  41.236  28.727  0.00  0.00           H
ATOM    640  CB  VAL X  36      42.045  42.006  28.012  0.00  0.00           C
ATOM    641  HB  VAL X  36      41.010  42.096  28.341  0.00  0.00           H
ATOM    642  CG1 VAL X  36      42.661  43.388  27.813  0.00  0.00           C
ATOM    643 HG11 VAL X  36      42.304  43.811  26.874  0.00  0.00           H
ATOM    644 HG12 VAL X  36      42.163  43.967  28.591  0.00  0.00           H
ATOM    645 HG13 VAL X  36      43.750  43.362  27.846  0.00  0.00           H
ATOM    646  CG2 VAL X  36      42.053  41.208  26.662  0.00  0.00           C
ATOM    647 HG21 VAL X  36      41.541  41.824  25.923  0.00  0.00           H
ATOM    648 HG22 VAL X  36      43.095  41.136  26.350  0.00  0.00           H
ATOM    649 HG23 VAL X  36      41.617  40.218  26.790  0.00  0.00           H
ATOM    650  C   VAL X  36      42.966  42.008  30.388  0.00  0.00           C
ATOM    651  O   VAL X  36      42.112  41.899  31.281  0.00  0.00           O
ATOM    652  N   TYR X  37      44.033  42.717  30.628  0.00  0.00           N
ATOM    653  H   TYR X  37      44.803  42.696  29.975  0.00  0.00           H
ATOM    654  CA  TYR X  37      44.025  43.820  31.598  0.00  0.00           C
ATOM    655  HA  TYR X  37      43.273  43.606  32.357  0.00  0.00           H
ATOM    656  CB  TYR X  37      45.359  43.826  32.297  0.00  0.00           C
ATOM    657  HB2 TYR X  37      46.043  44.235  31.554  0.00  0.00           H
ATOM    658  HB3 TYR X  37      45.631  42.824  32.628  0.00  0.00           H
ATOM    659  CG  TYR X  37      45.360  44.596  33.565  0.00  0.00           C
ATOM    660  CD1 TYR X  37      45.434  46.022  33.570  0.00  0.00           C
ATOM    661  HD1 TYR X  37      45.610  46.485  32.611  0.00  0.00           H
ATOM    662  CE1 TYR X  37      45.145  46.676  34.741  0.00  0.00           C
ATOM    663  HE1 TYR X  37      45.024  47.748  34.794  0.00  0.00           H
ATOM    664  CZ  TYR X  37      45.062  45.910  35.943  0.00  0.00           C
ATOM    665  OH  TYR X  37      44.703  46.479  37.146  0.00  0.00           O
ATOM    666  HH  TYR X  37      44.120  45.932  37.677  0.00  0.00           H
ATOM    667  CE2 TYR X  37      45.022  44.549  35.925  0.00  0.00           C
ATOM    668  HE2 TYR X  37      44.877  44.028  36.860  0.00  0.00           H
ATOM    669  CD2 TYR X  37      45.186  43.833  34.739  0.00  0.00           C
ATOM    670  HD2 TYR X  37      45.351  42.766  34.731  0.00  0.00           H
ATOM    671  C   TYR X  37      43.828  45.169  30.837  0.00  0.00           C
ATOM    672  O   TYR X  37      44.373  45.354  29.763  0.00  0.00           O
ATOM    673  N   VAL X  38      43.040  46.148  31.313  0.00  0.00           N
ATOM    674  H   VAL X  38      42.403  45.964  32.075  0.00  0.00           H
ATOM    675  CA  VAL X  38      42.762  47.420  30.608  0.00  0.00           C
ATOM    676  HA  VAL X  38      43.448  47.558  29.773  0.00  0.00           H
ATOM    677  CB  VAL X  38      41.300  47.534  30.069  0.00  0.00           C
ATOM    678  HB  VAL X  38      40.649  47.238  30.892  0.00  0.00           H
ATOM    679  CG1 VAL X  38      41.035  49.033  29.609  0.00  0.00           C
ATOM    680 HG11 VAL X  38      41.127  49.594  30.539  0.00  0.00           H
ATOM    681 HG12 VAL X  38      41.758  49.424  28.894  0.00  0.00           H
ATOM    682 HG13 VAL X  38      40.078  49.250  29.135  0.00  0.00           H
ATOM    683  CG2 VAL X  38      41.079  46.688  28.836  0.00  0.00           C
ATOM    684 HG21 VAL X  38      41.888  46.915  28.142  0.00  0.00           H
ATOM    685 HG22 VAL X  38      41.113  45.610  28.995  0.00  0.00           H
ATOM    686 HG23 VAL X  38      40.086  46.964  28.479  0.00  0.00           H
ATOM    687  C   VAL X  38      43.213  48.573  31.648  0.00  0.00           C
ATOM    688  O   VAL X  38      42.543  48.798  32.707  0.00  0.00           O
ATOM    689  N   LEU X  39      44.260  49.319  31.311  0.00  0.00           N
ATOM    690  H   LEU X  39      44.585  49.077  30.386  0.00  0.00           H
ATOM    691  CA  LEU X  39      44.878  50.416  32.049  0.00  0.00           C
ATOM    692  HA  LEU X  39      44.922  50.005  33.057  0.00  0.00           H
ATOM    693  CB  LEU X  39      46.334  50.664  31.593  0.00  0.00           C
ATOM    694  HB2 LEU X  39      46.674  51.544  32.139  0.00  0.00           H
ATOM    695  HB3 LEU X  39      46.228  50.920  30.539  0.00  0.00           H
ATOM    696  CG  LEU X  39      47.349  49.509  31.809  0.00  0.00           C
ATOM    697  HG  LEU X  39      46.945  48.595  31.374  0.00  0.00           H
ATOM    698  CD1 LEU X  39      48.648  49.901  31.077  0.00  0.00           C
ATOM    699 HD11 LEU X  39      49.037  50.726  31.673  0.00  0.00           H
ATOM    700 HD12 LEU X  39      49.399  49.127  31.240  0.00  0.00           H
ATOM    701 HD13 LEU X  39      48.501  50.187  30.035  0.00  0.00           H
ATOM    702  CD2 LEU X  39      47.800  49.222  33.319  0.00  0.00           C
ATOM    703 HD21 LEU X  39      48.068  48.166  33.311  0.00  0.00           H
ATOM    704 HD22 LEU X  39      48.685  49.794  33.598  0.00  0.00           H
ATOM    705 HD23 LEU X  39      46.931  49.168  33.975  0.00  0.00           H
ATOM    706  C   LEU X  39      44.108  51.693  32.184  0.00  0.00           C
ATOM    707  O   LEU X  39      44.605  52.797  32.120  0.00  0.00           O
ATOM    708  N   ASP X  40      42.791  51.548  32.357  0.00  0.00           N
ATOM    709  H   ASP X  40      42.413  50.642  32.596  0.00  0.00           H
ATOM    710  CA  ASP X  40      41.889  52.719  32.546  0.00  0.00           C
ATOM    711  HA  ASP X  40      42.197  53.390  31.744  0.00  0.00           H
ATOM    712  CB  ASP X  40      40.419  52.242  32.413  0.00  0.00           C
ATOM    713  HB2 ASP X  40      40.270  51.707  33.350  0.00  0.00           H
ATOM    714  HB3 ASP X  40      40.215  51.535  31.608  0.00  0.00           H
ATOM    715  CG  ASP X  40      39.314  53.293  32.282  0.00  0.00           C
ATOM    716  OD1 ASP X  40      39.457  54.471  32.666  0.00  0.00           O
ATOM    717  OD2 ASP X  40      38.308  52.881  31.662  0.00  0.00           O
ATOM    718  C   ASP X  40      42.203  53.606  33.729  0.00  0.00           C
ATOM    719  O   ASP X  40      42.155  53.069  34.793  0.00  0.00           O
ATOM    720  N   ARG X  41      42.375  54.948  33.597  0.00  0.00           N
ATOM    721  H   ARG X  41      42.265  55.386  32.694  0.00  0.00           H
ATOM    722  CA  ARG X  41      42.844  55.873  34.659  0.00  0.00           C
ATOM    723  HA  ARG X  41      43.616  55.335  35.210  0.00  0.00           H
ATOM    724  CB  ARG X  41      43.320  57.193  34.027  0.00  0.00           C
ATOM    725  HB2 ARG X  41      43.678  57.813  34.848  0.00  0.00           H
ATOM    726  HB3 ARG X  41      42.462  57.641  33.525  0.00  0.00           H
ATOM    727  CG  ARG X  41      44.360  57.158  32.994  0.00  0.00           C
ATOM    728  HG2 ARG X  41      44.646  58.186  32.772  0.00  0.00           H
ATOM    729  HG3 ARG X  41      44.055  56.663  32.072  0.00  0.00           H
ATOM    730  CD  ARG X  41      45.577  56.380  33.472  0.00  0.00           C
ATOM    731  HD2 ARG X  41      46.322  56.340  32.677  0.00  0.00           H
ATOM    732  HD3 ARG X  41      45.319  55.338  33.663  0.00  0.00           H
ATOM    733  NE  ARG X  41      46.207  56.974  34.631  0.00  0.00           N
ATOM    734  HE  ARG X  41      45.915  57.865  35.007  0.00  0.00           H
ATOM    735  CZ  ARG X  41      47.326  56.558  35.151  0.00  0.00           C
ATOM    736  NH1 ARG X  41      47.877  55.439  34.742  0.00  0.00           N
ATOM    737 HH11 ARG X  41      48.765  55.146  35.122  0.00  0.00           H
ATOM    738 HH12 ARG X  41      47.330  54.949  34.049  0.00  0.00           H
ATOM    739  NH2 ARG X  41      47.830  57.184  36.159  0.00  0.00           N
ATOM    740 HH21 ARG X  41      48.751  56.971  36.515  0.00  0.00           H
ATOM    741 HH22 ARG X  41      47.498  58.099  36.430  0.00  0.00           H
ATOM    742  C   ARG X  41      41.743  56.057  35.656  0.00  0.00           C
ATOM    743  O   ARG X  41      41.982  56.392  36.802  0.00  0.00           O
ATOM    744  N   ARG X  42      40.427  55.853  35.299  0.00  0.00           N
ATOM    745  H   ARG X  42      40.225  55.651  34.330  0.00  0.00           H
ATOM    746  CA  ARG X  42      39.206  55.864  36.156  0.00  0.00           C
ATOM    747  HA  ARG X  42      39.150  56.777  36.749  0.00  0.00           H
ATOM    748  CB  ARG X  42      37.943  55.661  35.312  0.00  0.00           C
ATOM    749  HB2 ARG X  42      37.100  55.624  36.002  0.00  0.00           H
ATOM    750  HB3 ARG X  42      38.029  54.733  34.747  0.00  0.00           H
ATOM    751  CG  ARG X  42      37.669  56.817  34.397  0.00  0.00           C
ATOM    752  HG2 ARG X  42      38.516  56.906  33.717  0.00  0.00           H
ATOM    753  HG3 ARG X  42      37.427  57.699  34.991  0.00  0.00           H
ATOM    754  CD  ARG X  42      36.458  56.572  33.549  0.00  0.00           C
ATOM    755  HD2 ARG X  42      36.210  57.440  32.940  0.00  0.00           H
ATOM    756  HD3 ARG X  42      35.585  56.337  34.157  0.00  0.00           H
ATOM    757  NE  ARG X  42      36.578  55.425  32.552  0.00  0.00           N
ATOM    758  HE  ARG X  42      37.468  54.963  32.435  0.00  0.00           H
ATOM    759  CZ  ARG X  42      35.615  54.937  31.816  0.00  0.00           C
ATOM    760  NH1 ARG X  42      35.732  53.772  31.224  0.00  0.00           N
ATOM    761 HH11 ARG X  42      34.934  53.369  30.755  0.00  0.00           H
ATOM    762 HH12 ARG X  42      36.608  53.274  31.294  0.00  0.00           H
ATOM    763  NH2 ARG X  42      34.384  55.445  31.732  0.00  0.00           N
ATOM    764 HH21 ARG X  42      33.692  54.992  31.152  0.00  0.00           H
ATOM    765 HH22 ARG X  42      34.258  56.354  32.155  0.00  0.00           H
ATOM    766  C   ARG X  42      39.268  54.683  37.220  0.00  0.00           C
ATOM    767  O   ARG X  42      38.513  54.745  38.247  0.00  0.00           O
ATOM    768  N   PHE X  43      40.070  53.646  36.938  0.00  0.00           N
ATOM    769  H   PHE X  43      40.677  53.745  36.137  0.00  0.00           H
ATOM    770  CA  PHE X  43      40.540  52.669  37.947  0.00  0.00           C
ATOM    771  HA  PHE X  43      39.748  52.624  38.694  0.00  0.00           H
ATOM    772  CB  PHE X  43      40.741  51.215  37.359  0.00  0.00           C
ATOM    773  HB2 PHE X  43      41.196  51.269  36.370  0.00  0.00           H
ATOM    774  HB3 PHE X  43      39.732  50.807  37.299  0.00  0.00           H
ATOM    775  CG  PHE X  43      41.446  50.240  38.279  0.00  0.00           C
ATOM    776  CD1 PHE X  43      40.934  49.987  39.584  0.00  0.00           C
ATOM    777  HD1 PHE X  43      40.043  50.423  40.012  0.00  0.00           H
ATOM    778  CE1 PHE X  43      41.675  49.101  40.431  0.00  0.00           C
ATOM    779  HE1 PHE X  43      41.350  48.871  41.435  0.00  0.00           H
ATOM    780  CZ  PHE X  43      42.939  48.626  39.925  0.00  0.00           C
ATOM    781  HZ  PHE X  43      43.519  47.906  40.483  0.00  0.00           H
ATOM    782  CE2 PHE X  43      43.352  48.904  38.678  0.00  0.00           C
ATOM    783  HE2 PHE X  43      44.356  48.653  38.367  0.00  0.00           H
ATOM    784  CD2 PHE X  43      42.586  49.636  37.835  0.00  0.00           C
ATOM    785  HD2 PHE X  43      42.981  49.841  36.850  0.00  0.00           H
ATOM    786  C   PHE X  43      41.825  53.098  38.733  0.00  0.00           C
ATOM    787  O   PHE X  43      41.651  53.570  39.831  0.00  0.00           O
ATOM    788  N   LEU X  44      42.977  53.054  38.098  0.00  0.00           N
ATOM    789  H   LEU X  44      42.998  52.524  37.238  0.00  0.00           H
ATOM    790  CA  LEU X  44      44.307  53.364  38.649  0.00  0.00           C
ATOM    791  HA  LEU X  44      44.652  52.586  39.330  0.00  0.00           H
ATOM    792  CB  LEU X  44      45.282  53.400  37.448  0.00  0.00           C
ATOM    793  HB2 LEU X  44      46.291  53.599  37.810  0.00  0.00           H
ATOM    794  HB3 LEU X  44      44.965  54.252  36.846  0.00  0.00           H
ATOM    795  CG  LEU X  44      45.323  52.101  36.610  0.00  0.00           C
ATOM    796  HG  LEU X  44      44.335  51.741  36.323  0.00  0.00           H
ATOM    797  CD1 LEU X  44      46.114  52.262  35.280  0.00  0.00           C
ATOM    798 HD11 LEU X  44      46.345  51.223  35.043  0.00  0.00           H
ATOM    799 HD12 LEU X  44      45.576  52.720  34.450  0.00  0.00           H
ATOM    800 HD13 LEU X  44      47.058  52.773  35.470  0.00  0.00           H
ATOM    801  CD2 LEU X  44      45.999  50.988  37.370  0.00  0.00           C
ATOM    802 HD21 LEU X  44      45.948  50.014  36.884  0.00  0.00           H
ATOM    803 HD22 LEU X  44      47.001  51.178  37.756  0.00  0.00           H
ATOM    804 HD23 LEU X  44      45.369  50.818  38.243  0.00  0.00           H
ATOM    805  C   LEU X  44      44.552  54.666  39.414  0.00  0.00           C
ATOM    806  O   LEU X  44      45.348  54.633  40.336  0.00  0.00           O
ATOM    807  N   ALA X  45      43.837  55.710  39.032  0.00  0.00           N
ATOM    808  H   ALA X  45      43.146  55.694  38.296  0.00  0.00           H
ATOM    809  CA  ALA X  45      44.040  56.956  39.710  0.00  0.00           C
ATOM    810  HA  ALA X  45      44.740  56.740  40.517  0.00  0.00           H
ATOM    811  CB  ALA X  45      44.714  57.919  38.715  0.00  0.00           C
ATOM    812  HB1 ALA X  45      45.008  58.812  39.267  0.00  0.00           H
ATOM    813  HB2 ALA X  45      45.649  57.437  38.428  0.00  0.00           H
ATOM    814  HB3 ALA X  45      44.093  58.197  37.864  0.00  0.00           H
ATOM    815  C   ALA X  45      42.727  57.580  40.261  0.00  0.00           C
ATOM    816  O   ALA X  45      42.500  58.767  40.078  0.00  0.00           O
ATOM    817  N   SER X  46      41.855  56.838  40.841  0.00  0.00           N
ATOM    818  H   SER X  46      42.132  55.893  41.067  0.00  0.00           H
ATOM    819  CA  SER X  46      40.576  57.334  41.383  0.00  0.00           C
ATOM    820  HA  SER X  46      40.773  58.229  41.973  0.00  0.00           H
ATOM    821  CB  SER X  46      39.467  57.616  40.404  0.00  0.00           C
ATOM    822  HB2 SER X  46      39.298  56.688  39.859  0.00  0.00           H
ATOM    823  HB3 SER X  46      39.879  58.388  39.754  0.00  0.00           H
ATOM    824  OG  SER X  46      38.260  58.133  41.084  0.00  0.00           O
ATOM    825  HG  SER X  46      37.559  58.260  40.441  0.00  0.00           H
ATOM    826  C   SER X  46      40.017  56.325  42.404  0.00  0.00           C
ATOM    827  O   SER X  46      39.685  56.762  43.517  0.00  0.00           O
ATOM    828  N   ALA X  47      39.840  55.100  42.058  0.00  0.00           N
ATOM    829  H   ALA X  47      40.253  54.777  41.194  0.00  0.00           H
ATOM    830  CA  ALA X  47      39.241  53.994  42.860  0.00  0.00           C
ATOM    831  HA  ALA X  47      38.628  54.341  43.692  0.00  0.00           H
ATOM    832  CB  ALA X  47      38.383  53.258  41.850  0.00  0.00           C
ATOM    833  HB1 ALA X  47      37.708  52.565  42.353  0.00  0.00           H
ATOM    834  HB2 ALA X  47      37.822  53.945  41.217  0.00  0.00           H
ATOM    835  HB3 ALA X  47      39.080  52.770  41.168  0.00  0.00           H
ATOM    836  C   ALA X  47      40.322  53.165  43.585  0.00  0.00           C
ATOM    837  O   ALA X  47      40.062  52.610  44.641  0.00  0.00           O
ATOM    838  N   MET X  48      41.511  53.262  43.031  0.00  0.00           N
ATOM    839  H   MET X  48      41.674  53.789  42.185  0.00  0.00           H
ATOM    840  CA  MET X  48      42.764  53.008  43.735  0.00  0.00           C
ATOM    841  HA  MET X  48      42.658  52.940  44.817  0.00  0.00           H
ATOM    842  CB  MET X  48      43.396  51.684  43.293  0.00  0.00           C
ATOM    843  HB2 MET X  48      44.375  51.605  43.764  0.00  0.00           H
ATOM    844  HB3 MET X  48      43.477  51.582  42.211  0.00  0.00           H
ATOM    845  CG  MET X  48      42.575  50.539  43.817  0.00  0.00           C
ATOM    846  HG2 MET X  48      41.580  50.480  43.375  0.00  0.00           H
ATOM    847  HG3 MET X  48      42.388  50.750  44.870  0.00  0.00           H
ATOM    848  SD  MET X  48      43.410  48.951  43.750  0.00  0.00           S
ATOM    849  CE  MET X  48      44.619  49.204  45.036  0.00  0.00           C
ATOM    850  HE1 MET X  48      44.144  49.373  46.002  0.00  0.00           H
ATOM    851  HE2 MET X  48      45.212  48.292  45.103  0.00  0.00           H
ATOM    852  HE3 MET X  48      45.234  50.090  44.873  0.00  0.00           H
ATOM    853  C   MET X  48      43.681  54.257  43.373  0.00  0.00           C
ATOM    854  O   MET X  48      43.464  54.930  42.385  0.00  0.00           O
ATOM    855  N   HID X  49      44.793  54.493  44.146  0.00  0.00           N
ATOM    856  H   HID X  49      45.059  53.831  44.861  0.00  0.00           H
ATOM    857  CA  HID X  49      45.918  55.399  43.756  0.00  0.00           C
ATOM    858  HA  HID X  49      45.798  55.653  42.703  0.00  0.00           H
ATOM    859  CB  HID X  49      45.748  56.659  44.579  0.00  0.00           C
ATOM    860  HB2 HID X  49      46.640  57.284  44.570  0.00  0.00           H
ATOM    861  HB3 HID X  49      45.781  56.367  45.629  0.00  0.00           H
ATOM    862  CG  HID X  49      44.538  57.504  44.229  0.00  0.00           C
ATOM    863  ND1 HID X  49      43.263  57.425  44.780  0.00  0.00           N
ATOM    864  HD1 HID X  49      42.903  56.689  45.371  0.00  0.00           H
ATOM    865  CE1 HID X  49      42.530  58.358  44.185  0.00  0.00           C
ATOM    866  HE1 HID X  49      41.455  58.461  44.215  0.00  0.00           H
ATOM    867  NE2 HID X  49      43.244  59.019  43.202  0.00  0.00           N
ATOM    868  CD2 HID X  49      44.493  58.434  43.207  0.00  0.00           C
ATOM    869  HD2 HID X  49      45.302  58.713  42.548  0.00  0.00           H
ATOM    870  C   HID X  49      47.266  54.634  43.914  0.00  0.00           C
ATOM    871  O   HID X  49      47.541  53.985  44.933  0.00  0.00           O
ATOM    872  N   ILE X  50      48.164  54.599  42.913  0.00  0.00           N
ATOM    873  H   ILE X  50      47.961  55.080  42.048  0.00  0.00           H
ATOM    874  CA  ILE X  50      49.337  53.695  42.940  0.00  0.00           C
ATOM    875  HA  ILE X  50      49.316  53.002  43.780  0.00  0.00           H
ATOM    876  CB  ILE X  50      49.232  52.965  41.590  0.00  0.00           C
ATOM    877  HB  ILE X  50      49.195  53.737  40.821  0.00  0.00           H
ATOM    878  CG2 ILE X  50      50.401  52.046  41.246  0.00  0.00           C
ATOM    879 HG21 ILE X  50      51.312  52.644  41.251  0.00  0.00           H
ATOM    880 HG22 ILE X  50      50.544  51.303  42.031  0.00  0.00           H
ATOM    881 HG23 ILE X  50      50.394  51.554  40.274  0.00  0.00           H
ATOM    882  CG1 ILE X  50      47.937  52.189  41.260  0.00  0.00           C
ATOM    883 HG12 ILE X  50      48.020  51.752  40.265  0.00  0.00           H
ATOM    884 HG13 ILE X  50      47.150  52.937  41.354  0.00  0.00           H
ATOM    885  CD1 ILE X  50      47.533  51.057  42.276  0.00  0.00           C
ATOM    886 HD11 ILE X  50      48.317  50.391  42.637  0.00  0.00           H
ATOM    887 HD12 ILE X  50      47.006  51.524  43.108  0.00  0.00           H
ATOM    888 HD13 ILE X  50      46.771  50.498  41.734  0.00  0.00           H
ATOM    889  C   ILE X  50      50.640  54.507  43.100  0.00  0.00           C
ATOM    890  O   ILE X  50      50.951  55.310  42.233  0.00  0.00           O
ATOM    891  N   GLY X  51      51.387  54.350  44.131  0.00  0.00           N
ATOM    892  H   GLY X  51      51.175  53.760  44.923  0.00  0.00           H
ATOM    893  CA  GLY X  51      52.819  54.811  44.264  0.00  0.00           C
ATOM    894  HA2 GLY X  51      52.770  55.769  43.746  0.00  0.00           H
ATOM    895  HA3 GLY X  51      53.108  54.991  45.299  0.00  0.00           H
ATOM    896  C   GLY X  51      53.863  53.958  43.551  0.00  0.00           C
ATOM    897  O   GLY X  51      53.667  52.789  43.377  0.00  0.00           O
ATOM    898  N   ALA X  52      55.043  54.495  43.219  0.00  0.00           N
ATOM    899  H   ALA X  52      55.253  55.398  43.620  0.00  0.00           H
ATOM    900  CA  ALA X  52      56.044  53.863  42.350  0.00  0.00           C
ATOM    901  HA  ALA X  52      55.597  53.849  41.357  0.00  0.00           H
ATOM    902  CB  ALA X  52      57.294  54.792  42.265  0.00  0.00           C
ATOM    903  HB1 ALA X  52      56.937  55.753  41.895  0.00  0.00           H
ATOM    904  HB2 ALA X  52      57.966  54.904  43.116  0.00  0.00           H
ATOM    905  HB3 ALA X  52      57.857  54.394  41.421  0.00  0.00           H
ATOM    906  C   ALA X  52      56.499  52.514  42.818  0.00  0.00           C
ATOM    907  O   ALA X  52      56.708  51.660  41.902  0.00  0.00           O
ATOM    908  N   LEU X  53      56.721  52.187  44.088  0.00  0.00           N
ATOM    909  H   LEU X  53      56.452  52.821  44.827  0.00  0.00           H
ATOM    910  CA  LEU X  53      57.133  50.841  44.553  0.00  0.00           C
ATOM    911  HA  LEU X  53      57.980  50.525  43.944  0.00  0.00           H
ATOM    912  CB  LEU X  53      57.520  50.827  46.044  0.00  0.00           C
ATOM    913  HB2 LEU X  53      57.510  49.835  46.496  0.00  0.00           H
ATOM    914  HB3 LEU X  53      56.759  51.354  46.619  0.00  0.00           H
ATOM    915  CG  LEU X  53      58.861  51.383  46.508  0.00  0.00           C
ATOM    916  HG  LEU X  53      59.623  51.171  45.758  0.00  0.00           H
ATOM    917  CD1 LEU X  53      58.950  52.936  46.455  0.00  0.00           C
ATOM    918 HD11 LEU X  53      59.899  53.321  46.829  0.00  0.00           H
ATOM    919 HD12 LEU X  53      58.812  53.222  45.413  0.00  0.00           H
ATOM    920 HD13 LEU X  53      58.148  53.170  47.154  0.00  0.00           H
ATOM    921  CD2 LEU X  53      59.390  51.026  47.904  0.00  0.00           C
ATOM    922 HD21 LEU X  53      59.615  49.963  47.991  0.00  0.00           H
ATOM    923 HD22 LEU X  53      60.321  51.570  48.061  0.00  0.00           H
ATOM    924 HD23 LEU X  53      58.706  51.361  48.683  0.00  0.00           H
ATOM    925  C   LEU X  53      55.920  49.879  44.302  0.00  0.00           C
ATOM    926  O   LEU X  53      56.055  48.815  43.737  0.00  0.00           O
ATOM    927  N   ARG X  54      54.626  50.339  44.531  0.00  0.00           N
ATOM    928  H   ARG X  54      54.512  51.176  45.085  0.00  0.00           H
ATOM    929  CA  ARG X  54      53.426  49.534  44.212  0.00  0.00           C
ATOM    930  HA  ARG X  54      53.514  48.558  44.689  0.00  0.00           H
ATOM    931  CB  ARG X  54      52.230  50.105  44.940  0.00  0.00           C
ATOM    932  HB2 ARG X  54      51.761  50.997  44.524  0.00  0.00           H
ATOM    933  HB3 ARG X  54      52.554  50.436  45.927  0.00  0.00           H
ATOM    934  CG  ARG X  54      51.049  49.119  45.037  0.00  0.00           C
ATOM    935  HG2 ARG X  54      51.414  48.136  45.335  0.00  0.00           H
ATOM    936  HG3 ARG X  54      50.699  48.743  44.076  0.00  0.00           H
ATOM    937  CD  ARG X  54      49.822  49.548  45.879  0.00  0.00           C
ATOM    938  HD2 ARG X  54      49.378  50.428  45.413  0.00  0.00           H
ATOM    939  HD3 ARG X  54      50.109  49.722  46.916  0.00  0.00           H
ATOM    940  NE  ARG X  54      48.835  48.488  45.976  0.00  0.00           N
ATOM    941  HE  ARG X  54      49.062  47.599  45.553  0.00  0.00           H
ATOM    942  CZ  ARG X  54      47.668  48.510  46.595  0.00  0.00           C
ATOM    943  NH1 ARG X  54      46.991  47.419  46.630  0.00  0.00           N
ATOM    944 HH11 ARG X  54      46.001  47.345  46.818  0.00  0.00           H
ATOM    945 HH12 ARG X  54      47.439  46.534  46.438  0.00  0.00           H
ATOM    946  NH2 ARG X  54      47.008  49.516  46.917  0.00  0.00           N
ATOM    947 HH21 ARG X  54      46.494  49.540  47.786  0.00  0.00           H
ATOM    948 HH22 ARG X  54      47.527  50.344  46.662  0.00  0.00           H
ATOM    949  C   ARG X  54      53.163  49.329  42.694  0.00  0.00           C
ATOM    950  O   ARG X  54      52.774  48.252  42.287  0.00  0.00           O
ATOM    951  N   TRP X  55      53.498  50.307  41.847  0.00  0.00           N
ATOM    952  H   TRP X  55      53.741  51.184  42.286  0.00  0.00           H
ATOM    953  CA  TRP X  55      53.589  50.095  40.417  0.00  0.00           C
ATOM    954  HA  TRP X  55      52.562  49.903  40.107  0.00  0.00           H
ATOM    955  CB  TRP X  55      54.028  51.333  39.641  0.00  0.00           C
ATOM    956  HB2 TRP X  55      54.696  50.982  38.854  0.00  0.00           H
ATOM    957  HB3 TRP X  55      54.495  52.028  40.340  0.00  0.00           H
ATOM    958  CG  TRP X  55      52.988  52.082  38.900  0.00  0.00           C
ATOM    959  CD1 TRP X  55      52.678  53.360  39.215  0.00  0.00           C
ATOM    960  HD1 TRP X  55      53.076  53.923  40.046  0.00  0.00           H
ATOM    961  NE1 TRP X  55      51.721  53.812  38.384  0.00  0.00           N
ATOM    962  HE1 TRP X  55      51.416  54.775  38.379  0.00  0.00           H
ATOM    963  CE2 TRP X  55      51.241  52.824  37.523  0.00  0.00           C
ATOM    964  CZ2 TRP X  55      50.252  52.755  36.477  0.00  0.00           C
ATOM    965  HZ2 TRP X  55      49.609  53.601  36.282  0.00  0.00           H
ATOM    966  CH2 TRP X  55      50.152  51.626  35.690  0.00  0.00           C
ATOM    967  HH2 TRP X  55      49.443  51.555  34.879  0.00  0.00           H
ATOM    968  CZ3 TRP X  55      50.912  50.502  36.077  0.00  0.00           C
ATOM    969  HZ3 TRP X  55      50.850  49.674  35.385  0.00  0.00           H
ATOM    970  CE3 TRP X  55      51.788  50.493  37.145  0.00  0.00           C
ATOM    971  HE3 TRP X  55      52.231  49.561  37.465  0.00  0.00           H
ATOM    972  CD2 TRP X  55      52.113  51.731  37.785  0.00  0.00           C
ATOM    973  C   TRP X  55      54.511  48.952  40.134  0.00  0.00           C
ATOM    974  O   TRP X  55      54.092  48.044  39.409  0.00  0.00           O
ATOM    975  N   HID X  56      55.677  48.896  40.694  0.00  0.00           N
ATOM    976  H   HID X  56      55.984  49.583  41.367  0.00  0.00           H
ATOM    977  CA  HID X  56      56.540  47.735  40.433  0.00  0.00           C
ATOM    978  HA  HID X  56      56.567  47.504  39.368  0.00  0.00           H
ATOM    979  CB  HID X  56      57.992  47.889  40.918  0.00  0.00           C
ATOM    980  HB2 HID X  56      58.466  46.913  41.026  0.00  0.00           H
ATOM    981  HB3 HID X  56      57.830  48.283  41.921  0.00  0.00           H
ATOM    982  CG  HID X  56      58.882  48.878  40.270  0.00  0.00           C
ATOM    983  ND1 HID X  56      58.742  50.254  40.128  0.00  0.00           N
ATOM    984  HD1 HID X  56      58.010  50.846  40.493  0.00  0.00           H
ATOM    985  CE1 HID X  56      59.752  50.703  39.372  0.00  0.00           C
ATOM    986  HE1 HID X  56      59.856  51.717  39.017  0.00  0.00           H
ATOM    987  NE2 HID X  56      60.598  49.699  39.078  0.00  0.00           N
ATOM    988  CD2 HID X  56      60.034  48.543  39.625  0.00  0.00           C
ATOM    989  HD2 HID X  56      60.310  47.500  39.566  0.00  0.00           H
ATOM    990  C   HID X  56      55.863  46.447  41.041  0.00  0.00           C
ATOM    991  O   HID X  56      55.868  45.443  40.358  0.00  0.00           O
ATOM    992  N   PHE X  57      55.359  46.425  42.305  0.00  0.00           N
ATOM    993  H   PHE X  57      55.344  47.283  42.837  0.00  0.00           H
ATOM    994  CA  PHE X  57      54.606  45.314  42.808  0.00  0.00           C
ATOM    995  HA  PHE X  57      55.251  44.437  42.757  0.00  0.00           H
ATOM    996  CB  PHE X  57      54.058  45.601  44.210  0.00  0.00           C
ATOM    997  HB2 PHE X  57      53.242  46.325  44.213  0.00  0.00           H
ATOM    998  HB3 PHE X  57      54.813  46.082  44.831  0.00  0.00           H
ATOM    999  CG  PHE X  57      53.524  44.416  44.921  0.00  0.00           C
ATOM   1000  CD1 PHE X  57      52.211  43.986  44.678  0.00  0.00           C
ATOM   1001  HD1 PHE X  57      51.480  44.438  44.024  0.00  0.00           H
ATOM   1002  CE1 PHE X  57      51.688  42.915  45.409  0.00  0.00           C
ATOM   1003  HE1 PHE X  57      50.642  42.648  45.375  0.00  0.00           H
ATOM   1004  CZ  PHE X  57      52.525  42.224  46.323  0.00  0.00           C
ATOM   1005  HZ  PHE X  57      52.188  41.362  46.879  0.00  0.00           H
ATOM   1006  CE2 PHE X  57      53.792  42.719  46.572  0.00  0.00           C
ATOM   1007  HE2 PHE X  57      54.448  42.132  47.198  0.00  0.00           H
ATOM   1008  CD2 PHE X  57      54.269  43.785  45.857  0.00  0.00           C
ATOM   1009  HD2 PHE X  57      55.227  44.165  46.178  0.00  0.00           H
ATOM   1010  C   PHE X  57      53.481  44.843  41.882  0.00  0.00           C
ATOM   1011  O   PHE X  57      53.289  43.673  41.615  0.00  0.00           O
ATOM   1012  N   LEU X  58      52.752  45.778  41.225  0.00  0.00           N
ATOM   1013  H   LEU X  58      52.969  46.763  41.278  0.00  0.00           H
ATOM   1014  CA  LEU X  58      51.582  45.436  40.347  0.00  0.00           C
ATOM   1015  HA  LEU X  58      50.991  44.674  40.854  0.00  0.00           H
ATOM   1016  CB  LEU X  58      50.712  46.717  40.256  0.00  0.00           C
ATOM   1017  HB2 LEU X  58      51.409  47.531  40.056  0.00  0.00           H
ATOM   1018  HB3 LEU X  58      50.259  46.979  41.213  0.00  0.00           H
ATOM   1019  CG  LEU X  58      49.595  46.699  39.088  0.00  0.00           C
ATOM   1020  HG  LEU X  58      50.092  46.521  38.134  0.00  0.00           H
ATOM   1021  CD1 LEU X  58      48.509  45.629  39.300  0.00  0.00           C
ATOM   1022 HD11 LEU X  58      47.871  46.146  40.016  0.00  0.00           H
ATOM   1023 HD12 LEU X  58      47.975  45.469  38.364  0.00  0.00           H
ATOM   1024 HD13 LEU X  58      48.830  44.652  39.662  0.00  0.00           H
ATOM   1025  CD2 LEU X  58      48.933  48.140  38.936  0.00  0.00           C
ATOM   1026 HD21 LEU X  58      48.646  48.596  39.884  0.00  0.00           H
ATOM   1027 HD22 LEU X  58      49.655  48.766  38.411  0.00  0.00           H
ATOM   1028 HD23 LEU X  58      47.985  48.040  38.407  0.00  0.00           H
ATOM   1029  C   LEU X  58      52.100  44.872  39.007  0.00  0.00           C
ATOM   1030  O   LEU X  58      51.510  43.917  38.577  0.00  0.00           O
ATOM   1031  N   LEU X  59      53.145  45.414  38.348  0.00  0.00           N
ATOM   1032  H   LEU X  59      53.461  46.256  38.809  0.00  0.00           H
ATOM   1033  CA  LEU X  59      53.867  44.913  37.170  0.00  0.00           C
ATOM   1034  HA  LEU X  59      53.177  44.707  36.352  0.00  0.00           H
ATOM   1035  CB  LEU X  59      54.826  45.986  36.625  0.00  0.00           C
ATOM   1036  HB2 LEU X  59      55.413  45.688  35.756  0.00  0.00           H
ATOM   1037  HB3 LEU X  59      55.518  46.252  37.424  0.00  0.00           H
ATOM   1038  CG  LEU X  59      53.961  47.236  36.221  0.00  0.00           C
ATOM   1039  HG  LEU X  59      53.190  47.380  36.978  0.00  0.00           H
ATOM   1040  CD1 LEU X  59      54.795  48.487  36.209  0.00  0.00           C
ATOM   1041 HD11 LEU X  59      54.144  49.362  36.196  0.00  0.00           H
ATOM   1042 HD12 LEU X  59      55.329  48.629  37.148  0.00  0.00           H
ATOM   1043 HD13 LEU X  59      55.484  48.618  35.374  0.00  0.00           H
ATOM   1044  CD2 LEU X  59      53.349  47.021  34.848  0.00  0.00           C
ATOM   1045 HD21 LEU X  59      52.666  46.205  34.613  0.00  0.00           H
ATOM   1046 HD22 LEU X  59      52.902  48.003  34.697  0.00  0.00           H
ATOM   1047 HD23 LEU X  59      54.168  46.918  34.136  0.00  0.00           H
ATOM   1048  C   LEU X  59      54.519  43.528  37.526  0.00  0.00           C
ATOM   1049  O   LEU X  59      54.236  42.601  36.785  0.00  0.00           O
ATOM   1050  N   GLN X  60      55.199  43.336  38.609  0.00  0.00           N
ATOM   1051  H   GLN X  60      55.410  44.154  39.162  0.00  0.00           H
ATOM   1052  CA  GLN X  60      55.545  41.974  38.995  0.00  0.00           C
ATOM   1053  HA  GLN X  60      56.246  41.597  38.250  0.00  0.00           H
ATOM   1054  CB  GLN X  60      56.354  42.053  40.315  0.00  0.00           C
ATOM   1055  HB2 GLN X  60      56.622  41.048  40.643  0.00  0.00           H
ATOM   1056  HB3 GLN X  60      55.636  42.532  40.980  0.00  0.00           H
ATOM   1057  CG  GLN X  60      57.574  42.784  40.208  0.00  0.00           C
ATOM   1058  HG2 GLN X  60      57.583  43.503  39.389  0.00  0.00           H
ATOM   1059  HG3 GLN X  60      58.305  42.037  39.899  0.00  0.00           H
ATOM   1060  CD  GLN X  60      58.110  43.441  41.457  0.00  0.00           C
ATOM   1061  OE1 GLN X  60      57.372  43.544  42.434  0.00  0.00           O
ATOM   1062  NE2 GLN X  60      59.355  43.911  41.494  0.00  0.00           N
ATOM   1063 HE21 GLN X  60      59.877  43.839  40.632  0.00  0.00           H
ATOM   1064 HE22 GLN X  60      59.577  44.412  42.342  0.00  0.00           H
ATOM   1065  C   GLN X  60      54.361  41.011  39.219  0.00  0.00           C
ATOM   1066  O   GLN X  60      54.559  39.773  39.036  0.00  0.00           O
ATOM   1067  N   SER X  61      53.173  41.568  39.570  0.00  0.00           N
ATOM   1068  H   SER X  61      53.183  42.555  39.784  0.00  0.00           H
ATOM   1069  CA  SER X  61      52.015  40.756  39.798  0.00  0.00           C
ATOM   1070  HA  SER X  61      52.408  39.852  40.264  0.00  0.00           H
ATOM   1071  CB  SER X  61      50.949  41.451  40.737  0.00  0.00           C
ATOM   1072  HB2 SER X  61      50.054  40.829  40.763  0.00  0.00           H
ATOM   1073  HB3 SER X  61      50.685  42.464  40.433  0.00  0.00           H
ATOM   1074  OG  SER X  61      51.445  41.558  42.070  0.00  0.00           O
ATOM   1075  HG  SER X  61      52.095  42.257  42.170  0.00  0.00           H
ATOM   1076  C   SER X  61      51.381  40.280  38.514  0.00  0.00           C
ATOM   1077  O   SER X  61      50.889  39.126  38.415  0.00  0.00           O
ATOM   1078  N   LEU X  62      51.322  41.177  37.485  0.00  0.00           N
ATOM   1079  H   LEU X  62      51.547  42.116  37.782  0.00  0.00           H
ATOM   1080  CA  LEU X  62      50.974  40.968  36.072  0.00  0.00           C
ATOM   1081  HA  LEU X  62      50.033  40.420  36.035  0.00  0.00           H
ATOM   1082  CB  LEU X  62      50.829  42.330  35.394  0.00  0.00           C
ATOM   1083  HB2 LEU X  62      50.738  42.014  34.355  0.00  0.00           H
ATOM   1084  HB3 LEU X  62      51.752  42.907  35.446  0.00  0.00           H
ATOM   1085  CG  LEU X  62      49.663  43.195  35.855  0.00  0.00           C
ATOM   1086  HG  LEU X  62      49.425  43.112  36.915  0.00  0.00           H
ATOM   1087  CD1 LEU X  62      49.998  44.669  35.445  0.00  0.00           C
ATOM   1088 HD11 LEU X  62      50.211  44.632  34.376  0.00  0.00           H
ATOM   1089 HD12 LEU X  62      49.062  45.195  35.634  0.00  0.00           H
ATOM   1090 HD13 LEU X  62      50.806  45.118  36.023  0.00  0.00           H
ATOM   1091  CD2 LEU X  62      48.312  42.981  35.191  0.00  0.00           C
ATOM   1092 HD21 LEU X  62      48.345  43.327  34.158  0.00  0.00           H
ATOM   1093 HD22 LEU X  62      47.999  41.938  35.143  0.00  0.00           H
ATOM   1094 HD23 LEU X  62      47.576  43.496  35.809  0.00  0.00           H
ATOM   1095  C   LEU X  62      51.964  40.009  35.376  0.00  0.00           C
ATOM   1096  O   LEU X  62      51.518  38.936  34.850  0.00  0.00           O
ATOM   1097  N   GLU X  63      53.266  40.256  35.546  0.00  0.00           N
ATOM   1098  H   GLU X  63      53.604  41.079  36.024  0.00  0.00           H
ATOM   1099  CA  GLU X  63      54.283  39.327  35.046  0.00  0.00           C
ATOM   1100  HA  GLU X  63      54.031  39.238  33.989  0.00  0.00           H
ATOM   1101  CB  GLU X  63      55.661  39.891  35.234  0.00  0.00           C
ATOM   1102  HB2 GLU X  63      55.840  39.686  36.289  0.00  0.00           H
ATOM   1103  HB3 GLU X  63      55.685  40.969  35.073  0.00  0.00           H
ATOM   1104  CG  GLU X  63      56.742  39.366  34.227  0.00  0.00           C
ATOM   1105  HG2 GLU X  63      56.594  39.702  33.201  0.00  0.00           H
ATOM   1106  HG3 GLU X  63      56.547  38.294  34.225  0.00  0.00           H
ATOM   1107  CD  GLU X  63      58.192  39.684  34.606  0.00  0.00           C
ATOM   1108  OE1 GLU X  63      58.591  39.404  35.754  0.00  0.00           O
ATOM   1109  OE2 GLU X  63      59.034  40.170  33.759  0.00  0.00           O
ATOM   1110  C   GLU X  63      54.211  37.931  35.662  0.00  0.00           C
ATOM   1111  O   GLU X  63      54.483  37.009  34.911  0.00  0.00           O
ATOM   1112  N   ASH X  64      53.810  37.807  36.897  0.00  0.00           N
ATOM   1113  H   ASH X  64      53.443  38.590  37.419  0.00  0.00           H
ATOM   1114  CA  ASH X  64      53.638  36.520  37.479  0.00  0.00           C
ATOM   1115  HA  ASH X  64      54.467  35.870  37.197  0.00  0.00           H
ATOM   1116  CB  ASH X  64      53.566  36.720  39.010  0.00  0.00           C
ATOM   1117  HB2 ASH X  64      52.706  37.331  39.286  0.00  0.00           H
ATOM   1118  HB3 ASH X  64      54.547  37.120  39.267  0.00  0.00           H
ATOM   1119  CG  ASH X  64      53.533  35.433  39.771  0.00  0.00           C
ATOM   1120  OD1 ASH X  64      52.602  34.955  40.399  0.00  0.00           O
ATOM   1121  OD2 ASH X  64      54.720  34.719  39.734  0.00  0.00           O
ATOM   1122  HD2 ASH X  64      54.703  34.118  40.483  0.00  0.00           H
ATOM   1123  C   ASH X  64      52.470  35.706  36.971  0.00  0.00           C
ATOM   1124  O   ASH X  64      52.684  34.527  36.599  0.00  0.00           O
ATOM   1125  N   LEU X  65      51.288  36.372  36.831  0.00  0.00           N
ATOM   1126  H   LEU X  65      51.321  37.362  37.028  0.00  0.00           H
ATOM   1127  CA  LEU X  65      50.063  35.877  36.191  0.00  0.00           C
ATOM   1128  HA  LEU X  65      50.021  34.943  36.751  0.00  0.00           H
ATOM   1129  CB  LEU X  65      48.936  36.871  36.417  0.00  0.00           C
ATOM   1130  HB2 LEU X  65      49.227  37.896  36.186  0.00  0.00           H
ATOM   1131  HB3 LEU X  65      48.618  36.838  37.458  0.00  0.00           H
ATOM   1132  CG  LEU X  65      47.658  36.633  35.639  0.00  0.00           C
ATOM   1133  HG  LEU X  65      47.912  36.559  34.581  0.00  0.00           H
ATOM   1134  CD1 LEU X  65      46.931  35.412  36.150  0.00  0.00           C
ATOM   1135 HD11 LEU X  65      46.613  35.656  37.164  0.00  0.00           H
ATOM   1136 HD12 LEU X  65      46.121  34.982  35.562  0.00  0.00           H
ATOM   1137 HD13 LEU X  65      47.689  34.631  36.081  0.00  0.00           H
ATOM   1138  CD2 LEU X  65      46.581  37.774  35.724  0.00  0.00           C
ATOM   1139 HD21 LEU X  65      45.858  37.548  34.940  0.00  0.00           H
ATOM   1140 HD22 LEU X  65      46.164  37.836  36.729  0.00  0.00           H
ATOM   1141 HD23 LEU X  65      46.936  38.743  35.374  0.00  0.00           H
ATOM   1142  C   LEU X  65      50.145  35.532  34.638  0.00  0.00           C
ATOM   1143  O   LEU X  65      49.646  34.493  34.270  0.00  0.00           O
ATOM   1144  N   HIE X  66      50.883  36.308  33.867  0.00  0.00           N
ATOM   1145  H   HIE X  66      51.139  37.166  34.334  0.00  0.00           H
ATOM   1146  CA  HIE X  66      51.329  35.917  32.536  0.00  0.00           C
ATOM   1147  HA  HIE X  66      50.520  35.653  31.856  0.00  0.00           H
ATOM   1148  CB  HIE X  66      52.022  37.137  31.977  0.00  0.00           C
ATOM   1149  HB2 HIE X  66      52.741  37.540  32.691  0.00  0.00           H
ATOM   1150  HB3 HIE X  66      51.341  37.964  31.777  0.00  0.00           H
ATOM   1151  CG  HIE X  66      52.747  36.816  30.727  0.00  0.00           C
ATOM   1152  ND1 HIE X  66      51.955  36.426  29.618  0.00  0.00           N
ATOM   1153  CE1 HIE X  66      52.845  36.237  28.638  0.00  0.00           C
ATOM   1154  HE1 HIE X  66      52.620  36.044  27.599  0.00  0.00           H
ATOM   1155  NE2 HIE X  66      54.060  36.428  29.075  0.00  0.00           N
ATOM   1156  HE2 HIE X  66      54.939  36.413  28.579  0.00  0.00           H
ATOM   1157  CD2 HIE X  66      54.037  36.715  30.417  0.00  0.00           C
ATOM   1158  HD2 HIE X  66      54.899  36.764  31.065  0.00  0.00           H
ATOM   1159  C   HIE X  66      52.132  34.625  32.520  0.00  0.00           C
ATOM   1160  O   HIE X  66      51.646  33.729  31.918  0.00  0.00           O
ATOM   1161  N   LYS X  67      53.211  34.533  33.359  0.00  0.00           N
ATOM   1162  H   LYS X  67      53.643  35.357  33.753  0.00  0.00           H
ATOM   1163  CA  LYS X  67      53.826  33.205  33.564  0.00  0.00           C
ATOM   1164  HA  LYS X  67      54.129  32.796  32.600  0.00  0.00           H
ATOM   1165  CB  LYS X  67      55.097  33.525  34.368  0.00  0.00           C
ATOM   1166  HB2 LYS X  67      55.337  32.593  34.881  0.00  0.00           H
ATOM   1167  HB3 LYS X  67      54.874  34.249  35.152  0.00  0.00           H
ATOM   1168  CG  LYS X  67      56.270  34.026  33.614  0.00  0.00           C
ATOM   1169  HG2 LYS X  67      55.956  34.937  33.104  0.00  0.00           H
ATOM   1170  HG3 LYS X  67      56.402  33.330  32.785  0.00  0.00           H
ATOM   1171  CD  LYS X  67      57.470  34.221  34.528  0.00  0.00           C
ATOM   1172  HD2 LYS X  67      58.384  34.391  33.958  0.00  0.00           H
ATOM   1173  HD3 LYS X  67      57.739  33.371  35.155  0.00  0.00           H
ATOM   1174  CE  LYS X  67      57.221  35.482  35.354  0.00  0.00           C
ATOM   1175  HE2 LYS X  67      56.272  35.385  35.881  0.00  0.00           H
ATOM   1176  HE3 LYS X  67      56.934  36.306  34.702  0.00  0.00           H
ATOM   1177  NZ  LYS X  67      58.363  35.913  36.196  0.00  0.00           N
ATOM   1178  HZ1 LYS X  67      58.675  35.094  36.697  0.00  0.00           H
ATOM   1179  HZ2 LYS X  67      59.216  36.251  35.773  0.00  0.00           H
ATOM   1180  HZ3 LYS X  67      58.014  36.527  36.918  0.00  0.00           H
ATOM   1181  C   LYS X  67      52.854  32.131  34.114  0.00  0.00           C
ATOM   1182  O   LYS X  67      52.957  31.061  33.556  0.00  0.00           O
ATOM   1183  N   ASN X  68      51.959  32.357  35.031  0.00  0.00           N
ATOM   1184  H   ASN X  68      52.008  33.212  35.567  0.00  0.00           H
ATOM   1185  CA  ASN X  68      50.966  31.341  35.424  0.00  0.00           C
ATOM   1186  HA  ASN X  68      51.479  30.392  35.578  0.00  0.00           H
ATOM   1187  CB  ASN X  68      50.239  31.733  36.762  0.00  0.00           C
ATOM   1188  HB2 ASN X  68      49.809  30.829  37.191  0.00  0.00           H
ATOM   1189  HB3 ASN X  68      49.498  32.530  36.688  0.00  0.00           H
ATOM   1190  CG  ASN X  68      51.172  32.206  37.846  0.00  0.00           C
ATOM   1191  OD1 ASN X  68      52.381  31.974  37.804  0.00  0.00           O
ATOM   1192  ND2 ASN X  68      50.657  32.746  38.890  0.00  0.00           N
ATOM   1193 HD21 ASN X  68      49.679  32.859  39.113  0.00  0.00           H
ATOM   1194 HD22 ASN X  68      51.318  33.150  39.538  0.00  0.00           H
ATOM   1195  C   ASN X  68      49.954  30.888  34.350  0.00  0.00           C
ATOM   1196  O   ASN X  68      49.647  29.707  34.336  0.00  0.00           O
ATOM   1197  N   LEU X  69      49.560  31.758  33.448  0.00  0.00           N
ATOM   1198  H   LEU X  69      50.022  32.656  33.464  0.00  0.00           H
ATOM   1199  CA  LEU X  69      48.716  31.532  32.242  0.00  0.00           C
ATOM   1200  HA  LEU X  69      47.954  30.813  32.542  0.00  0.00           H
ATOM   1201  CB  LEU X  69      48.021  32.772  31.773  0.00  0.00           C
ATOM   1202  HB2 LEU X  69      47.631  32.519  30.786  0.00  0.00           H
ATOM   1203  HB3 LEU X  69      48.731  33.599  31.771  0.00  0.00           H
ATOM   1204  CG  LEU X  69      46.883  33.345  32.696  0.00  0.00           C
ATOM   1205  HG  LEU X  69      47.273  33.345  33.713  0.00  0.00           H
ATOM   1206  CD1 LEU X  69      46.478  34.780  32.287  0.00  0.00           C
ATOM   1207 HD11 LEU X  69      45.508  34.961  32.750  0.00  0.00           H
ATOM   1208 HD12 LEU X  69      47.221  35.495  32.640  0.00  0.00           H
ATOM   1209 HD13 LEU X  69      46.319  34.894  31.215  0.00  0.00           H
ATOM   1210  CD2 LEU X  69      45.616  32.469  32.733  0.00  0.00           C
ATOM   1211 HD21 LEU X  69      44.913  32.847  33.476  0.00  0.00           H
ATOM   1212 HD22 LEU X  69      45.102  32.386  31.775  0.00  0.00           H
ATOM   1213 HD23 LEU X  69      45.887  31.496  33.142  0.00  0.00           H
ATOM   1214  C   LEU X  69      49.564  30.954  31.086  0.00  0.00           C
ATOM   1215  O   LEU X  69      49.010  30.070  30.405  0.00  0.00           O
ATOM   1216  N   SER X  70      50.819  31.272  30.930  0.00  0.00           N
ATOM   1217  H   SER X  70      51.194  31.807  31.700  0.00  0.00           H
ATOM   1218  CA  SER X  70      51.668  30.973  29.783  0.00  0.00           C
ATOM   1219  HA  SER X  70      50.968  30.912  28.950  0.00  0.00           H
ATOM   1220  CB  SER X  70      52.788  32.072  29.549  0.00  0.00           C
ATOM   1221  HB2 SER X  70      53.532  31.708  28.841  0.00  0.00           H
ATOM   1222  HB3 SER X  70      53.398  32.293  30.424  0.00  0.00           H
ATOM   1223  OG  SER X  70      52.163  33.178  28.961  0.00  0.00           O
ATOM   1224  HG  SER X  70      51.520  33.417  29.632  0.00  0.00           H
ATOM   1225  C   SER X  70      52.357  29.598  29.930  0.00  0.00           C
ATOM   1226  O   SER X  70      52.522  28.936  28.891  0.00  0.00           O
ATOM   1227  N   ARG X  71      52.506  29.086  31.168  0.00  0.00           N
ATOM   1228  H   ARG X  71      52.473  29.756  31.924  0.00  0.00           H
ATOM   1229  CA  ARG X  71      52.704  27.690  31.558  0.00  0.00           C
ATOM   1230  HA  ARG X  71      53.581  27.343  31.012  0.00  0.00           H
ATOM   1231  CB  ARG X  71      53.121  27.711  33.084  0.00  0.00           C
ATOM   1232  HB2 ARG X  71      52.351  28.139  33.726  0.00  0.00           H
ATOM   1233  HB3 ARG X  71      53.862  28.494  33.242  0.00  0.00           H
ATOM   1234  CG  ARG X  71      53.613  26.340  33.642  0.00  0.00           C
ATOM   1235  HG2 ARG X  71      54.326  25.942  32.920  0.00  0.00           H
ATOM   1236  HG3 ARG X  71      52.736  25.750  33.910  0.00  0.00           H
ATOM   1237  CD  ARG X  71      54.357  26.588  34.982  0.00  0.00           C
ATOM   1238  HD2 ARG X  71      53.954  27.419  35.560  0.00  0.00           H
ATOM   1239  HD3 ARG X  71      55.347  26.950  34.706  0.00  0.00           H
ATOM   1240  NE  ARG X  71      54.493  25.325  35.744  0.00  0.00           N
ATOM   1241  HE  ARG X  71      54.351  24.497  35.184  0.00  0.00           H
ATOM   1242  CZ  ARG X  71      54.520  25.034  36.995  0.00  0.00           C
ATOM   1243  NH1 ARG X  71      54.424  23.760  37.382  0.00  0.00           N
ATOM   1244 HH11 ARG X  71      54.262  23.387  38.307  0.00  0.00           H
ATOM   1245 HH12 ARG X  71      54.305  23.149  36.587  0.00  0.00           H
ATOM   1246  NH2 ARG X  71      54.726  25.944  37.940  0.00  0.00           N
ATOM   1247 HH21 ARG X  71      54.766  25.752  38.931  0.00  0.00           H
ATOM   1248 HH22 ARG X  71      55.055  26.877  37.735  0.00  0.00           H
ATOM   1249  C   ARG X  71      51.475  26.801  31.387  0.00  0.00           C
ATOM   1250  O   ARG X  71      51.638  25.591  31.340  0.00  0.00           O
ATOM   1251  N   LEU X  72      50.242  27.369  31.333  0.00  0.00           N
ATOM   1252  H   LEU X  72      50.144  28.350  31.552  0.00  0.00           H
ATOM   1253  CA  LEU X  72      49.061  26.584  30.913  0.00  0.00           C
ATOM   1254  HA  LEU X  72      49.131  25.531  31.186  0.00  0.00           H
ATOM   1255  CB  LEU X  72      47.767  27.003  31.638  0.00  0.00           C
ATOM   1256  HB2 LEU X  72      46.973  26.320  31.337  0.00  0.00           H
ATOM   1257  HB3 LEU X  72      47.423  28.025  31.476  0.00  0.00           H
ATOM   1258  CG  LEU X  72      47.858  26.820  33.137  0.00  0.00           C
ATOM   1259  HG  LEU X  72      48.683  27.460  33.453  0.00  0.00           H
ATOM   1260  CD1 LEU X  72      46.592  27.200  33.937  0.00  0.00           C
ATOM   1261 HD11 LEU X  72      45.721  26.699  33.514  0.00  0.00           H
ATOM   1262 HD12 LEU X  72      46.748  26.972  34.991  0.00  0.00           H
ATOM   1263 HD13 LEU X  72      46.429  28.277  33.889  0.00  0.00           H
ATOM   1264  CD2 LEU X  72      48.170  25.382  33.623  0.00  0.00           C
ATOM   1265 HD21 LEU X  72      47.314  24.776  33.324  0.00  0.00           H
ATOM   1266 HD22 LEU X  72      49.168  25.102  33.288  0.00  0.00           H
ATOM   1267 HD23 LEU X  72      48.263  25.339  34.708  0.00  0.00           H
ATOM   1268  C   LEU X  72      48.822  26.625  29.391  0.00  0.00           C
ATOM   1269  O   LEU X  72      49.064  25.603  28.788  0.00  0.00           O
ATOM   1270  N   GLY X  73      48.424  27.732  28.859  0.00  0.00           N
ATOM   1271  H   GLY X  73      48.480  28.542  29.460  0.00  0.00           H
ATOM   1272  CA  GLY X  73      48.137  27.809  27.407  0.00  0.00           C
ATOM   1273  HA2 GLY X  73      49.007  27.546  26.805  0.00  0.00           H
ATOM   1274  HA3 GLY X  73      47.384  27.121  27.023  0.00  0.00           H
ATOM   1275  C   GLY X  73      47.596  29.128  26.801  0.00  0.00           C
ATOM   1276  O   GLY X  73      46.817  29.262  25.872  0.00  0.00           O
ATOM   1277  N   ALA X  74      47.881  30.191  27.499  0.00  0.00           N
ATOM   1278  H   ALA X  74      48.515  29.965  28.252  0.00  0.00           H
ATOM   1279  CA  ALA X  74      47.518  31.575  27.086  0.00  0.00           C
ATOM   1280  HA  ALA X  74      47.381  31.568  26.005  0.00  0.00           H
ATOM   1281  CB  ALA X  74      46.128  31.862  27.834  0.00  0.00           C
ATOM   1282  HB1 ALA X  74      45.632  32.801  27.589  0.00  0.00           H
ATOM   1283  HB2 ALA X  74      45.512  30.986  27.633  0.00  0.00           H
ATOM   1284  HB3 ALA X  74      46.238  31.699  28.906  0.00  0.00           H
ATOM   1285  C   ALA X  74      48.559  32.674  27.404  0.00  0.00           C
ATOM   1286  O   ALA X  74      49.175  32.668  28.478  0.00  0.00           O
ATOM   1287  N   ARG X  75      48.565  33.790  26.663  0.00  0.00           N
ATOM   1288  H   ARG X  75      47.999  33.757  25.827  0.00  0.00           H
ATOM   1289  CA  ARG X  75      49.346  35.016  27.017  0.00  0.00           C
ATOM   1290  HA  ARG X  75      50.084  34.813  27.794  0.00  0.00           H
ATOM   1291  CB  ARG X  75      50.029  35.714  25.782  0.00  0.00           C
ATOM   1292  HB2 ARG X  75      50.890  35.166  25.399  0.00  0.00           H
ATOM   1293  HB3 ARG X  75      50.251  36.738  26.085  0.00  0.00           H
ATOM   1294  CG  ARG X  75      49.262  35.927  24.463  0.00  0.00           C
ATOM   1295  HG2 ARG X  75      48.412  36.560  24.717  0.00  0.00           H
ATOM   1296  HG3 ARG X  75      48.958  34.931  24.139  0.00  0.00           H
ATOM   1297  CD  ARG X  75      50.142  36.747  23.554  0.00  0.00           C
ATOM   1298  HD2 ARG X  75      50.925  36.071  23.210  0.00  0.00           H
ATOM   1299  HD3 ARG X  75      50.482  37.685  23.994  0.00  0.00           H
ATOM   1300  NE  ARG X  75      49.442  37.075  22.285  0.00  0.00           N
ATOM   1301  HE  ARG X  75      49.136  38.036  22.219  0.00  0.00           H
ATOM   1302  CZ  ARG X  75      49.481  36.359  21.158  0.00  0.00           C
ATOM   1303  NH1 ARG X  75      49.118  36.908  20.026  0.00  0.00           N
ATOM   1304 HH11 ARG X  75      49.105  36.368  19.173  0.00  0.00           H
ATOM   1305 HH12 ARG X  75      48.968  37.907  20.009  0.00  0.00           H
ATOM   1306  NH2 ARG X  75      49.863  35.079  21.075  0.00  0.00           N
ATOM   1307 HH21 ARG X  75      49.960  34.629  20.176  0.00  0.00           H
ATOM   1308 HH22 ARG X  75      50.246  34.548  21.844  0.00  0.00           H
ATOM   1309  C   ARG X  75      48.419  35.966  27.731  0.00  0.00           C
ATOM   1310  O   ARG X  75      47.280  36.151  27.291  0.00  0.00           O
ATOM   1311  N   LEU X  76      48.780  36.655  28.811  0.00  0.00           N
ATOM   1312  H   LEU X  76      49.734  36.478  29.092  0.00  0.00           H
ATOM   1313  CA  LEU X  76      48.128  37.892  29.243  0.00  0.00           C
ATOM   1314  HA  LEU X  76      47.054  37.723  29.329  0.00  0.00           H
ATOM   1315  CB  LEU X  76      48.689  38.360  30.611  0.00  0.00           C
ATOM   1316  HB2 LEU X  76      49.726  38.670  30.482  0.00  0.00           H
ATOM   1317  HB3 LEU X  76      48.665  37.575  31.368  0.00  0.00           H
ATOM   1318  CG  LEU X  76      48.068  39.597  31.272  0.00  0.00           C
ATOM   1319  HG  LEU X  76      48.106  40.437  30.578  0.00  0.00           H
ATOM   1320  CD1 LEU X  76      46.658  39.475  31.760  0.00  0.00           C
ATOM   1321 HD11 LEU X  76      46.608  38.763  32.584  0.00  0.00           H
ATOM   1322 HD12 LEU X  76      46.478  40.476  32.153  0.00  0.00           H
ATOM   1323 HD13 LEU X  76      45.995  39.331  30.907  0.00  0.00           H
ATOM   1324  CD2 LEU X  76      48.937  39.923  32.470  0.00  0.00           C
ATOM   1325 HD21 LEU X  76      50.003  39.980  32.251  0.00  0.00           H
ATOM   1326 HD22 LEU X  76      48.722  40.869  32.967  0.00  0.00           H
ATOM   1327 HD23 LEU X  76      48.734  39.164  33.225  0.00  0.00           H
ATOM   1328  C   LEU X  76      48.370  39.031  28.243  0.00  0.00           C
ATOM   1329  O   LEU X  76      49.469  39.464  28.015  0.00  0.00           O
ATOM   1330  N   LEU X  77      47.234  39.664  27.794  0.00  0.00           N
ATOM   1331  H   LEU X  77      46.374  39.208  28.061  0.00  0.00           H
ATOM   1332  CA  LEU X  77      47.328  40.992  27.150  0.00  0.00           C
ATOM   1333  HA  LEU X  77      48.253  41.132  26.590  0.00  0.00           H
ATOM   1334  CB  LEU X  77      46.060  41.210  26.213  0.00  0.00           C
ATOM   1335  HB2 LEU X  77      45.835  42.263  26.046  0.00  0.00           H
ATOM   1336  HB3 LEU X  77      45.218  40.740  26.722  0.00  0.00           H
ATOM   1337  CG  LEU X  77      46.136  40.568  24.808  0.00  0.00           C
ATOM   1338  HG  LEU X  77      47.162  40.740  24.484  0.00  0.00           H
ATOM   1339  CD1 LEU X  77      45.964  39.090  24.729  0.00  0.00           C
ATOM   1340 HD11 LEU X  77      46.721  38.657  25.383  0.00  0.00           H
ATOM   1341 HD12 LEU X  77      44.976  38.758  25.047  0.00  0.00           H
ATOM   1342 HD13 LEU X  77      46.207  38.594  23.789  0.00  0.00           H
ATOM   1343  CD2 LEU X  77      45.146  41.188  23.851  0.00  0.00           C
ATOM   1344 HD21 LEU X  77      45.147  42.270  23.721  0.00  0.00           H
ATOM   1345 HD22 LEU X  77      45.238  40.703  22.879  0.00  0.00           H
ATOM   1346 HD23 LEU X  77      44.141  41.038  24.245  0.00  0.00           H
ATOM   1347  C   LEU X  77      47.206  42.142  28.227  0.00  0.00           C
ATOM   1348  O   LEU X  77      46.518  42.015  29.235  0.00  0.00           O
ATOM   1349  N   VAL X  78      48.004  43.215  28.007  0.00  0.00           N
ATOM   1350  H   VAL X  78      48.509  43.282  27.135  0.00  0.00           H
ATOM   1351  CA  VAL X  78      47.689  44.548  28.702  0.00  0.00           C
ATOM   1352  HA  VAL X  78      46.760  44.585  29.271  0.00  0.00           H
ATOM   1353  CB  VAL X  78      48.780  44.962  29.735  0.00  0.00           C
ATOM   1354  HB  VAL X  78      49.676  45.311  29.223  0.00  0.00           H
ATOM   1355  CG1 VAL X  78      48.387  46.136  30.661  0.00  0.00           C
ATOM   1356 HG11 VAL X  78      49.309  46.427  31.163  0.00  0.00           H
ATOM   1357 HG12 VAL X  78      48.053  47.031  30.136  0.00  0.00           H
ATOM   1358 HG13 VAL X  78      47.629  45.748  31.342  0.00  0.00           H
ATOM   1359  CG2 VAL X  78      49.225  43.700  30.594  0.00  0.00           C
ATOM   1360 HG21 VAL X  78      49.968  43.987  31.338  0.00  0.00           H
ATOM   1361 HG22 VAL X  78      48.344  43.220  31.020  0.00  0.00           H
ATOM   1362 HG23 VAL X  78      49.624  42.920  29.945  0.00  0.00           H
ATOM   1363  C   VAL X  78      47.423  45.674  27.728  0.00  0.00           C
ATOM   1364  O   VAL X  78      48.171  45.907  26.828  0.00  0.00           O
ATOM   1365  N   ILE X  79      46.308  46.458  27.958  0.00  0.00           N
ATOM   1366  H   ILE X  79      45.541  46.349  28.606  0.00  0.00           H
ATOM   1367  CA  ILE X  79      45.931  47.511  27.070  0.00  0.00           C
ATOM   1368  HA  ILE X  79      46.685  47.663  26.297  0.00  0.00           H
ATOM   1369  CB  ILE X  79      44.584  47.109  26.291  0.00  0.00           C
ATOM   1370  HB  ILE X  79      43.794  46.936  27.021  0.00  0.00           H
ATOM   1371  CG2 ILE X  79      44.241  48.314  25.320  0.00  0.00           C
ATOM   1372 HG21 ILE X  79      44.079  49.248  25.859  0.00  0.00           H
ATOM   1373 HG22 ILE X  79      45.014  48.574  24.597  0.00  0.00           H
ATOM   1374 HG23 ILE X  79      43.327  48.043  24.791  0.00  0.00           H
ATOM   1375  CG1 ILE X  79      44.736  45.813  25.494  0.00  0.00           C
ATOM   1376 HG12 ILE X  79      44.885  44.949  26.143  0.00  0.00           H
ATOM   1377 HG13 ILE X  79      45.629  45.943  24.883  0.00  0.00           H
ATOM   1378  CD1 ILE X  79      43.579  45.517  24.531  0.00  0.00           C
ATOM   1379 HD11 ILE X  79      43.631  44.495  24.155  0.00  0.00           H
ATOM   1380 HD12 ILE X  79      42.681  45.520  25.148  0.00  0.00           H
ATOM   1381 HD13 ILE X  79      43.589  46.267  23.740  0.00  0.00           H
ATOM   1382  C   ILE X  79      45.844  48.935  27.683  0.00  0.00           C
ATOM   1383  O   ILE X  79      45.184  49.070  28.677  0.00  0.00           O
ATOM   1384  N   GLN X  80      46.422  50.050  27.150  0.00  0.00           N
ATOM   1385  H   GLN X  80      47.049  49.786  26.403  0.00  0.00           H
ATOM   1386  CA  GLN X  80      46.400  51.444  27.561  0.00  0.00           C
ATOM   1387  HA  GLN X  80      46.403  51.497  28.649  0.00  0.00           H
ATOM   1388  CB  GLN X  80      47.713  52.127  27.004  0.00  0.00           C
ATOM   1389  HB2 GLN X  80      47.887  51.814  25.975  0.00  0.00           H
ATOM   1390  HB3 GLN X  80      48.521  51.726  27.616  0.00  0.00           H
ATOM   1391  CG  GLN X  80      47.857  53.633  26.947  0.00  0.00           C
ATOM   1392  HG2 GLN X  80      47.106  54.116  26.322  0.00  0.00           H
ATOM   1393  HG3 GLN X  80      48.802  53.939  26.497  0.00  0.00           H
ATOM   1394  CD  GLN X  80      47.790  54.130  28.412  0.00  0.00           C
ATOM   1395  OE1 GLN X  80      46.771  54.025  29.175  0.00  0.00           O
ATOM   1396  NE2 GLN X  80      48.877  54.589  29.002  0.00  0.00           N
ATOM   1397 HE21 GLN X  80      49.722  54.730  28.467  0.00  0.00           H
ATOM   1398 HE22 GLN X  80      48.815  55.050  29.898  0.00  0.00           H
ATOM   1399  C   GLN X  80      45.090  52.142  26.933  0.00  0.00           C
ATOM   1400  O   GLN X  80      44.972  52.094  25.693  0.00  0.00           O
ATOM   1401  N   GLY X  81      44.072  52.399  27.777  0.00  0.00           N
ATOM   1402  H   GLY X  81      44.264  52.431  28.768  0.00  0.00           H
ATOM   1403  CA  GLY X  81      42.764  52.824  27.199  0.00  0.00           C
ATOM   1404  HA2 GLY X  81      43.012  53.767  26.711  0.00  0.00           H
ATOM   1405  HA3 GLY X  81      42.427  52.300  26.305  0.00  0.00           H
ATOM   1406  C   GLY X  81      41.558  53.070  28.150  0.00  0.00           C
ATOM   1407  O   GLY X  81      41.755  52.885  29.354  0.00  0.00           O
ATOM   1408  N   GLU X  82      40.356  53.310  27.640  0.00  0.00           N
ATOM   1409  H   GLU X  82      40.343  53.360  26.631  0.00  0.00           H
ATOM   1410  CA  GLU X  82      39.142  53.460  28.405  0.00  0.00           C
ATOM   1411  HA  GLU X  82      39.406  53.530  29.460  0.00  0.00           H
ATOM   1412  CB  GLU X  82      38.577  54.781  27.848  0.00  0.00           C
ATOM   1413  HB2 GLU X  82      38.552  54.672  26.764  0.00  0.00           H
ATOM   1414  HB3 GLU X  82      39.378  55.495  28.039  0.00  0.00           H
ATOM   1415  CG  GLU X  82      37.289  55.194  28.475  0.00  0.00           C
ATOM   1416  HG2 GLU X  82      37.418  55.121  29.554  0.00  0.00           H
ATOM   1417  HG3 GLU X  82      36.549  54.469  28.134  0.00  0.00           H
ATOM   1418  CD  GLU X  82      36.850  56.562  28.140  0.00  0.00           C
ATOM   1419  OE1 GLU X  82      37.554  57.226  27.300  0.00  0.00           O
ATOM   1420  OE2 GLU X  82      35.945  57.131  28.813  0.00  0.00           O
ATOM   1421  C   GLU X  82      38.218  52.279  28.112  0.00  0.00           C
ATOM   1422  O   GLU X  82      38.041  51.918  26.942  0.00  0.00           O
ATOM   1423  N   TYR X  83      37.654  51.661  29.174  0.00  0.00           N
ATOM   1424  H   TYR X  83      37.859  51.949  30.120  0.00  0.00           H
ATOM   1425  CA  TYR X  83      37.056  50.319  29.010  0.00  0.00           C
ATOM   1426  HA  TYR X  83      37.729  49.490  28.792  0.00  0.00           H
ATOM   1427  CB  TYR X  83      36.289  49.920  30.275  0.00  0.00           C
ATOM   1428  HB2 TYR X  83      35.605  49.092  30.090  0.00  0.00           H
ATOM   1429  HB3 TYR X  83      35.627  50.732  30.578  0.00  0.00           H
ATOM   1430  CG  TYR X  83      37.125  49.495  31.507  0.00  0.00           C
ATOM   1431  CD1 TYR X  83      37.840  48.262  31.551  0.00  0.00           C
ATOM   1432  HD1 TYR X  83      37.888  47.628  30.677  0.00  0.00           H
ATOM   1433  CE1 TYR X  83      38.482  47.863  32.679  0.00  0.00           C
ATOM   1434  HE1 TYR X  83      39.131  47.002  32.628  0.00  0.00           H
ATOM   1435  CZ  TYR X  83      38.614  48.747  33.811  0.00  0.00           C
ATOM   1436  OH  TYR X  83      39.256  48.492  34.948  0.00  0.00           O
ATOM   1437  HH  TYR X  83      40.040  47.976  34.749  0.00  0.00           H
ATOM   1438  CE2 TYR X  83      37.952  49.962  33.728  0.00  0.00           C
ATOM   1439  HE2 TYR X  83      38.047  50.700  34.510  0.00  0.00           H
ATOM   1440  CD2 TYR X  83      37.166  50.330  32.638  0.00  0.00           C
ATOM   1441  HD2 TYR X  83      36.630  51.268  32.648  0.00  0.00           H
ATOM   1442  C   TYR X  83      35.948  50.339  27.899  0.00  0.00           C
ATOM   1443  O   TYR X  83      35.885  49.489  27.019  0.00  0.00           O
ATOM   1444  N   GLU X  84      35.028  51.306  27.913  0.00  0.00           N
ATOM   1445  H   GLU X  84      34.849  51.848  28.747  0.00  0.00           H
ATOM   1446  CA  GLU X  84      34.035  51.461  26.842  0.00  0.00           C
ATOM   1447  HA  GLU X  84      33.390  50.583  26.881  0.00  0.00           H
ATOM   1448  CB  GLU X  84      33.242  52.801  27.000  0.00  0.00           C
ATOM   1449  HB2 GLU X  84      32.680  52.899  26.071  0.00  0.00           H
ATOM   1450  HB3 GLU X  84      33.941  53.599  27.250  0.00  0.00           H
ATOM   1451  CG  GLU X  84      32.210  52.768  28.135  0.00  0.00           C
ATOM   1452  HG2 GLU X  84      31.819  51.757  28.246  0.00  0.00           H
ATOM   1453  HG3 GLU X  84      31.319  53.378  27.983  0.00  0.00           H
ATOM   1454  CD  GLU X  84      32.814  53.192  29.520  0.00  0.00           C
ATOM   1455  OE1 GLU X  84      32.485  54.341  29.967  0.00  0.00           O
ATOM   1456  OE2 GLU X  84      33.499  52.360  30.192  0.00  0.00           O
ATOM   1457  C   GLU X  84      34.609  51.454  25.415  0.00  0.00           C
ATOM   1458  O   GLU X  84      34.185  50.690  24.586  0.00  0.00           O
ATOM   1459  N   SER X  85      35.694  52.156  25.184  0.00  0.00           N
ATOM   1460  H   SER X  85      36.025  52.655  25.998  0.00  0.00           H
ATOM   1461  CA  SER X  85      36.348  52.349  23.912  0.00  0.00           C
ATOM   1462  HA  SER X  85      35.660  52.509  23.081  0.00  0.00           H
ATOM   1463  CB  SER X  85      37.270  53.574  23.992  0.00  0.00           C
ATOM   1464  HB2 SER X  85      37.798  53.684  23.045  0.00  0.00           H
ATOM   1465  HB3 SER X  85      38.162  53.395  24.593  0.00  0.00           H
ATOM   1466  OG  SER X  85      36.632  54.747  24.338  0.00  0.00           O
ATOM   1467  HG  SER X  85      37.318  55.414  24.413  0.00  0.00           H
ATOM   1468  C   SER X  85      37.122  51.098  23.505  0.00  0.00           C
ATOM   1469  O   SER X  85      37.028  50.668  22.347  0.00  0.00           O
ATOM   1470  N   VAL X  86      37.792  50.452  24.537  0.00  0.00           N
ATOM   1471  H   VAL X  86      37.775  50.766  25.497  0.00  0.00           H
ATOM   1472  CA  VAL X  86      38.507  49.203  24.259  0.00  0.00           C
ATOM   1473  HA  VAL X  86      39.144  49.400  23.397  0.00  0.00           H
ATOM   1474  CB  VAL X  86      39.588  48.924  25.308  0.00  0.00           C
ATOM   1475  HB  VAL X  86      39.021  48.954  26.238  0.00  0.00           H
ATOM   1476  CG1 VAL X  86      40.403  47.689  25.235  0.00  0.00           C
ATOM   1477 HG11 VAL X  86      40.885  47.562  24.266  0.00  0.00           H
ATOM   1478 HG12 VAL X  86      41.172  47.740  26.006  0.00  0.00           H
ATOM   1479 HG13 VAL X  86      39.748  46.829  25.373  0.00  0.00           H
ATOM   1480  CG2 VAL X  86      40.561  50.163  25.459  0.00  0.00           C
ATOM   1481 HG21 VAL X  86      41.261  50.219  24.625  0.00  0.00           H
ATOM   1482 HG22 VAL X  86      40.063  51.133  25.484  0.00  0.00           H
ATOM   1483 HG23 VAL X  86      41.269  50.061  26.282  0.00  0.00           H
ATOM   1484  C   VAL X  86      37.598  48.041  23.924  0.00  0.00           C
ATOM   1485  O   VAL X  86      38.024  47.194  23.125  0.00  0.00           O
ATOM   1486  N   LEU X  87      36.476  47.889  24.531  0.00  0.00           N
ATOM   1487  H   LEU X  87      36.218  48.659  25.133  0.00  0.00           H
ATOM   1488  CA  LEU X  87      35.487  46.882  24.126  0.00  0.00           C
ATOM   1489  HA  LEU X  87      35.940  45.893  24.059  0.00  0.00           H
ATOM   1490  CB  LEU X  87      34.354  46.868  25.179  0.00  0.00           C
ATOM   1491  HB2 LEU X  87      33.412  46.501  24.772  0.00  0.00           H
ATOM   1492  HB3 LEU X  87      34.030  47.899  25.320  0.00  0.00           H
ATOM   1493  CG  LEU X  87      34.678  46.140  26.518  0.00  0.00           C
ATOM   1494  HG  LEU X  87      35.751  46.190  26.700  0.00  0.00           H
ATOM   1495  CD1 LEU X  87      33.891  46.656  27.784  0.00  0.00           C
ATOM   1496 HD11 LEU X  87      34.367  47.594  28.072  0.00  0.00           H
ATOM   1497 HD12 LEU X  87      32.835  46.678  27.516  0.00  0.00           H
ATOM   1498 HD13 LEU X  87      34.000  45.852  28.511  0.00  0.00           H
ATOM   1499  CD2 LEU X  87      34.464  44.631  26.318  0.00  0.00           C
ATOM   1500 HD21 LEU X  87      33.416  44.449  26.079  0.00  0.00           H
ATOM   1501 HD22 LEU X  87      34.955  44.386  25.376  0.00  0.00           H
ATOM   1502 HD23 LEU X  87      34.753  44.069  27.206  0.00  0.00           H
ATOM   1503  C   LEU X  87      34.968  47.158  22.723  0.00  0.00           C
ATOM   1504  O   LEU X  87      35.126  46.295  21.875  0.00  0.00           O
ATOM   1505  N   ARG X  88      34.676  48.434  22.404  0.00  0.00           N
ATOM   1506  H   ARG X  88      34.766  49.149  23.112  0.00  0.00           H
ATOM   1507  CA  ARG X  88      34.208  48.907  21.175  0.00  0.00           C
ATOM   1508  HA  ARG X  88      33.225  48.477  20.984  0.00  0.00           H
ATOM   1509  CB  ARG X  88      33.870  50.405  21.229  0.00  0.00           C
ATOM   1510  HB2 ARG X  88      34.709  50.951  20.797  0.00  0.00           H
ATOM   1511  HB3 ARG X  88      33.666  50.712  22.254  0.00  0.00           H
ATOM   1512  CG  ARG X  88      32.667  50.930  20.364  0.00  0.00           C
ATOM   1513  HG2 ARG X  88      31.835  50.267  20.601  0.00  0.00           H
ATOM   1514  HG3 ARG X  88      32.881  50.896  19.296  0.00  0.00           H
ATOM   1515  CD  ARG X  88      32.257  52.357  20.612  0.00  0.00           C
ATOM   1516  HD2 ARG X  88      33.052  53.028  20.287  0.00  0.00           H
ATOM   1517  HD3 ARG X  88      32.090  52.518  21.677  0.00  0.00           H
ATOM   1518  NE  ARG X  88      31.019  52.676  19.782  0.00  0.00           N
ATOM   1519  HE  ARG X  88      31.196  52.912  18.816  0.00  0.00           H
ATOM   1520  CZ  ARG X  88      29.788  52.631  20.128  0.00  0.00           C
ATOM   1521  NH1 ARG X  88      29.456  52.583  21.318  0.00  0.00           N
ATOM   1522 HH11 ARG X  88      28.519  52.331  21.598  0.00  0.00           H
ATOM   1523 HH12 ARG X  88      30.012  52.885  22.106  0.00  0.00           H
ATOM   1524  NH2 ARG X  88      28.820  52.625  19.254  0.00  0.00           N
ATOM   1525 HH21 ARG X  88      27.861  52.833  19.489  0.00  0.00           H
ATOM   1526 HH22 ARG X  88      29.077  52.717  18.281  0.00  0.00           H
ATOM   1527  C   ARG X  88      35.002  48.550  19.881  0.00  0.00           C
ATOM   1528  O   ARG X  88      34.424  48.580  18.773  0.00  0.00           O
ATOM   1529  N   ASP X  89      36.279  48.242  20.025  0.00  0.00           N
ATOM   1530  H   ASP X  89      36.694  48.345  20.940  0.00  0.00           H
ATOM   1531  CA  ASP X  89      37.294  47.953  19.013  0.00  0.00           C
ATOM   1532  HA  ASP X  89      37.021  48.421  18.067  0.00  0.00           H
ATOM   1533  CB  ASP X  89      38.625  48.574  19.502  0.00  0.00           C
ATOM   1534  HB2 ASP X  89      39.428  48.106  18.933  0.00  0.00           H
ATOM   1535  HB3 ASP X  89      38.951  48.227  20.483  0.00  0.00           H
ATOM   1536  CG  ASP X  89      38.721  50.075  19.458  0.00  0.00           C
ATOM   1537  OD1 ASP X  89      39.722  50.582  19.949  0.00  0.00           O
ATOM   1538  OD2 ASP X  89      37.965  50.716  18.713  0.00  0.00           O
ATOM   1539  C   ASP X  89      37.469  46.418  18.802  0.00  0.00           C
ATOM   1540  O   ASP X  89      37.926  46.015  17.715  0.00  0.00           O
ATOM   1541  N   HID X  90      37.212  45.628  19.891  0.00  0.00           N
ATOM   1542  H   HID X  90      36.789  46.042  20.709  0.00  0.00           H
ATOM   1543  CA  HID X  90      37.298  44.202  19.695  0.00  0.00           C
ATOM   1544  HA  HID X  90      37.847  43.933  18.793  0.00  0.00           H
ATOM   1545  CB  HID X  90      38.142  43.822  20.918  0.00  0.00           C
ATOM   1546  HB2 HID X  90      38.284  42.741  20.889  0.00  0.00           H
ATOM   1547  HB3 HID X  90      37.638  44.120  21.837  0.00  0.00           H
ATOM   1548  CG  HID X  90      39.506  44.370  21.026  0.00  0.00           C
ATOM   1549  ND1 HID X  90      39.851  45.536  21.591  0.00  0.00           N
ATOM   1550  HD1 HID X  90      39.266  46.181  22.102  0.00  0.00           H
ATOM   1551  CE1 HID X  90      41.221  45.554  21.630  0.00  0.00           C
ATOM   1552  HE1 HID X  90      41.811  46.341  22.078  0.00  0.00           H
ATOM   1553  NE2 HID X  90      41.750  44.426  21.057  0.00  0.00           N
ATOM   1554  CD2 HID X  90      40.659  43.687  20.663  0.00  0.00           C
ATOM   1555  HD2 HID X  90      40.738  42.763  20.109  0.00  0.00           H
ATOM   1556  C   HID X  90      35.856  43.505  19.619  0.00  0.00           C
ATOM   1557  O   HID X  90      35.757  42.426  19.030  0.00  0.00           O
ATOM   1558  N   VAL X  91      34.797  43.948  20.320  0.00  0.00           N
ATOM   1559  H   VAL X  91      34.792  44.892  20.678  0.00  0.00           H
ATOM   1560  CA  VAL X  91      33.559  43.217  20.619  0.00  0.00           C
ATOM   1561  HA  VAL X  91      33.935  42.362  21.180  0.00  0.00           H
ATOM   1562  CB  VAL X  91      32.628  44.027  21.508  0.00  0.00           C
ATOM   1563  HB  VAL X  91      32.729  45.101  21.355  0.00  0.00           H
ATOM   1564  CG1 VAL X  91      31.156  43.706  21.483  0.00  0.00           C
ATOM   1565 HG11 VAL X  91      30.960  42.636  21.413  0.00  0.00           H
ATOM   1566 HG12 VAL X  91      30.798  44.270  22.344  0.00  0.00           H
ATOM   1567 HG13 VAL X  91      30.749  44.178  20.589  0.00  0.00           H
ATOM   1568  CG2 VAL X  91      33.117  43.810  22.942  0.00  0.00           C
ATOM   1569 HG21 VAL X  91      32.966  42.802  23.328  0.00  0.00           H
ATOM   1570 HG22 VAL X  91      34.154  44.115  23.083  0.00  0.00           H
ATOM   1571 HG23 VAL X  91      32.524  44.551  23.478  0.00  0.00           H
ATOM   1572  C   VAL X  91      32.872  42.640  19.372  0.00  0.00           C
ATOM   1573  O   VAL X  91      32.771  41.357  19.303  0.00  0.00           O
ATOM   1574  N   GLN X  92      32.509  43.446  18.370  0.00  0.00           N
ATOM   1575  H   GLN X  92      32.737  44.424  18.477  0.00  0.00           H
ATOM   1576  CA  GLN X  92      32.044  42.968  17.045  0.00  0.00           C
ATOM   1577  HA  GLN X  92      31.422  42.080  17.161  0.00  0.00           H
ATOM   1578  CB  GLN X  92      31.092  43.949  16.332  0.00  0.00           C
ATOM   1579  HB2 GLN X  92      31.020  43.836  15.251  0.00  0.00           H
ATOM   1580  HB3 GLN X  92      31.623  44.898  16.409  0.00  0.00           H
ATOM   1581  CG  GLN X  92      29.737  43.997  17.087  0.00  0.00           C
ATOM   1582  HG2 GLN X  92      29.822  43.807  18.157  0.00  0.00           H
ATOM   1583  HG3 GLN X  92      29.117  43.212  16.654  0.00  0.00           H
ATOM   1584  CD  GLN X  92      29.038  45.348  16.927  0.00  0.00           C
ATOM   1585  OE1 GLN X  92      29.599  46.273  16.408  0.00  0.00           O
ATOM   1586  NE2 GLN X  92      27.837  45.483  17.383  0.00  0.00           N
ATOM   1587 HE21 GLN X  92      27.381  46.367  17.205  0.00  0.00           H
ATOM   1588 HE22 GLN X  92      27.429  44.718  17.901  0.00  0.00           H
ATOM   1589  C   GLN X  92      33.153  42.582  16.128  0.00  0.00           C
ATOM   1590  O   GLN X  92      32.952  41.779  15.215  0.00  0.00           O
ATOM   1591  N   LYS X  93      34.396  42.926  16.366  0.00  0.00           N
ATOM   1592  H   LYS X  93      34.635  43.434  17.205  0.00  0.00           H
ATOM   1593  CA  LYS X  93      35.604  42.542  15.531  0.00  0.00           C
ATOM   1594  HA  LYS X  93      35.271  42.661  14.500  0.00  0.00           H
ATOM   1595  CB  LYS X  93      36.732  43.579  15.787  0.00  0.00           C
ATOM   1596  HB2 LYS X  93      36.737  43.644  16.875  0.00  0.00           H
ATOM   1597  HB3 LYS X  93      36.421  44.552  15.408  0.00  0.00           H
ATOM   1598  CG  LYS X  93      38.091  43.115  15.337  0.00  0.00           C
ATOM   1599  HG2 LYS X  93      38.130  42.995  14.254  0.00  0.00           H
ATOM   1600  HG3 LYS X  93      38.204  42.155  15.842  0.00  0.00           H
ATOM   1601  CD  LYS X  93      39.368  43.964  15.739  0.00  0.00           C
ATOM   1602  HD2 LYS X  93      39.589  43.798  16.793  0.00  0.00           H
ATOM   1603  HD3 LYS X  93      39.165  45.025  15.598  0.00  0.00           H
ATOM   1604  CE  LYS X  93      40.563  43.561  14.897  0.00  0.00           C
ATOM   1605  HE2 LYS X  93      40.206  43.660  13.872  0.00  0.00           H
ATOM   1606  HE3 LYS X  93      40.890  42.577  15.231  0.00  0.00           H
ATOM   1607  NZ  LYS X  93      41.637  44.535  15.019  0.00  0.00           N
ATOM   1608  HZ1 LYS X  93      42.176  44.379  15.859  0.00  0.00           H
ATOM   1609  HZ2 LYS X  93      42.313  44.606  14.272  0.00  0.00           H
ATOM   1610  HZ3 LYS X  93      41.113  45.385  15.168  0.00  0.00           H
ATOM   1611  C   LYS X  93      36.037  41.020  15.773  0.00  0.00           C
ATOM   1612  O   LYS X  93      36.089  40.289  14.763  0.00  0.00           O
ATOM   1613  N   TRP X  94      36.194  40.582  17.025  0.00  0.00           N
ATOM   1614  H   TRP X  94      35.924  41.174  17.797  0.00  0.00           H
ATOM   1615  CA  TRP X  94      36.514  39.134  17.334  0.00  0.00           C
ATOM   1616  HA  TRP X  94      36.886  38.598  16.461  0.00  0.00           H
ATOM   1617  CB  TRP X  94      37.372  38.974  18.630  0.00  0.00           C
ATOM   1618  HB2 TRP X  94      37.465  37.919  18.889  0.00  0.00           H
ATOM   1619  HB3 TRP X  94      36.957  39.628  19.396  0.00  0.00           H
ATOM   1620  CG  TRP X  94      38.807  39.379  18.605  0.00  0.00           C
ATOM   1621  CD1 TRP X  94      39.614  39.243  17.475  0.00  0.00           C
ATOM   1622  HD1 TRP X  94      39.394  38.954  16.458  0.00  0.00           H
ATOM   1623  NE1 TRP X  94      40.971  39.558  17.890  0.00  0.00           N
ATOM   1624  HE1 TRP X  94      41.698  39.298  17.239  0.00  0.00           H
ATOM   1625  CE2 TRP X  94      41.003  39.957  19.229  0.00  0.00           C
ATOM   1626  CZ2 TRP X  94      42.016  40.237  20.133  0.00  0.00           C
ATOM   1627  HZ2 TRP X  94      43.054  40.141  19.852  0.00  0.00           H
ATOM   1628  CH2 TRP X  94      41.769  40.440  21.522  0.00  0.00           C
ATOM   1629  HH2 TRP X  94      42.563  40.562  22.243  0.00  0.00           H
ATOM   1630  CZ3 TRP X  94      40.465  40.312  21.991  0.00  0.00           C
ATOM   1631  HZ3 TRP X  94      40.308  40.410  23.055  0.00  0.00           H
ATOM   1632  CE3 TRP X  94      39.434  40.064  21.087  0.00  0.00           C
ATOM   1633  HE3 TRP X  94      38.449  39.882  21.490  0.00  0.00           H
ATOM   1634  CD2 TRP X  94      39.651  39.778  19.704  0.00  0.00           C
ATOM   1635  C   TRP X  94      35.242  38.340  17.550  0.00  0.00           C
ATOM   1636  O   TRP X  94      35.397  37.159  17.897  0.00  0.00           O
ATOM   1637  N   ASN X  95      33.965  38.773  17.245  0.00  0.00           N
ATOM   1638  H   ASN X  95      33.841  39.699  16.860  0.00  0.00           H
ATOM   1639  CA  ASN X  95      32.764  38.007  17.513  0.00  0.00           C
ATOM   1640  HA  ASN X  95      31.993  38.745  17.293  0.00  0.00           H
ATOM   1641  CB  ASN X  95      32.804  36.817  16.539  0.00  0.00           C
ATOM   1642  HB2 ASN X  95      31.813  36.365  16.569  0.00  0.00           H
ATOM   1643  HB3 ASN X  95      33.471  36.056  16.946  0.00  0.00           H
ATOM   1644  CG  ASN X  95      33.149  37.194  15.147  0.00  0.00           C
ATOM   1645  OD1 ASN X  95      34.211  36.811  14.643  0.00  0.00           O
ATOM   1646  ND2 ASN X  95      32.306  38.038  14.551  0.00  0.00           N
ATOM   1647 HD21 ASN X  95      31.426  38.376  14.915  0.00  0.00           H
ATOM   1648 HD22 ASN X  95      32.531  38.267  13.593  0.00  0.00           H
ATOM   1649  C   ASN X  95      32.483  37.706  19.042  0.00  0.00           C
ATOM   1650  O   ASN X  95      31.836  36.687  19.319  0.00  0.00           O
ATOM   1651  N   ILE X  96      32.753  38.631  19.960  0.00  0.00           N
ATOM   1652  H   ILE X  96      33.022  39.548  19.634  0.00  0.00           H
ATOM   1653  CA  ILE X  96      32.337  38.640  21.346  0.00  0.00           C
ATOM   1654  HA  ILE X  96      32.753  37.766  21.848  0.00  0.00           H
ATOM   1655  CB  ILE X  96      33.084  39.812  22.122  0.00  0.00           C
ATOM   1656  HB  ILE X  96      32.665  40.734  21.720  0.00  0.00           H
ATOM   1657  CG2 ILE X  96      32.878  39.772  23.637  0.00  0.00           C
ATOM   1658 HG21 ILE X  96      33.229  38.833  24.065  0.00  0.00           H
ATOM   1659 HG22 ILE X  96      33.388  40.557  24.195  0.00  0.00           H
ATOM   1660 HG23 ILE X  96      31.804  39.902  23.770  0.00  0.00           H
ATOM   1661  CG1 ILE X  96      34.634  39.733  21.919  0.00  0.00           C
ATOM   1662 HG12 ILE X  96      35.096  40.466  22.581  0.00  0.00           H
ATOM   1663 HG13 ILE X  96      34.789  40.079  20.897  0.00  0.00           H
ATOM   1664  CD1 ILE X  96      35.348  38.454  22.045  0.00  0.00           C
ATOM   1665 HD11 ILE X  96      35.027  37.735  21.292  0.00  0.00           H
ATOM   1666 HD12 ILE X  96      36.410  38.634  21.877  0.00  0.00           H
ATOM   1667 HD13 ILE X  96      35.213  37.961  23.008  0.00  0.00           H
ATOM   1668  C   ILE X  96      30.832  38.574  21.730  0.00  0.00           C
ATOM   1669  O   ILE X  96      30.050  39.381  21.174  0.00  0.00           O
ATOM   1670  N   THR X  97      30.525  37.642  22.582  0.00  0.00           N
ATOM   1671  H   THR X  97      31.257  37.150  23.074  0.00  0.00           H
ATOM   1672  CA  THR X  97      29.124  37.314  22.948  0.00  0.00           C
ATOM   1673  HA  THR X  97      28.452  38.000  22.432  0.00  0.00           H
ATOM   1674  CB  THR X  97      28.762  35.893  22.545  0.00  0.00           C
ATOM   1675  HB  THR X  97      27.702  35.738  22.746  0.00  0.00           H
ATOM   1676  CG2 THR X  97      29.052  35.663  21.078  0.00  0.00           C
ATOM   1677 HG21 THR X  97      30.129  35.519  20.996  0.00  0.00           H
ATOM   1678 HG22 THR X  97      28.533  34.802  20.657  0.00  0.00           H
ATOM   1679 HG23 THR X  97      28.685  36.508  20.494  0.00  0.00           H
ATOM   1680  OG1 THR X  97      29.458  34.837  23.233  0.00  0.00           O
ATOM   1681  HG1 THR X  97      28.957  34.624  24.024  0.00  0.00           H
ATOM   1682  C   THR X  97      28.727  37.558  24.434  0.00  0.00           C
ATOM   1683  O   THR X  97      27.561  37.834  24.689  0.00  0.00           O
ATOM   1684  N   GLN X  98      29.695  37.598  25.291  0.00  0.00           N
ATOM   1685  H   GLN X  98      30.608  37.439  24.889  0.00  0.00           H
ATOM   1686  CA  GLN X  98      29.619  37.904  26.702  0.00  0.00           C
ATOM   1687  HA  GLN X  98      29.015  38.805  26.808  0.00  0.00           H
ATOM   1688  CB  GLN X  98      29.005  36.807  27.516  0.00  0.00           C
ATOM   1689  HB2 GLN X  98      27.986  36.643  27.166  0.00  0.00           H
ATOM   1690  HB3 GLN X  98      28.785  37.046  28.557  0.00  0.00           H
ATOM   1691  CG  GLN X  98      29.695  35.473  27.448  0.00  0.00           C
ATOM   1692  HG2 GLN X  98      29.775  35.061  28.454  0.00  0.00           H
ATOM   1693  HG3 GLN X  98      30.746  35.588  27.181  0.00  0.00           H
ATOM   1694  CD  GLN X  98      29.050  34.472  26.471  0.00  0.00           C
ATOM   1695  OE1 GLN X  98      28.047  34.654  25.791  0.00  0.00           O
ATOM   1696  NE2 GLN X  98      29.724  33.300  26.354  0.00  0.00           N
ATOM   1697 HE21 GLN X  98      29.126  32.573  25.989  0.00  0.00           H
ATOM   1698 HE22 GLN X  98      30.573  33.093  26.861  0.00  0.00           H
ATOM   1699  C   GLN X  98      30.955  38.373  27.286  0.00  0.00           C
ATOM   1700  O   GLN X  98      31.948  38.287  26.581  0.00  0.00           O
ATOM   1701  N   VAL X  99      31.001  38.801  28.575  0.00  0.00           N
ATOM   1702  H   VAL X  99      30.125  38.758  29.076  0.00  0.00           H
ATOM   1703  CA  VAL X  99      32.241  39.308  29.202  0.00  0.00           C
ATOM   1704  HA  VAL X  99      33.094  38.692  28.920  0.00  0.00           H
ATOM   1705  CB  VAL X  99      32.293  40.833  29.140  0.00  0.00           C
ATOM   1706  HB  VAL X  99      31.310  41.090  29.535  0.00  0.00           H
ATOM   1707  CG1 VAL X  99      33.498  41.516  29.853  0.00  0.00           C
ATOM   1708 HG11 VAL X  99      33.306  41.418  30.921  0.00  0.00           H
ATOM   1709 HG12 VAL X  99      34.392  40.992  29.516  0.00  0.00           H
ATOM   1710 HG13 VAL X  99      33.598  42.580  29.638  0.00  0.00           H
ATOM   1711  CG2 VAL X  99      32.389  41.300  27.643  0.00  0.00           C
ATOM   1712 HG21 VAL X  99      33.257  40.910  27.111  0.00  0.00           H
ATOM   1713 HG22 VAL X  99      31.499  40.983  27.098  0.00  0.00           H
ATOM   1714 HG23 VAL X  99      32.474  42.386  27.626  0.00  0.00           H
ATOM   1715  C   VAL X  99      32.182  38.949  30.714  0.00  0.00           C
ATOM   1716  O   VAL X  99      31.110  39.009  31.268  0.00  0.00           O
ATOM   1717  N   THR X 100      33.300  38.638  31.321  0.00  0.00           N
ATOM   1718  H   THR X 100      34.217  38.692  30.902  0.00  0.00           H
ATOM   1719  CA  THR X 100      33.351  38.325  32.710  0.00  0.00           C
ATOM   1720  HA  THR X 100      32.434  38.707  33.158  0.00  0.00           H
ATOM   1721  CB  THR X 100      33.643  36.817  32.954  0.00  0.00           C
ATOM   1722  HB  THR X 100      33.469  36.643  34.016  0.00  0.00           H
ATOM   1723  CG2 THR X 100      32.920  35.828  32.151  0.00  0.00           C
ATOM   1724 HG21 THR X 100      33.278  35.791  31.123  0.00  0.00           H
ATOM   1725 HG22 THR X 100      32.935  34.831  32.591  0.00  0.00           H
ATOM   1726 HG23 THR X 100      31.862  36.079  32.081  0.00  0.00           H
ATOM   1727  OG1 THR X 100      35.048  36.494  32.823  0.00  0.00           O
ATOM   1728  HG1 THR X 100      35.118  35.676  33.322  0.00  0.00           H
ATOM   1729  C   THR X 100      34.343  39.308  33.406  0.00  0.00           C
ATOM   1730  O   THR X 100      35.401  39.547  32.863  0.00  0.00           O
ATOM   1731  N   LEU X 101      33.895  39.877  34.532  0.00  0.00           N
ATOM   1732  H   LEU X 101      32.970  39.589  34.817  0.00  0.00           H
ATOM   1733  CA  LEU X 101      34.479  40.945  35.335  0.00  0.00           C
ATOM   1734  HA  LEU X 101      35.344  41.292  34.771  0.00  0.00           H
ATOM   1735  CB  LEU X 101      33.544  42.132  35.566  0.00  0.00           C
ATOM   1736  HB2 LEU X 101      34.032  42.959  36.083  0.00  0.00           H
ATOM   1737  HB3 LEU X 101      32.800  41.802  36.291  0.00  0.00           H
ATOM   1738  CG  LEU X 101      32.842  42.778  34.324  0.00  0.00           C
ATOM   1739  HG  LEU X 101      32.146  42.086  33.852  0.00  0.00           H
ATOM   1740  CD1 LEU X 101      31.985  43.979  34.812  0.00  0.00           C
ATOM   1741 HD11 LEU X 101      32.643  44.730  35.249  0.00  0.00           H
ATOM   1742 HD12 LEU X 101      31.375  44.492  34.068  0.00  0.00           H
ATOM   1743 HD13 LEU X 101      31.297  43.705  35.611  0.00  0.00           H
ATOM   1744  CD2 LEU X 101      33.837  43.444  33.399  0.00  0.00           C
ATOM   1745 HD21 LEU X 101      34.638  42.737  33.181  0.00  0.00           H
ATOM   1746 HD22 LEU X 101      33.340  43.795  32.495  0.00  0.00           H
ATOM   1747 HD23 LEU X 101      34.302  44.260  33.953  0.00  0.00           H
ATOM   1748  C   LEU X 101      34.983  40.527  36.727  0.00  0.00           C
ATOM   1749  O   LEU X 101      34.445  39.586  37.253  0.00  0.00           O
ATOM   1750  N   ASP X 102      35.985  41.260  37.397  0.00  0.00           N
ATOM   1751  H   ASP X 102      36.314  42.076  36.902  0.00  0.00           H
ATOM   1752  CA  ASP X 102      36.345  41.134  38.841  0.00  0.00           C
ATOM   1753  HA  ASP X 102      36.308  40.054  38.981  0.00  0.00           H
ATOM   1754  CB  ASP X 102      37.762  41.544  39.216  0.00  0.00           C
ATOM   1755  HB2 ASP X 102      37.826  41.136  40.225  0.00  0.00           H
ATOM   1756  HB3 ASP X 102      37.874  42.619  39.074  0.00  0.00           H
ATOM   1757  CG  ASP X 102      38.836  40.925  38.350  0.00  0.00           C
ATOM   1758  OD1 ASP X 102      40.015  41.348  38.423  0.00  0.00           O
ATOM   1759  OD2 ASP X 102      38.511  39.844  37.750  0.00  0.00           O
ATOM   1760  C   ASP X 102      35.337  41.795  39.881  0.00  0.00           C
ATOM   1761  O   ASP X 102      35.101  42.997  39.718  0.00  0.00           O
ATOM   1762  N   ALA X 103      34.798  41.102  40.831  0.00  0.00           N
ATOM   1763  H   ALA X 103      34.970  40.109  40.771  0.00  0.00           H
ATOM   1764  CA  ALA X 103      33.737  41.631  41.768  0.00  0.00           C
ATOM   1765  HA  ALA X 103      33.217  42.473  41.314  0.00  0.00           H
ATOM   1766  CB  ALA X 103      32.704  40.510  42.094  0.00  0.00           C
ATOM   1767  HB1 ALA X 103      32.974  39.690  42.760  0.00  0.00           H
ATOM   1768  HB2 ALA X 103      31.818  41.002  42.496  0.00  0.00           H
ATOM   1769  HB3 ALA X 103      32.456  40.074  41.126  0.00  0.00           H
ATOM   1770  C   ALA X 103      34.344  42.261  42.975  0.00  0.00           C
ATOM   1771  O   ALA X 103      35.528  42.162  43.299  0.00  0.00           O
ATOM   1772  N   GLU X 104      33.604  43.161  43.627  0.00  0.00           N
ATOM   1773  H   GLU X 104      32.693  43.212  43.193  0.00  0.00           H
ATOM   1774  CA  GLU X 104      33.997  44.192  44.622  0.00  0.00           C
ATOM   1775  HA  GLU X 104      34.890  43.759  45.074  0.00  0.00           H
ATOM   1776  CB  GLU X 104      34.386  45.499  43.870  0.00  0.00           C
ATOM   1777  HB2 GLU X 104      34.628  46.203  44.665  0.00  0.00           H
ATOM   1778  HB3 GLU X 104      33.546  45.859  43.275  0.00  0.00           H
ATOM   1779  CG  GLU X 104      35.601  45.461  42.924  0.00  0.00           C
ATOM   1780  HG2 GLU X 104      35.679  46.423  42.417  0.00  0.00           H
ATOM   1781  HG3 GLU X 104      35.318  44.737  42.160  0.00  0.00           H
ATOM   1782  CD  GLU X 104      36.947  45.025  43.483  0.00  0.00           C
ATOM   1783  OE1 GLU X 104      37.905  44.862  42.689  0.00  0.00           O
ATOM   1784  OE2 GLU X 104      36.991  44.890  44.766  0.00  0.00           O
ATOM   1785  C   GLU X 104      32.945  44.472  45.729  0.00  0.00           C
ATOM   1786  O   GLU X 104      31.762  44.077  45.533  0.00  0.00           O
ATOM   1787  N   MET X 105      33.291  45.030  46.880  0.00  0.00           N
ATOM   1788  H   MET X 105      34.267  45.191  47.086  0.00  0.00           H
ATOM   1789  CA  MET X 105      32.272  45.629  47.711  0.00  0.00           C
ATOM   1790  HA  MET X 105      31.294  45.232  47.440  0.00  0.00           H
ATOM   1791  CB  MET X 105      32.369  45.226  49.158  0.00  0.00           C
ATOM   1792  HB2 MET X 105      32.341  44.136  49.141  0.00  0.00           H
ATOM   1793  HB3 MET X 105      31.586  45.632  49.797  0.00  0.00           H
ATOM   1794  CG  MET X 105      33.604  45.732  49.859  0.00  0.00           C
ATOM   1795  HG2 MET X 105      34.533  45.549  49.319  0.00  0.00           H
ATOM   1796  HG3 MET X 105      33.661  45.144  50.775  0.00  0.00           H
ATOM   1797  SD  MET X 105      33.547  47.445  50.358  0.00  0.00           S
ATOM   1798  CE  MET X 105      34.884  47.351  51.593  0.00  0.00           C
ATOM   1799  HE1 MET X 105      34.994  48.208  52.259  0.00  0.00           H
ATOM   1800  HE2 MET X 105      34.794  46.401  52.118  0.00  0.00           H
ATOM   1801  HE3 MET X 105      35.785  47.469  50.992  0.00  0.00           H
ATOM   1802  C   MET X 105      32.065  47.176  47.590  0.00  0.00           C
ATOM   1803  O   MET X 105      31.062  47.760  48.003  0.00  0.00           O
ATOM   1804  N   GLU X 106      33.029  47.797  46.930  0.00  0.00           N
ATOM   1805  H   GLU X 106      33.877  47.323  46.654  0.00  0.00           H
ATOM   1806  CA  GLU X 106      33.166  49.281  46.960  0.00  0.00           C
ATOM   1807  HA  GLU X 106      33.005  49.650  47.973  0.00  0.00           H
ATOM   1808  CB  GLU X 106      34.606  49.712  46.540  0.00  0.00           C
ATOM   1809  HB2 GLU X 106      34.493  50.791  46.433  0.00  0.00           H
ATOM   1810  HB3 GLU X 106      34.904  49.321  45.567  0.00  0.00           H
ATOM   1811  CG  GLU X 106      35.734  49.472  47.598  0.00  0.00           C
ATOM   1812  HG2 GLU X 106      35.376  49.559  48.624  0.00  0.00           H
ATOM   1813  HG3 GLU X 106      36.448  50.284  47.461  0.00  0.00           H
ATOM   1814  CD  GLU X 106      36.410  48.144  47.311  0.00  0.00           C
ATOM   1815  OE1 GLU X 106      35.720  47.120  47.146  0.00  0.00           O
ATOM   1816  OE2 GLU X 106      37.630  48.215  47.186  0.00  0.00           O
ATOM   1817  C   GLU X 106      32.107  49.891  46.066  0.00  0.00           C
ATOM   1818  O   GLU X 106      31.940  49.335  44.970  0.00  0.00           O
ATOM   1819  N   PRO X 107      31.605  51.139  46.397  0.00  0.00           N
ATOM   1820  CD  PRO X 107      31.724  51.828  47.645  0.00  0.00           C
ATOM   1821  HD2 PRO X 107      31.763  51.172  48.514  0.00  0.00           H
ATOM   1822  HD3 PRO X 107      32.615  52.456  47.651  0.00  0.00           H
ATOM   1823  CG  PRO X 107      30.439  52.691  47.715  0.00  0.00           C
ATOM   1824  HG2 PRO X 107      30.507  53.629  48.264  0.00  0.00           H
ATOM   1825  HG3 PRO X 107      29.630  52.108  48.155  0.00  0.00           H
ATOM   1826  CB  PRO X 107      30.095  53.117  46.311  0.00  0.00           C
ATOM   1827  HB2 PRO X 107      30.833  53.903  46.150  0.00  0.00           H
ATOM   1828  HB3 PRO X 107      29.009  53.204  46.264  0.00  0.00           H
ATOM   1829  CA  PRO X 107      30.535  51.826  45.581  0.00  0.00           C
ATOM   1830  HA  PRO X 107      29.653  51.200  45.450  0.00  0.00           H
ATOM   1831  C   PRO X 107      31.090  52.061  44.155  0.00  0.00           C
ATOM   1832  O   PRO X 107      30.349  52.182  43.161  0.00  0.00           O
ATOM   1833  N   PHE X 108      32.432  52.379  44.091  0.00  0.00           N
ATOM   1834  H   PHE X 108      33.058  52.251  44.873  0.00  0.00           H
ATOM   1835  CA  PHE X 108      33.042  53.076  42.915  0.00  0.00           C
ATOM   1836  HA  PHE X 108      32.676  54.099  42.833  0.00  0.00           H
ATOM   1837  CB  PHE X 108      34.598  53.209  43.122  0.00  0.00           C
ATOM   1838  HB2 PHE X 108      35.004  53.727  42.253  0.00  0.00           H
ATOM   1839  HB3 PHE X 108      35.034  52.212  43.047  0.00  0.00           H
ATOM   1840  CG  PHE X 108      35.040  53.810  44.492  0.00  0.00           C
ATOM   1841  CD1 PHE X 108      34.628  55.057  44.915  0.00  0.00           C
ATOM   1842  HD1 PHE X 108      33.993  55.676  44.299  0.00  0.00           H
ATOM   1843  CE1 PHE X 108      35.239  55.667  46.022  0.00  0.00           C
ATOM   1844  HE1 PHE X 108      35.104  56.702  46.298  0.00  0.00           H
ATOM   1845  CZ  PHE X 108      36.128  54.956  46.827  0.00  0.00           C
ATOM   1846  HZ  PHE X 108      36.644  55.454  47.634  0.00  0.00           H
ATOM   1847  CE2 PHE X 108      36.318  53.609  46.527  0.00  0.00           C
ATOM   1848  HE2 PHE X 108      36.996  53.059  47.162  0.00  0.00           H
ATOM   1849  CD2 PHE X 108      35.858  53.055  45.342  0.00  0.00           C
ATOM   1850  HD2 PHE X 108      35.961  52.021  45.045  0.00  0.00           H
ATOM   1851  C   PHE X 108      32.801  52.162  41.673  0.00  0.00           C
ATOM   1852  O   PHE X 108      32.610  52.672  40.555  0.00  0.00           O
ATOM   1853  N   TYR X 109      32.628  50.863  41.847  0.00  0.00           N
ATOM   1854  H   TYR X 109      32.953  50.429  42.699  0.00  0.00           H
ATOM   1855  CA  TYR X 109      32.463  49.931  40.677  0.00  0.00           C
ATOM   1856  HA  TYR X 109      32.966  50.421  39.844  0.00  0.00           H
ATOM   1857  CB  TYR X 109      33.290  48.623  40.814  0.00  0.00           C
ATOM   1858  HB2 TYR X 109      33.287  48.191  39.813  0.00  0.00           H
ATOM   1859  HB3 TYR X 109      32.702  48.046  41.527  0.00  0.00           H
ATOM   1860  CG  TYR X 109      34.678  48.906  41.341  0.00  0.00           C
ATOM   1861  CD1 TYR X 109      34.946  49.029  42.714  0.00  0.00           C
ATOM   1862  HD1 TYR X 109      34.106  48.798  43.352  0.00  0.00           H
ATOM   1863  CE1 TYR X 109      36.270  49.205  43.177  0.00  0.00           C
ATOM   1864  HE1 TYR X 109      36.549  49.175  44.220  0.00  0.00           H
ATOM   1865  CZ  TYR X 109      37.318  49.439  42.198  0.00  0.00           C
ATOM   1866  OH  TYR X 109      38.575  49.678  42.619  0.00  0.00           O
ATOM   1867  HH  TYR X 109      38.587  50.017  43.518  0.00  0.00           H
ATOM   1868  CE2 TYR X 109      36.976  49.449  40.823  0.00  0.00           C
ATOM   1869  HE2 TYR X 109      37.797  49.604  40.139  0.00  0.00           H
ATOM   1870  CD2 TYR X 109      35.725  49.106  40.371  0.00  0.00           C
ATOM   1871  HD2 TYR X 109      35.500  49.067  39.315  0.00  0.00           H
ATOM   1872  C   TYR X 109      31.032  49.717  40.230  0.00  0.00           C
ATOM   1873  O   TYR X 109      30.784  49.270  39.090  0.00  0.00           O
ATOM   1874  N   LYS X 110      30.052  50.077  41.134  0.00  0.00           N
ATOM   1875  H   LYS X 110      30.321  50.325  42.076  0.00  0.00           H
ATOM   1876  CA  LYS X 110      28.547  49.999  40.771  0.00  0.00           C
ATOM   1877  HA  LYS X 110      28.379  48.951  40.521  0.00  0.00           H
ATOM   1878  CB  LYS X 110      27.584  50.489  41.866  0.00  0.00           C
ATOM   1879  HB2 LYS X 110      26.570  50.383  41.480  0.00  0.00           H
ATOM   1880  HB3 LYS X 110      27.805  51.514  42.162  0.00  0.00           H
ATOM   1881  CG  LYS X 110      27.572  49.664  43.151  0.00  0.00           C
ATOM   1882  HG2 LYS X 110      28.477  49.804  43.742  0.00  0.00           H
ATOM   1883  HG3 LYS X 110      27.696  48.630  42.832  0.00  0.00           H
ATOM   1884  CD  LYS X 110      26.413  49.932  44.128  0.00  0.00           C
ATOM   1885  HD2 LYS X 110      26.392  49.127  44.862  0.00  0.00           H
ATOM   1886  HD3 LYS X 110      25.541  49.929  43.473  0.00  0.00           H
ATOM   1887  CE  LYS X 110      26.513  51.386  44.719  0.00  0.00           C
ATOM   1888  HE2 LYS X 110      26.654  52.024  43.847  0.00  0.00           H
ATOM   1889  HE3 LYS X 110      27.448  51.347  45.277  0.00  0.00           H
ATOM   1890  NZ  LYS X 110      25.294  51.803  45.432  0.00  0.00           N
ATOM   1891  HZ1 LYS X 110      25.546  52.639  45.940  0.00  0.00           H
ATOM   1892  HZ2 LYS X 110      24.562  52.140  44.824  0.00  0.00           H
ATOM   1893  HZ3 LYS X 110      24.908  51.071  46.011  0.00  0.00           H
ATOM   1894  C   LYS X 110      28.340  50.887  39.549  0.00  0.00           C
ATOM   1895  O   LYS X 110      27.438  50.647  38.764  0.00  0.00           O
ATOM   1896  N   GLU X 111      29.148  51.949  39.370  0.00  0.00           N
ATOM   1897  H   GLU X 111      29.793  52.320  40.054  0.00  0.00           H
ATOM   1898  CA  GLU X 111      29.068  52.811  38.139  0.00  0.00           C
ATOM   1899  HA  GLU X 111      28.112  52.778  37.616  0.00  0.00           H
ATOM   1900  CB  GLU X 111      29.378  54.250  38.548  0.00  0.00           C
ATOM   1901  HB2 GLU X 111      30.365  54.380  38.991  0.00  0.00           H
ATOM   1902  HB3 GLU X 111      28.735  54.464  39.401  0.00  0.00           H
ATOM   1903  CG  GLU X 111      29.172  55.302  37.458  0.00  0.00           C
ATOM   1904  HG2 GLU X 111      28.234  55.067  36.955  0.00  0.00           H
ATOM   1905  HG3 GLU X 111      29.924  55.238  36.671  0.00  0.00           H
ATOM   1906  CD  GLU X 111      29.086  56.742  37.962  0.00  0.00           C
ATOM   1907  OE1 GLU X 111      29.343  56.903  39.187  0.00  0.00           O
ATOM   1908  OE2 GLU X 111      28.830  57.651  37.186  0.00  0.00           O
ATOM   1909  C   GLU X 111      30.049  52.370  37.045  0.00  0.00           C
ATOM   1910  O   GLU X 111      29.706  52.278  35.852  0.00  0.00           O
ATOM   1911  N   MET X 112      31.240  51.844  37.397  0.00  0.00           N
ATOM   1912  H   MET X 112      31.446  51.821  38.386  0.00  0.00           H
ATOM   1913  CA  MET X 112      32.175  51.324  36.406  0.00  0.00           C
ATOM   1914  HA  MET X 112      32.440  52.078  35.665  0.00  0.00           H
ATOM   1915  CB  MET X 112      33.450  50.988  37.178  0.00  0.00           C
ATOM   1916  HB2 MET X 112      33.219  50.038  37.660  0.00  0.00           H
ATOM   1917  HB3 MET X 112      33.631  51.757  37.930  0.00  0.00           H
ATOM   1918  CG  MET X 112      34.689  50.907  36.261  0.00  0.00           C
ATOM   1919  HG2 MET X 112      34.714  51.845  35.706  0.00  0.00           H
ATOM   1920  HG3 MET X 112      34.597  50.138  35.494  0.00  0.00           H
ATOM   1921  SD  MET X 112      36.254  50.572  37.125  0.00  0.00           S
ATOM   1922  CE  MET X 112      36.415  52.196  37.895  0.00  0.00           C
ATOM   1923  HE1 MET X 112      36.135  52.965  37.175  0.00  0.00           H
ATOM   1924  HE2 MET X 112      35.626  52.117  38.642  0.00  0.00           H
ATOM   1925  HE3 MET X 112      37.382  52.424  38.344  0.00  0.00           H
ATOM   1926  C   MET X 112      31.570  50.186  35.541  0.00  0.00           C
ATOM   1927  O   MET X 112      31.579  50.184  34.308  0.00  0.00           O
ATOM   1928  N   GLU X 113      30.875  49.304  36.237  0.00  0.00           N
ATOM   1929  H   GLU X 113      30.622  49.511  37.193  0.00  0.00           H
ATOM   1930  CA  GLU X 113      30.046  48.187  35.682  0.00  0.00           C
ATOM   1931  HA  GLU X 113      30.668  47.561  35.042  0.00  0.00           H
ATOM   1932  CB  GLU X 113      29.562  47.270  36.883  0.00  0.00           C
ATOM   1933  HB2 GLU X 113      28.793  47.832  37.413  0.00  0.00           H
ATOM   1934  HB3 GLU X 113      30.394  46.963  37.516  0.00  0.00           H
ATOM   1935  CG  GLU X 113      28.802  45.993  36.422  0.00  0.00           C
ATOM   1936  HG2 GLU X 113      29.155  45.624  35.459  0.00  0.00           H
ATOM   1937  HG3 GLU X 113      27.808  46.352  36.155  0.00  0.00           H
ATOM   1938  CD  GLU X 113      28.556  44.834  37.455  0.00  0.00           C
ATOM   1939  OE1 GLU X 113      28.137  43.802  37.001  0.00  0.00           O
ATOM   1940  OE2 GLU X 113      28.639  45.061  38.696  0.00  0.00           O
ATOM   1941  C   GLU X 113      28.798  48.747  34.948  0.00  0.00           C
ATOM   1942  O   GLU X 113      28.522  48.207  33.913  0.00  0.00           O
ATOM   1943  N   ALA X 114      28.067  49.743  35.457  0.00  0.00           N
ATOM   1944  H   ALA X 114      28.424  50.272  36.240  0.00  0.00           H
ATOM   1945  CA  ALA X 114      26.875  50.253  34.789  0.00  0.00           C
ATOM   1946  HA  ALA X 114      26.262  49.393  34.517  0.00  0.00           H
ATOM   1947  CB  ALA X 114      25.964  51.072  35.807  0.00  0.00           C
ATOM   1948  HB1 ALA X 114      24.991  51.279  35.360  0.00  0.00           H
ATOM   1949  HB2 ALA X 114      25.757  50.620  36.777  0.00  0.00           H
ATOM   1950  HB3 ALA X 114      26.439  51.996  36.136  0.00  0.00           H
ATOM   1951  C   ALA X 114      27.128  51.158  33.563  0.00  0.00           C
ATOM   1952  O   ALA X 114      26.349  51.132  32.599  0.00  0.00           O
ATOM   1953  N   ASN X 115      28.303  51.841  33.498  0.00  0.00           N
ATOM   1954  H   ASN X 115      28.824  51.871  34.363  0.00  0.00           H
ATOM   1955  CA  ASN X 115      28.927  52.351  32.267  0.00  0.00           C
ATOM   1956  HA  ASN X 115      28.260  53.098  31.835  0.00  0.00           H
ATOM   1957  CB  ASN X 115      30.192  53.206  32.619  0.00  0.00           C
ATOM   1958  HB2 ASN X 115      30.562  53.577  31.663  0.00  0.00           H
ATOM   1959  HB3 ASN X 115      30.933  52.592  33.130  0.00  0.00           H
ATOM   1960  CG  ASN X 115      29.957  54.402  33.490  0.00  0.00           C
ATOM   1961  OD1 ASN X 115      28.866  54.954  33.527  0.00  0.00           O
ATOM   1962  ND2 ASN X 115      31.032  54.999  34.042  0.00  0.00           N
ATOM   1963 HD21 ASN X 115      31.890  54.467  34.061  0.00  0.00           H
ATOM   1964 HD22 ASN X 115      30.872  55.795  34.642  0.00  0.00           H
ATOM   1965  C   ASN X 115      29.268  51.196  31.302  0.00  0.00           C
ATOM   1966  O   ASN X 115      28.939  51.341  30.126  0.00  0.00           O
ATOM   1967  N   ILE X 116      29.709  50.016  31.684  0.00  0.00           N
ATOM   1968  H   ILE X 116      29.944  49.840  32.651  0.00  0.00           H
ATOM   1969  CA  ILE X 116      29.994  48.890  30.801  0.00  0.00           C
ATOM   1970  HA  ILE X 116      30.444  49.390  29.943  0.00  0.00           H
ATOM   1971  CB  ILE X 116      30.990  47.927  31.401  0.00  0.00           C
ATOM   1972  HB  ILE X 116      30.778  47.852  32.468  0.00  0.00           H
ATOM   1973  CG2 ILE X 116      30.958  46.532  30.679  0.00  0.00           C
ATOM   1974 HG21 ILE X 116      31.583  45.833  31.234  0.00  0.00           H
ATOM   1975 HG22 ILE X 116      29.949  46.127  30.596  0.00  0.00           H
ATOM   1976 HG23 ILE X 116      31.274  46.646  29.642  0.00  0.00           H
ATOM   1977  CG1 ILE X 116      32.385  48.541  31.397  0.00  0.00           C
ATOM   1978 HG12 ILE X 116      32.285  49.609  31.591  0.00  0.00           H
ATOM   1979 HG13 ILE X 116      32.736  48.431  30.371  0.00  0.00           H
ATOM   1980  CD1 ILE X 116      33.409  47.916  32.421  0.00  0.00           C
ATOM   1981 HD11 ILE X 116      34.335  48.485  32.331  0.00  0.00           H
ATOM   1982 HD12 ILE X 116      33.031  47.939  33.444  0.00  0.00           H
ATOM   1983 HD13 ILE X 116      33.730  46.907  32.166  0.00  0.00           H
ATOM   1984  C   ILE X 116      28.702  48.167  30.356  0.00  0.00           C
ATOM   1985  O   ILE X 116      28.556  47.906  29.152  0.00  0.00           O
ATOM   1986  N   ARG X 117      27.718  48.057  31.282  0.00  0.00           N
ATOM   1987  H   ARG X 117      27.944  48.298  32.236  0.00  0.00           H
ATOM   1988  CA  ARG X 117      26.412  47.334  30.930  0.00  0.00           C
ATOM   1989  HA  ARG X 117      26.598  46.395  30.410  0.00  0.00           H
ATOM   1990  CB  ARG X 117      25.659  47.124  32.204  0.00  0.00           C
ATOM   1991  HB2 ARG X 117      24.615  46.866  32.026  0.00  0.00           H
ATOM   1992  HB3 ARG X 117      25.729  48.032  32.803  0.00  0.00           H
ATOM   1993  CG  ARG X 117      26.250  45.903  32.938  0.00  0.00           C
ATOM   1994  HG2 ARG X 117      27.252  46.217  33.231  0.00  0.00           H
ATOM   1995  HG3 ARG X 117      26.327  45.005  32.324  0.00  0.00           H
ATOM   1996  CD  ARG X 117      25.503  45.522  34.194  0.00  0.00           C
ATOM   1997  HD2 ARG X 117      24.431  45.371  34.070  0.00  0.00           H
ATOM   1998  HD3 ARG X 117      25.658  46.312  34.928  0.00  0.00           H
ATOM   1999  NE  ARG X 117      26.062  44.384  34.827  0.00  0.00           N
ATOM   2000  HE  ARG X 117      26.816  44.605  35.461  0.00  0.00           H
ATOM   2001  CZ  ARG X 117      25.882  43.065  34.647  0.00  0.00           C
ATOM   2002  NH1 ARG X 117      25.091  42.770  33.650  0.00  0.00           N
ATOM   2003 HH11 ARG X 117      24.856  41.844  33.324  0.00  0.00           H
ATOM   2004 HH12 ARG X 117      24.706  43.597  33.215  0.00  0.00           H
ATOM   2005  NH2 ARG X 117      26.598  42.176  35.264  0.00  0.00           N
ATOM   2006 HH21 ARG X 117      26.325  41.207  35.179  0.00  0.00           H
ATOM   2007 HH22 ARG X 117      27.185  42.670  35.920  0.00  0.00           H
ATOM   2008  C   ARG X 117      25.569  48.247  29.941  0.00  0.00           C
ATOM   2009  O   ARG X 117      24.871  47.680  29.059  0.00  0.00           O
ATOM   2010  N   ARG X 118      25.675  49.624  29.968  0.00  0.00           N
ATOM   2011  H   ARG X 118      26.249  50.000  30.709  0.00  0.00           H
ATOM   2012  CA  ARG X 118      25.069  50.499  29.017  0.00  0.00           C
ATOM   2013  HA  ARG X 118      24.008  50.273  28.917  0.00  0.00           H
ATOM   2014  CB  ARG X 118      25.246  51.936  29.518  0.00  0.00           C
ATOM   2015  HB2 ARG X 118      25.028  52.646  28.720  0.00  0.00           H
ATOM   2016  HB3 ARG X 118      26.273  52.081  29.853  0.00  0.00           H
ATOM   2017  CG  ARG X 118      24.302  52.317  30.596  0.00  0.00           C
ATOM   2018  HG2 ARG X 118      24.286  51.699  31.493  0.00  0.00           H
ATOM   2019  HG3 ARG X 118      23.330  52.365  30.106  0.00  0.00           H
ATOM   2020  CD  ARG X 118      24.698  53.753  31.161  0.00  0.00           C
ATOM   2021  HD2 ARG X 118      24.225  54.462  30.481  0.00  0.00           H
ATOM   2022  HD3 ARG X 118      25.771  53.942  31.187  0.00  0.00           H
ATOM   2023  NE  ARG X 118      24.155  54.019  32.559  0.00  0.00           N
ATOM   2024  HE  ARG X 118      24.822  54.010  33.318  0.00  0.00           H
ATOM   2025  CZ  ARG X 118      22.970  54.098  33.013  0.00  0.00           C
ATOM   2026  NH1 ARG X 118      22.669  54.035  34.282  0.00  0.00           N
ATOM   2027 HH11 ARG X 118      21.668  54.004  34.416  0.00  0.00           H
ATOM   2028 HH12 ARG X 118      23.360  53.912  35.007  0.00  0.00           H
ATOM   2029  NH2 ARG X 118      21.868  54.370  32.268  0.00  0.00           N
ATOM   2030 HH21 ARG X 118      20.985  54.164  32.713  0.00  0.00           H
ATOM   2031 HH22 ARG X 118      21.829  54.486  31.265  0.00  0.00           H
ATOM   2032  C   ARG X 118      25.715  50.324  27.590  0.00  0.00           C
ATOM   2033  O   ARG X 118      24.914  50.400  26.663  0.00  0.00           O
ATOM   2034  N   LEU X 119      27.040  50.048  27.438  0.00  0.00           N
ATOM   2035  H   LEU X 119      27.621  49.887  28.248  0.00  0.00           H
ATOM   2036  CA  LEU X 119      27.598  49.659  26.215  0.00  0.00           C
ATOM   2037  HA  LEU X 119      27.286  50.391  25.470  0.00  0.00           H
ATOM   2038  CB  LEU X 119      29.119  49.618  26.207  0.00  0.00           C
ATOM   2039  HB2 LEU X 119      29.451  48.803  26.850  0.00  0.00           H
ATOM   2040  HB3 LEU X 119      29.438  50.599  26.561  0.00  0.00           H
ATOM   2041  CG  LEU X 119      29.606  49.416  24.777  0.00  0.00           C
ATOM   2042  HG  LEU X 119      29.123  48.588  24.258  0.00  0.00           H
ATOM   2043  CD1 LEU X 119      29.640  50.682  23.936  0.00  0.00           C
ATOM   2044 HD11 LEU X 119      28.650  51.134  23.870  0.00  0.00           H
ATOM   2045 HD12 LEU X 119      30.283  51.485  24.299  0.00  0.00           H
ATOM   2046 HD13 LEU X 119      29.937  50.454  22.913  0.00  0.00           H
ATOM   2047  CD2 LEU X 119      31.034  48.812  24.884  0.00  0.00           C
ATOM   2048 HD21 LEU X 119      31.699  49.474  25.440  0.00  0.00           H
ATOM   2049 HD22 LEU X 119      31.019  47.913  25.500  0.00  0.00           H
ATOM   2050 HD23 LEU X 119      31.311  48.605  23.850  0.00  0.00           H
ATOM   2051  C   LEU X 119      27.059  48.264  25.819  0.00  0.00           C
ATOM   2052  O   LEU X 119      26.934  47.911  24.613  0.00  0.00           O
ATOM   2053  N   GLY X 120      26.678  47.420  26.800  0.00  0.00           N
ATOM   2054  H   GLY X 120      26.824  47.669  27.768  0.00  0.00           H
ATOM   2055  CA  GLY X 120      26.190  46.055  26.506  0.00  0.00           C
ATOM   2056  HA2 GLY X 120      26.917  45.414  26.007  0.00  0.00           H
ATOM   2057  HA3 GLY X 120      26.014  45.572  27.466  0.00  0.00           H
ATOM   2058  C   GLY X 120      24.839  45.947  25.903  0.00  0.00           C
ATOM   2059  O   GLY X 120      24.469  45.213  24.946  0.00  0.00           O
ATOM   2060  N   ALA X 121      23.975  46.798  26.418  0.00  0.00           N
ATOM   2061  H   ALA X 121      24.167  47.304  27.271  0.00  0.00           H
ATOM   2062  CA  ALA X 121      22.665  47.124  25.895  0.00  0.00           C
ATOM   2063  HA  ALA X 121      22.044  46.228  25.890  0.00  0.00           H
ATOM   2064  CB  ALA X 121      22.023  48.190  26.803  0.00  0.00           C
ATOM   2065  HB1 ALA X 121      22.239  49.185  26.415  0.00  0.00           H
ATOM   2066  HB2 ALA X 121      20.936  48.264  26.822  0.00  0.00           H
ATOM   2067  HB3 ALA X 121      22.298  48.071  27.851  0.00  0.00           H
ATOM   2068  C   ALA X 121      22.722  47.627  24.394  0.00  0.00           C
ATOM   2069  O   ALA X 121      21.839  47.266  23.599  0.00  0.00           O
ATOM   2070  N   GLU X 122      23.671  48.519  24.016  0.00  0.00           N
ATOM   2071  H   GLU X 122      24.189  48.709  24.862  0.00  0.00           H
ATOM   2072  CA  GLU X 122      24.063  48.895  22.621  0.00  0.00           C
ATOM   2073  HA  GLU X 122      23.109  49.195  22.186  0.00  0.00           H
ATOM   2074  CB  GLU X 122      24.812  50.280  22.621  0.00  0.00           C
ATOM   2075  HB2 GLU X 122      25.795  50.197  23.083  0.00  0.00           H
ATOM   2076  HB3 GLU X 122      24.219  50.974  23.217  0.00  0.00           H
ATOM   2077  CG  GLU X 122      25.084  50.928  21.245  0.00  0.00           C
ATOM   2078  HG2 GLU X 122      24.117  51.289  20.894  0.00  0.00           H
ATOM   2079  HG3 GLU X 122      25.494  50.133  20.623  0.00  0.00           H
ATOM   2080  CD  GLU X 122      26.037  52.131  21.318  0.00  0.00           C
ATOM   2081  OE1 GLU X 122      26.189  52.767  20.240  0.00  0.00           O
ATOM   2082  OE2 GLU X 122      26.711  52.462  22.337  0.00  0.00           O
ATOM   2083  C   GLU X 122      24.714  47.880  21.677  0.00  0.00           C
ATOM   2084  O   GLU X 122      24.336  47.808  20.565  0.00  0.00           O
ATOM   2085  N   LEU X 123      25.640  47.128  22.223  0.00  0.00           N
ATOM   2086  H   LEU X 123      25.857  47.170  23.209  0.00  0.00           H
ATOM   2087  CA  LEU X 123      26.595  46.251  21.551  0.00  0.00           C
ATOM   2088  HA  LEU X 123      26.299  46.224  20.502  0.00  0.00           H
ATOM   2089  CB  LEU X 123      28.015  46.846  21.538  0.00  0.00           C
ATOM   2090  HB2 LEU X 123      28.553  46.070  20.993  0.00  0.00           H
ATOM   2091  HB3 LEU X 123      28.355  47.037  22.556  0.00  0.00           H
ATOM   2092  CG  LEU X 123      28.189  48.179  20.768  0.00  0.00           C
ATOM   2093  HG  LEU X 123      27.661  48.984  21.278  0.00  0.00           H
ATOM   2094  CD1 LEU X 123      29.652  48.634  20.633  0.00  0.00           C
ATOM   2095 HD11 LEU X 123      30.082  48.499  21.625  0.00  0.00           H
ATOM   2096 HD12 LEU X 123      30.287  48.016  19.997  0.00  0.00           H
ATOM   2097 HD13 LEU X 123      29.641  49.659  20.261  0.00  0.00           H
ATOM   2098  CD2 LEU X 123      27.687  48.133  19.298  0.00  0.00           C
ATOM   2099 HD21 LEU X 123      26.711  47.665  19.166  0.00  0.00           H
ATOM   2100 HD22 LEU X 123      27.567  49.119  18.849  0.00  0.00           H
ATOM   2101 HD23 LEU X 123      28.448  47.610  18.719  0.00  0.00           H
ATOM   2102  C   LEU X 123      26.553  44.675  21.795  0.00  0.00           C
ATOM   2103  O   LEU X 123      27.507  44.055  21.372  0.00  0.00           O
ATOM   2104  N   GLY X 124      25.422  44.175  22.289  0.00  0.00           N
ATOM   2105  H   GLY X 124      24.765  44.911  22.505  0.00  0.00           H
ATOM   2106  CA  GLY X 124      24.968  42.773  22.221  0.00  0.00           C
ATOM   2107  HA2 GLY X 124      23.930  42.745  22.552  0.00  0.00           H
ATOM   2108  HA3 GLY X 124      25.012  42.440  21.184  0.00  0.00           H
ATOM   2109  C   GLY X 124      25.639  41.605  23.042  0.00  0.00           C
ATOM   2110  O   GLY X 124      25.503  40.419  22.741  0.00  0.00           O
ATOM   2111  N   PHE X 125      26.518  42.041  23.972  0.00  0.00           N
ATOM   2112  H   PHE X 125      26.601  43.042  24.081  0.00  0.00           H
ATOM   2113  CA  PHE X 125      27.192  41.260  24.976  0.00  0.00           C
ATOM   2114  HA  PHE X 125      27.183  40.215  24.667  0.00  0.00           H
ATOM   2115  CB  PHE X 125      28.674  41.678  25.053  0.00  0.00           C
ATOM   2116  HB2 PHE X 125      29.213  41.627  24.107  0.00  0.00           H
ATOM   2117  HB3 PHE X 125      29.078  40.935  25.741  0.00  0.00           H
ATOM   2118  CG  PHE X 125      29.047  43.076  25.694  0.00  0.00           C
ATOM   2119  CD1 PHE X 125      29.425  43.228  27.022  0.00  0.00           C
ATOM   2120  HD1 PHE X 125      29.236  42.397  27.686  0.00  0.00           H
ATOM   2121  CE1 PHE X 125      29.799  44.444  27.574  0.00  0.00           C
ATOM   2122  HE1 PHE X 125      30.021  44.535  28.627  0.00  0.00           H
ATOM   2123  CZ  PHE X 125      29.688  45.591  26.775  0.00  0.00           C
ATOM   2124  HZ  PHE X 125      29.968  46.531  27.228  0.00  0.00           H
ATOM   2125  CE2 PHE X 125      29.422  45.465  25.374  0.00  0.00           C
ATOM   2126  HE2 PHE X 125      29.333  46.318  24.717  0.00  0.00           H
ATOM   2127  CD2 PHE X 125      29.173  44.253  24.812  0.00  0.00           C
ATOM   2128  HD2 PHE X 125      28.927  44.282  23.760  0.00  0.00           H
ATOM   2129  C   PHE X 125      26.480  41.244  26.372  0.00  0.00           C
ATOM   2130  O   PHE X 125      26.200  42.254  26.936  0.00  0.00           O
ATOM   2131  N   GLU X 126      26.332  40.122  27.030  0.00  0.00           N
ATOM   2132  H   GLU X 126      26.631  39.255  26.606  0.00  0.00           H
ATOM   2133  CA  GLU X 126      26.013  39.860  28.479  0.00  0.00           C
ATOM   2134  HA  GLU X 126      25.505  40.756  28.837  0.00  0.00           H
ATOM   2135  CB  GLU X 126      25.191  38.571  28.599  0.00  0.00           C
ATOM   2136  HB2 GLU X 126      24.990  38.472  29.666  0.00  0.00           H
ATOM   2137  HB3 GLU X 126      25.748  37.723  28.200  0.00  0.00           H
ATOM   2138  CG  GLU X 126      23.834  38.647  27.906  0.00  0.00           C
ATOM   2139  HG2 GLU X 126      23.386  37.691  28.179  0.00  0.00           H
ATOM   2140  HG3 GLU X 126      24.002  38.610  26.830  0.00  0.00           H
ATOM   2141  CD  GLU X 126      22.852  39.768  28.312  0.00  0.00           C
ATOM   2142  OE1 GLU X 126      23.183  40.632  29.188  0.00  0.00           O
ATOM   2143  OE2 GLU X 126      21.694  39.852  27.696  0.00  0.00           O
ATOM   2144  C   GLU X 126      27.170  39.849  29.421  0.00  0.00           C
ATOM   2145  O   GLU X 126      28.264  39.423  29.057  0.00  0.00           O
ATOM   2146  N   VAL X 127      26.964  40.427  30.586  0.00  0.00           N
ATOM   2147  H   VAL X 127      26.087  40.882  30.798  0.00  0.00           H
ATOM   2148  CA  VAL X 127      28.083  40.706  31.550  0.00  0.00           C
ATOM   2149  HA  VAL X 127      29.026  40.354  31.132  0.00  0.00           H
ATOM   2150  CB  VAL X 127      28.329  42.253  31.789  0.00  0.00           C
ATOM   2151  HB  VAL X 127      27.324  42.590  32.043  0.00  0.00           H
ATOM   2152  CG1 VAL X 127      29.283  42.742  32.875  0.00  0.00           C
ATOM   2153 HG11 VAL X 127      30.259  42.282  32.724  0.00  0.00           H
ATOM   2154 HG12 VAL X 127      29.479  43.801  32.708  0.00  0.00           H
ATOM   2155 HG13 VAL X 127      28.830  42.491  33.834  0.00  0.00           H
ATOM   2156  CG2 VAL X 127      28.762  42.935  30.483  0.00  0.00           C
ATOM   2157 HG21 VAL X 127      28.090  42.571  29.706  0.00  0.00           H
ATOM   2158 HG22 VAL X 127      28.611  44.009  30.598  0.00  0.00           H
ATOM   2159 HG23 VAL X 127      29.807  42.662  30.335  0.00  0.00           H
ATOM   2160  C   VAL X 127      27.949  39.884  32.786  0.00  0.00           C
ATOM   2161  O   VAL X 127      26.881  39.633  33.329  0.00  0.00           O
ATOM   2162  N   LEU X 128      29.101  39.476  33.305  0.00  0.00           N
ATOM   2163  H   LEU X 128      29.925  39.679  32.756  0.00  0.00           H
ATOM   2164  CA  LEU X 128      29.246  38.622  34.492  0.00  0.00           C
ATOM   2165  HA  LEU X 128      28.228  38.531  34.872  0.00  0.00           H
ATOM   2166  CB  LEU X 128      29.628  37.191  34.140  0.00  0.00           C
ATOM   2167  HB2 LEU X 128      30.509  37.207  33.498  0.00  0.00           H
ATOM   2168  HB3 LEU X 128      28.864  36.795  33.471  0.00  0.00           H
ATOM   2169  CG  LEU X 128      29.826  36.134  35.332  0.00  0.00           C
ATOM   2170  HG  LEU X 128      29.191  36.406  36.175  0.00  0.00           H
ATOM   2171  CD1 LEU X 128      29.482  34.711  34.863  0.00  0.00           C
ATOM   2172 HD11 LEU X 128      28.397  34.609  34.867  0.00  0.00           H
ATOM   2173 HD12 LEU X 128      29.911  34.339  33.933  0.00  0.00           H
ATOM   2174 HD13 LEU X 128      29.786  33.953  35.585  0.00  0.00           H
ATOM   2175  CD2 LEU X 128      31.211  36.166  35.951  0.00  0.00           C
ATOM   2176 HD21 LEU X 128      31.265  35.640  36.904  0.00  0.00           H
ATOM   2177 HD22 LEU X 128      31.907  35.608  35.325  0.00  0.00           H
ATOM   2178 HD23 LEU X 128      31.592  37.178  36.082  0.00  0.00           H
ATOM   2179  C   LEU X 128      30.146  39.390  35.479  0.00  0.00           C
ATOM   2180  O   LEU X 128      31.164  39.997  35.052  0.00  0.00           O
ATOM   2181  N   SER X 129      29.882  39.374  36.783  0.00  0.00           N
ATOM   2182  H   SER X 129      28.996  39.009  37.103  0.00  0.00           H
ATOM   2183  CA  SER X 129      30.761  39.886  37.813  0.00  0.00           C
ATOM   2184  HA  SER X 129      31.739  39.705  37.367  0.00  0.00           H
ATOM   2185  CB  SER X 129      30.477  41.402  38.089  0.00  0.00           C
ATOM   2186  HB2 SER X 129      29.607  41.450  38.744  0.00  0.00           H
ATOM   2187  HB3 SER X 129      30.480  42.023  37.193  0.00  0.00           H
ATOM   2188  OG  SER X 129      31.610  41.924  38.730  0.00  0.00           O
ATOM   2189  HG  SER X 129      31.277  42.696  39.193  0.00  0.00           H
ATOM   2190  C   SER X 129      30.716  39.050  39.041  0.00  0.00           C
ATOM   2191  O   SER X 129      29.589  38.939  39.608  0.00  0.00           O
ATOM   2192  N   ARG X 130      31.737  38.304  39.301  0.00  0.00           N
ATOM   2193  H   ARG X 130      32.597  38.578  38.846  0.00  0.00           H
ATOM   2194  CA  ARG X 130      31.778  37.312  40.436  0.00  0.00           C
ATOM   2195  HA  ARG X 130      31.255  37.826  41.243  0.00  0.00           H
ATOM   2196  CB  ARG X 130      31.190  35.978  39.888  0.00  0.00           C
ATOM   2197  HB2 ARG X 130      31.829  35.431  39.194  0.00  0.00           H
ATOM   2198  HB3 ARG X 130      30.310  36.290  39.326  0.00  0.00           H
ATOM   2199  CG  ARG X 130      30.841  35.114  41.087  0.00  0.00           C
ATOM   2200  HG2 ARG X 130      30.413  35.607  41.960  0.00  0.00           H
ATOM   2201  HG3 ARG X 130      31.754  34.591  41.373  0.00  0.00           H
ATOM   2202  CD  ARG X 130      30.042  34.018  40.471  0.00  0.00           C
ATOM   2203  HD2 ARG X 130      29.873  33.203  41.175  0.00  0.00           H
ATOM   2204  HD3 ARG X 130      30.528  33.599  39.590  0.00  0.00           H
ATOM   2205  NE  ARG X 130      28.688  34.460  40.130  0.00  0.00           N
ATOM   2206  HE  ARG X 130      28.403  35.389  40.404  0.00  0.00           H
ATOM   2207  CZ  ARG X 130      27.873  33.860  39.295  0.00  0.00           C
ATOM   2208  NH1 ARG X 130      28.033  32.656  38.822  0.00  0.00           N
ATOM   2209 HH11 ARG X 130      27.489  32.329  38.037  0.00  0.00           H
ATOM   2210 HH12 ARG X 130      28.888  32.150  39.006  0.00  0.00           H
ATOM   2211  NH2 ARG X 130      26.849  34.501  38.749  0.00  0.00           N
ATOM   2212 HH21 ARG X 130      26.057  34.084  38.283  0.00  0.00           H
ATOM   2213 HH22 ARG X 130      26.634  35.487  38.793  0.00  0.00           H
ATOM   2214  C   ARG X 130      33.226  37.004  40.905  0.00  0.00           C
ATOM   2215  O   ARG X 130      34.148  37.019  40.096  0.00  0.00           O
ATOM   2216  N   VAL X 131      33.449  36.781  42.183  0.00  0.00           N
ATOM   2217  H   VAL X 131      32.647  36.785  42.798  0.00  0.00           H
ATOM   2218  CA  VAL X 131      34.723  36.285  42.816  0.00  0.00           C
ATOM   2219  HA  VAL X 131      35.219  35.616  42.113  0.00  0.00           H
ATOM   2220  CB  VAL X 131      35.703  37.511  42.922  0.00  0.00           C
ATOM   2221  HB  VAL X 131      35.388  38.218  42.155  0.00  0.00           H
ATOM   2222  CG1 VAL X 131      35.781  38.326  44.233  0.00  0.00           C
ATOM   2223 HG11 VAL X 131      36.326  37.758  44.987  0.00  0.00           H
ATOM   2224 HG12 VAL X 131      36.252  39.279  43.992  0.00  0.00           H
ATOM   2225 HG13 VAL X 131      34.774  38.617  44.533  0.00  0.00           H
ATOM   2226  CG2 VAL X 131      37.185  37.122  42.554  0.00  0.00           C
ATOM   2227 HG21 VAL X 131      37.857  37.928  42.850  0.00  0.00           H
ATOM   2228 HG22 VAL X 131      37.400  36.264  43.190  0.00  0.00           H
ATOM   2229 HG23 VAL X 131      37.326  36.797  41.524  0.00  0.00           H
ATOM   2230  C   VAL X 131      34.522  35.542  44.130  0.00  0.00           C
ATOM   2231  O   VAL X 131      33.425  35.469  44.641  0.00  0.00           O
ATOM   2232  N   GLY X 132      35.648  35.032  44.703  0.00  0.00           N
ATOM   2233  H   GLY X 132      36.553  35.112  44.261  0.00  0.00           H
ATOM   2234  CA  GLY X 132      35.594  34.282  45.956  0.00  0.00           C
ATOM   2235  HA2 GLY X 132      34.830  33.505  45.973  0.00  0.00           H
ATOM   2236  HA3 GLY X 132      36.528  33.725  46.031  0.00  0.00           H
ATOM   2237  C   GLY X 132      35.579  35.169  47.210  0.00  0.00           C
ATOM   2238  O   GLY X 132      36.125  34.817  48.251  0.00  0.00           O
ATOM   2239  N   HID X 133      34.977  36.364  47.136  0.00  0.00           N
ATOM   2240  H   HID X 133      34.458  36.641  46.315  0.00  0.00           H
ATOM   2241  CA  HID X 133      35.351  37.247  48.225  0.00  0.00           C
ATOM   2242  HA  HID X 133      36.420  37.255  48.434  0.00  0.00           H
ATOM   2243  CB  HID X 133      34.849  38.687  47.711  0.00  0.00           C
ATOM   2244  HB2 HID X 133      35.500  38.840  46.849  0.00  0.00           H
ATOM   2245  HB3 HID X 133      35.024  39.389  48.526  0.00  0.00           H
ATOM   2246  CG  HID X 133      33.393  38.854  47.297  0.00  0.00           C
ATOM   2247  ND1 HID X 133      32.243  38.150  47.651  0.00  0.00           N
ATOM   2248  HD1 HID X 133      32.234  37.329  48.240  0.00  0.00           H
ATOM   2249  CE1 HID X 133      31.219  38.662  46.920  0.00  0.00           C
ATOM   2250  HE1 HID X 133      30.181  38.374  47.004  0.00  0.00           H
ATOM   2251  NE2 HID X 133      31.622  39.748  46.203  0.00  0.00           N
ATOM   2252  CD2 HID X 133      32.984  39.872  46.501  0.00  0.00           C
ATOM   2253  HD2 HID X 133      33.709  40.534  46.051  0.00  0.00           H
ATOM   2254  C   HID X 133      34.651  36.909  49.529  0.00  0.00           C
ATOM   2255  O   HID X 133      33.483  36.401  49.605  0.00  0.00           O
ATOM   2256  N   SER X 134      35.322  37.246  50.611  0.00  0.00           N
ATOM   2257  H   SER X 134      36.200  37.691  50.384  0.00  0.00           H
ATOM   2258  CA  SER X 134      35.080  37.075  52.061  0.00  0.00           C
ATOM   2259  HA  SER X 134      35.962  37.377  52.626  0.00  0.00           H
ATOM   2260  CB  SER X 134      33.998  38.004  52.544  0.00  0.00           C
ATOM   2261  HB2 SER X 134      33.056  37.791  52.037  0.00  0.00           H
ATOM   2262  HB3 SER X 134      34.399  39.017  52.535  0.00  0.00           H
ATOM   2263  OG  SER X 134      33.774  37.804  53.980  0.00  0.00           O
ATOM   2264  HG  SER X 134      34.625  37.861  54.421  0.00  0.00           H
ATOM   2265  C   SER X 134      34.907  35.557  52.413  0.00  0.00           C
ATOM   2266  O   SER X 134      34.692  34.601  51.616  0.00  0.00           O
ATOM   2267  N   LEU X 135      35.007  35.213  53.735  0.00  0.00           N
ATOM   2268  H   LEU X 135      35.202  35.963  54.383  0.00  0.00           H
ATOM   2269  CA  LEU X 135      34.845  33.870  54.247  0.00  0.00           C
ATOM   2270  HA  LEU X 135      35.388  33.188  53.593  0.00  0.00           H
ATOM   2271  CB  LEU X 135      35.376  33.805  55.691  0.00  0.00           C
ATOM   2272  HB2 LEU X 135      35.237  32.750  55.925  0.00  0.00           H
ATOM   2273  HB3 LEU X 135      34.940  34.620  56.269  0.00  0.00           H
ATOM   2274  CG  LEU X 135      36.864  34.023  55.942  0.00  0.00           C
ATOM   2275  HG  LEU X 135      37.099  34.950  55.419  0.00  0.00           H
ATOM   2276  CD1 LEU X 135      37.330  34.132  57.363  0.00  0.00           C
ATOM   2277 HD11 LEU X 135      36.657  34.796  57.906  0.00  0.00           H
ATOM   2278 HD12 LEU X 135      37.288  33.159  57.852  0.00  0.00           H
ATOM   2279 HD13 LEU X 135      38.312  34.596  57.457  0.00  0.00           H
ATOM   2280  CD2 LEU X 135      37.777  32.953  55.267  0.00  0.00           C
ATOM   2281 HD21 LEU X 135      37.764  31.974  55.746  0.00  0.00           H
ATOM   2282 HD22 LEU X 135      37.519  32.888  54.210  0.00  0.00           H
ATOM   2283 HD23 LEU X 135      38.788  33.348  55.170  0.00  0.00           H
ATOM   2284  C   LEU X 135      33.370  33.322  54.266  0.00  0.00           C
ATOM   2285  O   LEU X 135      33.234  32.163  54.702  0.00  0.00           O
ATOM   2286  N   TYR X 136      32.403  34.171  53.879  0.00  0.00           N
ATOM   2287  H   TYR X 136      32.714  35.020  53.430  0.00  0.00           H
ATOM   2288  CA  TYR X 136      30.926  33.997  54.016  0.00  0.00           C
ATOM   2289  HA  TYR X 136      30.697  32.948  53.828  0.00  0.00           H
ATOM   2290  CB  TYR X 136      30.429  34.452  55.452  0.00  0.00           C
ATOM   2291  HB2 TYR X 136      29.362  34.246  55.537  0.00  0.00           H
ATOM   2292  HB3 TYR X 136      30.750  35.474  55.652  0.00  0.00           H
ATOM   2293  CG  TYR X 136      30.878  33.628  56.611  0.00  0.00           C
ATOM   2294  CD1 TYR X 136      31.576  34.222  57.696  0.00  0.00           C
ATOM   2295  HD1 TYR X 136      31.909  35.245  57.598  0.00  0.00           H
ATOM   2296  CE1 TYR X 136      31.920  33.458  58.853  0.00  0.00           C
ATOM   2297  HE1 TYR X 136      32.568  33.818  59.639  0.00  0.00           H
ATOM   2298  CZ  TYR X 136      31.434  32.114  58.958  0.00  0.00           C
ATOM   2299  OH  TYR X 136      31.726  31.369  60.046  0.00  0.00           O
ATOM   2300  HH  TYR X 136      31.024  30.746  60.250  0.00  0.00           H
ATOM   2301  CE2 TYR X 136      30.615  31.610  57.931  0.00  0.00           C
ATOM   2302  HE2 TYR X 136      30.202  30.613  57.982  0.00  0.00           H
ATOM   2303  CD2 TYR X 136      30.356  32.311  56.734  0.00  0.00           C
ATOM   2304  HD2 TYR X 136      29.918  31.886  55.842  0.00  0.00           H
ATOM   2305  C   TYR X 136      30.293  34.772  52.953  0.00  0.00           C
ATOM   2306  O   TYR X 136      30.861  35.666  52.296  0.00  0.00           O
ATOM   2307  N   ASP X 137      28.970  34.520  52.972  0.00  0.00           N
ATOM   2308  H   ASP X 137      28.631  33.704  53.461  0.00  0.00           H
ATOM   2309  CA  ASP X 137      27.943  35.511  52.567  0.00  0.00           C
ATOM   2310  HA  ASP X 137      28.313  36.065  51.705  0.00  0.00           H
ATOM   2311  CB  ASP X 137      26.585  34.787  52.293  0.00  0.00           C
ATOM   2312  HB2 ASP X 137      25.788  35.460  52.610  0.00  0.00           H
ATOM   2313  HB3 ASP X 137      26.593  33.934  52.972  0.00  0.00           H
ATOM   2314  CG  ASP X 137      26.345  34.340  50.876  0.00  0.00           C
ATOM   2315  OD1 ASP X 137      25.157  34.063  50.488  0.00  0.00           O
ATOM   2316  OD2 ASP X 137      27.270  34.257  50.033  0.00  0.00           O
ATOM   2317  C   ASP X 137      27.772  36.592  53.708  0.00  0.00           C
ATOM   2318  O   ASP X 137      27.113  36.400  54.757  0.00  0.00           O
ATOM   2319  N   THR X 138      28.158  37.826  53.325  0.00  0.00           N
ATOM   2320  H   THR X 138      28.731  37.934  52.501  0.00  0.00           H
ATOM   2321  CA  THR X 138      27.737  39.056  54.063  0.00  0.00           C
ATOM   2322  HA  THR X 138      27.996  38.950  55.116  0.00  0.00           H
ATOM   2323  CB  THR X 138      28.472  40.265  53.585  0.00  0.00           C
ATOM   2324  HB  THR X 138      28.169  41.174  54.104  0.00  0.00           H
ATOM   2325  CG2 THR X 138      30.011  40.296  53.554  0.00  0.00           C
ATOM   2326 HG21 THR X 138      30.313  39.422  52.978  0.00  0.00           H
ATOM   2327 HG22 THR X 138      30.449  41.218  53.171  0.00  0.00           H
ATOM   2328 HG23 THR X 138      30.317  40.269  54.600  0.00  0.00           H
ATOM   2329  OG1 THR X 138      28.238  40.427  52.189  0.00  0.00           O
ATOM   2330  HG1 THR X 138      27.459  40.986  52.148  0.00  0.00           H
ATOM   2331  C   THR X 138      26.234  39.312  54.133  0.00  0.00           C
ATOM   2332  O   THR X 138      25.741  39.820  55.128  0.00  0.00           O
ATOM   2333  N   LYS X 139      25.396  38.954  53.113  0.00  0.00           N
ATOM   2334  H   LYS X 139      25.772  38.547  52.268  0.00  0.00           H
ATOM   2335  CA  LYS X 139      23.892  38.979  53.194  0.00  0.00           C
ATOM   2336  HA  LYS X 139      23.728  40.044  53.359  0.00  0.00           H
ATOM   2337  CB  LYS X 139      23.253  38.535  51.820  0.00  0.00           C
ATOM   2338  HB2 LYS X 139      23.385  37.470  51.628  0.00  0.00           H
ATOM   2339  HB3 LYS X 139      23.797  38.989  50.992  0.00  0.00           H
ATOM   2340  CG  LYS X 139      21.697  38.829  51.675  0.00  0.00           C
ATOM   2341  HG2 LYS X 139      21.179  38.129  52.329  0.00  0.00           H
ATOM   2342  HG3 LYS X 139      21.444  38.515  50.662  0.00  0.00           H
ATOM   2343  CD  LYS X 139      21.322  40.287  51.759  0.00  0.00           C
ATOM   2344  HD2 LYS X 139      22.088  40.887  51.267  0.00  0.00           H
ATOM   2345  HD3 LYS X 139      21.402  40.640  52.787  0.00  0.00           H
ATOM   2346  CE  LYS X 139      19.933  40.482  51.147  0.00  0.00           C
ATOM   2347  HE2 LYS X 139      19.856  40.021  50.162  0.00  0.00           H
ATOM   2348  HE3 LYS X 139      19.876  41.571  51.147  0.00  0.00           H
ATOM   2349  NZ  LYS X 139      18.977  39.916  52.126  0.00  0.00           N
ATOM   2350  HZ1 LYS X 139      18.050  40.276  51.949  0.00  0.00           H
ATOM   2351  HZ2 LYS X 139      18.796  38.935  51.971  0.00  0.00           H
ATOM   2352  HZ3 LYS X 139      19.179  40.150  53.088  0.00  0.00           H
ATOM   2353  C   LYS X 139      23.416  38.101  54.326  0.00  0.00           C
ATOM   2354  O   LYS X 139      22.515  38.463  55.034  0.00  0.00           O
ATOM   2355  N   ARG X 140      24.116  36.965  54.608  0.00  0.00           N
ATOM   2356  H   ARG X 140      24.838  36.684  53.961  0.00  0.00           H
ATOM   2357  CA  ARG X 140      23.879  36.115  55.797  0.00  0.00           C
ATOM   2358  HA  ARG X 140      22.807  35.919  55.798  0.00  0.00           H
ATOM   2359  CB  ARG X 140      24.754  34.886  55.659  0.00  0.00           C
ATOM   2360  HB2 ARG X 140      25.701  34.924  56.197  0.00  0.00           H
ATOM   2361  HB3 ARG X 140      25.071  34.588  54.660  0.00  0.00           H
ATOM   2362  CG  ARG X 140      24.035  33.641  56.255  0.00  0.00           C
ATOM   2363  HG2 ARG X 140      23.072  33.556  55.751  0.00  0.00           H
ATOM   2364  HG3 ARG X 140      23.848  33.673  57.328  0.00  0.00           H
ATOM   2365  CD  ARG X 140      24.873  32.355  55.916  0.00  0.00           C
ATOM   2366  HD2 ARG X 140      24.534  31.524  56.535  0.00  0.00           H
ATOM   2367  HD3 ARG X 140      25.923  32.531  56.152  0.00  0.00           H
ATOM   2368  NE  ARG X 140      24.701  31.802  54.591  0.00  0.00           N
ATOM   2369  HE  ARG X 140      24.007  32.260  54.018  0.00  0.00           H
ATOM   2370  CZ  ARG X 140      25.509  30.945  54.020  0.00  0.00           C
ATOM   2371  NH1 ARG X 140      26.522  30.386  54.509  0.00  0.00           N
ATOM   2372 HH11 ARG X 140      26.966  29.632  54.003  0.00  0.00           H
ATOM   2373 HH12 ARG X 140      26.758  30.487  55.485  0.00  0.00           H
ATOM   2374  NH2 ARG X 140      25.388  30.638  52.763  0.00  0.00           N
ATOM   2375 HH21 ARG X 140      25.933  29.920  52.306  0.00  0.00           H
ATOM   2376 HH22 ARG X 140      24.888  31.102  52.019  0.00  0.00           H
ATOM   2377  C   ARG X 140      24.196  36.760  57.136  0.00  0.00           C
ATOM   2378  O   ARG X 140      23.579  36.573  58.168  0.00  0.00           O
ATOM   2379  N   ILE X 141      25.341  37.498  57.159  0.00  0.00           N
ATOM   2380  H   ILE X 141      25.972  37.438  56.373  0.00  0.00           H
ATOM   2381  CA  ILE X 141      25.711  38.279  58.303  0.00  0.00           C
ATOM   2382  HA  ILE X 141      25.752  37.660  59.199  0.00  0.00           H
ATOM   2383  CB  ILE X 141      27.188  38.708  58.252  0.00  0.00           C
ATOM   2384  HB  ILE X 141      27.283  39.173  57.271  0.00  0.00           H
ATOM   2385  CG2 ILE X 141      27.553  39.897  59.100  0.00  0.00           C
ATOM   2386 HG21 ILE X 141      27.115  40.776  58.627  0.00  0.00           H
ATOM   2387 HG22 ILE X 141      27.250  39.807  60.143  0.00  0.00           H
ATOM   2388 HG23 ILE X 141      28.629  40.016  58.969  0.00  0.00           H
ATOM   2389  CG1 ILE X 141      28.122  37.488  58.442  0.00  0.00           C
ATOM   2390 HG12 ILE X 141      27.733  36.649  57.866  0.00  0.00           H
ATOM   2391 HG13 ILE X 141      28.103  37.216  59.497  0.00  0.00           H
ATOM   2392  CD1 ILE X 141      29.536  37.599  57.987  0.00  0.00           C
ATOM   2393 HD11 ILE X 141      30.123  38.270  58.613  0.00  0.00           H
ATOM   2394 HD12 ILE X 141      30.100  36.674  58.110  0.00  0.00           H
ATOM   2395 HD13 ILE X 141      29.526  37.955  56.957  0.00  0.00           H
ATOM   2396  C   ILE X 141      24.681  39.417  58.657  0.00  0.00           C
ATOM   2397  O   ILE X 141      24.286  39.509  59.837  0.00  0.00           O
ATOM   2398  N   LEU X 142      24.182  40.071  57.565  0.00  0.00           N
ATOM   2399  H   LEU X 142      24.635  40.012  56.664  0.00  0.00           H
ATOM   2400  CA  LEU X 142      23.085  41.024  57.635  0.00  0.00           C
ATOM   2401  HA  LEU X 142      23.351  41.661  58.479  0.00  0.00           H
ATOM   2402  CB  LEU X 142      23.057  41.916  56.398  0.00  0.00           C
ATOM   2403  HB2 LEU X 142      22.220  42.602  56.529  0.00  0.00           H
ATOM   2404  HB3 LEU X 142      22.881  41.240  55.561  0.00  0.00           H
ATOM   2405  CG  LEU X 142      24.325  42.677  56.175  0.00  0.00           C
ATOM   2406  HG  LEU X 142      25.210  42.071  56.367  0.00  0.00           H
ATOM   2407  CD1 LEU X 142      24.411  43.086  54.732  0.00  0.00           C
ATOM   2408 HD11 LEU X 142      23.817  43.980  54.542  0.00  0.00           H
ATOM   2409 HD12 LEU X 142      25.443  43.344  54.494  0.00  0.00           H
ATOM   2410 HD13 LEU X 142      24.022  42.258  54.139  0.00  0.00           H
ATOM   2411  CD2 LEU X 142      24.646  43.895  57.101  0.00  0.00           C
ATOM   2412 HD21 LEU X 142      25.668  44.252  56.975  0.00  0.00           H
ATOM   2413 HD22 LEU X 142      23.994  44.747  56.910  0.00  0.00           H
ATOM   2414 HD23 LEU X 142      24.660  43.466  58.103  0.00  0.00           H
ATOM   2415  C   LEU X 142      21.738  40.391  57.961  0.00  0.00           C
ATOM   2416  O   LEU X 142      20.999  41.026  58.748  0.00  0.00           O
ATOM   2417  N   ASP X 143      21.341  39.288  57.388  0.00  0.00           N
ATOM   2418  H   ASP X 143      21.868  38.979  56.584  0.00  0.00           H
ATOM   2419  CA  ASP X 143      20.123  38.452  57.773  0.00  0.00           C
ATOM   2420  HA  ASP X 143      19.238  39.001  57.451  0.00  0.00           H
ATOM   2421  CB  ASP X 143      20.140  37.135  56.959  0.00  0.00           C
ATOM   2422  HB2 ASP X 143      19.605  36.342  57.481  0.00  0.00           H
ATOM   2423  HB3 ASP X 143      21.107  36.635  56.904  0.00  0.00           H
ATOM   2424  CG  ASP X 143      19.541  37.214  55.546  0.00  0.00           C
ATOM   2425  OD1 ASP X 143      19.083  38.271  55.100  0.00  0.00           O
ATOM   2426  OD2 ASP X 143      19.637  36.229  54.832  0.00  0.00           O
ATOM   2427  C   ASP X 143      19.996  38.167  59.291  0.00  0.00           C
ATOM   2428  O   ASP X 143      18.878  38.361  59.845  0.00  0.00           O
ATOM   2429  N   LEU X 144      21.080  37.885  59.982  0.00  0.00           N
ATOM   2430  H   LEU X 144      21.940  37.667  59.499  0.00  0.00           H
ATOM   2431  CA  LEU X 144      21.065  37.420  61.396  0.00  0.00           C
ATOM   2432  HA  LEU X 144      20.106  36.974  61.661  0.00  0.00           H
ATOM   2433  CB  LEU X 144      22.199  36.425  61.677  0.00  0.00           C
ATOM   2434  HB2 LEU X 144      22.462  36.562  62.726  0.00  0.00           H
ATOM   2435  HB3 LEU X 144      23.070  36.701  61.082  0.00  0.00           H
ATOM   2436  CG  LEU X 144      21.776  34.932  61.501  0.00  0.00           C
ATOM   2437  HG  LEU X 144      22.719  34.402  61.639  0.00  0.00           H
ATOM   2438  CD1 LEU X 144      20.913  34.448  62.634  0.00  0.00           C
ATOM   2439 HD11 LEU X 144      21.251  34.876  63.578  0.00  0.00           H
ATOM   2440 HD12 LEU X 144      19.878  34.626  62.343  0.00  0.00           H
ATOM   2441 HD13 LEU X 144      21.087  33.373  62.581  0.00  0.00           H
ATOM   2442  CD2 LEU X 144      21.270  34.645  60.030  0.00  0.00           C
ATOM   2443 HD21 LEU X 144      22.092  34.953  59.384  0.00  0.00           H
ATOM   2444 HD22 LEU X 144      21.107  33.570  59.948  0.00  0.00           H
ATOM   2445 HD23 LEU X 144      20.375  35.222  59.798  0.00  0.00           H
ATOM   2446  C   LEU X 144      21.219  38.592  62.334  0.00  0.00           C
ATOM   2447  O   LEU X 144      20.928  38.471  63.491  0.00  0.00           O
ATOM   2448  N   ASN X 145      21.588  39.769  61.823  0.00  0.00           N
ATOM   2449  H   ASN X 145      21.909  39.726  60.866  0.00  0.00           H
ATOM   2450  CA  ASN X 145      21.565  41.010  62.581  0.00  0.00           C
ATOM   2451  HA  ASN X 145      21.674  40.722  63.627  0.00  0.00           H
ATOM   2452  CB  ASN X 145      22.758  41.916  62.191  0.00  0.00           C
ATOM   2453  HB2 ASN X 145      22.607  42.509  61.289  0.00  0.00           H
ATOM   2454  HB3 ASN X 145      23.636  41.272  62.155  0.00  0.00           H
ATOM   2455  CG  ASN X 145      23.062  42.838  63.386  0.00  0.00           C
ATOM   2456  OD1 ASN X 145      23.266  42.354  64.472  0.00  0.00           O
ATOM   2457  ND2 ASN X 145      23.203  44.089  63.244  0.00  0.00           N
ATOM   2458 HD21 ASN X 145      23.541  44.650  64.013  0.00  0.00           H
ATOM   2459 HD22 ASN X 145      23.039  44.529  62.350  0.00  0.00           H
ATOM   2460  C   ASN X 145      20.271  41.889  62.426  0.00  0.00           C
ATOM   2461  O   ASN X 145      20.084  42.874  63.126  0.00  0.00           O
ATOM   2462  N   GLY X 146      19.514  41.610  61.373  0.00  0.00           N
ATOM   2463  H   GLY X 146      19.815  40.907  60.713  0.00  0.00           H
ATOM   2464  CA  GLY X 146      18.488  42.479  60.807  0.00  0.00           C
ATOM   2465  HA2 GLY X 146      17.847  41.856  60.183  0.00  0.00           H
ATOM   2466  HA3 GLY X 146      18.041  42.805  61.746  0.00  0.00           H
ATOM   2467  C   GLY X 146      18.998  43.558  59.897  0.00  0.00           C
ATOM   2468  O   GLY X 146      18.994  44.734  60.250  0.00  0.00           O
ATOM   2469  N   GLY X 147      19.438  43.210  58.678  0.00  0.00           N
ATOM   2470  H   GLY X 147      19.468  42.207  58.564  0.00  0.00           H
ATOM   2471  CA  GLY X 147      19.394  44.116  57.562  0.00  0.00           C
ATOM   2472  HA2 GLY X 147      19.463  43.481  56.679  0.00  0.00           H
ATOM   2473  HA3 GLY X 147      18.401  44.561  57.624  0.00  0.00           H
ATOM   2474  C   GLY X 147      20.390  45.311  57.554  0.00  0.00           C
ATOM   2475  O   GLY X 147      20.200  46.247  56.846  0.00  0.00           O
ATOM   2476  N   SER X 148      21.406  45.227  58.401  0.00  0.00           N
ATOM   2477  H   SER X 148      21.580  44.353  58.878  0.00  0.00           H
ATOM   2478  CA  SER X 148      22.228  46.302  58.775  0.00  0.00           C
ATOM   2479  HA  SER X 148      22.633  46.834  57.913  0.00  0.00           H
ATOM   2480  CB  SER X 148      21.450  47.337  59.711  0.00  0.00           C
ATOM   2481  HB2 SER X 148      21.097  46.717  60.535  0.00  0.00           H
ATOM   2482  HB3 SER X 148      20.592  47.606  59.094  0.00  0.00           H
ATOM   2483  OG  SER X 148      22.315  48.319  60.193  0.00  0.00           O
ATOM   2484  HG  SER X 148      22.848  47.980  60.916  0.00  0.00           H
ATOM   2485  C   SER X 148      23.457  45.713  59.528  0.00  0.00           C
ATOM   2486  O   SER X 148      23.346  44.758  60.244  0.00  0.00           O
ATOM   2487  N   PRO X 149      24.663  46.332  59.442  0.00  0.00           N
ATOM   2488  CD  PRO X 149      24.861  47.488  58.576  0.00  0.00           C
ATOM   2489  HD2 PRO X 149      24.894  47.124  57.549  0.00  0.00           H
ATOM   2490  HD3 PRO X 149      24.210  48.329  58.817  0.00  0.00           H
ATOM   2491  CG  PRO X 149      26.424  47.760  58.831  0.00  0.00           C
ATOM   2492  HG2 PRO X 149      26.661  48.427  59.660  0.00  0.00           H
ATOM   2493  HG3 PRO X 149      26.872  48.133  57.910  0.00  0.00           H
ATOM   2494  CB  PRO X 149      27.056  46.385  59.258  0.00  0.00           C
ATOM   2495  HB2 PRO X 149      27.923  46.444  59.916  0.00  0.00           H
ATOM   2496  HB3 PRO X 149      27.337  45.836  58.359  0.00  0.00           H
ATOM   2497  CA  PRO X 149      25.884  45.686  59.958  0.00  0.00           C
ATOM   2498  HA  PRO X 149      25.878  44.661  59.587  0.00  0.00           H
ATOM   2499  C   PRO X 149      26.026  45.730  61.479  0.00  0.00           C
ATOM   2500  O   PRO X 149      25.680  46.683  62.198  0.00  0.00           O
ATOM   2501  N   PRO X 150      26.711  44.673  62.040  0.00  0.00           N
ATOM   2502  CD  PRO X 150      27.145  43.429  61.330  0.00  0.00           C
ATOM   2503  HD2 PRO X 150      26.346  42.889  60.823  0.00  0.00           H
ATOM   2504  HD3 PRO X 150      27.887  43.749  60.599  0.00  0.00           H
ATOM   2505  CG  PRO X 150      27.774  42.601  62.349  0.00  0.00           C
ATOM   2506  HG2 PRO X 150      28.859  42.541  62.257  0.00  0.00           H
ATOM   2507  HG3 PRO X 150      27.269  41.641  62.239  0.00  0.00           H
ATOM   2508  CB  PRO X 150      27.339  43.186  63.649  0.00  0.00           C
ATOM   2509  HB2 PRO X 150      28.082  43.044  64.433  0.00  0.00           H
ATOM   2510  HB3 PRO X 150      26.361  42.752  63.860  0.00  0.00           H
ATOM   2511  CA  PRO X 150      27.146  44.649  63.373  0.00  0.00           C
ATOM   2512  HA  PRO X 150      26.384  45.026  64.055  0.00  0.00           H
ATOM   2513  C   PRO X 150      28.505  45.447  63.428  0.00  0.00           C
ATOM   2514  O   PRO X 150      29.589  45.054  63.029  0.00  0.00           O
ATOM   2515  N   LEU X 151      28.309  46.684  63.841  0.00  0.00           N
ATOM   2516  H   LEU X 151      27.363  46.945  64.080  0.00  0.00           H
ATOM   2517  CA  LEU X 151      29.355  47.719  63.834  0.00  0.00           C
ATOM   2518  HA  LEU X 151      29.914  47.851  62.908  0.00  0.00           H
ATOM   2519  CB  LEU X 151      28.638  49.056  64.167  0.00  0.00           C
ATOM   2520  HB2 LEU X 151      29.286  49.931  64.221  0.00  0.00           H
ATOM   2521  HB3 LEU X 151      28.140  48.998  65.135  0.00  0.00           H
ATOM   2522  CG  LEU X 151      27.473  49.455  63.280  0.00  0.00           C
ATOM   2523  HG  LEU X 151      26.697  48.693  63.203  0.00  0.00           H
ATOM   2524  CD1 LEU X 151      26.913  50.795  63.777  0.00  0.00           C
ATOM   2525 HD11 LEU X 151      25.931  50.921  63.320  0.00  0.00           H
ATOM   2526 HD12 LEU X 151      26.777  50.762  64.858  0.00  0.00           H
ATOM   2527 HD13 LEU X 151      27.562  51.651  63.591  0.00  0.00           H
ATOM   2528  CD2 LEU X 151      27.865  49.644  61.758  0.00  0.00           C
ATOM   2529 HD21 LEU X 151      28.731  50.296  61.642  0.00  0.00           H
ATOM   2530 HD22 LEU X 151      28.170  48.681  61.349  0.00  0.00           H
ATOM   2531 HD23 LEU X 151      27.056  50.110  61.196  0.00  0.00           H
ATOM   2532  C   LEU X 151      30.383  47.498  64.971  0.00  0.00           C
ATOM   2533  O   LEU X 151      31.309  48.263  65.256  0.00  0.00           O
ATOM   2534  N   THR X 152      30.194  46.386  65.779  0.00  0.00           N
ATOM   2535  H   THR X 152      29.573  45.658  65.456  0.00  0.00           H
ATOM   2536  CA  THR X 152      31.159  45.958  66.831  0.00  0.00           C
ATOM   2537  HA  THR X 152      32.125  46.424  66.639  0.00  0.00           H
ATOM   2538  CB  THR X 152      30.733  46.246  68.272  0.00  0.00           C
ATOM   2539  HB  THR X 152      31.412  45.840  69.022  0.00  0.00           H
ATOM   2540  CG2 THR X 152      30.567  47.686  68.472  0.00  0.00           C
ATOM   2541 HG21 THR X 152      30.371  47.849  69.532  0.00  0.00           H
ATOM   2542 HG22 THR X 152      31.479  48.201  68.169  0.00  0.00           H
ATOM   2543 HG23 THR X 152      29.808  48.082  67.797  0.00  0.00           H
ATOM   2544  OG1 THR X 152      29.459  45.782  68.568  0.00  0.00           O
ATOM   2545  HG1 THR X 152      28.908  46.152  67.874  0.00  0.00           H
ATOM   2546  C   THR X 152      31.572  44.538  66.753  0.00  0.00           C
ATOM   2547  O   THR X 152      30.738  43.630  66.997  0.00  0.00           O
ATOM   2548  N   TYR X 153      32.898  44.319  66.802  0.00  0.00           N
ATOM   2549  H   TYR X 153      33.499  45.131  66.809  0.00  0.00           H
ATOM   2550  CA  TYR X 153      33.505  42.936  66.675  0.00  0.00           C
ATOM   2551  HA  TYR X 153      33.286  42.654  65.645  0.00  0.00           H
ATOM   2552  CB  TYR X 153      34.998  43.103  66.804  0.00  0.00           C
ATOM   2553  HB2 TYR X 153      35.286  43.500  67.777  0.00  0.00           H
ATOM   2554  HB3 TYR X 153      35.316  43.857  66.084  0.00  0.00           H
ATOM   2555  CG  TYR X 153      35.876  41.973  66.439  0.00  0.00           C
ATOM   2556  CD1 TYR X 153      35.843  41.439  65.179  0.00  0.00           C
ATOM   2557  HD1 TYR X 153      35.057  41.744  64.504  0.00  0.00           H
ATOM   2558  CE1 TYR X 153      36.699  40.381  64.787  0.00  0.00           C
ATOM   2559  HE1 TYR X 153      36.702  40.038  63.763  0.00  0.00           H
ATOM   2560  CZ  TYR X 153      37.713  39.942  65.620  0.00  0.00           C
ATOM   2561  OH  TYR X 153      38.637  39.028  65.277  0.00  0.00           O
ATOM   2562  HH  TYR X 153      39.470  39.097  65.750  0.00  0.00           H
ATOM   2563  CE2 TYR X 153      37.740  40.365  66.961  0.00  0.00           C
ATOM   2564  HE2 TYR X 153      38.500  39.933  67.595  0.00  0.00           H
ATOM   2565  CD2 TYR X 153      36.924  41.468  67.326  0.00  0.00           C
ATOM   2566  HD2 TYR X 153      36.992  41.949  68.291  0.00  0.00           H
ATOM   2567  C   TYR X 153      32.966  41.784  67.540  0.00  0.00           C
ATOM   2568  O   TYR X 153      32.632  40.720  67.075  0.00  0.00           O
ATOM   2569  N   LYS X 154      32.818  41.965  68.838  0.00  0.00           N
ATOM   2570  H   LYS X 154      33.151  42.796  69.306  0.00  0.00           H
ATOM   2571  CA  LYS X 154      32.232  40.936  69.657  0.00  0.00           C
ATOM   2572  HA  LYS X 154      32.896  40.073  69.621  0.00  0.00           H
ATOM   2573  CB  LYS X 154      32.218  41.576  71.060  0.00  0.00           C
ATOM   2574  HB2 LYS X 154      31.645  42.503  71.035  0.00  0.00           H
ATOM   2575  HB3 LYS X 154      33.160  42.009  71.394  0.00  0.00           H
ATOM   2576  CG  LYS X 154      31.818  40.643  72.206  0.00  0.00           C
ATOM   2577  HG2 LYS X 154      30.902  40.081  72.023  0.00  0.00           H
ATOM   2578  HG3 LYS X 154      31.693  41.292  73.072  0.00  0.00           H
ATOM   2579  CD  LYS X 154      32.913  39.636  72.515  0.00  0.00           C
ATOM   2580  HD2 LYS X 154      33.260  39.137  71.610  0.00  0.00           H
ATOM   2581  HD3 LYS X 154      32.274  39.051  73.177  0.00  0.00           H
ATOM   2582  CE  LYS X 154      34.119  40.060  73.335  0.00  0.00           C
ATOM   2583  HE2 LYS X 154      33.756  40.336  74.325  0.00  0.00           H
ATOM   2584  HE3 LYS X 154      34.574  40.924  72.851  0.00  0.00           H
ATOM   2585  NZ  LYS X 154      35.105  38.934  73.489  0.00  0.00           N
ATOM   2586  HZ1 LYS X 154      35.644  38.808  72.644  0.00  0.00           H
ATOM   2587  HZ2 LYS X 154      35.645  39.145  74.317  0.00  0.00           H
ATOM   2588  HZ3 LYS X 154      34.685  38.044  73.715  0.00  0.00           H
ATOM   2589  C   LYS X 154      30.701  40.630  69.307  0.00  0.00           C
ATOM   2590  O   LYS X 154      30.305  39.495  69.582  0.00  0.00           O
ATOM   2591  N   ARG X 155      29.939  41.534  68.709  0.00  0.00           N
ATOM   2592  H   ARG X 155      30.344  42.434  68.492  0.00  0.00           H
ATOM   2593  CA  ARG X 155      28.589  41.329  68.164  0.00  0.00           C
ATOM   2594  HA  ARG X 155      28.079  40.610  68.806  0.00  0.00           H
ATOM   2595  CB  ARG X 155      27.814  42.671  68.171  0.00  0.00           C
ATOM   2596  HB2 ARG X 155      28.392  43.508  67.780  0.00  0.00           H
ATOM   2597  HB3 ARG X 155      27.635  42.974  69.202  0.00  0.00           H
ATOM   2598  CG  ARG X 155      26.386  42.552  67.551  0.00  0.00           C
ATOM   2599  HG2 ARG X 155      26.506  42.194  66.528  0.00  0.00           H
ATOM   2600  HG3 ARG X 155      26.141  43.614  67.537  0.00  0.00           H
ATOM   2601  CD  ARG X 155      25.405  41.552  68.175  0.00  0.00           C
ATOM   2602  HD2 ARG X 155      25.147  41.917  69.169  0.00  0.00           H
ATOM   2603  HD3 ARG X 155      25.889  40.579  68.265  0.00  0.00           H
ATOM   2604  NE  ARG X 155      24.173  41.503  67.314  0.00  0.00           N
ATOM   2605  HE  ARG X 155      24.243  41.946  66.409  0.00  0.00           H
ATOM   2606  CZ  ARG X 155      22.919  41.249  67.662  0.00  0.00           C
ATOM   2607  NH1 ARG X 155      22.695  40.725  68.838  0.00  0.00           N
ATOM   2608 HH11 ARG X 155      21.820  40.265  69.044  0.00  0.00           H
ATOM   2609 HH12 ARG X 155      23.444  40.713  69.515  0.00  0.00           H
ATOM   2610  NH2 ARG X 155      21.967  41.396  66.774  0.00  0.00           N
ATOM   2611 HH21 ARG X 155      21.022  41.249  67.098  0.00  0.00           H
ATOM   2612 HH22 ARG X 155      22.178  41.783  65.865  0.00  0.00           H
ATOM   2613  C   ARG X 155      28.557  40.743  66.751  0.00  0.00           C
ATOM   2614  O   ARG X 155      27.908  39.762  66.477  0.00  0.00           O
ATOM   2615  N   PHE X 156      29.395  41.223  65.804  0.00  0.00           N
ATOM   2616  H   PHE X 156      29.973  42.031  65.985  0.00  0.00           H
ATOM   2617  CA  PHE X 156      29.776  40.433  64.586  0.00  0.00           C
ATOM   2618  HA  PHE X 156      28.954  40.357  63.874  0.00  0.00           H
ATOM   2619  CB  PHE X 156      30.909  41.212  63.962  0.00  0.00           C
ATOM   2620  HB2 PHE X 156      31.569  41.571  64.752  0.00  0.00           H
ATOM   2621  HB3 PHE X 156      30.555  42.153  63.540  0.00  0.00           H
ATOM   2622  CG  PHE X 156      31.737  40.459  62.922  0.00  0.00           C
ATOM   2623  CD1 PHE X 156      31.269  40.438  61.554  0.00  0.00           C
ATOM   2624  HD1 PHE X 156      30.324  40.909  61.324  0.00  0.00           H
ATOM   2625  CE1 PHE X 156      31.982  39.762  60.592  0.00  0.00           C
ATOM   2626  HE1 PHE X 156      31.555  39.565  59.620  0.00  0.00           H
ATOM   2627  CZ  PHE X 156      33.201  39.177  60.938  0.00  0.00           C
ATOM   2628  HZ  PHE X 156      33.744  38.644  60.172  0.00  0.00           H
ATOM   2629  CE2 PHE X 156      33.693  39.204  62.207  0.00  0.00           C
ATOM   2630  HE2 PHE X 156      34.631  38.778  62.533  0.00  0.00           H
ATOM   2631  CD2 PHE X 156      32.967  39.805  63.268  0.00  0.00           C
ATOM   2632  HD2 PHE X 156      33.309  39.784  64.292  0.00  0.00           H
ATOM   2633  C   PHE X 156      30.174  38.994  64.938  0.00  0.00           C
ATOM   2634  O   PHE X 156      29.533  38.119  64.378  0.00  0.00           O
ATOM   2635  N   LEU X 157      31.102  38.743  65.840  0.00  0.00           N
ATOM   2636  H   LEU X 157      31.377  39.581  66.331  0.00  0.00           H
ATOM   2637  CA  LEU X 157      31.407  37.366  66.216  0.00  0.00           C
ATOM   2638  HA  LEU X 157      31.535  36.821  65.280  0.00  0.00           H
ATOM   2639  CB  LEU X 157      32.620  37.364  67.095  0.00  0.00           C
ATOM   2640  HB2 LEU X 157      32.673  36.487  67.740  0.00  0.00           H
ATOM   2641  HB3 LEU X 157      32.437  38.052  67.920  0.00  0.00           H
ATOM   2642  CG  LEU X 157      34.010  37.774  66.579  0.00  0.00           C
ATOM   2643  HG  LEU X 157      33.885  38.747  66.103  0.00  0.00           H
ATOM   2644  CD1 LEU X 157      34.768  37.960  67.811  0.00  0.00           C
ATOM   2645 HD11 LEU X 157      34.323  38.712  68.463  0.00  0.00           H
ATOM   2646 HD12 LEU X 157      34.890  36.979  68.271  0.00  0.00           H
ATOM   2647 HD13 LEU X 157      35.821  38.161  67.615  0.00  0.00           H
ATOM   2648  CD2 LEU X 157      34.763  36.793  65.669  0.00  0.00           C
ATOM   2649 HD21 LEU X 157      34.796  35.774  66.055  0.00  0.00           H
ATOM   2650 HD22 LEU X 157      34.241  36.713  64.716  0.00  0.00           H
ATOM   2651 HD23 LEU X 157      35.780  37.138  65.480  0.00  0.00           H
ATOM   2652  C   LEU X 157      30.317  36.578  66.942  0.00  0.00           C
ATOM   2653  O   LEU X 157      30.369  35.314  66.970  0.00  0.00           O
ATOM   2654  N   HID X 158      29.250  37.227  67.428  0.00  0.00           N
ATOM   2655  H   HID X 158      29.165  38.207  67.202  0.00  0.00           H
ATOM   2656  CA  HID X 158      28.026  36.558  67.942  0.00  0.00           C
ATOM   2657  HA  HID X 158      28.393  35.666  68.448  0.00  0.00           H
ATOM   2658  CB  HID X 158      27.344  37.473  68.966  0.00  0.00           C
ATOM   2659  HB2 HID X 158      26.980  38.417  68.561  0.00  0.00           H
ATOM   2660  HB3 HID X 158      28.025  37.783  69.758  0.00  0.00           H
ATOM   2661  CG  HID X 158      26.211  36.779  69.692  0.00  0.00           C
ATOM   2662  ND1 HID X 158      24.865  36.894  69.427  0.00  0.00           N
ATOM   2663  HD1 HID X 158      24.412  37.201  68.578  0.00  0.00           H
ATOM   2664  CE1 HID X 158      24.257  36.081  70.342  0.00  0.00           C
ATOM   2665  HE1 HID X 158      23.210  35.823  70.281  0.00  0.00           H
ATOM   2666  NE2 HID X 158      25.190  35.374  71.014  0.00  0.00           N
ATOM   2667  CD2 HID X 158      26.431  35.824  70.658  0.00  0.00           C
ATOM   2668  HD2 HID X 158      27.431  35.543  70.954  0.00  0.00           H
ATOM   2669  C   HID X 158      27.075  36.192  66.834  0.00  0.00           C
ATOM   2670  O   HID X 158      26.403  35.191  67.062  0.00  0.00           O
ATOM   2671  N   ILE X 159      27.037  36.984  65.713  0.00  0.00           N
ATOM   2672  H   ILE X 159      27.594  37.826  65.707  0.00  0.00           H
ATOM   2673  CA  ILE X 159      26.480  36.547  64.414  0.00  0.00           C
ATOM   2674  HA  ILE X 159      25.441  36.307  64.641  0.00  0.00           H
ATOM   2675  CB  ILE X 159      26.391  37.740  63.400  0.00  0.00           C
ATOM   2676  HB  ILE X 159      27.272  38.345  63.615  0.00  0.00           H
ATOM   2677  CG2 ILE X 159      26.395  37.198  61.950  0.00  0.00           C
ATOM   2678 HG21 ILE X 159      25.561  36.506  61.828  0.00  0.00           H
ATOM   2679 HG22 ILE X 159      26.240  38.028  61.261  0.00  0.00           H
ATOM   2680 HG23 ILE X 159      27.310  36.665  61.693  0.00  0.00           H
ATOM   2681  CG1 ILE X 159      25.128  38.592  63.703  0.00  0.00           C
ATOM   2682 HG12 ILE X 159      24.212  38.025  63.865  0.00  0.00           H
ATOM   2683 HG13 ILE X 159      24.751  39.185  62.870  0.00  0.00           H
ATOM   2684  CD1 ILE X 159      25.212  39.582  64.857  0.00  0.00           C
ATOM   2685 HD11 ILE X 159      24.208  40.001  64.916  0.00  0.00           H
ATOM   2686 HD12 ILE X 159      25.495  39.146  65.816  0.00  0.00           H
ATOM   2687 HD13 ILE X 159      26.027  40.290  64.712  0.00  0.00           H
ATOM   2688  C   ILE X 159      27.167  35.293  63.850  0.00  0.00           C
ATOM   2689  O   ILE X 159      26.535  34.311  63.506  0.00  0.00           O
ATOM   2690  N   LEU X 160      28.490  35.335  63.883  0.00  0.00           N
ATOM   2691  H   LEU X 160      28.928  36.235  64.020  0.00  0.00           H
ATOM   2692  CA  LEU X 160      29.283  34.207  63.348  0.00  0.00           C
ATOM   2693  HA  LEU X 160      28.934  33.901  62.362  0.00  0.00           H
ATOM   2694  CB  LEU X 160      30.818  34.622  63.309  0.00  0.00           C
ATOM   2695  HB2 LEU X 160      31.374  33.687  63.245  0.00  0.00           H
ATOM   2696  HB3 LEU X 160      31.090  35.306  64.114  0.00  0.00           H
ATOM   2697  CG  LEU X 160      31.077  35.150  61.910  0.00  0.00           C
ATOM   2698  HG  LEU X 160      30.676  34.443  61.184  0.00  0.00           H
ATOM   2699  CD1 LEU X 160      30.348  36.429  61.510  0.00  0.00           C
ATOM   2700 HD11 LEU X 160      30.540  37.102  62.346  0.00  0.00           H
ATOM   2701 HD12 LEU X 160      30.824  36.994  60.708  0.00  0.00           H
ATOM   2702 HD13 LEU X 160      29.296  36.309  61.253  0.00  0.00           H
ATOM   2703  CD2 LEU X 160      32.627  35.528  61.771  0.00  0.00           C
ATOM   2704 HD21 LEU X 160      32.800  35.899  60.761  0.00  0.00           H
ATOM   2705 HD22 LEU X 160      33.001  36.174  62.566  0.00  0.00           H
ATOM   2706 HD23 LEU X 160      33.063  34.532  61.838  0.00  0.00           H
ATOM   2707  C   LEU X 160      28.909  32.908  64.126  0.00  0.00           C
ATOM   2708  O   LEU X 160      29.047  31.899  63.501  0.00  0.00           O
ATOM   2709  N   SER X 161      28.607  32.955  65.393  0.00  0.00           N
ATOM   2710  H   SER X 161      28.729  33.827  65.887  0.00  0.00           H
ATOM   2711  CA  SER X 161      28.158  31.857  66.272  0.00  0.00           C
ATOM   2712  HA  SER X 161      28.858  31.024  66.205  0.00  0.00           H
ATOM   2713  CB  SER X 161      28.176  32.318  67.681  0.00  0.00           C
ATOM   2714  HB2 SER X 161      27.660  31.660  68.380  0.00  0.00           H
ATOM   2715  HB3 SER X 161      27.641  33.265  67.752  0.00  0.00           H
ATOM   2716  OG  SER X 161      29.427  32.529  68.311  0.00  0.00           O
ATOM   2717  HG  SER X 161      29.939  31.742  68.511  0.00  0.00           H
ATOM   2718  C   SER X 161      26.796  31.238  65.854  0.00  0.00           C
ATOM   2719  O   SER X 161      26.404  30.068  66.139  0.00  0.00           O
ATOM   2720  N   GLN X 162      25.959  32.061  65.198  0.00  0.00           N
ATOM   2721  H   GLN X 162      26.225  32.992  64.912  0.00  0.00           H
ATOM   2722  CA  GLN X 162      24.738  31.530  64.548  0.00  0.00           C
ATOM   2723  HA  GLN X 162      24.370  30.743  65.206  0.00  0.00           H
ATOM   2724  CB  GLN X 162      23.757  32.742  64.442  0.00  0.00           C
ATOM   2725  HB2 GLN X 162      23.094  32.671  63.579  0.00  0.00           H
ATOM   2726  HB3 GLN X 162      24.225  33.704  64.233  0.00  0.00           H
ATOM   2727  CG  GLN X 162      22.891  32.946  65.673  0.00  0.00           C
ATOM   2728  HG2 GLN X 162      22.270  33.836  65.580  0.00  0.00           H
ATOM   2729  HG3 GLN X 162      23.443  33.323  66.535  0.00  0.00           H
ATOM   2730  CD  GLN X 162      21.973  31.798  66.056  0.00  0.00           C
ATOM   2731  OE1 GLN X 162      21.778  30.801  65.301  0.00  0.00           O
ATOM   2732  NE2 GLN X 162      21.288  31.959  67.215  0.00  0.00           N
ATOM   2733 HE21 GLN X 162      20.557  31.313  67.475  0.00  0.00           H
ATOM   2734 HE22 GLN X 162      21.237  32.847  67.693  0.00  0.00           H
ATOM   2735  C   GLN X 162      24.912  30.882  63.211  0.00  0.00           C
ATOM   2736  O   GLN X 162      24.063  30.142  62.865  0.00  0.00           O
ATOM   2737  N   LEU X 163      25.950  31.205  62.492  0.00  0.00           N
ATOM   2738  H   LEU X 163      26.571  31.872  62.929  0.00  0.00           H
ATOM   2739  CA  LEU X 163      26.333  30.673  61.191  0.00  0.00           C
ATOM   2740  HA  LEU X 163      25.427  30.627  60.587  0.00  0.00           H
ATOM   2741  CB  LEU X 163      27.307  31.652  60.511  0.00  0.00           C
ATOM   2742  HB2 LEU X 163      27.492  31.328  59.487  0.00  0.00           H
ATOM   2743  HB3 LEU X 163      28.292  31.598  60.975  0.00  0.00           H
ATOM   2744  CG  LEU X 163      26.929  33.167  60.318  0.00  0.00           C
ATOM   2745  HG  LEU X 163      26.838  33.616  61.307  0.00  0.00           H
ATOM   2746  CD1 LEU X 163      28.029  33.940  59.523  0.00  0.00           C
ATOM   2747 HD11 LEU X 163      28.924  33.580  60.032  0.00  0.00           H
ATOM   2748 HD12 LEU X 163      28.003  33.594  58.490  0.00  0.00           H
ATOM   2749 HD13 LEU X 163      27.882  35.017  59.593  0.00  0.00           H
ATOM   2750  CD2 LEU X 163      25.562  33.286  59.638  0.00  0.00           C
ATOM   2751 HD21 LEU X 163      25.477  34.264  59.166  0.00  0.00           H
ATOM   2752 HD22 LEU X 163      25.414  32.382  59.047  0.00  0.00           H
ATOM   2753 HD23 LEU X 163      24.819  33.197  60.431  0.00  0.00           H
ATOM   2754  C   LEU X 163      26.928  29.217  61.315  0.00  0.00           C
ATOM   2755  O   LEU X 163      27.201  28.756  62.452  0.00  0.00           O
ATOM   2756  N   GLY X 164      27.230  28.646  60.156  0.00  0.00           N
ATOM   2757  H   GLY X 164      27.105  29.284  59.383  0.00  0.00           H
ATOM   2758  CA  GLY X 164      28.125  27.521  59.976  0.00  0.00           C
ATOM   2759  HA2 GLY X 164      27.957  26.840  60.810  0.00  0.00           H
ATOM   2760  HA3 GLY X 164      27.796  27.029  59.060  0.00  0.00           H
ATOM   2761  C   GLY X 164      29.608  27.842  59.919  0.00  0.00           C
ATOM   2762  O   GLY X 164      30.033  28.980  60.201  0.00  0.00           O
ATOM   2763  N   ASP X 165      30.385  26.863  59.428  0.00  0.00           N
ATOM   2764  H   ASP X 165      29.898  26.018  59.167  0.00  0.00           H
ATOM   2765  CA  ASP X 165      31.857  27.177  59.149  0.00  0.00           C
ATOM   2766  HA  ASP X 165      32.297  27.721  59.985  0.00  0.00           H
ATOM   2767  CB  ASP X 165      32.645  25.875  58.970  0.00  0.00           C
ATOM   2768  HB2 ASP X 165      33.690  26.186  58.968  0.00  0.00           H
ATOM   2769  HB3 ASP X 165      32.340  25.433  58.022  0.00  0.00           H
ATOM   2770  CG  ASP X 165      32.401  24.831  60.055  0.00  0.00           C
ATOM   2771  OD1 ASP X 165      32.452  25.085  61.293  0.00  0.00           O
ATOM   2772  OD2 ASP X 165      32.358  23.627  59.737  0.00  0.00           O
ATOM   2773  C   ASP X 165      32.122  28.001  57.962  0.00  0.00           C
ATOM   2774  O   ASP X 165      31.404  27.920  56.992  0.00  0.00           O
ATOM   2775  N   PRO X 166      33.284  28.771  57.886  0.00  0.00           N
ATOM   2776  CD  PRO X 166      34.244  29.135  58.986  0.00  0.00           C
ATOM   2777  HD2 PRO X 166      33.672  29.286  59.902  0.00  0.00           H
ATOM   2778  HD3 PRO X 166      34.898  28.265  59.041  0.00  0.00           H
ATOM   2779  CG  PRO X 166      34.988  30.322  58.491  0.00  0.00           C
ATOM   2780  HG2 PRO X 166      35.915  30.485  59.041  0.00  0.00           H
ATOM   2781  HG3 PRO X 166      34.506  31.293  58.607  0.00  0.00           H
ATOM   2782  CB  PRO X 166      35.224  29.895  57.058  0.00  0.00           C
ATOM   2783  HB2 PRO X 166      35.847  29.001  57.028  0.00  0.00           H
ATOM   2784  HB3 PRO X 166      35.589  30.721  56.447  0.00  0.00           H
ATOM   2785  CA  PRO X 166      33.748  29.429  56.670  0.00  0.00           C
ATOM   2786  HA  PRO X 166      33.179  30.347  56.528  0.00  0.00           H
ATOM   2787  C   PRO X 166      33.756  28.599  55.340  0.00  0.00           C
ATOM   2788  O   PRO X 166      34.033  27.401  55.303  0.00  0.00           O
ATOM   2789  N   GLU X 167      33.358  29.326  54.264  0.00  0.00           N
ATOM   2790  H   GLU X 167      33.301  30.325  54.398  0.00  0.00           H
ATOM   2791  CA  GLU X 167      33.093  28.799  52.880  0.00  0.00           C
ATOM   2792  HA  GLU X 167      32.309  28.043  52.830  0.00  0.00           H
ATOM   2793  CB  GLU X 167      32.768  30.068  52.083  0.00  0.00           C
ATOM   2794  HB2 GLU X 167      32.861  29.857  51.018  0.00  0.00           H
ATOM   2795  HB3 GLU X 167      33.479  30.871  52.280  0.00  0.00           H
ATOM   2796  CG  GLU X 167      31.443  30.617  52.437  0.00  0.00           C
ATOM   2797  HG2 GLU X 167      31.489  31.638  52.058  0.00  0.00           H
ATOM   2798  HG3 GLU X 167      31.298  30.833  53.496  0.00  0.00           H
ATOM   2799  CD  GLU X 167      30.269  29.794  51.953  0.00  0.00           C
ATOM   2800  OE1 GLU X 167      29.670  30.064  50.947  0.00  0.00           O
ATOM   2801  OE2 GLU X 167      29.933  28.868  52.713  0.00  0.00           O
ATOM   2802  C   GLU X 167      34.460  28.222  52.334  0.00  0.00           C
ATOM   2803  O   GLU X 167      35.576  28.687  52.528  0.00  0.00           O
ATOM   2804  N   VAL X 168      34.263  27.132  51.534  0.00  0.00           N
ATOM   2805  H   VAL X 168      33.323  26.814  51.344  0.00  0.00           H
ATOM   2806  CA  VAL X 168      35.376  26.481  50.849  0.00  0.00           C
ATOM   2807  HA  VAL X 168      36.230  26.452  51.525  0.00  0.00           H
ATOM   2808  CB  VAL X 168      34.958  24.978  50.536  0.00  0.00           C
ATOM   2809  HB  VAL X 168      34.143  25.025  49.813  0.00  0.00           H
ATOM   2810  CG1 VAL X 168      36.096  24.083  50.018  0.00  0.00           C
ATOM   2811 HG11 VAL X 168      36.471  24.479  49.074  0.00  0.00           H
ATOM   2812 HG12 VAL X 168      36.896  23.949  50.746  0.00  0.00           H
ATOM   2813 HG13 VAL X 168      35.773  23.101  49.674  0.00  0.00           H
ATOM   2814  CG2 VAL X 168      34.373  24.179  51.696  0.00  0.00           C
ATOM   2815 HG21 VAL X 168      35.098  24.078  52.503  0.00  0.00           H
ATOM   2816 HG22 VAL X 168      33.496  24.742  52.017  0.00  0.00           H
ATOM   2817 HG23 VAL X 168      34.184  23.183  51.297  0.00  0.00           H
ATOM   2818  C   VAL X 168      35.856  27.185  49.611  0.00  0.00           C
ATOM   2819  O   VAL X 168      35.049  27.585  48.796  0.00  0.00           O
ATOM   2820  N   PRO X 169      37.245  27.300  49.302  0.00  0.00           N
ATOM   2821  CD  PRO X 169      38.376  26.705  50.009  0.00  0.00           C
ATOM   2822  HD2 PRO X 169      38.367  27.175  50.992  0.00  0.00           H
ATOM   2823  HD3 PRO X 169      38.177  25.634  50.036  0.00  0.00           H
ATOM   2824  CG  PRO X 169      39.602  26.917  49.137  0.00  0.00           C
ATOM   2825  HG2 PRO X 169      39.733  26.003  48.557  0.00  0.00           H
ATOM   2826  HG3 PRO X 169      40.504  27.176  49.692  0.00  0.00           H
ATOM   2827  CB  PRO X 169      39.202  27.966  48.105  0.00  0.00           C
ATOM   2828  HB2 PRO X 169      39.792  27.872  47.193  0.00  0.00           H
ATOM   2829  HB3 PRO X 169      39.426  28.938  48.544  0.00  0.00           H
ATOM   2830  CA  PRO X 169      37.683  27.929  48.016  0.00  0.00           C
ATOM   2831  HA  PRO X 169      37.289  28.944  47.951  0.00  0.00           H
ATOM   2832  C   PRO X 169      37.400  27.122  46.738  0.00  0.00           C
ATOM   2833  O   PRO X 169      37.434  25.890  46.724  0.00  0.00           O
ATOM   2834  N   VAL X 170      37.070  27.746  45.591  0.00  0.00           N
ATOM   2835  H   VAL X 170      37.196  28.748  45.606  0.00  0.00           H
ATOM   2836  CA  VAL X 170      36.943  26.972  44.335  0.00  0.00           C
ATOM   2837  HA  VAL X 170      36.432  26.026  44.512  0.00  0.00           H
ATOM   2838  CB  VAL X 170      35.993  27.743  43.246  0.00  0.00           C
ATOM   2839  HB  VAL X 170      35.894  27.081  42.386  0.00  0.00           H
ATOM   2840  CG1 VAL X 170      34.562  27.962  43.817  0.00  0.00           C
ATOM   2841 HG11 VAL X 170      34.350  29.007  44.042  0.00  0.00           H
ATOM   2842 HG12 VAL X 170      33.829  27.606  43.093  0.00  0.00           H
ATOM   2843 HG13 VAL X 170      34.467  27.348  44.713  0.00  0.00           H
ATOM   2844  CG2 VAL X 170      36.668  29.058  42.672  0.00  0.00           C
ATOM   2845 HG21 VAL X 170      37.706  28.849  42.413  0.00  0.00           H
ATOM   2846 HG22 VAL X 170      36.155  29.368  41.761  0.00  0.00           H
ATOM   2847 HG23 VAL X 170      36.518  29.831  43.425  0.00  0.00           H
ATOM   2848  C   VAL X 170      38.258  26.669  43.664  0.00  0.00           C
ATOM   2849  O   VAL X 170      39.237  27.338  43.939  0.00  0.00           O
ATOM   2850  N   ARG X 171      38.380  25.678  42.741  0.00  0.00           N
ATOM   2851  H   ARG X 171      37.486  25.331  42.426  0.00  0.00           H
ATOM   2852  CA  ARG X 171      39.555  25.093  42.144  0.00  0.00           C
ATOM   2853  HA  ARG X 171      40.068  24.584  42.960  0.00  0.00           H
ATOM   2854  CB  ARG X 171      39.144  23.937  41.155  0.00  0.00           C
ATOM   2855  HB2 ARG X 171      38.511  23.172  41.604  0.00  0.00           H
ATOM   2856  HB3 ARG X 171      40.119  23.517  40.907  0.00  0.00           H
ATOM   2857  CG  ARG X 171      38.376  24.454  39.880  0.00  0.00           C
ATOM   2858  HG2 ARG X 171      38.862  25.305  39.404  0.00  0.00           H
ATOM   2859  HG3 ARG X 171      37.359  24.801  40.066  0.00  0.00           H
ATOM   2860  CD  ARG X 171      38.360  23.307  38.873  0.00  0.00           C
ATOM   2861  HD2 ARG X 171      37.553  22.667  39.230  0.00  0.00           H
ATOM   2862  HD3 ARG X 171      39.266  22.706  38.787  0.00  0.00           H
ATOM   2863  NE  ARG X 171      37.883  23.805  37.605  0.00  0.00           N
ATOM   2864  HE  ARG X 171      36.881  23.910  37.525  0.00  0.00           H
ATOM   2865  CZ  ARG X 171      38.568  24.174  36.543  0.00  0.00           C
ATOM   2866  NH1 ARG X 171      39.853  24.333  36.564  0.00  0.00           N
ATOM   2867 HH11 ARG X 171      40.315  24.646  35.722  0.00  0.00           H
ATOM   2868 HH12 ARG X 171      40.394  24.313  37.417  0.00  0.00           H
ATOM   2869  NH2 ARG X 171      38.064  24.220  35.363  0.00  0.00           N
ATOM   2870 HH21 ARG X 171      38.616  24.332  34.525  0.00  0.00           H
ATOM   2871 HH22 ARG X 171      37.140  23.873  35.146  0.00  0.00           H
ATOM   2872  C   ARG X 171      40.455  26.105  41.445  0.00  0.00           C
ATOM   2873  O   ARG X 171      39.975  27.162  41.006  0.00  0.00           O
ATOM   2874  N   ASN X 172      41.769  25.778  41.341  0.00  0.00           N
ATOM   2875  H   ASN X 172      42.013  24.889  41.754  0.00  0.00           H
ATOM   2876  CA  ASN X 172      42.686  26.203  40.316  0.00  0.00           C
ATOM   2877  HA  ASN X 172      42.714  27.291  40.254  0.00  0.00           H
ATOM   2878  CB  ASN X 172      44.089  25.689  40.770  0.00  0.00           C
ATOM   2879  HB2 ASN X 172      44.225  24.619  40.613  0.00  0.00           H
ATOM   2880  HB3 ASN X 172      44.099  25.776  41.856  0.00  0.00           H
ATOM   2881  CG  ASN X 172      45.290  26.560  40.413  0.00  0.00           C
ATOM   2882  OD1 ASN X 172      45.444  27.334  39.539  0.00  0.00           O
ATOM   2883  ND2 ASN X 172      46.304  26.445  41.235  0.00  0.00           N
ATOM   2884 HD21 ASN X 172      46.306  25.785  42.000  0.00  0.00           H
ATOM   2885 HD22 ASN X 172      47.125  26.999  41.036  0.00  0.00           H
ATOM   2886  C   ASN X 172      42.422  25.691  38.933  0.00  0.00           C
ATOM   2887  O   ASN X 172      41.500  24.913  38.778  0.00  0.00           O
ATOM   2888  N   LEU X 173      43.198  26.113  37.983  0.00  0.00           N
ATOM   2889  H   LEU X 173      43.991  26.682  38.243  0.00  0.00           H
ATOM   2890  CA  LEU X 173      42.859  26.146  36.589  0.00  0.00           C
ATOM   2891  HA  LEU X 173      41.917  25.702  36.269  0.00  0.00           H
ATOM   2892  CB  LEU X 173      42.911  27.597  36.070  0.00  0.00           C
ATOM   2893  HB2 LEU X 173      42.863  27.552  34.982  0.00  0.00           H
ATOM   2894  HB3 LEU X 173      43.866  28.071  36.294  0.00  0.00           H
ATOM   2895  CG  LEU X 173      41.785  28.527  36.527  0.00  0.00           C
ATOM   2896  HG  LEU X 173      41.903  28.701  37.596  0.00  0.00           H
ATOM   2897  CD1 LEU X 173      41.827  29.882  35.859  0.00  0.00           C
ATOM   2898 HD11 LEU X 173      41.227  30.663  36.326  0.00  0.00           H
ATOM   2899 HD12 LEU X 173      42.864  30.198  35.970  0.00  0.00           H
ATOM   2900 HD13 LEU X 173      41.708  29.866  34.775  0.00  0.00           H
ATOM   2901  CD2 LEU X 173      40.364  27.933  36.312  0.00  0.00           C
ATOM   2902 HD21 LEU X 173      40.099  27.686  35.284  0.00  0.00           H
ATOM   2903 HD22 LEU X 173      40.159  26.994  36.827  0.00  0.00           H
ATOM   2904 HD23 LEU X 173      39.578  28.589  36.686  0.00  0.00           H
ATOM   2905  C   LEU X 173      43.829  25.220  35.916  0.00  0.00           C
ATOM   2906  O   LEU X 173      44.930  24.887  36.505  0.00  0.00           O
ATOM   2907  N   THR X 174      43.575  24.721  34.688  0.00  0.00           N
ATOM   2908  H   THR X 174      42.758  25.168  34.297  0.00  0.00           H
ATOM   2909  CA  THR X 174      44.252  23.605  33.982  0.00  0.00           C
ATOM   2910  HA  THR X 174      45.185  23.445  34.522  0.00  0.00           H
ATOM   2911  CB  THR X 174      43.392  22.308  33.948  0.00  0.00           C
ATOM   2912  HB  THR X 174      44.003  21.474  33.606  0.00  0.00           H
ATOM   2913  CG2 THR X 174      42.777  21.993  35.291  0.00  0.00           C
ATOM   2914 HG21 THR X 174      43.607  21.925  35.995  0.00  0.00           H
ATOM   2915 HG22 THR X 174      42.329  22.886  35.725  0.00  0.00           H
ATOM   2916 HG23 THR X 174      42.165  21.095  35.210  0.00  0.00           H
ATOM   2917  OG1 THR X 174      42.308  22.357  33.077  0.00  0.00           O
ATOM   2918  HG1 THR X 174      41.695  22.897  33.582  0.00  0.00           H
ATOM   2919  C   THR X 174      44.651  23.895  32.610  0.00  0.00           C
ATOM   2920  O   THR X 174      44.133  24.823  31.985  0.00  0.00           O
ATOM   2921  N   ALA X 175      45.484  23.047  32.045  0.00  0.00           N
ATOM   2922  H   ALA X 175      45.918  22.434  32.719  0.00  0.00           H
ATOM   2923  CA  ALA X 175      45.765  22.905  30.651  0.00  0.00           C
ATOM   2924  HA  ALA X 175      46.226  23.874  30.460  0.00  0.00           H
ATOM   2925  CB  ALA X 175      46.945  21.906  30.576  0.00  0.00           C
ATOM   2926  HB1 ALA X 175      46.732  20.989  31.126  0.00  0.00           H
ATOM   2927  HB2 ALA X 175      47.181  21.605  29.555  0.00  0.00           H
ATOM   2928  HB3 ALA X 175      47.853  22.353  30.982  0.00  0.00           H
ATOM   2929  C   ALA X 175      44.608  22.556  29.750  0.00  0.00           C
ATOM   2930  O   ALA X 175      44.550  23.145  28.712  0.00  0.00           O
ATOM   2931  N   GLU X 176      43.692  21.674  30.207  0.00  0.00           N
ATOM   2932  H   GLU X 176      43.817  21.351  31.156  0.00  0.00           H
ATOM   2933  CA  GLU X 176      42.479  21.207  29.523  0.00  0.00           C
ATOM   2934  HA  GLU X 176      42.695  20.740  28.562  0.00  0.00           H
ATOM   2935  CB  GLU X 176      41.749  20.130  30.410  0.00  0.00           C
ATOM   2936  HB2 GLU X 176      41.586  20.629  31.365  0.00  0.00           H
ATOM   2937  HB3 GLU X 176      42.351  19.223  30.466  0.00  0.00           H
ATOM   2938  CG  GLU X 176      40.362  19.793  29.803  0.00  0.00           C
ATOM   2939  HG2 GLU X 176      40.477  19.748  28.720  0.00  0.00           H
ATOM   2940  HG3 GLU X 176      39.716  20.613  30.116  0.00  0.00           H
ATOM   2941  CD  GLU X 176      39.818  18.413  30.272  0.00  0.00           C
ATOM   2942  OE1 GLU X 176      38.879  17.969  29.633  0.00  0.00           O
ATOM   2943  OE2 GLU X 176      40.356  17.816  31.226  0.00  0.00           O
ATOM   2944  C   GLU X 176      41.546  22.376  29.295  0.00  0.00           C
ATOM   2945  O   GLU X 176      41.099  22.519  28.187  0.00  0.00           O
ATOM   2946  N   ASP X 177      41.232  23.219  30.304  0.00  0.00           N
ATOM   2947  H   ASP X 177      41.678  23.043  31.194  0.00  0.00           H
ATOM   2948  CA  ASP X 177      40.449  24.490  30.126  0.00  0.00           C
ATOM   2949  HA  ASP X 177      39.397  24.337  29.884  0.00  0.00           H
ATOM   2950  CB  ASP X 177      40.586  25.221  31.490  0.00  0.00           C
ATOM   2951  HB2 ASP X 177      40.254  26.258  31.427  0.00  0.00           H
ATOM   2952  HB3 ASP X 177      41.639  25.196  31.770  0.00  0.00           H
ATOM   2953  CG  ASP X 177      39.979  24.671  32.698  0.00  0.00           C
ATOM   2954  OD1 ASP X 177      39.116  23.775  32.582  0.00  0.00           O
ATOM   2955  OD2 ASP X 177      40.347  24.976  33.870  0.00  0.00           O
ATOM   2956  C   ASP X 177      40.951  25.317  28.921  0.00  0.00           C
ATOM   2957  O   ASP X 177      40.205  25.551  28.015  0.00  0.00           O
ATOM   2958  N   PHE X 178      42.194  25.706  28.883  0.00  0.00           N
ATOM   2959  H   PHE X 178      42.786  25.559  29.688  0.00  0.00           H
ATOM   2960  CA  PHE X 178      42.817  26.423  27.791  0.00  0.00           C
ATOM   2961  HA  PHE X 178      42.208  27.223  27.369  0.00  0.00           H
ATOM   2962  CB  PHE X 178      44.034  27.110  28.289  0.00  0.00           C
ATOM   2963  HB2 PHE X 178      44.678  27.460  27.483  0.00  0.00           H
ATOM   2964  HB3 PHE X 178      44.741  26.412  28.739  0.00  0.00           H
ATOM   2965  CG  PHE X 178      43.849  28.322  29.272  0.00  0.00           C
ATOM   2966  CD1 PHE X 178      43.285  29.531  28.787  0.00  0.00           C
ATOM   2967  HD1 PHE X 178      43.142  29.660  27.725  0.00  0.00           H
ATOM   2968  CE1 PHE X 178      42.850  30.535  29.603  0.00  0.00           C
ATOM   2969  HE1 PHE X 178      42.411  31.432  29.191  0.00  0.00           H
ATOM   2970  CZ  PHE X 178      43.056  30.323  30.989  0.00  0.00           C
ATOM   2971  HZ  PHE X 178      42.921  31.035  31.789  0.00  0.00           H
ATOM   2972  CE2 PHE X 178      43.635  29.144  31.566  0.00  0.00           C
ATOM   2973  HE2 PHE X 178      43.870  29.089  32.619  0.00  0.00           H
ATOM   2974  CD2 PHE X 178      43.972  28.087  30.677  0.00  0.00           C
ATOM   2975  HD2 PHE X 178      44.301  27.120  31.027  0.00  0.00           H
ATOM   2976  C   PHE X 178      43.034  25.620  26.532  0.00  0.00           C
ATOM   2977  O   PHE X 178      43.534  26.224  25.594  0.00  0.00           O
ATOM   2978  N   GLN X 179      42.640  24.365  26.467  0.00  0.00           N
ATOM   2979  H   GLN X 179      42.310  23.860  27.278  0.00  0.00           H
ATOM   2980  CA  GLN X 179      42.686  23.614  25.205  0.00  0.00           C
ATOM   2981  HA  GLN X 179      42.987  24.228  24.355  0.00  0.00           H
ATOM   2982  CB  GLN X 179      43.700  22.407  25.354  0.00  0.00           C
ATOM   2983  HB2 GLN X 179      43.670  21.826  24.432  0.00  0.00           H
ATOM   2984  HB3 GLN X 179      43.365  21.744  26.151  0.00  0.00           H
ATOM   2985  CG  GLN X 179      45.099  22.956  25.455  0.00  0.00           C
ATOM   2986  HG2 GLN X 179      45.797  22.129  25.583  0.00  0.00           H
ATOM   2987  HG3 GLN X 179      45.070  23.658  26.288  0.00  0.00           H
ATOM   2988  CD  GLN X 179      45.737  23.532  24.147  0.00  0.00           C
ATOM   2989  OE1 GLN X 179      45.375  23.152  23.083  0.00  0.00           O
ATOM   2990  NE2 GLN X 179      46.638  24.501  24.208  0.00  0.00           N
ATOM   2991 HE21 GLN X 179      46.993  24.811  25.101  0.00  0.00           H
ATOM   2992 HE22 GLN X 179      47.091  24.620  23.313  0.00  0.00           H
ATOM   2993  C   GLN X 179      41.254  23.158  24.848  0.00  0.00           C
ATOM   2994  O   GLN X 179      41.130  22.496  23.815  0.00  0.00           O
ATOM   2995  N   ARG X 180      40.209  23.536  25.612  0.00  0.00           N
ATOM   2996  H   ARG X 180      40.399  24.023  26.477  0.00  0.00           H
ATOM   2997  CA  ARG X 180      38.810  23.482  25.116  0.00  0.00           C
ATOM   2998  HA  ARG X 180      38.770  23.035  24.123  0.00  0.00           H
ATOM   2999  CB  ARG X 180      37.844  22.666  26.000  0.00  0.00           C
ATOM   3000  HB2 ARG X 180      38.059  21.604  25.881  0.00  0.00           H
ATOM   3001  HB3 ARG X 180      36.798  22.779  25.715  0.00  0.00           H
ATOM   3002  CG  ARG X 180      37.822  22.998  27.529  0.00  0.00           C
ATOM   3003  HG2 ARG X 180      37.464  24.021  27.648  0.00  0.00           H
ATOM   3004  HG3 ARG X 180      38.827  22.973  27.950  0.00  0.00           H
ATOM   3005  CD  ARG X 180      37.101  21.946  28.319  0.00  0.00           C
ATOM   3006  HD2 ARG X 180      37.460  21.008  27.896  0.00  0.00           H
ATOM   3007  HD3 ARG X 180      36.052  22.024  28.033  0.00  0.00           H
ATOM   3008  NE  ARG X 180      37.461  22.144  29.727  0.00  0.00           N
ATOM   3009  HE  ARG X 180      38.428  22.283  29.985  0.00  0.00           H
ATOM   3010  CZ  ARG X 180      36.543  22.349  30.645  0.00  0.00           C
ATOM   3011  NH1 ARG X 180      35.244  22.268  30.423  0.00  0.00           N
ATOM   3012 HH11 ARG X 180      34.645  22.432  31.220  0.00  0.00           H
ATOM   3013 HH12 ARG X 180      34.858  22.032  29.520  0.00  0.00           H
ATOM   3014  NH2 ARG X 180      36.873  22.613  31.831  0.00  0.00           N
ATOM   3015 HH21 ARG X 180      36.169  22.609  32.555  0.00  0.00           H
ATOM   3016 HH22 ARG X 180      37.827  22.848  32.064  0.00  0.00           H
ATOM   3017  C   ARG X 180      38.252  24.924  24.850  0.00  0.00           C
ATOM   3018  O   ARG X 180      37.576  25.130  23.875  0.00  0.00           O
ATOM   3019  N   CYS X 181      38.596  25.905  25.681  0.00  0.00           N
ATOM   3020  H   CYS X 181      39.170  25.669  26.478  0.00  0.00           H
ATOM   3021  CA  CYS X 181      38.452  27.328  25.418  0.00  0.00           C
ATOM   3022  HA  CYS X 181      37.666  27.510  24.686  0.00  0.00           H
ATOM   3023  CB  CYS X 181      37.956  27.793  26.743  0.00  0.00           C
ATOM   3024  HB2 CYS X 181      38.728  27.626  27.495  0.00  0.00           H
ATOM   3025  HB3 CYS X 181      37.018  27.330  27.048  0.00  0.00           H
ATOM   3026  SG  CYS X 181      37.726  29.609  26.586  0.00  0.00           S
ATOM   3027  HG  CYS X 181      39.035  29.623  26.319  0.00  0.00           H
ATOM   3028  C   CYS X 181      39.814  27.866  24.931  0.00  0.00           C
ATOM   3029  O   CYS X 181      40.710  28.190  25.713  0.00  0.00           O
ATOM   3030  N   MET X 182      39.934  27.887  23.605  0.00  0.00           N
ATOM   3031  H   MET X 182      39.054  27.968  23.115  0.00  0.00           H
ATOM   3032  CA  MET X 182      41.188  28.357  22.963  0.00  0.00           C
ATOM   3033  HA  MET X 182      41.962  27.692  23.347  0.00  0.00           H
ATOM   3034  CB  MET X 182      41.227  28.059  21.480  0.00  0.00           C
ATOM   3035  HB2 MET X 182      42.266  28.167  21.169  0.00  0.00           H
ATOM   3036  HB3 MET X 182      40.524  28.735  20.994  0.00  0.00           H
ATOM   3037  CG  MET X 182      40.821  26.654  21.066  0.00  0.00           C
ATOM   3038  HG2 MET X 182      39.899  26.412  21.596  0.00  0.00           H
ATOM   3039  HG3 MET X 182      41.520  25.966  21.541  0.00  0.00           H
ATOM   3040  SD  MET X 182      40.765  26.495  19.199  0.00  0.00           S
ATOM   3041  CE  MET X 182      39.996  24.831  19.159  0.00  0.00           C
ATOM   3042  HE1 MET X 182      40.406  24.149  19.903  0.00  0.00           H
ATOM   3043  HE2 MET X 182      38.940  24.907  19.416  0.00  0.00           H
ATOM   3044  HE3 MET X 182      40.133  24.351  18.190  0.00  0.00           H
ATOM   3045  C   MET X 182      41.439  29.846  23.217  0.00  0.00           C
ATOM   3046  O   MET X 182      40.527  30.622  23.409  0.00  0.00           O
ATOM   3047  N   SER X 183      42.736  30.178  23.157  0.00  0.00           N
ATOM   3048  H   SER X 183      43.417  29.538  22.774  0.00  0.00           H
ATOM   3049  CA  SER X 183      43.160  31.574  23.498  0.00  0.00           C
ATOM   3050  HA  SER X 183      42.349  32.276  23.302  0.00  0.00           H
ATOM   3051  CB  SER X 183      43.356  31.675  25.022  0.00  0.00           C
ATOM   3052  HB2 SER X 183      44.293  31.160  25.234  0.00  0.00           H
ATOM   3053  HB3 SER X 183      42.546  31.191  25.570  0.00  0.00           H
ATOM   3054  OG  SER X 183      43.503  33.003  25.409  0.00  0.00           O
ATOM   3055  HG  SER X 183      42.649  33.369  25.167  0.00  0.00           H
ATOM   3056  C   SER X 183      44.471  31.861  22.733  0.00  0.00           C
ATOM   3057  O   SER X 183      45.096  30.869  22.226  0.00  0.00           O
ATOM   3058  N   PRO X 184      44.907  33.158  22.566  0.00  0.00           N
ATOM   3059  CD  PRO X 184      44.117  34.372  22.674  0.00  0.00           C
ATOM   3060  HD2 PRO X 184      43.131  34.343  22.210  0.00  0.00           H
ATOM   3061  HD3 PRO X 184      44.018  34.750  23.691  0.00  0.00           H
ATOM   3062  CG  PRO X 184      44.953  35.436  21.923  0.00  0.00           C
ATOM   3063  HG2 PRO X 184      44.866  36.438  22.343  0.00  0.00           H
ATOM   3064  HG3 PRO X 184      44.593  35.396  20.895  0.00  0.00           H
ATOM   3065  CB  PRO X 184      46.415  34.925  21.844  0.00  0.00           C
ATOM   3066  HB2 PRO X 184      46.915  35.221  22.767  0.00  0.00           H
ATOM   3067  HB3 PRO X 184      47.003  35.215  20.973  0.00  0.00           H
ATOM   3068  CA  PRO X 184      46.180  33.415  21.879  0.00  0.00           C
ATOM   3069  HA  PRO X 184      46.097  33.032  20.862  0.00  0.00           H
ATOM   3070  C   PRO X 184      47.312  32.641  22.534  0.00  0.00           C
ATOM   3071  O   PRO X 184      47.449  32.556  23.738  0.00  0.00           O
ATOM   3072  N   GLU X 185      48.229  32.085  21.785  0.00  0.00           N
ATOM   3073  H   GLU X 185      48.107  32.229  20.793  0.00  0.00           H
ATOM   3074  CA  GLU X 185      49.346  31.191  22.217  0.00  0.00           C
ATOM   3075  HA  GLU X 185      48.867  30.437  22.841  0.00  0.00           H
ATOM   3076  CB  GLU X 185      50.017  30.607  20.919  0.00  0.00           C
ATOM   3077  HB2 GLU X 185      49.155  30.187  20.402  0.00  0.00           H
ATOM   3078  HB3 GLU X 185      50.697  29.791  21.162  0.00  0.00           H
ATOM   3079  CG  GLU X 185      50.880  31.443  20.005  0.00  0.00           C
ATOM   3080  HG2 GLU X 185      51.368  30.785  19.286  0.00  0.00           H
ATOM   3081  HG3 GLU X 185      51.647  31.904  20.628  0.00  0.00           H
ATOM   3082  CD  GLU X 185      50.134  32.552  19.188  0.00  0.00           C
ATOM   3083  OE1 GLU X 185      48.955  32.311  18.869  0.00  0.00           O
ATOM   3084  OE2 GLU X 185      50.661  33.615  18.884  0.00  0.00           O
ATOM   3085  C   GLU X 185      50.283  31.955  23.211  0.00  0.00           C
ATOM   3086  O   GLU X 185      50.386  33.187  23.054  0.00  0.00           O
ATOM   3087  N   PRO X 186      51.030  31.333  24.118  0.00  0.00           N
ATOM   3088  CD  PRO X 186      50.819  29.903  24.580  0.00  0.00           C
ATOM   3089  HD2 PRO X 186      49.783  29.768  24.891  0.00  0.00           H
ATOM   3090  HD3 PRO X 186      51.119  29.186  23.815  0.00  0.00           H
ATOM   3091  CG  PRO X 186      51.809  29.737  25.708  0.00  0.00           C
ATOM   3092  HG2 PRO X 186      52.835  29.577  25.379  0.00  0.00           H
ATOM   3093  HG3 PRO X 186      51.648  29.038  26.528  0.00  0.00           H
ATOM   3094  CB  PRO X 186      52.027  31.164  26.222  0.00  0.00           C
ATOM   3095  HB2 PRO X 186      52.964  31.153  26.779  0.00  0.00           H
ATOM   3096  HB3 PRO X 186      51.146  31.446  26.799  0.00  0.00           H
ATOM   3097  CA  PRO X 186      51.945  32.022  25.018  0.00  0.00           C
ATOM   3098  HA  PRO X 186      51.438  32.952  25.277  0.00  0.00           H
ATOM   3099  C   PRO X 186      53.342  32.521  24.459  0.00  0.00           C
ATOM   3100  O   PRO X 186      54.269  32.751  25.296  0.00  0.00           O
ATOM   3101  N   GLY X 187      53.393  32.968  23.172  0.00  0.00           N
ATOM   3102  H   GLY X 187      52.476  33.260  22.867  0.00  0.00           H
ATOM   3103  CA  GLY X 187      54.596  33.469  22.496  0.00  0.00           C
ATOM   3104  HA2 GLY X 187      55.315  32.709  22.193  0.00  0.00           H
ATOM   3105  HA3 GLY X 187      54.454  33.815  21.472  0.00  0.00           H
ATOM   3106  C   GLY X 187      55.221  34.630  23.218  0.00  0.00           C
ATOM   3107  O   GLY X 187      54.559  35.501  23.743  0.00  0.00           O
ATOM   3108  N   LEU X 188      56.568  34.636  23.312  0.00  0.00           N
ATOM   3109  H   LEU X 188      57.062  33.834  22.946  0.00  0.00           H
ATOM   3110  CA  LEU X 188      57.360  35.822  23.702  0.00  0.00           C
ATOM   3111  HA  LEU X 188      57.033  35.992  24.727  0.00  0.00           H
ATOM   3112  CB  LEU X 188      58.899  35.459  23.705  0.00  0.00           C
ATOM   3113  HB2 LEU X 188      59.421  36.141  24.377  0.00  0.00           H
ATOM   3114  HB3 LEU X 188      59.275  35.562  22.688  0.00  0.00           H
ATOM   3115  CG  LEU X 188      59.313  34.088  24.225  0.00  0.00           C
ATOM   3116  HG  LEU X 188      58.868  33.351  23.556  0.00  0.00           H
ATOM   3117  CD1 LEU X 188      60.797  33.755  24.202  0.00  0.00           C
ATOM   3118 HD11 LEU X 188      61.112  33.621  23.167  0.00  0.00           H
ATOM   3119 HD12 LEU X 188      61.439  34.585  24.498  0.00  0.00           H
ATOM   3120 HD13 LEU X 188      61.122  32.937  24.845  0.00  0.00           H
ATOM   3121  CD2 LEU X 188      58.762  33.887  25.571  0.00  0.00           C
ATOM   3122 HD21 LEU X 188      59.183  34.671  26.201  0.00  0.00           H
ATOM   3123 HD22 LEU X 188      57.698  34.117  25.512  0.00  0.00           H
ATOM   3124 HD23 LEU X 188      58.905  32.863  25.917  0.00  0.00           H
ATOM   3125  C   LEU X 188      57.269  37.068  22.751  0.00  0.00           C
ATOM   3126  O   LEU X 188      57.154  36.918  21.558  0.00  0.00           O
ATOM   3127  N   ALA X 189      57.343  38.283  23.300  0.00  0.00           N
ATOM   3128  H   ALA X 189      57.368  38.249  24.309  0.00  0.00           H
ATOM   3129  CA  ALA X 189      57.476  39.534  22.533  0.00  0.00           C
ATOM   3130  HA  ALA X 189      57.558  40.360  23.240  0.00  0.00           H
ATOM   3131  CB  ALA X 189      58.879  39.623  21.861  0.00  0.00           C
ATOM   3132  HB1 ALA X 189      58.855  39.281  20.826  0.00  0.00           H
ATOM   3133  HB2 ALA X 189      59.333  40.614  21.833  0.00  0.00           H
ATOM   3134  HB3 ALA X 189      59.561  38.891  22.294  0.00  0.00           H
ATOM   3135  C   ALA X 189      56.258  39.925  21.589  0.00  0.00           C
ATOM   3136  O   ALA X 189      56.437  40.686  20.646  0.00  0.00           O
ATOM   3137  N   GLU X 190      55.022  39.456  21.818  0.00  0.00           N
ATOM   3138  H   GLU X 190      54.878  38.916  22.660  0.00  0.00           H
ATOM   3139  CA  GLU X 190      53.850  39.630  20.952  0.00  0.00           C
ATOM   3140  HA  GLU X 190      54.055  39.427  19.901  0.00  0.00           H
ATOM   3141  CB  GLU X 190      52.726  38.644  21.339  0.00  0.00           C
ATOM   3142  HB2 GLU X 190      51.785  38.871  20.836  0.00  0.00           H
ATOM   3143  HB3 GLU X 190      52.394  38.791  22.367  0.00  0.00           H
ATOM   3144  CG  GLU X 190      53.193  37.187  21.067  0.00  0.00           C
ATOM   3145  HG2 GLU X 190      52.347  36.606  21.435  0.00  0.00           H
ATOM   3146  HG3 GLU X 190      53.987  37.017  21.795  0.00  0.00           H
ATOM   3147  CD  GLU X 190      53.419  36.809  19.628  0.00  0.00           C
ATOM   3148  OE1 GLU X 190      53.120  37.700  18.740  0.00  0.00           O
ATOM   3149  OE2 GLU X 190      53.881  35.656  19.362  0.00  0.00           O
ATOM   3150  C   GLU X 190      53.246  41.040  21.195  0.00  0.00           C
ATOM   3151  O   GLU X 190      53.582  41.691  22.210  0.00  0.00           O
ATOM   3152  N   ARG X 191      52.431  41.554  20.230  0.00  0.00           N
ATOM   3153  H   ARG X 191      52.248  40.934  19.454  0.00  0.00           H
ATOM   3154  CA  ARG X 191      51.610  42.811  20.384  0.00  0.00           C
ATOM   3155  HA  ARG X 191      52.186  43.702  20.632  0.00  0.00           H
ATOM   3156  CB  ARG X 191      50.745  43.098  19.069  0.00  0.00           C
ATOM   3157  HB2 ARG X 191      49.982  43.842  19.300  0.00  0.00           H
ATOM   3158  HB3 ARG X 191      50.308  42.210  18.611  0.00  0.00           H
ATOM   3159  CG  ARG X 191      51.687  43.697  18.006  0.00  0.00           C
ATOM   3160  HG2 ARG X 191      52.385  42.914  17.710  0.00  0.00           H
ATOM   3161  HG3 ARG X 191      52.216  44.558  18.413  0.00  0.00           H
ATOM   3162  CD  ARG X 191      51.013  44.192  16.647  0.00  0.00           C
ATOM   3163  HD2 ARG X 191      50.520  43.422  16.053  0.00  0.00           H
ATOM   3164  HD3 ARG X 191      51.930  44.382  16.089  0.00  0.00           H
ATOM   3165  NE  ARG X 191      50.249  45.450  16.721  0.00  0.00           N
ATOM   3166  HE  ARG X 191      50.748  46.285  16.449  0.00  0.00           H
ATOM   3167  CZ  ARG X 191      48.995  45.436  17.078  0.00  0.00           C
ATOM   3168  NH1 ARG X 191      48.266  44.348  17.042  0.00  0.00           N
ATOM   3169 HH11 ARG X 191      47.284  44.581  16.994  0.00  0.00           H
ATOM   3170 HH12 ARG X 191      48.731  43.531  16.672  0.00  0.00           H
ATOM   3171  NH2 ARG X 191      48.509  46.625  17.362  0.00  0.00           N
ATOM   3172 HH21 ARG X 191      47.515  46.737  17.226  0.00  0.00           H
ATOM   3173 HH22 ARG X 191      49.159  47.394  17.440  0.00  0.00           H
ATOM   3174  C   ARG X 191      50.712  42.755  21.640  0.00  0.00           C
ATOM   3175  O   ARG X 191      50.202  41.694  22.042  0.00  0.00           O
ATOM   3176  N   TYR X 192      50.606  43.965  22.295  0.00  0.00           N
ATOM   3177  H   TYR X 192      51.159  44.703  21.883  0.00  0.00           H
ATOM   3178  CA  TYR X 192      49.823  44.178  23.498  0.00  0.00           C
ATOM   3179  HA  TYR X 192      50.165  45.144  23.869  0.00  0.00           H
ATOM   3180  CB  TYR X 192      48.297  44.027  23.301  0.00  0.00           C
ATOM   3181  HB2 TYR X 192      47.805  44.230  24.252  0.00  0.00           H
ATOM   3182  HB3 TYR X 192      48.040  43.013  22.997  0.00  0.00           H
ATOM   3183  CG  TYR X 192      47.850  45.016  22.268  0.00  0.00           C
ATOM   3184  CD1 TYR X 192      47.417  44.675  20.959  0.00  0.00           C
ATOM   3185  HD1 TYR X 192      47.557  43.677  20.569  0.00  0.00           H
ATOM   3186  CE1 TYR X 192      46.986  45.653  20.069  0.00  0.00           C
ATOM   3187  HE1 TYR X 192      46.642  45.466  19.062  0.00  0.00           H
ATOM   3188  CZ  TYR X 192      46.974  46.998  20.428  0.00  0.00           C
ATOM   3189  OH  TYR X 192      46.639  47.919  19.544  0.00  0.00           O
ATOM   3190  HH  TYR X 192      46.603  48.825  19.860  0.00  0.00           H
ATOM   3191  CE2 TYR X 192      47.290  47.405  21.709  0.00  0.00           C
ATOM   3192  HE2 TYR X 192      47.267  48.444  21.999  0.00  0.00           H
ATOM   3193  CD2 TYR X 192      47.721  46.377  22.633  0.00  0.00           C
ATOM   3194  HD2 TYR X 192      47.999  46.738  23.612  0.00  0.00           H
ATOM   3195  C   TYR X 192      50.358  43.244  24.598  0.00  0.00           C
ATOM   3196  O   TYR X 192      49.654  42.594  25.359  0.00  0.00           O
ATOM   3197  N   ARG X 193      51.745  43.278  24.715  0.00  0.00           N
ATOM   3198  H   ARG X 193      52.161  43.916  24.052  0.00  0.00           H
ATOM   3199  CA  ARG X 193      52.612  42.531  25.670  0.00  0.00           C
ATOM   3200  HA  ARG X 193      52.175  41.532  25.654  0.00  0.00           H
ATOM   3201  CB  ARG X 193      54.086  42.688  25.361  0.00  0.00           C
ATOM   3202  HB2 ARG X 193      54.296  42.491  24.310  0.00  0.00           H
ATOM   3203  HB3 ARG X 193      54.595  41.883  25.890  0.00  0.00           H
ATOM   3204  CG  ARG X 193      54.791  44.056  25.667  0.00  0.00           C
ATOM   3205  HG2 ARG X 193      54.792  44.396  26.702  0.00  0.00           H
ATOM   3206  HG3 ARG X 193      54.347  44.849  25.066  0.00  0.00           H
ATOM   3207  CD  ARG X 193      56.279  43.974  25.242  0.00  0.00           C
ATOM   3208  HD2 ARG X 193      56.368  43.611  24.218  0.00  0.00           H
ATOM   3209  HD3 ARG X 193      56.808  43.241  25.851  0.00  0.00           H
ATOM   3210  NE  ARG X 193      56.908  45.273  25.243  0.00  0.00           N
ATOM   3211  HE  ARG X 193      57.009  45.642  24.308  0.00  0.00           H
ATOM   3212  CZ  ARG X 193      57.197  45.986  26.317  0.00  0.00           C
ATOM   3213  NH1 ARG X 193      56.876  45.712  27.573  0.00  0.00           N
ATOM   3214 HH11 ARG X 193      56.961  46.494  28.207  0.00  0.00           H
ATOM   3215 HH12 ARG X 193      56.393  44.907  27.943  0.00  0.00           H
ATOM   3216  NH2 ARG X 193      57.783  47.098  26.087  0.00  0.00           N
ATOM   3217 HH21 ARG X 193      57.856  47.790  26.819  0.00  0.00           H
ATOM   3218 HH22 ARG X 193      57.915  47.169  25.088  0.00  0.00           H
ATOM   3219  C   ARG X 193      52.412  43.130  27.102  0.00  0.00           C
ATOM   3220  O   ARG X 193      51.883  44.231  27.214  0.00  0.00           O
ATOM   3221  N   VAL X 194      53.035  42.500  28.133  0.00  0.00           N
ATOM   3222  H   VAL X 194      53.490  41.608  28.001  0.00  0.00           H
ATOM   3223  CA  VAL X 194      52.972  42.917  29.518  0.00  0.00           C
ATOM   3224  HA  VAL X 194      52.003  43.337  29.790  0.00  0.00           H
ATOM   3225  CB  VAL X 194      53.265  41.723  30.476  0.00  0.00           C
ATOM   3226  HB  VAL X 194      54.122  41.185  30.070  0.00  0.00           H
ATOM   3227  CG1 VAL X 194      53.548  42.160  31.920  0.00  0.00           C
ATOM   3228 HG11 VAL X 194      53.671  41.385  32.677  0.00  0.00           H
ATOM   3229 HG12 VAL X 194      54.519  42.651  31.994  0.00  0.00           H
ATOM   3230 HG13 VAL X 194      52.699  42.771  32.227  0.00  0.00           H
ATOM   3231  CG2 VAL X 194      52.004  40.874  30.450  0.00  0.00           C
ATOM   3232 HG21 VAL X 194      51.795  40.450  29.468  0.00  0.00           H
ATOM   3233 HG22 VAL X 194      52.062  40.102  31.217  0.00  0.00           H
ATOM   3234 HG23 VAL X 194      51.179  41.537  30.712  0.00  0.00           H
ATOM   3235  C   VAL X 194      53.932  44.099  29.623  0.00  0.00           C
ATOM   3236  O   VAL X 194      55.111  44.014  29.230  0.00  0.00           O
ATOM   3237  N   PRO X 195      53.563  45.276  30.205  0.00  0.00           N
ATOM   3238  CD  PRO X 195      52.235  45.679  30.615  0.00  0.00           C
ATOM   3239  HD2 PRO X 195      51.737  45.799  29.653  0.00  0.00           H
ATOM   3240  HD3 PRO X 195      51.734  44.914  31.208  0.00  0.00           H
ATOM   3241  CG  PRO X 195      52.285  47.057  31.277  0.00  0.00           C
ATOM   3242  HG2 PRO X 195      52.364  46.913  32.354  0.00  0.00           H
ATOM   3243  HG3 PRO X 195      51.448  47.692  30.985  0.00  0.00           H
ATOM   3244  CB  PRO X 195      53.557  47.596  30.676  0.00  0.00           C
ATOM   3245  HB2 PRO X 195      53.869  48.272  31.471  0.00  0.00           H
ATOM   3246  HB3 PRO X 195      53.379  48.291  29.855  0.00  0.00           H
ATOM   3247  CA  PRO X 195      54.466  46.390  30.314  0.00  0.00           C
ATOM   3248  HA  PRO X 195      55.035  46.662  29.425  0.00  0.00           H
ATOM   3249  C   PRO X 195      55.550  46.236  31.328  0.00  0.00           C
ATOM   3250  O   PRO X 195      55.291  45.631  32.364  0.00  0.00           O
ATOM   3251  N   VAL X 196      56.559  47.117  31.183  0.00  0.00           N
ATOM   3252  H   VAL X 196      56.554  47.733  30.382  0.00  0.00           H
ATOM   3253  CA  VAL X 196      57.597  47.406  32.166  0.00  0.00           C
ATOM   3254  HA  VAL X 196      57.410  46.761  33.025  0.00  0.00           H
ATOM   3255  CB  VAL X 196      59.050  47.015  31.652  0.00  0.00           C
ATOM   3256  HB  VAL X 196      59.810  47.100  32.429  0.00  0.00           H
ATOM   3257  CG1 VAL X 196      59.034  45.567  31.294  0.00  0.00           C
ATOM   3258 HG11 VAL X 196      58.592  45.129  32.189  0.00  0.00           H
ATOM   3259 HG12 VAL X 196      58.423  45.420  30.403  0.00  0.00           H
ATOM   3260 HG13 VAL X 196      60.025  45.148  31.117  0.00  0.00           H
ATOM   3261  CG2 VAL X 196      59.402  47.880  30.395  0.00  0.00           C
ATOM   3262 HG21 VAL X 196      59.029  48.904  30.419  0.00  0.00           H
ATOM   3263 HG22 VAL X 196      60.488  47.932  30.313  0.00  0.00           H
ATOM   3264 HG23 VAL X 196      58.921  47.387  29.550  0.00  0.00           H
ATOM   3265  C   VAL X 196      57.497  48.897  32.591  0.00  0.00           C
ATOM   3266  O   VAL X 196      56.937  49.721  31.881  0.00  0.00           O
ATOM   3267  N   PRO X 197      57.957  49.191  33.835  0.00  0.00           N
ATOM   3268  CD  PRO X 197      58.450  48.232  34.779  0.00  0.00           C
ATOM   3269  HD2 PRO X 197      57.623  47.531  34.892  0.00  0.00           H
ATOM   3270  HD3 PRO X 197      59.390  47.745  34.519  0.00  0.00           H
ATOM   3271  CG  PRO X 197      58.524  48.973  36.103  0.00  0.00           C
ATOM   3272  HG2 PRO X 197      59.303  48.506  36.705  0.00  0.00           H
ATOM   3273  HG3 PRO X 197      57.560  48.935  36.610  0.00  0.00           H
ATOM   3274  CB  PRO X 197      58.767  50.442  35.749  0.00  0.00           C
ATOM   3275  HB2 PRO X 197      59.827  50.669  35.636  0.00  0.00           H
ATOM   3276  HB3 PRO X 197      58.519  51.132  36.556  0.00  0.00           H
ATOM   3277  CA  PRO X 197      57.942  50.484  34.468  0.00  0.00           C
ATOM   3278  HA  PRO X 197      56.904  50.712  34.707  0.00  0.00           H
ATOM   3279  C   PRO X 197      58.400  51.679  33.575  0.00  0.00           C
ATOM   3280  O   PRO X 197      57.727  52.780  33.580  0.00  0.00           O
ATOM   3281  N   ALA X 198      59.526  51.536  32.831  0.00  0.00           N
ATOM   3282  H   ALA X 198      60.098  50.708  32.917  0.00  0.00           H
ATOM   3283  CA  ALA X 198      60.007  52.599  32.023  0.00  0.00           C
ATOM   3284  HA  ALA X 198      59.937  53.527  32.591  0.00  0.00           H
ATOM   3285  CB  ALA X 198      61.471  52.288  31.881  0.00  0.00           C
ATOM   3286  HB1 ALA X 198      61.933  52.284  32.868  0.00  0.00           H
ATOM   3287  HB2 ALA X 198      61.580  51.380  31.289  0.00  0.00           H
ATOM   3288  HB3 ALA X 198      61.969  53.068  31.306  0.00  0.00           H
ATOM   3289  C   ALA X 198      59.203  52.815  30.684  0.00  0.00           C
ATOM   3290  O   ALA X 198      59.083  53.968  30.285  0.00  0.00           O
ATOM   3291  N   ASP X 199      58.359  51.876  30.261  0.00  0.00           N
ATOM   3292  H   ASP X 199      58.366  50.991  30.748  0.00  0.00           H
ATOM   3293  CA  ASP X 199      57.367  52.125  29.248  0.00  0.00           C
ATOM   3294  HA  ASP X 199      57.855  52.453  28.330  0.00  0.00           H
ATOM   3295  CB  ASP X 199      56.630  50.826  28.872  0.00  0.00           C
ATOM   3296  HB2 ASP X 199      55.849  51.050  28.145  0.00  0.00           H
ATOM   3297  HB3 ASP X 199      56.177  50.376  29.755  0.00  0.00           H
ATOM   3298  CG  ASP X 199      57.478  49.726  28.321  0.00  0.00           C
ATOM   3299  OD1 ASP X 199      56.938  48.582  28.346  0.00  0.00           O
ATOM   3300  OD2 ASP X 199      58.566  49.982  27.791  0.00  0.00           O
ATOM   3301  C   ASP X 199      56.295  53.188  29.701  0.00  0.00           C
ATOM   3302  O   ASP X 199      55.802  54.063  28.972  0.00  0.00           O
ATOM   3303  N   LEU X 200      55.863  53.089  30.989  0.00  0.00           N
ATOM   3304  H   LEU X 200      56.425  52.420  31.495  0.00  0.00           H
ATOM   3305  CA  LEU X 200      54.833  53.894  31.688  0.00  0.00           C
ATOM   3306  HA  LEU X 200      54.174  54.347  30.948  0.00  0.00           H
ATOM   3307  CB  LEU X 200      53.931  52.983  32.589  0.00  0.00           C
ATOM   3308  HB2 LEU X 200      53.411  53.543  33.366  0.00  0.00           H
ATOM   3309  HB3 LEU X 200      54.619  52.280  33.059  0.00  0.00           H
ATOM   3310  CG  LEU X 200      52.891  52.137  31.906  0.00  0.00           C
ATOM   3311  HG  LEU X 200      53.331  51.899  30.938  0.00  0.00           H
ATOM   3312  CD1 LEU X 200      52.649  50.756  32.548  0.00  0.00           C
ATOM   3313 HD11 LEU X 200      52.401  50.837  33.606  0.00  0.00           H
ATOM   3314 HD12 LEU X 200      51.886  50.218  31.986  0.00  0.00           H
ATOM   3315 HD13 LEU X 200      53.546  50.136  32.566  0.00  0.00           H
ATOM   3316  CD2 LEU X 200      51.544  52.805  31.660  0.00  0.00           C
ATOM   3317 HD21 LEU X 200      51.085  52.155  30.915  0.00  0.00           H
ATOM   3318 HD22 LEU X 200      50.899  52.943  32.528  0.00  0.00           H
ATOM   3319 HD23 LEU X 200      51.744  53.759  31.172  0.00  0.00           H
ATOM   3320  C   LEU X 200      55.454  55.076  32.508  0.00  0.00           C
ATOM   3321  O   LEU X 200      54.728  55.787  33.176  0.00  0.00           O
ATOM   3322  N   GLU X 201      56.745  55.306  32.320  0.00  0.00           N
ATOM   3323  H   GLU X 201      57.250  54.667  31.723  0.00  0.00           H
ATOM   3324  CA  GLU X 201      57.574  56.454  32.759  0.00  0.00           C
ATOM   3325  HA  GLU X 201      58.570  56.132  32.454  0.00  0.00           H
ATOM   3326  CB  GLU X 201      57.209  57.742  32.015  0.00  0.00           C
ATOM   3327  HB2 GLU X 201      57.938  58.494  32.317  0.00  0.00           H
ATOM   3328  HB3 GLU X 201      56.213  58.098  32.279  0.00  0.00           H
ATOM   3329  CG  GLU X 201      57.238  57.709  30.516  0.00  0.00           C
ATOM   3330  HG2 GLU X 201      57.090  58.682  30.047  0.00  0.00           H
ATOM   3331  HG3 GLU X 201      56.475  57.024  30.146  0.00  0.00           H
ATOM   3332  CD  GLU X 201      58.567  57.212  29.995  0.00  0.00           C
ATOM   3333  OE1 GLU X 201      58.601  56.858  28.745  0.00  0.00           O
ATOM   3334  OE2 GLU X 201      59.658  57.366  30.541  0.00  0.00           O
ATOM   3335  C   GLU X 201      57.623  56.672  34.317  0.00  0.00           C
ATOM   3336  O   GLU X 201      57.765  57.742  34.842  0.00  0.00           O
ATOM   3337  N   ILE X 202      57.388  55.556  35.048  0.00  0.00           N
ATOM   3338  H   ILE X 202      57.489  54.682  34.552  0.00  0.00           H
ATOM   3339  CA  ILE X 202      57.488  55.414  36.496  0.00  0.00           C
ATOM   3340  HA  ILE X 202      56.851  56.180  36.937  0.00  0.00           H
ATOM   3341  CB  ILE X 202      57.006  53.981  36.902  0.00  0.00           C
ATOM   3342  HB  ILE X 202      57.826  53.304  36.662  0.00  0.00           H
ATOM   3343  CG2 ILE X 202      56.666  53.932  38.487  0.00  0.00           C
ATOM   3344 HG21 ILE X 202      56.036  53.072  38.712  0.00  0.00           H
ATOM   3345 HG22 ILE X 202      57.609  53.832  39.024  0.00  0.00           H
ATOM   3346 HG23 ILE X 202      56.296  54.866  38.908  0.00  0.00           H
ATOM   3347  CG1 ILE X 202      55.725  53.521  36.174  0.00  0.00           C
ATOM   3348 HG12 ILE X 202      55.360  52.606  36.640  0.00  0.00           H
ATOM   3349 HG13 ILE X 202      55.760  53.265  35.115  0.00  0.00           H
ATOM   3350  CD1 ILE X 202      54.601  54.566  36.302  0.00  0.00           C
ATOM   3351 HD11 ILE X 202      54.730  55.426  35.645  0.00  0.00           H
ATOM   3352 HD12 ILE X 202      53.707  54.098  35.890  0.00  0.00           H
ATOM   3353 HD13 ILE X 202      54.291  54.920  37.285  0.00  0.00           H
ATOM   3354  C   ILE X 202      58.943  55.530  36.901  0.00  0.00           C
ATOM   3355  O   ILE X 202      59.864  55.070  36.206  0.00  0.00           O
ATOM   3356  N   PRO X 203      59.374  56.102  38.086  0.00  0.00           N
ATOM   3357  CD  PRO X 203      58.552  56.992  38.864  0.00  0.00           C
ATOM   3358  HD2 PRO X 203      57.924  57.542  38.163  0.00  0.00           H
ATOM   3359  HD3 PRO X 203      57.967  56.296  39.466  0.00  0.00           H
ATOM   3360  CG  PRO X 203      59.502  57.830  39.634  0.00  0.00           C
ATOM   3361  HG2 PRO X 203      59.153  57.733  40.662  0.00  0.00           H
ATOM   3362  HG3 PRO X 203      59.601  58.896  39.430  0.00  0.00           H
ATOM   3363  CB  PRO X 203      60.808  57.145  39.603  0.00  0.00           C
ATOM   3364  HB2 PRO X 203      61.056  56.744  40.586  0.00  0.00           H
ATOM   3365  HB3 PRO X 203      61.543  57.939  39.472  0.00  0.00           H
ATOM   3366  CA  PRO X 203      60.724  56.100  38.564  0.00  0.00           C
ATOM   3367  HA  PRO X 203      61.485  56.340  37.821  0.00  0.00           H
ATOM   3368  C   PRO X 203      61.066  54.595  38.872  0.00  0.00           C
ATOM   3369  O   PRO X 203      60.251  53.865  39.502  0.00  0.00           O
ATOM   3370  N   PRO X 204      62.323  54.183  38.488  0.00  0.00           N
ATOM   3371  CD  PRO X 204      63.306  54.810  37.595  0.00  0.00           C
ATOM   3372  HD2 PRO X 204      62.978  54.853  36.556  0.00  0.00           H
ATOM   3373  HD3 PRO X 204      63.516  55.804  37.991  0.00  0.00           H
ATOM   3374  CG  PRO X 204      64.557  54.001  37.669  0.00  0.00           C
ATOM   3375  HG2 PRO X 204      65.138  54.309  38.538  0.00  0.00           H
ATOM   3376  HG3 PRO X 204      65.168  54.036  36.767  0.00  0.00           H
ATOM   3377  CB  PRO X 204      64.035  52.591  37.855  0.00  0.00           C
ATOM   3378  HB2 PRO X 204      64.790  52.015  38.391  0.00  0.00           H
ATOM   3379  HB3 PRO X 204      63.732  52.166  36.898  0.00  0.00           H
ATOM   3380  CA  PRO X 204      62.724  52.790  38.682  0.00  0.00           C
ATOM   3381  HA  PRO X 204      61.866  52.170  38.424  0.00  0.00           H
ATOM   3382  C   PRO X 204      62.953  52.556  40.213  0.00  0.00           C
ATOM   3383  O   PRO X 204      63.418  53.359  40.995  0.00  0.00           O
ATOM   3384  N   GLN X 205      62.695  51.288  40.590  0.00  0.00           N
ATOM   3385  H   GLN X 205      62.269  50.595  39.991  0.00  0.00           H
ATOM   3386  CA  GLN X 205      62.866  50.778  41.956  0.00  0.00           C
ATOM   3387  HA  GLN X 205      63.571  51.384  42.525  0.00  0.00           H
ATOM   3388  CB  GLN X 205      61.571  50.921  42.799  0.00  0.00           C
ATOM   3389  HB2 GLN X 205      61.758  50.469  43.773  0.00  0.00           H
ATOM   3390  HB3 GLN X 205      60.752  50.401  42.302  0.00  0.00           H
ATOM   3391  CG  GLN X 205      61.061  52.407  43.040  0.00  0.00           C
ATOM   3392  HG2 GLN X 205      59.979  52.304  43.114  0.00  0.00           H
ATOM   3393  HG3 GLN X 205      61.171  53.142  42.242  0.00  0.00           H
ATOM   3394  CD  GLN X 205      61.887  53.063  44.133  0.00  0.00           C
ATOM   3395  OE1 GLN X 205      63.025  52.813  44.453  0.00  0.00           O
ATOM   3396  NE2 GLN X 205      61.410  54.136  44.741  0.00  0.00           N
ATOM   3397 HE21 GLN X 205      60.584  54.688  44.559  0.00  0.00           H
ATOM   3398 HE22 GLN X 205      61.870  54.444  45.586  0.00  0.00           H
ATOM   3399  C   GLN X 205      63.273  49.303  41.948  0.00  0.00           C
ATOM   3400  O   GLN X 205      62.882  48.569  41.043  0.00  0.00           O
ATOM   3401  N   SER X 206      63.888  48.795  43.023  0.00  0.00           N
ATOM   3402  H   SER X 206      63.938  49.392  43.836  0.00  0.00           H
ATOM   3403  CA  SER X 206      64.808  47.611  42.991  0.00  0.00           C
ATOM   3404  HA  SER X 206      64.441  46.785  42.383  0.00  0.00           H
ATOM   3405  CB  SER X 206      66.193  48.026  42.468  0.00  0.00           C
ATOM   3406  HB2 SER X 206      66.839  47.156  42.588  0.00  0.00           H
ATOM   3407  HB3 SER X 206      66.520  48.942  42.960  0.00  0.00           H
ATOM   3408  OG  SER X 206      66.008  48.159  41.050  0.00  0.00           O
ATOM   3409  HG  SER X 206      66.868  48.053  40.637  0.00  0.00           H
ATOM   3410  C   SER X 206      65.125  47.121  44.398  0.00  0.00           C
ATOM   3411  O   SER X 206      65.672  46.022  44.572  0.00  0.00           O
ATOM   3412  N   LEU X 207      64.829  47.910  45.442  0.00  0.00           N
ATOM   3413  H   LEU X 207      64.399  48.783  45.174  0.00  0.00           H
ATOM   3414  CA  LEU X 207      65.197  47.618  46.839  0.00  0.00           C
ATOM   3415  HA  LEU X 207      65.998  46.880  46.807  0.00  0.00           H
ATOM   3416  CB  LEU X 207      65.694  48.946  47.552  0.00  0.00           C
ATOM   3417  HB2 LEU X 207      64.937  49.730  47.581  0.00  0.00           H
ATOM   3418  HB3 LEU X 207      66.422  49.438  46.907  0.00  0.00           H
ATOM   3419  CG  LEU X 207      66.296  48.753  48.981  0.00  0.00           C
ATOM   3420  HG  LEU X 207      65.462  48.320  49.532  0.00  0.00           H
ATOM   3421  CD1 LEU X 207      67.574  47.931  49.233  0.00  0.00           C
ATOM   3422 HD11 LEU X 207      68.353  48.398  48.631  0.00  0.00           H
ATOM   3423 HD12 LEU X 207      67.798  47.848  50.296  0.00  0.00           H
ATOM   3424 HD13 LEU X 207      67.319  46.973  48.780  0.00  0.00           H
ATOM   3425  CD2 LEU X 207      66.547  50.150  49.571  0.00  0.00           C
ATOM   3426 HD21 LEU X 207      67.207  50.766  48.960  0.00  0.00           H
ATOM   3427 HD22 LEU X 207      65.597  50.677  49.661  0.00  0.00           H
ATOM   3428 HD23 LEU X 207      66.970  50.055  50.571  0.00  0.00           H
ATOM   3429  C   LEU X 207      64.027  46.937  47.636  0.00  0.00           C
ATOM   3430  O   LEU X 207      64.355  46.171  48.514  0.00  0.00           O
ATOM   3431  N   SER X 208      62.775  47.231  47.378  0.00  0.00           N
ATOM   3432  H   SER X 208      62.575  47.932  46.678  0.00  0.00           H
ATOM   3433  CA  SER X 208      61.740  46.480  48.131  0.00  0.00           C
ATOM   3434  HA  SER X 208      61.726  46.791  49.176  0.00  0.00           H
ATOM   3435  CB  SER X 208      60.377  46.796  47.546  0.00  0.00           C
ATOM   3436  HB2 SER X 208      60.313  46.388  46.537  0.00  0.00           H
ATOM   3437  HB3 SER X 208      60.343  47.885  47.545  0.00  0.00           H
ATOM   3438  OG  SER X 208      59.434  46.217  48.404  0.00  0.00           O
ATOM   3439  HG  SER X 208      59.143  46.882  49.032  0.00  0.00           H
ATOM   3440  C   SER X 208      61.989  44.936  48.190  0.00  0.00           C
ATOM   3441  O   SER X 208      61.937  44.375  47.071  0.00  0.00           O
ATOM   3442  N   PRO X 209      62.126  44.215  49.314  0.00  0.00           N
ATOM   3443  CD  PRO X 209      62.561  44.783  50.587  0.00  0.00           C
ATOM   3444  HD2 PRO X 209      63.579  45.171  50.601  0.00  0.00           H
ATOM   3445  HD3 PRO X 209      61.912  45.636  50.786  0.00  0.00           H
ATOM   3446  CG  PRO X 209      62.271  43.661  51.657  0.00  0.00           C
ATOM   3447  HG2 PRO X 209      61.224  43.634  51.958  0.00  0.00           H
ATOM   3448  HG3 PRO X 209      62.911  43.599  52.537  0.00  0.00           H
ATOM   3449  CB  PRO X 209      62.541  42.410  50.716  0.00  0.00           C
ATOM   3450  HB2 PRO X 209      62.010  41.539  51.099  0.00  0.00           H
ATOM   3451  HB3 PRO X 209      63.608  42.190  50.716  0.00  0.00           H
ATOM   3452  CA  PRO X 209      62.096  42.748  49.313  0.00  0.00           C
ATOM   3453  HA  PRO X 209      62.889  42.339  48.688  0.00  0.00           H
ATOM   3454  C   PRO X 209      60.750  42.100  48.905  0.00  0.00           C
ATOM   3455  O   PRO X 209      60.641  40.972  48.436  0.00  0.00           O
ATOM   3456  N   TRP X 210      59.668  42.838  49.158  0.00  0.00           N
ATOM   3457  H   TRP X 210      59.758  43.731  49.621  0.00  0.00           H
ATOM   3458  CA  TRP X 210      58.319  42.410  48.697  0.00  0.00           C
ATOM   3459  HA  TRP X 210      58.163  41.354  48.920  0.00  0.00           H
ATOM   3460  CB  TRP X 210      57.271  43.224  49.450  0.00  0.00           C
ATOM   3461  HB2 TRP X 210      56.256  42.875  49.256  0.00  0.00           H
ATOM   3462  HB3 TRP X 210      57.286  44.227  49.025  0.00  0.00           H
ATOM   3463  CG  TRP X 210      57.493  43.299  51.027  0.00  0.00           C
ATOM   3464  CD1 TRP X 210      58.171  44.287  51.699  0.00  0.00           C
ATOM   3465  HD1 TRP X 210      58.537  45.161  51.180  0.00  0.00           H
ATOM   3466  NE1 TRP X 210      58.207  43.948  53.033  0.00  0.00           N
ATOM   3467  HE1 TRP X 210      58.819  44.346  53.732  0.00  0.00           H
ATOM   3468  CE2 TRP X 210      57.514  42.790  53.261  0.00  0.00           C
ATOM   3469  CZ2 TRP X 210      57.338  42.059  54.469  0.00  0.00           C
ATOM   3470  HZ2 TRP X 210      57.761  42.332  55.424  0.00  0.00           H
ATOM   3471  CH2 TRP X 210      56.586  40.893  54.415  0.00  0.00           C
ATOM   3472  HH2 TRP X 210      56.450  40.286  55.298  0.00  0.00           H
ATOM   3473  CZ3 TRP X 210      56.073  40.432  53.224  0.00  0.00           C
ATOM   3474  HZ3 TRP X 210      55.572  39.480  53.319  0.00  0.00           H
ATOM   3475  CE3 TRP X 210      56.305  41.088  52.020  0.00  0.00           C
ATOM   3476  HE3 TRP X 210      56.058  40.617  51.080  0.00  0.00           H
ATOM   3477  CD2 TRP X 210      56.999  42.329  52.012  0.00  0.00           C
ATOM   3478  C   TRP X 210      58.069  42.477  47.207  0.00  0.00           C
ATOM   3479  O   TRP X 210      57.405  43.355  46.650  0.00  0.00           O
ATOM   3480  N   THR X 211      58.474  41.400  46.461  0.00  0.00           N
ATOM   3481  H   THR X 211      59.106  40.738  46.888  0.00  0.00           H
ATOM   3482  CA  THR X 211      58.143  41.132  45.065  0.00  0.00           C
ATOM   3483  HA  THR X 211      58.391  42.051  44.536  0.00  0.00           H
ATOM   3484  CB  THR X 211      58.996  39.955  44.584  0.00  0.00           C
ATOM   3485  HB  THR X 211      58.767  38.992  45.040  0.00  0.00           H
ATOM   3486  CG2 THR X 211      58.911  39.719  43.068  0.00  0.00           C
ATOM   3487 HG21 THR X 211      59.414  38.807  42.747  0.00  0.00           H
ATOM   3488 HG22 THR X 211      57.843  39.567  42.913  0.00  0.00           H
ATOM   3489 HG23 THR X 211      59.184  40.601  42.489  0.00  0.00           H
ATOM   3490  OG1 THR X 211      60.291  40.239  44.881  0.00  0.00           O
ATOM   3491  HG1 THR X 211      60.409  41.191  44.902  0.00  0.00           H
ATOM   3492  C   THR X 211      56.711  40.735  44.897  0.00  0.00           C
ATOM   3493  O   THR X 211      56.194  39.876  45.677  0.00  0.00           O
ATOM   3494  N   GLY X 212      56.065  41.224  43.825  0.00  0.00           N
ATOM   3495  H   GLY X 212      56.502  41.942  43.264  0.00  0.00           H
ATOM   3496  CA  GLY X 212      54.630  41.008  43.539  0.00  0.00           C
ATOM   3497  HA2 GLY X 212      54.048  41.087  44.457  0.00  0.00           H
ATOM   3498  HA3 GLY X 212      54.338  41.656  42.713  0.00  0.00           H
ATOM   3499  C   GLY X 212      54.368  39.661  42.808  0.00  0.00           C
ATOM   3500  O   GLY X 212      55.217  39.226  42.023  0.00  0.00           O
ATOM   3501  N   GLY X 213      53.284  38.935  43.193  0.00  0.00           N
ATOM   3502  H   GLY X 213      52.637  39.265  43.895  0.00  0.00           H
ATOM   3503  CA  GLY X 213      53.020  37.614  42.546  0.00  0.00           C
ATOM   3504  HA2 GLY X 213      52.590  37.721  41.550  0.00  0.00           H
ATOM   3505  HA3 GLY X 213      53.963  37.074  42.460  0.00  0.00           H
ATOM   3506  C   GLY X 213      52.038  36.784  43.297  0.00  0.00           C
ATOM   3507  O   GLY X 213      52.062  36.660  44.505  0.00  0.00           O
ATOM   3508  N   GLU X 214      51.145  36.023  42.650  0.00  0.00           N
ATOM   3509  H   GLU X 214      50.996  36.360  41.710  0.00  0.00           H
ATOM   3510  CA  GLU X 214      50.312  34.908  43.208  0.00  0.00           C
ATOM   3511  HA  GLU X 214      49.695  35.264  44.032  0.00  0.00           H
ATOM   3512  CB  GLU X 214      49.397  34.301  42.097  0.00  0.00           C
ATOM   3513  HB2 GLU X 214      49.937  34.172  41.159  0.00  0.00           H
ATOM   3514  HB3 GLU X 214      48.554  34.965  41.903  0.00  0.00           H
ATOM   3515  CG  GLU X 214      48.725  32.938  42.473  0.00  0.00           C
ATOM   3516  HG2 GLU X 214      48.090  33.107  43.343  0.00  0.00           H
ATOM   3517  HG3 GLU X 214      49.526  32.227  42.677  0.00  0.00           H
ATOM   3518  CD  GLU X 214      47.798  32.330  41.407  0.00  0.00           C
ATOM   3519  OE1 GLU X 214      48.091  32.489  40.198  0.00  0.00           O
ATOM   3520  OE2 GLU X 214      46.868  31.573  41.687  0.00  0.00           O
ATOM   3521  C   GLU X 214      51.299  33.934  43.806  0.00  0.00           C
ATOM   3522  O   GLU X 214      51.241  33.593  44.960  0.00  0.00           O
ATOM   3523  N   THR X 215      52.297  33.600  43.011  0.00  0.00           N
ATOM   3524  H   THR X 215      52.333  34.029  42.097  0.00  0.00           H
ATOM   3525  CA  THR X 215      53.246  32.533  43.366  0.00  0.00           C
ATOM   3526  HA  THR X 215      52.744  31.619  43.684  0.00  0.00           H
ATOM   3527  CB  THR X 215      54.157  32.092  42.208  0.00  0.00           C
ATOM   3528  HB  THR X 215      54.735  31.241  42.568  0.00  0.00           H
ATOM   3529  CG2 THR X 215      53.461  31.604  40.921  0.00  0.00           C
ATOM   3530 HG21 THR X 215      54.003  30.891  40.299  0.00  0.00           H
ATOM   3531 HG22 THR X 215      52.586  31.065  41.282  0.00  0.00           H
ATOM   3532 HG23 THR X 215      53.138  32.457  40.325  0.00  0.00           H
ATOM   3533  OG1 THR X 215      54.999  33.100  41.761  0.00  0.00           O
ATOM   3534  HG1 THR X 215      55.787  33.039  42.306  0.00  0.00           H
ATOM   3535  C   THR X 215      54.182  32.962  44.480  0.00  0.00           C
ATOM   3536  O   THR X 215      54.732  32.192  45.215  0.00  0.00           O
ATOM   3537  N   GLU X 216      54.383  34.296  44.600  0.00  0.00           N
ATOM   3538  H   GLU X 216      53.810  34.854  43.983  0.00  0.00           H
ATOM   3539  CA  GLU X 216      55.086  34.949  45.715  0.00  0.00           C
ATOM   3540  HA  GLU X 216      55.952  34.322  45.928  0.00  0.00           H
ATOM   3541  CB  GLU X 216      55.473  36.311  45.258  0.00  0.00           C
ATOM   3542  HB2 GLU X 216      55.657  36.973  46.104  0.00  0.00           H
ATOM   3543  HB3 GLU X 216      54.628  36.783  44.758  0.00  0.00           H
ATOM   3544  CG  GLU X 216      56.787  36.301  44.471  0.00  0.00           C
ATOM   3545  HG2 GLU X 216      56.939  37.334  44.159  0.00  0.00           H
ATOM   3546  HG3 GLU X 216      56.598  35.685  43.592  0.00  0.00           H
ATOM   3547  CD  GLU X 216      58.011  35.895  45.229  0.00  0.00           C
ATOM   3548  OE1 GLU X 216      58.357  34.714  44.944  0.00  0.00           O
ATOM   3549  OE2 GLU X 216      58.583  36.566  46.143  0.00  0.00           O
ATOM   3550  C   GLU X 216      54.362  34.989  47.120  0.00  0.00           C
ATOM   3551  O   GLU X 216      54.900  34.775  48.164  0.00  0.00           O
ATOM   3552  N   GLY X 217      53.015  35.184  47.063  0.00  0.00           N
ATOM   3553  H   GLY X 217      52.662  35.698  46.269  0.00  0.00           H
ATOM   3554  CA  GLY X 217      52.147  35.191  48.229  0.00  0.00           C
ATOM   3555  HA2 GLY X 217      52.674  35.697  49.038  0.00  0.00           H
ATOM   3556  HA3 GLY X 217      51.183  35.566  47.886  0.00  0.00           H
ATOM   3557  C   GLY X 217      51.892  33.751  48.717  0.00  0.00           C
ATOM   3558  O   GLY X 217      51.771  33.513  49.944  0.00  0.00           O
ATOM   3559  N   LEU X 218      51.902  32.763  47.779  0.00  0.00           N
ATOM   3560  H   LEU X 218      52.042  32.964  46.799  0.00  0.00           H
ATOM   3561  CA  LEU X 218      51.921  31.303  48.180  0.00  0.00           C
ATOM   3562  HA  LEU X 218      51.142  31.148  48.926  0.00  0.00           H
ATOM   3563  CB  LEU X 218      51.631  30.525  46.896  0.00  0.00           C
ATOM   3564  HB2 LEU X 218      51.806  29.472  47.120  0.00  0.00           H
ATOM   3565  HB3 LEU X 218      52.293  30.982  46.161  0.00  0.00           H
ATOM   3566  CG  LEU X 218      50.226  30.507  46.210  0.00  0.00           C
ATOM   3567  HG  LEU X 218      49.995  31.570  46.150  0.00  0.00           H
ATOM   3568  CD1 LEU X 218      50.226  29.936  44.776  0.00  0.00           C
ATOM   3569 HD11 LEU X 218      50.596  28.915  44.864  0.00  0.00           H
ATOM   3570 HD12 LEU X 218      49.201  29.944  44.406  0.00  0.00           H
ATOM   3571 HD13 LEU X 218      50.792  30.654  44.183  0.00  0.00           H
ATOM   3572  CD2 LEU X 218      49.163  29.825  46.950  0.00  0.00           C
ATOM   3573 HD21 LEU X 218      49.219  28.744  46.825  0.00  0.00           H
ATOM   3574 HD22 LEU X 218      49.200  29.977  48.029  0.00  0.00           H
ATOM   3575 HD23 LEU X 218      48.178  30.135  46.601  0.00  0.00           H
ATOM   3576  C   LEU X 218      53.352  30.939  48.763  0.00  0.00           C
ATOM   3577  O   LEU X 218      53.363  30.333  49.838  0.00  0.00           O
ATOM   3578  N   ARG X 219      54.449  31.437  48.126  0.00  0.00           N
ATOM   3579  H   ARG X 219      54.402  31.916  47.238  0.00  0.00           H
ATOM   3580  CA  ARG X 219      55.769  31.140  48.688  0.00  0.00           C
ATOM   3581  HA  ARG X 219      55.880  30.056  48.693  0.00  0.00           H
ATOM   3582  CB  ARG X 219      56.882  31.670  47.727  0.00  0.00           C
ATOM   3583  HB2 ARG X 219      56.719  32.744  47.634  0.00  0.00           H
ATOM   3584  HB3 ARG X 219      56.717  31.256  46.733  0.00  0.00           H
ATOM   3585  CG  ARG X 219      58.367  31.421  48.169  0.00  0.00           C
ATOM   3586  HG2 ARG X 219      58.379  30.369  48.456  0.00  0.00           H
ATOM   3587  HG3 ARG X 219      58.511  31.940  49.117  0.00  0.00           H
ATOM   3588  CD  ARG X 219      59.409  31.797  47.129  0.00  0.00           C
ATOM   3589  HD2 ARG X 219      59.112  31.366  46.173  0.00  0.00           H
ATOM   3590  HD3 ARG X 219      60.319  31.273  47.422  0.00  0.00           H
ATOM   3591  NE  ARG X 219      59.605  33.208  46.935  0.00  0.00           N
ATOM   3592  HE  ARG X 219      59.279  33.673  46.100  0.00  0.00           H
ATOM   3593  CZ  ARG X 219      60.394  33.918  47.742  0.00  0.00           C
ATOM   3594  NH1 ARG X 219      61.114  33.407  48.715  0.00  0.00           N
ATOM   3595 HH11 ARG X 219      61.628  33.994  49.356  0.00  0.00           H
ATOM   3596 HH12 ARG X 219      61.209  32.414  48.872  0.00  0.00           H
ATOM   3597  NH2 ARG X 219      60.412  35.230  47.643  0.00  0.00           N
ATOM   3598 HH21 ARG X 219      61.214  35.737  47.990  0.00  0.00           H
ATOM   3599 HH22 ARG X 219      60.051  35.570  46.763  0.00  0.00           H
ATOM   3600  C   ARG X 219      55.950  31.608  50.175  0.00  0.00           C
ATOM   3601  O   ARG X 219      56.462  30.908  51.012  0.00  0.00           O
ATOM   3602  N   ARG X 220      55.312  32.706  50.456  0.00  0.00           N
ATOM   3603  H   ARG X 220      54.942  33.093  49.599  0.00  0.00           H
ATOM   3604  CA  ARG X 220      55.135  33.340  51.781  0.00  0.00           C
ATOM   3605  HA  ARG X 220      56.082  33.288  52.318  0.00  0.00           H
ATOM   3606  CB  ARG X 220      54.898  34.867  51.574  0.00  0.00           C
ATOM   3607  HB2 ARG X 220      54.506  35.316  52.487  0.00  0.00           H
ATOM   3608  HB3 ARG X 220      54.357  35.255  50.711  0.00  0.00           H
ATOM   3609  CG  ARG X 220      56.264  35.565  51.359  0.00  0.00           C
ATOM   3610  HG2 ARG X 220      56.640  35.060  50.470  0.00  0.00           H
ATOM   3611  HG3 ARG X 220      56.864  35.411  52.255  0.00  0.00           H
ATOM   3612  CD  ARG X 220      56.133  37.024  51.141  0.00  0.00           C
ATOM   3613  HD2 ARG X 220      55.881  37.547  52.064  0.00  0.00           H
ATOM   3614  HD3 ARG X 220      55.336  37.209  50.421  0.00  0.00           H
ATOM   3615  NE  ARG X 220      57.430  37.557  50.613  0.00  0.00           N
ATOM   3616  HE  ARG X 220      57.978  38.223  51.138  0.00  0.00           H
ATOM   3617  CZ  ARG X 220      57.812  37.414  49.377  0.00  0.00           C
ATOM   3618  NH1 ARG X 220      57.228  36.690  48.504  0.00  0.00           N
ATOM   3619 HH11 ARG X 220      57.630  36.651  47.578  0.00  0.00           H
ATOM   3620 HH12 ARG X 220      56.392  36.184  48.762  0.00  0.00           H
ATOM   3621  NH2 ARG X 220      58.867  37.957  48.979  0.00  0.00           N
ATOM   3622 HH21 ARG X 220      59.252  37.629  48.105  0.00  0.00           H
ATOM   3623 HH22 ARG X 220      59.378  38.478  49.678  0.00  0.00           H
ATOM   3624  C   ARG X 220      54.278  32.533  52.770  0.00  0.00           C
ATOM   3625  O   ARG X 220      54.769  32.117  53.829  0.00  0.00           O
ATOM   3626  N   LEU X 221      53.066  32.250  52.374  0.00  0.00           N
ATOM   3627  H   LEU X 221      52.728  32.585  51.484  0.00  0.00           H
ATOM   3628  CA  LEU X 221      52.261  31.306  53.101  0.00  0.00           C
ATOM   3629  HA  LEU X 221      51.992  31.719  54.074  0.00  0.00           H
ATOM   3630  CB  LEU X 221      51.050  31.070  52.124  0.00  0.00           C
ATOM   3631  HB2 LEU X 221      51.614  30.629  51.303  0.00  0.00           H
ATOM   3632  HB3 LEU X 221      50.626  32.032  51.836  0.00  0.00           H
ATOM   3633  CG  LEU X 221      50.014  30.087  52.593  0.00  0.00           C
ATOM   3634  HG  LEU X 221      50.411  29.077  52.498  0.00  0.00           H
ATOM   3635  CD1 LEU X 221      49.646  30.267  54.108  0.00  0.00           C
ATOM   3636 HD11 LEU X 221      50.516  30.063  54.733  0.00  0.00           H
ATOM   3637 HD12 LEU X 221      49.192  31.244  54.273  0.00  0.00           H
ATOM   3638 HD13 LEU X 221      48.823  29.569  54.262  0.00  0.00           H
ATOM   3639  CD2 LEU X 221      48.819  30.286  51.811  0.00  0.00           C
ATOM   3640 HD21 LEU X 221      49.077  30.178  50.758  0.00  0.00           H
ATOM   3641 HD22 LEU X 221      48.075  29.522  52.036  0.00  0.00           H
ATOM   3642 HD23 LEU X 221      48.456  31.305  51.939  0.00  0.00           H
ATOM   3643  C   LEU X 221      52.992  29.982  53.417  0.00  0.00           C
ATOM   3644  O   LEU X 221      52.937  29.408  54.512  0.00  0.00           O
ATOM   3645  N   GLU X 222      53.714  29.414  52.420  0.00  0.00           N
ATOM   3646  H   GLU X 222      53.766  29.846  51.508  0.00  0.00           H
ATOM   3647  CA  GLU X 222      54.153  27.993  52.521  0.00  0.00           C
ATOM   3648  HA  GLU X 222      53.450  27.467  53.167  0.00  0.00           H
ATOM   3649  CB  GLU X 222      54.093  27.347  51.145  0.00  0.00           C
ATOM   3650  HB2 GLU X 222      54.546  26.356  51.191  0.00  0.00           H
ATOM   3651  HB3 GLU X 222      54.633  28.023  50.482  0.00  0.00           H
ATOM   3652  CG  GLU X 222      52.700  27.014  50.709  0.00  0.00           C
ATOM   3653  HG2 GLU X 222      52.853  26.503  49.758  0.00  0.00           H
ATOM   3654  HG3 GLU X 222      52.153  27.937  50.518  0.00  0.00           H
ATOM   3655  CD  GLU X 222      51.915  26.038  51.545  0.00  0.00           C
ATOM   3656  OE1 GLU X 222      50.733  25.870  51.235  0.00  0.00           O
ATOM   3657  OE2 GLU X 222      52.475  25.239  52.288  0.00  0.00           O
ATOM   3658  C   GLU X 222      55.500  27.931  53.278  0.00  0.00           C
ATOM   3659  O   GLU X 222      55.932  26.891  53.838  0.00  0.00           O
ATOM   3660  N   GLN X 223      56.292  29.025  53.304  0.00  0.00           N
ATOM   3661  H   GLN X 223      55.991  29.800  52.730  0.00  0.00           H
ATOM   3662  CA  GLN X 223      57.544  29.156  54.038  0.00  0.00           C
ATOM   3663  HA  GLN X 223      58.023  28.183  54.151  0.00  0.00           H
ATOM   3664  CB  GLN X 223      58.640  29.876  53.233  0.00  0.00           C
ATOM   3665  HB2 GLN X 223      58.638  29.454  52.228  0.00  0.00           H
ATOM   3666  HB3 GLN X 223      59.587  29.669  53.731  0.00  0.00           H
ATOM   3667  CG  GLN X 223      58.525  31.410  53.197  0.00  0.00           C
ATOM   3668  HG2 GLN X 223      58.819  31.719  54.201  0.00  0.00           H
ATOM   3669  HG3 GLN X 223      57.487  31.719  53.070  0.00  0.00           H
ATOM   3670  CD  GLN X 223      59.504  32.146  52.293  0.00  0.00           C
ATOM   3671  OE1 GLN X 223      60.399  31.551  51.746  0.00  0.00           O
ATOM   3672  NE2 GLN X 223      59.452  33.414  52.276  0.00  0.00           N
ATOM   3673 HE21 GLN X 223      60.041  33.909  51.622  0.00  0.00           H
ATOM   3674 HE22 GLN X 223      58.679  33.848  52.761  0.00  0.00           H
ATOM   3675  C   GLN X 223      57.391  29.750  55.448  0.00  0.00           C
ATOM   3676  O   GLN X 223      58.275  29.540  56.253  0.00  0.00           O
ATOM   3677  N   HID X 224      56.248  30.400  55.842  0.00  0.00           N
ATOM   3678  H   HID X 224      55.588  30.642  55.117  0.00  0.00           H
ATOM   3679  CA  HID X 224      56.159  31.082  57.188  0.00  0.00           C
ATOM   3680  HA  HID X 224      56.964  30.918  57.904  0.00  0.00           H
ATOM   3681  CB  HID X 224      55.894  32.548  56.945  0.00  0.00           C
ATOM   3682  HB2 HID X 224      55.787  33.078  57.891  0.00  0.00           H
ATOM   3683  HB3 HID X 224      54.938  32.701  56.443  0.00  0.00           H
ATOM   3684  CG  HID X 224      56.961  33.307  56.172  0.00  0.00           C
ATOM   3685  ND1 HID X 224      58.274  33.374  56.443  0.00  0.00           N
ATOM   3686  HD1 HID X 224      58.758  32.745  57.068  0.00  0.00           H
ATOM   3687  CE1 HID X 224      58.891  34.251  55.627  0.00  0.00           C
ATOM   3688  HE1 HID X 224      59.927  34.506  55.457  0.00  0.00           H
ATOM   3689  NE2 HID X 224      57.943  34.669  54.689  0.00  0.00           N
ATOM   3690  CD2 HID X 224      56.752  34.107  55.088  0.00  0.00           C
ATOM   3691  HD2 HID X 224      55.753  34.287  54.721  0.00  0.00           H
ATOM   3692  C   HID X 224      54.962  30.549  58.009  0.00  0.00           C
ATOM   3693  O   HID X 224      54.749  30.963  59.167  0.00  0.00           O
ATOM   3694  N   LEU X 225      54.104  29.693  57.503  0.00  0.00           N
ATOM   3695  H   LEU X 225      54.091  29.455  56.521  0.00  0.00           H
ATOM   3696  CA  LEU X 225      53.064  28.913  58.241  0.00  0.00           C
ATOM   3697  HA  LEU X 225      53.057  29.322  59.251  0.00  0.00           H
ATOM   3698  CB  LEU X 225      51.708  29.371  57.746  0.00  0.00           C
ATOM   3699  HB2 LEU X 225      51.554  29.128  56.694  0.00  0.00           H
ATOM   3700  HB3 LEU X 225      51.562  30.416  58.022  0.00  0.00           H
ATOM   3701  CG  LEU X 225      50.505  28.661  58.484  0.00  0.00           C
ATOM   3702  HG  LEU X 225      50.682  27.588  58.410  0.00  0.00           H
ATOM   3703  CD1 LEU X 225      50.337  29.161  59.890  0.00  0.00           C
ATOM   3704 HD11 LEU X 225      49.979  30.191  59.897  0.00  0.00           H
ATOM   3705 HD12 LEU X 225      49.540  28.584  60.359  0.00  0.00           H
ATOM   3706 HD13 LEU X 225      51.079  28.763  60.582  0.00  0.00           H
ATOM   3707  CD2 LEU X 225      49.149  28.951  57.815  0.00  0.00           C
ATOM   3708 HD21 LEU X 225      48.998  30.031  57.832  0.00  0.00           H
ATOM   3709 HD22 LEU X 225      49.171  28.689  56.758  0.00  0.00           H
ATOM   3710 HD23 LEU X 225      48.314  28.540  58.381  0.00  0.00           H
ATOM   3711  C   LEU X 225      53.441  27.465  58.253  0.00  0.00           C
ATOM   3712  O   LEU X 225      53.794  26.788  57.302  0.00  0.00           O
ATOM   3713  N   THR X 226      53.485  26.921  59.437  0.00  0.00           N
ATOM   3714  H   THR X 226      53.327  27.488  60.258  0.00  0.00           H
ATOM   3715  CA  THR X 226      54.134  25.619  59.817  0.00  0.00           C
ATOM   3716  HA  THR X 226      54.077  24.981  58.935  0.00  0.00           H
ATOM   3717  CB  THR X 226      55.624  25.873  60.101  0.00  0.00           C
ATOM   3718  HB  THR X 226      56.183  26.243  59.242  0.00  0.00           H
ATOM   3719  CG2 THR X 226      56.003  26.815  61.263  0.00  0.00           C
ATOM   3720 HG21 THR X 226      57.071  27.020  61.186  0.00  0.00           H
ATOM   3721 HG22 THR X 226      55.448  27.735  61.084  0.00  0.00           H
ATOM   3722 HG23 THR X 226      55.692  26.396  62.220  0.00  0.00           H
ATOM   3723  OG1 THR X 226      56.255  24.712  60.506  0.00  0.00           O
ATOM   3724  HG1 THR X 226      56.454  24.305  59.660  0.00  0.00           H
ATOM   3725  C   THR X 226      53.430  24.972  60.959  0.00  0.00           C
ATOM   3726  O   THR X 226      52.737  25.654  61.735  0.00  0.00           O
ATOM   3727  N   ASP X 227      53.594  23.678  61.132  0.00  0.00           N
ATOM   3728  H   ASP X 227      54.181  23.145  60.507  0.00  0.00           H
ATOM   3729  CA  ASP X 227      52.891  22.929  62.105  0.00  0.00           C
ATOM   3730  HA  ASP X 227      51.941  23.407  62.345  0.00  0.00           H
ATOM   3731  CB  ASP X 227      52.438  21.641  61.424  0.00  0.00           C
ATOM   3732  HB2 ASP X 227      51.711  21.814  60.631  0.00  0.00           H
ATOM   3733  HB3 ASP X 227      51.874  21.119  62.197  0.00  0.00           H
ATOM   3734  CG  ASP X 227      53.491  20.718  60.873  0.00  0.00           C
ATOM   3735  OD1 ASP X 227      53.250  19.505  60.809  0.00  0.00           O
ATOM   3736  OD2 ASP X 227      54.599  21.190  60.445  0.00  0.00           O
ATOM   3737  C   ASP X 227      53.719  22.639  63.433  0.00  0.00           C
ATOM   3738  O   ASP X 227      53.386  21.729  64.202  0.00  0.00           O
ATOM   3739  N   GLN X 228      54.738  23.476  63.638  0.00  0.00           N
ATOM   3740  H   GLN X 228      54.934  24.086  62.858  0.00  0.00           H
ATOM   3741  CA  GLN X 228      55.615  23.461  64.746  0.00  0.00           C
ATOM   3742  HA  GLN X 228      56.240  22.569  64.795  0.00  0.00           H
ATOM   3743  CB  GLN X 228      56.662  24.555  64.561  0.00  0.00           C
ATOM   3744  HB2 GLN X 228      56.170  25.526  64.512  0.00  0.00           H
ATOM   3745  HB3 GLN X 228      57.099  24.336  63.586  0.00  0.00           H
ATOM   3746  CG  GLN X 228      57.685  24.480  65.761  0.00  0.00           C
ATOM   3747  HG2 GLN X 228      58.126  23.488  65.853  0.00  0.00           H
ATOM   3748  HG3 GLN X 228      57.190  24.668  66.713  0.00  0.00           H
ATOM   3749  CD  GLN X 228      58.802  25.509  65.528  0.00  0.00           C
ATOM   3750  OE1 GLN X 228      58.923  26.216  64.497  0.00  0.00           O
ATOM   3751  NE2 GLN X 228      59.635  25.639  66.531  0.00  0.00           N
ATOM   3752 HE21 GLN X 228      60.371  26.325  66.447  0.00  0.00           H
ATOM   3753 HE22 GLN X 228      59.714  24.932  67.249  0.00  0.00           H
ATOM   3754  C   GLN X 228      54.805  23.595  66.053  0.00  0.00           C
ATOM   3755  O   GLN X 228      53.999  24.527  66.205  0.00  0.00           O
ATOM   3756  N   GLY X 229      55.067  22.705  66.982  0.00  0.00           N
ATOM   3757  H   GLY X 229      55.470  21.805  66.766  0.00  0.00           H
ATOM   3758  CA  GLY X 229      54.402  22.849  68.327  0.00  0.00           C
ATOM   3759  HA2 GLY X 229      53.319  22.772  68.235  0.00  0.00           H
ATOM   3760  HA3 GLY X 229      54.564  21.985  68.972  0.00  0.00           H
ATOM   3761  C   GLY X 229      54.749  24.089  69.160  0.00  0.00           C
ATOM   3762  O   GLY X 229      55.944  24.460  69.266  0.00  0.00           O
ATOM   3763  N   TRP X 230      53.772  24.772  69.832  0.00  0.00           N
ATOM   3764  H   TRP X 230      52.834  24.522  69.555  0.00  0.00           H
ATOM   3765  CA  TRP X 230      54.051  25.849  70.746  0.00  0.00           C
ATOM   3766  HA  TRP X 230      54.725  26.543  70.244  0.00  0.00           H
ATOM   3767  CB  TRP X 230      52.766  26.703  70.871  0.00  0.00           C
ATOM   3768  HB2 TRP X 230      51.973  26.152  71.376  0.00  0.00           H
ATOM   3769  HB3 TRP X 230      52.376  26.943  69.883  0.00  0.00           H
ATOM   3770  CG  TRP X 230      52.955  27.987  71.646  0.00  0.00           C
ATOM   3771  CD1 TRP X 230      52.774  28.066  72.941  0.00  0.00           C
ATOM   3772  HD1 TRP X 230      52.468  27.222  73.541  0.00  0.00           H
ATOM   3773  NE1 TRP X 230      52.843  29.382  73.308  0.00  0.00           N
ATOM   3774  HE1 TRP X 230      52.577  29.705  74.228  0.00  0.00           H
ATOM   3775  CE2 TRP X 230      53.396  30.168  72.302  0.00  0.00           C
ATOM   3776  CZ2 TRP X 230      53.741  31.528  72.168  0.00  0.00           C
ATOM   3777  HZ2 TRP X 230      53.528  32.146  73.028  0.00  0.00           H
ATOM   3778  CH2 TRP X 230      54.309  32.016  70.979  0.00  0.00           C
ATOM   3779  HH2 TRP X 230      54.483  33.074  70.850  0.00  0.00           H
ATOM   3780  CZ3 TRP X 230      54.396  31.122  69.908  0.00  0.00           C
ATOM   3781  HZ3 TRP X 230      54.699  31.552  68.965  0.00  0.00           H
ATOM   3782  CE3 TRP X 230      53.895  29.818  69.975  0.00  0.00           C
ATOM   3783  HE3 TRP X 230      53.908  29.177  69.106  0.00  0.00           H
ATOM   3784  CD2 TRP X 230      53.419  29.305  71.187  0.00  0.00           C
ATOM   3785  C   TRP X 230      54.581  25.430  72.090  0.00  0.00           C
ATOM   3786  O   TRP X 230      54.035  24.537  72.709  0.00  0.00           O
ATOM   3787  N   VAL X 231      55.584  26.141  72.591  0.00  0.00           N
ATOM   3788  H   VAL X 231      55.985  26.893  72.048  0.00  0.00           H
ATOM   3789  CA  VAL X 231      56.159  26.012  73.897  0.00  0.00           C
ATOM   3790  HA  VAL X 231      55.596  25.236  74.416  0.00  0.00           H
ATOM   3791  CB  VAL X 231      57.473  25.361  73.922  0.00  0.00           C
ATOM   3792  HB  VAL X 231      57.984  25.445  74.882  0.00  0.00           H
ATOM   3793  CG1 VAL X 231      57.572  23.922  73.505  0.00  0.00           C
ATOM   3794 HG11 VAL X 231      57.407  23.712  72.448  0.00  0.00           H
ATOM   3795 HG12 VAL X 231      58.515  23.480  73.828  0.00  0.00           H
ATOM   3796 HG13 VAL X 231      56.740  23.335  73.895  0.00  0.00           H
ATOM   3797  CG2 VAL X 231      58.573  26.021  73.023  0.00  0.00           C
ATOM   3798 HG21 VAL X 231      59.524  25.535  73.241  0.00  0.00           H
ATOM   3799 HG22 VAL X 231      58.251  26.003  71.982  0.00  0.00           H
ATOM   3800 HG23 VAL X 231      58.807  27.044  73.317  0.00  0.00           H
ATOM   3801  C   VAL X 231      56.138  27.297  74.636  0.00  0.00           C
ATOM   3802  O   VAL X 231      56.497  28.363  74.094  0.00  0.00           O
ATOM   3803  N   ALA X 232      55.606  27.294  75.795  0.00  0.00           N
ATOM   3804  H   ALA X 232      55.604  26.411  76.286  0.00  0.00           H
ATOM   3805  CA  ALA X 232      55.414  28.537  76.550  0.00  0.00           C
ATOM   3806  HA  ALA X 232      54.655  29.155  76.069  0.00  0.00           H
ATOM   3807  CB  ALA X 232      54.884  28.124  77.867  0.00  0.00           C
ATOM   3808  HB1 ALA X 232      54.699  28.986  78.507  0.00  0.00           H
ATOM   3809  HB2 ALA X 232      53.980  27.541  77.688  0.00  0.00           H
ATOM   3810  HB3 ALA X 232      55.567  27.376  78.271  0.00  0.00           H
ATOM   3811  C   ALA X 232      56.697  29.423  76.623  0.00  0.00           C
ATOM   3812  O   ALA X 232      56.749  30.618  76.500  0.00  0.00           O
ATOM   3813  N   ASN X 233      57.867  28.821  76.667  0.00  0.00           N
ATOM   3814  H   ASN X 233      57.808  27.837  76.449  0.00  0.00           H
ATOM   3815  CA  ASN X 233      59.238  29.377  76.527  0.00  0.00           C
ATOM   3816  HA  ASN X 233      59.460  29.881  77.468  0.00  0.00           H
ATOM   3817  CB  ASN X 233      60.298  28.198  76.450  0.00  0.00           C
ATOM   3818  HB2 ASN X 233      61.253  28.667  76.213  0.00  0.00           H
ATOM   3819  HB3 ASN X 233      60.094  27.557  75.593  0.00  0.00           H
ATOM   3820  CG  ASN X 233      60.403  27.343  77.714  0.00  0.00           C
ATOM   3821  OD1 ASN X 233      60.111  27.761  78.838  0.00  0.00           O
ATOM   3822  ND2 ASN X 233      61.021  26.164  77.555  0.00  0.00           N
ATOM   3823 HD21 ASN X 233      61.253  25.544  78.318  0.00  0.00           H
ATOM   3824 HD22 ASN X 233      61.071  25.811  76.610  0.00  0.00           H
ATOM   3825  C   ASN X 233      59.335  30.438  75.331  0.00  0.00           C
ATOM   3826  O   ASN X 233      59.935  31.448  75.588  0.00  0.00           O
ATOM   3827  N   PHE X 234      58.648  30.294  74.169  0.00  0.00           N
ATOM   3828  H   PHE X 234      58.038  29.488  74.166  0.00  0.00           H
ATOM   3829  CA  PHE X 234      58.588  31.268  73.057  0.00  0.00           C
ATOM   3830  HA  PHE X 234      59.560  31.577  72.671  0.00  0.00           H
ATOM   3831  CB  PHE X 234      57.835  30.624  71.923  0.00  0.00           C
ATOM   3832  HB2 PHE X 234      57.635  31.435  71.222  0.00  0.00           H
ATOM   3833  HB3 PHE X 234      56.935  30.282  72.433  0.00  0.00           H
ATOM   3834  CG  PHE X 234      58.336  29.457  71.074  0.00  0.00           C
ATOM   3835  CD1 PHE X 234      57.400  28.639  70.391  0.00  0.00           C
ATOM   3836  HD1 PHE X 234      56.366  28.931  70.289  0.00  0.00           H
ATOM   3837  CE1 PHE X 234      57.886  27.561  69.638  0.00  0.00           C
ATOM   3838  HE1 PHE X 234      57.284  26.910  69.022  0.00  0.00           H
ATOM   3839  CZ  PHE X 234      59.275  27.348  69.628  0.00  0.00           C
ATOM   3840  HZ  PHE X 234      59.716  26.524  69.086  0.00  0.00           H
ATOM   3841  CE2 PHE X 234      60.179  28.129  70.320  0.00  0.00           C
ATOM   3842  HE2 PHE X 234      61.238  27.918  70.287  0.00  0.00           H
ATOM   3843  CD2 PHE X 234      59.726  29.236  71.017  0.00  0.00           C
ATOM   3844  HD2 PHE X 234      60.369  29.809  71.668  0.00  0.00           H
ATOM   3845  C   PHE X 234      57.828  32.565  73.465  0.00  0.00           C
ATOM   3846  O   PHE X 234      57.947  33.537  72.746  0.00  0.00           O
ATOM   3847  N   THR X 235      57.029  32.530  74.519  0.00  0.00           N
ATOM   3848  H   THR X 235      56.999  31.693  75.084  0.00  0.00           H
ATOM   3849  CA  THR X 235      56.287  33.775  75.015  0.00  0.00           C
ATOM   3850  HA  THR X 235      55.631  34.182  74.246  0.00  0.00           H
ATOM   3851  CB  THR X 235      55.414  33.624  76.224  0.00  0.00           C
ATOM   3852  HB  THR X 235      54.972  34.580  76.503  0.00  0.00           H
ATOM   3853  CG2 THR X 235      54.189  32.611  76.190  0.00  0.00           C
ATOM   3854 HG21 THR X 235      54.299  31.822  75.446  0.00  0.00           H
ATOM   3855 HG22 THR X 235      54.026  32.263  77.211  0.00  0.00           H
ATOM   3856 HG23 THR X 235      53.191  32.946  75.907  0.00  0.00           H
ATOM   3857  OG1 THR X 235      56.177  33.172  77.315  0.00  0.00           O
ATOM   3858  HG1 THR X 235      56.288  32.226  77.192  0.00  0.00           H
ATOM   3859  C   THR X 235      57.331  34.853  75.295  0.00  0.00           C
ATOM   3860  O   THR X 235      57.076  36.046  75.061  0.00  0.00           O
ATOM   3861  N   LYS X 236      58.450  34.405  75.904  0.00  0.00           N
ATOM   3862  H   LYS X 236      58.567  33.406  75.991  0.00  0.00           H
ATOM   3863  CA  LYS X 236      59.462  35.287  76.468  0.00  0.00           C
ATOM   3864  HA  LYS X 236      58.963  36.206  76.778  0.00  0.00           H
ATOM   3865  CB  LYS X 236      60.246  34.569  77.621  0.00  0.00           C
ATOM   3866  HB2 LYS X 236      61.000  35.308  77.890  0.00  0.00           H
ATOM   3867  HB3 LYS X 236      60.742  33.685  77.220  0.00  0.00           H
ATOM   3868  CG  LYS X 236      59.314  34.206  78.793  0.00  0.00           C
ATOM   3869  HG2 LYS X 236      58.354  33.829  78.441  0.00  0.00           H
ATOM   3870  HG3 LYS X 236      59.023  35.095  79.352  0.00  0.00           H
ATOM   3871  CD  LYS X 236      60.073  33.188  79.626  0.00  0.00           C
ATOM   3872  HD2 LYS X 236      61.153  33.320  79.571  0.00  0.00           H
ATOM   3873  HD3 LYS X 236      59.811  32.157  79.388  0.00  0.00           H
ATOM   3874  CE  LYS X 236      59.577  33.468  81.019  0.00  0.00           C
ATOM   3875  HE2 LYS X 236      58.535  33.152  81.071  0.00  0.00           H
ATOM   3876  HE3 LYS X 236      59.692  34.536  81.201  0.00  0.00           H
ATOM   3877  NZ  LYS X 236      60.336  32.722  82.028  0.00  0.00           N
ATOM   3878  HZ1 LYS X 236      60.289  31.717  81.932  0.00  0.00           H
ATOM   3879  HZ2 LYS X 236      61.275  33.010  81.792  0.00  0.00           H
ATOM   3880  HZ3 LYS X 236      60.136  32.977  82.984  0.00  0.00           H
ATOM   3881  C   LYS X 236      60.510  35.730  75.387  0.00  0.00           C
ATOM   3882  O   LYS X 236      60.936  34.815  74.658  0.00  0.00           O
ATOM   3883  N   PRO X 237      60.770  37.008  75.105  0.00  0.00           N
ATOM   3884  CD  PRO X 237      60.211  38.169  75.800  0.00  0.00           C
ATOM   3885  HD2 PRO X 237      59.153  38.281  75.560  0.00  0.00           H
ATOM   3886  HD3 PRO X 237      60.401  38.077  76.869  0.00  0.00           H
ATOM   3887  CG  PRO X 237      60.969  39.341  75.288  0.00  0.00           C
ATOM   3888  HG2 PRO X 237      61.838  39.646  75.871  0.00  0.00           H
ATOM   3889  HG3 PRO X 237      60.336  40.229  75.281  0.00  0.00           H
ATOM   3890  CB  PRO X 237      61.493  38.963  73.959  0.00  0.00           C
ATOM   3891  HB2 PRO X 237      62.523  39.308  73.874  0.00  0.00           H
ATOM   3892  HB3 PRO X 237      60.786  39.339  73.219  0.00  0.00           H
ATOM   3893  CA  PRO X 237      61.526  37.486  73.896  0.00  0.00           C
ATOM   3894  HA  PRO X 237      61.090  37.186  72.944  0.00  0.00           H
ATOM   3895  C   PRO X 237      63.042  37.050  73.699  0.00  0.00           C
ATOM   3896  O   PRO X 237      63.446  37.257  72.543  0.00  0.00           O
ATOM   3897  N   ARG X 238      63.738  36.441  74.701  0.00  0.00           N
ATOM   3898  H   ARG X 238      63.326  36.399  75.622  0.00  0.00           H
ATOM   3899  CA  ARG X 238      65.203  36.078  74.617  0.00  0.00           C
ATOM   3900  HA  ARG X 238      65.437  36.047  73.553  0.00  0.00           H
ATOM   3901  CB  ARG X 238      66.137  37.185  75.130  0.00  0.00           C
ATOM   3902  HB2 ARG X 238      67.112  36.757  74.894  0.00  0.00           H
ATOM   3903  HB3 ARG X 238      65.951  37.273  76.200  0.00  0.00           H
ATOM   3904  CG  ARG X 238      66.009  38.642  74.664  0.00  0.00           C
ATOM   3905  HG2 ARG X 238      65.045  39.082  74.921  0.00  0.00           H
ATOM   3906  HG3 ARG X 238      66.162  38.646  73.585  0.00  0.00           H
ATOM   3907  CD  ARG X 238      67.099  39.439  75.392  0.00  0.00           C
ATOM   3908  HD2 ARG X 238      68.054  39.023  75.071  0.00  0.00           H
ATOM   3909  HD3 ARG X 238      67.000  39.359  76.475  0.00  0.00           H
ATOM   3910  NE  ARG X 238      67.034  40.850  75.185  0.00  0.00           N
ATOM   3911  HE  ARG X 238      66.517  41.370  75.879  0.00  0.00           H
ATOM   3912  CZ  ARG X 238      67.605  41.563  74.243  0.00  0.00           C
ATOM   3913  NH1 ARG X 238      67.250  42.801  74.124  0.00  0.00           N
ATOM   3914 HH11 ARG X 238      67.340  43.248  73.223  0.00  0.00           H
ATOM   3915 HH12 ARG X 238      66.587  43.079  74.834  0.00  0.00           H
ATOM   3916  NH2 ARG X 238      68.335  41.032  73.276  0.00  0.00           N
ATOM   3917 HH21 ARG X 238      68.652  41.554  72.471  0.00  0.00           H
ATOM   3918 HH22 ARG X 238      68.559  40.047  73.268  0.00  0.00           H
ATOM   3919  C   ARG X 238      65.676  34.703  75.055  0.00  0.00           C
ATOM   3920  O   ARG X 238      66.825  34.400  75.293  0.00  0.00           O
ATOM   3921  N   THR X 239      64.838  33.802  75.389  0.00  0.00           N
ATOM   3922  H   THR X 239      63.895  34.161  75.406  0.00  0.00           H
ATOM   3923  CA  THR X 239      65.089  32.414  75.909  0.00  0.00           C
ATOM   3924  HA  THR X 239      65.717  32.602  76.779  0.00  0.00           H
ATOM   3925  CB  THR X 239      63.771  31.728  76.390  0.00  0.00           C
ATOM   3926  HB  THR X 239      63.972  30.663  76.509  0.00  0.00           H
ATOM   3927  CG2 THR X 239      63.329  32.336  77.693  0.00  0.00           C
ATOM   3928 HG21 THR X 239      64.205  32.352  78.342  0.00  0.00           H
ATOM   3929 HG22 THR X 239      63.023  33.371  77.546  0.00  0.00           H
ATOM   3930 HG23 THR X 239      62.553  31.675  78.080  0.00  0.00           H
ATOM   3931  OG1 THR X 239      62.688  32.055  75.400  0.00  0.00           O
ATOM   3932  HG1 THR X 239      61.848  31.712  75.715  0.00  0.00           H
ATOM   3933  C   THR X 239      65.870  31.434  75.023  0.00  0.00           C
ATOM   3934  O   THR X 239      67.012  31.052  75.340  0.00  0.00           O
ATOM   3935  N   ILE X 240      65.367  31.265  73.817  0.00  0.00           N
ATOM   3936  H   ILE X 240      64.457  31.646  73.602  0.00  0.00           H
ATOM   3937  CA  ILE X 240      65.963  30.290  72.818  0.00  0.00           C
ATOM   3938  HA  ILE X 240      67.031  30.310  73.036  0.00  0.00           H
ATOM   3939  CB  ILE X 240      65.433  28.888  73.077  0.00  0.00           C
ATOM   3940  HB  ILE X 240      65.458  28.507  72.056  0.00  0.00           H
ATOM   3941  CG2 ILE X 240      66.206  28.060  74.081  0.00  0.00           C
ATOM   3942 HG21 ILE X 240      66.012  28.574  75.022  0.00  0.00           H
ATOM   3943 HG22 ILE X 240      65.863  27.025  74.105  0.00  0.00           H
ATOM   3944 HG23 ILE X 240      67.290  28.076  73.970  0.00  0.00           H
ATOM   3945  CG1 ILE X 240      63.947  28.936  73.385  0.00  0.00           C
ATOM   3946 HG12 ILE X 240      63.804  29.393  74.365  0.00  0.00           H
ATOM   3947 HG13 ILE X 240      63.587  27.915  73.515  0.00  0.00           H
ATOM   3948  CD1 ILE X 240      62.939  29.672  72.505  0.00  0.00           C
ATOM   3949 HD11 ILE X 240      62.871  29.225  71.513  0.00  0.00           H
ATOM   3950 HD12 ILE X 240      61.965  29.552  72.979  0.00  0.00           H
ATOM   3951 HD13 ILE X 240      63.108  30.740  72.363  0.00  0.00           H
ATOM   3952  C   ILE X 240      65.829  30.699  71.311  0.00  0.00           C
ATOM   3953  O   ILE X 240      64.983  31.499  70.901  0.00  0.00           O
ATOM   3954  N   PRO X 241      66.612  30.078  70.428  0.00  0.00           N
ATOM   3955  CD  PRO X 241      67.866  29.408  70.792  0.00  0.00           C
ATOM   3956  HD2 PRO X 241      68.570  30.210  71.017  0.00  0.00           H
ATOM   3957  HD3 PRO X 241      67.854  28.816  71.707  0.00  0.00           H
ATOM   3958  CG  PRO X 241      68.354  28.597  69.531  0.00  0.00           C
ATOM   3959  HG2 PRO X 241      68.030  27.568  69.686  0.00  0.00           H
ATOM   3960  HG3 PRO X 241      69.428  28.754  69.425  0.00  0.00           H
ATOM   3961  CB  PRO X 241      67.601  29.325  68.377  0.00  0.00           C
ATOM   3962  HB2 PRO X 241      67.301  28.515  67.713  0.00  0.00           H
ATOM   3963  HB3 PRO X 241      68.216  30.083  67.892  0.00  0.00           H
ATOM   3964  CA  PRO X 241      66.366  29.984  68.967  0.00  0.00           C
ATOM   3965  HA  PRO X 241      66.202  30.972  68.536  0.00  0.00           H
ATOM   3966  C   PRO X 241      65.134  29.128  68.565  0.00  0.00           C
ATOM   3967  O   PRO X 241      64.539  28.409  69.391  0.00  0.00           O
ATOM   3968  N   ASN X 242      64.805  29.018  67.285  0.00  0.00           N
ATOM   3969  H   ASN X 242      65.330  29.482  66.558  0.00  0.00           H
ATOM   3970  CA  ASN X 242      63.584  28.282  66.747  0.00  0.00           C
ATOM   3971  HA  ASN X 242      63.618  28.697  65.740  0.00  0.00           H
ATOM   3972  CB  ASN X 242      63.761  26.705  66.801  0.00  0.00           C
ATOM   3973  HB2 ASN X 242      62.947  26.389  66.149  0.00  0.00           H
ATOM   3974  HB3 ASN X 242      63.595  26.313  67.804  0.00  0.00           H
ATOM   3975  CG  ASN X 242      65.041  26.019  66.264  0.00  0.00           C
ATOM   3976  OD1 ASN X 242      65.952  26.587  65.651  0.00  0.00           O
ATOM   3977  ND2 ASN X 242      65.247  24.780  66.555  0.00  0.00           N
ATOM   3978 HD21 ASN X 242      66.128  24.397  66.242  0.00  0.00           H
ATOM   3979 HD22 ASN X 242      64.651  24.232  67.159  0.00  0.00           H
ATOM   3980  C   ASN X 242      62.234  28.875  67.259  0.00  0.00           C
ATOM   3981  O   ASN X 242      61.221  28.123  67.150  0.00  0.00           O
ATOM   3982  N   SER X 243      62.110  30.182  67.711  0.00  0.00           N
ATOM   3983  H   SER X 243      62.961  30.724  67.665  0.00  0.00           H
ATOM   3984  CA  SER X 243      60.918  30.861  68.179  0.00  0.00           C
ATOM   3985  HA  SER X 243      60.256  30.237  68.780  0.00  0.00           H
ATOM   3986  CB  SER X 243      61.329  32.001  69.113  0.00  0.00           C
ATOM   3987  HB2 SER X 243      61.774  32.842  68.581  0.00  0.00           H
ATOM   3988  HB3 SER X 243      62.007  31.657  69.894  0.00  0.00           H
ATOM   3989  OG  SER X 243      60.218  32.563  69.811  0.00  0.00           O
ATOM   3990  HG  SER X 243      60.536  32.954  70.628  0.00  0.00           H
ATOM   3991  C   SER X 243      60.054  31.420  67.078  0.00  0.00           C
ATOM   3992  O   SER X 243      60.531  32.074  66.129  0.00  0.00           O
ATOM   3993  N   LEU X 244      58.692  31.234  67.338  0.00  0.00           N
ATOM   3994  H   LEU X 244      58.404  30.652  68.112  0.00  0.00           H
ATOM   3995  CA  LEU X 244      57.588  31.586  66.440  0.00  0.00           C
ATOM   3996  HA  LEU X 244      57.881  31.499  65.394  0.00  0.00           H
ATOM   3997  CB  LEU X 244      56.455  30.617  66.675  0.00  0.00           C
ATOM   3998  HB2 LEU X 244      55.617  30.936  66.055  0.00  0.00           H
ATOM   3999  HB3 LEU X 244      56.366  30.569  67.760  0.00  0.00           H
ATOM   4000  CG  LEU X 244      56.772  29.170  66.146  0.00  0.00           C
ATOM   4001  HG  LEU X 244      57.750  28.787  66.439  0.00  0.00           H
ATOM   4002  CD1 LEU X 244      55.744  28.169  66.688  0.00  0.00           C
ATOM   4003 HD11 LEU X 244      56.242  27.217  66.503  0.00  0.00           H
ATOM   4004 HD12 LEU X 244      55.726  28.276  67.773  0.00  0.00           H
ATOM   4005 HD13 LEU X 244      54.748  28.213  66.246  0.00  0.00           H
ATOM   4006  CD2 LEU X 244      56.542  28.999  64.663  0.00  0.00           C
ATOM   4007 HD21 LEU X 244      57.187  29.776  64.253  0.00  0.00           H
ATOM   4008 HD22 LEU X 244      56.901  28.055  64.252  0.00  0.00           H
ATOM   4009 HD23 LEU X 244      55.496  29.196  64.429  0.00  0.00           H
ATOM   4010  C   LEU X 244      57.060  32.986  66.769  0.00  0.00           C
ATOM   4011  O   LEU X 244      56.356  33.538  65.966  0.00  0.00           O
ATOM   4012  N   LEU X 245      57.443  33.615  67.901  0.00  0.00           N
ATOM   4013  H   LEU X 245      58.129  33.092  68.426  0.00  0.00           H
ATOM   4014  CA  LEU X 245      57.168  34.991  68.367  0.00  0.00           C
ATOM   4015  HA  LEU X 245      56.090  35.029  68.520  0.00  0.00           H
ATOM   4016  CB  LEU X 245      57.785  35.313  69.735  0.00  0.00           C
ATOM   4017  HB2 LEU X 245      58.860  35.135  69.757  0.00  0.00           H
ATOM   4018  HB3 LEU X 245      57.326  34.605  70.424  0.00  0.00           H
ATOM   4019  CG  LEU X 245      57.694  36.727  70.078  0.00  0.00           C
ATOM   4020  HG  LEU X 245      58.255  37.453  69.490  0.00  0.00           H
ATOM   4021  CD1 LEU X 245      56.194  37.059  70.347  0.00  0.00           C
ATOM   4022 HD11 LEU X 245      55.679  37.298  69.417  0.00  0.00           H
ATOM   4023 HD12 LEU X 245      55.667  36.281  70.900  0.00  0.00           H
ATOM   4024 HD13 LEU X 245      56.096  37.929  70.996  0.00  0.00           H
ATOM   4025  CD2 LEU X 245      58.389  36.792  71.461  0.00  0.00           C
ATOM   4026 HD21 LEU X 245      58.303  37.805  71.853  0.00  0.00           H
ATOM   4027 HD22 LEU X 245      58.006  36.071  72.184  0.00  0.00           H
ATOM   4028 HD23 LEU X 245      59.472  36.716  71.366  0.00  0.00           H
ATOM   4029  C   LEU X 245      57.489  36.013  67.335  0.00  0.00           C
ATOM   4030  O   LEU X 245      56.625  36.859  67.078  0.00  0.00           O
ATOM   4031  N   PRO X 246      58.687  36.104  66.706  0.00  0.00           N
ATOM   4032  CD  PRO X 246      59.919  35.368  67.069  0.00  0.00           C
ATOM   4033  HD2 PRO X 246      60.294  35.634  68.058  0.00  0.00           H
ATOM   4034  HD3 PRO X 246      59.760  34.291  67.123  0.00  0.00           H
ATOM   4035  CG  PRO X 246      60.993  35.871  66.069  0.00  0.00           C
ATOM   4036  HG2 PRO X 246      61.053  35.233  65.187  0.00  0.00           H
ATOM   4037  HG3 PRO X 246      61.991  35.867  66.508  0.00  0.00           H
ATOM   4038  CB  PRO X 246      60.521  37.230  65.717  0.00  0.00           C
ATOM   4039  HB2 PRO X 246      60.898  37.512  64.734  0.00  0.00           H
ATOM   4040  HB3 PRO X 246      60.824  37.894  66.526  0.00  0.00           H
ATOM   4041  CA  PRO X 246      58.972  37.129  65.651  0.00  0.00           C
ATOM   4042  HA  PRO X 246      58.651  38.138  65.907  0.00  0.00           H
ATOM   4043  C   PRO X 246      58.607  36.795  64.266  0.00  0.00           C
ATOM   4044  O   PRO X 246      59.040  37.466  63.304  0.00  0.00           O
ATOM   4045  N   SER X 247      57.799  35.734  64.085  0.00  0.00           N
ATOM   4046  H   SER X 247      57.418  35.195  64.850  0.00  0.00           H
ATOM   4047  CA  SER X 247      57.324  35.470  62.663  0.00  0.00           C
ATOM   4048  HA  SER X 247      58.218  35.338  62.054  0.00  0.00           H
ATOM   4049  CB  SER X 247      56.587  34.076  62.552  0.00  0.00           C
ATOM   4050  HB2 SER X 247      55.579  34.192  62.949  0.00  0.00           H
ATOM   4051  HB3 SER X 247      57.200  33.384  63.130  0.00  0.00           H
ATOM   4052  OG  SER X 247      56.620  33.685  61.176  0.00  0.00           O
ATOM   4053  HG  SER X 247      56.883  32.763  61.228  0.00  0.00           H
ATOM   4054  C   SER X 247      56.396  36.545  62.102  0.00  0.00           C
ATOM   4055  O   SER X 247      55.798  37.262  62.867  0.00  0.00           O
ATOM   4056  N   THR X 248      56.389  36.656  60.824  0.00  0.00           N
ATOM   4057  H   THR X 248      56.948  35.985  60.316  0.00  0.00           H
ATOM   4058  CA  THR X 248      55.552  37.581  59.979  0.00  0.00           C
ATOM   4059  HA  THR X 248      54.594  37.693  60.487  0.00  0.00           H
ATOM   4060  CB  THR X 248      56.246  38.937  59.697  0.00  0.00           C
ATOM   4061  HB  THR X 248      57.169  38.676  59.178  0.00  0.00           H
ATOM   4062  CG2 THR X 248      55.566  40.070  58.936  0.00  0.00           C
ATOM   4063 HG21 THR X 248      56.254  40.912  58.858  0.00  0.00           H
ATOM   4064 HG22 THR X 248      55.460  39.835  57.877  0.00  0.00           H
ATOM   4065 HG23 THR X 248      54.633  40.411  59.384  0.00  0.00           H
ATOM   4066  OG1 THR X 248      56.477  39.567  60.978  0.00  0.00           O
ATOM   4067  HG1 THR X 248      55.979  39.166  61.695  0.00  0.00           H
ATOM   4068  C   THR X 248      55.193  36.863  58.662  0.00  0.00           C
ATOM   4069  O   THR X 248      56.064  36.670  57.845  0.00  0.00           O
ATOM   4070  N   THR X 249      53.931  36.337  58.452  0.00  0.00           N
ATOM   4071  H   THR X 249      53.209  36.628  59.095  0.00  0.00           H
ATOM   4072  CA  THR X 249      53.495  35.547  57.267  0.00  0.00           C
ATOM   4073  HA  THR X 249      54.255  34.781  57.112  0.00  0.00           H
ATOM   4074  CB  THR X 249      52.132  34.822  57.626  0.00  0.00           C
ATOM   4075  HB  THR X 249      51.350  35.472  57.235  0.00  0.00           H
ATOM   4076  CG2 THR X 249      51.987  33.365  57.044  0.00  0.00           C
ATOM   4077 HG21 THR X 249      52.779  32.724  57.433  0.00  0.00           H
ATOM   4078 HG22 THR X 249      51.025  32.906  57.273  0.00  0.00           H
ATOM   4079 HG23 THR X 249      52.251  33.449  55.990  0.00  0.00           H
ATOM   4080  OG1 THR X 249      51.975  34.644  59.042  0.00  0.00           O
ATOM   4081  HG1 THR X 249      51.518  35.398  59.423  0.00  0.00           H
ATOM   4082  C   THR X 249      53.541  36.286  56.019  0.00  0.00           C
ATOM   4083  O   THR X 249      53.871  35.726  54.965  0.00  0.00           O
ATOM   4084  N   GLY X 250      53.337  37.600  56.005  0.00  0.00           N
ATOM   4085  H   GLY X 250      53.159  38.064  56.884  0.00  0.00           H
ATOM   4086  CA  GLY X 250      53.655  38.540  54.907  0.00  0.00           C
ATOM   4087  HA2 GLY X 250      53.937  39.529  55.268  0.00  0.00           H
ATOM   4088  HA3 GLY X 250      54.482  38.053  54.390  0.00  0.00           H
ATOM   4089  C   GLY X 250      52.585  38.698  53.775  0.00  0.00           C
ATOM   4090  O   GLY X 250      52.901  38.974  52.629  0.00  0.00           O
ATOM   4091  N   LEU X 251      51.346  38.338  54.119  0.00  0.00           N
ATOM   4092  H   LEU X 251      51.250  38.129  55.102  0.00  0.00           H
ATOM   4093  CA  LEU X 251      50.273  38.055  53.093  0.00  0.00           C
ATOM   4094  HA  LEU X 251      50.788  37.685  52.207  0.00  0.00           H
ATOM   4095  CB  LEU X 251      49.442  36.907  53.677  0.00  0.00           C
ATOM   4096  HB2 LEU X 251      48.779  36.559  52.885  0.00  0.00           H
ATOM   4097  HB3 LEU X 251      48.908  37.265  54.557  0.00  0.00           H
ATOM   4098  CG  LEU X 251      50.216  35.621  54.077  0.00  0.00           C
ATOM   4099  HG  LEU X 251      50.767  35.677  55.015  0.00  0.00           H
ATOM   4100  CD1 LEU X 251      49.088  34.609  54.486  0.00  0.00           C
ATOM   4101 HD11 LEU X 251      48.585  34.196  53.612  0.00  0.00           H
ATOM   4102 HD12 LEU X 251      49.667  33.826  54.975  0.00  0.00           H
ATOM   4103 HD13 LEU X 251      48.294  35.022  55.108  0.00  0.00           H
ATOM   4104  CD2 LEU X 251      51.171  34.964  53.065  0.00  0.00           C
ATOM   4105 HD21 LEU X 251      50.927  35.377  52.086  0.00  0.00           H
ATOM   4106 HD22 LEU X 251      52.247  35.052  53.215  0.00  0.00           H
ATOM   4107 HD23 LEU X 251      50.871  33.921  52.968  0.00  0.00           H
ATOM   4108  C   LEU X 251      49.395  39.273  52.694  0.00  0.00           C
ATOM   4109  O   LEU X 251      48.790  39.359  51.593  0.00  0.00           O
ATOM   4110  N   SER X 252      49.453  40.315  53.532  0.00  0.00           N
ATOM   4111  H   SER X 252      49.956  40.207  54.401  0.00  0.00           H
ATOM   4112  CA  SER X 252      48.587  41.487  53.372  0.00  0.00           C
ATOM   4113  HA  SER X 252      47.541  41.178  53.368  0.00  0.00           H
ATOM   4114  CB  SER X 252      48.822  42.585  54.397  0.00  0.00           C
ATOM   4115  HB2 SER X 252      48.207  43.478  54.289  0.00  0.00           H
ATOM   4116  HB3 SER X 252      49.876  42.865  54.405  0.00  0.00           H
ATOM   4117  OG  SER X 252      48.575  42.167  55.673  0.00  0.00           O
ATOM   4118  HG  SER X 252      47.666  42.388  55.886  0.00  0.00           H
ATOM   4119  C   SER X 252      48.833  42.124  51.909  0.00  0.00           C
ATOM   4120  O   SER X 252      47.811  42.617  51.397  0.00  0.00           O
ATOM   4121  N   PRO X 253      50.039  42.202  51.316  0.00  0.00           N
ATOM   4122  CD  PRO X 253      51.393  41.918  51.716  0.00  0.00           C
ATOM   4123  HD2 PRO X 253      51.548  41.942  52.794  0.00  0.00           H
ATOM   4124  HD3 PRO X 253      51.662  40.930  51.343  0.00  0.00           H
ATOM   4125  CG  PRO X 253      52.223  42.833  51.032  0.00  0.00           C
ATOM   4126  HG2 PRO X 253      53.238  42.437  50.987  0.00  0.00           H
ATOM   4127  HG3 PRO X 253      52.213  43.815  51.506  0.00  0.00           H
ATOM   4128  CB  PRO X 253      51.603  42.847  49.604  0.00  0.00           C
ATOM   4129  HB2 PRO X 253      52.032  42.080  48.959  0.00  0.00           H
ATOM   4130  HB3 PRO X 253      51.790  43.822  49.154  0.00  0.00           H
ATOM   4131  CA  PRO X 253      50.086  42.718  49.951  0.00  0.00           C
ATOM   4132  HA  PRO X 253      49.680  43.728  50.001  0.00  0.00           H
ATOM   4133  C   PRO X 253      49.466  41.966  48.832  0.00  0.00           C
ATOM   4134  O   PRO X 253      49.048  42.551  47.802  0.00  0.00           O
ATOM   4135  N   TYR X 254      49.401  40.649  48.998  0.00  0.00           N
ATOM   4136  H   TYR X 254      49.808  40.257  49.835  0.00  0.00           H
ATOM   4137  CA  TYR X 254      48.946  39.633  48.055  0.00  0.00           C
ATOM   4138  HA  TYR X 254      49.076  40.033  47.049  0.00  0.00           H
ATOM   4139  CB  TYR X 254      49.728  38.361  48.199  0.00  0.00           C
ATOM   4140  HB2 TYR X 254      49.460  37.703  47.372  0.00  0.00           H
ATOM   4141  HB3 TYR X 254      49.418  37.916  49.144  0.00  0.00           H
ATOM   4142  CG  TYR X 254      51.234  38.544  48.164  0.00  0.00           C
ATOM   4143  CD1 TYR X 254      52.037  38.602  46.994  0.00  0.00           C
ATOM   4144  HD1 TYR X 254      51.600  38.475  46.015  0.00  0.00           H
ATOM   4145  CE1 TYR X 254      53.428  38.845  46.950  0.00  0.00           C
ATOM   4146  HE1 TYR X 254      54.058  39.014  46.089  0.00  0.00           H
ATOM   4147  CZ  TYR X 254      54.077  39.133  48.184  0.00  0.00           C
ATOM   4148  OH  TYR X 254      55.362  39.640  48.229  0.00  0.00           O
ATOM   4149  HH  TYR X 254      55.800  39.659  47.375  0.00  0.00           H
ATOM   4150  CE2 TYR X 254      53.304  39.137  49.408  0.00  0.00           C
ATOM   4151  HE2 TYR X 254      53.736  39.287  50.387  0.00  0.00           H
ATOM   4152  CD2 TYR X 254      51.901  38.842  49.418  0.00  0.00           C
ATOM   4153  HD2 TYR X 254      51.371  38.797  50.358  0.00  0.00           H
ATOM   4154  C   TYR X 254      47.445  39.370  48.168  0.00  0.00           C
ATOM   4155  O   TYR X 254      46.763  39.157  47.185  0.00  0.00           O
ATOM   4156  N   PHE X 255      46.925  39.491  49.427  0.00  0.00           N
ATOM   4157  H   PHE X 255      47.477  39.489  50.273  0.00  0.00           H
ATOM   4158  CA  PHE X 255      45.565  39.718  49.641  0.00  0.00           C
ATOM   4159  HA  PHE X 255      44.975  38.919  49.191  0.00  0.00           H
ATOM   4160  CB  PHE X 255      45.238  39.829  51.119  0.00  0.00           C
ATOM   4161  HB2 PHE X 255      44.159  39.973  51.178  0.00  0.00           H
ATOM   4162  HB3 PHE X 255      45.900  40.605  51.502  0.00  0.00           H
ATOM   4163  CG  PHE X 255      45.304  38.504  51.922  0.00  0.00           C
ATOM   4164  CD1 PHE X 255      45.959  38.513  53.150  0.00  0.00           C
ATOM   4165  HD1 PHE X 255      46.402  39.395  53.587  0.00  0.00           H
ATOM   4166  CE1 PHE X 255      45.960  37.372  53.984  0.00  0.00           C
ATOM   4167  HE1 PHE X 255      46.420  37.263  54.954  0.00  0.00           H
ATOM   4168  CZ  PHE X 255      45.414  36.224  53.495  0.00  0.00           C
ATOM   4169  HZ  PHE X 255      45.430  35.303  54.059  0.00  0.00           H
ATOM   4170  CE2 PHE X 255      44.602  36.230  52.345  0.00  0.00           C
ATOM   4171  HE2 PHE X 255      44.157  35.293  52.046  0.00  0.00           H
ATOM   4172  CD2 PHE X 255      44.509  37.359  51.545  0.00  0.00           C
ATOM   4173  HD2 PHE X 255      43.914  37.375  50.644  0.00  0.00           H
ATOM   4174  C   PHE X 255      45.051  40.985  48.909  0.00  0.00           C
ATOM   4175  O   PHE X 255      44.197  40.891  47.980  0.00  0.00           O
ATOM   4176  N   SER X 256      45.773  42.148  49.011  0.00  0.00           N
ATOM   4177  H   SER X 256      46.531  42.287  49.664  0.00  0.00           H
ATOM   4178  CA  SER X 256      45.404  43.415  48.407  0.00  0.00           C
ATOM   4179  HA  SER X 256      44.335  43.531  48.585  0.00  0.00           H
ATOM   4180  CB  SER X 256      46.136  44.481  49.208  0.00  0.00           C
ATOM   4181  HB2 SER X 256      45.842  45.438  48.776  0.00  0.00           H
ATOM   4182  HB3 SER X 256      47.202  44.261  49.256  0.00  0.00           H
ATOM   4183  OG  SER X 256      45.595  44.453  50.553  0.00  0.00           O
ATOM   4184  HG  SER X 256      46.084  45.138  51.016  0.00  0.00           H
ATOM   4185  C   SER X 256      45.488  43.557  46.925  0.00  0.00           C
ATOM   4186  O   SER X 256      44.818  44.378  46.270  0.00  0.00           O
ATOM   4187  N   MET X 257      46.424  42.813  46.305  0.00  0.00           N
ATOM   4188  H   MET X 257      47.018  42.209  46.856  0.00  0.00           H
ATOM   4189  CA  MET X 257      46.535  42.765  44.823  0.00  0.00           C
ATOM   4190  HA  MET X 257      46.069  43.641  44.373  0.00  0.00           H
ATOM   4191  CB  MET X 257      48.034  42.702  44.480  0.00  0.00           C
ATOM   4192  HB2 MET X 257      48.376  41.669  44.411  0.00  0.00           H
ATOM   4193  HB3 MET X 257      48.544  43.066  45.372  0.00  0.00           H
ATOM   4194  CG  MET X 257      48.370  43.564  43.292  0.00  0.00           C
ATOM   4195  HG2 MET X 257      47.603  43.369  42.543  0.00  0.00           H
ATOM   4196  HG3 MET X 257      49.357  43.286  42.921  0.00  0.00           H
ATOM   4197  SD  MET X 257      48.473  45.340  43.512  0.00  0.00           S
ATOM   4198  CE  MET X 257      46.803  46.088  43.188  0.00  0.00           C
ATOM   4199  HE1 MET X 257      46.042  45.697  43.862  0.00  0.00           H
ATOM   4200  HE2 MET X 257      46.891  47.139  43.464  0.00  0.00           H
ATOM   4201  HE3 MET X 257      46.489  46.055  42.144  0.00  0.00           H
ATOM   4202  C   MET X 257      45.848  41.483  44.270  0.00  0.00           C
ATOM   4203  O   MET X 257      46.213  40.988  43.203  0.00  0.00           O
ATOM   4204  N   GLY X 258      44.848  40.944  44.983  0.00  0.00           N
ATOM   4205  H   GLY X 258      44.790  41.290  45.930  0.00  0.00           H
ATOM   4206  CA  GLY X 258      44.023  39.799  44.727  0.00  0.00           C
ATOM   4207  HA2 GLY X 258      43.483  39.662  45.664  0.00  0.00           H
ATOM   4208  HA3 GLY X 258      43.276  40.096  43.991  0.00  0.00           H
ATOM   4209  C   GLY X 258      44.790  38.501  44.360  0.00  0.00           C
ATOM   4210  O   GLY X 258      44.117  37.437  44.335  0.00  0.00           O
ATOM   4211  N   CYS X 259      46.128  38.502  44.272  0.00  0.00           N
ATOM   4212  H   CYS X 259      46.585  39.401  44.202  0.00  0.00           H
ATOM   4213  CA  CYS X 259      47.116  37.416  44.245  0.00  0.00           C
ATOM   4214  HA  CYS X 259      47.144  36.938  43.266  0.00  0.00           H
ATOM   4215  CB  CYS X 259      48.447  38.059  44.480  0.00  0.00           C
ATOM   4216  HB2 CYS X 259      49.229  37.322  44.662  0.00  0.00           H
ATOM   4217  HB3 CYS X 259      48.400  38.634  45.405  0.00  0.00           H
ATOM   4218  SG  CYS X 259      49.026  39.050  43.046  0.00  0.00           S
ATOM   4219  HG  CYS X 259      49.349  37.996  42.291  0.00  0.00           H
ATOM   4220  C   CYS X 259      46.896  36.314  45.274  0.00  0.00           C
ATOM   4221  O   CYS X 259      47.440  35.256  45.027  0.00  0.00           O
ATOM   4222  N   LEU X 260      46.161  36.502  46.339  0.00  0.00           N
ATOM   4223  H   LEU X 260      45.715  37.408  46.380  0.00  0.00           H
ATOM   4224  CA  LEU X 260      45.841  35.406  47.319  0.00  0.00           C
ATOM   4225  HA  LEU X 260      45.952  34.458  46.792  0.00  0.00           H
ATOM   4226  CB  LEU X 260      46.916  35.307  48.445  0.00  0.00           C
ATOM   4227  HB2 LEU X 260      46.916  36.276  48.944  0.00  0.00           H
ATOM   4228  HB3 LEU X 260      47.887  35.178  47.967  0.00  0.00           H
ATOM   4229  CG  LEU X 260      46.714  34.221  49.572  0.00  0.00           C
ATOM   4230  HG  LEU X 260      45.763  34.225  50.103  0.00  0.00           H
ATOM   4231  CD1 LEU X 260      46.762  32.797  48.996  0.00  0.00           C
ATOM   4232 HD11 LEU X 260      46.122  32.729  48.116  0.00  0.00           H
ATOM   4233 HD12 LEU X 260      47.777  32.505  48.725  0.00  0.00           H
ATOM   4234 HD13 LEU X 260      46.514  32.021  49.721  0.00  0.00           H
ATOM   4235  CD2 LEU X 260      47.667  34.481  50.728  0.00  0.00           C
ATOM   4236 HD21 LEU X 260      48.600  34.898  50.348  0.00  0.00           H
ATOM   4237 HD22 LEU X 260      47.346  35.185  51.495  0.00  0.00           H
ATOM   4238 HD23 LEU X 260      47.857  33.629  51.380  0.00  0.00           H
ATOM   4239  C   LEU X 260      44.346  35.471  47.875  0.00  0.00           C
ATOM   4240  O   LEU X 260      43.869  36.520  48.320  0.00  0.00           O
ATOM   4241  N   SER X 261      43.645  34.324  47.864  0.00  0.00           N
ATOM   4242  H   SER X 261      44.149  33.513  47.535  0.00  0.00           H
ATOM   4243  CA  SER X 261      42.339  34.074  48.521  0.00  0.00           C
ATOM   4244  HA  SER X 261      41.629  34.841  48.214  0.00  0.00           H
ATOM   4245  CB  SER X 261      41.797  32.790  47.900  0.00  0.00           C
ATOM   4246  HB2 SER X 261      42.618  32.075  47.954  0.00  0.00           H
ATOM   4247  HB3 SER X 261      41.576  33.115  46.884  0.00  0.00           H
ATOM   4248  OG  SER X 261      40.714  32.241  48.606  0.00  0.00           O
ATOM   4249  HG  SER X 261      40.008  32.192  47.957  0.00  0.00           H
ATOM   4250  C   SER X 261      42.312  33.901  50.050  0.00  0.00           C
ATOM   4251  O   SER X 261      43.157  33.216  50.637  0.00  0.00           O
ATOM   4252  N   VAL X 262      41.352  34.578  50.723  0.00  0.00           N
ATOM   4253  H   VAL X 262      40.582  34.988  50.215  0.00  0.00           H
ATOM   4254  CA  VAL X 262      41.053  34.416  52.164  0.00  0.00           C
ATOM   4255  HA  VAL X 262      41.930  34.575  52.790  0.00  0.00           H
ATOM   4256  CB  VAL X 262      40.046  35.419  52.764  0.00  0.00           C
ATOM   4257  HB  VAL X 262      39.916  35.101  53.799  0.00  0.00           H
ATOM   4258  CG1 VAL X 262      40.645  36.830  52.735  0.00  0.00           C
ATOM   4259 HG11 VAL X 262      40.717  37.131  51.690  0.00  0.00           H
ATOM   4260 HG12 VAL X 262      40.080  37.502  53.382  0.00  0.00           H
ATOM   4261 HG13 VAL X 262      41.679  36.778  53.076  0.00  0.00           H
ATOM   4262  CG2 VAL X 262      38.626  35.514  52.116  0.00  0.00           C
ATOM   4263 HG21 VAL X 262      38.051  36.176  52.764  0.00  0.00           H
ATOM   4264 HG22 VAL X 262      38.782  35.942  51.126  0.00  0.00           H
ATOM   4265 HG23 VAL X 262      38.160  34.540  51.968  0.00  0.00           H
ATOM   4266  C   VAL X 262      40.479  32.987  52.454  0.00  0.00           C
ATOM   4267  O   VAL X 262      40.754  32.409  53.486  0.00  0.00           O
ATOM   4268  N   ARG X 263      39.736  32.373  51.478  0.00  0.00           N
ATOM   4269  H   ARG X 263      39.589  32.775  50.563  0.00  0.00           H
ATOM   4270  CA  ARG X 263      39.304  31.048  51.678  0.00  0.00           C
ATOM   4271  HA  ARG X 263      38.919  30.996  52.696  0.00  0.00           H
ATOM   4272  CB  ARG X 263      38.137  30.700  50.750  0.00  0.00           C
ATOM   4273  HB2 ARG X 263      37.782  29.674  50.841  0.00  0.00           H
ATOM   4274  HB3 ARG X 263      38.347  30.836  49.689  0.00  0.00           H
ATOM   4275  CG  ARG X 263      36.893  31.527  50.904  0.00  0.00           C
ATOM   4276  HG2 ARG X 263      37.228  32.558  51.024  0.00  0.00           H
ATOM   4277  HG3 ARG X 263      36.382  31.248  51.826  0.00  0.00           H
ATOM   4278  CD  ARG X 263      35.934  31.471  49.697  0.00  0.00           C
ATOM   4279  HD2 ARG X 263      35.549  30.459  49.823  0.00  0.00           H
ATOM   4280  HD3 ARG X 263      36.425  31.726  48.758  0.00  0.00           H
ATOM   4281  NE  ARG X 263      34.778  32.482  49.864  0.00  0.00           N
ATOM   4282  HE  ARG X 263      34.993  33.310  50.401  0.00  0.00           H
ATOM   4283  CZ  ARG X 263      33.493  32.293  49.453  0.00  0.00           C
ATOM   4284  NH1 ARG X 263      33.129  31.272  48.714  0.00  0.00           N
ATOM   4285 HH11 ARG X 263      32.170  31.151  48.420  0.00  0.00           H
ATOM   4286 HH12 ARG X 263      33.859  30.846  48.162  0.00  0.00           H
ATOM   4287  NH2 ARG X 263      32.550  33.066  49.934  0.00  0.00           N
ATOM   4288 HH21 ARG X 263      31.580  32.821  49.798  0.00  0.00           H
ATOM   4289 HH22 ARG X 263      32.786  33.759  50.631  0.00  0.00           H
ATOM   4290  C   ARG X 263      40.403  29.960  51.521  0.00  0.00           C
ATOM   4291  O   ARG X 263      40.523  29.052  52.338  0.00  0.00           O
ATOM   4292  N   THR X 264      41.319  30.118  50.579  0.00  0.00           N
ATOM   4293  H   THR X 264      41.209  30.952  50.019  0.00  0.00           H
ATOM   4294  CA  THR X 264      42.622  29.393  50.561  0.00  0.00           C
ATOM   4295  HA  THR X 264      42.411  28.368  50.258  0.00  0.00           H
ATOM   4296  CB  THR X 264      43.596  29.963  49.446  0.00  0.00           C
ATOM   4297  HB  THR X 264      43.819  31.012  49.643  0.00  0.00           H
ATOM   4298  CG2 THR X 264      44.916  29.160  49.256  0.00  0.00           C
ATOM   4299 HG21 THR X 264      45.626  29.526  49.997  0.00  0.00           H
ATOM   4300 HG22 THR X 264      44.741  28.108  49.478  0.00  0.00           H
ATOM   4301 HG23 THR X 264      45.356  29.400  48.288  0.00  0.00           H
ATOM   4302  OG1 THR X 264      42.920  29.803  48.208  0.00  0.00           O
ATOM   4303  HG1 THR X 264      43.077  28.893  47.945  0.00  0.00           H
ATOM   4304  C   THR X 264      43.418  29.463  51.838  0.00  0.00           C
ATOM   4305  O   THR X 264      43.718  28.428  52.380  0.00  0.00           O
ATOM   4306  N   PHE X 265      43.535  30.610  52.413  0.00  0.00           N
ATOM   4307  H   PHE X 265      43.122  31.397  51.934  0.00  0.00           H
ATOM   4308  CA  PHE X 265      44.288  30.941  53.678  0.00  0.00           C
ATOM   4309  HA  PHE X 265      45.284  30.528  53.519  0.00  0.00           H
ATOM   4310  CB  PHE X 265      44.353  32.433  53.977  0.00  0.00           C
ATOM   4311  HB2 PHE X 265      43.321  32.718  54.177  0.00  0.00           H
ATOM   4312  HB3 PHE X 265      44.727  32.978  53.109  0.00  0.00           H
ATOM   4313  CG  PHE X 265      45.378  32.749  55.032  0.00  0.00           C
ATOM   4314  CD1 PHE X 265      46.604  32.084  55.219  0.00  0.00           C
ATOM   4315  HD1 PHE X 265      46.771  31.167  54.674  0.00  0.00           H
ATOM   4316  CE1 PHE X 265      47.467  32.370  56.312  0.00  0.00           C
ATOM   4317  HE1 PHE X 265      48.304  31.688  56.342  0.00  0.00           H
ATOM   4318  CZ  PHE X 265      47.122  33.370  57.217  0.00  0.00           C
ATOM   4319  HZ  PHE X 265      47.789  33.566  58.044  0.00  0.00           H
ATOM   4320  CE2 PHE X 265      45.895  34.051  57.086  0.00  0.00           C
ATOM   4321  HE2 PHE X 265      45.588  34.904  57.673  0.00  0.00           H
ATOM   4322  CD2 PHE X 265      45.084  33.819  55.938  0.00  0.00           C
ATOM   4323  HD2 PHE X 265      44.158  34.371  55.872  0.00  0.00           H
ATOM   4324  C   PHE X 265      43.598  30.213  54.892  0.00  0.00           C
ATOM   4325  O   PHE X 265      44.237  29.415  55.556  0.00  0.00           O
ATOM   4326  N   PHE X 266      42.263  30.285  55.089  0.00  0.00           N
ATOM   4327  H   PHE X 266      41.722  30.869  54.467  0.00  0.00           H
ATOM   4328  CA  PHE X 266      41.605  29.683  56.267  0.00  0.00           C
ATOM   4329  HA  PHE X 266      42.035  30.055  57.197  0.00  0.00           H
ATOM   4330  CB  PHE X 266      40.179  30.172  56.275  0.00  0.00           C
ATOM   4331  HB2 PHE X 266      39.584  29.767  55.458  0.00  0.00           H
ATOM   4332  HB3 PHE X 266      40.203  31.250  56.112  0.00  0.00           H
ATOM   4333  CG  PHE X 266      39.448  29.921  57.611  0.00  0.00           C
ATOM   4334  CD1 PHE X 266      39.265  31.020  58.456  0.00  0.00           C
ATOM   4335  HD1 PHE X 266      39.518  32.013  58.112  0.00  0.00           H
ATOM   4336  CE1 PHE X 266      38.690  30.814  59.723  0.00  0.00           C
ATOM   4337  HE1 PHE X 266      38.363  31.666  60.301  0.00  0.00           H
ATOM   4338  CZ  PHE X 266      38.357  29.524  60.137  0.00  0.00           C
ATOM   4339  HZ  PHE X 266      37.947  29.423  61.131  0.00  0.00           H
ATOM   4340  CE2 PHE X 266      38.568  28.448  59.271  0.00  0.00           C
ATOM   4341  HE2 PHE X 266      38.220  27.511  59.679  0.00  0.00           H
ATOM   4342  CD2 PHE X 266      38.944  28.653  57.938  0.00  0.00           C
ATOM   4343  HD2 PHE X 266      38.951  27.815  57.257  0.00  0.00           H
ATOM   4344  C   PHE X 266      41.618  28.165  56.265  0.00  0.00           C
ATOM   4345  O   PHE X 266      41.663  27.596  57.351  0.00  0.00           O
ATOM   4346  N   GLN X 267      41.581  27.490  55.097  0.00  0.00           N
ATOM   4347  H   GLN X 267      41.578  28.079  54.277  0.00  0.00           H
ATOM   4348  CA  GLN X 267      41.630  26.038  54.872  0.00  0.00           C
ATOM   4349  HA  GLN X 267      40.862  25.489  55.417  0.00  0.00           H
ATOM   4350  CB  GLN X 267      41.256  25.773  53.484  0.00  0.00           C
ATOM   4351  HB2 GLN X 267      42.028  26.347  52.972  0.00  0.00           H
ATOM   4352  HB3 GLN X 267      40.282  26.198  53.239  0.00  0.00           H
ATOM   4353  CG  GLN X 267      41.184  24.235  53.179  0.00  0.00           C
ATOM   4354  HG2 GLN X 267      40.681  24.157  52.215  0.00  0.00           H
ATOM   4355  HG3 GLN X 267      40.549  23.758  53.925  0.00  0.00           H
ATOM   4356  CD  GLN X 267      42.555  23.611  52.964  0.00  0.00           C
ATOM   4357  OE1 GLN X 267      43.406  24.164  52.237  0.00  0.00           O
ATOM   4358  NE2 GLN X 267      42.739  22.366  53.352  0.00  0.00           N
ATOM   4359 HE21 GLN X 267      43.665  21.964  53.308  0.00  0.00           H
ATOM   4360 HE22 GLN X 267      42.006  21.962  53.918  0.00  0.00           H
ATOM   4361  C   GLN X 267      43.020  25.544  55.218  0.00  0.00           C
ATOM   4362  O   GLN X 267      43.169  24.826  56.188  0.00  0.00           O
ATOM   4363  N   ARG X 268      44.051  25.976  54.453  0.00  0.00           N
ATOM   4364  H   ARG X 268      43.950  26.507  53.600  0.00  0.00           H
ATOM   4365  CA  ARG X 268      45.411  25.823  54.798  0.00  0.00           C
ATOM   4366  HA  ARG X 268      45.649  24.785  54.568  0.00  0.00           H
ATOM   4367  CB  ARG X 268      46.291  26.729  53.959  0.00  0.00           C
ATOM   4368  HB2 ARG X 268      47.275  26.843  54.413  0.00  0.00           H
ATOM   4369  HB3 ARG X 268      45.876  27.736  54.012  0.00  0.00           H
ATOM   4370  CG  ARG X 268      46.452  26.500  52.419  0.00  0.00           C
ATOM   4371  HG2 ARG X 268      47.015  27.310  51.955  0.00  0.00           H
ATOM   4372  HG3 ARG X 268      45.452  26.543  51.987  0.00  0.00           H
ATOM   4373  CD  ARG X 268      47.055  25.160  51.982  0.00  0.00           C
ATOM   4374  HD2 ARG X 268      46.994  25.109  50.895  0.00  0.00           H
ATOM   4375  HD3 ARG X 268      46.463  24.350  52.408  0.00  0.00           H
ATOM   4376  NE  ARG X 268      48.452  24.887  52.293  0.00  0.00           N
ATOM   4377  HE  ARG X 268      49.191  25.392  51.825  0.00  0.00           H
ATOM   4378  CZ  ARG X 268      48.884  23.916  53.131  0.00  0.00           C
ATOM   4379  NH1 ARG X 268      50.153  23.772  53.472  0.00  0.00           N
ATOM   4380 HH11 ARG X 268      50.459  23.007  54.055  0.00  0.00           H
ATOM   4381 HH12 ARG X 268      50.700  24.556  53.146  0.00  0.00           H
ATOM   4382  NH2 ARG X 268      48.090  23.028  53.690  0.00  0.00           N
ATOM   4383 HH21 ARG X 268      48.487  22.423  54.395  0.00  0.00           H
ATOM   4384 HH22 ARG X 268      47.183  22.909  53.263  0.00  0.00           H
ATOM   4385  C   ARG X 268      45.723  25.977  56.287  0.00  0.00           C
ATOM   4386  O   ARG X 268      46.252  24.985  56.865  0.00  0.00           O
ATOM   4387  N   LEU X 269      45.318  27.046  56.953  0.00  0.00           N
ATOM   4388  H   LEU X 269      44.900  27.781  56.400  0.00  0.00           H
ATOM   4389  CA  LEU X 269      45.387  27.371  58.397  0.00  0.00           C
ATOM   4390  HA  LEU X 269      46.462  27.445  58.563  0.00  0.00           H
ATOM   4391  CB  LEU X 269      44.631  28.672  58.717  0.00  0.00           C
ATOM   4392  HB2 LEU X 269      43.578  28.413  58.607  0.00  0.00           H
ATOM   4393  HB3 LEU X 269      44.925  29.407  57.968  0.00  0.00           H
ATOM   4394  CG  LEU X 269      44.872  29.320  60.108  0.00  0.00           C
ATOM   4395  HG  LEU X 269      44.649  28.555  60.852  0.00  0.00           H
ATOM   4396  CD1 LEU X 269      46.334  29.789  60.233  0.00  0.00           C
ATOM   4397 HD11 LEU X 269      46.474  30.253  61.209  0.00  0.00           H
ATOM   4398 HD12 LEU X 269      46.981  28.915  60.158  0.00  0.00           H
ATOM   4399 HD13 LEU X 269      46.497  30.570  59.490  0.00  0.00           H
ATOM   4400  CD2 LEU X 269      43.942  30.550  60.360  0.00  0.00           C
ATOM   4401 HD21 LEU X 269      42.908  30.231  60.485  0.00  0.00           H
ATOM   4402 HD22 LEU X 269      44.179  31.025  61.312  0.00  0.00           H
ATOM   4403 HD23 LEU X 269      43.987  31.212  59.496  0.00  0.00           H
ATOM   4404  C   LEU X 269      44.848  26.254  59.241  0.00  0.00           C
ATOM   4405  O   LEU X 269      45.614  25.669  60.025  0.00  0.00           O
ATOM   4406  N   SER X 270      43.670  25.764  59.033  0.00  0.00           N
ATOM   4407  H   SER X 270      43.273  26.146  58.187  0.00  0.00           H
ATOM   4408  CA  SER X 270      42.954  24.756  59.795  0.00  0.00           C
ATOM   4409  HA  SER X 270      42.989  25.153  60.810  0.00  0.00           H
ATOM   4410  CB  SER X 270      41.443  24.654  59.480  0.00  0.00           C
ATOM   4411  HB2 SER X 270      41.204  23.919  58.711  0.00  0.00           H
ATOM   4412  HB3 SER X 270      41.106  25.626  59.122  0.00  0.00           H
ATOM   4413  OG  SER X 270      40.661  24.120  60.592  0.00  0.00           O
ATOM   4414  HG  SER X 270      40.672  24.838  61.229  0.00  0.00           H
ATOM   4415  C   SER X 270      43.667  23.435  59.582  0.00  0.00           C
ATOM   4416  O   SER X 270      43.898  22.683  60.471  0.00  0.00           O
ATOM   4417  N   ASN X 271      44.118  23.109  58.388  0.00  0.00           N
ATOM   4418  H   ASN X 271      43.792  23.719  57.652  0.00  0.00           H
ATOM   4419  CA  ASN X 271      44.913  21.978  58.095  0.00  0.00           C
ATOM   4420  HA  ASN X 271      44.475  21.051  58.465  0.00  0.00           H
ATOM   4421  CB  ASN X 271      45.139  21.935  56.584  0.00  0.00           C
ATOM   4422  HB2 ASN X 271      45.983  22.551  56.273  0.00  0.00           H
ATOM   4423  HB3 ASN X 271      44.304  22.351  56.021  0.00  0.00           H
ATOM   4424  CG  ASN X 271      45.361  20.531  56.030  0.00  0.00           C
ATOM   4425  OD1 ASN X 271      44.901  20.186  54.950  0.00  0.00           O
ATOM   4426  ND2 ASN X 271      46.140  19.680  56.656  0.00  0.00           N
ATOM   4427 HD21 ASN X 271      46.254  18.772  56.230  0.00  0.00           H
ATOM   4428 HD22 ASN X 271      46.559  19.957  57.532  0.00  0.00           H
ATOM   4429  C   ASN X 271      46.283  22.019  58.867  0.00  0.00           C
ATOM   4430  O   ASN X 271      46.809  21.008  59.404  0.00  0.00           O
ATOM   4431  N   ILE X 272      47.038  23.131  58.852  0.00  0.00           N
ATOM   4432  H   ILE X 272      46.720  23.993  58.434  0.00  0.00           H
ATOM   4433  CA  ILE X 272      48.256  23.276  59.655  0.00  0.00           C
ATOM   4434  HA  ILE X 272      49.011  22.536  59.392  0.00  0.00           H
ATOM   4435  CB  ILE X 272      48.852  24.710  59.305  0.00  0.00           C
ATOM   4436  HB  ILE X 272      48.112  25.511  59.313  0.00  0.00           H
ATOM   4437  CG2 ILE X 272      49.922  25.186  60.283  0.00  0.00           C
ATOM   4438 HG21 ILE X 272      49.541  25.479  61.261  0.00  0.00           H
ATOM   4439 HG22 ILE X 272      50.785  24.524  60.359  0.00  0.00           H
ATOM   4440 HG23 ILE X 272      50.417  26.105  59.969  0.00  0.00           H
ATOM   4441  CG1 ILE X 272      49.512  24.739  57.910  0.00  0.00           C
ATOM   4442 HG12 ILE X 272      49.640  25.790  57.649  0.00  0.00           H
ATOM   4443 HG13 ILE X 272      48.858  24.226  57.204  0.00  0.00           H
ATOM   4444  CD1 ILE X 272      50.952  24.102  57.729  0.00  0.00           C
ATOM   4445 HD11 ILE X 272      50.825  23.096  58.130  0.00  0.00           H
ATOM   4446 HD12 ILE X 272      51.416  24.150  56.744  0.00  0.00           H
ATOM   4447 HD13 ILE X 272      51.625  24.565  58.450  0.00  0.00           H
ATOM   4448  C   ILE X 272      48.050  23.141  61.188  0.00  0.00           C
ATOM   4449  O   ILE X 272      48.815  22.385  61.836  0.00  0.00           O
ATOM   4450  N   TYR X 273      47.013  23.827  61.677  0.00  0.00           N
ATOM   4451  H   TYR X 273      46.518  24.474  61.081  0.00  0.00           H
ATOM   4452  CA  TYR X 273      46.407  23.644  62.994  0.00  0.00           C
ATOM   4453  HA  TYR X 273      47.167  23.917  63.725  0.00  0.00           H
ATOM   4454  CB  TYR X 273      45.120  24.507  63.194  0.00  0.00           C
ATOM   4455  HB2 TYR X 273      44.453  24.175  62.398  0.00  0.00           H
ATOM   4456  HB3 TYR X 273      45.199  25.508  62.772  0.00  0.00           H
ATOM   4457  CG  TYR X 273      44.472  24.602  64.527  0.00  0.00           C
ATOM   4458  CD1 TYR X 273      45.307  24.927  65.612  0.00  0.00           C
ATOM   4459  HD1 TYR X 273      46.386  24.926  65.560  0.00  0.00           H
ATOM   4460  CE1 TYR X 273      44.626  25.232  66.841  0.00  0.00           C
ATOM   4461  HE1 TYR X 273      45.170  25.368  67.764  0.00  0.00           H
ATOM   4462  CZ  TYR X 273      43.197  25.050  66.994  0.00  0.00           C
ATOM   4463  OH  TYR X 273      42.560  25.260  68.166  0.00  0.00           O
ATOM   4464  HH  TYR X 273      43.133  25.005  68.893  0.00  0.00           H
ATOM   4465  CE2 TYR X 273      42.450  24.783  65.847  0.00  0.00           C
ATOM   4466  HE2 TYR X 273      41.380  24.659  65.913  0.00  0.00           H
ATOM   4467  CD2 TYR X 273      43.086  24.558  64.600  0.00  0.00           C
ATOM   4468  HD2 TYR X 273      42.466  24.426  63.726  0.00  0.00           H
ATOM   4469  C   TYR X 273      46.039  22.210  63.377  0.00  0.00           C
ATOM   4470  O   TYR X 273      46.377  21.782  64.444  0.00  0.00           O
ATOM   4471  N   ALA X 274      45.553  21.393  62.431  0.00  0.00           N
ATOM   4472  H   ALA X 274      45.439  21.820  61.522  0.00  0.00           H
ATOM   4473  CA  ALA X 274      45.380  19.943  62.649  0.00  0.00           C
ATOM   4474  HA  ALA X 274      44.818  19.921  63.583  0.00  0.00           H
ATOM   4475  CB  ALA X 274      44.395  19.468  61.505  0.00  0.00           C
ATOM   4476  HB1 ALA X 274      44.156  18.412  61.630  0.00  0.00           H
ATOM   4477  HB2 ALA X 274      43.461  20.027  61.567  0.00  0.00           H
ATOM   4478  HB3 ALA X 274      44.924  19.617  60.564  0.00  0.00           H
ATOM   4479  C   ALA X 274      46.642  19.191  62.773  0.00  0.00           C
ATOM   4480  O   ALA X 274      46.791  18.375  63.710  0.00  0.00           O
ATOM   4481  N   GLN X 275      47.590  19.448  61.880  0.00  0.00           N
ATOM   4482  H   GLN X 275      47.397  20.263  61.315  0.00  0.00           H
ATOM   4483  CA  GLN X 275      48.921  18.872  61.886  0.00  0.00           C
ATOM   4484  HA  GLN X 275      48.855  17.787  61.967  0.00  0.00           H
ATOM   4485  CB  GLN X 275      49.723  19.299  60.560  0.00  0.00           C
ATOM   4486  HB2 GLN X 275      50.798  19.123  60.522  0.00  0.00           H
ATOM   4487  HB3 GLN X 275      49.515  20.347  60.344  0.00  0.00           H
ATOM   4488  CG  GLN X 275      49.238  18.369  59.424  0.00  0.00           C
ATOM   4489  HG2 GLN X 275      48.150  18.428  59.445  0.00  0.00           H
ATOM   4490  HG3 GLN X 275      49.485  17.348  59.716  0.00  0.00           H
ATOM   4491  CD  GLN X 275      49.772  18.729  58.028  0.00  0.00           C
ATOM   4492  OE1 GLN X 275      50.725  19.541  57.893  0.00  0.00           O
ATOM   4493  NE2 GLN X 275      49.098  18.336  56.919  0.00  0.00           N
ATOM   4494 HE21 GLN X 275      48.487  17.533  56.953  0.00  0.00           H
ATOM   4495 HE22 GLN X 275      49.411  18.730  56.043  0.00  0.00           H
ATOM   4496  C   GLN X 275      49.705  19.327  63.055  0.00  0.00           C
ATOM   4497  O   GLN X 275      50.687  18.647  63.405  0.00  0.00           O
ATOM   4498  N   ALA X 276      49.270  20.404  63.803  0.00  0.00           N
ATOM   4499  H   ALA X 276      48.421  20.855  63.493  0.00  0.00           H
ATOM   4500  CA  ALA X 276      49.815  20.885  65.079  0.00  0.00           C
ATOM   4501  HA  ALA X 276      50.745  20.361  65.301  0.00  0.00           H
ATOM   4502  CB  ALA X 276      49.999  22.416  64.974  0.00  0.00           C
ATOM   4503  HB1 ALA X 276      49.157  22.918  65.451  0.00  0.00           H
ATOM   4504  HB2 ALA X 276      50.886  22.576  65.587  0.00  0.00           H
ATOM   4505  HB3 ALA X 276      50.122  22.835  63.975  0.00  0.00           H
ATOM   4506  C   ALA X 276      48.868  20.436  66.267  0.00  0.00           C
ATOM   4507  O   ALA X 276      48.831  21.046  67.343  0.00  0.00           O
ATOM   4508  N   LYS X 277      48.202  19.290  66.114  0.00  0.00           N
ATOM   4509  H   LYS X 277      48.386  18.852  65.222  0.00  0.00           H
ATOM   4510  CA  LYS X 277      47.274  18.603  66.969  0.00  0.00           C
ATOM   4511  HA  LYS X 277      46.923  17.679  66.510  0.00  0.00           H
ATOM   4512  CB  LYS X 277      48.214  18.136  68.082  0.00  0.00           C
ATOM   4513  HB2 LYS X 277      47.538  17.562  68.716  0.00  0.00           H
ATOM   4514  HB3 LYS X 277      48.588  18.990  68.645  0.00  0.00           H
ATOM   4515  CG  LYS X 277      49.231  17.118  67.662  0.00  0.00           C
ATOM   4516  HG2 LYS X 277      49.885  17.546  66.902  0.00  0.00           H
ATOM   4517  HG3 LYS X 277      48.793  16.156  67.398  0.00  0.00           H
ATOM   4518  CD  LYS X 277      50.065  16.672  68.931  0.00  0.00           C
ATOM   4519  HD2 LYS X 277      50.705  15.839  68.641  0.00  0.00           H
ATOM   4520  HD3 LYS X 277      49.408  16.518  69.786  0.00  0.00           H
ATOM   4521  CE  LYS X 277      51.062  17.809  69.390  0.00  0.00           C
ATOM   4522  HE2 LYS X 277      50.513  18.743  69.514  0.00  0.00           H
ATOM   4523  HE3 LYS X 277      51.892  17.942  68.695  0.00  0.00           H
ATOM   4524  NZ  LYS X 277      51.643  17.424  70.665  0.00  0.00           N
ATOM   4525  HZ1 LYS X 277      52.244  18.195  70.918  0.00  0.00           H
ATOM   4526  HZ2 LYS X 277      50.899  17.382  71.347  0.00  0.00           H
ATOM   4527  HZ3 LYS X 277      52.112  16.533  70.583  0.00  0.00           H
ATOM   4528  C   LYS X 277      46.098  19.444  67.501  0.00  0.00           C
ATOM   4529  O   LYS X 277      45.695  19.234  68.648  0.00  0.00           O
ATOM   4530  N   HID X 278      45.698  20.525  66.832  0.00  0.00           N
ATOM   4531  H   HID X 278      46.137  20.698  65.939  0.00  0.00           H
ATOM   4532  CA  HID X 278      44.715  21.553  67.309  0.00  0.00           C
ATOM   4533  HA  HID X 278      44.733  22.408  66.633  0.00  0.00           H
ATOM   4534  CB  HID X 278      43.289  20.997  67.363  0.00  0.00           C
ATOM   4535  HB2 HID X 278      42.542  21.656  67.806  0.00  0.00           H
ATOM   4536  HB3 HID X 278      43.305  20.095  67.974  0.00  0.00           H
ATOM   4537  CG  HID X 278      42.784  20.509  65.993  0.00  0.00           C
ATOM   4538  ND1 HID X 278      42.472  21.353  64.936  0.00  0.00           N
ATOM   4539  HD1 HID X 278      42.578  22.356  64.972  0.00  0.00           H
ATOM   4540  CE1 HID X 278      41.988  20.588  63.960  0.00  0.00           C
ATOM   4541  HE1 HID X 278      41.479  21.030  63.117  0.00  0.00           H
ATOM   4542  NE2 HID X 278      41.937  19.291  64.274  0.00  0.00           N
ATOM   4543  CD2 HID X 278      42.469  19.195  65.595  0.00  0.00           C
ATOM   4544  HD2 HID X 278      42.517  18.358  66.275  0.00  0.00           H
ATOM   4545  C   HID X 278      45.020  22.183  68.729  0.00  0.00           C
ATOM   4546  O   HID X 278      44.165  22.872  69.302  0.00  0.00           O
ATOM   4547  N   HID X 279      46.199  22.055  69.198  0.00  0.00           N
ATOM   4548  H   HID X 279      46.856  21.508  68.659  0.00  0.00           H
ATOM   4549  CA  HID X 279      46.656  22.553  70.541  0.00  0.00           C
ATOM   4550  HA  HID X 279      45.933  23.241  70.979  0.00  0.00           H
ATOM   4551  CB  HID X 279      46.782  21.411  71.588  0.00  0.00           C
ATOM   4552  HB2 HID X 279      47.066  21.960  72.486  0.00  0.00           H
ATOM   4553  HB3 HID X 279      47.412  20.606  71.209  0.00  0.00           H
ATOM   4554  CG  HID X 279      45.466  20.756  71.942  0.00  0.00           C
ATOM   4555  ND1 HID X 279      44.771  19.795  71.245  0.00  0.00           N
ATOM   4556  HD1 HID X 279      44.998  19.366  70.359  0.00  0.00           H
ATOM   4557  CE1 HID X 279      43.707  19.429  71.993  0.00  0.00           C
ATOM   4558  HE1 HID X 279      43.048  18.579  71.891  0.00  0.00           H
ATOM   4559  NE2 HID X 279      43.642  20.230  73.112  0.00  0.00           N
ATOM   4560  CD2 HID X 279      44.703  21.105  73.047  0.00  0.00           C
ATOM   4561  HD2 HID X 279      45.048  21.734  73.853  0.00  0.00           H
ATOM   4562  C   HID X 279      48.003  23.354  70.399  0.00  0.00           C
ATOM   4563  O   HID X 279      48.744  23.652  71.360  0.00  0.00           O
ATOM   4564  N   SER X 280      48.272  23.919  69.218  0.00  0.00           N
ATOM   4565  H   SER X 280      47.705  23.678  68.417  0.00  0.00           H
ATOM   4566  CA  SER X 280      49.248  24.991  69.114  0.00  0.00           C
ATOM   4567  HA  SER X 280      49.770  25.007  70.071  0.00  0.00           H
ATOM   4568  CB  SER X 280      50.200  24.637  67.934  0.00  0.00           C
ATOM   4569  HB2 SER X 280      49.590  24.762  67.040  0.00  0.00           H
ATOM   4570  HB3 SER X 280      50.667  23.658  68.042  0.00  0.00           H
ATOM   4571  OG  SER X 280      51.281  25.469  67.841  0.00  0.00           O
ATOM   4572  HG  SER X 280      51.495  25.444  66.905  0.00  0.00           H
ATOM   4573  C   SER X 280      48.582  26.428  69.014  0.00  0.00           C
ATOM   4574  O   SER X 280      47.662  26.655  68.265  0.00  0.00           O
ATOM   4575  N   LEU X 281      49.088  27.417  69.750  0.00  0.00           N
ATOM   4576  H   LEU X 281      49.863  27.100  70.315  0.00  0.00           H
ATOM   4577  CA  LEU X 281      48.618  28.804  69.708  0.00  0.00           C
ATOM   4578  HA  LEU X 281      47.584  28.671  70.025  0.00  0.00           H
ATOM   4579  CB  LEU X 281      49.255  29.663  70.826  0.00  0.00           C
ATOM   4580  HB2 LEU X 281      50.258  29.989  70.551  0.00  0.00           H
ATOM   4581  HB3 LEU X 281      49.457  29.040  71.697  0.00  0.00           H
ATOM   4582  CG  LEU X 281      48.533  30.952  71.278  0.00  0.00           C
ATOM   4583  HG  LEU X 281      48.298  31.621  70.450  0.00  0.00           H
ATOM   4584  CD1 LEU X 281      47.193  30.728  71.969  0.00  0.00           C
ATOM   4585 HD11 LEU X 281      47.060  31.659  72.520  0.00  0.00           H
ATOM   4586 HD12 LEU X 281      46.420  30.548  71.222  0.00  0.00           H
ATOM   4587 HD13 LEU X 281      47.171  30.000  72.779  0.00  0.00           H
ATOM   4588  CD2 LEU X 281      49.625  31.847  72.035  0.00  0.00           C
ATOM   4589 HD21 LEU X 281      50.370  31.129  72.381  0.00  0.00           H
ATOM   4590 HD22 LEU X 281      50.116  32.554  71.367  0.00  0.00           H
ATOM   4591 HD23 LEU X 281      49.232  32.439  72.862  0.00  0.00           H
ATOM   4592  C   LEU X 281      48.697  29.591  68.438  0.00  0.00           C
ATOM   4593  O   LEU X 281      47.810  30.436  68.322  0.00  0.00           O
ATOM   4594  N   PRO X 282      49.680  29.406  67.518  0.00  0.00           N
ATOM   4595  CD  PRO X 282      51.015  28.747  67.677  0.00  0.00           C
ATOM   4596  HD2 PRO X 282      51.304  28.532  68.705  0.00  0.00           H
ATOM   4597  HD3 PRO X 282      50.891  27.759  67.234  0.00  0.00           H
ATOM   4598  CG  PRO X 282      52.030  29.560  66.836  0.00  0.00           C
ATOM   4599  HG2 PRO X 282      52.806  28.892  66.461  0.00  0.00           H
ATOM   4600  HG3 PRO X 282      52.374  30.337  67.518  0.00  0.00           H
ATOM   4601  CB  PRO X 282      51.136  30.171  65.828  0.00  0.00           C
ATOM   4602  HB2 PRO X 282      50.969  29.602  64.914  0.00  0.00           H
ATOM   4603  HB3 PRO X 282      51.489  31.112  65.406  0.00  0.00           H
ATOM   4604  CA  PRO X 282      49.756  30.400  66.521  0.00  0.00           C
ATOM   4605  HA  PRO X 282      49.825  31.373  67.008  0.00  0.00           H
ATOM   4606  C   PRO X 282      48.612  30.526  65.514  0.00  0.00           C
ATOM   4607  O   PRO X 282      48.088  31.636  65.306  0.00  0.00           O
ATOM   4608  N   PRO X 283      48.021  29.393  64.985  0.00  0.00           N
ATOM   4609  CD  PRO X 283      48.601  28.031  64.851  0.00  0.00           C
ATOM   4610  HD2 PRO X 283      49.688  28.005  64.781  0.00  0.00           H
ATOM   4611  HD3 PRO X 283      48.320  27.438  65.722  0.00  0.00           H
ATOM   4612  CG  PRO X 283      48.042  27.364  63.585  0.00  0.00           C
ATOM   4613  HG2 PRO X 283      48.033  26.289  63.766  0.00  0.00           H
ATOM   4614  HG3 PRO X 283      48.707  27.543  62.741  0.00  0.00           H
ATOM   4615  CB  PRO X 283      46.657  28.016  63.522  0.00  0.00           C
ATOM   4616  HB2 PRO X 283      45.908  27.464  64.091  0.00  0.00           H
ATOM   4617  HB3 PRO X 283      46.417  27.968  62.460  0.00  0.00           H
ATOM   4618  CA  PRO X 283      46.907  29.428  64.001  0.00  0.00           C
ATOM   4619  HA  PRO X 283      47.291  29.998  63.154  0.00  0.00           H
ATOM   4620  C   PRO X 283      45.649  30.089  64.635  0.00  0.00           C
ATOM   4621  O   PRO X 283      44.939  30.786  63.841  0.00  0.00           O
ATOM   4622  N   VAL X 284      45.320  29.825  65.852  0.00  0.00           N
ATOM   4623  H   VAL X 284      45.901  29.159  66.340  0.00  0.00           H
ATOM   4624  CA  VAL X 284      44.189  30.540  66.488  0.00  0.00           C
ATOM   4625  HA  VAL X 284      43.325  30.627  65.829  0.00  0.00           H
ATOM   4626  CB  VAL X 284      43.699  29.793  67.740  0.00  0.00           C
ATOM   4627  HB  VAL X 284      42.925  30.323  68.296  0.00  0.00           H
ATOM   4628  CG1 VAL X 284      42.971  28.574  67.233  0.00  0.00           C
ATOM   4629 HG11 VAL X 284      42.404  28.147  68.061  0.00  0.00           H
ATOM   4630 HG12 VAL X 284      42.147  28.856  66.579  0.00  0.00           H
ATOM   4631 HG13 VAL X 284      43.601  27.792  66.810  0.00  0.00           H
ATOM   4632  CG2 VAL X 284      44.743  29.317  68.660  0.00  0.00           C
ATOM   4633 HG21 VAL X 284      45.085  30.076  69.363  0.00  0.00           H
ATOM   4634 HG22 VAL X 284      44.288  28.643  69.386  0.00  0.00           H
ATOM   4635 HG23 VAL X 284      45.475  28.657  68.195  0.00  0.00           H
ATOM   4636  C   VAL X 284      44.418  31.953  66.861  0.00  0.00           C
ATOM   4637  O   VAL X 284      43.482  32.764  66.857  0.00  0.00           O
ATOM   4638  N   SER X 285      45.621  32.380  67.137  0.00  0.00           N
ATOM   4639  H   SER X 285      46.384  31.719  67.110  0.00  0.00           H
ATOM   4640  CA  SER X 285      45.913  33.849  67.221  0.00  0.00           C
ATOM   4641  HA  SER X 285      45.263  34.329  67.952  0.00  0.00           H
ATOM   4642  CB  SER X 285      47.369  34.050  67.569  0.00  0.00           C
ATOM   4643  HB2 SER X 285      47.623  35.109  67.612  0.00  0.00           H
ATOM   4644  HB3 SER X 285      48.032  33.583  66.840  0.00  0.00           H
ATOM   4645  OG  SER X 285      47.722  33.383  68.803  0.00  0.00           O
ATOM   4646  HG  SER X 285      47.794  32.436  68.663  0.00  0.00           H
ATOM   4647  C   SER X 285      45.747  34.473  65.864  0.00  0.00           C
ATOM   4648  O   SER X 285      45.116  35.538  65.704  0.00  0.00           O
ATOM   4649  N   LEU X 286      46.144  33.770  64.780  0.00  0.00           N
ATOM   4650  H   LEU X 286      46.686  32.945  64.992  0.00  0.00           H
ATOM   4651  CA  LEU X 286      46.011  34.200  63.417  0.00  0.00           C
ATOM   4652  HA  LEU X 286      46.329  35.242  63.396  0.00  0.00           H
ATOM   4653  CB  LEU X 286      46.924  33.327  62.525  0.00  0.00           C
ATOM   4654  HB2 LEU X 286      46.664  33.547  61.490  0.00  0.00           H
ATOM   4655  HB3 LEU X 286      46.686  32.281  62.721  0.00  0.00           H
ATOM   4656  CG  LEU X 286      48.444  33.451  62.740  0.00  0.00           C
ATOM   4657  HG  LEU X 286      48.673  33.339  63.800  0.00  0.00           H
ATOM   4658  CD1 LEU X 286      49.026  32.330  61.857  0.00  0.00           C
ATOM   4659 HD11 LEU X 286      48.631  31.398  62.261  0.00  0.00           H
ATOM   4660 HD12 LEU X 286      48.678  32.410  60.827  0.00  0.00           H
ATOM   4661 HD13 LEU X 286      50.115  32.369  61.887  0.00  0.00           H
ATOM   4662  CD2 LEU X 286      49.048  34.785  62.297  0.00  0.00           C
ATOM   4663 HD21 LEU X 286      50.121  34.606  62.372  0.00  0.00           H
ATOM   4664 HD22 LEU X 286      48.731  34.896  61.260  0.00  0.00           H
ATOM   4665 HD23 LEU X 286      48.745  35.599  62.955  0.00  0.00           H
ATOM   4666  C   LEU X 286      44.584  34.252  62.858  0.00  0.00           C
ATOM   4667  O   LEU X 286      44.162  35.232  62.184  0.00  0.00           O
ATOM   4668  N   GLN X 287      43.734  33.325  63.256  0.00  0.00           N
ATOM   4669  H   GLN X 287      44.018  32.447  63.667  0.00  0.00           H
ATOM   4670  CA  GLN X 287      42.338  33.363  62.941  0.00  0.00           C
ATOM   4671  HA  GLN X 287      42.351  33.426  61.853  0.00  0.00           H
ATOM   4672  CB  GLN X 287      41.718  32.029  63.368  0.00  0.00           C
ATOM   4673  HB2 GLN X 287      41.901  31.979  64.441  0.00  0.00           H
ATOM   4674  HB3 GLN X 287      42.316  31.293  62.832  0.00  0.00           H
ATOM   4675  CG  GLN X 287      40.213  31.842  63.164  0.00  0.00           C
ATOM   4676  HG2 GLN X 287      40.122  31.751  62.082  0.00  0.00           H
ATOM   4677  HG3 GLN X 287      39.667  32.696  63.565  0.00  0.00           H
ATOM   4678  CD  GLN X 287      39.658  30.608  63.757  0.00  0.00           C
ATOM   4679  OE1 GLN X 287      38.977  30.646  64.773  0.00  0.00           O
ATOM   4680  NE2 GLN X 287      39.841  29.507  63.128  0.00  0.00           N
ATOM   4681 HE21 GLN X 287      39.361  28.684  63.464  0.00  0.00           H
ATOM   4682 HE22 GLN X 287      40.504  29.449  62.369  0.00  0.00           H
ATOM   4683  C   GLN X 287      41.593  34.623  63.477  0.00  0.00           C
ATOM   4684  O   GLN X 287      40.885  35.243  62.681  0.00  0.00           O
ATOM   4685  N   GLY X 288      41.800  35.006  64.749  0.00  0.00           N
ATOM   4686  H   GLY X 288      42.355  34.443  65.378  0.00  0.00           H
ATOM   4687  CA  GLY X 288      41.171  36.184  65.287  0.00  0.00           C
ATOM   4688  HA2 GLY X 288      40.104  36.106  65.077  0.00  0.00           H
ATOM   4689  HA3 GLY X 288      41.247  36.185  66.374  0.00  0.00           H
ATOM   4690  C   GLY X 288      41.789  37.487  64.795  0.00  0.00           C
ATOM   4691  O   GLY X 288      41.425  38.526  65.352  0.00  0.00           O
ATOM   4692  N   GLN X 289      42.767  37.469  63.903  0.00  0.00           N
ATOM   4693  H   GLN X 289      42.982  36.549  63.545  0.00  0.00           H
ATOM   4694  CA  GLN X 289      43.146  38.703  63.263  0.00  0.00           C
ATOM   4695  HA  GLN X 289      42.690  39.565  63.750  0.00  0.00           H
ATOM   4696  CB  GLN X 289      44.687  39.004  63.290  0.00  0.00           C
ATOM   4697  HB2 GLN X 289      44.837  39.907  62.699  0.00  0.00           H
ATOM   4698  HB3 GLN X 289      45.179  38.130  62.864  0.00  0.00           H
ATOM   4699  CG  GLN X 289      45.231  39.063  64.697  0.00  0.00           C
ATOM   4700  HG2 GLN X 289      46.312  39.200  64.719  0.00  0.00           H
ATOM   4701  HG3 GLN X 289      45.143  38.118  65.232  0.00  0.00           H
ATOM   4702  CD  GLN X 289      44.648  40.156  65.630  0.00  0.00           C
ATOM   4703  OE1 GLN X 289      44.250  41.241  65.181  0.00  0.00           O
ATOM   4704  NE2 GLN X 289      44.596  40.072  66.910  0.00  0.00           N
ATOM   4705 HE21 GLN X 289      44.221  40.870  67.403  0.00  0.00           H
ATOM   4706 HE22 GLN X 289      45.039  39.283  67.358  0.00  0.00           H
ATOM   4707  C   GLN X 289      42.617  38.761  61.870  0.00  0.00           C
ATOM   4708  O   GLN X 289      42.127  39.831  61.498  0.00  0.00           O
ATOM   4709  N   LEU X 290      42.575  37.679  61.125  0.00  0.00           N
ATOM   4710  H   LEU X 290      43.063  36.885  61.514  0.00  0.00           H
ATOM   4711  CA  LEU X 290      41.778  37.495  59.936  0.00  0.00           C
ATOM   4712  HA  LEU X 290      42.102  38.230  59.199  0.00  0.00           H
ATOM   4713  CB  LEU X 290      42.040  36.127  59.394  0.00  0.00           C
ATOM   4714  HB2 LEU X 290      41.649  35.375  60.080  0.00  0.00           H
ATOM   4715  HB3 LEU X 290      43.105  35.897  59.419  0.00  0.00           H
ATOM   4716  CG  LEU X 290      41.514  35.762  57.912  0.00  0.00           C
ATOM   4717  HG  LEU X 290      40.463  36.036  57.814  0.00  0.00           H
ATOM   4718  CD1 LEU X 290      42.232  36.554  56.809  0.00  0.00           C
ATOM   4719 HD11 LEU X 290      43.301  36.344  56.845  0.00  0.00           H
ATOM   4720 HD12 LEU X 290      41.872  36.174  55.853  0.00  0.00           H
ATOM   4721 HD13 LEU X 290      42.036  37.620  56.927  0.00  0.00           H
ATOM   4722  CD2 LEU X 290      41.499  34.258  57.697  0.00  0.00           C
ATOM   4723 HD21 LEU X 290      42.497  33.833  57.804  0.00  0.00           H
ATOM   4724 HD22 LEU X 290      40.815  33.801  58.410  0.00  0.00           H
ATOM   4725 HD23 LEU X 290      41.162  34.035  56.684  0.00  0.00           H
ATOM   4726  C   LEU X 290      40.286  37.693  60.125  0.00  0.00           C
ATOM   4727  O   LEU X 290      39.803  38.522  59.337  0.00  0.00           O
ATOM   4728  N   LEU X 291      39.611  37.243  61.211  0.00  0.00           N
ATOM   4729  H   LEU X 291      40.105  36.599  61.813  0.00  0.00           H
ATOM   4730  CA  LEU X 291      38.286  37.701  61.552  0.00  0.00           C
ATOM   4731  HA  LEU X 291      37.695  37.455  60.670  0.00  0.00           H
ATOM   4732  CB  LEU X 291      37.771  36.888  62.766  0.00  0.00           C
ATOM   4733  HB2 LEU X 291      36.824  37.211  63.199  0.00  0.00           H
ATOM   4734  HB3 LEU X 291      38.406  36.940  63.650  0.00  0.00           H
ATOM   4735  CG  LEU X 291      37.668  35.411  62.383  0.00  0.00           C
ATOM   4736  HG  LEU X 291      38.577  35.014  61.932  0.00  0.00           H
ATOM   4737  CD1 LEU X 291      37.390  34.560  63.609  0.00  0.00           C
ATOM   4738 HD11 LEU X 291      36.424  34.752  64.074  0.00  0.00           H
ATOM   4739 HD12 LEU X 291      37.550  33.500  63.410  0.00  0.00           H
ATOM   4740 HD13 LEU X 291      38.125  34.901  64.338  0.00  0.00           H
ATOM   4741  CD2 LEU X 291      36.488  35.270  61.445  0.00  0.00           C
ATOM   4742 HD21 LEU X 291      36.209  34.218  61.502  0.00  0.00           H
ATOM   4743 HD22 LEU X 291      35.766  36.042  61.710  0.00  0.00           H
ATOM   4744 HD23 LEU X 291      36.802  35.331  60.403  0.00  0.00           H
ATOM   4745  C   LEU X 291      38.157  39.246  61.787  0.00  0.00           C
ATOM   4746  O   LEU X 291      37.155  39.787  61.391  0.00  0.00           O
ATOM   4747  N   TRP X 292      39.068  39.924  62.467  0.00  0.00           N
ATOM   4748  H   TRP X 292      39.814  39.375  62.869  0.00  0.00           H
ATOM   4749  CA  TRP X 292      39.133  41.407  62.517  0.00  0.00           C
ATOM   4750  HA  TRP X 292      38.155  41.744  62.861  0.00  0.00           H
ATOM   4751  CB  TRP X 292      40.099  41.769  63.632  0.00  0.00           C
ATOM   4752  HB2 TRP X 292      41.018  41.265  63.335  0.00  0.00           H
ATOM   4753  HB3 TRP X 292      39.820  41.415  64.625  0.00  0.00           H
ATOM   4754  CG  TRP X 292      40.456  43.220  63.793  0.00  0.00           C
ATOM   4755  CD1 TRP X 292      41.562  43.846  63.320  0.00  0.00           C
ATOM   4756  HD1 TRP X 292      42.320  43.281  62.798  0.00  0.00           H
ATOM   4757  NE1 TRP X 292      41.639  45.136  63.736  0.00  0.00           N
ATOM   4758  HE1 TRP X 292      42.376  45.808  63.580  0.00  0.00           H
ATOM   4759  CE2 TRP X 292      40.483  45.421  64.521  0.00  0.00           C
ATOM   4760  CZ2 TRP X 292      40.138  46.540  65.309  0.00  0.00           C
ATOM   4761  HZ2 TRP X 292      40.746  47.431  65.349  0.00  0.00           H
ATOM   4762  CH2 TRP X 292      38.824  46.650  65.775  0.00  0.00           C
ATOM   4763  HH2 TRP X 292      38.536  47.593  66.215  0.00  0.00           H
ATOM   4764  CZ3 TRP X 292      38.020  45.481  65.710  0.00  0.00           C
ATOM   4765  HZ3 TRP X 292      37.023  45.560  66.118  0.00  0.00           H
ATOM   4766  CE3 TRP X 292      38.508  44.309  65.111  0.00  0.00           C
ATOM   4767  HE3 TRP X 292      37.851  43.454  65.057  0.00  0.00           H
ATOM   4768  CD2 TRP X 292      39.742  44.241  64.520  0.00  0.00           C
ATOM   4769  C   TRP X 292      39.393  42.102  61.126  0.00  0.00           C
ATOM   4770  O   TRP X 292      38.731  43.107  60.823  0.00  0.00           O
ATOM   4771  N   ARG X 293      40.098  41.498  60.198  0.00  0.00           N
ATOM   4772  H   ARG X 293      40.563  40.619  60.378  0.00  0.00           H
ATOM   4773  CA  ARG X 293      40.184  41.934  58.819  0.00  0.00           C
ATOM   4774  HA  ARG X 293      40.582  42.948  58.866  0.00  0.00           H
ATOM   4775  CB  ARG X 293      41.184  41.038  58.090  0.00  0.00           C
ATOM   4776  HB2 ARG X 293      40.694  40.101  57.826  0.00  0.00           H
ATOM   4777  HB3 ARG X 293      42.088  40.924  58.688  0.00  0.00           H
ATOM   4778  CG  ARG X 293      41.634  41.566  56.749  0.00  0.00           C
ATOM   4779  HG2 ARG X 293      42.232  42.436  57.019  0.00  0.00           H
ATOM   4780  HG3 ARG X 293      40.802  41.823  56.092  0.00  0.00           H
ATOM   4781  CD  ARG X 293      42.562  40.606  55.972  0.00  0.00           C
ATOM   4782  HD2 ARG X 293      42.067  39.888  55.318  0.00  0.00           H
ATOM   4783  HD3 ARG X 293      43.099  39.972  56.677  0.00  0.00           H
ATOM   4784  NE  ARG X 293      43.542  41.339  55.175  0.00  0.00           N
ATOM   4785  HE  ARG X 293      44.483  41.508  55.499  0.00  0.00           H
ATOM   4786  CZ  ARG X 293      43.362  41.822  53.954  0.00  0.00           C
ATOM   4787  NH1 ARG X 293      42.352  41.538  53.200  0.00  0.00           N
ATOM   4788 HH11 ARG X 293      42.434  42.069  52.345  0.00  0.00           H
ATOM   4789 HH12 ARG X 293      41.506  41.098  53.532  0.00  0.00           H
ATOM   4790  NH2 ARG X 293      44.217  42.685  53.511  0.00  0.00           N
ATOM   4791 HH21 ARG X 293      44.071  43.123  52.613  0.00  0.00           H
ATOM   4792 HH22 ARG X 293      44.995  42.968  54.090  0.00  0.00           H
ATOM   4793  C   ARG X 293      38.814  41.786  58.124  0.00  0.00           C
ATOM   4794  O   ARG X 293      38.445  42.600  57.286  0.00  0.00           O
ATOM   4795  N   GLU X 294      38.041  40.718  58.415  0.00  0.00           N
ATOM   4796  H   GLU X 294      38.444  40.005  59.006  0.00  0.00           H
ATOM   4797  CA  GLU X 294      36.751  40.422  57.748  0.00  0.00           C
ATOM   4798  HA  GLU X 294      36.878  40.684  56.698  0.00  0.00           H
ATOM   4799  CB  GLU X 294      36.635  38.919  57.834  0.00  0.00           C
ATOM   4800  HB2 GLU X 294      35.622  38.645  57.540  0.00  0.00           H
ATOM   4801  HB3 GLU X 294      36.770  38.623  58.874  0.00  0.00           H
ATOM   4802  CG  GLU X 294      37.647  38.208  56.887  0.00  0.00           C
ATOM   4803  HG2 GLU X 294      37.755  37.192  57.268  0.00  0.00           H
ATOM   4804  HG3 GLU X 294      38.640  38.656  56.845  0.00  0.00           H
ATOM   4805  CD  GLU X 294      37.051  38.216  55.463  0.00  0.00           C
ATOM   4806  OE1 GLU X 294      37.606  38.883  54.567  0.00  0.00           O
ATOM   4807  OE2 GLU X 294      35.997  37.530  55.292  0.00  0.00           O
ATOM   4808  C   GLU X 294      35.590  41.146  58.441  0.00  0.00           C
ATOM   4809  O   GLU X 294      34.801  41.703  57.675  0.00  0.00           O
ATOM   4810  N   PHE X 295      35.611  41.362  59.778  0.00  0.00           N
ATOM   4811  H   PHE X 295      36.397  40.987  60.289  0.00  0.00           H
ATOM   4812  CA  PHE X 295      34.738  42.288  60.418  0.00  0.00           C
ATOM   4813  HA  PHE X 295      33.720  41.915  60.311  0.00  0.00           H
ATOM   4814  CB  PHE X 295      35.091  42.485  61.879  0.00  0.00           C
ATOM   4815  HB2 PHE X 295      36.176  42.419  61.957  0.00  0.00           H
ATOM   4816  HB3 PHE X 295      34.815  41.581  62.423  0.00  0.00           H
ATOM   4817  CG  PHE X 295      34.656  43.771  62.570  0.00  0.00           C
ATOM   4818  CD1 PHE X 295      33.321  43.883  62.930  0.00  0.00           C
ATOM   4819  HD1 PHE X 295      32.551  43.151  62.734  0.00  0.00           H
ATOM   4820  CE1 PHE X 295      32.892  45.056  63.566  0.00  0.00           C
ATOM   4821  HE1 PHE X 295      31.898  45.086  63.989  0.00  0.00           H
ATOM   4822  CZ  PHE X 295      33.783  46.077  63.957  0.00  0.00           C
ATOM   4823  HZ  PHE X 295      33.383  46.878  64.560  0.00  0.00           H
ATOM   4824  CE2 PHE X 295      35.166  45.901  63.610  0.00  0.00           C
ATOM   4825  HE2 PHE X 295      35.866  46.685  63.857  0.00  0.00           H
ATOM   4826  CD2 PHE X 295      35.634  44.733  62.969  0.00  0.00           C
ATOM   4827  HD2 PHE X 295      36.674  44.566  62.732  0.00  0.00           H
ATOM   4828  C   PHE X 295      34.755  43.616  59.708  0.00  0.00           C
ATOM   4829  O   PHE X 295      33.709  44.057  59.260  0.00  0.00           O
ATOM   4830  N   PHE X 296      35.948  44.286  59.522  0.00  0.00           N
ATOM   4831  H   PHE X 296      36.771  43.735  59.723  0.00  0.00           H
ATOM   4832  CA  PHE X 296      36.153  45.567  58.777  0.00  0.00           C
ATOM   4833  HA  PHE X 296      35.597  46.373  59.255  0.00  0.00           H
ATOM   4834  CB  PHE X 296      37.640  45.838  58.782  0.00  0.00           C
ATOM   4835  HB2 PHE X 296      37.790  46.675  58.100  0.00  0.00           H
ATOM   4836  HB3 PHE X 296      38.099  44.869  58.586  0.00  0.00           H
ATOM   4837  CG  PHE X 296      38.237  46.467  60.043  0.00  0.00           C
ATOM   4838  CD1 PHE X 296      37.469  47.081  61.041  0.00  0.00           C
ATOM   4839  HD1 PHE X 296      36.389  47.069  61.001  0.00  0.00           H
ATOM   4840  CE1 PHE X 296      38.078  47.631  62.137  0.00  0.00           C
ATOM   4841  HE1 PHE X 296      37.334  47.911  62.868  0.00  0.00           H
ATOM   4842  CZ  PHE X 296      39.517  47.641  62.334  0.00  0.00           C
ATOM   4843  HZ  PHE X 296      39.972  47.891  63.282  0.00  0.00           H
ATOM   4844  CE2 PHE X 296      40.277  47.089  61.320  0.00  0.00           C
ATOM   4845  HE2 PHE X 296      41.356  47.106  61.382  0.00  0.00           H
ATOM   4846  CD2 PHE X 296      39.651  46.593  60.157  0.00  0.00           C
ATOM   4847  HD2 PHE X 296      40.280  46.252  59.348  0.00  0.00           H
ATOM   4848  C   PHE X 296      35.578  45.514  57.369  0.00  0.00           C
ATOM   4849  O   PHE X 296      34.682  46.311  57.070  0.00  0.00           O
ATOM   4850  N   TYR X 297      36.050  44.584  56.515  0.00  0.00           N
ATOM   4851  H   TYR X 297      36.904  44.084  56.718  0.00  0.00           H
ATOM   4852  CA  TYR X 297      35.529  44.456  55.120  0.00  0.00           C
ATOM   4853  HA  TYR X 297      35.798  45.252  54.425  0.00  0.00           H
ATOM   4854  CB  TYR X 297      36.138  43.250  54.434  0.00  0.00           C
ATOM   4855  HB2 TYR X 297      35.739  42.446  55.053  0.00  0.00           H
ATOM   4856  HB3 TYR X 297      37.210  43.361  54.594  0.00  0.00           H
ATOM   4857  CG  TYR X 297      35.869  43.168  52.982  0.00  0.00           C
ATOM   4858  CD1 TYR X 297      36.641  43.877  52.029  0.00  0.00           C
ATOM   4859  HD1 TYR X 297      37.458  44.496  52.370  0.00  0.00           H
ATOM   4860  CE1 TYR X 297      36.457  43.641  50.618  0.00  0.00           C
ATOM   4861  HE1 TYR X 297      36.984  44.253  49.901  0.00  0.00           H
ATOM   4862  CZ  TYR X 297      35.476  42.721  50.218  0.00  0.00           C
ATOM   4863  OH  TYR X 297      35.154  42.694  48.884  0.00  0.00           O
ATOM   4864  HH  TYR X 297      35.452  43.437  48.355  0.00  0.00           H
ATOM   4865  CE2 TYR X 297      34.710  41.984  51.142  0.00  0.00           C
ATOM   4866  HE2 TYR X 297      33.916  41.357  50.765  0.00  0.00           H
ATOM   4867  CD2 TYR X 297      34.936  42.185  52.532  0.00  0.00           C
ATOM   4868  HD2 TYR X 297      34.425  41.534  53.226  0.00  0.00           H
ATOM   4869  C   TYR X 297      33.982  44.357  55.057  0.00  0.00           C
ATOM   4870  O   TYR X 297      33.356  45.122  54.342  0.00  0.00           O
ATOM   4871  N   THR X 298      33.371  43.600  55.988  0.00  0.00           N
ATOM   4872  H   THR X 298      33.868  43.366  56.835  0.00  0.00           H
ATOM   4873  CA  THR X 298      31.918  43.453  56.115  0.00  0.00           C
ATOM   4874  HA  THR X 298      31.557  43.172  55.125  0.00  0.00           H
ATOM   4875  CB  THR X 298      31.561  42.304  57.087  0.00  0.00           C
ATOM   4876  HB  THR X 298      31.834  42.543  58.115  0.00  0.00           H
ATOM   4877  CG2 THR X 298      30.082  42.062  57.403  0.00  0.00           C
ATOM   4878 HG21 THR X 298      29.879  41.055  57.766  0.00  0.00           H
ATOM   4879 HG22 THR X 298      29.562  42.726  58.093  0.00  0.00           H
ATOM   4880 HG23 THR X 298      29.483  42.112  56.493  0.00  0.00           H
ATOM   4881  OG1 THR X 298      32.269  41.167  56.810  0.00  0.00           O
ATOM   4882  HG1 THR X 298      33.213  41.304  56.918  0.00  0.00           H
ATOM   4883  C   THR X 298      31.231  44.800  56.576  0.00  0.00           C
ATOM   4884  O   THR X 298      30.189  45.183  56.018  0.00  0.00           O
ATOM   4885  N   VAL X 299      31.642  45.412  57.708  0.00  0.00           N
ATOM   4886  H   VAL X 299      32.456  45.005  58.146  0.00  0.00           H
ATOM   4887  CA  VAL X 299      31.113  46.693  58.194  0.00  0.00           C
ATOM   4888  HA  VAL X 299      30.063  46.644  58.482  0.00  0.00           H
ATOM   4889  CB  VAL X 299      31.871  47.144  59.474  0.00  0.00           C
ATOM   4890  HB  VAL X 299      32.934  47.267  59.269  0.00  0.00           H
ATOM   4891  CG1 VAL X 299      31.205  48.477  59.842  0.00  0.00           C
ATOM   4892 HG11 VAL X 299      30.130  48.338  59.951  0.00  0.00           H
ATOM   4893 HG12 VAL X 299      31.723  48.970  60.665  0.00  0.00           H
ATOM   4894 HG13 VAL X 299      31.352  49.223  59.061  0.00  0.00           H
ATOM   4895  CG2 VAL X 299      31.652  46.284  60.713  0.00  0.00           C
ATOM   4896 HG21 VAL X 299      31.754  45.255  60.368  0.00  0.00           H
ATOM   4897 HG22 VAL X 299      32.462  46.404  61.432  0.00  0.00           H
ATOM   4898 HG23 VAL X 299      30.661  46.400  61.150  0.00  0.00           H
ATOM   4899  C   VAL X 299      31.038  47.748  57.051  0.00  0.00           C
ATOM   4900  O   VAL X 299      29.983  48.303  56.834  0.00  0.00           O
ATOM   4901  N   ALA X 300      32.151  47.930  56.341  0.00  0.00           N
ATOM   4902  H   ALA X 300      33.015  47.504  56.645  0.00  0.00           H
ATOM   4903  CA  ALA X 300      32.292  48.785  55.175  0.00  0.00           C
ATOM   4904  HA  ALA X 300      32.033  49.778  55.542  0.00  0.00           H
ATOM   4905  CB  ALA X 300      33.714  48.723  54.645  0.00  0.00           C
ATOM   4906  HB1 ALA X 300      33.859  49.619  54.042  0.00  0.00           H
ATOM   4907  HB2 ALA X 300      34.307  48.773  55.558  0.00  0.00           H
ATOM   4908  HB3 ALA X 300      33.851  47.722  54.234  0.00  0.00           H
ATOM   4909  C   ALA X 300      31.305  48.533  53.983  0.00  0.00           C
ATOM   4910  O   ALA X 300      30.758  49.393  53.392  0.00  0.00           O
ATOM   4911  N   SER X 301      31.145  47.208  53.781  0.00  0.00           N
ATOM   4912  H   SER X 301      31.655  46.557  54.361  0.00  0.00           H
ATOM   4913  CA  SER X 301      30.289  46.651  52.677  0.00  0.00           C
ATOM   4914  HA  SER X 301      30.761  46.877  51.721  0.00  0.00           H
ATOM   4915  CB  SER X 301      30.321  45.055  52.801  0.00  0.00           C
ATOM   4916  HB2 SER X 301      29.555  44.684  52.120  0.00  0.00           H
ATOM   4917  HB3 SER X 301      30.020  44.771  53.809  0.00  0.00           H
ATOM   4918  OG  SER X 301      31.552  44.527  52.477  0.00  0.00           O
ATOM   4919  HG  SER X 301      32.236  44.756  53.111  0.00  0.00           H
ATOM   4920  C   SER X 301      28.814  47.018  52.794  0.00  0.00           C
ATOM   4921  O   SER X 301      28.025  46.968  51.809  0.00  0.00           O
ATOM   4922  N   ALA X 302      28.452  47.426  54.082  0.00  0.00           N
ATOM   4923  H   ALA X 302      29.178  47.408  54.784  0.00  0.00           H
ATOM   4924  CA  ALA X 302      27.103  47.874  54.418  0.00  0.00           C
ATOM   4925  HA  ALA X 302      26.623  48.093  53.464  0.00  0.00           H
ATOM   4926  CB  ALA X 302      26.384  46.722  55.078  0.00  0.00           C
ATOM   4927  HB1 ALA X 302      25.333  46.817  54.805  0.00  0.00           H
ATOM   4928  HB2 ALA X 302      26.722  45.753  54.710  0.00  0.00           H
ATOM   4929  HB3 ALA X 302      26.486  46.758  56.163  0.00  0.00           H
ATOM   4930  C   ALA X 302      27.124  49.243  55.069  0.00  0.00           C
ATOM   4931  O   ALA X 302      26.099  49.548  55.787  0.00  0.00           O
ATOM   4932  N   THR X 303      28.157  50.090  54.777  0.00  0.00           N
ATOM   4933  H   THR X 303      28.795  49.802  54.049  0.00  0.00           H
ATOM   4934  CA  THR X 303      28.362  51.448  55.332  0.00  0.00           C
ATOM   4935  HA  THR X 303      27.390  51.883  55.566  0.00  0.00           H
ATOM   4936  CB  THR X 303      29.147  51.440  56.685  0.00  0.00           C
ATOM   4937  HB  THR X 303      30.158  51.159  56.389  0.00  0.00           H
ATOM   4938  CG2 THR X 303      29.132  52.705  57.566  0.00  0.00           C
ATOM   4939 HG21 THR X 303      28.994  52.426  58.611  0.00  0.00           H
ATOM   4940 HG22 THR X 303      30.054  53.226  57.309  0.00  0.00           H
ATOM   4941 HG23 THR X 303      28.372  53.402  57.214  0.00  0.00           H
ATOM   4942  OG1 THR X 303      28.753  50.377  57.536  0.00  0.00           O
ATOM   4943  HG1 THR X 303      29.052  49.530  57.198  0.00  0.00           H
ATOM   4944  C   THR X 303      29.035  52.469  54.441  0.00  0.00           C
ATOM   4945  O   THR X 303      30.120  52.316  53.912  0.00  0.00           O
ATOM   4946  N   GLN X 304      28.318  53.567  54.176  0.00  0.00           N
ATOM   4947  H   GLN X 304      27.517  53.686  54.779  0.00  0.00           H
ATOM   4948  CA  GLN X 304      28.790  54.697  53.392  0.00  0.00           C
ATOM   4949  HA  GLN X 304      29.210  54.324  52.458  0.00  0.00           H
ATOM   4950  CB  GLN X 304      27.633  55.590  52.972  0.00  0.00           C
ATOM   4951  HB2 GLN X 304      26.759  54.979  52.750  0.00  0.00           H
ATOM   4952  HB3 GLN X 304      27.903  56.136  52.067  0.00  0.00           H
ATOM   4953  CG  GLN X 304      27.205  56.575  54.035  0.00  0.00           C
ATOM   4954  HG2 GLN X 304      26.778  57.480  53.603  0.00  0.00           H
ATOM   4955  HG3 GLN X 304      28.036  57.044  54.562  0.00  0.00           H
ATOM   4956  CD  GLN X 304      26.188  56.063  55.049  0.00  0.00           C
ATOM   4957  OE1 GLN X 304      26.020  54.921  55.297  0.00  0.00           O
ATOM   4958  NE2 GLN X 304      25.436  56.909  55.742  0.00  0.00           N
ATOM   4959 HE21 GLN X 304      24.698  56.664  56.388  0.00  0.00           H
ATOM   4960 HE22 GLN X 304      25.524  57.877  55.467  0.00  0.00           H
ATOM   4961  C   GLN X 304      29.892  55.481  54.168  0.00  0.00           C
ATOM   4962  O   GLN X 304      29.911  55.585  55.409  0.00  0.00           O
ATOM   4963  N   ASN X 305      30.624  56.247  53.366  0.00  0.00           N
ATOM   4964  H   ASN X 305      30.558  55.991  52.391  0.00  0.00           H
ATOM   4965  CA  ASN X 305      31.655  57.241  53.648  0.00  0.00           C
ATOM   4966  HA  ASN X 305      32.093  57.146  52.655  0.00  0.00           H
ATOM   4967  CB  ASN X 305      30.924  58.590  53.905  0.00  0.00           C
ATOM   4968  HB2 ASN X 305      31.676  59.314  54.217  0.00  0.00           H
ATOM   4969  HB3 ASN X 305      30.183  58.461  54.694  0.00  0.00           H
ATOM   4970  CG  ASN X 305      30.061  59.245  52.783  0.00  0.00           C
ATOM   4971  OD1 ASN X 305      28.851  59.395  52.834  0.00  0.00           O
ATOM   4972  ND2 ASN X 305      30.708  59.497  51.678  0.00  0.00           N
ATOM   4973 HD21 ASN X 305      30.337  60.100  50.958  0.00  0.00           H
ATOM   4974 HD22 ASN X 305      31.696  59.330  51.554  0.00  0.00           H
ATOM   4975  C   ASN X 305      32.751  56.699  54.691  0.00  0.00           C
ATOM   4976  O   ASN X 305      33.313  57.412  55.528  0.00  0.00           O
ATOM   4977  N   PHE X 306      33.099  55.421  54.633  0.00  0.00           N
ATOM   4978  H   PHE X 306      32.642  54.817  53.965  0.00  0.00           H
ATOM   4979  CA  PHE X 306      33.648  54.755  55.828  0.00  0.00           C
ATOM   4980  HA  PHE X 306      33.031  54.934  56.709  0.00  0.00           H
ATOM   4981  CB  PHE X 306      33.477  53.254  55.633  0.00  0.00           C
ATOM   4982  HB2 PHE X 306      33.924  52.970  54.681  0.00  0.00           H
ATOM   4983  HB3 PHE X 306      32.409  53.040  55.588  0.00  0.00           H
ATOM   4984  CG  PHE X 306      34.115  52.441  56.800  0.00  0.00           C
ATOM   4985  CD1 PHE X 306      33.315  51.964  57.866  0.00  0.00           C
ATOM   4986  HD1 PHE X 306      32.289  52.296  57.926  0.00  0.00           H
ATOM   4987  CE1 PHE X 306      33.819  51.007  58.757  0.00  0.00           C
ATOM   4988  HE1 PHE X 306      33.221  50.563  59.539  0.00  0.00           H
ATOM   4989  CZ  PHE X 306      35.157  50.601  58.696  0.00  0.00           C
ATOM   4990  HZ  PHE X 306      35.567  49.876  59.384  0.00  0.00           H
ATOM   4991  CE2 PHE X 306      35.932  51.078  57.614  0.00  0.00           C
ATOM   4992  HE2 PHE X 306      36.941  50.705  57.516  0.00  0.00           H
ATOM   4993  CD2 PHE X 306      35.473  51.994  56.663  0.00  0.00           C
ATOM   4994  HD2 PHE X 306      36.086  52.368  55.857  0.00  0.00           H
ATOM   4995  C   PHE X 306      35.116  55.144  55.961  0.00  0.00           C
ATOM   4996  O   PHE X 306      35.599  55.395  57.038  0.00  0.00           O
ATOM   4997  N   THR X 307      35.845  55.269  54.844  0.00  0.00           N
ATOM   4998  H   THR X 307      35.413  55.004  53.970  0.00  0.00           H
ATOM   4999  CA  THR X 307      37.314  55.641  54.799  0.00  0.00           C
ATOM   5000  HA  THR X 307      37.700  55.093  55.659  0.00  0.00           H
ATOM   5001  CB  THR X 307      37.897  55.075  53.489  0.00  0.00           C
ATOM   5002  HB  THR X 307      38.965  55.266  53.387  0.00  0.00           H
ATOM   5003  CG2 THR X 307      37.560  53.582  53.338  0.00  0.00           C
ATOM   5004 HG21 THR X 307      36.483  53.497  53.198  0.00  0.00           H
ATOM   5005 HG22 THR X 307      37.999  53.194  52.419  0.00  0.00           H
ATOM   5006 HG23 THR X 307      37.877  53.051  54.236  0.00  0.00           H
ATOM   5007  OG1 THR X 307      37.301  55.676  52.401  0.00  0.00           O
ATOM   5008  HG1 THR X 307      38.009  55.720  51.754  0.00  0.00           H
ATOM   5009  C   THR X 307      37.544  57.180  54.903  0.00  0.00           C
ATOM   5010  O   THR X 307      38.704  57.648  54.740  0.00  0.00           O
ATOM   5011  N   GLN X 308      36.482  57.933  55.296  0.00  0.00           N
ATOM   5012  H   GLN X 308      35.645  57.454  55.598  0.00  0.00           H
ATOM   5013  CA  GLN X 308      36.486  59.435  55.360  0.00  0.00           C
ATOM   5014  HA  GLN X 308      37.472  59.864  55.179  0.00  0.00           H
ATOM   5015  CB  GLN X 308      35.454  59.913  54.371  0.00  0.00           C
ATOM   5016  HB2 GLN X 308      35.226  60.963  54.553  0.00  0.00           H
ATOM   5017  HB3 GLN X 308      34.447  59.515  54.499  0.00  0.00           H
ATOM   5018  CG  GLN X 308      35.851  59.661  52.890  0.00  0.00           C
ATOM   5019  HG2 GLN X 308      36.823  59.172  52.818  0.00  0.00           H
ATOM   5020  HG3 GLN X 308      35.932  60.643  52.423  0.00  0.00           H
ATOM   5021  CD  GLN X 308      34.801  58.791  52.158  0.00  0.00           C
ATOM   5022  OE1 GLN X 308      33.686  59.333  51.941  0.00  0.00           O
ATOM   5023  NE2 GLN X 308      34.987  57.565  51.770  0.00  0.00           N
ATOM   5024 HE21 GLN X 308      34.365  57.200  51.064  0.00  0.00           H
ATOM   5025 HE22 GLN X 308      35.878  57.128  51.962  0.00  0.00           H
ATOM   5026  C   GLN X 308      35.974  59.747  56.781  0.00  0.00           C
ATOM   5027  O   GLN X 308      35.417  58.831  57.415  0.00  0.00           O
ATOM   5028  N   MET X 309      36.032  61.024  57.185  0.00  0.00           N
ATOM   5029  H   MET X 309      36.571  61.641  56.593  0.00  0.00           H
ATOM   5030  CA  MET X 309      35.092  61.543  58.203  0.00  0.00           C
ATOM   5031  HA  MET X 309      34.755  60.766  58.890  0.00  0.00           H
ATOM   5032  CB  MET X 309      35.843  62.563  59.053  0.00  0.00           C
ATOM   5033  HB2 MET X 309      35.211  63.055  59.792  0.00  0.00           H
ATOM   5034  HB3 MET X 309      36.211  63.368  58.419  0.00  0.00           H
ATOM   5035  CG  MET X 309      36.940  61.818  59.815  0.00  0.00           C
ATOM   5036  HG2 MET X 309      37.582  61.357  59.065  0.00  0.00           H
ATOM   5037  HG3 MET X 309      36.394  61.078  60.401  0.00  0.00           H
ATOM   5038  SD  MET X 309      38.054  62.731  60.879  0.00  0.00           S
ATOM   5039  CE  MET X 309      36.938  63.519  61.965  0.00  0.00           C
ATOM   5040  HE1 MET X 309      36.520  64.488  61.691  0.00  0.00           H
ATOM   5041  HE2 MET X 309      36.128  62.807  62.122  0.00  0.00           H
ATOM   5042  HE3 MET X 309      37.374  63.711  62.945  0.00  0.00           H
ATOM   5043  C   MET X 309      33.846  62.179  57.637  0.00  0.00           C
ATOM   5044  O   MET X 309      32.812  62.115  58.265  0.00  0.00           O
ATOM   5045  N   ALA X 310      33.902  63.020  56.542  0.00  0.00           N
ATOM   5046  H   ALA X 310      34.809  63.229  56.150  0.00  0.00           H
ATOM   5047  CA  ALA X 310      32.767  63.784  55.997  0.00  0.00           C
ATOM   5048  HA  ALA X 310      32.518  64.567  56.714  0.00  0.00           H
ATOM   5049  CB  ALA X 310      33.225  64.442  54.665  0.00  0.00           C
ATOM   5050  HB1 ALA X 310      33.659  63.662  54.040  0.00  0.00           H
ATOM   5051  HB2 ALA X 310      32.394  64.899  54.128  0.00  0.00           H
ATOM   5052  HB3 ALA X 310      33.963  65.209  54.902  0.00  0.00           H
ATOM   5053  C   ALA X 310      31.605  62.805  55.798  0.00  0.00           C
ATOM   5054  O   ALA X 310      31.754  61.963  54.933  0.00  0.00           O
ATOM   5055  N   GLY X 311      30.489  62.939  56.502  0.00  0.00           N
ATOM   5056  H   GLY X 311      30.507  63.560  57.298  0.00  0.00           H
ATOM   5057  CA  GLY X 311      29.352  62.105  56.252  0.00  0.00           C
ATOM   5058  HA2 GLY X 311      28.462  62.585  56.661  0.00  0.00           H
ATOM   5059  HA3 GLY X 311      29.192  62.103  55.174  0.00  0.00           H
ATOM   5060  C   GLY X 311      29.396  60.659  56.602  0.00  0.00           C
ATOM   5061  O   GLY X 311      28.335  60.002  56.420  0.00  0.00           O
ATOM   5062  N   ASN X 312      30.531  60.177  57.135  0.00  0.00           N
[truncated: 248,934 more chars]
