# Supplementary material for: Magnetosensitivity of tightly bound radical pairs in cryptochrome is enabled by the quantum Zeno effect
Source: Nat Commun. 2024 Dec 30;15:10823. doi: 10.1038/s41467-024-55124-x (PMC11686217; doi:10.1038/s41467-024-55124-x)
Supplement: Supplementary file 3 — Supplementary Dataset 1 [file 41467_2024_55124_MOESM3_ESM.zip › traj2_last.pdb]

CRYST1   93.746   93.238  104.910  90.00  90.00  90.00 P 1           1
ATOM      1  N1  FAH X   1      47.378  45.099  57.974  0.00  0.00           N
ATOM      2  C2  FAH X   1      46.694  45.093  56.809  0.00  0.00           C
ATOM      3  O2  FAH X   1      46.393  44.109  56.181  0.00  0.00           O
ATOM      4  N3  FAH X   1      46.191  46.269  56.393  0.00  0.00           N
ATOM      5  H3  FAH X   1      45.653  46.176  55.540  0.00  0.00           H
ATOM      6  C4  FAH X   1      46.271  47.465  56.977  0.00  0.00           C
ATOM      7  O4  FAH X   1      45.791  48.438  56.460  0.00  0.00           O
ATOM      8  C4A FAH X   1      46.976  47.410  58.312  0.00  0.00           C
ATOM      9  N5  FAH X   1      47.016  48.580  59.126  0.00  0.00           N
ATOM     10  C5A FAH X   1      47.680  48.438  60.381  0.00  0.00           C
ATOM     11  C6  FAH X   1      47.720  49.582  61.167  0.00  0.00           C
ATOM     12  H6  FAH X   1      47.296  50.538  60.874  0.00  0.00           H
ATOM     13  C7  FAH X   1      48.334  49.492  62.425  0.00  0.00           C
ATOM     14  C7M FAH X   1      48.399  50.775  63.278  0.00  0.00           C
ATOM     15  H71 FAH X   1      48.769  51.604  62.663  0.00  0.00           H
ATOM     16  H72 FAH X   1      48.985  50.730  64.205  0.00  0.00           H
ATOM     17  H73 FAH X   1      47.328  50.917  63.469  0.00  0.00           H
ATOM     18  C8  FAH X   1      48.773  48.245  62.874  0.00  0.00           C
ATOM     19  C8M FAH X   1      49.388  48.132  64.269  0.00  0.00           C
ATOM     20  H81 FAH X   1      48.663  48.132  65.092  0.00  0.00           H
ATOM     21  H82 FAH X   1      50.066  48.973  64.461  0.00  0.00           H
ATOM     22  H83 FAH X   1      50.133  47.334  64.163  0.00  0.00           H
ATOM     23  C9  FAH X   1      48.697  47.097  62.021  0.00  0.00           C
ATOM     24  H9  FAH X   1      49.067  46.141  62.379  0.00  0.00           H
ATOM     25  C9A FAH X   1      48.147  47.124  60.771  0.00  0.00           C
ATOM     26  N10 FAH X   1      48.044  45.946  60.000  0.00  0.00           N
ATOM     27  C10 FAH X   1      47.475  46.147  58.745  0.00  0.00           C
ATOM     28  C1' FAH X   1      48.363  44.686  60.608  0.00  0.00           C
ATOM     29  H1' FAH X   1      48.070  44.626  61.663  0.00  0.00           H
ATOM     30 H1'' FAH X   1      47.681  43.896  60.267  0.00  0.00           H
ATOM     31  C2' FAH X   1      49.807  44.232  60.221  0.00  0.00           C
ATOM     32  H2' FAH X   1      50.467  45.014  60.617  0.00  0.00           H
ATOM     33  O2' FAH X   1      49.906  44.207  58.805  0.00  0.00           O
ATOM     34 HO2' FAH X   1      49.049  44.636  58.633  0.00  0.00           H
ATOM     35  C3' FAH X   1      50.267  42.824  60.841  0.00  0.00           C
ATOM     36  H3' FAH X   1      49.665  42.026  60.390  0.00  0.00           H
ATOM     37  O3' FAH X   1      49.992  42.851  62.251  0.00  0.00           O
ATOM     38 HO3' FAH X   1      49.171  43.373  62.265  0.00  0.00           H
ATOM     39  C4' FAH X   1      51.856  42.513  60.533  0.00  0.00           C
ATOM     40  H4' FAH X   1      51.958  41.561  61.069  0.00  0.00           H
ATOM     41  O4' FAH X   1      52.771  43.438  61.024  0.00  0.00           O
ATOM     42 HO4' FAH X   1      52.406  44.283  60.709  0.00  0.00           H
ATOM     43  C5' FAH X   1      52.180  42.337  58.977  0.00  0.00           C
ATOM     44  H5' FAH X   1      52.167  43.347  58.550  0.00  0.00           H
ATOM     45 H5'' FAH X   1      53.245  42.078  58.945  0.00  0.00           H
ATOM     46  O5' FAH X   1      51.353  41.322  58.316  0.00  0.00           O
ATOM     47  P   FAH X   1      51.571  39.749  58.527  0.00  0.00           P
ATOM     48  O1P FAH X   1      51.005  39.018  57.345  0.00  0.00           O
ATOM     49  O2P FAH X   1      52.981  39.444  58.777  0.00  0.00           O
ATOM     50  O3P FAH X   1      50.607  39.656  59.742  0.00  0.00           O
ATOM     51 C4Z' FAH X   1      46.726  38.045  59.695  0.00  0.00           C
ATOM     52 H4Z' FAH X   1      46.621  36.964  59.537  0.00  0.00           H
ATOM     53 O4Z' FAH X   1      45.567  38.563  60.380  0.00  0.00           O
ATOM     54 C1Z' FAH X   1      44.979  39.642  59.688  0.00  0.00           C
ATOM     55 H1Z' FAH X   1      43.883  39.628  59.704  0.00  0.00           H
ATOM     56  C5Z FAH X   1      45.415  42.912  61.075  0.00  0.00           C
ATOM     57  N7Z FAH X   1      45.601  42.192  62.233  0.00  0.00           N
ATOM     58  C8Z FAH X   1      45.674  40.907  61.768  0.00  0.00           C
ATOM     59  H8Z FAH X   1      46.013  40.088  62.389  0.00  0.00           H
ATOM     60  N9Z FAH X   1      45.344  40.877  60.445  0.00  0.00           N
ATOM     61  N1Z FAH X   1      44.689  44.763  59.890  0.00  0.00           N
ATOM     62  C2Z FAH X   1      44.445  43.952  58.849  0.00  0.00           C
ATOM     63  H2Z FAH X   1      44.246  44.460  57.908  0.00  0.00           H
ATOM     64  N3Z FAH X   1      44.694  42.650  58.822  0.00  0.00           N
ATOM     65  C4Z FAH X   1      45.078  42.142  60.045  0.00  0.00           C
ATOM     66  C6Z FAH X   1      45.157  44.280  60.946  0.00  0.00           C
ATOM     67  N6Z FAH X   1      45.483  45.212  61.787  0.00  0.00           N
ATOM     68 H61Z FAH X   1      45.610  44.901  62.741  0.00  0.00           H
ATOM     69 H62Z FAH X   1      44.996  46.078  61.596  0.00  0.00           H
ATOM     70 C2Z' FAH X   1      45.482  39.592  58.226  0.00  0.00           C
ATOM     71 H2Z' FAH X   1      45.590  40.592  57.790  0.00  0.00           H
ATOM     72 O2Z' FAH X   1      44.771  38.782  57.291  0.00  0.00           O
ATOM     73 H2TZ FAH X   1      45.569  38.302  57.011  0.00  0.00           H
ATOM     74 C3Z' FAH X   1      46.899  38.907  58.389  0.00  0.00           C
ATOM     75 H3Z' FAH X   1      47.652  39.690  58.546  0.00  0.00           H
ATOM     76 O3Z' FAH X   1      47.197  38.070  57.221  0.00  0.00           O
ATOM     77 H3TZ FAH X   1      47.822  37.347  57.405  0.00  0.00           H
ATOM     78 C5Z' FAH X   1      47.870  38.250  60.697  0.00  0.00           C
ATOM     79 H5Z' FAH X   1      47.820  37.580  61.564  0.00  0.00           H
ATOM     80  H5Z FAH X   1      47.943  39.250  61.143  0.00  0.00           H
ATOM     81 O5Z' FAH X   1      49.040  37.877  59.990  0.00  0.00           O
ATOM     82  PAZ FAH X   1      50.410  38.392  60.601  0.00  0.00           P
ATOM     83 O1AZ FAH X   1      50.504  38.646  62.039  0.00  0.00           O
ATOM     84 O2AZ FAH X   1      51.435  37.355  60.370  0.00  0.00           O
ATOM     85  H85 FAH X   1      46.709  49.481  58.780  0.00  0.00           H
ATOM     86  O1  SUP X   2      47.820  53.332  56.046  0.00  0.00           O
ATOM     87  O2  SUP X   2      46.896  52.576  56.412  0.00  0.00           O
ATOM     88  N   MET X   3      24.596  31.866  18.570  0.00  0.00           N
ATOM     89  H1  MET X   3      24.111  32.487  19.203  0.00  0.00           H
ATOM     90  H2  MET X   3      24.487  30.888  18.794  0.00  0.00           H
ATOM     91  H3  MET X   3      24.075  31.939  17.708  0.00  0.00           H
ATOM     92  CA  MET X   3      25.985  32.332  18.505  0.00  0.00           C
ATOM     93  HA  MET X   3      26.302  32.042  17.504  0.00  0.00           H
ATOM     94  CB  MET X   3      25.995  33.873  18.555  0.00  0.00           C
ATOM     95  HB2 MET X   3      25.635  34.212  19.527  0.00  0.00           H
ATOM     96  HB3 MET X   3      25.317  34.194  17.764  0.00  0.00           H
ATOM     97  CG  MET X   3      27.444  34.496  18.517  0.00  0.00           C
ATOM     98  HG2 MET X   3      27.872  34.162  17.571  0.00  0.00           H
ATOM     99  HG3 MET X   3      28.052  34.051  19.304  0.00  0.00           H
ATOM    100  SD  MET X   3      27.767  36.273  18.514  0.00  0.00           S
ATOM    101  CE  MET X   3      27.734  36.614  16.710  0.00  0.00           C
ATOM    102  HE1 MET X   3      27.933  37.680  16.603  0.00  0.00           H
ATOM    103  HE2 MET X   3      28.455  35.978  16.196  0.00  0.00           H
ATOM    104  HE3 MET X   3      26.731  36.387  16.350  0.00  0.00           H
ATOM    105  C   MET X   3      26.844  31.580  19.520  0.00  0.00           C
ATOM    106  O   MET X   3      26.425  31.602  20.671  0.00  0.00           O
ATOM    107  N   PRO X   4      27.963  30.941  19.175  0.00  0.00           N
ATOM    108  CD  PRO X   4      28.539  30.757  17.847  0.00  0.00           C
ATOM    109  HD2 PRO X   4      27.819  30.372  17.125  0.00  0.00           H
ATOM    110  HD3 PRO X   4      29.020  31.694  17.567  0.00  0.00           H
ATOM    111  CG  PRO X   4      29.681  29.642  18.056  0.00  0.00           C
ATOM    112  HG2 PRO X   4      30.423  29.815  17.276  0.00  0.00           H
ATOM    113  HG3 PRO X   4      29.307  28.619  18.025  0.00  0.00           H
ATOM    114  CB  PRO X   4      30.191  29.957  19.501  0.00  0.00           C
ATOM    115  HB2 PRO X   4      30.916  30.769  19.451  0.00  0.00           H
ATOM    116  HB3 PRO X   4      30.606  29.041  19.923  0.00  0.00           H
ATOM    117  CA  PRO X   4      28.941  30.483  20.194  0.00  0.00           C
ATOM    118  HA  PRO X   4      28.457  29.621  20.653  0.00  0.00           H
ATOM    119  C   PRO X   4      29.308  31.550  21.236  0.00  0.00           C
ATOM    120  O   PRO X   4      29.359  32.729  20.933  0.00  0.00           O
ATOM    121  N   HIP X   5      29.521  31.064  22.479  0.00  0.00           N
ATOM    122  H   HIP X   5      29.614  30.060  22.539  0.00  0.00           H
ATOM    123  CA  HIP X   5      29.893  31.917  23.637  0.00  0.00           C
ATOM    124  HA  HIP X   5      29.328  32.837  23.489  0.00  0.00           H
ATOM    125  CB  HIP X   5      29.287  31.315  24.900  0.00  0.00           C
ATOM    126  HB2 HIP X   5      29.437  31.991  25.742  0.00  0.00           H
ATOM    127  HB3 HIP X   5      29.754  30.365  25.159  0.00  0.00           H
ATOM    128  CG  HIP X   5      27.793  31.028  24.814  0.00  0.00           C
ATOM    129  ND1 HIP X   5      27.110  30.087  25.607  0.00  0.00           N
ATOM    130  HD1 HIP X   5      27.474  29.361  26.208  0.00  0.00           H
ATOM    131  CE1 HIP X   5      25.831  29.938  25.073  0.00  0.00           C
ATOM    132  HE1 HIP X   5      25.205  29.122  25.403  0.00  0.00           H
ATOM    133  NE2 HIP X   5      25.747  30.760  24.072  0.00  0.00           N
ATOM    134  HE2 HIP X   5      24.945  30.705  23.461  0.00  0.00           H
ATOM    135  CD2 HIP X   5      26.902  31.457  23.851  0.00  0.00           C
ATOM    136  HD2 HIP X   5      27.159  32.142  23.058  0.00  0.00           H
ATOM    137  C   HIP X   5      31.349  32.176  23.797  0.00  0.00           C
ATOM    138  O   HIP X   5      32.153  31.259  23.638  0.00  0.00           O
ATOM    139  N   ARG X   6      31.747  33.402  24.178  0.00  0.00           N
ATOM    140  H   ARG X   6      31.046  34.116  24.323  0.00  0.00           H
ATOM    141  CA  ARG X   6      33.129  33.840  24.458  0.00  0.00           C
ATOM    142  HA  ARG X   6      33.718  32.985  24.790  0.00  0.00           H
ATOM    143  CB  ARG X   6      33.849  34.216  23.169  0.00  0.00           C
ATOM    144  HB2 ARG X   6      34.792  34.670  23.474  0.00  0.00           H
ATOM    145  HB3 ARG X   6      33.238  34.989  22.702  0.00  0.00           H
ATOM    146  CG  ARG X   6      34.036  33.005  22.115  0.00  0.00           C
ATOM    147  HG2 ARG X   6      33.107  32.628  21.687  0.00  0.00           H
ATOM    148  HG3 ARG X   6      34.651  32.209  22.535  0.00  0.00           H
ATOM    149  CD  ARG X   6      34.662  33.719  20.877  0.00  0.00           C
ATOM    150  HD2 ARG X   6      35.692  34.047  21.019  0.00  0.00           H
ATOM    151  HD3 ARG X   6      34.068  34.587  20.593  0.00  0.00           H
ATOM    152  NE  ARG X   6      34.531  32.900  19.675  0.00  0.00           N
ATOM    153  HE  ARG X   6      34.835  31.944  19.797  0.00  0.00           H
ATOM    154  CZ  ARG X   6      34.279  33.283  18.457  0.00  0.00           C
ATOM    155  NH1 ARG X   6      34.097  34.486  18.238  0.00  0.00           N
ATOM    156 HH11 ARG X   6      33.817  34.832  17.332  0.00  0.00           H
ATOM    157 HH12 ARG X   6      34.071  35.084  19.051  0.00  0.00           H
ATOM    158  NH2 ARG X   6      34.287  32.555  17.422  0.00  0.00           N
ATOM    159 HH21 ARG X   6      33.812  32.852  16.582  0.00  0.00           H
ATOM    160 HH22 ARG X   6      34.684  31.627  17.413  0.00  0.00           H
ATOM    161  C   ARG X   6      33.234  34.904  25.547  0.00  0.00           C
ATOM    162  O   ARG X   6      32.437  35.808  25.511  0.00  0.00           O
ATOM    163  N   THR X   7      34.183  34.778  26.418  0.00  0.00           N
ATOM    164  H   THR X   7      34.739  33.936  26.370  0.00  0.00           H
ATOM    165  CA  THR X   7      34.298  35.649  27.629  0.00  0.00           C
ATOM    166  HA  THR X   7      33.838  36.616  27.424  0.00  0.00           H
ATOM    167  CB  THR X   7      33.574  34.987  28.859  0.00  0.00           C
ATOM    168  HB  THR X   7      34.001  33.994  28.996  0.00  0.00           H
ATOM    169  CG2 THR X   7      33.567  35.744  30.141  0.00  0.00           C
ATOM    170 HG21 THR X   7      33.083  36.706  29.976  0.00  0.00           H
ATOM    171 HG22 THR X   7      33.022  35.111  30.841  0.00  0.00           H
ATOM    172 HG23 THR X   7      34.598  35.843  30.479  0.00  0.00           H
ATOM    173  OG1 THR X   7      32.332  34.736  28.337  0.00  0.00           O
ATOM    174  HG1 THR X   7      32.433  34.283  27.497  0.00  0.00           H
ATOM    175  C   THR X   7      35.701  36.259  27.935  0.00  0.00           C
ATOM    176  O   THR X   7      36.638  35.512  28.053  0.00  0.00           O
ATOM    177  N   ILE X   8      35.728  37.568  28.080  0.00  0.00           N
ATOM    178  H   ILE X   8      34.833  38.019  27.950  0.00  0.00           H
ATOM    179  CA  ILE X   8      36.897  38.243  28.696  0.00  0.00           C
ATOM    180  HA  ILE X   8      37.820  37.778  28.350  0.00  0.00           H
ATOM    181  CB  ILE X   8      36.997  39.728  28.276  0.00  0.00           C
ATOM    182  HB  ILE X   8      36.061  40.210  28.558  0.00  0.00           H
ATOM    183  CG2 ILE X   8      38.213  40.467  29.009  0.00  0.00           C
ATOM    184 HG21 ILE X   8      37.930  40.828  29.998  0.00  0.00           H
ATOM    185 HG22 ILE X   8      39.114  39.856  28.963  0.00  0.00           H
ATOM    186 HG23 ILE X   8      38.396  41.391  28.461  0.00  0.00           H
ATOM    187  CG1 ILE X   8      37.112  39.903  26.737  0.00  0.00           C
ATOM    188 HG12 ILE X   8      36.556  39.121  26.220  0.00  0.00           H
ATOM    189 HG13 ILE X   8      38.177  39.782  26.542  0.00  0.00           H
ATOM    190  CD1 ILE X   8      36.734  41.299  26.159  0.00  0.00           C
ATOM    191 HD11 ILE X   8      37.365  42.039  26.650  0.00  0.00           H
ATOM    192 HD12 ILE X   8      36.988  41.351  25.100  0.00  0.00           H
ATOM    193 HD13 ILE X   8      35.687  41.538  26.348  0.00  0.00           H
ATOM    194  C   ILE X   8      36.901  38.089  30.243  0.00  0.00           C
ATOM    195  O   ILE X   8      35.840  38.139  30.861  0.00  0.00           O
ATOM    196  N   HIP X   9      38.009  37.838  30.944  0.00  0.00           N
ATOM    197  H   HIP X   9      38.802  37.772  30.322  0.00  0.00           H
ATOM    198  CA  HIP X   9      38.189  38.097  32.411  0.00  0.00           C
ATOM    199  HA  HIP X   9      37.207  38.420  32.756  0.00  0.00           H
ATOM    200  CB  HIP X   9      38.670  36.899  33.225  0.00  0.00           C
ATOM    201  HB2 HIP X   9      39.671  36.713  32.834  0.00  0.00           H
ATOM    202  HB3 HIP X   9      38.046  36.007  33.179  0.00  0.00           H
ATOM    203  CG  HIP X   9      38.750  37.268  34.718  0.00  0.00           C
ATOM    204  ND1 HIP X   9      37.685  37.749  35.445  0.00  0.00           N
ATOM    205  HD1 HIP X   9      36.831  38.077  35.016  0.00  0.00           H
ATOM    206  CE1 HIP X   9      38.101  37.940  36.741  0.00  0.00           C
ATOM    207  HE1 HIP X   9      37.500  38.417  37.501  0.00  0.00           H
ATOM    208  NE2 HIP X   9      39.402  37.664  36.754  0.00  0.00           N
ATOM    209  HE2 HIP X   9      39.962  37.834  37.577  0.00  0.00           H
ATOM    210  CD2 HIP X   9      39.828  37.185  35.542  0.00  0.00           C
ATOM    211  HD2 HIP X   9      40.843  36.989  35.229  0.00  0.00           H
ATOM    212  C   HIP X   9      39.121  39.336  32.589  0.00  0.00           C
ATOM    213  O   HIP X   9      40.172  39.379  32.019  0.00  0.00           O
ATOM    214  N   LEU X  10      38.690  40.242  33.327  0.00  0.00           N
ATOM    215  H   LEU X  10      37.809  39.969  33.739  0.00  0.00           H
ATOM    216  CA  LEU X  10      39.411  41.482  33.690  0.00  0.00           C
ATOM    217  HA  LEU X  10      40.214  41.694  32.984  0.00  0.00           H
ATOM    218  CB  LEU X  10      38.447  42.683  33.773  0.00  0.00           C
ATOM    219  HB2 LEU X  10      39.122  43.486  34.070  0.00  0.00           H
ATOM    220  HB3 LEU X  10      37.708  42.499  34.553  0.00  0.00           H
ATOM    221  CG  LEU X  10      37.831  42.953  32.383  0.00  0.00           C
ATOM    222  HG  LEU X  10      37.431  42.051  31.920  0.00  0.00           H
ATOM    223  CD1 LEU X  10      36.657  43.948  32.707  0.00  0.00           C
ATOM    224 HD11 LEU X  10      36.968  44.836  33.256  0.00  0.00           H
ATOM    225 HD12 LEU X  10      36.128  44.301  31.822  0.00  0.00           H
ATOM    226 HD13 LEU X  10      35.920  43.466  33.349  0.00  0.00           H
ATOM    227  CD2 LEU X  10      38.834  43.568  31.390  0.00  0.00           C
ATOM    228 HD21 LEU X  10      38.315  43.854  30.474  0.00  0.00           H
ATOM    229 HD22 LEU X  10      39.255  44.483  31.806  0.00  0.00           H
ATOM    230 HD23 LEU X  10      39.619  42.856  31.136  0.00  0.00           H
ATOM    231  C   LEU X  10      39.919  41.249  35.074  0.00  0.00           C
ATOM    232  O   LEU X  10      39.191  41.179  36.081  0.00  0.00           O
ATOM    233  N   PHE X  11      41.196  41.129  35.168  0.00  0.00           N
ATOM    234  H   PHE X  11      41.673  41.155  34.277  0.00  0.00           H
ATOM    235  CA  PHE X  11      42.021  41.035  36.408  0.00  0.00           C
ATOM    236  HA  PHE X  11      41.446  40.300  36.972  0.00  0.00           H
ATOM    237  CB  PHE X  11      43.360  40.392  36.062  0.00  0.00           C
ATOM    238  HB2 PHE X  11      44.019  40.540  36.918  0.00  0.00           H
ATOM    239  HB3 PHE X  11      43.631  40.950  35.166  0.00  0.00           H
ATOM    240  CG  PHE X  11      43.394  38.968  35.739  0.00  0.00           C
ATOM    241  CD1 PHE X  11      43.821  37.984  36.629  0.00  0.00           C
ATOM    242  HD1 PHE X  11      44.146  38.222  37.630  0.00  0.00           H
ATOM    243  CE1 PHE X  11      43.939  36.610  36.217  0.00  0.00           C
ATOM    244  HE1 PHE X  11      44.327  35.863  36.893  0.00  0.00           H
ATOM    245  CZ  PHE X  11      43.536  36.271  34.924  0.00  0.00           C
ATOM    246  HZ  PHE X  11      43.592  35.258  34.554  0.00  0.00           H
ATOM    247  CE2 PHE X  11      43.043  37.273  34.063  0.00  0.00           C
ATOM    248  HE2 PHE X  11      42.674  36.997  33.086  0.00  0.00           H
ATOM    249  CD2 PHE X  11      42.982  38.587  34.485  0.00  0.00           C
ATOM    250  HD2 PHE X  11      42.734  39.368  33.782  0.00  0.00           H
ATOM    251  C   PHE X  11      42.051  42.363  37.158  0.00  0.00           C
ATOM    252  O   PHE X  11      42.042  43.429  36.455  0.00  0.00           O
ATOM    253  N   ARG X  12      42.152  42.393  38.420  0.00  0.00           N
ATOM    254  H   ARG X  12      41.933  41.524  38.887  0.00  0.00           H
ATOM    255  CA  ARG X  12      42.200  43.613  39.316  0.00  0.00           C
ATOM    256  HA  ARG X  12      42.861  44.318  38.811  0.00  0.00           H
ATOM    257  CB  ARG X  12      40.850  44.341  39.446  0.00  0.00           C
ATOM    258  HB2 ARG X  12      40.122  43.606  39.787  0.00  0.00           H
ATOM    259  HB3 ARG X  12      40.588  44.604  38.421  0.00  0.00           H
ATOM    260  CG  ARG X  12      40.724  45.548  40.330  0.00  0.00           C
ATOM    261  HG2 ARG X  12      41.474  46.332  40.223  0.00  0.00           H
ATOM    262  HG3 ARG X  12      40.658  45.328  41.395  0.00  0.00           H
ATOM    263  CD  ARG X  12      39.384  46.252  39.961  0.00  0.00           C
ATOM    264  HD2 ARG X  12      39.379  46.479  38.895  0.00  0.00           H
ATOM    265  HD3 ARG X  12      39.335  47.176  40.539  0.00  0.00           H
ATOM    266  NE  ARG X  12      38.155  45.500  40.321  0.00  0.00           N
ATOM    267  HE  ARG X  12      38.152  44.716  40.958  0.00  0.00           H
ATOM    268  CZ  ARG X  12      36.916  45.809  39.908  0.00  0.00           C
ATOM    269  NH1 ARG X  12      36.744  46.895  39.215  0.00  0.00           N
ATOM    270 HH11 ARG X  12      35.857  47.092  38.775  0.00  0.00           H
ATOM    271 HH12 ARG X  12      37.522  47.525  39.079  0.00  0.00           H
ATOM    272  NH2 ARG X  12      35.868  45.046  39.995  0.00  0.00           N
ATOM    273 HH21 ARG X  12      35.012  45.240  39.494  0.00  0.00           H
ATOM    274 HH22 ARG X  12      36.018  44.124  40.380  0.00  0.00           H
ATOM    275  C   ARG X  12      42.814  43.368  40.696  0.00  0.00           C
ATOM    276  O   ARG X  12      43.530  44.153  41.218  0.00  0.00           O
ATOM    277  N   LYS X  13      42.376  42.249  41.340  0.00  0.00           N
ATOM    278  H   LYS X  13      41.768  41.580  40.888  0.00  0.00           H
ATOM    279  CA  LYS X  13      42.819  41.881  42.722  0.00  0.00           C
ATOM    280  HA  LYS X  13      43.766  42.328  43.023  0.00  0.00           H
ATOM    281  CB  LYS X  13      41.717  42.319  43.652  0.00  0.00           C
ATOM    282  HB2 LYS X  13      40.913  41.590  43.548  0.00  0.00           H
ATOM    283  HB3 LYS X  13      41.317  43.303  43.407  0.00  0.00           H
ATOM    284  CG  LYS X  13      42.259  42.440  45.099  0.00  0.00           C
ATOM    285  HG2 LYS X  13      43.087  43.139  45.219  0.00  0.00           H
ATOM    286  HG3 LYS X  13      42.737  41.528  45.459  0.00  0.00           H
ATOM    287  CD  LYS X  13      41.120  42.868  45.967  0.00  0.00           C
ATOM    288  HD2 LYS X  13      40.298  42.160  45.862  0.00  0.00           H
ATOM    289  HD3 LYS X  13      40.585  43.739  45.589  0.00  0.00           H
ATOM    290  CE  LYS X  13      41.462  43.212  47.444  0.00  0.00           C
ATOM    291  HE2 LYS X  13      41.728  42.381  48.098  0.00  0.00           H
ATOM    292  HE3 LYS X  13      40.530  43.564  47.886  0.00  0.00           H
ATOM    293  NZ  LYS X  13      42.476  44.221  47.634  0.00  0.00           N
ATOM    294  HZ1 LYS X  13      42.795  44.227  48.592  0.00  0.00           H
ATOM    295  HZ2 LYS X  13      43.310  44.017  47.103  0.00  0.00           H
ATOM    296  HZ3 LYS X  13      42.120  45.130  47.377  0.00  0.00           H
ATOM    297  C   LYS X  13      43.297  40.438  42.774  0.00  0.00           C
ATOM    298  O   LYS X  13      44.315  40.139  43.337  0.00  0.00           O
ATOM    299  N   GLY X  14      42.593  39.521  42.156  0.00  0.00           N
ATOM    300  H   GLY X  14      41.727  39.770  41.700  0.00  0.00           H
ATOM    301  CA  GLY X  14      43.022  38.095  42.103  0.00  0.00           C
ATOM    302  HA2 GLY X  14      43.387  37.838  43.097  0.00  0.00           H
ATOM    303  HA3 GLY X  14      42.176  37.467  41.824  0.00  0.00           H
ATOM    304  C   GLY X  14      44.094  37.784  41.070  0.00  0.00           C
ATOM    305  O   GLY X  14      43.773  37.206  40.012  0.00  0.00           O
ATOM    306  N   LEU X  15      45.291  38.254  41.278  0.00  0.00           N
ATOM    307  H   LEU X  15      45.491  38.716  42.153  0.00  0.00           H
ATOM    308  CA  LEU X  15      46.485  38.073  40.396  0.00  0.00           C
ATOM    309  HA  LEU X  15      46.134  38.303  39.390  0.00  0.00           H
ATOM    310  CB  LEU X  15      47.519  39.258  40.674  0.00  0.00           C
ATOM    311  HB2 LEU X  15      48.489  38.951  40.284  0.00  0.00           H
ATOM    312  HB3 LEU X  15      47.755  39.317  41.736  0.00  0.00           H
ATOM    313  CG  LEU X  15      46.987  40.588  40.223  0.00  0.00           C
ATOM    314  HG  LEU X  15      45.988  40.802  40.602  0.00  0.00           H
ATOM    315  CD1 LEU X  15      47.846  41.726  40.743  0.00  0.00           C
ATOM    316 HD11 LEU X  15      48.784  41.882  40.210  0.00  0.00           H
ATOM    317 HD12 LEU X  15      47.236  42.621  40.622  0.00  0.00           H
ATOM    318 HD13 LEU X  15      47.929  41.683  41.829  0.00  0.00           H
ATOM    319  CD2 LEU X  15      47.085  40.828  38.676  0.00  0.00           C
ATOM    320 HD21 LEU X  15      48.152  40.764  38.465  0.00  0.00           H
ATOM    321 HD22 LEU X  15      46.625  40.019  38.108  0.00  0.00           H
ATOM    322 HD23 LEU X  15      46.679  41.814  38.451  0.00  0.00           H
ATOM    323  C   LEU X  15      47.017  36.538  40.406  0.00  0.00           C
ATOM    324  O   LEU X  15      48.212  36.293  40.511  0.00  0.00           O
ATOM    325  N   ARG X  16      46.108  35.612  40.599  0.00  0.00           N
ATOM    326  H   ARG X  16      45.181  35.961  40.403  0.00  0.00           H
ATOM    327  CA  ARG X  16      46.332  34.215  40.873  0.00  0.00           C
ATOM    328  HA  ARG X  16      47.368  33.950  40.664  0.00  0.00           H
ATOM    329  CB  ARG X  16      46.123  34.079  42.370  0.00  0.00           C
ATOM    330  HB2 ARG X  16      46.796  34.808  42.822  0.00  0.00           H
ATOM    331  HB3 ARG X  16      46.504  33.089  42.617  0.00  0.00           H
ATOM    332  CG  ARG X  16      44.666  34.109  42.803  0.00  0.00           C
ATOM    333  HG2 ARG X  16      44.157  33.264  42.340  0.00  0.00           H
ATOM    334  HG3 ARG X  16      44.214  35.052  42.495  0.00  0.00           H
ATOM    335  CD  ARG X  16      44.490  34.043  44.364  0.00  0.00           C
ATOM    336  HD2 ARG X  16      44.823  35.021  44.713  0.00  0.00           H
ATOM    337  HD3 ARG X  16      45.036  33.235  44.852  0.00  0.00           H
ATOM    338  NE  ARG X  16      43.101  33.882  44.852  0.00  0.00           N
ATOM    339  HE  ARG X  16      42.796  32.921  44.898  0.00  0.00           H
ATOM    340  CZ  ARG X  16      42.262  34.855  45.142  0.00  0.00           C
ATOM    341  NH1 ARG X  16      42.695  36.018  45.336  0.00  0.00           N
ATOM    342 HH11 ARG X  16      42.136  36.823  45.578  0.00  0.00           H
ATOM    343 HH12 ARG X  16      43.687  36.202  45.385  0.00  0.00           H
ATOM    344  NH2 ARG X  16      41.073  34.520  45.574  0.00  0.00           N
ATOM    345 HH21 ARG X  16      40.612  35.163  46.201  0.00  0.00           H
ATOM    346 HH22 ARG X  16      40.599  33.714  45.192  0.00  0.00           H
ATOM    347  C   ARG X  16      45.460  33.338  40.095  0.00  0.00           C
ATOM    348  O   ARG X  16      44.432  33.737  39.571  0.00  0.00           O
ATOM    349  N   LEU X  17      45.766  32.025  40.028  0.00  0.00           N
ATOM    350  H   LEU X  17      46.585  31.676  40.506  0.00  0.00           H
ATOM    351  CA  LEU X  17      45.103  30.835  39.384  0.00  0.00           C
ATOM    352  HA  LEU X  17      44.115  31.051  38.977  0.00  0.00           H
ATOM    353  CB  LEU X  17      45.982  30.356  38.252  0.00  0.00           C
ATOM    354  HB2 LEU X  17      45.466  29.528  37.766  0.00  0.00           H
ATOM    355  HB3 LEU X  17      46.886  30.002  38.748  0.00  0.00           H
ATOM    356  CG  LEU X  17      46.614  31.319  37.199  0.00  0.00           C
ATOM    357  HG  LEU X  17      47.367  31.974  37.637  0.00  0.00           H
ATOM    358  CD1 LEU X  17      47.226  30.486  36.041  0.00  0.00           C
ATOM    359 HD11 LEU X  17      47.804  31.178  35.428  0.00  0.00           H
ATOM    360 HD12 LEU X  17      47.881  29.693  36.403  0.00  0.00           H
ATOM    361 HD13 LEU X  17      46.453  30.033  35.420  0.00  0.00           H
ATOM    362  CD2 LEU X  17      45.578  32.267  36.523  0.00  0.00           C
ATOM    363 HD21 LEU X  17      45.958  32.939  35.753  0.00  0.00           H
ATOM    364 HD22 LEU X  17      44.762  31.637  36.168  0.00  0.00           H
ATOM    365 HD23 LEU X  17      45.205  32.876  37.347  0.00  0.00           H
ATOM    366  C   LEU X  17      44.813  29.704  40.396  0.00  0.00           C
ATOM    367  O   LEU X  17      44.278  28.658  39.980  0.00  0.00           O
ATOM    368  N   HID X  18      45.087  29.915  41.665  0.00  0.00           N
ATOM    369  H   HID X  18      45.533  30.792  41.893  0.00  0.00           H
ATOM    370  CA  HID X  18      44.330  29.248  42.781  0.00  0.00           C
ATOM    371  HA  HID X  18      43.898  28.324  42.395  0.00  0.00           H
ATOM    372  CB  HID X  18      45.289  28.903  43.921  0.00  0.00           C
ATOM    373  HB2 HID X  18      46.172  28.497  43.427  0.00  0.00           H
ATOM    374  HB3 HID X  18      44.972  28.103  44.590  0.00  0.00           H
ATOM    375  CG  HID X  18      45.779  30.056  44.700  0.00  0.00           C
ATOM    376  ND1 HID X  18      46.849  30.843  44.397  0.00  0.00           N
ATOM    377  HD1 HID X  18      47.403  30.712  43.562  0.00  0.00           H
ATOM    378  CE1 HID X  18      47.089  31.542  45.517  0.00  0.00           C
ATOM    379  HE1 HID X  18      47.905  32.248  45.578  0.00  0.00           H
ATOM    380  NE2 HID X  18      46.017  31.452  46.418  0.00  0.00           N
ATOM    381  CD2 HID X  18      45.176  30.542  45.826  0.00  0.00           C
ATOM    382  HD2 HID X  18      44.301  30.061  46.237  0.00  0.00           H
ATOM    383  C   HID X  18      43.121  30.071  43.256  0.00  0.00           C
ATOM    384  O   HID X  18      43.220  31.306  43.130  0.00  0.00           O
ATOM    385  N   ASP X  19      42.106  29.460  43.789  0.00  0.00           N
ATOM    386  H   ASP X  19      42.065  28.477  43.559  0.00  0.00           H
ATOM    387  CA  ASP X  19      40.847  30.011  44.328  0.00  0.00           C
ATOM    388  HA  ASP X  19      40.095  29.252  44.113  0.00  0.00           H
ATOM    389  CB  ASP X  19      41.053  30.033  45.787  0.00  0.00           C
ATOM    390  HB2 ASP X  19      41.741  30.864  45.948  0.00  0.00           H
ATOM    391  HB3 ASP X  19      41.613  29.150  46.096  0.00  0.00           H
ATOM    392  CG  ASP X  19      39.849  30.204  46.720  0.00  0.00           C
ATOM    393  OD1 ASP X  19      38.726  29.888  46.365  0.00  0.00           O
ATOM    394  OD2 ASP X  19      40.094  30.562  47.915  0.00  0.00           O
ATOM    395  C   ASP X  19      40.264  31.256  43.729  0.00  0.00           C
ATOM    396  O   ASP X  19      39.946  32.218  44.418  0.00  0.00           O
ATOM    397  N   ASN X  20      40.142  31.290  42.424  0.00  0.00           N
ATOM    398  H   ASN X  20      40.463  30.492  41.893  0.00  0.00           H
ATOM    399  CA  ASN X  20      39.663  32.380  41.566  0.00  0.00           C
ATOM    400  HA  ASN X  20      39.510  33.244  42.213  0.00  0.00           H
ATOM    401  CB  ASN X  20      40.775  32.768  40.490  0.00  0.00           C
ATOM    402  HB2 ASN X  20      40.545  32.199  39.590  0.00  0.00           H
ATOM    403  HB3 ASN X  20      41.781  32.571  40.860  0.00  0.00           H
ATOM    404  CG  ASN X  20      40.648  34.186  40.031  0.00  0.00           C
ATOM    405  OD1 ASN X  20      39.491  34.689  39.939  0.00  0.00           O
ATOM    406  ND2 ASN X  20      41.755  34.722  39.666  0.00  0.00           N
ATOM    407 HD21 ASN X  20      42.644  34.259  39.797  0.00  0.00           H
ATOM    408 HD22 ASN X  20      41.769  35.703  39.429  0.00  0.00           H
ATOM    409  C   ASN X  20      38.273  32.036  40.913  0.00  0.00           C
ATOM    410  O   ASN X  20      38.181  31.609  39.719  0.00  0.00           O
ATOM    411  N   PRO X  21      37.130  32.153  41.694  0.00  0.00           N
ATOM    412  CD  PRO X  21      37.051  32.505  43.068  0.00  0.00           C
ATOM    413  HD2 PRO X  21      37.810  31.918  43.585  0.00  0.00           H
ATOM    414  HD3 PRO X  21      37.243  33.565  43.235  0.00  0.00           H
ATOM    415  CG  PRO X  21      35.642  32.114  43.512  0.00  0.00           C
ATOM    416  HG2 PRO X  21      35.244  32.853  44.207  0.00  0.00           H
ATOM    417  HG3 PRO X  21      35.672  31.171  44.057  0.00  0.00           H
ATOM    418  CB  PRO X  21      34.876  32.083  42.253  0.00  0.00           C
ATOM    419  HB2 PRO X  21      34.637  33.137  42.106  0.00  0.00           H
ATOM    420  HB3 PRO X  21      34.017  31.441  42.446  0.00  0.00           H
ATOM    421  CA  PRO X  21      35.866  31.708  41.098  0.00  0.00           C
ATOM    422  HA  PRO X  21      35.832  30.619  41.063  0.00  0.00           H
ATOM    423  C   PRO X  21      35.435  32.388  39.781  0.00  0.00           C
ATOM    424  O   PRO X  21      34.733  31.871  38.938  0.00  0.00           O
ATOM    425  N   THR X  22      35.900  33.624  39.574  0.00  0.00           N
ATOM    426  H   THR X  22      36.381  34.065  40.344  0.00  0.00           H
ATOM    427  CA  THR X  22      35.419  34.505  38.447  0.00  0.00           C
ATOM    428  HA  THR X  22      34.361  34.306  38.280  0.00  0.00           H
ATOM    429  CB  THR X  22      35.525  36.001  38.933  0.00  0.00           C
ATOM    430  HB  THR X  22      34.958  36.269  39.824  0.00  0.00           H
ATOM    431  CG2 THR X  22      36.984  36.399  39.359  0.00  0.00           C
ATOM    432 HG21 THR X  22      37.268  35.777  40.208  0.00  0.00           H
ATOM    433 HG22 THR X  22      37.777  36.229  38.630  0.00  0.00           H
ATOM    434 HG23 THR X  22      36.974  37.446  39.660  0.00  0.00           H
ATOM    435  OG1 THR X  22      35.118  36.785  37.848  0.00  0.00           O
ATOM    436  HG1 THR X  22      34.885  37.679  38.111  0.00  0.00           H
ATOM    437  C   THR X  22      36.269  34.288  37.165  0.00  0.00           C
ATOM    438  O   THR X  22      35.757  34.440  36.020  0.00  0.00           O
ATOM    439  N   LEU X  23      37.482  33.694  37.234  0.00  0.00           N
ATOM    440  H   LEU X  23      37.853  33.460  38.144  0.00  0.00           H
ATOM    441  CA  LEU X  23      38.274  33.242  36.070  0.00  0.00           C
ATOM    442  HA  LEU X  23      38.227  33.946  35.239  0.00  0.00           H
ATOM    443  CB  LEU X  23      39.731  33.274  36.471  0.00  0.00           C
ATOM    444  HB2 LEU X  23      39.945  32.581  37.285  0.00  0.00           H
ATOM    445  HB3 LEU X  23      39.943  34.304  36.756  0.00  0.00           H
ATOM    446  CG  LEU X  23      40.661  32.789  35.385  0.00  0.00           C
ATOM    447  HG  LEU X  23      40.435  31.729  35.270  0.00  0.00           H
ATOM    448  CD1 LEU X  23      40.668  33.468  33.961  0.00  0.00           C
ATOM    449 HD11 LEU X  23      40.725  34.536  34.174  0.00  0.00           H
ATOM    450 HD12 LEU X  23      41.501  33.414  33.260  0.00  0.00           H
ATOM    451 HD13 LEU X  23      39.729  33.211  33.470  0.00  0.00           H
ATOM    452  CD2 LEU X  23      42.065  32.959  35.953  0.00  0.00           C
ATOM    453 HD21 LEU X  23      42.269  34.022  36.087  0.00  0.00           H
ATOM    454 HD22 LEU X  23      42.231  32.256  36.769  0.00  0.00           H
ATOM    455 HD23 LEU X  23      42.767  32.533  35.236  0.00  0.00           H
ATOM    456  C   LEU X  23      37.776  31.811  35.636  0.00  0.00           C
ATOM    457  O   LEU X  23      37.726  31.622  34.440  0.00  0.00           O
ATOM    458  N   LEU X  24      37.483  30.928  36.579  0.00  0.00           N
ATOM    459  H   LEU X  24      37.687  31.193  37.533  0.00  0.00           H
ATOM    460  CA  LEU X  24      36.849  29.673  36.360  0.00  0.00           C
ATOM    461  HA  LEU X  24      37.533  28.972  35.881  0.00  0.00           H
ATOM    462  CB  LEU X  24      36.688  28.959  37.767  0.00  0.00           C
ATOM    463  HB2 LEU X  24      36.033  28.104  37.602  0.00  0.00           H
ATOM    464  HB3 LEU X  24      36.135  29.594  38.459  0.00  0.00           H
ATOM    465  CG  LEU X  24      37.925  28.453  38.444  0.00  0.00           C
ATOM    466  HG  LEU X  24      38.633  29.281  38.494  0.00  0.00           H
ATOM    467  CD1 LEU X  24      37.613  28.120  39.842  0.00  0.00           C
ATOM    468 HD11 LEU X  24      36.947  27.258  39.802  0.00  0.00           H
ATOM    469 HD12 LEU X  24      38.491  27.798  40.402  0.00  0.00           H
ATOM    470 HD13 LEU X  24      37.255  28.905  40.508  0.00  0.00           H
ATOM    471  CD2 LEU X  24      38.520  27.255  37.758  0.00  0.00           C
ATOM    472 HD21 LEU X  24      37.828  26.414  37.718  0.00  0.00           H
ATOM    473 HD22 LEU X  24      38.746  27.478  36.715  0.00  0.00           H
ATOM    474 HD23 LEU X  24      39.365  26.855  38.318  0.00  0.00           H
ATOM    475  C   LEU X  24      35.382  29.796  35.740  0.00  0.00           C
ATOM    476  O   LEU X  24      34.992  29.050  34.851  0.00  0.00           O
ATOM    477  N   ALA X  25      34.516  30.699  36.297  0.00  0.00           N
ATOM    478  H   ALA X  25      34.784  31.047  37.207  0.00  0.00           H
ATOM    479  CA  ALA X  25      33.117  30.942  35.806  0.00  0.00           C
ATOM    480  HA  ALA X  25      32.509  30.057  35.993  0.00  0.00           H
ATOM    481  CB  ALA X  25      32.635  32.119  36.604  0.00  0.00           C
ATOM    482  HB1 ALA X  25      32.782  31.981  37.675  0.00  0.00           H
ATOM    483  HB2 ALA X  25      33.128  33.060  36.361  0.00  0.00           H
ATOM    484  HB3 ALA X  25      31.563  32.255  36.460  0.00  0.00           H
ATOM    485  C   ALA X  25      33.093  31.354  34.326  0.00  0.00           C
ATOM    486  O   ALA X  25      32.224  30.922  33.599  0.00  0.00           O
ATOM    487  N   ALA X  26      34.121  32.126  33.848  0.00  0.00           N
ATOM    488  H   ALA X  26      34.790  32.567  34.462  0.00  0.00           H
ATOM    489  CA  ALA X  26      34.342  32.492  32.405  0.00  0.00           C
ATOM    490  HA  ALA X  26      33.452  33.006  32.043  0.00  0.00           H
ATOM    491  CB  ALA X  26      35.498  33.443  32.438  0.00  0.00           C
ATOM    492  HB1 ALA X  26      36.347  33.018  32.973  0.00  0.00           H
ATOM    493  HB2 ALA X  26      35.732  33.696  31.403  0.00  0.00           H
ATOM    494  HB3 ALA X  26      35.314  34.389  32.946  0.00  0.00           H
ATOM    495  C   ALA X  26      34.511  31.338  31.410  0.00  0.00           C
ATOM    496  O   ALA X  26      34.256  31.531  30.225  0.00  0.00           O
ATOM    497  N   LEU X  27      34.943  30.146  31.870  0.00  0.00           N
ATOM    498  H   LEU X  27      35.152  30.065  32.855  0.00  0.00           H
ATOM    499  CA  LEU X  27      35.259  28.925  31.091  0.00  0.00           C
ATOM    500  HA  LEU X  27      35.909  29.124  30.239  0.00  0.00           H
ATOM    501  CB  LEU X  27      35.974  27.900  31.923  0.00  0.00           C
ATOM    502  HB2 LEU X  27      36.207  27.105  31.215  0.00  0.00           H
ATOM    503  HB3 LEU X  27      35.316  27.543  32.716  0.00  0.00           H
ATOM    504  CG  LEU X  27      37.311  28.370  32.516  0.00  0.00           C
ATOM    505  HG  LEU X  27      37.160  29.333  33.004  0.00  0.00           H
ATOM    506  CD1 LEU X  27      37.843  27.310  33.522  0.00  0.00           C
ATOM    507 HD11 LEU X  27      38.641  27.793  34.087  0.00  0.00           H
ATOM    508 HD12 LEU X  27      36.949  27.088  34.105  0.00  0.00           H
ATOM    509 HD13 LEU X  27      38.212  26.354  33.150  0.00  0.00           H
ATOM    510  CD2 LEU X  27      38.300  28.588  31.327  0.00  0.00           C
ATOM    511 HD21 LEU X  27      38.294  27.667  30.744  0.00  0.00           H
ATOM    512 HD22 LEU X  27      38.026  29.465  30.740  0.00  0.00           H
ATOM    513 HD23 LEU X  27      39.307  28.776  31.699  0.00  0.00           H
ATOM    514  C   LEU X  27      33.947  28.337  30.576  0.00  0.00           C
ATOM    515  O   LEU X  27      33.821  27.859  29.471  0.00  0.00           O
ATOM    516  N   GLU X  28      32.887  28.524  31.416  0.00  0.00           N
ATOM    517  H   GLU X  28      33.015  28.932  32.330  0.00  0.00           H
ATOM    518  CA  GLU X  28      31.527  28.103  31.213  0.00  0.00           C
ATOM    519  HA  GLU X  28      31.510  27.195  30.610  0.00  0.00           H
ATOM    520  CB  GLU X  28      30.905  27.881  32.558  0.00  0.00           C
ATOM    521  HB2 GLU X  28      29.940  27.411  32.366  0.00  0.00           H
ATOM    522  HB3 GLU X  28      30.744  28.817  33.092  0.00  0.00           H
ATOM    523  CG  GLU X  28      31.633  26.871  33.418  0.00  0.00           C
ATOM    524  HG2 GLU X  28      30.964  26.658  34.252  0.00  0.00           H
ATOM    525  HG3 GLU X  28      32.554  27.360  33.735  0.00  0.00           H
ATOM    526  CD  GLU X  28      32.134  25.573  32.762  0.00  0.00           C
ATOM    527  OE1 GLU X  28      33.297  25.229  33.028  0.00  0.00           O
ATOM    528  OE2 GLU X  28      31.316  25.004  31.993  0.00  0.00           O
ATOM    529  C   GLU X  28      30.787  29.076  30.260  0.00  0.00           C
ATOM    530  O   GLU X  28      29.529  29.052  30.171  0.00  0.00           O
ATOM    531  N   SER X  29      31.461  30.090  29.702  0.00  0.00           N
ATOM    532  H   SER X  29      32.437  30.264  29.896  0.00  0.00           H
ATOM    533  CA  SER X  29      30.930  30.850  28.620  0.00  0.00           C
ATOM    534  HA  SER X  29      30.169  30.260  28.108  0.00  0.00           H
ATOM    535  CB  SER X  29      30.129  32.073  29.188  0.00  0.00           C
ATOM    536  HB2 SER X  29      29.425  31.804  29.975  0.00  0.00           H
ATOM    537  HB3 SER X  29      29.584  32.500  28.346  0.00  0.00           H
ATOM    538  OG  SER X  29      30.997  32.947  29.760  0.00  0.00           O
ATOM    539  HG  SER X  29      31.399  33.490  29.078  0.00  0.00           H
ATOM    540  C   SER X  29      31.997  31.108  27.451  0.00  0.00           C
ATOM    541  O   SER X  29      32.197  32.243  27.001  0.00  0.00           O
ATOM    542  N   SER X  30      32.856  30.112  27.120  0.00  0.00           N
ATOM    543  H   SER X  30      32.638  29.238  27.577  0.00  0.00           H
ATOM    544  CA  SER X  30      34.141  30.372  26.436  0.00  0.00           C
ATOM    545  HA  SER X  30      33.985  31.220  25.769  0.00  0.00           H
ATOM    546  CB  SER X  30      35.282  30.742  27.389  0.00  0.00           C
ATOM    547  HB2 SER X  30      36.280  30.656  26.958  0.00  0.00           H
ATOM    548  HB3 SER X  30      35.210  30.024  28.206  0.00  0.00           H
ATOM    549  OG  SER X  30      35.035  32.021  27.868  0.00  0.00           O
ATOM    550  HG  SER X  30      34.827  31.864  28.792  0.00  0.00           H
ATOM    551  C   SER X  30      34.655  29.281  25.493  0.00  0.00           C
ATOM    552  O   SER X  30      35.589  28.593  25.780  0.00  0.00           O
ATOM    553  N   GLU X  31      34.051  29.137  24.279  0.00  0.00           N
ATOM    554  H   GLU X  31      33.272  29.767  24.148  0.00  0.00           H
ATOM    555  CA  GLU X  31      34.697  28.601  23.061  0.00  0.00           C
ATOM    556  HA  GLU X  31      34.605  27.517  22.990  0.00  0.00           H
ATOM    557  CB  GLU X  31      33.841  29.044  21.896  0.00  0.00           C
ATOM    558  HB2 GLU X  31      33.802  30.129  21.808  0.00  0.00           H
ATOM    559  HB3 GLU X  31      32.813  28.771  22.135  0.00  0.00           H
ATOM    560  CG  GLU X  31      34.152  28.440  20.496  0.00  0.00           C
ATOM    561  HG2 GLU X  31      33.272  28.279  19.873  0.00  0.00           H
ATOM    562  HG3 GLU X  31      34.433  27.392  20.606  0.00  0.00           H
ATOM    563  CD  GLU X  31      35.163  29.227  19.639  0.00  0.00           C
ATOM    564  OE1 GLU X  31      35.470  30.365  20.079  0.00  0.00           O
ATOM    565  OE2 GLU X  31      35.592  28.946  18.517  0.00  0.00           O
ATOM    566  C   GLU X  31      36.195  28.951  22.957  0.00  0.00           C
ATOM    567  O   GLU X  31      37.039  28.078  22.726  0.00  0.00           O
ATOM    568  N   THR X  32      36.472  30.273  23.226  0.00  0.00           N
ATOM    569  H   THR X  32      35.635  30.773  23.491  0.00  0.00           H
ATOM    570  CA  THR X  32      37.761  31.014  23.335  0.00  0.00           C
ATOM    571  HA  THR X  32      38.621  30.360  23.475  0.00  0.00           H
ATOM    572  CB  THR X  32      38.000  31.894  22.091  0.00  0.00           C
ATOM    573  HB  THR X  32      37.322  32.743  22.005  0.00  0.00           H
ATOM    574  CG2 THR X  32      39.484  32.327  22.217  0.00  0.00           C
ATOM    575 HG21 THR X  32      39.678  33.077  21.450  0.00  0.00           H
ATOM    576 HG22 THR X  32      39.700  32.809  23.170  0.00  0.00           H
ATOM    577 HG23 THR X  32      40.054  31.444  21.925  0.00  0.00           H
ATOM    578  OG1 THR X  32      37.857  31.031  20.984  0.00  0.00           O
ATOM    579  HG1 THR X  32      36.945  30.746  20.888  0.00  0.00           H
ATOM    580  C   THR X  32      37.610  31.887  24.575  0.00  0.00           C
ATOM    581  O   THR X  32      36.688  32.724  24.619  0.00  0.00           O
ATOM    582  N   ILE X  33      38.544  31.818  25.505  0.00  0.00           N
ATOM    583  H   ILE X  33      39.189  31.044  25.435  0.00  0.00           H
ATOM    584  CA  ILE X  33      38.761  32.787  26.569  0.00  0.00           C
ATOM    585  HA  ILE X  33      37.898  33.448  26.639  0.00  0.00           H
ATOM    586  CB  ILE X  33      38.849  32.064  27.920  0.00  0.00           C
ATOM    587  HB  ILE X  33      37.895  31.541  27.993  0.00  0.00           H
ATOM    588  CG2 ILE X  33      39.996  31.005  28.190  0.00  0.00           C
ATOM    589 HG21 ILE X  33      40.947  31.536  28.230  0.00  0.00           H
ATOM    590 HG22 ILE X  33      39.679  30.340  28.993  0.00  0.00           H
ATOM    591 HG23 ILE X  33      40.078  30.303  27.360  0.00  0.00           H
ATOM    592  CG1 ILE X  33      38.794  33.039  29.123  0.00  0.00           C
ATOM    593 HG12 ILE X  33      38.037  33.788  28.890  0.00  0.00           H
ATOM    594 HG13 ILE X  33      39.771  33.522  29.122  0.00  0.00           H
ATOM    595  CD1 ILE X  33      38.339  32.417  30.488  0.00  0.00           C
ATOM    596 HD11 ILE X  33      38.051  33.278  31.091  0.00  0.00           H
ATOM    597 HD12 ILE X  33      37.448  31.818  30.300  0.00  0.00           H
ATOM    598 HD13 ILE X  33      39.138  31.913  31.032  0.00  0.00           H
ATOM    599  C   ILE X  33      39.849  33.877  26.386  0.00  0.00           C
ATOM    600  O   ILE X  33      40.966  33.597  25.964  0.00  0.00           O
ATOM    601  N   TYR X  34      39.578  35.112  26.818  0.00  0.00           N
ATOM    602  H   TYR X  34      38.664  35.249  27.225  0.00  0.00           H
ATOM    603  CA  TYR X  34      40.455  36.291  26.722  0.00  0.00           C
ATOM    604  HA  TYR X  34      41.392  36.113  26.193  0.00  0.00           H
ATOM    605  CB  TYR X  34      39.742  37.375  25.822  0.00  0.00           C
ATOM    606  HB2 TYR X  34      40.275  38.326  25.831  0.00  0.00           H
ATOM    607  HB3 TYR X  34      38.783  37.412  26.338  0.00  0.00           H
ATOM    608  CG  TYR X  34      39.426  36.898  24.442  0.00  0.00           C
ATOM    609  CD1 TYR X  34      40.373  37.215  23.405  0.00  0.00           C
ATOM    610  HD1 TYR X  34      41.250  37.806  23.622  0.00  0.00           H
ATOM    611  CE1 TYR X  34      40.108  36.678  22.124  0.00  0.00           C
ATOM    612  HE1 TYR X  34      40.894  36.667  21.383  0.00  0.00           H
ATOM    613  CZ  TYR X  34      38.956  35.903  21.907  0.00  0.00           C
ATOM    614  OH  TYR X  34      38.726  35.480  20.622  0.00  0.00           O
ATOM    615  HH  TYR X  34      39.530  35.121  20.241  0.00  0.00           H
ATOM    616  CE2 TYR X  34      38.020  35.704  22.963  0.00  0.00           C
ATOM    617  HE2 TYR X  34      37.110  35.200  22.673  0.00  0.00           H
ATOM    618  CD2 TYR X  34      38.222  36.243  24.202  0.00  0.00           C
ATOM    619  HD2 TYR X  34      37.427  36.045  24.905  0.00  0.00           H
ATOM    620  C   TYR X  34      40.828  36.785  28.078  0.00  0.00           C
ATOM    621  O   TYR X  34      40.056  37.505  28.677  0.00  0.00           O
ATOM    622  N   PRO X  35      41.976  36.432  28.679  0.00  0.00           N
ATOM    623  CD  PRO X  35      42.858  35.358  28.215  0.00  0.00           C
ATOM    624  HD2 PRO X  35      42.378  34.379  28.231  0.00  0.00           H
ATOM    625  HD3 PRO X  35      43.267  35.676  27.256  0.00  0.00           H
ATOM    626  CG  PRO X  35      43.888  35.115  29.337  0.00  0.00           C
ATOM    627  HG2 PRO X  35      44.741  35.664  28.937  0.00  0.00           H
ATOM    628  HG3 PRO X  35      44.137  34.072  29.527  0.00  0.00           H
ATOM    629  CB  PRO X  35      43.200  35.804  30.525  0.00  0.00           C
ATOM    630  HB2 PRO X  35      43.928  36.161  31.254  0.00  0.00           H
ATOM    631  HB3 PRO X  35      42.654  34.990  31.002  0.00  0.00           H
ATOM    632  CA  PRO X  35      42.354  36.966  29.911  0.00  0.00           C
ATOM    633  HA  PRO X  35      41.511  37.026  30.600  0.00  0.00           H
ATOM    634  C   PRO X  35      43.188  38.336  29.729  0.00  0.00           C
ATOM    635  O   PRO X  35      44.177  38.425  29.006  0.00  0.00           O
ATOM    636  N   VAL X  36      42.679  39.436  30.336  0.00  0.00           N
ATOM    637  H   VAL X  36      41.912  39.171  30.937  0.00  0.00           H
ATOM    638  CA  VAL X  36      43.062  40.783  30.122  0.00  0.00           C
ATOM    639  HA  VAL X  36      43.832  40.793  29.351  0.00  0.00           H
ATOM    640  CB  VAL X  36      41.936  41.532  29.406  0.00  0.00           C
ATOM    641  HB  VAL X  36      40.972  41.512  29.914  0.00  0.00           H
ATOM    642  CG1 VAL X  36      42.280  43.017  29.104  0.00  0.00           C
ATOM    643 HG11 VAL X  36      41.640  43.476  28.350  0.00  0.00           H
ATOM    644 HG12 VAL X  36      42.141  43.666  29.969  0.00  0.00           H
ATOM    645 HG13 VAL X  36      43.264  43.084  28.640  0.00  0.00           H
ATOM    646  CG2 VAL X  36      41.728  40.852  28.014  0.00  0.00           C
ATOM    647 HG21 VAL X  36      40.991  41.472  27.503  0.00  0.00           H
ATOM    648 HG22 VAL X  36      42.660  40.801  27.451  0.00  0.00           H
ATOM    649 HG23 VAL X  36      41.376  39.842  28.221  0.00  0.00           H
ATOM    650  C   VAL X  36      43.322  41.464  31.427  0.00  0.00           C
ATOM    651  O   VAL X  36      42.522  41.324  32.370  0.00  0.00           O
ATOM    652  N   TYR X  37      44.399  42.293  31.494  0.00  0.00           N
ATOM    653  H   TYR X  37      45.070  42.187  30.747  0.00  0.00           H
ATOM    654  CA  TYR X  37      44.425  43.465  32.356  0.00  0.00           C
ATOM    655  HA  TYR X  37      43.467  43.483  32.875  0.00  0.00           H
ATOM    656  CB  TYR X  37      45.556  43.306  33.392  0.00  0.00           C
ATOM    657  HB2 TYR X  37      46.511  43.332  32.869  0.00  0.00           H
ATOM    658  HB3 TYR X  37      45.555  42.315  33.846  0.00  0.00           H
ATOM    659  CG  TYR X  37      45.555  44.375  34.482  0.00  0.00           C
ATOM    660  CD1 TYR X  37      46.412  45.493  34.342  0.00  0.00           C
ATOM    661  HD1 TYR X  37      46.966  45.749  33.451  0.00  0.00           H
ATOM    662  CE1 TYR X  37      46.557  46.465  35.389  0.00  0.00           C
ATOM    663  HE1 TYR X  37      47.169  47.341  35.231  0.00  0.00           H
ATOM    664  CZ  TYR X  37      45.909  46.241  36.603  0.00  0.00           C
ATOM    665  OH  TYR X  37      46.003  47.184  37.538  0.00  0.00           O
ATOM    666  HH  TYR X  37      45.892  46.852  38.432  0.00  0.00           H
ATOM    667  CE2 TYR X  37      45.065  45.111  36.743  0.00  0.00           C
ATOM    668  HE2 TYR X  37      44.465  45.095  37.641  0.00  0.00           H
ATOM    669  CD2 TYR X  37      44.939  44.111  35.728  0.00  0.00           C
ATOM    670  HD2 TYR X  37      44.379  43.195  35.849  0.00  0.00           H
ATOM    671  C   TYR X  37      44.585  44.797  31.573  0.00  0.00           C
ATOM    672  O   TYR X  37      45.130  44.905  30.486  0.00  0.00           O
ATOM    673  N   VAL X  38      44.048  45.918  32.083  0.00  0.00           N
ATOM    674  H   VAL X  38      43.486  45.846  32.919  0.00  0.00           H
ATOM    675  CA  VAL X  38      44.139  47.307  31.545  0.00  0.00           C
ATOM    676  HA  VAL X  38      44.740  47.241  30.638  0.00  0.00           H
ATOM    677  CB  VAL X  38      42.762  47.860  31.038  0.00  0.00           C
ATOM    678  HB  VAL X  38      42.136  48.169  31.875  0.00  0.00           H
ATOM    679  CG1 VAL X  38      43.016  49.164  30.129  0.00  0.00           C
ATOM    680 HG11 VAL X  38      43.331  50.000  30.754  0.00  0.00           H
ATOM    681 HG12 VAL X  38      43.813  48.924  29.426  0.00  0.00           H
ATOM    682 HG13 VAL X  38      42.135  49.510  29.589  0.00  0.00           H
ATOM    683  CG2 VAL X  38      41.949  46.839  30.185  0.00  0.00           C
ATOM    684 HG21 VAL X  38      40.997  47.249  29.845  0.00  0.00           H
ATOM    685 HG22 VAL X  38      42.640  46.605  29.375  0.00  0.00           H
ATOM    686 HG23 VAL X  38      41.630  45.977  30.771  0.00  0.00           H
ATOM    687  C   VAL X  38      44.943  48.364  32.311  0.00  0.00           C
ATOM    688  O   VAL X  38      44.673  48.690  33.497  0.00  0.00           O
ATOM    689  N   LEU X  39      45.859  49.078  31.689  0.00  0.00           N
ATOM    690  H   LEU X  39      46.035  48.868  30.717  0.00  0.00           H
ATOM    691  CA  LEU X  39      46.641  50.154  32.271  0.00  0.00           C
ATOM    692  HA  LEU X  39      46.844  49.860  33.301  0.00  0.00           H
ATOM    693  CB  LEU X  39      48.028  50.299  31.633  0.00  0.00           C
ATOM    694  HB2 LEU X  39      48.603  50.870  32.361  0.00  0.00           H
ATOM    695  HB3 LEU X  39      47.944  50.896  30.725  0.00  0.00           H
ATOM    696  CG  LEU X  39      48.826  48.945  31.538  0.00  0.00           C
ATOM    697  HG  LEU X  39      48.238  48.176  31.037  0.00  0.00           H
ATOM    698  CD1 LEU X  39      50.191  49.220  30.793  0.00  0.00           C
ATOM    699 HD11 LEU X  39      51.011  49.649  31.368  0.00  0.00           H
ATOM    700 HD12 LEU X  39      50.618  48.254  30.523  0.00  0.00           H
ATOM    701 HD13 LEU X  39      49.971  49.841  29.924  0.00  0.00           H
ATOM    702  CD2 LEU X  39      49.142  48.296  32.904  0.00  0.00           C
ATOM    703 HD21 LEU X  39      49.651  49.005  33.557  0.00  0.00           H
ATOM    704 HD22 LEU X  39      48.187  48.050  33.369  0.00  0.00           H
ATOM    705 HD23 LEU X  39      49.753  47.405  32.758  0.00  0.00           H
ATOM    706  C   LEU X  39      45.891  51.478  32.367  0.00  0.00           C
ATOM    707  O   LEU X  39      46.399  52.494  31.894  0.00  0.00           O
ATOM    708  N   ASP X  40      44.628  51.539  32.769  0.00  0.00           N
ATOM    709  H   ASP X  40      44.258  50.711  33.215  0.00  0.00           H
ATOM    710  CA  ASP X  40      43.777  52.799  32.695  0.00  0.00           C
ATOM    711  HA  ASP X  40      43.781  53.202  31.683  0.00  0.00           H
ATOM    712  CB  ASP X  40      42.370  52.227  32.981  0.00  0.00           C
ATOM    713  HB2 ASP X  40      42.347  51.817  33.991  0.00  0.00           H
ATOM    714  HB3 ASP X  40      42.163  51.422  32.276  0.00  0.00           H
ATOM    715  CG  ASP X  40      41.259  53.237  32.691  0.00  0.00           C
ATOM    716  OD1 ASP X  40      40.165  52.822  32.405  0.00  0.00           O
ATOM    717  OD2 ASP X  40      41.393  54.482  32.831  0.00  0.00           O
ATOM    718  C   ASP X  40      44.149  53.924  33.609  0.00  0.00           C
ATOM    719  O   ASP X  40      44.134  53.718  34.859  0.00  0.00           O
ATOM    720  N   ARG X  41      44.448  55.128  33.060  0.00  0.00           N
ATOM    721  H   ARG X  41      44.239  55.224  32.077  0.00  0.00           H
ATOM    722  CA  ARG X  41      44.999  56.254  33.796  0.00  0.00           C
ATOM    723  HA  ARG X  41      45.930  55.877  34.220  0.00  0.00           H
ATOM    724  CB  ARG X  41      45.205  57.490  32.967  0.00  0.00           C
ATOM    725  HB2 ARG X  41      45.477  58.318  33.622  0.00  0.00           H
ATOM    726  HB3 ARG X  41      44.301  57.830  32.463  0.00  0.00           H
ATOM    727  CG  ARG X  41      46.287  57.271  31.862  0.00  0.00           C
ATOM    728  HG2 ARG X  41      45.895  56.918  30.908  0.00  0.00           H
ATOM    729  HG3 ARG X  41      47.124  56.722  32.292  0.00  0.00           H
ATOM    730  CD  ARG X  41      46.702  58.618  31.371  0.00  0.00           C
ATOM    731  HD2 ARG X  41      47.467  58.342  30.645  0.00  0.00           H
ATOM    732  HD3 ARG X  41      47.104  59.229  32.180  0.00  0.00           H
ATOM    733  NE  ARG X  41      45.721  59.410  30.641  0.00  0.00           N
ATOM    734  HE  ARG X  41      44.873  58.921  30.394  0.00  0.00           H
ATOM    735  CZ  ARG X  41      45.784  60.690  30.318  0.00  0.00           C
ATOM    736  NH1 ARG X  41      46.846  61.451  30.402  0.00  0.00           N
ATOM    737 HH11 ARG X  41      46.804  62.456  30.308  0.00  0.00           H
ATOM    738 HH12 ARG X  41      47.735  61.127  30.754  0.00  0.00           H
ATOM    739  NH2 ARG X  41      44.699  61.149  29.771  0.00  0.00           N
ATOM    740 HH21 ARG X  41      44.651  61.981  29.201  0.00  0.00           H
ATOM    741 HH22 ARG X  41      43.911  60.517  29.787  0.00  0.00           H
ATOM    742  C   ARG X  41      44.140  56.657  34.977  0.00  0.00           C
ATOM    743  O   ARG X  41      44.693  57.028  35.998  0.00  0.00           O
ATOM    744  N   ARG X  42      42.791  56.408  34.913  0.00  0.00           N
ATOM    745  H   ARG X  42      42.447  55.862  34.137  0.00  0.00           H
ATOM    746  CA  ARG X  42      41.963  56.743  36.067  0.00  0.00           C
ATOM    747  HA  ARG X  42      42.128  57.792  36.315  0.00  0.00           H
ATOM    748  CB  ARG X  42      40.475  56.468  35.795  0.00  0.00           C
ATOM    749  HB2 ARG X  42      39.917  56.728  36.695  0.00  0.00           H
ATOM    750  HB3 ARG X  42      40.268  55.402  35.695  0.00  0.00           H
ATOM    751  CG  ARG X  42      39.895  57.226  34.545  0.00  0.00           C
ATOM    752  HG2 ARG X  42      40.510  57.052  33.662  0.00  0.00           H
ATOM    753  HG3 ARG X  42      40.037  58.305  34.606  0.00  0.00           H
ATOM    754  CD  ARG X  42      38.417  56.842  34.252  0.00  0.00           C
ATOM    755  HD2 ARG X  42      38.214  57.435  33.360  0.00  0.00           H
ATOM    756  HD3 ARG X  42      37.853  57.154  35.131  0.00  0.00           H
ATOM    757  NE  ARG X  42      38.276  55.368  34.045  0.00  0.00           N
ATOM    758  HE  ARG X  42      39.026  54.796  34.408  0.00  0.00           H
ATOM    759  CZ  ARG X  42      37.332  54.786  33.353  0.00  0.00           C
ATOM    760  NH1 ARG X  42      37.436  53.532  33.133  0.00  0.00           N
ATOM    761 HH11 ARG X  42      36.872  53.223  32.354  0.00  0.00           H
ATOM    762 HH12 ARG X  42      38.335  53.073  33.151  0.00  0.00           H
ATOM    763  NH2 ARG X  42      36.302  55.387  32.848  0.00  0.00           N
ATOM    764 HH21 ARG X  42      35.580  54.885  32.352  0.00  0.00           H
ATOM    765 HH22 ARG X  42      36.145  56.346  33.122  0.00  0.00           H
ATOM    766  C   ARG X  42      42.338  55.961  37.319  0.00  0.00           C
ATOM    767  O   ARG X  42      42.522  56.574  38.342  0.00  0.00           O
ATOM    768  N   PHE X  43      42.549  54.637  37.149  0.00  0.00           N
ATOM    769  H   PHE X  43      42.576  54.276  36.206  0.00  0.00           H
ATOM    770  CA  PHE X  43      42.592  53.700  38.251  0.00  0.00           C
ATOM    771  HA  PHE X  43      42.099  54.138  39.119  0.00  0.00           H
ATOM    772  CB  PHE X  43      41.684  52.450  37.944  0.00  0.00           C
ATOM    773  HB2 PHE X  43      41.709  51.771  38.797  0.00  0.00           H
ATOM    774  HB3 PHE X  43      42.079  51.999  37.034  0.00  0.00           H
ATOM    775  CG  PHE X  43      40.217  52.791  37.665  0.00  0.00           C
ATOM    776  CD1 PHE X  43      39.471  53.451  38.621  0.00  0.00           C
ATOM    777  HD1 PHE X  43      39.912  53.705  39.573  0.00  0.00           H
ATOM    778  CE1 PHE X  43      38.169  53.871  38.404  0.00  0.00           C
ATOM    779  HE1 PHE X  43      37.479  54.395  39.049  0.00  0.00           H
ATOM    780  CZ  PHE X  43      37.582  53.417  37.307  0.00  0.00           C
ATOM    781  HZ  PHE X  43      36.580  53.789  37.154  0.00  0.00           H
ATOM    782  CE2 PHE X  43      38.302  52.852  36.210  0.00  0.00           C
ATOM    783  HE2 PHE X  43      37.710  52.518  35.370  0.00  0.00           H
ATOM    784  CD2 PHE X  43      39.648  52.490  36.431  0.00  0.00           C
ATOM    785  HD2 PHE X  43      40.287  52.217  35.604  0.00  0.00           H
ATOM    786  C   PHE X  43      44.023  53.417  38.761  0.00  0.00           C
ATOM    787  O   PHE X  43      44.196  52.975  39.931  0.00  0.00           O
ATOM    788  N   LEU X  44      45.075  53.731  37.926  0.00  0.00           N
ATOM    789  H   LEU X  44      44.800  54.106  37.029  0.00  0.00           H
ATOM    790  CA  LEU X  44      46.505  53.807  38.272  0.00  0.00           C
ATOM    791  HA  LEU X  44      46.611  53.520  39.318  0.00  0.00           H
ATOM    792  CB  LEU X  44      47.314  52.836  37.445  0.00  0.00           C
ATOM    793  HB2 LEU X  44      48.367  52.949  37.703  0.00  0.00           H
ATOM    794  HB3 LEU X  44      47.198  53.140  36.405  0.00  0.00           H
ATOM    795  CG  LEU X  44      46.911  51.380  37.569  0.00  0.00           C
ATOM    796  HG  LEU X  44      45.839  51.361  37.369  0.00  0.00           H
ATOM    797  CD1 LEU X  44      47.594  50.399  36.602  0.00  0.00           C
ATOM    798 HD11 LEU X  44      47.207  50.617  35.606  0.00  0.00           H
ATOM    799 HD12 LEU X  44      48.680  50.340  36.674  0.00  0.00           H
ATOM    800 HD13 LEU X  44      47.246  49.420  36.930  0.00  0.00           H
ATOM    801  CD2 LEU X  44      47.175  50.788  39.030  0.00  0.00           C
ATOM    802 HD21 LEU X  44      46.830  49.756  39.095  0.00  0.00           H
ATOM    803 HD22 LEU X  44      48.212  50.823  39.362  0.00  0.00           H
ATOM    804 HD23 LEU X  44      46.511  51.304  39.724  0.00  0.00           H
ATOM    805  C   LEU X  44      47.168  55.218  38.304  0.00  0.00           C
ATOM    806  O   LEU X  44      48.379  55.214  38.635  0.00  0.00           O
ATOM    807  N   ALA X  45      46.424  56.293  38.052  0.00  0.00           N
ATOM    808  H   ALA X  45      45.448  56.284  37.792  0.00  0.00           H
ATOM    809  CA  ALA X  45      47.056  57.635  38.165  0.00  0.00           C
ATOM    810  HA  ALA X  45      47.852  57.523  38.901  0.00  0.00           H
ATOM    811  CB  ALA X  45      47.802  58.010  36.852  0.00  0.00           C
ATOM    812  HB1 ALA X  45      47.128  58.545  36.183  0.00  0.00           H
ATOM    813  HB2 ALA X  45      48.610  58.693  37.117  0.00  0.00           H
ATOM    814  HB3 ALA X  45      48.159  57.155  36.277  0.00  0.00           H
ATOM    815  C   ALA X  45      46.249  58.842  38.691  0.00  0.00           C
ATOM    816  O   ALA X  45      46.590  59.979  38.439  0.00  0.00           O
ATOM    817  N   SER X  46      45.134  58.590  39.355  0.00  0.00           N
ATOM    818  H   SER X  46      44.952  57.664  39.713  0.00  0.00           H
ATOM    819  CA  SER X  46      44.163  59.641  39.717  0.00  0.00           C
ATOM    820  HA  SER X  46      44.692  60.456  40.211  0.00  0.00           H
ATOM    821  CB  SER X  46      43.509  60.121  38.427  0.00  0.00           C
ATOM    822  HB2 SER X  46      42.680  59.453  38.193  0.00  0.00           H
ATOM    823  HB3 SER X  46      44.235  60.094  37.615  0.00  0.00           H
ATOM    824  OG  SER X  46      42.997  61.400  38.611  0.00  0.00           O
ATOM    825  HG  SER X  46      42.238  61.316  39.192  0.00  0.00           H
ATOM    826  C   SER X  46      43.157  59.348  40.815  0.00  0.00           C
ATOM    827  O   SER X  46      42.939  60.183  41.708  0.00  0.00           O
ATOM    828  N   ALA X  47      42.438  58.134  40.770  0.00  0.00           N
ATOM    829  H   ALA X  47      42.712  57.429  40.101  0.00  0.00           H
ATOM    830  CA  ALA X  47      41.353  57.773  41.675  0.00  0.00           C
ATOM    831  HA  ALA X  47      40.641  58.597  41.638  0.00  0.00           H
ATOM    832  CB  ALA X  47      40.709  56.496  41.190  0.00  0.00           C
ATOM    833  HB1 ALA X  47      40.607  56.710  40.126  0.00  0.00           H
ATOM    834  HB2 ALA X  47      41.492  55.740  41.244  0.00  0.00           H
ATOM    835  HB3 ALA X  47      39.857  56.095  41.739  0.00  0.00           H
ATOM    836  C   ALA X  47      41.809  57.612  43.115  0.00  0.00           C
ATOM    837  O   ALA X  47      41.023  57.926  43.987  0.00  0.00           O
ATOM    838  N   MET X  48      42.978  56.963  43.383  0.00  0.00           N
ATOM    839  H   MET X  48      43.408  56.705  42.506  0.00  0.00           H
ATOM    840  CA  MET X  48      43.690  56.758  44.678  0.00  0.00           C
ATOM    841  HA  MET X  48      43.370  57.539  45.367  0.00  0.00           H
ATOM    842  CB  MET X  48      43.280  55.438  45.278  0.00  0.00           C
ATOM    843  HB2 MET X  48      42.191  55.446  45.225  0.00  0.00           H
ATOM    844  HB3 MET X  48      43.467  55.370  46.349  0.00  0.00           H
ATOM    845  CG  MET X  48      43.886  54.172  44.845  0.00  0.00           C
ATOM    846  HG2 MET X  48      43.590  53.291  45.414  0.00  0.00           H
ATOM    847  HG3 MET X  48      44.955  54.354  44.956  0.00  0.00           H
ATOM    848  SD  MET X  48      43.570  53.806  43.099  0.00  0.00           S
ATOM    849  CE  MET X  48      41.772  53.636  42.992  0.00  0.00           C
ATOM    850  HE1 MET X  48      41.349  54.488  43.525  0.00  0.00           H
ATOM    851  HE2 MET X  48      41.415  53.499  41.972  0.00  0.00           H
ATOM    852  HE3 MET X  48      41.567  52.670  43.454  0.00  0.00           H
ATOM    853  C   MET X  48      45.214  56.932  44.505  0.00  0.00           C
ATOM    854  O   MET X  48      45.714  56.743  43.400  0.00  0.00           O
ATOM    855  N   HID X  49      45.939  57.258  45.521  0.00  0.00           N
ATOM    856  H   HID X  49      45.506  57.371  46.427  0.00  0.00           H
ATOM    857  CA  HID X  49      47.343  57.530  45.329  0.00  0.00           C
ATOM    858  HA  HID X  49      47.437  58.127  44.422  0.00  0.00           H
ATOM    859  CB  HID X  49      47.881  58.322  46.525  0.00  0.00           C
ATOM    860  HB2 HID X  49      48.944  58.502  46.364  0.00  0.00           H
ATOM    861  HB3 HID X  49      47.695  57.753  47.435  0.00  0.00           H
ATOM    862  CG  HID X  49      47.162  59.685  46.725  0.00  0.00           C
ATOM    863  ND1 HID X  49      45.994  59.993  47.398  0.00  0.00           N
ATOM    864  HD1 HID X  49      45.593  59.312  48.026  0.00  0.00           H
ATOM    865  CE1 HID X  49      45.805  61.307  47.510  0.00  0.00           C
ATOM    866  HE1 HID X  49      44.974  61.737  48.049  0.00  0.00           H
ATOM    867  NE2 HID X  49      46.671  61.909  46.677  0.00  0.00           N
ATOM    868  CD2 HID X  49      47.551  60.885  46.173  0.00  0.00           C
ATOM    869  HD2 HID X  49      48.434  61.028  45.568  0.00  0.00           H
ATOM    870  C   HID X  49      48.206  56.282  45.033  0.00  0.00           C
ATOM    871  O   HID X  49      48.135  55.213  45.661  0.00  0.00           O
ATOM    872  N   ILE X  50      49.083  56.366  44.030  0.00  0.00           N
ATOM    873  H   ILE X  50      49.249  57.255  43.581  0.00  0.00           H
ATOM    874  CA  ILE X  50      50.038  55.326  43.642  0.00  0.00           C
ATOM    875  HA  ILE X  50      49.929  54.495  44.338  0.00  0.00           H
ATOM    876  CB  ILE X  50      49.706  54.838  42.215  0.00  0.00           C
ATOM    877  HB  ILE X  50      50.075  55.646  41.584  0.00  0.00           H
ATOM    878  CG2 ILE X  50      50.617  53.647  41.796  0.00  0.00           C
ATOM    879 HG21 ILE X  50      50.431  53.404  40.750  0.00  0.00           H
ATOM    880 HG22 ILE X  50      51.646  53.867  42.082  0.00  0.00           H
ATOM    881 HG23 ILE X  50      50.296  52.788  42.387  0.00  0.00           H
ATOM    882  CG1 ILE X  50      48.228  54.518  41.778  0.00  0.00           C
ATOM    883 HG12 ILE X  50      48.230  54.039  40.799  0.00  0.00           H
ATOM    884 HG13 ILE X  50      47.638  55.427  41.656  0.00  0.00           H
ATOM    885  CD1 ILE X  50      47.532  53.577  42.751  0.00  0.00           C
ATOM    886 HD11 ILE X  50      46.451  53.537  42.611  0.00  0.00           H
ATOM    887 HD12 ILE X  50      47.977  52.583  42.792  0.00  0.00           H
ATOM    888 HD13 ILE X  50      47.542  53.878  43.799  0.00  0.00           H
ATOM    889  C   ILE X  50      51.447  55.874  43.808  0.00  0.00           C
ATOM    890  O   ILE X  50      51.736  56.817  43.084  0.00  0.00           O
ATOM    891  N   GLY X  51      52.298  55.222  44.543  0.00  0.00           N
ATOM    892  H   GLY X  51      51.993  54.434  45.096  0.00  0.00           H
ATOM    893  CA  GLY X  51      53.742  55.472  44.426  0.00  0.00           C
ATOM    894  HA2 GLY X  51      53.957  56.468  44.040  0.00  0.00           H
ATOM    895  HA3 GLY X  51      54.121  55.374  45.444  0.00  0.00           H
ATOM    896  C   GLY X  51      54.498  54.586  43.564  0.00  0.00           C
ATOM    897  O   GLY X  51      53.989  53.615  42.934  0.00  0.00           O
ATOM    898  N   ALA X  52      55.835  54.783  43.523  0.00  0.00           N
ATOM    899  H   ALA X  52      56.143  55.470  44.197  0.00  0.00           H
ATOM    900  CA  ALA X  52      56.803  53.847  42.724  0.00  0.00           C
ATOM    901  HA  ALA X  52      56.306  53.755  41.758  0.00  0.00           H
ATOM    902  CB  ALA X  52      58.206  54.443  42.567  0.00  0.00           C
ATOM    903  HB1 ALA X  52      58.693  54.570  43.534  0.00  0.00           H
ATOM    904  HB2 ALA X  52      58.795  53.881  41.842  0.00  0.00           H
ATOM    905  HB3 ALA X  52      58.107  55.338  41.953  0.00  0.00           H
ATOM    906  C   ALA X  52      56.781  52.372  43.246  0.00  0.00           C
ATOM    907  O   ALA X  52      56.799  51.486  42.368  0.00  0.00           O
ATOM    908  N   LEU X  53      56.734  52.112  44.508  0.00  0.00           N
ATOM    909  H   LEU X  53      56.855  52.910  45.115  0.00  0.00           H
ATOM    910  CA  LEU X  53      56.875  50.782  45.163  0.00  0.00           C
ATOM    911  HA  LEU X  53      57.722  50.281  44.695  0.00  0.00           H
ATOM    912  CB  LEU X  53      57.134  50.953  46.687  0.00  0.00           C
ATOM    913  HB2 LEU X  53      56.472  50.366  47.324  0.00  0.00           H
ATOM    914  HB3 LEU X  53      57.009  51.995  46.982  0.00  0.00           H
ATOM    915  CG  LEU X  53      58.639  50.604  47.058  0.00  0.00           C
ATOM    916  HG  LEU X  53      59.224  50.764  46.152  0.00  0.00           H
ATOM    917  CD1 LEU X  53      59.248  51.568  48.114  0.00  0.00           C
ATOM    918 HD11 LEU X  53      60.270  51.201  48.209  0.00  0.00           H
ATOM    919 HD12 LEU X  53      59.195  52.580  47.711  0.00  0.00           H
ATOM    920 HD13 LEU X  53      58.830  51.483  49.117  0.00  0.00           H
ATOM    921  CD2 LEU X  53      58.751  49.139  47.545  0.00  0.00           C
ATOM    922 HD21 LEU X  53      57.945  48.888  48.235  0.00  0.00           H
ATOM    923 HD22 LEU X  53      58.650  48.498  46.669  0.00  0.00           H
ATOM    924 HD23 LEU X  53      59.712  49.105  48.057  0.00  0.00           H
ATOM    925  C   LEU X  53      55.524  50.022  44.983  0.00  0.00           C
ATOM    926  O   LEU X  53      55.617  48.817  44.722  0.00  0.00           O
ATOM    927  N   ARG X  54      54.404  50.691  45.010  0.00  0.00           N
ATOM    928  H   ARG X  54      54.370  51.602  45.445  0.00  0.00           H
ATOM    929  CA  ARG X  54      53.103  50.230  44.361  0.00  0.00           C
ATOM    930  HA  ARG X  54      52.816  49.277  44.804  0.00  0.00           H
ATOM    931  CB  ARG X  54      51.957  51.106  44.753  0.00  0.00           C
ATOM    932  HB2 ARG X  54      52.058  52.078  44.271  0.00  0.00           H
ATOM    933  HB3 ARG X  54      52.163  51.163  45.822  0.00  0.00           H
ATOM    934  CG  ARG X  54      50.639  50.409  44.405  0.00  0.00           C
ATOM    935  HG2 ARG X  54      50.748  49.353  44.157  0.00  0.00           H
ATOM    936  HG3 ARG X  54      50.275  50.854  43.479  0.00  0.00           H
ATOM    937  CD  ARG X  54      49.707  50.480  45.636  0.00  0.00           C
ATOM    938  HD2 ARG X  54      50.204  50.436  46.605  0.00  0.00           H
ATOM    939  HD3 ARG X  54      49.150  49.547  45.549  0.00  0.00           H
ATOM    940  NE  ARG X  54      48.856  51.703  45.648  0.00  0.00           N
ATOM    941  HE  ARG X  54      49.323  52.597  45.604  0.00  0.00           H
ATOM    942  CZ  ARG X  54      47.666  51.744  46.205  0.00  0.00           C
ATOM    943  NH1 ARG X  54      47.097  52.878  46.423  0.00  0.00           N
ATOM    944 HH11 ARG X  54      46.130  52.936  46.709  0.00  0.00           H
ATOM    945 HH12 ARG X  54      47.591  53.711  46.135  0.00  0.00           H
ATOM    946  NH2 ARG X  54      47.140  50.562  46.560  0.00  0.00           N
ATOM    947 HH21 ARG X  54      46.301  50.591  47.121  0.00  0.00           H
ATOM    948 HH22 ARG X  54      47.481  49.663  46.252  0.00  0.00           H
ATOM    949  C   ARG X  54      53.231  49.830  42.877  0.00  0.00           C
ATOM    950  O   ARG X  54      52.942  48.676  42.583  0.00  0.00           O
ATOM    951  N   TRP X  55      53.712  50.693  41.931  0.00  0.00           N
ATOM    952  H   TRP X  55      53.782  51.620  42.326  0.00  0.00           H
ATOM    953  CA  TRP X  55      53.848  50.272  40.575  0.00  0.00           C
ATOM    954  HA  TRP X  55      52.842  50.091  40.198  0.00  0.00           H
ATOM    955  CB  TRP X  55      54.511  51.379  39.798  0.00  0.00           C
ATOM    956  HB2 TRP X  55      55.057  50.870  39.004  0.00  0.00           H
ATOM    957  HB3 TRP X  55      55.311  51.870  40.352  0.00  0.00           H
ATOM    958  CG  TRP X  55      53.568  52.404  39.223  0.00  0.00           C
ATOM    959  CD1 TRP X  55      53.392  53.649  39.764  0.00  0.00           C
ATOM    960  HD1 TRP X  55      53.969  54.186  40.502  0.00  0.00           H
ATOM    961  NE1 TRP X  55      52.504  54.273  38.920  0.00  0.00           N
ATOM    962  HE1 TRP X  55      52.095  55.172  39.132  0.00  0.00           H
ATOM    963  CE2 TRP X  55      51.872  53.456  38.028  0.00  0.00           C
ATOM    964  CZ2 TRP X  55      50.863  53.612  37.137  0.00  0.00           C
ATOM    965  HZ2 TRP X  55      50.315  54.534  37.015  0.00  0.00           H
ATOM    966  CH2 TRP X  55      50.404  52.506  36.303  0.00  0.00           C
ATOM    967  HH2 TRP X  55      49.630  52.582  35.553  0.00  0.00           H
ATOM    968  CZ3 TRP X  55      51.138  51.310  36.431  0.00  0.00           C
ATOM    969  HZ3 TRP X  55      50.898  50.419  35.870  0.00  0.00           H
ATOM    970  CE3 TRP X  55      52.227  51.136  37.374  0.00  0.00           C
ATOM    971  HE3 TRP X  55      52.755  50.196  37.438  0.00  0.00           H
ATOM    972  CD2 TRP X  55      52.534  52.203  38.214  0.00  0.00           C
ATOM    973  C   TRP X  55      54.623  48.960  40.403  0.00  0.00           C
ATOM    974  O   TRP X  55      54.291  48.151  39.583  0.00  0.00           O
ATOM    975  N   HID X  56      55.693  48.656  41.176  0.00  0.00           N
ATOM    976  H   HID X  56      55.959  49.327  41.882  0.00  0.00           H
ATOM    977  CA  HID X  56      56.537  47.461  40.995  0.00  0.00           C
ATOM    978  HA  HID X  56      56.515  47.290  39.918  0.00  0.00           H
ATOM    979  CB  HID X  56      57.879  47.615  41.600  0.00  0.00           C
ATOM    980  HB2 HID X  56      58.349  46.642  41.742  0.00  0.00           H
ATOM    981  HB3 HID X  56      57.852  47.951  42.637  0.00  0.00           H
ATOM    982  CG  HID X  56      58.796  48.631  41.045  0.00  0.00           C
ATOM    983  ND1 HID X  56      58.622  50.003  41.004  0.00  0.00           N
ATOM    984  HD1 HID X  56      58.021  50.561  41.593  0.00  0.00           H
ATOM    985  CE1 HID X  56      59.722  50.530  40.369  0.00  0.00           C
ATOM    986  HE1 HID X  56      59.934  51.589  40.343  0.00  0.00           H
ATOM    987  NE2 HID X  56      60.673  49.612  40.077  0.00  0.00           N
ATOM    988  CD2 HID X  56      60.088  48.383  40.492  0.00  0.00           C
ATOM    989  HD2 HID X  56      60.512  47.390  40.490  0.00  0.00           H
ATOM    990  C   HID X  56      55.826  46.236  41.590  0.00  0.00           C
ATOM    991  O   HID X  56      55.729  45.201  40.960  0.00  0.00           O
ATOM    992  N   PHE X  57      55.125  46.382  42.710  0.00  0.00           N
ATOM    993  H   PHE X  57      54.968  47.231  43.234  0.00  0.00           H
ATOM    994  CA  PHE X  57      54.664  45.137  43.317  0.00  0.00           C
ATOM    995  HA  PHE X  57      55.407  44.340  43.305  0.00  0.00           H
ATOM    996  CB  PHE X  57      54.372  45.502  44.835  0.00  0.00           C
ATOM    997  HB2 PHE X  57      53.708  46.367  44.810  0.00  0.00           H
ATOM    998  HB3 PHE X  57      55.228  45.830  45.424  0.00  0.00           H
ATOM    999  CG  PHE X  57      53.737  44.342  45.608  0.00  0.00           C
ATOM   1000  CD1 PHE X  57      52.504  44.509  46.229  0.00  0.00           C
ATOM   1001  HD1 PHE X  57      51.945  45.423  46.095  0.00  0.00           H
ATOM   1002  CE1 PHE X  57      52.050  43.474  47.105  0.00  0.00           C
ATOM   1003  HE1 PHE X  57      51.122  43.593  47.646  0.00  0.00           H
ATOM   1004  CZ  PHE X  57      52.671  42.186  47.150  0.00  0.00           C
ATOM   1005  HZ  PHE X  57      52.253  41.393  47.752  0.00  0.00           H
ATOM   1006  CE2 PHE X  57      53.920  42.069  46.573  0.00  0.00           C
ATOM   1007  HE2 PHE X  57      54.578  41.218  46.672  0.00  0.00           H
ATOM   1008  CD2 PHE X  57      54.510  43.164  45.800  0.00  0.00           C
ATOM   1009  HD2 PHE X  57      55.516  43.104  45.409  0.00  0.00           H
ATOM   1010  C   PHE X  57      53.398  44.556  42.538  0.00  0.00           C
ATOM   1011  O   PHE X  57      53.291  43.332  42.548  0.00  0.00           O
ATOM   1012  N   LEU X  58      52.652  45.492  41.901  0.00  0.00           N
ATOM   1013  H   LEU X  58      52.903  46.469  41.921  0.00  0.00           H
ATOM   1014  CA  LEU X  58      51.608  45.012  40.962  0.00  0.00           C
ATOM   1015  HA  LEU X  58      50.990  44.307  41.517  0.00  0.00           H
ATOM   1016  CB  LEU X  58      50.805  46.286  40.636  0.00  0.00           C
ATOM   1017  HB2 LEU X  58      51.502  47.047  40.288  0.00  0.00           H
ATOM   1018  HB3 LEU X  58      50.294  46.601  41.546  0.00  0.00           H
ATOM   1019  CG  LEU X  58      49.758  46.055  39.577  0.00  0.00           C
ATOM   1020  HG  LEU X  58      50.098  45.565  38.664  0.00  0.00           H
ATOM   1021  CD1 LEU X  58      48.590  45.277  39.999  0.00  0.00           C
ATOM   1022 HD11 LEU X  58      48.137  45.746  40.873  0.00  0.00           H
ATOM   1023 HD12 LEU X  58      47.933  45.261  39.129  0.00  0.00           H
ATOM   1024 HD13 LEU X  58      48.900  44.255  40.214  0.00  0.00           H
ATOM   1025  CD2 LEU X  58      49.289  47.369  39.084  0.00  0.00           C
ATOM   1026 HD21 LEU X  58      48.631  47.855  39.805  0.00  0.00           H
ATOM   1027 HD22 LEU X  58      50.149  47.997  38.851  0.00  0.00           H
ATOM   1028 HD23 LEU X  58      48.648  47.197  38.219  0.00  0.00           H
ATOM   1029  C   LEU X  58      52.144  44.364  39.695  0.00  0.00           C
ATOM   1030  O   LEU X  58      51.629  43.289  39.323  0.00  0.00           O
ATOM   1031  N   LEU X  59      53.016  45.048  38.981  0.00  0.00           N
ATOM   1032  H   LEU X  59      53.369  45.920  39.347  0.00  0.00           H
ATOM   1033  CA  LEU X  59      53.608  44.600  37.782  0.00  0.00           C
ATOM   1034  HA  LEU X  59      52.787  44.510  37.070  0.00  0.00           H
ATOM   1035  CB  LEU X  59      54.566  45.607  37.209  0.00  0.00           C
ATOM   1036  HB2 LEU X  59      55.244  45.035  36.576  0.00  0.00           H
ATOM   1037  HB3 LEU X  59      55.131  45.999  38.055  0.00  0.00           H
ATOM   1038  CG  LEU X  59      53.872  46.794  36.446  0.00  0.00           C
ATOM   1039  HG  LEU X  59      53.158  47.250  37.131  0.00  0.00           H
ATOM   1040  CD1 LEU X  59      54.873  47.922  36.077  0.00  0.00           C
ATOM   1041 HD11 LEU X  59      55.490  48.149  36.946  0.00  0.00           H
ATOM   1042 HD12 LEU X  59      55.423  47.550  35.213  0.00  0.00           H
ATOM   1043 HD13 LEU X  59      54.241  48.793  35.900  0.00  0.00           H
ATOM   1044  CD2 LEU X  59      53.159  46.507  35.090  0.00  0.00           C
ATOM   1045 HD21 LEU X  59      52.823  47.467  34.698  0.00  0.00           H
ATOM   1046 HD22 LEU X  59      53.951  46.102  34.460  0.00  0.00           H
ATOM   1047 HD23 LEU X  59      52.308  45.842  35.236  0.00  0.00           H
ATOM   1048  C   LEU X  59      54.406  43.298  37.984  0.00  0.00           C
ATOM   1049  O   LEU X  59      54.079  42.370  37.258  0.00  0.00           O
ATOM   1050  N   GLN X  60      55.212  43.160  39.048  0.00  0.00           N
ATOM   1051  H   GLN X  60      55.361  44.011  39.571  0.00  0.00           H
ATOM   1052  CA  GLN X  60      55.852  41.890  39.434  0.00  0.00           C
ATOM   1053  HA  GLN X  60      56.434  41.548  38.578  0.00  0.00           H
ATOM   1054  CB  GLN X  60      56.746  41.957  40.702  0.00  0.00           C
ATOM   1055  HB2 GLN X  60      57.083  40.964  41.001  0.00  0.00           H
ATOM   1056  HB3 GLN X  60      56.248  42.406  41.561  0.00  0.00           H
ATOM   1057  CG  GLN X  60      58.031  42.741  40.535  0.00  0.00           C
ATOM   1058  HG2 GLN X  60      57.828  43.739  40.147  0.00  0.00           H
ATOM   1059  HG3 GLN X  60      58.746  42.343  39.816  0.00  0.00           H
ATOM   1060  CD  GLN X  60      58.762  42.898  41.884  0.00  0.00           C
ATOM   1061  OE1 GLN X  60      58.413  42.305  42.902  0.00  0.00           O
ATOM   1062  NE2 GLN X  60      59.539  43.938  41.931  0.00  0.00           N
ATOM   1063 HE21 GLN X  60      59.806  44.474  41.118  0.00  0.00           H
ATOM   1064 HE22 GLN X  60      60.014  44.037  42.817  0.00  0.00           H
ATOM   1065  C   GLN X  60      54.848  40.780  39.554  0.00  0.00           C
ATOM   1066  O   GLN X  60      55.195  39.669  39.282  0.00  0.00           O
ATOM   1067  N   SER X  61      53.586  41.085  39.955  0.00  0.00           N
ATOM   1068  H   SER X  61      53.387  42.075  39.970  0.00  0.00           H
ATOM   1069  CA  SER X  61      52.491  40.107  40.132  0.00  0.00           C
ATOM   1070  HA  SER X  61      52.909  39.149  40.442  0.00  0.00           H
ATOM   1071  CB  SER X  61      51.466  40.578  41.236  0.00  0.00           C
ATOM   1072  HB2 SER X  61      50.651  39.865  41.364  0.00  0.00           H
ATOM   1073  HB3 SER X  61      50.864  41.379  40.807  0.00  0.00           H
ATOM   1074  OG  SER X  61      52.190  40.999  42.369  0.00  0.00           O
ATOM   1075  HG  SER X  61      52.313  41.947  42.449  0.00  0.00           H
ATOM   1076  C   SER X  61      51.810  39.776  38.792  0.00  0.00           C
ATOM   1077  O   SER X  61      51.538  38.543  38.609  0.00  0.00           O
ATOM   1078  N   LEU X  62      51.496  40.743  37.975  0.00  0.00           N
ATOM   1079  H   LEU X  62      51.862  41.655  38.211  0.00  0.00           H
ATOM   1080  CA  LEU X  62      51.104  40.430  36.582  0.00  0.00           C
ATOM   1081  HA  LEU X  62      50.174  39.861  36.563  0.00  0.00           H
ATOM   1082  CB  LEU X  62      50.805  41.697  35.814  0.00  0.00           C
ATOM   1083  HB2 LEU X  62      50.674  41.378  34.781  0.00  0.00           H
ATOM   1084  HB3 LEU X  62      51.632  42.403  35.736  0.00  0.00           H
ATOM   1085  CG  LEU X  62      49.583  42.576  36.274  0.00  0.00           C
ATOM   1086  HG  LEU X  62      49.447  42.585  37.355  0.00  0.00           H
ATOM   1087  CD1 LEU X  62      49.859  44.028  35.818  0.00  0.00           C
ATOM   1088 HD11 LEU X  62      49.891  44.049  34.729  0.00  0.00           H
ATOM   1089 HD12 LEU X  62      49.000  44.658  36.045  0.00  0.00           H
ATOM   1090 HD13 LEU X  62      50.738  44.518  36.237  0.00  0.00           H
ATOM   1091  CD2 LEU X  62      48.287  42.098  35.610  0.00  0.00           C
ATOM   1092 HD21 LEU X  62      48.466  42.046  34.536  0.00  0.00           H
ATOM   1093 HD22 LEU X  62      48.033  41.123  36.024  0.00  0.00           H
ATOM   1094 HD23 LEU X  62      47.459  42.795  35.743  0.00  0.00           H
ATOM   1095  C   LEU X  62      52.117  39.626  35.867  0.00  0.00           C
ATOM   1096  O   LEU X  62      51.668  38.686  35.145  0.00  0.00           O
ATOM   1097  N   GLU X  63      53.398  39.887  36.007  0.00  0.00           N
ATOM   1098  H   GLU X  63      53.824  40.628  36.545  0.00  0.00           H
ATOM   1099  CA  GLU X  63      54.371  39.050  35.427  0.00  0.00           C
ATOM   1100  HA  GLU X  63      54.208  39.109  34.350  0.00  0.00           H
ATOM   1101  CB  GLU X  63      55.702  39.785  35.671  0.00  0.00           C
ATOM   1102  HB2 GLU X  63      55.989  39.659  36.715  0.00  0.00           H
ATOM   1103  HB3 GLU X  63      55.722  40.864  35.524  0.00  0.00           H
ATOM   1104  CG  GLU X  63      56.912  39.183  34.918  0.00  0.00           C
ATOM   1105  HG2 GLU X  63      56.991  38.100  35.017  0.00  0.00           H
ATOM   1106  HG3 GLU X  63      57.818  39.482  35.444  0.00  0.00           H
ATOM   1107  CD  GLU X  63      56.967  39.646  33.493  0.00  0.00           C
ATOM   1108  OE1 GLU X  63      56.725  38.735  32.701  0.00  0.00           O
ATOM   1109  OE2 GLU X  63      57.413  40.746  33.185  0.00  0.00           O
ATOM   1110  C   GLU X  63      54.348  37.635  35.868  0.00  0.00           C
ATOM   1111  O   GLU X  63      54.292  36.711  35.117  0.00  0.00           O
ATOM   1112  N   ASH X  64      54.351  37.435  37.155  0.00  0.00           N
ATOM   1113  H   ASH X  64      54.508  38.204  37.790  0.00  0.00           H
ATOM   1114  CA  ASH X  64      54.070  36.131  37.700  0.00  0.00           C
ATOM   1115  HA  ASH X  64      54.901  35.505  37.372  0.00  0.00           H
ATOM   1116  CB  ASH X  64      54.074  36.147  39.196  0.00  0.00           C
ATOM   1117  HB2 ASH X  64      53.164  36.573  39.619  0.00  0.00           H
ATOM   1118  HB3 ASH X  64      54.897  36.786  39.516  0.00  0.00           H
ATOM   1119  CG  ASH X  64      54.248  34.817  39.840  0.00  0.00           C
ATOM   1120  OD1 ASH X  64      53.260  34.345  40.480  0.00  0.00           O
ATOM   1121  OD2 ASH X  64      55.472  34.226  39.735  0.00  0.00           O
ATOM   1122  HD2 ASH X  64      56.065  34.793  39.236  0.00  0.00           H
ATOM   1123  C   ASH X  64      52.802  35.403  37.146  0.00  0.00           C
ATOM   1124  O   ASH X  64      52.828  34.216  36.854  0.00  0.00           O
ATOM   1125  N   LEU X  65      51.739  36.135  36.885  0.00  0.00           N
ATOM   1126  H   LEU X  65      51.790  37.102  37.171  0.00  0.00           H
ATOM   1127  CA  LEU X  65      50.518  35.569  36.473  0.00  0.00           C
ATOM   1128  HA  LEU X  65      50.210  34.740  37.111  0.00  0.00           H
ATOM   1129  CB  LEU X  65      49.425  36.602  36.585  0.00  0.00           C
ATOM   1130  HB2 LEU X  65      49.804  37.485  36.070  0.00  0.00           H
ATOM   1131  HB3 LEU X  65      49.316  36.853  37.640  0.00  0.00           H
ATOM   1132  CG  LEU X  65      48.150  36.399  35.916  0.00  0.00           C
ATOM   1133  HG  LEU X  65      48.268  36.444  34.833  0.00  0.00           H
ATOM   1134  CD1 LEU X  65      47.350  35.214  36.288  0.00  0.00           C
ATOM   1135 HD11 LEU X  65      46.436  35.295  35.699  0.00  0.00           H
ATOM   1136 HD12 LEU X  65      47.895  34.306  36.032  0.00  0.00           H
ATOM   1137 HD13 LEU X  65      47.028  35.132  37.326  0.00  0.00           H
ATOM   1138  CD2 LEU X  65      47.231  37.564  36.254  0.00  0.00           C
ATOM   1139 HD21 LEU X  65      46.800  37.424  37.246  0.00  0.00           H
ATOM   1140 HD22 LEU X  65      47.716  38.538  36.197  0.00  0.00           H
ATOM   1141 HD23 LEU X  65      46.390  37.670  35.568  0.00  0.00           H
ATOM   1142  C   LEU X  65      50.687  35.077  35.033  0.00  0.00           C
ATOM   1143  O   LEU X  65      50.333  33.922  34.783  0.00  0.00           O
ATOM   1144  N   HIE X  66      51.221  35.927  34.091  0.00  0.00           N
ATOM   1145  H   HIE X  66      51.549  36.841  34.369  0.00  0.00           H
ATOM   1146  CA  HIE X  66      51.726  35.480  32.810  0.00  0.00           C
ATOM   1147  HA  HIE X  66      50.892  35.200  32.167  0.00  0.00           H
ATOM   1148  CB  HIE X  66      52.398  36.685  32.223  0.00  0.00           C
ATOM   1149  HB2 HIE X  66      53.223  37.032  32.844  0.00  0.00           H
ATOM   1150  HB3 HIE X  66      51.713  37.519  32.070  0.00  0.00           H
ATOM   1151  CG  HIE X  66      52.935  36.286  30.895  0.00  0.00           C
ATOM   1152  ND1 HIE X  66      52.097  36.068  29.820  0.00  0.00           N
ATOM   1153  CE1 HIE X  66      52.861  35.816  28.767  0.00  0.00           C
ATOM   1154  HE1 HIE X  66      52.502  35.543  27.785  0.00  0.00           H
ATOM   1155  NE2 HIE X  66      54.136  35.827  29.185  0.00  0.00           N
ATOM   1156  HE2 HIE X  66      54.884  35.481  28.601  0.00  0.00           H
ATOM   1157  CD2 HIE X  66      54.242  36.263  30.506  0.00  0.00           C
ATOM   1158  HD2 HIE X  66      55.154  36.319  31.081  0.00  0.00           H
ATOM   1159  C   HIE X  66      52.675  34.303  32.865  0.00  0.00           C
ATOM   1160  O   HIE X  66      52.408  33.348  32.063  0.00  0.00           O
ATOM   1161  N   LYS X  67      53.648  34.234  33.811  0.00  0.00           N
ATOM   1162  H   LYS X  67      53.718  34.959  34.511  0.00  0.00           H
ATOM   1163  CA  LYS X  67      54.308  32.909  34.044  0.00  0.00           C
ATOM   1164  HA  LYS X  67      54.790  32.692  33.091  0.00  0.00           H
ATOM   1165  CB  LYS X  67      55.311  32.952  35.223  0.00  0.00           C
ATOM   1166  HB2 LYS X  67      54.846  33.282  36.152  0.00  0.00           H
ATOM   1167  HB3 LYS X  67      56.046  33.709  34.951  0.00  0.00           H
ATOM   1168  CG  LYS X  67      56.026  31.591  35.387  0.00  0.00           C
ATOM   1169  HG2 LYS X  67      56.439  31.124  34.493  0.00  0.00           H
ATOM   1170  HG3 LYS X  67      55.346  30.915  35.906  0.00  0.00           H
ATOM   1171  CD  LYS X  67      57.193  31.758  36.420  0.00  0.00           C
ATOM   1172  HD2 LYS X  67      57.929  32.423  35.968  0.00  0.00           H
ATOM   1173  HD3 LYS X  67      57.665  30.779  36.505  0.00  0.00           H
ATOM   1174  CE  LYS X  67      56.766  32.319  37.807  0.00  0.00           C
ATOM   1175  HE2 LYS X  67      56.252  33.269  37.662  0.00  0.00           H
ATOM   1176  HE3 LYS X  67      57.723  32.505  38.295  0.00  0.00           H
ATOM   1177  NZ  LYS X  67      55.782  31.441  38.518  0.00  0.00           N
ATOM   1178  HZ1 LYS X  67      55.031  31.231  37.876  0.00  0.00           H
ATOM   1179  HZ2 LYS X  67      56.263  30.613  38.840  0.00  0.00           H
ATOM   1180  HZ3 LYS X  67      55.323  31.824  39.332  0.00  0.00           H
ATOM   1181  C   LYS X  67      53.335  31.808  34.260  0.00  0.00           C
ATOM   1182  O   LYS X  67      53.399  30.815  33.586  0.00  0.00           O
ATOM   1183  N   ASN X  68      52.386  31.891  35.174  0.00  0.00           N
ATOM   1184  H   ASN X  68      52.459  32.748  35.703  0.00  0.00           H
ATOM   1185  CA  ASN X  68      51.616  30.762  35.627  0.00  0.00           C
ATOM   1186  HA  ASN X  68      52.381  29.993  35.733  0.00  0.00           H
ATOM   1187  CB  ASN X  68      50.883  31.115  36.837  0.00  0.00           C
ATOM   1188  HB2 ASN X  68      50.204  30.284  37.026  0.00  0.00           H
ATOM   1189  HB3 ASN X  68      50.291  32.021  36.704  0.00  0.00           H
ATOM   1190  CG  ASN X  68      51.878  31.378  38.002  0.00  0.00           C
ATOM   1191  OD1 ASN X  68      53.074  31.050  37.871  0.00  0.00           O
ATOM   1192  ND2 ASN X  68      51.466  32.152  39.000  0.00  0.00           N
ATOM   1193 HD21 ASN X  68      50.483  32.315  39.165  0.00  0.00           H
ATOM   1194 HD22 ASN X  68      52.145  32.606  39.594  0.00  0.00           H
ATOM   1195  C   ASN X  68      50.611  30.346  34.522  0.00  0.00           C
ATOM   1196  O   ASN X  68      50.392  29.111  34.334  0.00  0.00           O
ATOM   1197  N   LEU X  69      50.037  31.313  33.735  0.00  0.00           N
ATOM   1198  H   LEU X  69      50.145  32.268  34.045  0.00  0.00           H
ATOM   1199  CA  LEU X  69      49.283  31.045  32.504  0.00  0.00           C
ATOM   1200  HA  LEU X  69      48.433  30.399  32.725  0.00  0.00           H
ATOM   1201  CB  LEU X  69      48.713  32.271  31.761  0.00  0.00           C
ATOM   1202  HB2 LEU X  69      48.135  31.844  30.941  0.00  0.00           H
ATOM   1203  HB3 LEU X  69      49.519  32.893  31.372  0.00  0.00           H
ATOM   1204  CG  LEU X  69      47.806  33.162  32.580  0.00  0.00           C
ATOM   1205  HG  LEU X  69      48.181  33.152  33.603  0.00  0.00           H
ATOM   1206  CD1 LEU X  69      47.712  34.681  32.276  0.00  0.00           C
ATOM   1207 HD11 LEU X  69      47.114  35.141  33.062  0.00  0.00           H
ATOM   1208 HD12 LEU X  69      48.742  35.029  32.190  0.00  0.00           H
ATOM   1209 HD13 LEU X  69      47.087  34.786  31.390  0.00  0.00           H
ATOM   1210  CD2 LEU X  69      46.430  32.460  32.614  0.00  0.00           C
ATOM   1211 HD21 LEU X  69      45.865  33.220  33.154  0.00  0.00           H
ATOM   1212 HD22 LEU X  69      46.024  32.389  31.605  0.00  0.00           H
ATOM   1213 HD23 LEU X  69      46.480  31.537  33.192  0.00  0.00           H
ATOM   1214  C   LEU X  69      50.172  30.266  31.436  0.00  0.00           C
ATOM   1215  O   LEU X  69      49.674  29.329  30.828  0.00  0.00           O
ATOM   1216  N   SER X  70      51.431  30.684  31.229  0.00  0.00           N
ATOM   1217  H   SER X  70      51.654  31.618  31.544  0.00  0.00           H
ATOM   1218  CA  SER X  70      52.316  30.027  30.287  0.00  0.00           C
ATOM   1219  HA  SER X  70      51.793  30.010  29.330  0.00  0.00           H
ATOM   1220  CB  SER X  70      53.597  30.788  29.955  0.00  0.00           C
ATOM   1221  HB2 SER X  70      54.041  30.401  29.038  0.00  0.00           H
ATOM   1222  HB3 SER X  70      54.273  30.737  30.809  0.00  0.00           H
ATOM   1223  OG  SER X  70      53.438  32.161  29.803  0.00  0.00           O
ATOM   1224  HG  SER X  70      53.182  32.518  30.656  0.00  0.00           H
ATOM   1225  C   SER X  70      52.679  28.633  30.637  0.00  0.00           C
ATOM   1226  O   SER X  70      52.931  27.824  29.729  0.00  0.00           O
ATOM   1227  N   ARG X  71      52.667  28.350  31.927  0.00  0.00           N
ATOM   1228  H   ARG X  71      52.512  29.129  32.551  0.00  0.00           H
ATOM   1229  CA  ARG X  71      52.920  27.013  32.417  0.00  0.00           C
ATOM   1230  HA  ARG X  71      53.700  26.534  31.825  0.00  0.00           H
ATOM   1231  CB  ARG X  71      53.431  27.101  33.823  0.00  0.00           C
ATOM   1232  HB2 ARG X  71      53.444  26.109  34.276  0.00  0.00           H
ATOM   1233  HB3 ARG X  71      52.593  27.527  34.375  0.00  0.00           H
ATOM   1234  CG  ARG X  71      54.715  27.917  34.096  0.00  0.00           C
ATOM   1235  HG2 ARG X  71      54.638  28.500  35.014  0.00  0.00           H
ATOM   1236  HG3 ARG X  71      54.915  28.534  33.221  0.00  0.00           H
ATOM   1237  CD  ARG X  71      55.849  26.835  34.282  0.00  0.00           C
ATOM   1238  HD2 ARG X  71      55.703  26.288  35.214  0.00  0.00           H
ATOM   1239  HD3 ARG X  71      56.827  27.293  34.434  0.00  0.00           H
ATOM   1240  NE  ARG X  71      56.066  25.933  33.122  0.00  0.00           N
ATOM   1241  HE  ARG X  71      56.485  26.464  32.372  0.00  0.00           H
ATOM   1242  CZ  ARG X  71      55.856  24.636  33.007  0.00  0.00           C
ATOM   1243  NH1 ARG X  71      56.085  23.983  31.860  0.00  0.00           N
ATOM   1244 HH11 ARG X  71      55.979  22.979  31.830  0.00  0.00           H
ATOM   1245 HH12 ARG X  71      56.791  24.477  31.333  0.00  0.00           H
ATOM   1246  NH2 ARG X  71      55.310  23.995  34.010  0.00  0.00           N
ATOM   1247 HH21 ARG X  71      55.100  23.018  33.859  0.00  0.00           H
ATOM   1248 HH22 ARG X  71      55.143  24.501  34.867  0.00  0.00           H
ATOM   1249  C   ARG X  71      51.692  25.992  32.232  0.00  0.00           C
ATOM   1250  O   ARG X  71      51.965  24.794  32.432  0.00  0.00           O
ATOM   1251  N   LEU X  72      50.476  26.503  31.852  0.00  0.00           N
ATOM   1252  H   LEU X  72      50.359  27.497  31.714  0.00  0.00           H
ATOM   1253  CA  LEU X  72      49.238  25.834  31.573  0.00  0.00           C
ATOM   1254  HA  LEU X  72      49.227  24.779  31.847  0.00  0.00           H
ATOM   1255  CB  LEU X  72      48.203  26.465  32.453  0.00  0.00           C
ATOM   1256  HB2 LEU X  72      47.264  25.985  32.176  0.00  0.00           H
ATOM   1257  HB3 LEU X  72      48.060  27.506  32.164  0.00  0.00           H
ATOM   1258  CG  LEU X  72      48.372  26.322  34.010  0.00  0.00           C
ATOM   1259  HG  LEU X  72      49.010  27.104  34.422  0.00  0.00           H
ATOM   1260  CD1 LEU X  72      47.003  26.643  34.687  0.00  0.00           C
ATOM   1261 HD11 LEU X  72      46.228  26.025  34.233  0.00  0.00           H
ATOM   1262 HD12 LEU X  72      47.194  26.351  35.720  0.00  0.00           H
ATOM   1263 HD13 LEU X  72      46.667  27.674  34.582  0.00  0.00           H
ATOM   1264  CD2 LEU X  72      48.804  24.962  34.563  0.00  0.00           C
ATOM   1265 HD21 LEU X  72      48.159  24.239  34.064  0.00  0.00           H
ATOM   1266 HD22 LEU X  72      49.783  24.906  34.086  0.00  0.00           H
ATOM   1267 HD23 LEU X  72      48.760  24.882  35.649  0.00  0.00           H
ATOM   1268  C   LEU X  72      48.788  25.885  30.058  0.00  0.00           C
ATOM   1269  O   LEU X  72      48.287  24.864  29.595  0.00  0.00           O
ATOM   1270  N   GLY X  73      49.065  26.929  29.281  0.00  0.00           N
ATOM   1271  H   GLY X  73      49.612  27.660  29.714  0.00  0.00           H
ATOM   1272  CA  GLY X  73      48.694  27.085  27.883  0.00  0.00           C
ATOM   1273  HA2 GLY X  73      49.648  26.915  27.383  0.00  0.00           H
ATOM   1274  HA3 GLY X  73      47.926  26.370  27.587  0.00  0.00           H
ATOM   1275  C   GLY X  73      48.327  28.485  27.274  0.00  0.00           C
ATOM   1276  O   GLY X  73      47.714  28.446  26.262  0.00  0.00           O
ATOM   1277  N   ALA X  74      48.659  29.617  27.924  0.00  0.00           N
ATOM   1278  H   ALA X  74      49.332  29.580  28.677  0.00  0.00           H
ATOM   1279  CA  ALA X  74      48.184  30.882  27.469  0.00  0.00           C
ATOM   1280  HA  ALA X  74      48.139  30.869  26.380  0.00  0.00           H
ATOM   1281  CB  ALA X  74      46.795  31.246  28.010  0.00  0.00           C
ATOM   1282  HB1 ALA X  74      46.669  31.187  29.091  0.00  0.00           H
ATOM   1283  HB2 ALA X  74      46.448  32.222  27.670  0.00  0.00           H
ATOM   1284  HB3 ALA X  74      46.048  30.531  27.663  0.00  0.00           H
ATOM   1285  C   ALA X  74      49.129  32.051  27.788  0.00  0.00           C
ATOM   1286  O   ALA X  74      50.051  31.996  28.571  0.00  0.00           O
ATOM   1287  N   ARG X  75      48.765  33.242  27.311  0.00  0.00           N
ATOM   1288  H   ARG X  75      48.039  33.147  26.616  0.00  0.00           H
ATOM   1289  CA  ARG X  75      49.348  34.573  27.574  0.00  0.00           C
ATOM   1290  HA  ARG X  75      49.974  34.412  28.452  0.00  0.00           H
ATOM   1291  CB  ARG X  75      50.163  35.058  26.348  0.00  0.00           C
ATOM   1292  HB2 ARG X  75      50.775  34.257  25.934  0.00  0.00           H
ATOM   1293  HB3 ARG X  75      50.768  35.903  26.679  0.00  0.00           H
ATOM   1294  CG  ARG X  75      49.456  35.710  25.173  0.00  0.00           C
ATOM   1295  HG2 ARG X  75      48.855  36.533  25.559  0.00  0.00           H
ATOM   1296  HG3 ARG X  75      48.983  34.959  24.540  0.00  0.00           H
ATOM   1297  CD  ARG X  75      50.494  36.312  24.202  0.00  0.00           C
ATOM   1298  HD2 ARG X  75      51.083  35.526  23.730  0.00  0.00           H
ATOM   1299  HD3 ARG X  75      51.196  36.931  24.761  0.00  0.00           H
ATOM   1300  NE  ARG X  75      49.884  37.196  23.220  0.00  0.00           N
ATOM   1301  HE  ARG X  75      49.387  36.807  22.431  0.00  0.00           H
ATOM   1302  CZ  ARG X  75      49.634  38.478  23.249  0.00  0.00           C
ATOM   1303  NH1 ARG X  75      49.005  39.069  22.321  0.00  0.00           N
ATOM   1304 HH11 ARG X  75      48.668  39.994  22.547  0.00  0.00           H
ATOM   1305 HH12 ARG X  75      48.601  38.671  21.485  0.00  0.00           H
ATOM   1306  NH2 ARG X  75      50.074  39.240  24.189  0.00  0.00           N
ATOM   1307 HH21 ARG X  75      49.979  40.218  23.956  0.00  0.00           H
ATOM   1308 HH22 ARG X  75      50.762  38.948  24.869  0.00  0.00           H
ATOM   1309  C   ARG X  75      48.304  35.476  28.145  0.00  0.00           C
ATOM   1310  O   ARG X  75      47.159  35.397  27.768  0.00  0.00           O
ATOM   1311  N   LEU X  76      48.683  36.375  29.076  0.00  0.00           N
ATOM   1312  H   LEU X  76      49.682  36.504  29.144  0.00  0.00           H
ATOM   1313  CA  LEU X  76      47.860  37.499  29.529  0.00  0.00           C
ATOM   1314  HA  LEU X  76      46.846  37.108  29.437  0.00  0.00           H
ATOM   1315  CB  LEU X  76      48.010  37.737  31.032  0.00  0.00           C
ATOM   1316  HB2 LEU X  76      48.930  37.284  31.401  0.00  0.00           H
ATOM   1317  HB3 LEU X  76      47.230  37.212  31.582  0.00  0.00           H
ATOM   1318  CG  LEU X  76      47.871  39.206  31.583  0.00  0.00           C
ATOM   1319  HG  LEU X  76      48.206  39.908  30.819  0.00  0.00           H
ATOM   1320  CD1 LEU X  76      46.416  39.497  31.887  0.00  0.00           C
ATOM   1321 HD11 LEU X  76      45.832  39.423  30.970  0.00  0.00           H
ATOM   1322 HD12 LEU X  76      45.986  38.766  32.572  0.00  0.00           H
ATOM   1323 HD13 LEU X  76      46.259  40.466  32.359  0.00  0.00           H
ATOM   1324  CD2 LEU X  76      48.792  39.353  32.814  0.00  0.00           C
ATOM   1325 HD21 LEU X  76      48.853  40.374  33.189  0.00  0.00           H
ATOM   1326 HD22 LEU X  76      48.505  38.714  33.649  0.00  0.00           H
ATOM   1327 HD23 LEU X  76      49.815  39.111  32.522  0.00  0.00           H
ATOM   1328  C   LEU X  76      47.977  38.716  28.629  0.00  0.00           C
ATOM   1329  O   LEU X  76      49.094  39.248  28.391  0.00  0.00           O
ATOM   1330  N   LEU X  77      46.850  39.328  28.251  0.00  0.00           N
ATOM   1331  H   LEU X  77      45.920  38.969  28.412  0.00  0.00           H
ATOM   1332  CA  LEU X  77      46.849  40.573  27.515  0.00  0.00           C
ATOM   1333  HA  LEU X  77      47.689  40.607  26.820  0.00  0.00           H
ATOM   1334  CB  LEU X  77      45.558  40.481  26.666  0.00  0.00           C
ATOM   1335  HB2 LEU X  77      45.337  41.504  26.364  0.00  0.00           H
ATOM   1336  HB3 LEU X  77      44.784  40.096  27.330  0.00  0.00           H
ATOM   1337  CG  LEU X  77      45.550  39.640  25.418  0.00  0.00           C
ATOM   1338  HG  LEU X  77      45.767  38.599  25.659  0.00  0.00           H
ATOM   1339  CD1 LEU X  77      44.179  39.753  24.691  0.00  0.00           C
ATOM   1340 HD11 LEU X  77      43.421  39.354  25.365  0.00  0.00           H
ATOM   1341 HD12 LEU X  77      43.984  40.807  24.495  0.00  0.00           H
ATOM   1342 HD13 LEU X  77      44.056  39.181  23.771  0.00  0.00           H
ATOM   1343  CD2 LEU X  77      46.496  40.178  24.362  0.00  0.00           C
ATOM   1344 HD21 LEU X  77      46.140  41.156  24.040  0.00  0.00           H
ATOM   1345 HD22 LEU X  77      47.495  40.254  24.792  0.00  0.00           H
ATOM   1346 HD23 LEU X  77      46.508  39.449  23.552  0.00  0.00           H
ATOM   1347  C   LEU X  77      46.880  41.797  28.440  0.00  0.00           C
ATOM   1348  O   LEU X  77      45.821  42.056  29.095  0.00  0.00           O
ATOM   1349  N   VAL X  78      47.940  42.637  28.499  0.00  0.00           N
ATOM   1350  H   VAL X  78      48.716  42.371  27.909  0.00  0.00           H
ATOM   1351  CA  VAL X  78      48.042  43.804  29.355  0.00  0.00           C
ATOM   1352  HA  VAL X  78      47.197  43.780  30.042  0.00  0.00           H
ATOM   1353  CB  VAL X  78      49.288  43.776  30.190  0.00  0.00           C
ATOM   1354  HB  VAL X  78      50.160  43.671  29.545  0.00  0.00           H
ATOM   1355  CG1 VAL X  78      49.471  45.014  31.092  0.00  0.00           C
ATOM   1356 HG11 VAL X  78      50.283  44.914  31.812  0.00  0.00           H
ATOM   1357 HG12 VAL X  78      49.523  45.901  30.461  0.00  0.00           H
ATOM   1358 HG13 VAL X  78      48.500  45.173  31.562  0.00  0.00           H
ATOM   1359  CG2 VAL X  78      49.228  42.559  31.179  0.00  0.00           C
ATOM   1360 HG21 VAL X  78      50.037  42.627  31.907  0.00  0.00           H
ATOM   1361 HG22 VAL X  78      48.233  42.452  31.611  0.00  0.00           H
ATOM   1362 HG23 VAL X  78      49.289  41.654  30.576  0.00  0.00           H
ATOM   1363  C   VAL X  78      47.954  45.079  28.466  0.00  0.00           C
ATOM   1364  O   VAL X  78      48.926  45.392  27.787  0.00  0.00           O
ATOM   1365  N   ILE X  79      46.790  45.679  28.331  0.00  0.00           N
ATOM   1366  H   ILE X  79      46.062  45.264  28.894  0.00  0.00           H
ATOM   1367  CA  ILE X  79      46.316  46.569  27.285  0.00  0.00           C
ATOM   1368  HA  ILE X  79      47.059  46.358  26.516  0.00  0.00           H
ATOM   1369  CB  ILE X  79      44.912  46.099  26.839  0.00  0.00           C
ATOM   1370  HB  ILE X  79      44.211  46.229  27.664  0.00  0.00           H
ATOM   1371  CG2 ILE X  79      44.509  47.000  25.671  0.00  0.00           C
ATOM   1372 HG21 ILE X  79      45.271  46.817  24.914  0.00  0.00           H
ATOM   1373 HG22 ILE X  79      43.619  46.682  25.127  0.00  0.00           H
ATOM   1374 HG23 ILE X  79      44.421  48.065  25.885  0.00  0.00           H
ATOM   1375  CG1 ILE X  79      44.857  44.652  26.391  0.00  0.00           C
ATOM   1376 HG12 ILE X  79      45.167  44.074  27.261  0.00  0.00           H
ATOM   1377 HG13 ILE X  79      45.604  44.473  25.617  0.00  0.00           H
ATOM   1378  CD1 ILE X  79      43.467  44.133  26.041  0.00  0.00           C
ATOM   1379 HD11 ILE X  79      42.579  44.478  26.571  0.00  0.00           H
ATOM   1380 HD12 ILE X  79      43.297  44.429  25.006  0.00  0.00           H
ATOM   1381 HD13 ILE X  79      43.452  43.045  25.980  0.00  0.00           H
ATOM   1382  C   ILE X  79      46.452  48.023  27.601  0.00  0.00           C
ATOM   1383  O   ILE X  79      46.129  48.499  28.710  0.00  0.00           O
ATOM   1384  N   GLN X  80      46.920  48.800  26.628  0.00  0.00           N
ATOM   1385  H   GLN X  80      47.131  48.469  25.698  0.00  0.00           H
ATOM   1386  CA  GLN X  80      46.858  50.264  26.830  0.00  0.00           C
ATOM   1387  HA  GLN X  80      46.976  50.464  27.895  0.00  0.00           H
ATOM   1388  CB  GLN X  80      48.058  50.944  26.176  0.00  0.00           C
ATOM   1389  HB2 GLN X  80      47.846  52.011  26.240  0.00  0.00           H
ATOM   1390  HB3 GLN X  80      48.140  50.722  25.112  0.00  0.00           H
ATOM   1391  CG  GLN X  80      49.400  50.771  26.904  0.00  0.00           C
ATOM   1392  HG2 GLN X  80      49.272  50.767  27.986  0.00  0.00           H
ATOM   1393  HG3 GLN X  80      50.025  51.603  26.579  0.00  0.00           H
ATOM   1394  CD  GLN X  80      50.179  49.544  26.572  0.00  0.00           C
ATOM   1395  OE1 GLN X  80      50.126  49.002  25.497  0.00  0.00           O
ATOM   1396  NE2 GLN X  80      51.141  49.057  27.395  0.00  0.00           N
ATOM   1397 HE21 GLN X  80      51.443  49.697  28.115  0.00  0.00           H
ATOM   1398 HE22 GLN X  80      51.795  48.393  27.006  0.00  0.00           H
ATOM   1399  C   GLN X  80      45.503  50.834  26.296  0.00  0.00           C
ATOM   1400  O   GLN X  80      44.993  50.385  25.282  0.00  0.00           O
ATOM   1401  N   GLY X  81      44.940  51.837  27.080  0.00  0.00           N
ATOM   1402  H   GLY X  81      45.390  52.169  27.921  0.00  0.00           H
ATOM   1403  CA  GLY X  81      43.571  52.270  26.855  0.00  0.00           C
ATOM   1404  HA2 GLY X  81      43.493  53.163  26.235  0.00  0.00           H
ATOM   1405  HA3 GLY X  81      42.952  51.526  26.354  0.00  0.00           H
ATOM   1406  C   GLY X  81      42.766  52.475  28.151  0.00  0.00           C
ATOM   1407  O   GLY X  81      43.332  52.685  29.230  0.00  0.00           O
ATOM   1408  N   GLU X  82      41.457  52.629  28.021  0.00  0.00           N
ATOM   1409  H   GLU X  82      40.982  52.386  27.163  0.00  0.00           H
ATOM   1410  CA  GLU X  82      40.402  52.877  29.048  0.00  0.00           C
ATOM   1411  HA  GLU X  82      40.906  52.875  30.015  0.00  0.00           H
ATOM   1412  CB  GLU X  82      39.731  54.176  28.740  0.00  0.00           C
ATOM   1413  HB2 GLU X  82      39.175  54.123  27.804  0.00  0.00           H
ATOM   1414  HB3 GLU X  82      40.514  54.894  28.496  0.00  0.00           H
ATOM   1415  CG  GLU X  82      38.644  54.589  29.772  0.00  0.00           C
ATOM   1416  HG2 GLU X  82      38.940  54.319  30.786  0.00  0.00           H
ATOM   1417  HG3 GLU X  82      37.689  54.090  29.606  0.00  0.00           H
ATOM   1418  CD  GLU X  82      38.264  56.031  29.715  0.00  0.00           C
ATOM   1419  OE1 GLU X  82      39.180  56.919  29.697  0.00  0.00           O
ATOM   1420  OE2 GLU X  82      37.069  56.372  29.594  0.00  0.00           O
ATOM   1421  C   GLU X  82      39.309  51.824  29.003  0.00  0.00           C
ATOM   1422  O   GLU X  82      39.012  51.444  27.893  0.00  0.00           O
ATOM   1423  N   TYR X  83      38.824  51.315  30.117  0.00  0.00           N
ATOM   1424  H   TYR X  83      39.280  51.587  30.976  0.00  0.00           H
ATOM   1425  CA  TYR X  83      38.127  49.973  30.150  0.00  0.00           C
ATOM   1426  HA  TYR X  83      38.819  49.160  29.930  0.00  0.00           H
ATOM   1427  CB  TYR X  83      37.513  49.778  31.566  0.00  0.00           C
ATOM   1428  HB2 TYR X  83      36.618  49.157  31.588  0.00  0.00           H
ATOM   1429  HB3 TYR X  83      37.237  50.753  31.967  0.00  0.00           H
ATOM   1430  CG  TYR X  83      38.485  49.174  32.543  0.00  0.00           C
ATOM   1431  CD1 TYR X  83      39.134  49.965  33.475  0.00  0.00           C
ATOM   1432  HD1 TYR X  83      38.999  51.036  33.507  0.00  0.00           H
ATOM   1433  CE1 TYR X  83      40.078  49.452  34.391  0.00  0.00           C
ATOM   1434  HE1 TYR X  83      40.606  50.096  35.079  0.00  0.00           H
ATOM   1435  CZ  TYR X  83      40.495  48.102  34.301  0.00  0.00           C
ATOM   1436  OH  TYR X  83      41.528  47.669  35.008  0.00  0.00           O
ATOM   1437  HH  TYR X  83      41.993  48.393  35.434  0.00  0.00           H
ATOM   1438  CE2 TYR X  83      39.813  47.260  33.340  0.00  0.00           C
ATOM   1439  HE2 TYR X  83      40.069  46.212  33.281  0.00  0.00           H
ATOM   1440  CD2 TYR X  83      38.855  47.812  32.469  0.00  0.00           C
ATOM   1441  HD2 TYR X  83      38.470  47.192  31.673  0.00  0.00           H
ATOM   1442  C   TYR X  83      37.012  49.924  29.180  0.00  0.00           C
ATOM   1443  O   TYR X  83      37.014  49.013  28.375  0.00  0.00           O
ATOM   1444  N   GLU X  84      36.014  50.853  29.252  0.00  0.00           N
ATOM   1445  H   GLU X  84      35.982  51.433  30.078  0.00  0.00           H
ATOM   1446  CA  GLU X  84      34.924  50.962  28.371  0.00  0.00           C
ATOM   1447  HA  GLU X  84      34.253  50.106  28.447  0.00  0.00           H
ATOM   1448  CB  GLU X  84      34.033  52.167  28.704  0.00  0.00           C
ATOM   1449  HB2 GLU X  84      33.179  52.173  28.026  0.00  0.00           H
ATOM   1450  HB3 GLU X  84      34.502  53.100  28.391  0.00  0.00           H
ATOM   1451  CG  GLU X  84      33.579  52.158  30.126  0.00  0.00           C
ATOM   1452  HG2 GLU X  84      33.656  51.200  30.639  0.00  0.00           H
ATOM   1453  HG3 GLU X  84      32.561  52.544  30.063  0.00  0.00           H
ATOM   1454  CD  GLU X  84      34.405  53.225  30.945  0.00  0.00           C
ATOM   1455  OE1 GLU X  84      33.905  54.236  31.466  0.00  0.00           O
ATOM   1456  OE2 GLU X  84      35.626  52.957  31.118  0.00  0.00           O
ATOM   1457  C   GLU X  84      35.293  50.867  26.853  0.00  0.00           C
ATOM   1458  O   GLU X  84      34.680  50.075  26.065  0.00  0.00           O
ATOM   1459  N   SER X  85      36.297  51.651  26.474  0.00  0.00           N
ATOM   1460  H   SER X  85      36.717  52.213  27.201  0.00  0.00           H
ATOM   1461  CA  SER X  85      36.754  51.857  25.105  0.00  0.00           C
ATOM   1462  HA  SER X  85      35.866  51.976  24.484  0.00  0.00           H
ATOM   1463  CB  SER X  85      37.493  53.212  25.017  0.00  0.00           C
ATOM   1464  HB2 SER X  85      38.161  53.338  25.868  0.00  0.00           H
ATOM   1465  HB3 SER X  85      36.816  54.064  25.082  0.00  0.00           H
ATOM   1466  OG  SER X  85      38.182  53.498  23.817  0.00  0.00           O
ATOM   1467  HG  SER X  85      38.702  54.263  24.073  0.00  0.00           H
ATOM   1468  C   SER X  85      37.545  50.691  24.502  0.00  0.00           C
ATOM   1469  O   SER X  85      37.572  50.458  23.278  0.00  0.00           O
ATOM   1470  N   VAL X  86      38.204  49.896  25.383  0.00  0.00           N
ATOM   1471  H   VAL X  86      38.148  50.207  26.342  0.00  0.00           H
ATOM   1472  CA  VAL X  86      38.878  48.611  25.120  0.00  0.00           C
ATOM   1473  HA  VAL X  86      39.530  48.668  24.248  0.00  0.00           H
ATOM   1474  CB  VAL X  86      39.735  48.121  26.268  0.00  0.00           C
ATOM   1475  HB  VAL X  86      39.106  48.315  27.136  0.00  0.00           H
ATOM   1476  CG1 VAL X  86      40.301  46.704  26.237  0.00  0.00           C
ATOM   1477 HG11 VAL X  86      40.933  46.620  25.353  0.00  0.00           H
ATOM   1478 HG12 VAL X  86      40.967  46.580  27.091  0.00  0.00           H
ATOM   1479 HG13 VAL X  86      39.520  45.964  26.064  0.00  0.00           H
ATOM   1480  CG2 VAL X  86      41.012  49.082  26.407  0.00  0.00           C
ATOM   1481 HG21 VAL X  86      40.649  50.109  26.370  0.00  0.00           H
ATOM   1482 HG22 VAL X  86      41.501  48.956  27.373  0.00  0.00           H
ATOM   1483 HG23 VAL X  86      41.720  48.932  25.592  0.00  0.00           H
ATOM   1484  C   VAL X  86      37.775  47.566  24.825  0.00  0.00           C
ATOM   1485  O   VAL X  86      37.895  46.743  23.929  0.00  0.00           O
ATOM   1486  N   LEU X  87      36.674  47.634  25.612  0.00  0.00           N
ATOM   1487  H   LEU X  87      36.748  48.250  26.408  0.00  0.00           H
ATOM   1488  CA  LEU X  87      35.567  46.637  25.578  0.00  0.00           C
ATOM   1489  HA  LEU X  87      36.011  45.641  25.556  0.00  0.00           H
ATOM   1490  CB  LEU X  87      34.721  46.741  26.890  0.00  0.00           C
ATOM   1491  HB2 LEU X  87      33.789  46.215  26.682  0.00  0.00           H
ATOM   1492  HB3 LEU X  87      34.556  47.790  27.134  0.00  0.00           H
ATOM   1493  CG  LEU X  87      35.433  46.071  28.080  0.00  0.00           C
ATOM   1494  HG  LEU X  87      36.448  46.463  28.155  0.00  0.00           H
ATOM   1495  CD1 LEU X  87      34.578  46.427  29.310  0.00  0.00           C
ATOM   1496 HD11 LEU X  87      35.101  46.105  30.211  0.00  0.00           H
ATOM   1497 HD12 LEU X  87      34.587  47.516  29.327  0.00  0.00           H
ATOM   1498 HD13 LEU X  87      33.546  46.080  29.369  0.00  0.00           H
ATOM   1499  CD2 LEU X  87      35.586  44.521  28.034  0.00  0.00           C
ATOM   1500 HD21 LEU X  87      36.133  44.199  27.148  0.00  0.00           H
ATOM   1501 HD22 LEU X  87      36.171  44.099  28.851  0.00  0.00           H
ATOM   1502 HD23 LEU X  87      34.562  44.149  28.068  0.00  0.00           H
ATOM   1503  C   LEU X  87      34.651  46.918  24.353  0.00  0.00           C
ATOM   1504  O   LEU X  87      34.220  45.957  23.662  0.00  0.00           O
ATOM   1505  N   ARG X  88      34.362  48.170  23.916  0.00  0.00           N
ATOM   1506  H   ARG X  88      34.633  48.990  24.440  0.00  0.00           H
ATOM   1507  CA  ARG X  88      33.710  48.533  22.640  0.00  0.00           C
ATOM   1508  HA  ARG X  88      32.708  48.105  22.659  0.00  0.00           H
ATOM   1509  CB  ARG X  88      33.686  50.048  22.545  0.00  0.00           C
ATOM   1510  HB2 ARG X  88      34.697  50.387  22.320  0.00  0.00           H
ATOM   1511  HB3 ARG X  88      33.304  50.539  23.441  0.00  0.00           H
ATOM   1512  CG  ARG X  88      32.833  50.574  21.424  0.00  0.00           C
ATOM   1513  HG2 ARG X  88      31.963  49.920  21.368  0.00  0.00           H
ATOM   1514  HG3 ARG X  88      33.406  50.491  20.501  0.00  0.00           H
ATOM   1515  CD  ARG X  88      32.539  52.054  21.455  0.00  0.00           C
ATOM   1516  HD2 ARG X  88      32.279  52.309  20.428  0.00  0.00           H
ATOM   1517  HD3 ARG X  88      33.459  52.576  21.719  0.00  0.00           H
ATOM   1518  NE  ARG X  88      31.497  52.327  22.499  0.00  0.00           N
ATOM   1519  HE  ARG X  88      31.871  52.626  23.389  0.00  0.00           H
ATOM   1520  CZ  ARG X  88      30.220  52.364  22.319  0.00  0.00           C
ATOM   1521  NH1 ARG X  88      29.721  52.094  21.122  0.00  0.00           N
ATOM   1522 HH11 ARG X  88      28.712  52.138  21.107  0.00  0.00           H
ATOM   1523 HH12 ARG X  88      30.328  52.009  20.318  0.00  0.00           H
ATOM   1524  NH2 ARG X  88      29.342  52.698  23.262  0.00  0.00           N
ATOM   1525 HH21 ARG X  88      28.361  52.721  23.024  0.00  0.00           H
ATOM   1526 HH22 ARG X  88      29.745  52.871  24.172  0.00  0.00           H
ATOM   1527  C   ARG X  88      34.413  47.966  21.382  0.00  0.00           C
ATOM   1528  O   ARG X  88      33.676  47.475  20.482  0.00  0.00           O
ATOM   1529  N   ASP X  89      35.745  47.997  21.329  0.00  0.00           N
ATOM   1530  H   ASP X  89      36.173  48.453  22.122  0.00  0.00           H
ATOM   1531  CA  ASP X  89      36.536  47.465  20.275  0.00  0.00           C
ATOM   1532  HA  ASP X  89      35.926  47.578  19.379  0.00  0.00           H
ATOM   1533  CB  ASP X  89      37.880  48.247  20.126  0.00  0.00           C
ATOM   1534  HB2 ASP X  89      38.457  47.861  19.286  0.00  0.00           H
ATOM   1535  HB3 ASP X  89      38.435  48.223  21.064  0.00  0.00           H
ATOM   1536  CG  ASP X  89      37.580  49.784  19.661  0.00  0.00           C
ATOM   1537  OD1 ASP X  89      36.421  50.190  19.390  0.00  0.00           O
ATOM   1538  OD2 ASP X  89      38.586  50.540  19.589  0.00  0.00           O
ATOM   1539  C   ASP X  89      36.740  45.967  20.336  0.00  0.00           C
ATOM   1540  O   ASP X  89      36.696  45.277  19.334  0.00  0.00           O
ATOM   1541  N   HID X  90      36.875  45.423  21.521  0.00  0.00           N
ATOM   1542  H   HID X  90      36.733  45.947  22.373  0.00  0.00           H
ATOM   1543  CA  HID X  90      36.984  43.962  21.605  0.00  0.00           C
ATOM   1544  HA  HID X  90      37.566  43.671  20.730  0.00  0.00           H
ATOM   1545  CB  HID X  90      37.976  43.719  22.799  0.00  0.00           C
ATOM   1546  HB2 HID X  90      38.034  42.639  22.936  0.00  0.00           H
ATOM   1547  HB3 HID X  90      37.550  44.177  23.692  0.00  0.00           H
ATOM   1548  CG  HID X  90      39.375  44.158  22.475  0.00  0.00           C
ATOM   1549  ND1 HID X  90      39.960  45.425  22.683  0.00  0.00           N
ATOM   1550  HD1 HID X  90      39.574  46.163  23.254  0.00  0.00           H
ATOM   1551  CE1 HID X  90      40.986  45.535  21.867  0.00  0.00           C
ATOM   1552  HE1 HID X  90      41.736  46.313  21.865  0.00  0.00           H
ATOM   1553  NE2 HID X  90      41.150  44.490  21.077  0.00  0.00           N
ATOM   1554  CD2 HID X  90      40.159  43.556  21.506  0.00  0.00           C
ATOM   1555  HD2 HID X  90      39.883  42.604  21.077  0.00  0.00           H
ATOM   1556  C   HID X  90      35.730  43.150  21.578  0.00  0.00           C
ATOM   1557  O   HID X  90      35.771  42.021  21.110  0.00  0.00           O
ATOM   1558  N   VAL X  91      34.642  43.578  22.204  0.00  0.00           N
ATOM   1559  H   VAL X  91      34.690  44.502  22.609  0.00  0.00           H
ATOM   1560  CA  VAL X  91      33.322  42.951  22.125  0.00  0.00           C
ATOM   1561  HA  VAL X  91      33.394  41.894  22.382  0.00  0.00           H
ATOM   1562  CB  VAL X  91      32.319  43.620  23.088  0.00  0.00           C
ATOM   1563  HB  VAL X  91      32.392  44.698  22.941  0.00  0.00           H
ATOM   1564  CG1 VAL X  91      30.874  43.114  22.939  0.00  0.00           C
ATOM   1565 HG11 VAL X  91      30.515  43.362  21.941  0.00  0.00           H
ATOM   1566 HG12 VAL X  91      30.823  42.028  23.007  0.00  0.00           H
ATOM   1567 HG13 VAL X  91      30.148  43.521  23.643  0.00  0.00           H
ATOM   1568  CG2 VAL X  91      32.733  43.502  24.549  0.00  0.00           C
ATOM   1569 HG21 VAL X  91      32.460  42.539  24.982  0.00  0.00           H
ATOM   1570 HG22 VAL X  91      33.786  43.772  24.627  0.00  0.00           H
ATOM   1571 HG23 VAL X  91      32.164  44.270  25.072  0.00  0.00           H
ATOM   1572  C   VAL X  91      32.874  42.958  20.625  0.00  0.00           C
ATOM   1573  O   VAL X  91      32.173  42.009  20.221  0.00  0.00           O
ATOM   1574  N   GLN X  92      33.258  43.976  19.837  0.00  0.00           N
ATOM   1575  H   GLN X  92      33.756  44.741  20.270  0.00  0.00           H
ATOM   1576  CA  GLN X  92      33.059  44.060  18.362  0.00  0.00           C
ATOM   1577  HA  GLN X  92      32.162  43.484  18.136  0.00  0.00           H
ATOM   1578  CB  GLN X  92      32.934  45.458  17.910  0.00  0.00           C
ATOM   1579  HB2 GLN X  92      33.038  45.526  16.827  0.00  0.00           H
ATOM   1580  HB3 GLN X  92      33.867  45.971  18.144  0.00  0.00           H
ATOM   1581  CG  GLN X  92      31.657  46.108  18.475  0.00  0.00           C
ATOM   1582  HG2 GLN X  92      31.731  46.182  19.560  0.00  0.00           H
ATOM   1583  HG3 GLN X  92      30.794  45.450  18.372  0.00  0.00           H
ATOM   1584  CD  GLN X  92      31.345  47.457  17.780  0.00  0.00           C
ATOM   1585  OE1 GLN X  92      30.682  47.507  16.759  0.00  0.00           O
ATOM   1586  NE2 GLN X  92      31.914  48.566  18.218  0.00  0.00           N
ATOM   1587 HE21 GLN X  92      31.757  49.456  17.768  0.00  0.00           H
ATOM   1588 HE22 GLN X  92      32.505  48.374  19.014  0.00  0.00           H
ATOM   1589  C   GLN X  92      34.113  43.180  17.545  0.00  0.00           C
ATOM   1590  O   GLN X  92      33.688  42.347  16.706  0.00  0.00           O
ATOM   1591  N   LYS X  93      35.414  43.190  17.868  0.00  0.00           N
ATOM   1592  H   LYS X  93      35.733  43.794  18.611  0.00  0.00           H
ATOM   1593  CA  LYS X  93      36.372  42.237  17.228  0.00  0.00           C
ATOM   1594  HA  LYS X  93      36.310  42.367  16.148  0.00  0.00           H
ATOM   1595  CB  LYS X  93      37.785  42.588  17.687  0.00  0.00           C
ATOM   1596  HB2 LYS X  93      37.947  42.411  18.750  0.00  0.00           H
ATOM   1597  HB3 LYS X  93      37.977  43.659  17.619  0.00  0.00           H
ATOM   1598  CG  LYS X  93      38.759  41.787  16.785  0.00  0.00           C
ATOM   1599  HG2 LYS X  93      38.391  41.818  15.759  0.00  0.00           H
ATOM   1600  HG3 LYS X  93      38.729  40.792  17.231  0.00  0.00           H
ATOM   1601  CD  LYS X  93      40.162  42.352  16.697  0.00  0.00           C
ATOM   1602  HD2 LYS X  93      40.841  41.689  16.162  0.00  0.00           H
ATOM   1603  HD3 LYS X  93      40.584  42.377  17.702  0.00  0.00           H
ATOM   1604  CE  LYS X  93      40.287  43.646  15.872  0.00  0.00           C
ATOM   1605  HE2 LYS X  93      39.864  44.462  16.458  0.00  0.00           H
ATOM   1606  HE3 LYS X  93      39.744  43.407  14.958  0.00  0.00           H
ATOM   1607  NZ  LYS X  93      41.689  44.058  15.571  0.00  0.00           N
ATOM   1608  HZ1 LYS X  93      42.133  43.396  14.950  0.00  0.00           H
ATOM   1609  HZ2 LYS X  93      41.678  44.976  15.149  0.00  0.00           H
ATOM   1610  HZ3 LYS X  93      42.231  44.014  16.422  0.00  0.00           H
ATOM   1611  C   LYS X  93      35.894  40.849  17.514  0.00  0.00           C
ATOM   1612  O   LYS X  93      35.773  40.101  16.604  0.00  0.00           O
ATOM   1613  N   TRP X  94      35.936  40.387  18.756  0.00  0.00           N
ATOM   1614  H   TRP X  94      36.041  41.045  19.515  0.00  0.00           H
ATOM   1615  CA  TRP X  94      35.788  38.938  19.188  0.00  0.00           C
ATOM   1616  HA  TRP X  94      36.279  38.286  18.465  0.00  0.00           H
ATOM   1617  CB  TRP X  94      36.602  38.690  20.364  0.00  0.00           C
ATOM   1618  HB2 TRP X  94      36.537  37.621  20.564  0.00  0.00           H
ATOM   1619  HB3 TRP X  94      36.125  39.250  21.168  0.00  0.00           H
ATOM   1620  CG  TRP X  94      38.052  39.028  20.311  0.00  0.00           C
ATOM   1621  CD1 TRP X  94      38.902  39.006  19.287  0.00  0.00           C
ATOM   1622  HD1 TRP X  94      38.457  38.742  18.339  0.00  0.00           H
ATOM   1623  NE1 TRP X  94      40.131  39.633  19.537  0.00  0.00           N
ATOM   1624  HE1 TRP X  94      40.877  39.721  18.861  0.00  0.00           H
ATOM   1625  CE2 TRP X  94      40.168  40.003  20.844  0.00  0.00           C
ATOM   1626  CZ2 TRP X  94      41.212  40.511  21.655  0.00  0.00           C
ATOM   1627  HZ2 TRP X  94      42.235  40.691  21.358  0.00  0.00           H
ATOM   1628  CH2 TRP X  94      40.860  40.750  23.020  0.00  0.00           C
ATOM   1629  HH2 TRP X  94      41.633  41.101  23.687  0.00  0.00           H
ATOM   1630  CZ3 TRP X  94      39.620  40.429  23.526  0.00  0.00           C
ATOM   1631  HZ3 TRP X  94      39.373  40.682  24.547  0.00  0.00           H
ATOM   1632  CE3 TRP X  94      38.591  40.020  22.628  0.00  0.00           C
ATOM   1633  HE3 TRP X  94      37.628  39.851  23.088  0.00  0.00           H
ATOM   1634  CD2 TRP X  94      38.858  39.647  21.351  0.00  0.00           C
ATOM   1635  C   TRP X  94      34.335  38.334  19.272  0.00  0.00           C
ATOM   1636  O   TRP X  94      34.251  37.120  19.569  0.00  0.00           O
ATOM   1637  N   ASN X  95      33.239  39.065  18.966  0.00  0.00           N
ATOM   1638  H   ASN X  95      33.364  40.042  18.745  0.00  0.00           H
ATOM   1639  CA  ASN X  95      31.933  38.577  19.240  0.00  0.00           C
ATOM   1640  HA  ASN X  95      31.399  39.525  19.174  0.00  0.00           H
ATOM   1641  CB  ASN X  95      31.438  37.585  18.180  0.00  0.00           C
ATOM   1642  HB2 ASN X  95      30.460  37.143  18.370  0.00  0.00           H
ATOM   1643  HB3 ASN X  95      32.196  36.811  18.060  0.00  0.00           H
ATOM   1644  CG  ASN X  95      31.278  38.233  16.780  0.00  0.00           C
ATOM   1645  OD1 ASN X  95      32.059  38.136  15.836  0.00  0.00           O
ATOM   1646  ND2 ASN X  95      30.199  39.008  16.584  0.00  0.00           N
ATOM   1647 HD21 ASN X  95      29.732  39.258  17.444  0.00  0.00           H
ATOM   1648 HD22 ASN X  95      29.875  39.430  15.726  0.00  0.00           H
ATOM   1649  C   ASN X  95      31.858  38.090  20.667  0.00  0.00           C
ATOM   1650  O   ASN X  95      31.312  37.056  20.882  0.00  0.00           O
ATOM   1651  N   ILE X  96      32.439  38.844  21.568  0.00  0.00           N
ATOM   1652  H   ILE X  96      32.906  39.684  21.257  0.00  0.00           H
ATOM   1653  CA  ILE X  96      32.324  38.592  23.025  0.00  0.00           C
ATOM   1654  HA  ILE X  96      32.695  37.592  23.249  0.00  0.00           H
ATOM   1655  CB  ILE X  96      33.203  39.452  23.947  0.00  0.00           C
ATOM   1656  HB  ILE X  96      32.866  40.476  23.788  0.00  0.00           H
ATOM   1657  CG2 ILE X  96      32.996  39.303  25.429  0.00  0.00           C
ATOM   1658 HG21 ILE X  96      32.030  39.685  25.759  0.00  0.00           H
ATOM   1659 HG22 ILE X  96      33.080  38.279  25.791  0.00  0.00           H
ATOM   1660 HG23 ILE X  96      33.689  39.961  25.954  0.00  0.00           H
ATOM   1661  CG1 ILE X  96      34.645  39.449  23.592  0.00  0.00           C
ATOM   1662 HG12 ILE X  96      35.212  40.160  24.194  0.00  0.00           H
ATOM   1663 HG13 ILE X  96      34.680  39.876  22.590  0.00  0.00           H
ATOM   1664  CD1 ILE X  96      35.129  37.954  23.621  0.00  0.00           C
ATOM   1665 HD11 ILE X  96      36.164  37.898  23.958  0.00  0.00           H
ATOM   1666 HD12 ILE X  96      34.544  37.440  24.383  0.00  0.00           H
ATOM   1667 HD13 ILE X  96      35.026  37.548  22.615  0.00  0.00           H
ATOM   1668  C   ILE X  96      30.889  38.673  23.492  0.00  0.00           C
ATOM   1669  O   ILE X  96      30.216  39.639  23.123  0.00  0.00           O
ATOM   1670  N   THR X  97      30.470  37.572  24.122  0.00  0.00           N
ATOM   1671  H   THR X  97      31.084  36.815  24.386  0.00  0.00           H
ATOM   1672  CA  THR X  97      29.091  37.576  24.812  0.00  0.00           C
ATOM   1673  HA  THR X  97      28.455  38.295  24.296  0.00  0.00           H
ATOM   1674  CB  THR X  97      28.385  36.207  24.700  0.00  0.00           C
ATOM   1675  HB  THR X  97      27.466  36.196  25.287  0.00  0.00           H
ATOM   1676  CG2 THR X  97      28.216  35.733  23.275  0.00  0.00           C
ATOM   1677 HG21 THR X  97      27.535  34.890  23.158  0.00  0.00           H
ATOM   1678 HG22 THR X  97      27.880  36.557  22.646  0.00  0.00           H
ATOM   1679 HG23 THR X  97      29.181  35.472  22.843  0.00  0.00           H
ATOM   1680  OG1 THR X  97      29.288  35.192  25.257  0.00  0.00           O
ATOM   1681  HG1 THR X  97      29.021  35.036  26.166  0.00  0.00           H
ATOM   1682  C   THR X  97      29.102  38.025  26.239  0.00  0.00           C
ATOM   1683  O   THR X  97      28.020  38.339  26.742  0.00  0.00           O
ATOM   1684  N   GLN X  98      30.194  38.004  26.967  0.00  0.00           N
ATOM   1685  H   GLN X  98      30.994  37.555  26.544  0.00  0.00           H
ATOM   1686  CA  GLN X  98      30.183  38.290  28.435  0.00  0.00           C
ATOM   1687  HA  GLN X  98      29.415  39.043  28.615  0.00  0.00           H
ATOM   1688  CB  GLN X  98      29.661  37.058  29.161  0.00  0.00           C
ATOM   1689  HB2 GLN X  98      30.080  36.231  28.588  0.00  0.00           H
ATOM   1690  HB3 GLN X  98      28.595  37.075  28.936  0.00  0.00           H
ATOM   1691  CG  GLN X  98      29.997  36.710  30.624  0.00  0.00           C
ATOM   1692  HG2 GLN X  98      30.972  37.095  30.922  0.00  0.00           H
ATOM   1693  HG3 GLN X  98      29.989  35.620  30.638  0.00  0.00           H
ATOM   1694  CD  GLN X  98      28.997  37.026  31.684  0.00  0.00           C
ATOM   1695  OE1 GLN X  98      27.955  36.349  31.811  0.00  0.00           O
ATOM   1696  NE2 GLN X  98      29.196  38.070  32.451  0.00  0.00           N
ATOM   1697 HE21 GLN X  98      28.571  38.124  33.242  0.00  0.00           H
ATOM   1698 HE22 GLN X  98      30.024  38.642  32.371  0.00  0.00           H
ATOM   1699  C   GLN X  98      31.540  38.831  28.946  0.00  0.00           C
ATOM   1700  O   GLN X  98      32.611  38.531  28.401  0.00  0.00           O
ATOM   1701  N   VAL X  99      31.615  39.586  30.031  0.00  0.00           N
ATOM   1702  H   VAL X  99      30.745  39.915  30.423  0.00  0.00           H
ATOM   1703  CA  VAL X  99      32.923  39.967  30.686  0.00  0.00           C
ATOM   1704  HA  VAL X  99      33.672  39.329  30.216  0.00  0.00           H
ATOM   1705  CB  VAL X  99      33.243  41.489  30.556  0.00  0.00           C
ATOM   1706  HB  VAL X  99      33.261  41.701  29.487  0.00  0.00           H
ATOM   1707  CG1 VAL X  99      32.172  42.443  31.209  0.00  0.00           C
ATOM   1708 HG11 VAL X  99      31.175  42.185  30.853  0.00  0.00           H
ATOM   1709 HG12 VAL X  99      32.194  42.361  32.296  0.00  0.00           H
ATOM   1710 HG13 VAL X  99      32.452  43.490  31.093  0.00  0.00           H
ATOM   1711  CG2 VAL X  99      34.581  41.705  31.122  0.00  0.00           C
ATOM   1712 HG21 VAL X  99      34.856  42.723  30.845  0.00  0.00           H
ATOM   1713 HG22 VAL X  99      34.702  41.463  32.178  0.00  0.00           H
ATOM   1714 HG23 VAL X  99      35.323  41.074  30.633  0.00  0.00           H
ATOM   1715  C   VAL X  99      32.750  39.389  32.119  0.00  0.00           C
ATOM   1716  O   VAL X  99      31.653  39.448  32.690  0.00  0.00           O
ATOM   1717  N   THR X 100      33.787  38.898  32.822  0.00  0.00           N
ATOM   1718  H   THR X 100      34.708  38.758  32.432  0.00  0.00           H
ATOM   1719  CA  THR X 100      33.772  38.686  34.293  0.00  0.00           C
ATOM   1720  HA  THR X 100      32.837  39.075  34.696  0.00  0.00           H
ATOM   1721  CB  THR X 100      33.848  37.176  34.679  0.00  0.00           C
ATOM   1722  HB  THR X 100      33.512  37.120  35.714  0.00  0.00           H
ATOM   1723  CG2 THR X 100      33.024  36.348  33.689  0.00  0.00           C
ATOM   1724 HG21 THR X 100      32.963  35.295  33.965  0.00  0.00           H
ATOM   1725 HG22 THR X 100      32.001  36.725  33.707  0.00  0.00           H
ATOM   1726 HG23 THR X 100      33.387  36.454  32.667  0.00  0.00           H
ATOM   1727  OG1 THR X 100      35.175  36.774  34.594  0.00  0.00           O
ATOM   1728  HG1 THR X 100      35.150  35.861  34.889  0.00  0.00           H
ATOM   1729  C   THR X 100      34.811  39.589  34.993  0.00  0.00           C
ATOM   1730  O   THR X 100      35.886  39.797  34.441  0.00  0.00           O
ATOM   1731  N   LEU X 101      34.442  40.051  36.249  0.00  0.00           N
ATOM   1732  H   LEU X 101      33.575  39.716  36.642  0.00  0.00           H
ATOM   1733  CA  LEU X 101      35.220  41.042  37.045  0.00  0.00           C
ATOM   1734  HA  LEU X 101      36.122  41.304  36.492  0.00  0.00           H
ATOM   1735  CB  LEU X 101      34.386  42.337  37.316  0.00  0.00           C
ATOM   1736  HB2 LEU X 101      34.856  42.909  38.116  0.00  0.00           H
ATOM   1737  HB3 LEU X 101      33.445  42.093  37.809  0.00  0.00           H
ATOM   1738  CG  LEU X 101      34.044  43.202  36.102  0.00  0.00           C
ATOM   1739  HG  LEU X 101      34.851  43.229  35.370  0.00  0.00           H
ATOM   1740  CD1 LEU X 101      32.805  42.686  35.398  0.00  0.00           C
ATOM   1741 HD11 LEU X 101      33.023  41.717  34.948  0.00  0.00           H
ATOM   1742 HD12 LEU X 101      32.023  42.784  36.150  0.00  0.00           H
ATOM   1743 HD13 LEU X 101      32.660  43.377  34.568  0.00  0.00           H
ATOM   1744  CD2 LEU X 101      33.782  44.668  36.466  0.00  0.00           C
ATOM   1745 HD21 LEU X 101      34.654  45.150  36.907  0.00  0.00           H
ATOM   1746 HD22 LEU X 101      33.538  45.171  35.531  0.00  0.00           H
ATOM   1747 HD23 LEU X 101      32.975  44.705  37.198  0.00  0.00           H
ATOM   1748  C   LEU X 101      35.724  40.383  38.381  0.00  0.00           C
ATOM   1749  O   LEU X 101      35.267  39.263  38.680  0.00  0.00           O
ATOM   1750  N   ASP X 102      36.713  40.958  39.037  0.00  0.00           N
ATOM   1751  H   ASP X 102      37.096  41.783  38.598  0.00  0.00           H
ATOM   1752  CA  ASP X 102      37.112  40.605  40.418  0.00  0.00           C
ATOM   1753  HA  ASP X 102      37.047  39.518  40.368  0.00  0.00           H
ATOM   1754  CB  ASP X 102      38.610  40.866  40.744  0.00  0.00           C
ATOM   1755  HB2 ASP X 102      38.653  40.663  41.814  0.00  0.00           H
ATOM   1756  HB3 ASP X 102      38.858  41.927  40.708  0.00  0.00           H
ATOM   1757  CG  ASP X 102      39.648  40.009  40.009  0.00  0.00           C
ATOM   1758  OD1 ASP X 102      39.312  38.882  39.592  0.00  0.00           O
ATOM   1759  OD2 ASP X 102      40.800  40.406  39.891  0.00  0.00           O
ATOM   1760  C   ASP X 102      36.172  41.315  41.420  0.00  0.00           C
ATOM   1761  O   ASP X 102      35.745  42.444  41.049  0.00  0.00           O
ATOM   1762  N   ALA X 103      35.906  40.772  42.589  0.00  0.00           N
ATOM   1763  H   ALA X 103      36.268  39.842  42.749  0.00  0.00           H
ATOM   1764  CA  ALA X 103      35.185  41.419  43.705  0.00  0.00           C
ATOM   1765  HA  ALA X 103      34.202  41.711  43.336  0.00  0.00           H
ATOM   1766  CB  ALA X 103      34.922  40.313  44.762  0.00  0.00           C
ATOM   1767  HB1 ALA X 103      35.946  40.124  45.086  0.00  0.00           H
ATOM   1768  HB2 ALA X 103      34.232  40.779  45.466  0.00  0.00           H
ATOM   1769  HB3 ALA X 103      34.423  39.443  44.336  0.00  0.00           H
ATOM   1770  C   ALA X 103      35.880  42.696  44.283  0.00  0.00           C
ATOM   1771  O   ALA X 103      37.036  42.661  44.760  0.00  0.00           O
ATOM   1772  N   GLU X 104      35.302  43.875  43.999  0.00  0.00           N
ATOM   1773  H   GLU X 104      34.473  43.792  43.428  0.00  0.00           H
ATOM   1774  CA  GLU X 104      35.527  45.167  44.578  0.00  0.00           C
ATOM   1775  HA  GLU X 104      36.573  45.260  44.871  0.00  0.00           H
ATOM   1776  CB  GLU X 104      35.265  46.207  43.430  0.00  0.00           C
ATOM   1777  HB2 GLU X 104      35.875  45.863  42.596  0.00  0.00           H
ATOM   1778  HB3 GLU X 104      35.796  47.065  43.842  0.00  0.00           H
ATOM   1779  CG  GLU X 104      33.808  46.583  43.192  0.00  0.00           C
ATOM   1780  HG2 GLU X 104      33.854  47.034  42.201  0.00  0.00           H
ATOM   1781  HG3 GLU X 104      33.545  47.332  43.938  0.00  0.00           H
ATOM   1782  CD  GLU X 104      32.816  45.488  43.121  0.00  0.00           C
ATOM   1783  OE1 GLU X 104      31.790  45.588  43.828  0.00  0.00           O
ATOM   1784  OE2 GLU X 104      33.010  44.531  42.303  0.00  0.00           O
ATOM   1785  C   GLU X 104      34.525  45.425  45.730  0.00  0.00           C
ATOM   1786  O   GLU X 104      33.740  44.508  46.012  0.00  0.00           O
ATOM   1787  N   MET X 105      34.684  46.612  46.454  0.00  0.00           N
ATOM   1788  H   MET X 105      35.569  47.090  46.369  0.00  0.00           H
ATOM   1789  CA  MET X 105      33.671  47.240  47.313  0.00  0.00           C
ATOM   1790  HA  MET X 105      32.749  46.842  46.890  0.00  0.00           H
ATOM   1791  CB  MET X 105      33.853  46.689  48.683  0.00  0.00           C
ATOM   1792  HB2 MET X 105      33.638  45.641  48.473  0.00  0.00           H
ATOM   1793  HB3 MET X 105      33.060  47.207  49.223  0.00  0.00           H
ATOM   1794  CG  MET X 105      35.154  46.936  49.428  0.00  0.00           C
ATOM   1795  HG2 MET X 105      35.944  46.413  48.889  0.00  0.00           H
ATOM   1796  HG3 MET X 105      35.102  46.454  50.404  0.00  0.00           H
ATOM   1797  SD  MET X 105      35.511  48.689  49.710  0.00  0.00           S
ATOM   1798  CE  MET X 105      34.051  49.235  50.672  0.00  0.00           C
ATOM   1799  HE1 MET X 105      34.233  50.296  50.839  0.00  0.00           H
ATOM   1800  HE2 MET X 105      33.082  49.071  50.201  0.00  0.00           H
ATOM   1801  HE3 MET X 105      34.059  48.634  51.581  0.00  0.00           H
ATOM   1802  C   MET X 105      33.637  48.783  47.134  0.00  0.00           C
ATOM   1803  O   MET X 105      32.683  49.451  47.588  0.00  0.00           O
ATOM   1804  N   GLU X 106      34.671  49.321  46.581  0.00  0.00           N
ATOM   1805  H   GLU X 106      35.330  48.740  46.083  0.00  0.00           H
ATOM   1806  CA  GLU X 106      34.879  50.723  46.494  0.00  0.00           C
ATOM   1807  HA  GLU X 106      34.802  51.231  47.456  0.00  0.00           H
ATOM   1808  CB  GLU X 106      36.360  50.875  46.004  0.00  0.00           C
ATOM   1809  HB2 GLU X 106      36.617  51.932  45.936  0.00  0.00           H
ATOM   1810  HB3 GLU X 106      36.490  50.556  44.970  0.00  0.00           H
ATOM   1811  CG  GLU X 106      37.454  50.343  46.945  0.00  0.00           C
ATOM   1812  HG2 GLU X 106      37.149  50.506  47.978  0.00  0.00           H
ATOM   1813  HG3 GLU X 106      38.379  50.855  46.679  0.00  0.00           H
ATOM   1814  CD  GLU X 106      37.675  48.839  46.822  0.00  0.00           C
ATOM   1815  OE1 GLU X 106      37.149  48.214  45.868  0.00  0.00           O
ATOM   1816  OE2 GLU X 106      38.519  48.248  47.664  0.00  0.00           O
ATOM   1817  C   GLU X 106      33.837  51.382  45.486  0.00  0.00           C
ATOM   1818  O   GLU X 106      33.552  50.807  44.460  0.00  0.00           O
ATOM   1819  N   PRO X 107      33.353  52.649  45.646  0.00  0.00           N
ATOM   1820  CD  PRO X 107      33.892  53.598  46.691  0.00  0.00           C
ATOM   1821  HD2 PRO X 107      33.875  53.127  47.675  0.00  0.00           H
ATOM   1822  HD3 PRO X 107      34.968  53.724  46.571  0.00  0.00           H
ATOM   1823  CG  PRO X 107      33.084  54.840  46.487  0.00  0.00           C
ATOM   1824  HG2 PRO X 107      33.727  55.423  45.827  0.00  0.00           H
ATOM   1825  HG3 PRO X 107      32.896  55.396  47.406  0.00  0.00           H
ATOM   1826  CB  PRO X 107      31.832  54.407  45.689  0.00  0.00           C
ATOM   1827  HB2 PRO X 107      31.347  55.220  45.149  0.00  0.00           H
ATOM   1828  HB3 PRO X 107      31.169  54.076  46.489  0.00  0.00           H
ATOM   1829  CA  PRO X 107      32.316  53.257  44.830  0.00  0.00           C
ATOM   1830  HA  PRO X 107      31.475  52.564  44.830  0.00  0.00           H
ATOM   1831  C   PRO X 107      32.813  53.529  43.420  0.00  0.00           C
ATOM   1832  O   PRO X 107      32.106  53.272  42.497  0.00  0.00           O
ATOM   1833  N   PHE X 108      34.036  53.996  43.255  0.00  0.00           N
ATOM   1834  H   PHE X 108      34.679  53.922  44.031  0.00  0.00           H
ATOM   1835  CA  PHE X 108      34.743  54.324  41.936  0.00  0.00           C
ATOM   1836  HA  PHE X 108      33.974  54.965  41.504  0.00  0.00           H
ATOM   1837  CB  PHE X 108      36.099  55.043  42.082  0.00  0.00           C
ATOM   1838  HB2 PHE X 108      35.907  56.103  42.246  0.00  0.00           H
ATOM   1839  HB3 PHE X 108      36.549  55.008  41.089  0.00  0.00           H
ATOM   1840  CG  PHE X 108      36.999  54.394  43.162  0.00  0.00           C
ATOM   1841  CD1 PHE X 108      37.620  53.162  42.983  0.00  0.00           C
ATOM   1842  HD1 PHE X 108      37.449  52.609  42.071  0.00  0.00           H
ATOM   1843  CE1 PHE X 108      38.441  52.665  43.934  0.00  0.00           C
ATOM   1844  HE1 PHE X 108      39.001  51.746  43.838  0.00  0.00           H
ATOM   1845  CZ  PHE X 108      38.704  53.441  45.136  0.00  0.00           C
ATOM   1846  HZ  PHE X 108      39.405  53.181  45.916  0.00  0.00           H
ATOM   1847  CE2 PHE X 108      37.952  54.570  45.372  0.00  0.00           C
ATOM   1848  HE2 PHE X 108      37.992  55.142  46.288  0.00  0.00           H
ATOM   1849  CD2 PHE X 108      37.130  55.055  44.322  0.00  0.00           C
ATOM   1850  HD2 PHE X 108      36.554  55.964  44.417  0.00  0.00           H
ATOM   1851  C   PHE X 108      34.802  53.155  40.963  0.00  0.00           C
ATOM   1852  O   PHE X 108      34.634  53.221  39.739  0.00  0.00           O
ATOM   1853  N   TYR X 109      34.770  51.933  41.547  0.00  0.00           N
ATOM   1854  H   TYR X 109      34.833  51.977  42.554  0.00  0.00           H
ATOM   1855  CA  TYR X 109      34.701  50.630  40.782  0.00  0.00           C
ATOM   1856  HA  TYR X 109      35.110  50.873  39.801  0.00  0.00           H
ATOM   1857  CB  TYR X 109      35.447  49.479  41.490  0.00  0.00           C
ATOM   1858  HB2 TYR X 109      35.088  48.573  41.002  0.00  0.00           H
ATOM   1859  HB3 TYR X 109      35.090  49.465  42.520  0.00  0.00           H
ATOM   1860  CG  TYR X 109      36.971  49.592  41.475  0.00  0.00           C
ATOM   1861  CD1 TYR X 109      37.661  49.151  42.652  0.00  0.00           C
ATOM   1862  HD1 TYR X 109      37.113  48.731  43.482  0.00  0.00           H
ATOM   1863  CE1 TYR X 109      39.092  49.144  42.715  0.00  0.00           C
ATOM   1864  HE1 TYR X 109      39.610  48.743  43.574  0.00  0.00           H
ATOM   1865  CZ  TYR X 109      39.801  49.737  41.642  0.00  0.00           C
ATOM   1866  OH  TYR X 109      41.147  49.827  41.714  0.00  0.00           O
ATOM   1867  HH  TYR X 109      41.380  49.760  42.643  0.00  0.00           H
ATOM   1868  CE2 TYR X 109      39.112  50.314  40.507  0.00  0.00           C
ATOM   1869  HE2 TYR X 109      39.665  50.933  39.816  0.00  0.00           H
ATOM   1870  CD2 TYR X 109      37.694  50.191  40.450  0.00  0.00           C
ATOM   1871  HD2 TYR X 109      37.174  50.661  39.628  0.00  0.00           H
ATOM   1872  C   TYR X 109      33.225  50.287  40.436  0.00  0.00           C
ATOM   1873  O   TYR X 109      32.944  49.638  39.402  0.00  0.00           O
ATOM   1874  N   LYS X 110      32.276  50.634  41.300  0.00  0.00           N
ATOM   1875  H   LYS X 110      32.483  51.181  42.123  0.00  0.00           H
ATOM   1876  CA  LYS X 110      30.884  50.472  40.925  0.00  0.00           C
ATOM   1877  HA  LYS X 110      30.753  49.502  40.445  0.00  0.00           H
ATOM   1878  CB  LYS X 110      30.064  50.489  42.249  0.00  0.00           C
ATOM   1879  HB2 LYS X 110      29.011  50.404  41.981  0.00  0.00           H
ATOM   1880  HB3 LYS X 110      29.875  51.459  42.709  0.00  0.00           H
ATOM   1881  CG  LYS X 110      30.411  49.534  43.454  0.00  0.00           C
ATOM   1882  HG2 LYS X 110      29.590  49.649  44.161  0.00  0.00           H
ATOM   1883  HG3 LYS X 110      31.283  49.854  44.025  0.00  0.00           H
ATOM   1884  CD  LYS X 110      30.548  48.049  43.231  0.00  0.00           C
ATOM   1885  HD2 LYS X 110      30.545  47.674  44.254  0.00  0.00           H
ATOM   1886  HD3 LYS X 110      31.540  47.869  42.816  0.00  0.00           H
ATOM   1887  CE  LYS X 110      29.539  47.461  42.264  0.00  0.00           C
ATOM   1888  HE2 LYS X 110      29.538  47.902  41.268  0.00  0.00           H
ATOM   1889  HE3 LYS X 110      28.569  47.803  42.624  0.00  0.00           H
ATOM   1890  NZ  LYS X 110      29.625  46.055  42.174  0.00  0.00           N
ATOM   1891  HZ1 LYS X 110      28.790  45.630  42.551  0.00  0.00           H
ATOM   1892  HZ2 LYS X 110      29.705  45.740  41.218  0.00  0.00           H
ATOM   1893  HZ3 LYS X 110      30.388  45.708  42.738  0.00  0.00           H
ATOM   1894  C   LYS X 110      30.316  51.494  39.964  0.00  0.00           C
ATOM   1895  O   LYS X 110      29.348  51.094  39.272  0.00  0.00           O
ATOM   1896  N   GLU X 111      30.865  52.725  39.868  0.00  0.00           N
ATOM   1897  H   GLU X 111      31.552  52.881  40.593  0.00  0.00           H
ATOM   1898  CA  GLU X 111      30.707  53.640  38.747  0.00  0.00           C
ATOM   1899  HA  GLU X 111      29.647  53.872  38.641  0.00  0.00           H
ATOM   1900  CB  GLU X 111      31.352  54.968  39.042  0.00  0.00           C
ATOM   1901  HB2 GLU X 111      32.369  54.727  39.351  0.00  0.00           H
ATOM   1902  HB3 GLU X 111      30.823  55.396  39.893  0.00  0.00           H
ATOM   1903  CG  GLU X 111      31.272  56.058  37.965  0.00  0.00           C
ATOM   1904  HG2 GLU X 111      31.648  55.674  37.017  0.00  0.00           H
ATOM   1905  HG3 GLU X 111      31.961  56.845  38.275  0.00  0.00           H
ATOM   1906  CD  GLU X 111      29.860  56.535  37.679  0.00  0.00           C
ATOM   1907  OE1 GLU X 111      28.855  55.958  38.142  0.00  0.00           O
ATOM   1908  OE2 GLU X 111      29.675  57.676  37.245  0.00  0.00           O
ATOM   1909  C   GLU X 111      31.161  53.079  37.391  0.00  0.00           C
ATOM   1910  O   GLU X 111      30.314  53.027  36.484  0.00  0.00           O
ATOM   1911  N   MET X 112      32.425  52.731  37.281  0.00  0.00           N
ATOM   1912  H   MET X 112      33.115  53.011  37.963  0.00  0.00           H
ATOM   1913  CA  MET X 112      32.872  51.959  36.188  0.00  0.00           C
ATOM   1914  HA  MET X 112      33.088  52.518  35.277  0.00  0.00           H
ATOM   1915  CB  MET X 112      34.236  51.453  36.631  0.00  0.00           C
ATOM   1916  HB2 MET X 112      34.149  50.836  37.525  0.00  0.00           H
ATOM   1917  HB3 MET X 112      34.911  52.258  36.920  0.00  0.00           H
ATOM   1918  CG  MET X 112      34.972  50.738  35.528  0.00  0.00           C
ATOM   1919  HG2 MET X 112      35.498  51.482  34.931  0.00  0.00           H
ATOM   1920  HG3 MET X 112      34.314  50.069  34.973  0.00  0.00           H
ATOM   1921  SD  MET X 112      36.337  49.777  36.309  0.00  0.00           S
ATOM   1922  CE  MET X 112      35.678  48.147  35.730  0.00  0.00           C
ATOM   1923  HE1 MET X 112      35.889  48.067  34.663  0.00  0.00           H
ATOM   1924  HE2 MET X 112      36.328  47.374  36.142  0.00  0.00           H
ATOM   1925  HE3 MET X 112      34.620  48.125  35.991  0.00  0.00           H
ATOM   1926  C   MET X 112      31.973  50.788  35.817  0.00  0.00           C
ATOM   1927  O   MET X 112      31.834  50.636  34.620  0.00  0.00           O
ATOM   1928  N   GLU X 113      31.536  49.952  36.732  0.00  0.00           N
ATOM   1929  H   GLU X 113      31.789  50.152  37.689  0.00  0.00           H
ATOM   1930  CA  GLU X 113      30.643  48.791  36.397  0.00  0.00           C
ATOM   1931  HA  GLU X 113      31.216  48.219  35.667  0.00  0.00           H
ATOM   1932  CB  GLU X 113      30.439  48.001  37.664  0.00  0.00           C
ATOM   1933  HB2 GLU X 113      29.985  48.612  38.444  0.00  0.00           H
ATOM   1934  HB3 GLU X 113      31.355  47.733  38.191  0.00  0.00           H
ATOM   1935  CG  GLU X 113      29.459  46.784  37.527  0.00  0.00           C
ATOM   1936  HG2 GLU X 113      29.905  46.186  36.732  0.00  0.00           H
ATOM   1937  HG3 GLU X 113      28.472  47.181  37.291  0.00  0.00           H
ATOM   1938  CD  GLU X 113      29.433  46.027  38.833  0.00  0.00           C
ATOM   1939  OE1 GLU X 113      28.456  45.287  39.020  0.00  0.00           O
ATOM   1940  OE2 GLU X 113      30.382  46.036  39.668  0.00  0.00           O
ATOM   1941  C   GLU X 113      29.365  49.343  35.784  0.00  0.00           C
ATOM   1942  O   GLU X 113      28.958  48.787  34.778  0.00  0.00           O
ATOM   1943  N   ALA X 114      28.698  50.363  36.373  0.00  0.00           N
ATOM   1944  H   ALA X 114      29.076  50.757  37.223  0.00  0.00           H
ATOM   1945  CA  ALA X 114      27.578  51.053  35.693  0.00  0.00           C
ATOM   1946  HA  ALA X 114      26.791  50.325  35.498  0.00  0.00           H
ATOM   1947  CB  ALA X 114      27.074  52.177  36.584  0.00  0.00           C
ATOM   1948  HB1 ALA X 114      27.892  52.897  36.576  0.00  0.00           H
ATOM   1949  HB2 ALA X 114      26.321  52.697  35.992  0.00  0.00           H
ATOM   1950  HB3 ALA X 114      26.638  51.852  37.528  0.00  0.00           H
ATOM   1951  C   ALA X 114      27.956  51.666  34.295  0.00  0.00           C
ATOM   1952  O   ALA X 114      27.070  51.537  33.371  0.00  0.00           O
ATOM   1953  N   ASN X 115      29.097  52.310  34.086  0.00  0.00           N
ATOM   1954  H   ASN X 115      29.756  52.521  34.822  0.00  0.00           H
ATOM   1955  CA  ASN X 115      29.527  52.570  32.700  0.00  0.00           C
ATOM   1956  HA  ASN X 115      28.758  53.167  32.211  0.00  0.00           H
ATOM   1957  CB  ASN X 115      30.814  53.410  32.621  0.00  0.00           C
ATOM   1958  HB2 ASN X 115      31.124  53.536  31.584  0.00  0.00           H
ATOM   1959  HB3 ASN X 115      31.591  52.760  33.025  0.00  0.00           H
ATOM   1960  CG  ASN X 115      30.790  54.781  33.165  0.00  0.00           C
ATOM   1961  OD1 ASN X 115      29.770  55.279  33.541  0.00  0.00           O
ATOM   1962  ND2 ASN X 115      31.913  55.447  33.106  0.00  0.00           N
ATOM   1963 HD21 ASN X 115      32.742  54.998  32.743  0.00  0.00           H
ATOM   1964 HD22 ASN X 115      31.976  56.222  33.751  0.00  0.00           H
ATOM   1965  C   ASN X 115      29.641  51.244  31.841  0.00  0.00           C
ATOM   1966  O   ASN X 115      29.262  51.215  30.660  0.00  0.00           O
ATOM   1967  N   ILE X 116      30.205  50.101  32.328  0.00  0.00           N
ATOM   1968  H   ILE X 116      30.600  50.111  33.258  0.00  0.00           H
ATOM   1969  CA  ILE X 116      30.258  48.895  31.490  0.00  0.00           C
ATOM   1970  HA  ILE X 116      30.651  49.127  30.500  0.00  0.00           H
ATOM   1971  CB  ILE X 116      31.161  47.800  32.137  0.00  0.00           C
ATOM   1972  HB  ILE X 116      30.840  47.634  33.165  0.00  0.00           H
ATOM   1973  CG2 ILE X 116      31.085  46.512  31.288  0.00  0.00           C
ATOM   1974 HG21 ILE X 116      31.556  46.570  30.307  0.00  0.00           H
ATOM   1975 HG22 ILE X 116      31.468  45.679  31.877  0.00  0.00           H
ATOM   1976 HG23 ILE X 116      30.050  46.248  31.067  0.00  0.00           H
ATOM   1977  CG1 ILE X 116      32.618  48.225  32.229  0.00  0.00           C
ATOM   1978 HG12 ILE X 116      32.662  49.201  32.712  0.00  0.00           H
ATOM   1979 HG13 ILE X 116      33.076  48.347  31.247  0.00  0.00           H
ATOM   1980  CD1 ILE X 116      33.453  47.139  33.034  0.00  0.00           C
ATOM   1981 HD11 ILE X 116      33.498  46.197  32.487  0.00  0.00           H
ATOM   1982 HD12 ILE X 116      34.464  47.503  33.212  0.00  0.00           H
ATOM   1983 HD13 ILE X 116      32.941  46.950  33.977  0.00  0.00           H
ATOM   1984  C   ILE X 116      28.813  48.399  31.262  0.00  0.00           C
ATOM   1985  O   ILE X 116      28.479  48.029  30.154  0.00  0.00           O
ATOM   1986  N   ARG X 117      27.994  48.465  32.304  0.00  0.00           N
ATOM   1987  H   ARG X 117      28.379  48.579  33.231  0.00  0.00           H
ATOM   1988  CA  ARG X 117      26.532  48.123  32.213  0.00  0.00           C
ATOM   1989  HA  ARG X 117      26.398  47.131  31.780  0.00  0.00           H
ATOM   1990  CB  ARG X 117      25.923  48.244  33.576  0.00  0.00           C
ATOM   1991  HB2 ARG X 117      26.019  49.243  34.001  0.00  0.00           H
ATOM   1992  HB3 ARG X 117      26.567  47.537  34.100  0.00  0.00           H
ATOM   1993  CG  ARG X 117      24.499  47.680  33.595  0.00  0.00           C
ATOM   1994  HG2 ARG X 117      24.361  46.696  33.148  0.00  0.00           H
ATOM   1995  HG3 ARG X 117      23.890  48.340  32.977  0.00  0.00           H
ATOM   1996  CD  ARG X 117      23.877  47.623  35.005  0.00  0.00           C
ATOM   1997  HD2 ARG X 117      22.802  47.803  34.960  0.00  0.00           H
ATOM   1998  HD3 ARG X 117      24.325  48.466  35.531  0.00  0.00           H
ATOM   1999  NE  ARG X 117      24.142  46.415  35.786  0.00  0.00           N
ATOM   2000  HE  ARG X 117      24.824  46.523  36.523  0.00  0.00           H
ATOM   2001  CZ  ARG X 117      23.651  45.213  35.639  0.00  0.00           C
ATOM   2002  NH1 ARG X 117      22.758  44.959  34.670  0.00  0.00           N
ATOM   2003 HH11 ARG X 117      22.371  44.026  34.655  0.00  0.00           H
ATOM   2004 HH12 ARG X 117      22.147  45.700  34.358  0.00  0.00           H
ATOM   2005  NH2 ARG X 117      24.150  44.190  36.237  0.00  0.00           N
ATOM   2006 HH21 ARG X 117      23.953  43.247  35.933  0.00  0.00           H
ATOM   2007 HH22 ARG X 117      24.755  44.366  37.026  0.00  0.00           H
ATOM   2008  C   ARG X 117      25.796  49.046  31.197  0.00  0.00           C
ATOM   2009  O   ARG X 117      25.040  48.549  30.373  0.00  0.00           O
ATOM   2010  N   ARG X 118      26.181  50.359  31.025  0.00  0.00           N
ATOM   2011  H   ARG X 118      26.608  50.839  31.804  0.00  0.00           H
ATOM   2012  CA  ARG X 118      25.685  51.251  29.886  0.00  0.00           C
ATOM   2013  HA  ARG X 118      24.596  51.204  29.870  0.00  0.00           H
ATOM   2014  CB  ARG X 118      26.209  52.658  30.118  0.00  0.00           C
ATOM   2015  HB2 ARG X 118      27.271  52.657  29.872  0.00  0.00           H
ATOM   2016  HB3 ARG X 118      26.096  52.899  31.175  0.00  0.00           H
ATOM   2017  CG  ARG X 118      25.442  53.745  29.254  0.00  0.00           C
ATOM   2018  HG2 ARG X 118      25.518  53.470  28.202  0.00  0.00           H
ATOM   2019  HG3 ARG X 118      25.876  54.731  29.417  0.00  0.00           H
ATOM   2020  CD  ARG X 118      24.018  53.887  29.680  0.00  0.00           C
ATOM   2021  HD2 ARG X 118      24.066  54.224  30.715  0.00  0.00           H
ATOM   2022  HD3 ARG X 118      23.501  52.929  29.627  0.00  0.00           H
ATOM   2023  NE  ARG X 118      23.330  54.869  28.800  0.00  0.00           N
ATOM   2024  HE  ARG X 118      23.856  55.122  27.976  0.00  0.00           H
ATOM   2025  CZ  ARG X 118      22.363  55.718  29.142  0.00  0.00           C
ATOM   2026  NH1 ARG X 118      22.009  56.687  28.342  0.00  0.00           N
ATOM   2027 HH11 ARG X 118      21.167  57.171  28.619  0.00  0.00           H
ATOM   2028 HH12 ARG X 118      22.662  56.879  27.596  0.00  0.00           H
ATOM   2029  NH2 ARG X 118      21.718  55.620  30.318  0.00  0.00           N
ATOM   2030 HH21 ARG X 118      20.893  56.182  30.474  0.00  0.00           H
ATOM   2031 HH22 ARG X 118      22.042  54.961  31.011  0.00  0.00           H
ATOM   2032  C   ARG X 118      26.198  50.660  28.542  0.00  0.00           C
ATOM   2033  O   ARG X 118      25.412  50.546  27.571  0.00  0.00           O
ATOM   2034  N   LEU X 119      27.411  50.127  28.530  0.00  0.00           N
ATOM   2035  H   LEU X 119      28.032  50.340  29.297  0.00  0.00           H
ATOM   2036  CA  LEU X 119      28.005  49.497  27.313  0.00  0.00           C
ATOM   2037  HA  LEU X 119      27.798  50.226  26.530  0.00  0.00           H
ATOM   2038  CB  LEU X 119      29.496  49.371  27.455  0.00  0.00           C
ATOM   2039  HB2 LEU X 119      29.735  48.594  28.180  0.00  0.00           H
ATOM   2040  HB3 LEU X 119      29.819  50.346  27.819  0.00  0.00           H
ATOM   2041  CG  LEU X 119      30.344  49.039  26.222  0.00  0.00           C
ATOM   2042  HG  LEU X 119      29.985  48.055  25.922  0.00  0.00           H
ATOM   2043  CD1 LEU X 119      30.286  50.072  25.113  0.00  0.00           C
ATOM   2044 HD11 LEU X 119      30.518  51.078  25.462  0.00  0.00           H
ATOM   2045 HD12 LEU X 119      30.885  49.779  24.250  0.00  0.00           H
ATOM   2046 HD13 LEU X 119      29.271  50.151  24.724  0.00  0.00           H
ATOM   2047  CD2 LEU X 119      31.829  48.848  26.618  0.00  0.00           C
ATOM   2048 HD21 LEU X 119      32.346  49.703  27.052  0.00  0.00           H
ATOM   2049 HD22 LEU X 119      31.919  48.022  27.324  0.00  0.00           H
ATOM   2050 HD23 LEU X 119      32.381  48.615  25.707  0.00  0.00           H
ATOM   2051  C   LEU X 119      27.296  48.196  26.945  0.00  0.00           C
ATOM   2052  O   LEU X 119      27.072  47.960  25.786  0.00  0.00           O
ATOM   2053  N   GLY X 120      27.043  47.329  27.912  0.00  0.00           N
ATOM   2054  H   GLY X 120      27.345  47.726  28.790  0.00  0.00           H
ATOM   2055  CA  GLY X 120      26.358  46.107  27.938  0.00  0.00           C
ATOM   2056  HA2 GLY X 120      27.004  45.364  27.469  0.00  0.00           H
ATOM   2057  HA3 GLY X 120      26.243  45.916  29.005  0.00  0.00           H
ATOM   2058  C   GLY X 120      25.028  46.022  27.346  0.00  0.00           C
ATOM   2059  O   GLY X 120      24.803  45.081  26.551  0.00  0.00           O
ATOM   2060  N   ALA X 121      24.239  47.069  27.598  0.00  0.00           N
ATOM   2061  H   ALA X 121      24.592  47.805  28.193  0.00  0.00           H
ATOM   2062  CA  ALA X 121      22.934  47.232  26.929  0.00  0.00           C
ATOM   2063  HA  ALA X 121      22.396  46.285  26.968  0.00  0.00           H
ATOM   2064  CB  ALA X 121      21.988  48.129  27.755  0.00  0.00           C
ATOM   2065  HB1 ALA X 121      22.507  49.005  28.144  0.00  0.00           H
ATOM   2066  HB2 ALA X 121      21.148  48.317  27.087  0.00  0.00           H
ATOM   2067  HB3 ALA X 121      21.607  47.488  28.550  0.00  0.00           H
ATOM   2068  C   ALA X 121      23.012  47.633  25.483  0.00  0.00           C
ATOM   2069  O   ALA X 121      22.319  47.133  24.606  0.00  0.00           O
ATOM   2070  N   GLU X 122      24.091  48.359  25.106  0.00  0.00           N
ATOM   2071  H   GLU X 122      24.733  48.756  25.777  0.00  0.00           H
ATOM   2072  CA  GLU X 122      24.383  48.783  23.742  0.00  0.00           C
ATOM   2073  HA  GLU X 122      23.488  49.241  23.322  0.00  0.00           H
ATOM   2074  CB  GLU X 122      25.400  50.006  23.786  0.00  0.00           C
ATOM   2075  HB2 GLU X 122      26.372  49.545  23.960  0.00  0.00           H
ATOM   2076  HB3 GLU X 122      25.138  50.702  24.584  0.00  0.00           H
ATOM   2077  CG  GLU X 122      25.329  50.701  22.394  0.00  0.00           C
ATOM   2078  HG2 GLU X 122      24.323  51.057  22.169  0.00  0.00           H
ATOM   2079  HG3 GLU X 122      25.493  49.912  21.660  0.00  0.00           H
ATOM   2080  CD  GLU X 122      26.305  51.842  22.274  0.00  0.00           C
ATOM   2081  OE1 GLU X 122      26.377  52.821  23.115  0.00  0.00           O
ATOM   2082  OE2 GLU X 122      27.050  51.886  21.227  0.00  0.00           O
ATOM   2083  C   GLU X 122      24.747  47.586  22.814  0.00  0.00           C
ATOM   2084  O   GLU X 122      24.111  47.409  21.729  0.00  0.00           O
ATOM   2085  N   LEU X 123      25.844  46.943  23.057  0.00  0.00           N
ATOM   2086  H   LEU X 123      26.305  47.055  23.949  0.00  0.00           H
ATOM   2087  CA  LEU X 123      26.396  45.849  22.290  0.00  0.00           C
ATOM   2088  HA  LEU X 123      26.308  46.121  21.238  0.00  0.00           H
ATOM   2089  CB  LEU X 123      27.925  45.877  22.678  0.00  0.00           C
ATOM   2090  HB2 LEU X 123      28.407  44.899  22.673  0.00  0.00           H
ATOM   2091  HB3 LEU X 123      28.010  46.270  23.691  0.00  0.00           H
ATOM   2092  CG  LEU X 123      28.747  46.835  21.829  0.00  0.00           C
ATOM   2093  HG  LEU X 123      28.721  46.464  20.804  0.00  0.00           H
ATOM   2094  CD1 LEU X 123      28.268  48.343  21.648  0.00  0.00           C
ATOM   2095 HD11 LEU X 123      27.245  48.427  21.281  0.00  0.00           H
ATOM   2096 HD12 LEU X 123      28.360  48.915  22.571  0.00  0.00           H
ATOM   2097 HD13 LEU X 123      28.870  48.902  20.931  0.00  0.00           H
ATOM   2098  CD2 LEU X 123      30.198  46.910  22.298  0.00  0.00           C
ATOM   2099 HD21 LEU X 123      30.626  45.946  22.024  0.00  0.00           H
ATOM   2100 HD22 LEU X 123      30.752  47.569  21.630  0.00  0.00           H
ATOM   2101 HD23 LEU X 123      30.224  47.328  23.304  0.00  0.00           H
ATOM   2102  C   LEU X 123      25.699  44.448  22.404  0.00  0.00           C
ATOM   2103  O   LEU X 123      25.615  43.749  21.389  0.00  0.00           O
ATOM   2104  N   GLY X 124      25.156  44.201  23.603  0.00  0.00           N
ATOM   2105  H   GLY X 124      25.186  44.873  24.356  0.00  0.00           H
ATOM   2106  CA  GLY X 124      24.336  43.098  23.981  0.00  0.00           C
ATOM   2107  HA2 GLY X 124      23.468  43.342  24.594  0.00  0.00           H
ATOM   2108  HA3 GLY X 124      23.872  42.677  23.089  0.00  0.00           H
ATOM   2109  C   GLY X 124      25.200  42.028  24.634  0.00  0.00           C
ATOM   2110  O   GLY X 124      25.440  40.930  24.122  0.00  0.00           O
ATOM   2111  N   PHE X 125      25.915  42.409  25.707  0.00  0.00           N
ATOM   2112  H   PHE X 125      25.629  43.248  26.191  0.00  0.00           H
ATOM   2113  CA  PHE X 125      26.594  41.398  26.522  0.00  0.00           C
ATOM   2114  HA  PHE X 125      26.154  40.429  26.289  0.00  0.00           H
ATOM   2115  CB  PHE X 125      28.112  41.474  26.223  0.00  0.00           C
ATOM   2116  HB2 PHE X 125      28.228  41.197  25.176  0.00  0.00           H
ATOM   2117  HB3 PHE X 125      28.422  40.616  26.819  0.00  0.00           H
ATOM   2118  CG  PHE X 125      28.794  42.784  26.605  0.00  0.00           C
ATOM   2119  CD1 PHE X 125      29.489  42.856  27.831  0.00  0.00           C
ATOM   2120  HD1 PHE X 125      29.418  41.991  28.474  0.00  0.00           H
ATOM   2121  CE1 PHE X 125      30.117  44.058  28.240  0.00  0.00           C
ATOM   2122  HE1 PHE X 125      30.706  44.101  29.145  0.00  0.00           H
ATOM   2123  CZ  PHE X 125      29.964  45.283  27.540  0.00  0.00           C
ATOM   2124  HZ  PHE X 125      30.342  46.196  27.977  0.00  0.00           H
ATOM   2125  CE2 PHE X 125      29.204  45.257  26.259  0.00  0.00           C
ATOM   2126  HE2 PHE X 125      28.913  46.161  25.744  0.00  0.00           H
ATOM   2127  CD2 PHE X 125      28.675  44.010  25.866  0.00  0.00           C
ATOM   2128  HD2 PHE X 125      28.096  43.853  24.968  0.00  0.00           H
ATOM   2129  C   PHE X 125      26.371  41.455  27.982  0.00  0.00           C
ATOM   2130  O   PHE X 125      26.028  42.542  28.496  0.00  0.00           O
ATOM   2131  N   GLU X 126      26.699  40.327  28.661  0.00  0.00           N
ATOM   2132  H   GLU X 126      26.981  39.483  28.183  0.00  0.00           H
ATOM   2133  CA  GLU X 126      26.617  40.249  30.117  0.00  0.00           C
ATOM   2134  HA  GLU X 126      25.822  40.872  30.527  0.00  0.00           H
ATOM   2135  CB  GLU X 126      26.354  38.829  30.529  0.00  0.00           C
ATOM   2136  HB2 GLU X 126      26.561  38.639  31.582  0.00  0.00           H
ATOM   2137  HB3 GLU X 126      27.060  38.290  29.898  0.00  0.00           H
ATOM   2138  CG  GLU X 126      24.872  38.482  30.118  0.00  0.00           C
ATOM   2139  HG2 GLU X 126      24.881  37.398  30.008  0.00  0.00           H
ATOM   2140  HG3 GLU X 126      24.543  38.975  29.203  0.00  0.00           H
ATOM   2141  CD  GLU X 126      23.817  38.721  31.205  0.00  0.00           C
ATOM   2142  OE1 GLU X 126      24.231  38.927  32.337  0.00  0.00           O
ATOM   2143  OE2 GLU X 126      22.616  38.750  30.884  0.00  0.00           O
ATOM   2144  C   GLU X 126      27.821  40.726  30.945  0.00  0.00           C
ATOM   2145  O   GLU X 126      28.986  40.531  30.521  0.00  0.00           O
ATOM   2146  N   VAL X 127      27.573  41.446  32.061  0.00  0.00           N
ATOM   2147  H   VAL X 127      26.627  41.595  32.383  0.00  0.00           H
ATOM   2148  CA  VAL X 127      28.611  42.001  32.929  0.00  0.00           C
ATOM   2149  HA  VAL X 127      29.537  41.790  32.393  0.00  0.00           H
ATOM   2150  CB  VAL X 127      28.386  43.549  33.086  0.00  0.00           C
ATOM   2151  HB  VAL X 127      29.311  44.045  33.379  0.00  0.00           H
ATOM   2152  CG1 VAL X 127      28.046  44.238  31.806  0.00  0.00           C
ATOM   2153 HG11 VAL X 127      28.199  45.309  31.941  0.00  0.00           H
ATOM   2154 HG12 VAL X 127      28.677  43.809  31.029  0.00  0.00           H
ATOM   2155 HG13 VAL X 127      27.002  44.006  31.595  0.00  0.00           H
ATOM   2156  CG2 VAL X 127      27.337  43.876  34.072  0.00  0.00           C
ATOM   2157 HG21 VAL X 127      26.424  43.370  33.758  0.00  0.00           H
ATOM   2158 HG22 VAL X 127      27.527  43.507  35.080  0.00  0.00           H
ATOM   2159 HG23 VAL X 127      27.160  44.947  34.166  0.00  0.00           H
ATOM   2160  C   VAL X 127      28.802  41.263  34.238  0.00  0.00           C
ATOM   2161  O   VAL X 127      29.872  41.257  34.863  0.00  0.00           O
ATOM   2162  N   LEU X 128      27.679  40.585  34.612  0.00  0.00           N
ATOM   2163  H   LEU X 128      26.908  40.547  33.961  0.00  0.00           H
ATOM   2164  CA  LEU X 128      27.592  39.903  35.913  0.00  0.00           C
ATOM   2165  HA  LEU X 128      28.038  40.483  36.721  0.00  0.00           H
ATOM   2166  CB  LEU X 128      26.098  39.705  36.245  0.00  0.00           C
ATOM   2167  HB2 LEU X 128      25.967  38.885  36.950  0.00  0.00           H
ATOM   2168  HB3 LEU X 128      25.742  39.227  35.332  0.00  0.00           H
ATOM   2169  CG  LEU X 128      25.353  41.004  36.824  0.00  0.00           C
ATOM   2170  HG  LEU X 128      25.594  41.880  36.222  0.00  0.00           H
ATOM   2171  CD1 LEU X 128      23.837  40.740  36.603  0.00  0.00           C
ATOM   2172 HD11 LEU X 128      23.613  40.841  35.541  0.00  0.00           H
ATOM   2173 HD12 LEU X 128      23.538  39.752  36.953  0.00  0.00           H
ATOM   2174 HD13 LEU X 128      23.303  41.598  37.011  0.00  0.00           H
ATOM   2175  CD2 LEU X 128      25.782  41.264  38.269  0.00  0.00           C
ATOM   2176 HD21 LEU X 128      25.245  42.166  38.561  0.00  0.00           H
ATOM   2177 HD22 LEU X 128      25.462  40.344  38.759  0.00  0.00           H
ATOM   2178 HD23 LEU X 128      26.856  41.407  38.384  0.00  0.00           H
ATOM   2179  C   LEU X 128      28.314  38.557  35.863  0.00  0.00           C
ATOM   2180  O   LEU X 128      28.066  37.746  34.946  0.00  0.00           O
ATOM   2181  N   SER X 129      29.210  38.374  36.798  0.00  0.00           N
ATOM   2182  H   SER X 129      29.306  39.201  37.369  0.00  0.00           H
ATOM   2183  CA  SER X 129      29.982  37.165  37.022  0.00  0.00           C
ATOM   2184  HA  SER X 129      30.319  36.845  36.036  0.00  0.00           H
ATOM   2185  CB  SER X 129      31.219  37.378  37.912  0.00  0.00           C
ATOM   2186  HB2 SER X 129      31.823  36.471  37.894  0.00  0.00           H
ATOM   2187  HB3 SER X 129      31.046  37.716  38.933  0.00  0.00           H
ATOM   2188  OG  SER X 129      32.072  38.462  37.304  0.00  0.00           O
ATOM   2189  HG  SER X 129      31.709  39.332  37.485  0.00  0.00           H
ATOM   2190  C   SER X 129      29.197  35.962  37.631  0.00  0.00           C
ATOM   2191  O   SER X 129      29.650  34.839  37.605  0.00  0.00           O
ATOM   2192  N   ARG X 130      28.073  36.334  38.274  0.00  0.00           N
ATOM   2193  H   ARG X 130      27.969  37.337  38.326  0.00  0.00           H
ATOM   2194  CA  ARG X 130      27.152  35.395  38.919  0.00  0.00           C
ATOM   2195  HA  ARG X 130      26.538  35.906  39.661  0.00  0.00           H
ATOM   2196  CB  ARG X 130      26.104  34.803  38.014  0.00  0.00           C
ATOM   2197  HB2 ARG X 130      25.585  35.714  37.716  0.00  0.00           H
ATOM   2198  HB3 ARG X 130      25.415  34.228  38.632  0.00  0.00           H
ATOM   2199  CG  ARG X 130      26.496  33.974  36.806  0.00  0.00           C
ATOM   2200  HG2 ARG X 130      25.915  33.056  36.721  0.00  0.00           H
ATOM   2201  HG3 ARG X 130      27.527  33.643  36.935  0.00  0.00           H
ATOM   2202  CD  ARG X 130      26.475  34.803  35.481  0.00  0.00           C
ATOM   2203  HD2 ARG X 130      26.795  34.213  34.622  0.00  0.00           H
ATOM   2204  HD3 ARG X 130      27.175  35.617  35.674  0.00  0.00           H
ATOM   2205  NE  ARG X 130      25.158  35.319  35.125  0.00  0.00           N
ATOM   2206  HE  ARG X 130      24.407  34.740  35.472  0.00  0.00           H
ATOM   2207  CZ  ARG X 130      24.802  36.350  34.367  0.00  0.00           C
ATOM   2208  NH1 ARG X 130      25.703  37.081  33.766  0.00  0.00           N
ATOM   2209 HH11 ARG X 130      25.388  37.710  33.041  0.00  0.00           H
ATOM   2210 HH12 ARG X 130      26.644  37.128  34.128  0.00  0.00           H
ATOM   2211  NH2 ARG X 130      23.588  36.648  34.136  0.00  0.00           N
ATOM   2212 HH21 ARG X 130      23.378  37.405  33.502  0.00  0.00           H
ATOM   2213 HH22 ARG X 130      22.851  36.236  34.690  0.00  0.00           H
ATOM   2214  C   ARG X 130      27.886  34.478  39.827  0.00  0.00           C
ATOM   2215  O   ARG X 130      27.668  33.238  39.766  0.00  0.00           O
ATOM   2216  N   VAL X 131      28.648  34.970  40.764  0.00  0.00           N
ATOM   2217  H   VAL X 131      28.767  35.973  40.729  0.00  0.00           H
ATOM   2218  CA  VAL X 131      29.548  34.165  41.665  0.00  0.00           C
ATOM   2219  HA  VAL X 131      28.988  33.266  41.921  0.00  0.00           H
ATOM   2220  CB  VAL X 131      30.805  33.820  40.853  0.00  0.00           C
ATOM   2221  HB  VAL X 131      30.520  33.608  39.822  0.00  0.00           H
ATOM   2222  CG1 VAL X 131      31.954  34.902  40.800  0.00  0.00           C
ATOM   2223 HG11 VAL X 131      32.406  34.974  41.789  0.00  0.00           H
ATOM   2224 HG12 VAL X 131      32.645  34.516  40.051  0.00  0.00           H
ATOM   2225 HG13 VAL X 131      31.583  35.878  40.484  0.00  0.00           H
ATOM   2226  CG2 VAL X 131      31.452  32.526  41.352  0.00  0.00           C
ATOM   2227 HG21 VAL X 131      31.873  32.656  42.349  0.00  0.00           H
ATOM   2228 HG22 VAL X 131      30.720  31.721  41.418  0.00  0.00           H
ATOM   2229 HG23 VAL X 131      32.232  32.233  40.649  0.00  0.00           H
ATOM   2230  C   VAL X 131      29.893  34.928  43.027  0.00  0.00           C
ATOM   2231  O   VAL X 131      29.945  36.161  43.040  0.00  0.00           O
ATOM   2232  N   GLY X 132      30.446  34.145  43.950  0.00  0.00           N
ATOM   2233  H   GLY X 132      30.246  33.160  43.848  0.00  0.00           H
ATOM   2234  CA  GLY X 132      30.912  34.770  45.194  0.00  0.00           C
ATOM   2235  HA2 GLY X 132      30.777  35.851  45.146  0.00  0.00           H
ATOM   2236  HA3 GLY X 132      30.353  34.293  45.998  0.00  0.00           H
ATOM   2237  C   GLY X 132      32.434  34.453  45.415  0.00  0.00           C
ATOM   2238  O   GLY X 132      32.993  33.473  44.857  0.00  0.00           O
ATOM   2239  N   HID X 133      33.008  35.228  46.322  0.00  0.00           N
ATOM   2240  H   HID X 133      32.421  36.016  46.556  0.00  0.00           H
ATOM   2241  CA  HID X 133      34.411  35.181  46.672  0.00  0.00           C
ATOM   2242  HA  HID X 133      34.808  34.246  46.275  0.00  0.00           H
ATOM   2243  CB  HID X 133      35.150  36.404  46.045  0.00  0.00           C
ATOM   2244  HB2 HID X 133      36.155  36.582  46.426  0.00  0.00           H
ATOM   2245  HB3 HID X 133      34.486  37.248  46.230  0.00  0.00           H
ATOM   2246  CG  HID X 133      35.157  36.231  44.570  0.00  0.00           C
ATOM   2247  ND1 HID X 133      34.119  36.621  43.754  0.00  0.00           N
ATOM   2248  HD1 HID X 133      33.249  37.003  44.098  0.00  0.00           H
ATOM   2249  CE1 HID X 133      34.660  36.729  42.520  0.00  0.00           C
ATOM   2250  HE1 HID X 133      34.073  37.142  41.713  0.00  0.00           H
ATOM   2251  NE2 HID X 133      35.861  36.130  42.493  0.00  0.00           N
ATOM   2252  CD2 HID X 133      36.241  35.866  43.820  0.00  0.00           C
ATOM   2253  HD2 HID X 133      37.270  35.651  44.068  0.00  0.00           H
ATOM   2254  C   HID X 133      34.615  34.924  48.126  0.00  0.00           C
ATOM   2255  O   HID X 133      33.734  35.215  48.932  0.00  0.00           O
ATOM   2256  N   SER X 134      35.772  34.483  48.511  0.00  0.00           N
ATOM   2257  H   SER X 134      36.499  34.246  47.851  0.00  0.00           H
ATOM   2258  CA  SER X 134      36.158  34.458  49.964  0.00  0.00           C
ATOM   2259  HA  SER X 134      37.059  33.846  49.997  0.00  0.00           H
ATOM   2260  CB  SER X 134      36.586  35.830  50.401  0.00  0.00           C
ATOM   2261  HB2 SER X 134      35.709  36.442  50.616  0.00  0.00           H
ATOM   2262  HB3 SER X 134      37.134  36.362  49.623  0.00  0.00           H
ATOM   2263  OG  SER X 134      37.319  35.791  51.566  0.00  0.00           O
ATOM   2264  HG  SER X 134      37.185  36.693  51.865  0.00  0.00           H
ATOM   2265  C   SER X 134      35.282  33.601  50.870  0.00  0.00           C
ATOM   2266  O   SER X 134      34.446  32.807  50.446  0.00  0.00           O
ATOM   2267  N   LEU X 135      35.424  33.893  52.173  0.00  0.00           N
ATOM   2268  H   LEU X 135      36.168  34.542  52.389  0.00  0.00           H
ATOM   2269  CA  LEU X 135      34.998  33.081  53.252  0.00  0.00           C
ATOM   2270  HA  LEU X 135      35.215  32.025  53.093  0.00  0.00           H
ATOM   2271  CB  LEU X 135      35.603  33.703  54.610  0.00  0.00           C
ATOM   2272  HB2 LEU X 135      35.138  33.194  55.455  0.00  0.00           H
ATOM   2273  HB3 LEU X 135      35.210  34.701  54.804  0.00  0.00           H
ATOM   2274  CG  LEU X 135      37.143  33.687  54.616  0.00  0.00           C
ATOM   2275  HG  LEU X 135      37.514  34.397  53.877  0.00  0.00           H
ATOM   2276  CD1 LEU X 135      37.731  34.082  55.921  0.00  0.00           C
ATOM   2277 HD11 LEU X 135      37.490  33.350  56.692  0.00  0.00           H
ATOM   2278 HD12 LEU X 135      38.813  34.139  55.806  0.00  0.00           H
ATOM   2279 HD13 LEU X 135      37.454  35.086  56.243  0.00  0.00           H
ATOM   2280  CD2 LEU X 135      37.654  32.223  54.502  0.00  0.00           C
ATOM   2281 HD21 LEU X 135      37.280  31.537  55.262  0.00  0.00           H
ATOM   2282 HD22 LEU X 135      37.454  31.799  53.518  0.00  0.00           H
ATOM   2283 HD23 LEU X 135      38.739  32.146  54.573  0.00  0.00           H
ATOM   2284  C   LEU X 135      33.404  33.114  53.461  0.00  0.00           C
ATOM   2285  O   LEU X 135      32.830  32.109  53.919  0.00  0.00           O
ATOM   2286  N   TYR X 136      32.705  34.227  53.158  0.00  0.00           N
ATOM   2287  H   TYR X 136      33.218  34.977  52.719  0.00  0.00           H
ATOM   2288  CA  TYR X 136      31.357  34.621  53.519  0.00  0.00           C
ATOM   2289  HA  TYR X 136      30.859  33.671  53.325  0.00  0.00           H
ATOM   2290  CB  TYR X 136      31.153  35.171  54.932  0.00  0.00           C
ATOM   2291  HB2 TYR X 136      30.193  35.685  54.966  0.00  0.00           H
ATOM   2292  HB3 TYR X 136      31.903  35.961  54.981  0.00  0.00           H
ATOM   2293  CG  TYR X 136      31.318  34.156  56.022  0.00  0.00           C
ATOM   2294  CD1 TYR X 136      32.406  34.314  56.851  0.00  0.00           C
ATOM   2295  HD1 TYR X 136      33.052  35.161  56.672  0.00  0.00           H
ATOM   2296  CE1 TYR X 136      32.681  33.385  57.885  0.00  0.00           C
ATOM   2297  HE1 TYR X 136      33.573  33.443  58.492  0.00  0.00           H
ATOM   2298  CZ  TYR X 136      31.686  32.451  58.106  0.00  0.00           C
ATOM   2299  OH  TYR X 136      31.785  31.633  59.169  0.00  0.00           O
ATOM   2300  HH  TYR X 136      30.886  31.320  59.294  0.00  0.00           H
ATOM   2301  CE2 TYR X 136      30.594  32.274  57.208  0.00  0.00           C
ATOM   2302  HE2 TYR X 136      29.742  31.656  57.449  0.00  0.00           H
ATOM   2303  CD2 TYR X 136      30.380  33.109  56.121  0.00  0.00           C
ATOM   2304  HD2 TYR X 136      29.516  33.016  55.480  0.00  0.00           H
ATOM   2305  C   TYR X 136      30.898  35.648  52.507  0.00  0.00           C
ATOM   2306  O   TYR X 136      31.665  36.639  52.269  0.00  0.00           O
ATOM   2307  N   ASP X 137      29.836  35.384  51.698  0.00  0.00           N
ATOM   2308  H   ASP X 137      29.372  34.487  51.668  0.00  0.00           H
ATOM   2309  CA  ASP X 137      29.389  36.300  50.646  0.00  0.00           C
ATOM   2310  HA  ASP X 137      30.285  36.613  50.109  0.00  0.00           H
ATOM   2311  CB  ASP X 137      28.556  35.539  49.625  0.00  0.00           C
ATOM   2312  HB2 ASP X 137      27.701  35.049  50.089  0.00  0.00           H
ATOM   2313  HB3 ASP X 137      29.193  34.747  49.232  0.00  0.00           H
ATOM   2314  CG  ASP X 137      28.060  36.481  48.457  0.00  0.00           C
ATOM   2315  OD1 ASP X 137      28.555  37.630  48.342  0.00  0.00           O
ATOM   2316  OD2 ASP X 137      27.179  35.980  47.689  0.00  0.00           O
ATOM   2317  C   ASP X 137      28.754  37.574  51.309  0.00  0.00           C
ATOM   2318  O   ASP X 137      27.650  37.425  51.859  0.00  0.00           O
ATOM   2319  N   THR X 138      29.462  38.727  51.199  0.00  0.00           N
ATOM   2320  H   THR X 138      30.398  38.712  50.820  0.00  0.00           H
ATOM   2321  CA  THR X 138      29.144  39.997  51.860  0.00  0.00           C
ATOM   2322  HA  THR X 138      29.277  39.773  52.918  0.00  0.00           H
ATOM   2323  CB  THR X 138      30.150  41.163  51.454  0.00  0.00           C
ATOM   2324  HB  THR X 138      29.839  41.588  50.500  0.00  0.00           H
ATOM   2325  CG2 THR X 138      30.147  42.307  52.463  0.00  0.00           C
ATOM   2326 HG21 THR X 138      30.891  43.063  52.212  0.00  0.00           H
ATOM   2327 HG22 THR X 138      29.142  42.716  52.566  0.00  0.00           H
ATOM   2328 HG23 THR X 138      30.393  41.992  53.477  0.00  0.00           H
ATOM   2329  OG1 THR X 138      31.511  40.761  51.427  0.00  0.00           O
ATOM   2330  HG1 THR X 138      31.849  40.619  52.314  0.00  0.00           H
ATOM   2331  C   THR X 138      27.692  40.521  51.775  0.00  0.00           C
ATOM   2332  O   THR X 138      27.027  40.935  52.668  0.00  0.00           O
ATOM   2333  N   LYS X 139      27.135  40.424  50.564  0.00  0.00           N
ATOM   2334  H   LYS X 139      27.753  40.184  49.803  0.00  0.00           H
ATOM   2335  CA  LYS X 139      25.701  40.719  50.395  0.00  0.00           C
ATOM   2336  HA  LYS X 139      25.519  41.773  50.608  0.00  0.00           H
ATOM   2337  CB  LYS X 139      25.267  40.596  48.899  0.00  0.00           C
ATOM   2338  HB2 LYS X 139      26.075  41.130  48.398  0.00  0.00           H
ATOM   2339  HB3 LYS X 139      24.383  41.139  48.566  0.00  0.00           H
ATOM   2340  CG  LYS X 139      25.240  39.162  48.258  0.00  0.00           C
ATOM   2341  HG2 LYS X 139      24.375  38.668  48.702  0.00  0.00           H
ATOM   2342  HG3 LYS X 139      26.105  38.560  48.536  0.00  0.00           H
ATOM   2343  CD  LYS X 139      24.870  39.298  46.779  0.00  0.00           C
ATOM   2344  HD2 LYS X 139      25.562  39.817  46.115  0.00  0.00           H
ATOM   2345  HD3 LYS X 139      23.893  39.783  46.774  0.00  0.00           H
ATOM   2346  CE  LYS X 139      24.627  37.904  46.112  0.00  0.00           C
ATOM   2347  HE2 LYS X 139      23.969  38.026  45.252  0.00  0.00           H
ATOM   2348  HE3 LYS X 139      24.075  37.352  46.872  0.00  0.00           H
ATOM   2349  NZ  LYS X 139      25.895  37.157  45.690  0.00  0.00           N
ATOM   2350  HZ1 LYS X 139      26.300  37.577  44.865  0.00  0.00           H
ATOM   2351  HZ2 LYS X 139      26.559  37.146  46.451  0.00  0.00           H
ATOM   2352  HZ3 LYS X 139      25.759  36.182  45.461  0.00  0.00           H
ATOM   2353  C   LYS X 139      24.814  39.897  51.305  0.00  0.00           C
ATOM   2354  O   LYS X 139      24.033  40.483  52.048  0.00  0.00           O
ATOM   2355  N   ARG X 140      25.030  38.580  51.513  0.00  0.00           N
ATOM   2356  H   ARG X 140      25.889  38.251  51.095  0.00  0.00           H
ATOM   2357  CA  ARG X 140      24.228  37.744  52.418  0.00  0.00           C
ATOM   2358  HA  ARG X 140      23.177  37.920  52.190  0.00  0.00           H
ATOM   2359  CB  ARG X 140      24.552  36.245  52.178  0.00  0.00           C
ATOM   2360  HB2 ARG X 140      23.903  35.665  52.834  0.00  0.00           H
ATOM   2361  HB3 ARG X 140      25.621  36.126  52.353  0.00  0.00           H
ATOM   2362  CG  ARG X 140      24.233  35.774  50.729  0.00  0.00           C
ATOM   2363  HG2 ARG X 140      24.598  36.420  49.931  0.00  0.00           H
ATOM   2364  HG3 ARG X 140      23.151  35.773  50.593  0.00  0.00           H
ATOM   2365  CD  ARG X 140      24.713  34.358  50.340  0.00  0.00           C
ATOM   2366  HD2 ARG X 140      25.786  34.281  50.517  0.00  0.00           H
ATOM   2367  HD3 ARG X 140      24.480  34.239  49.282  0.00  0.00           H
ATOM   2368  NE  ARG X 140      23.977  33.248  51.058  0.00  0.00           N
ATOM   2369  HE  ARG X 140      23.164  33.545  51.577  0.00  0.00           H
ATOM   2370  CZ  ARG X 140      24.313  31.973  51.078  0.00  0.00           C
ATOM   2371  NH1 ARG X 140      25.146  31.427  50.206  0.00  0.00           N
ATOM   2372 HH11 ARG X 140      25.317  30.432  50.167  0.00  0.00           H
ATOM   2373 HH12 ARG X 140      25.576  32.043  49.531  0.00  0.00           H
ATOM   2374  NH2 ARG X 140      23.773  31.117  51.865  0.00  0.00           N
ATOM   2375 HH21 ARG X 140      24.226  30.217  51.925  0.00  0.00           H
ATOM   2376 HH22 ARG X 140      22.974  31.347  52.439  0.00  0.00           H
ATOM   2377  C   ARG X 140      24.331  38.116  53.913  0.00  0.00           C
ATOM   2378  O   ARG X 140      23.381  38.095  54.678  0.00  0.00           O
ATOM   2379  N   ILE X 141      25.525  38.461  54.391  0.00  0.00           N
ATOM   2380  H   ILE X 141      26.251  38.469  53.689  0.00  0.00           H
ATOM   2381  CA  ILE X 141      25.854  38.959  55.754  0.00  0.00           C
ATOM   2382  HA  ILE X 141      25.398  38.257  56.453  0.00  0.00           H
ATOM   2383  CB  ILE X 141      27.350  39.229  56.018  0.00  0.00           C
ATOM   2384  HB  ILE X 141      27.630  39.870  55.182  0.00  0.00           H
ATOM   2385  CG2 ILE X 141      27.565  40.045  57.333  0.00  0.00           C
ATOM   2386 HG21 ILE X 141      27.435  39.460  58.243  0.00  0.00           H
ATOM   2387 HG22 ILE X 141      28.613  40.337  57.406  0.00  0.00           H
ATOM   2388 HG23 ILE X 141      26.988  40.969  57.358  0.00  0.00           H
ATOM   2389  CG1 ILE X 141      28.298  38.045  55.855  0.00  0.00           C
ATOM   2390 HG12 ILE X 141      28.251  37.704  54.821  0.00  0.00           H
ATOM   2391 HG13 ILE X 141      27.928  37.267  56.522  0.00  0.00           H
ATOM   2392  CD1 ILE X 141      29.697  38.538  56.231  0.00  0.00           C
ATOM   2393 HD11 ILE X 141      29.893  39.535  55.837  0.00  0.00           H
ATOM   2394 HD12 ILE X 141      29.753  38.471  57.317  0.00  0.00           H
ATOM   2395 HD13 ILE X 141      30.438  37.804  55.913  0.00  0.00           H
ATOM   2396  C   ILE X 141      24.986  40.235  55.983  0.00  0.00           C
ATOM   2397  O   ILE X 141      24.140  40.214  56.855  0.00  0.00           O
ATOM   2398  N   LEU X 142      25.151  41.321  55.227  0.00  0.00           N
ATOM   2399  H   LEU X 142      25.758  41.291  54.420  0.00  0.00           H
ATOM   2400  CA  LEU X 142      24.375  42.564  55.362  0.00  0.00           C
ATOM   2401  HA  LEU X 142      24.577  42.997  56.342  0.00  0.00           H
ATOM   2402  CB  LEU X 142      24.984  43.481  54.264  0.00  0.00           C
ATOM   2403  HB2 LEU X 142      24.296  44.326  54.307  0.00  0.00           H
ATOM   2404  HB3 LEU X 142      24.727  42.939  53.354  0.00  0.00           H
ATOM   2405  CG  LEU X 142      26.491  43.883  54.184  0.00  0.00           C
ATOM   2406  HG  LEU X 142      27.152  43.019  54.254  0.00  0.00           H
ATOM   2407  CD1 LEU X 142      26.679  44.532  52.852  0.00  0.00           C
ATOM   2408 HD11 LEU X 142      27.709  44.869  52.729  0.00  0.00           H
ATOM   2409 HD12 LEU X 142      26.346  43.980  51.974  0.00  0.00           H
ATOM   2410 HD13 LEU X 142      26.063  45.431  52.870  0.00  0.00           H
ATOM   2411  CD2 LEU X 142      26.794  44.689  55.417  0.00  0.00           C
ATOM   2412 HD21 LEU X 142      26.042  45.468  55.538  0.00  0.00           H
ATOM   2413 HD22 LEU X 142      26.741  43.948  56.214  0.00  0.00           H
ATOM   2414 HD23 LEU X 142      27.803  45.103  55.393  0.00  0.00           H
ATOM   2415  C   LEU X 142      22.858  42.350  55.248  0.00  0.00           C
ATOM   2416  O   LEU X 142      22.041  43.021  55.842  0.00  0.00           O
ATOM   2417  N   ASP X 143      22.404  41.412  54.417  0.00  0.00           N
ATOM   2418  H   ASP X 143      23.098  40.869  53.923  0.00  0.00           H
ATOM   2419  CA  ASP X 143      20.921  41.052  54.229  0.00  0.00           C
ATOM   2420  HA  ASP X 143      20.342  41.972  54.149  0.00  0.00           H
ATOM   2421  CB  ASP X 143      20.730  40.251  52.937  0.00  0.00           C
ATOM   2422  HB2 ASP X 143      21.214  39.285  53.081  0.00  0.00           H
ATOM   2423  HB3 ASP X 143      21.198  40.781  52.108  0.00  0.00           H
ATOM   2424  CG  ASP X 143      19.278  40.108  52.515  0.00  0.00           C
ATOM   2425  OD1 ASP X 143      19.089  39.105  51.759  0.00  0.00           O
ATOM   2426  OD2 ASP X 143      18.407  40.859  52.863  0.00  0.00           O
ATOM   2427  C   ASP X 143      20.319  40.288  55.452  0.00  0.00           C
ATOM   2428  O   ASP X 143      19.353  40.740  56.106  0.00  0.00           O
ATOM   2429  N   LEU X 144      21.016  39.220  55.962  0.00  0.00           N
ATOM   2430  H   LEU X 144      21.773  38.875  55.390  0.00  0.00           H
ATOM   2431  CA  LEU X 144      20.629  38.600  57.276  0.00  0.00           C
ATOM   2432  HA  LEU X 144      19.569  38.354  57.213  0.00  0.00           H
ATOM   2433  CB  LEU X 144      21.576  37.354  57.540  0.00  0.00           C
ATOM   2434  HB2 LEU X 144      21.468  37.019  58.572  0.00  0.00           H
ATOM   2435  HB3 LEU X 144      22.654  37.508  57.488  0.00  0.00           H
ATOM   2436  CG  LEU X 144      21.236  36.256  56.582  0.00  0.00           C
ATOM   2437  HG  LEU X 144      21.162  36.680  55.581  0.00  0.00           H
ATOM   2438  CD1 LEU X 144      22.299  35.120  56.469  0.00  0.00           C
ATOM   2439 HD11 LEU X 144      22.489  34.883  57.516  0.00  0.00           H
ATOM   2440 HD12 LEU X 144      21.933  34.319  55.827  0.00  0.00           H
ATOM   2441 HD13 LEU X 144      23.245  35.533  56.117  0.00  0.00           H
ATOM   2442  CD2 LEU X 144      19.883  35.520  56.973  0.00  0.00           C
ATOM   2443 HD21 LEU X 144      20.046  34.898  57.853  0.00  0.00           H
ATOM   2444 HD22 LEU X 144      18.999  36.157  57.000  0.00  0.00           H
ATOM   2445 HD23 LEU X 144      19.786  34.673  56.294  0.00  0.00           H
ATOM   2446  C   LEU X 144      20.784  39.553  58.392  0.00  0.00           C
ATOM   2447  O   LEU X 144      20.292  39.352  59.479  0.00  0.00           O
ATOM   2448  N   ASN X 145      21.476  40.710  58.243  0.00  0.00           N
ATOM   2449  H   ASN X 145      22.147  40.738  57.489  0.00  0.00           H
ATOM   2450  CA  ASN X 145      21.533  41.838  59.125  0.00  0.00           C
ATOM   2451  HA  ASN X 145      21.288  41.420  60.101  0.00  0.00           H
ATOM   2452  CB  ASN X 145      22.936  42.459  59.228  0.00  0.00           C
ATOM   2453  HB2 ASN X 145      23.036  43.188  58.425  0.00  0.00           H
ATOM   2454  HB3 ASN X 145      23.708  41.700  59.105  0.00  0.00           H
ATOM   2455  CG  ASN X 145      23.171  43.283  60.414  0.00  0.00           C
ATOM   2456  OD1 ASN X 145      22.896  42.865  61.590  0.00  0.00           O
ATOM   2457  ND2 ASN X 145      23.561  44.546  60.208  0.00  0.00           N
ATOM   2458 HD21 ASN X 145      23.241  45.172  60.934  0.00  0.00           H
ATOM   2459 HD22 ASN X 145      23.497  44.846  59.246  0.00  0.00           H
ATOM   2460  C   ASN X 145      20.390  42.867  58.842  0.00  0.00           C
ATOM   2461  O   ASN X 145      20.688  44.026  59.116  0.00  0.00           O
ATOM   2462  N   GLY X 146      19.216  42.525  58.324  0.00  0.00           N
ATOM   2463  H   GLY X 146      18.990  41.590  58.017  0.00  0.00           H
ATOM   2464  CA  GLY X 146      18.175  43.443  58.077  0.00  0.00           C
ATOM   2465  HA2 GLY X 146      17.200  42.974  57.948  0.00  0.00           H
ATOM   2466  HA3 GLY X 146      18.139  44.157  58.900  0.00  0.00           H
ATOM   2467  C   GLY X 146      18.383  44.319  56.825  0.00  0.00           C
ATOM   2468  O   GLY X 146      17.501  45.152  56.521  0.00  0.00           O
ATOM   2469  N   GLY X 147      19.430  44.104  56.068  0.00  0.00           N
ATOM   2470  H   GLY X 147      20.092  43.389  56.334  0.00  0.00           H
ATOM   2471  CA  GLY X 147      19.747  45.061  54.942  0.00  0.00           C
ATOM   2472  HA2 GLY X 147      20.342  44.537  54.194  0.00  0.00           H
ATOM   2473  HA3 GLY X 147      18.824  45.550  54.629  0.00  0.00           H
ATOM   2474  C   GLY X 147      20.582  46.285  55.371  0.00  0.00           C
ATOM   2475  O   GLY X 147      20.249  47.378  54.853  0.00  0.00           O
ATOM   2476  N   SER X 148      21.508  46.166  56.351  0.00  0.00           N
ATOM   2477  H   SER X 148      21.644  45.240  56.730  0.00  0.00           H
ATOM   2478  CA  SER X 148      22.322  47.289  56.922  0.00  0.00           C
ATOM   2479  HA  SER X 148      22.313  48.146  56.248  0.00  0.00           H
ATOM   2480  CB  SER X 148      21.498  47.966  58.015  0.00  0.00           C
ATOM   2481  HB2 SER X 148      22.161  48.748  58.385  0.00  0.00           H
ATOM   2482  HB3 SER X 148      21.263  47.229  58.782  0.00  0.00           H
ATOM   2483  OG  SER X 148      20.192  48.517  57.606  0.00  0.00           O
ATOM   2484  HG  SER X 148      20.265  49.226  56.963  0.00  0.00           H
ATOM   2485  C   SER X 148      23.657  46.866  57.490  0.00  0.00           C
ATOM   2486  O   SER X 148      23.877  45.649  57.507  0.00  0.00           O
ATOM   2487  N   PRO X 149      24.648  47.663  57.923  0.00  0.00           N
ATOM   2488  CD  PRO X 149      24.683  49.091  57.710  0.00  0.00           C
ATOM   2489  HD2 PRO X 149      24.841  49.131  56.632  0.00  0.00           H
ATOM   2490  HD3 PRO X 149      23.816  49.675  58.018  0.00  0.00           H
ATOM   2491  CG  PRO X 149      25.865  49.737  58.363  0.00  0.00           C
ATOM   2492  HG2 PRO X 149      25.708  49.946  59.421  0.00  0.00           H
ATOM   2493  HG3 PRO X 149      26.266  50.542  57.746  0.00  0.00           H
ATOM   2494  CB  PRO X 149      26.791  48.488  58.383  0.00  0.00           C
ATOM   2495  HB2 PRO X 149      27.555  48.524  59.159  0.00  0.00           H
ATOM   2496  HB3 PRO X 149      27.300  48.476  57.419  0.00  0.00           H
ATOM   2497  CA  PRO X 149      25.946  47.213  58.469  0.00  0.00           C
ATOM   2498  HA  PRO X 149      26.126  46.400  57.765  0.00  0.00           H
ATOM   2499  C   PRO X 149      25.967  46.659  59.921  0.00  0.00           C
ATOM   2500  O   PRO X 149      25.405  47.306  60.786  0.00  0.00           O
ATOM   2501  N   PRO X 150      26.682  45.503  60.244  0.00  0.00           N
ATOM   2502  CD  PRO X 150      27.155  44.502  59.337  0.00  0.00           C
ATOM   2503  HD2 PRO X 150      26.322  44.021  58.824  0.00  0.00           H
ATOM   2504  HD3 PRO X 150      27.794  45.061  58.653  0.00  0.00           H
ATOM   2505  CG  PRO X 150      27.937  43.441  60.134  0.00  0.00           C
ATOM   2506  HG2 PRO X 150      29.000  43.678  60.072  0.00  0.00           H
ATOM   2507  HG3 PRO X 150      27.809  42.405  59.821  0.00  0.00           H
ATOM   2508  CB  PRO X 150      27.205  43.568  61.430  0.00  0.00           C
ATOM   2509  HB2 PRO X 150      27.839  43.171  62.222  0.00  0.00           H
ATOM   2510  HB3 PRO X 150      26.302  42.961  61.374  0.00  0.00           H
ATOM   2511  CA  PRO X 150      26.997  45.065  61.636  0.00  0.00           C
ATOM   2512  HA  PRO X 150      26.066  45.125  62.201  0.00  0.00           H
ATOM   2513  C   PRO X 150      28.079  45.926  62.303  0.00  0.00           C
ATOM   2514  O   PRO X 150      29.082  45.367  62.605  0.00  0.00           O
ATOM   2515  N   LEU X 151      27.866  47.194  62.550  0.00  0.00           N
ATOM   2516  H   LEU X 151      26.931  47.532  62.370  0.00  0.00           H
ATOM   2517  CA  LEU X 151      28.821  48.163  63.088  0.00  0.00           C
ATOM   2518  HA  LEU X 151      29.623  48.230  62.353  0.00  0.00           H
ATOM   2519  CB  LEU X 151      28.230  49.564  63.320  0.00  0.00           C
ATOM   2520  HB2 LEU X 151      29.039  50.143  63.766  0.00  0.00           H
ATOM   2521  HB3 LEU X 151      27.460  49.462  64.085  0.00  0.00           H
ATOM   2522  CG  LEU X 151      27.508  50.203  62.152  0.00  0.00           C
ATOM   2523  HG  LEU X 151      26.715  49.588  61.725  0.00  0.00           H
ATOM   2524  CD1 LEU X 151      26.787  51.424  62.823  0.00  0.00           C
ATOM   2525 HD11 LEU X 151      27.557  52.054  63.267  0.00  0.00           H
ATOM   2526 HD12 LEU X 151      26.321  52.015  62.035  0.00  0.00           H
ATOM   2527 HD13 LEU X 151      26.035  51.070  63.529  0.00  0.00           H
ATOM   2528  CD2 LEU X 151      28.516  50.685  61.186  0.00  0.00           C
ATOM   2529 HD21 LEU X 151      28.036  51.206  60.358  0.00  0.00           H
ATOM   2530 HD22 LEU X 151      29.212  51.346  61.704  0.00  0.00           H
ATOM   2531 HD23 LEU X 151      29.088  49.833  60.819  0.00  0.00           H
ATOM   2532  C   LEU X 151      29.527  47.762  64.442  0.00  0.00           C
ATOM   2533  O   LEU X 151      30.611  48.269  64.723  0.00  0.00           O
ATOM   2534  N   THR X 152      29.033  46.918  65.306  0.00  0.00           N
ATOM   2535  H   THR X 152      28.141  46.473  65.137  0.00  0.00           H
ATOM   2536  CA  THR X 152      29.963  46.287  66.366  0.00  0.00           C
ATOM   2537  HA  THR X 152      30.899  46.841  66.307  0.00  0.00           H
ATOM   2538  CB  THR X 152      29.336  46.376  67.738  0.00  0.00           C
ATOM   2539  HB  THR X 152      29.011  47.398  67.934  0.00  0.00           H
ATOM   2540  CG2 THR X 152      28.204  45.421  68.056  0.00  0.00           C
ATOM   2541 HG21 THR X 152      28.328  44.340  67.977  0.00  0.00           H
ATOM   2542 HG22 THR X 152      27.800  45.637  69.044  0.00  0.00           H
ATOM   2543 HG23 THR X 152      27.550  45.573  67.197  0.00  0.00           H
ATOM   2544  OG1 THR X 152      30.436  46.043  68.586  0.00  0.00           O
ATOM   2545  HG1 THR X 152      29.983  46.070  69.433  0.00  0.00           H
ATOM   2546  C   THR X 152      30.361  44.841  66.029  0.00  0.00           C
ATOM   2547  O   THR X 152      29.526  44.044  65.582  0.00  0.00           O
ATOM   2548  N   TYR X 153      31.560  44.440  66.302  0.00  0.00           N
ATOM   2549  H   TYR X 153      32.118  45.100  66.824  0.00  0.00           H
ATOM   2550  CA  TYR X 153      31.963  43.122  66.062  0.00  0.00           C
ATOM   2551  HA  TYR X 153      31.833  43.040  64.983  0.00  0.00           H
ATOM   2552  CB  TYR X 153      33.443  42.986  66.424  0.00  0.00           C
ATOM   2553  HB2 TYR X 153      33.588  42.920  67.502  0.00  0.00           H
ATOM   2554  HB3 TYR X 153      33.969  43.913  66.197  0.00  0.00           H
ATOM   2555  CG  TYR X 153      34.309  41.844  65.895  0.00  0.00           C
ATOM   2556  CD1 TYR X 153      34.362  41.667  64.476  0.00  0.00           C
ATOM   2557  HD1 TYR X 153      33.692  42.307  63.921  0.00  0.00           H
ATOM   2558  CE1 TYR X 153      35.282  40.720  63.948  0.00  0.00           C
ATOM   2559  HE1 TYR X 153      35.365  40.544  62.886  0.00  0.00           H
ATOM   2560  CZ  TYR X 153      35.887  39.786  64.824  0.00  0.00           C
ATOM   2561  OH  TYR X 153      36.731  38.882  64.339  0.00  0.00           O
ATOM   2562  HH  TYR X 153      37.446  38.717  64.958  0.00  0.00           H
ATOM   2563  CE2 TYR X 153      35.811  39.980  66.205  0.00  0.00           C
ATOM   2564  HE2 TYR X 153      36.419  39.382  66.867  0.00  0.00           H
ATOM   2565  CD2 TYR X 153      35.082  41.030  66.751  0.00  0.00           C
ATOM   2566  HD2 TYR X 153      35.030  41.211  67.814  0.00  0.00           H
ATOM   2567  C   TYR X 153      31.087  42.014  66.755  0.00  0.00           C
ATOM   2568  O   TYR X 153      30.924  40.893  66.148  0.00  0.00           O
ATOM   2569  N   LYS X 154      30.508  42.139  67.939  0.00  0.00           N
ATOM   2570  H   LYS X 154      30.695  42.923  68.547  0.00  0.00           H
ATOM   2571  CA  LYS X 154      29.671  41.012  68.449  0.00  0.00           C
ATOM   2572  HA  LYS X 154      30.155  40.067  68.199  0.00  0.00           H
ATOM   2573  CB  LYS X 154      29.300  41.211  69.963  0.00  0.00           C
ATOM   2574  HB2 LYS X 154      28.472  41.920  70.007  0.00  0.00           H
ATOM   2575  HB3 LYS X 154      30.058  41.775  70.507  0.00  0.00           H
ATOM   2576  CG  LYS X 154      29.048  39.861  70.735  0.00  0.00           C
ATOM   2577  HG2 LYS X 154      29.959  39.265  70.676  0.00  0.00           H
ATOM   2578  HG3 LYS X 154      28.131  39.367  70.412  0.00  0.00           H
ATOM   2579  CD  LYS X 154      28.770  40.062  72.225  0.00  0.00           C
ATOM   2580  HD2 LYS X 154      27.837  40.605  72.378  0.00  0.00           H
ATOM   2581  HD3 LYS X 154      29.525  40.741  72.620  0.00  0.00           H
ATOM   2582  CE  LYS X 154      28.888  38.682  72.849  0.00  0.00           C
ATOM   2583  HE2 LYS X 154      29.920  38.350  72.738  0.00  0.00           H
ATOM   2584  HE3 LYS X 154      28.336  37.905  72.319  0.00  0.00           H
ATOM   2585  NZ  LYS X 154      28.511  38.654  74.294  0.00  0.00           N
ATOM   2586  HZ1 LYS X 154      27.541  38.873  74.473  0.00  0.00           H
ATOM   2587  HZ2 LYS X 154      28.664  37.732  74.676  0.00  0.00           H
ATOM   2588  HZ3 LYS X 154      29.119  39.248  74.840  0.00  0.00           H
ATOM   2589  C   LYS X 154      28.410  40.896  67.558  0.00  0.00           C
ATOM   2590  O   LYS X 154      28.015  39.726  67.388  0.00  0.00           O
ATOM   2591  N   ARG X 155      27.999  41.943  66.760  0.00  0.00           N
ATOM   2592  H   ARG X 155      28.346  42.873  66.951  0.00  0.00           H
ATOM   2593  CA  ARG X 155      26.965  41.825  65.781  0.00  0.00           C
ATOM   2594  HA  ARG X 155      26.175  41.201  66.198  0.00  0.00           H
ATOM   2595  CB  ARG X 155      26.329  43.256  65.552  0.00  0.00           C
ATOM   2596  HB2 ARG X 155      26.825  43.841  64.778  0.00  0.00           H
ATOM   2597  HB3 ARG X 155      26.281  43.811  66.489  0.00  0.00           H
ATOM   2598  CG  ARG X 155      24.823  43.103  65.108  0.00  0.00           C
ATOM   2599  HG2 ARG X 155      24.784  42.761  64.074  0.00  0.00           H
ATOM   2600  HG3 ARG X 155      24.335  44.074  65.179  0.00  0.00           H
ATOM   2601  CD  ARG X 155      23.914  42.080  65.815  0.00  0.00           C
ATOM   2602  HD2 ARG X 155      24.008  42.159  66.898  0.00  0.00           H
ATOM   2603  HD3 ARG X 155      24.261  41.076  65.572  0.00  0.00           H
ATOM   2604  NE  ARG X 155      22.505  42.102  65.380  0.00  0.00           N
ATOM   2605  HE  ARG X 155      22.283  42.370  64.432  0.00  0.00           H
ATOM   2606  CZ  ARG X 155      21.479  41.971  66.170  0.00  0.00           C
ATOM   2607  NH1 ARG X 155      21.600  41.878  67.470  0.00  0.00           N
ATOM   2608 HH11 ARG X 155      20.789  42.168  67.998  0.00  0.00           H
ATOM   2609 HH12 ARG X 155      22.471  41.597  67.898  0.00  0.00           H
ATOM   2610  NH2 ARG X 155      20.280  41.913  65.744  0.00  0.00           N
ATOM   2611 HH21 ARG X 155      19.500  41.931  66.386  0.00  0.00           H
ATOM   2612 HH22 ARG X 155      20.200  41.893  64.737  0.00  0.00           H
ATOM   2613  C   ARG X 155      27.388  41.077  64.536  0.00  0.00           C
ATOM   2614  O   ARG X 155      26.632  40.143  64.228  0.00  0.00           O
ATOM   2615  N   PHE X 156      28.581  41.373  64.030  0.00  0.00           N
ATOM   2616  H   PHE X 156      28.972  42.228  64.399  0.00  0.00           H
ATOM   2617  CA  PHE X 156      29.231  40.650  62.957  0.00  0.00           C
ATOM   2618  HA  PHE X 156      28.586  40.826  62.097  0.00  0.00           H
ATOM   2619  CB  PHE X 156      30.561  41.377  62.767  0.00  0.00           C
ATOM   2620  HB2 PHE X 156      31.068  41.622  63.700  0.00  0.00           H
ATOM   2621  HB3 PHE X 156      30.340  42.307  62.243  0.00  0.00           H
ATOM   2622  CG  PHE X 156      31.346  40.571  61.859  0.00  0.00           C
ATOM   2623  CD1 PHE X 156      31.104  40.681  60.515  0.00  0.00           C
ATOM   2624  HD1 PHE X 156      30.288  41.271  60.124  0.00  0.00           H
ATOM   2625  CE1 PHE X 156      31.863  39.959  59.531  0.00  0.00           C
ATOM   2626  HE1 PHE X 156      31.580  40.028  58.491  0.00  0.00           H
ATOM   2627  CZ  PHE X 156      32.761  38.995  60.016  0.00  0.00           C
ATOM   2628  HZ  PHE X 156      33.343  38.408  59.321  0.00  0.00           H
ATOM   2629  CE2 PHE X 156      33.123  38.944  61.341  0.00  0.00           C
ATOM   2630  HE2 PHE X 156      33.802  38.179  61.686  0.00  0.00           H
ATOM   2631  CD2 PHE X 156      32.361  39.651  62.296  0.00  0.00           C
ATOM   2632  HD2 PHE X 156      32.726  39.518  63.303  0.00  0.00           H
ATOM   2633  C   PHE X 156      29.404  39.069  63.182  0.00  0.00           C
ATOM   2634  O   PHE X 156      29.011  38.240  62.356  0.00  0.00           O
ATOM   2635  N   LEU X 157      29.865  38.649  64.356  0.00  0.00           N
ATOM   2636  H   LEU X 157      30.043  39.301  65.107  0.00  0.00           H
ATOM   2637  CA  LEU X 157      29.927  37.261  64.777  0.00  0.00           C
ATOM   2638  HA  LEU X 157      30.291  36.686  63.926  0.00  0.00           H
ATOM   2639  CB  LEU X 157      30.979  37.148  65.847  0.00  0.00           C
ATOM   2640  HB2 LEU X 157      30.853  36.131  66.220  0.00  0.00           H
ATOM   2641  HB3 LEU X 157      30.761  37.780  66.708  0.00  0.00           H
ATOM   2642  CG  LEU X 157      32.448  37.487  65.586  0.00  0.00           C
ATOM   2643  HG  LEU X 157      32.343  38.500  65.197  0.00  0.00           H
ATOM   2644  CD1 LEU X 157      33.242  37.379  66.904  0.00  0.00           C
ATOM   2645 HD11 LEU X 157      34.310  37.452  66.699  0.00  0.00           H
ATOM   2646 HD12 LEU X 157      32.968  38.230  67.528  0.00  0.00           H
ATOM   2647 HD13 LEU X 157      33.089  36.382  67.316  0.00  0.00           H
ATOM   2648  CD2 LEU X 157      33.230  36.751  64.530  0.00  0.00           C
ATOM   2649 HD21 LEU X 157      34.158  37.304  64.385  0.00  0.00           H
ATOM   2650 HD22 LEU X 157      33.336  35.676  64.673  0.00  0.00           H
ATOM   2651 HD23 LEU X 157      32.654  36.890  63.616  0.00  0.00           H
ATOM   2652  C   LEU X 157      28.674  36.546  65.195  0.00  0.00           C
ATOM   2653  O   LEU X 157      28.731  35.309  65.171  0.00  0.00           O
ATOM   2654  N   HID X 158      27.607  37.268  65.370  0.00  0.00           N
ATOM   2655  H   HID X 158      27.589  38.245  65.624  0.00  0.00           H
ATOM   2656  CA  HID X 158      26.267  36.648  65.555  0.00  0.00           C
ATOM   2657  HA  HID X 158      26.406  35.693  66.061  0.00  0.00           H
ATOM   2658  CB  HID X 158      25.360  37.611  66.358  0.00  0.00           C
ATOM   2659  HB2 HID X 158      25.478  38.625  65.976  0.00  0.00           H
ATOM   2660  HB3 HID X 158      25.680  37.771  67.388  0.00  0.00           H
ATOM   2661  CG  HID X 158      23.879  37.354  66.342  0.00  0.00           C
ATOM   2662  ND1 HID X 158      23.207  36.283  66.926  0.00  0.00           N
ATOM   2663  HD1 HID X 158      23.633  35.597  67.532  0.00  0.00           H
ATOM   2664  CE1 HID X 158      21.937  36.326  66.453  0.00  0.00           C
ATOM   2665  HE1 HID X 158      21.276  35.485  66.607  0.00  0.00           H
ATOM   2666  NE2 HID X 158      21.729  37.347  65.632  0.00  0.00           N
ATOM   2667  CD2 HID X 158      22.946  38.034  65.593  0.00  0.00           C
ATOM   2668  HD2 HID X 158      23.120  38.835  64.890  0.00  0.00           H
ATOM   2669  C   HID X 158      25.701  36.313  64.252  0.00  0.00           C
ATOM   2670  O   HID X 158      25.102  35.239  64.084  0.00  0.00           O
ATOM   2671  N   ILE X 159      25.947  37.131  63.204  0.00  0.00           N
ATOM   2672  H   ILE X 159      26.201  38.086  63.410  0.00  0.00           H
ATOM   2673  CA  ILE X 159      25.425  36.919  61.826  0.00  0.00           C
ATOM   2674  HA  ILE X 159      24.446  36.440  61.828  0.00  0.00           H
ATOM   2675  CB  ILE X 159      25.468  38.139  60.864  0.00  0.00           C
ATOM   2676  HB  ILE X 159      26.486  38.519  60.781  0.00  0.00           H
ATOM   2677  CG2 ILE X 159      25.074  37.801  59.454  0.00  0.00           C
ATOM   2678 HG21 ILE X 159      24.700  38.649  58.881  0.00  0.00           H
ATOM   2679 HG22 ILE X 159      25.956  37.375  58.974  0.00  0.00           H
ATOM   2680 HG23 ILE X 159      24.270  37.065  59.459  0.00  0.00           H
ATOM   2681  CG1 ILE X 159      24.443  39.211  61.360  0.00  0.00           C
ATOM   2682 HG12 ILE X 159      24.581  40.062  60.693  0.00  0.00           H
ATOM   2683 HG13 ILE X 159      24.646  39.512  62.388  0.00  0.00           H
ATOM   2684  CD1 ILE X 159      22.983  38.893  61.224  0.00  0.00           C
ATOM   2685 HD11 ILE X 159      22.387  39.617  61.779  0.00  0.00           H
ATOM   2686 HD12 ILE X 159      22.637  39.000  60.196  0.00  0.00           H
ATOM   2687 HD13 ILE X 159      22.701  37.915  61.614  0.00  0.00           H
ATOM   2688  C   ILE X 159      26.192  35.799  61.164  0.00  0.00           C
ATOM   2689  O   ILE X 159      25.576  34.964  60.570  0.00  0.00           O
ATOM   2690  N   LEU X 160      27.505  35.659  61.338  0.00  0.00           N
ATOM   2691  H   LEU X 160      27.909  36.372  61.928  0.00  0.00           H
ATOM   2692  CA  LEU X 160      28.308  34.455  61.042  0.00  0.00           C
ATOM   2693  HA  LEU X 160      28.341  34.201  59.982  0.00  0.00           H
ATOM   2694  CB  LEU X 160      29.727  34.752  61.431  0.00  0.00           C
ATOM   2695  HB2 LEU X 160      30.215  33.858  61.818  0.00  0.00           H
ATOM   2696  HB3 LEU X 160      29.702  35.400  62.308  0.00  0.00           H
ATOM   2697  CG  LEU X 160      30.593  35.328  60.253  0.00  0.00           C
ATOM   2698  HG  LEU X 160      30.514  34.625  59.424  0.00  0.00           H
ATOM   2699  CD1 LEU X 160      30.147  36.704  59.781  0.00  0.00           C
ATOM   2700 HD11 LEU X 160      29.077  36.864  59.648  0.00  0.00           H
ATOM   2701 HD12 LEU X 160      30.443  37.376  60.586  0.00  0.00           H
ATOM   2702 HD13 LEU X 160      30.724  37.038  58.919  0.00  0.00           H
ATOM   2703  CD2 LEU X 160      32.044  35.305  60.682  0.00  0.00           C
ATOM   2704 HD21 LEU X 160      32.164  35.910  61.580  0.00  0.00           H
ATOM   2705 HD22 LEU X 160      32.379  34.288  60.886  0.00  0.00           H
ATOM   2706 HD23 LEU X 160      32.679  35.855  59.987  0.00  0.00           H
ATOM   2707  C   LEU X 160      27.689  33.222  61.694  0.00  0.00           C
ATOM   2708  O   LEU X 160      27.604  32.146  61.096  0.00  0.00           O
ATOM   2709  N   SER X 161      27.122  33.276  62.867  0.00  0.00           N
ATOM   2710  H   SER X 161      27.296  34.047  63.495  0.00  0.00           H
ATOM   2711  CA  SER X 161      26.289  32.194  63.501  0.00  0.00           C
ATOM   2712  HA  SER X 161      26.780  31.230  63.367  0.00  0.00           H
ATOM   2713  CB  SER X 161      26.133  32.412  65.014  0.00  0.00           C
ATOM   2714  HB2 SER X 161      25.237  33.020  65.134  0.00  0.00           H
ATOM   2715  HB3 SER X 161      27.018  32.903  65.419  0.00  0.00           H
ATOM   2716  OG  SER X 161      26.048  31.179  65.742  0.00  0.00           O
ATOM   2717  HG  SER X 161      25.186  30.778  65.609  0.00  0.00           H
ATOM   2718  C   SER X 161      24.884  31.996  62.878  0.00  0.00           C
ATOM   2719  O   SER X 161      24.231  31.053  63.350  0.00  0.00           O
ATOM   2720  N   GLN X 162      24.395  32.867  61.953  0.00  0.00           N
ATOM   2721  H   GLN X 162      24.929  33.680  61.679  0.00  0.00           H
ATOM   2722  CA  GLN X 162      23.265  32.499  61.064  0.00  0.00           C
ATOM   2723  HA  GLN X 162      22.597  31.801  61.569  0.00  0.00           H
ATOM   2724  CB  GLN X 162      22.474  33.746  60.744  0.00  0.00           C
ATOM   2725  HB2 GLN X 162      21.718  33.587  59.974  0.00  0.00           H
ATOM   2726  HB3 GLN X 162      23.136  34.489  60.298  0.00  0.00           H
ATOM   2727  CG  GLN X 162      22.003  34.622  62.006  0.00  0.00           C
ATOM   2728  HG2 GLN X 162      21.232  35.338  61.721  0.00  0.00           H
ATOM   2729  HG3 GLN X 162      22.770  35.336  62.305  0.00  0.00           H
ATOM   2730  CD  GLN X 162      21.445  33.833  63.128  0.00  0.00           C
ATOM   2731  OE1 GLN X 162      20.436  33.193  63.083  0.00  0.00           O
ATOM   2732  NE2 GLN X 162      22.168  33.817  64.235  0.00  0.00           N
ATOM   2733 HE21 GLN X 162      21.735  33.342  65.014  0.00  0.00           H
ATOM   2734 HE22 GLN X 162      23.101  34.202  64.271  0.00  0.00           H
ATOM   2735  C   GLN X 162      23.848  31.786  59.784  0.00  0.00           C
ATOM   2736  O   GLN X 162      23.274  30.868  59.223  0.00  0.00           O
ATOM   2737  N   LEU X 163      25.087  32.115  59.406  0.00  0.00           N
ATOM   2738  H   LEU X 163      25.387  32.969  59.854  0.00  0.00           H
ATOM   2739  CA  LEU X 163      25.822  31.531  58.269  0.00  0.00           C
ATOM   2740  HA  LEU X 163      25.094  31.373  57.473  0.00  0.00           H
ATOM   2741  CB  LEU X 163      26.780  32.597  57.677  0.00  0.00           C
ATOM   2742  HB2 LEU X 163      27.377  32.048  56.949  0.00  0.00           H
ATOM   2743  HB3 LEU X 163      27.445  32.898  58.486  0.00  0.00           H
ATOM   2744  CG  LEU X 163      26.051  33.799  56.985  0.00  0.00           C
ATOM   2745  HG  LEU X 163      25.129  34.066  57.502  0.00  0.00           H
ATOM   2746  CD1 LEU X 163      26.845  35.080  56.973  0.00  0.00           C
ATOM   2747 HD11 LEU X 163      27.777  34.855  56.455  0.00  0.00           H
ATOM   2748 HD12 LEU X 163      26.308  35.901  56.497  0.00  0.00           H
ATOM   2749 HD13 LEU X 163      27.111  35.193  58.024  0.00  0.00           H
ATOM   2750  CD2 LEU X 163      25.699  33.361  55.564  0.00  0.00           C
ATOM   2751 HD21 LEU X 163      25.236  32.377  55.634  0.00  0.00           H
ATOM   2752 HD22 LEU X 163      25.033  34.143  55.200  0.00  0.00           H
ATOM   2753 HD23 LEU X 163      26.584  33.193  54.950  0.00  0.00           H
ATOM   2754  C   LEU X 163      26.318  30.045  58.472  0.00  0.00           C
ATOM   2755  O   LEU X 163      26.352  29.224  57.539  0.00  0.00           O
ATOM   2756  N   GLY X 164      26.562  29.649  59.729  0.00  0.00           N
ATOM   2757  H   GLY X 164      26.535  30.330  60.474  0.00  0.00           H
ATOM   2758  CA  GLY X 164      27.374  28.438  60.054  0.00  0.00           C
ATOM   2759  HA2 GLY X 164      27.394  28.277  61.132  0.00  0.00           H
ATOM   2760  HA3 GLY X 164      26.925  27.480  59.791  0.00  0.00           H
ATOM   2761  C   GLY X 164      28.744  28.490  59.476  0.00  0.00           C
ATOM   2762  O   GLY X 164      29.264  29.595  59.366  0.00  0.00           O
ATOM   2763  N   ASP X 165      29.425  27.387  59.138  0.00  0.00           N
ATOM   2764  H   ASP X 165      28.906  26.524  59.056  0.00  0.00           H
ATOM   2765  CA  ASP X 165      30.874  27.401  58.814  0.00  0.00           C
ATOM   2766  HA  ASP X 165      31.461  27.894  59.588  0.00  0.00           H
ATOM   2767  CB  ASP X 165      31.219  25.918  58.721  0.00  0.00           C
ATOM   2768  HB2 ASP X 165      32.304  25.874  58.621  0.00  0.00           H
ATOM   2769  HB3 ASP X 165      30.718  25.494  57.851  0.00  0.00           H
ATOM   2770  CG  ASP X 165      30.974  24.978  59.954  0.00  0.00           C
ATOM   2771  OD1 ASP X 165      30.757  25.509  61.056  0.00  0.00           O
ATOM   2772  OD2 ASP X 165      31.111  23.735  59.693  0.00  0.00           O
ATOM   2773  C   ASP X 165      31.081  28.130  57.447  0.00  0.00           C
ATOM   2774  O   ASP X 165      30.103  28.172  56.627  0.00  0.00           O
ATOM   2775  N   PRO X 166      32.306  28.608  57.224  0.00  0.00           N
ATOM   2776  CD  PRO X 166      33.471  28.573  58.082  0.00  0.00           C
ATOM   2777  HD2 PRO X 166      33.317  29.197  58.962  0.00  0.00           H
ATOM   2778  HD3 PRO X 166      33.806  27.600  58.441  0.00  0.00           H
ATOM   2779  CG  PRO X 166      34.664  29.266  57.320  0.00  0.00           C
ATOM   2780  HG2 PRO X 166      35.215  28.471  56.817  0.00  0.00           H
ATOM   2781  HG3 PRO X 166      35.305  29.923  57.907  0.00  0.00           H
ATOM   2782  CB  PRO X 166      33.950  30.250  56.368  0.00  0.00           C
ATOM   2783  HB2 PRO X 166      34.620  30.235  55.509  0.00  0.00           H
ATOM   2784  HB3 PRO X 166      33.728  31.216  56.821  0.00  0.00           H
ATOM   2785  CA  PRO X 166      32.680  29.428  56.003  0.00  0.00           C
ATOM   2786  HA  PRO X 166      31.867  30.151  55.940  0.00  0.00           H
ATOM   2787  C   PRO X 166      32.811  28.557  54.747  0.00  0.00           C
ATOM   2788  O   PRO X 166      32.845  27.330  54.828  0.00  0.00           O
ATOM   2789  N   GLU X 167      32.990  29.146  53.580  0.00  0.00           N
ATOM   2790  H   GLU X 167      32.838  30.144  53.607  0.00  0.00           H
ATOM   2791  CA  GLU X 167      33.079  28.414  52.218  0.00  0.00           C
ATOM   2792  HA  GLU X 167      32.242  27.716  52.227  0.00  0.00           H
ATOM   2793  CB  GLU X 167      32.688  29.453  51.138  0.00  0.00           C
ATOM   2794  HB2 GLU X 167      33.443  30.230  51.257  0.00  0.00           H
ATOM   2795  HB3 GLU X 167      31.767  29.984  51.382  0.00  0.00           H
ATOM   2796  CG  GLU X 167      32.638  28.908  49.719  0.00  0.00           C
ATOM   2797  HG2 GLU X 167      33.613  28.536  49.404  0.00  0.00           H
ATOM   2798  HG3 GLU X 167      32.327  29.682  49.018  0.00  0.00           H
ATOM   2799  CD  GLU X 167      31.681  27.684  49.802  0.00  0.00           C
ATOM   2800  OE1 GLU X 167      30.490  27.898  49.945  0.00  0.00           O
ATOM   2801  OE2 GLU X 167      32.227  26.561  49.799  0.00  0.00           O
ATOM   2802  C   GLU X 167      34.452  27.765  52.058  0.00  0.00           C
ATOM   2803  O   GLU X 167      35.465  28.251  52.544  0.00  0.00           O
ATOM   2804  N   VAL X 168      34.549  26.639  51.342  0.00  0.00           N
ATOM   2805  H   VAL X 168      33.723  26.258  50.903  0.00  0.00           H
ATOM   2806  CA  VAL X 168      35.829  25.938  50.923  0.00  0.00           C
ATOM   2807  HA  VAL X 168      36.422  26.104  51.823  0.00  0.00           H
ATOM   2808  CB  VAL X 168      35.662  24.442  50.641  0.00  0.00           C
ATOM   2809  HB  VAL X 168      36.447  24.159  49.941  0.00  0.00           H
ATOM   2810  CG1 VAL X 168      35.943  23.585  51.876  0.00  0.00           C
ATOM   2811 HG11 VAL X 168      35.767  22.538  51.628  0.00  0.00           H
ATOM   2812 HG12 VAL X 168      36.901  23.852  52.323  0.00  0.00           H
ATOM   2813 HG13 VAL X 168      35.273  23.857  52.692  0.00  0.00           H
ATOM   2814  CG2 VAL X 168      34.341  24.105  49.955  0.00  0.00           C
ATOM   2815 HG21 VAL X 168      34.326  23.073  49.606  0.00  0.00           H
ATOM   2816 HG22 VAL X 168      33.474  24.411  50.540  0.00  0.00           H
ATOM   2817 HG23 VAL X 168      34.334  24.757  49.082  0.00  0.00           H
ATOM   2818  C   VAL X 168      36.483  26.691  49.730  0.00  0.00           C
ATOM   2819  O   VAL X 168      35.732  27.220  48.896  0.00  0.00           O
ATOM   2820  N   PRO X 169      37.795  26.788  49.685  0.00  0.00           N
ATOM   2821  CD  PRO X 169      38.842  26.228  50.580  0.00  0.00           C
ATOM   2822  HD2 PRO X 169      39.026  26.942  51.382  0.00  0.00           H
ATOM   2823  HD3 PRO X 169      38.530  25.260  50.971  0.00  0.00           H
ATOM   2824  CG  PRO X 169      40.157  26.233  49.729  0.00  0.00           C
ATOM   2825  HG2 PRO X 169      40.363  25.241  49.328  0.00  0.00           H
ATOM   2826  HG3 PRO X 169      41.086  26.495  50.236  0.00  0.00           H
ATOM   2827  CB  PRO X 169      39.897  27.314  48.643  0.00  0.00           C
ATOM   2828  HB2 PRO X 169      40.557  27.157  47.790  0.00  0.00           H
ATOM   2829  HB3 PRO X 169      39.996  28.332  49.021  0.00  0.00           H
ATOM   2830  CA  PRO X 169      38.374  27.283  48.423  0.00  0.00           C
ATOM   2831  HA  PRO X 169      37.909  28.259  48.289  0.00  0.00           H
ATOM   2832  C   PRO X 169      38.054  26.398  47.240  0.00  0.00           C
ATOM   2833  O   PRO X 169      37.833  25.193  47.372  0.00  0.00           O
ATOM   2834  N   VAL X 170      37.921  26.987  46.089  0.00  0.00           N
ATOM   2835  H   VAL X 170      38.114  27.975  46.169  0.00  0.00           H
ATOM   2836  CA  VAL X 170      37.461  26.433  44.786  0.00  0.00           C
ATOM   2837  HA  VAL X 170      36.811  25.579  44.980  0.00  0.00           H
ATOM   2838  CB  VAL X 170      36.539  27.310  43.995  0.00  0.00           C
ATOM   2839  HB  VAL X 170      36.114  26.795  43.134  0.00  0.00           H
ATOM   2840  CG1 VAL X 170      35.339  27.719  44.893  0.00  0.00           C
ATOM   2841 HG11 VAL X 170      34.897  28.645  44.524  0.00  0.00           H
ATOM   2842 HG12 VAL X 170      34.727  26.817  44.909  0.00  0.00           H
ATOM   2843 HG13 VAL X 170      35.579  27.791  45.954  0.00  0.00           H
ATOM   2844  CG2 VAL X 170      37.238  28.611  43.521  0.00  0.00           C
ATOM   2845 HG21 VAL X 170      37.896  28.457  42.665  0.00  0.00           H
ATOM   2846 HG22 VAL X 170      36.521  29.288  43.058  0.00  0.00           H
ATOM   2847 HG23 VAL X 170      37.601  29.225  44.345  0.00  0.00           H
ATOM   2848  C   VAL X 170      38.686  25.956  43.986  0.00  0.00           C
ATOM   2849  O   VAL X 170      39.765  26.475  44.160  0.00  0.00           O
ATOM   2850  N   ARG X 171      38.483  24.946  43.177  0.00  0.00           N
ATOM   2851  H   ARG X 171      37.574  24.515  43.085  0.00  0.00           H
ATOM   2852  CA  ARG X 171      39.565  24.192  42.423  0.00  0.00           C
ATOM   2853  HA  ARG X 171      40.106  23.652  43.200  0.00  0.00           H
ATOM   2854  CB  ARG X 171      38.951  23.158  41.553  0.00  0.00           C
ATOM   2855  HB2 ARG X 171      38.083  22.694  42.021  0.00  0.00           H
ATOM   2856  HB3 ARG X 171      39.737  22.486  41.209  0.00  0.00           H
ATOM   2857  CG  ARG X 171      38.486  23.919  40.226  0.00  0.00           C
ATOM   2858  HG2 ARG X 171      39.321  24.468  39.792  0.00  0.00           H
ATOM   2859  HG3 ARG X 171      37.550  24.473  40.303  0.00  0.00           H
ATOM   2860  CD  ARG X 171      38.186  22.852  39.185  0.00  0.00           C
ATOM   2861  HD2 ARG X 171      37.269  22.319  39.433  0.00  0.00           H
ATOM   2862  HD3 ARG X 171      39.007  22.135  39.184  0.00  0.00           H
ATOM   2863  NE  ARG X 171      37.848  23.492  37.912  0.00  0.00           N
ATOM   2864  HE  ARG X 171      36.867  23.589  37.692  0.00  0.00           H
ATOM   2865  CZ  ARG X 171      38.629  23.634  36.874  0.00  0.00           C
ATOM   2866  NH1 ARG X 171      39.890  23.463  36.899  0.00  0.00           N
ATOM   2867 HH11 ARG X 171      40.421  23.921  36.172  0.00  0.00           H
ATOM   2868 HH12 ARG X 171      40.395  23.087  37.688  0.00  0.00           H
ATOM   2869  NH2 ARG X 171      38.142  24.066  35.772  0.00  0.00           N
ATOM   2870 HH21 ARG X 171      38.817  24.338  35.071  0.00  0.00           H
ATOM   2871 HH22 ARG X 171      37.142  24.210  35.757  0.00  0.00           H
ATOM   2872  C   ARG X 171      40.665  25.118  41.755  0.00  0.00           C
ATOM   2873  O   ARG X 171      40.287  26.240  41.368  0.00  0.00           O
ATOM   2874  N   ASN X 172      41.920  24.564  41.570  0.00  0.00           N
ATOM   2875  H   ASN X 172      41.984  23.564  41.692  0.00  0.00           H
ATOM   2876  CA  ASN X 172      43.061  25.030  40.834  0.00  0.00           C
ATOM   2877  HA  ASN X 172      43.283  26.067  41.086  0.00  0.00           H
ATOM   2878  CB  ASN X 172      44.340  24.288  41.285  0.00  0.00           C
ATOM   2879  HB2 ASN X 172      45.151  24.763  40.734  0.00  0.00           H
ATOM   2880  HB3 ASN X 172      44.309  23.240  40.988  0.00  0.00           H
ATOM   2881  CG  ASN X 172      44.800  24.408  42.690  0.00  0.00           C
ATOM   2882  OD1 ASN X 172      43.972  24.306  43.579  0.00  0.00           O
ATOM   2883  ND2 ASN X 172      46.048  24.659  42.983  0.00  0.00           N
ATOM   2884 HD21 ASN X 172      46.772  24.697  42.280  0.00  0.00           H
ATOM   2885 HD22 ASN X 172      46.336  24.418  43.920  0.00  0.00           H
ATOM   2886  C   ASN X 172      42.858  24.951  39.303  0.00  0.00           C
ATOM   2887  O   ASN X 172      42.223  23.978  38.843  0.00  0.00           O
ATOM   2888  N   LEU X 173      43.270  25.975  38.498  0.00  0.00           N
ATOM   2889  H   LEU X 173      43.530  26.832  38.964  0.00  0.00           H
ATOM   2890  CA  LEU X 173      43.270  25.951  37.030  0.00  0.00           C
ATOM   2891  HA  LEU X 173      42.260  25.614  36.799  0.00  0.00           H
ATOM   2892  CB  LEU X 173      43.434  27.285  36.410  0.00  0.00           C
ATOM   2893  HB2 LEU X 173      43.661  27.058  35.368  0.00  0.00           H
ATOM   2894  HB3 LEU X 173      44.310  27.779  36.829  0.00  0.00           H
ATOM   2895  CG  LEU X 173      42.176  28.188  36.299  0.00  0.00           C
ATOM   2896  HG  LEU X 173      41.400  27.612  36.801  0.00  0.00           H
ATOM   2897  CD1 LEU X 173      42.409  29.351  37.213  0.00  0.00           C
ATOM   2898 HD11 LEU X 173      42.527  28.863  38.181  0.00  0.00           H
ATOM   2899 HD12 LEU X 173      43.274  29.929  36.887  0.00  0.00           H
ATOM   2900 HD13 LEU X 173      41.505  29.958  37.170  0.00  0.00           H
ATOM   2901  CD2 LEU X 173      41.856  28.620  34.847  0.00  0.00           C
ATOM   2902 HD21 LEU X 173      40.832  28.894  34.593  0.00  0.00           H
ATOM   2903 HD22 LEU X 173      42.509  29.428  34.517  0.00  0.00           H
ATOM   2904 HD23 LEU X 173      41.987  27.744  34.212  0.00  0.00           H
ATOM   2905  C   LEU X 173      44.326  25.016  36.442  0.00  0.00           C
ATOM   2906  O   LEU X 173      45.335  24.771  37.138  0.00  0.00           O
ATOM   2907  N   THR X 174      44.014  24.422  35.270  0.00  0.00           N
ATOM   2908  H   THR X 174      43.145  24.572  34.777  0.00  0.00           H
ATOM   2909  CA  THR X 174      44.899  23.369  34.783  0.00  0.00           C
ATOM   2910  HA  THR X 174      45.920  23.468  35.154  0.00  0.00           H
ATOM   2911  CB  THR X 174      44.267  21.935  34.988  0.00  0.00           C
ATOM   2912  HB  THR X 174      44.993  21.173  34.703  0.00  0.00           H
ATOM   2913  CG2 THR X 174      43.813  21.619  36.480  0.00  0.00           C
ATOM   2914 HG21 THR X 174      44.683  21.587  37.135  0.00  0.00           H
ATOM   2915 HG22 THR X 174      43.191  22.419  36.880  0.00  0.00           H
ATOM   2916 HG23 THR X 174      43.253  20.688  36.567  0.00  0.00           H
ATOM   2917  OG1 THR X 174      43.316  21.665  34.068  0.00  0.00           O
ATOM   2918  HG1 THR X 174      43.551  20.845  33.628  0.00  0.00           H
ATOM   2919  C   THR X 174      45.199  23.526  33.257  0.00  0.00           C
ATOM   2920  O   THR X 174      44.609  24.401  32.546  0.00  0.00           O
ATOM   2921  N   ALA X 175      46.003  22.737  32.624  0.00  0.00           N
ATOM   2922  H   ALA X 175      46.432  21.933  33.058  0.00  0.00           H
ATOM   2923  CA  ALA X 175      46.261  22.742  31.176  0.00  0.00           C
ATOM   2924  HA  ALA X 175      46.552  23.769  30.955  0.00  0.00           H
ATOM   2925  CB  ALA X 175      47.493  21.864  30.957  0.00  0.00           C
ATOM   2926  HB1 ALA X 175      48.268  22.216  31.638  0.00  0.00           H
ATOM   2927  HB2 ALA X 175      47.199  20.851  31.228  0.00  0.00           H
ATOM   2928  HB3 ALA X 175      47.821  22.085  29.941  0.00  0.00           H
ATOM   2929  C   ALA X 175      45.104  22.319  30.290  0.00  0.00           C
ATOM   2930  O   ALA X 175      44.868  22.869  29.261  0.00  0.00           O
ATOM   2931  N   GLU X 176      44.183  21.486  30.775  0.00  0.00           N
ATOM   2932  H   GLU X 176      44.398  20.907  31.574  0.00  0.00           H
ATOM   2933  CA  GLU X 176      43.012  21.033  30.018  0.00  0.00           C
ATOM   2934  HA  GLU X 176      43.302  20.873  28.980  0.00  0.00           H
ATOM   2935  CB  GLU X 176      42.540  19.627  30.578  0.00  0.00           C
ATOM   2936  HB2 GLU X 176      41.621  19.311  30.083  0.00  0.00           H
ATOM   2937  HB3 GLU X 176      42.289  19.708  31.636  0.00  0.00           H
ATOM   2938  CG  GLU X 176      43.621  18.508  30.542  0.00  0.00           C
ATOM   2939  HG2 GLU X 176      44.097  18.480  29.562  0.00  0.00           H
ATOM   2940  HG3 GLU X 176      43.120  17.550  30.685  0.00  0.00           H
ATOM   2941  CD  GLU X 176      44.620  18.582  31.759  0.00  0.00           C
ATOM   2942  OE1 GLU X 176      44.402  19.499  32.669  0.00  0.00           O
ATOM   2943  OE2 GLU X 176      45.573  17.786  31.803  0.00  0.00           O
ATOM   2944  C   GLU X 176      41.797  21.936  30.056  0.00  0.00           C
ATOM   2945  O   GLU X 176      40.895  21.891  29.234  0.00  0.00           O
ATOM   2946  N   ASP X 177      41.764  22.835  31.081  0.00  0.00           N
ATOM   2947  H   ASP X 177      42.541  22.784  31.724  0.00  0.00           H
ATOM   2948  CA  ASP X 177      40.978  24.057  31.061  0.00  0.00           C
ATOM   2949  HA  ASP X 177      39.906  23.869  31.011  0.00  0.00           H
ATOM   2950  CB  ASP X 177      41.234  24.941  32.364  0.00  0.00           C
ATOM   2951  HB2 ASP X 177      40.704  25.886  32.241  0.00  0.00           H
ATOM   2952  HB3 ASP X 177      42.312  25.105  32.347  0.00  0.00           H
ATOM   2953  CG  ASP X 177      40.721  24.324  33.667  0.00  0.00           C
ATOM   2954  OD1 ASP X 177      39.820  23.482  33.493  0.00  0.00           O
ATOM   2955  OD2 ASP X 177      41.126  24.718  34.790  0.00  0.00           O
ATOM   2956  C   ASP X 177      41.375  24.985  29.872  0.00  0.00           C
ATOM   2957  O   ASP X 177      40.491  25.387  29.122  0.00  0.00           O
ATOM   2958  N   PHE X 178      42.635  25.144  29.585  0.00  0.00           N
ATOM   2959  H   PHE X 178      43.328  24.638  30.118  0.00  0.00           H
ATOM   2960  CA  PHE X 178      43.047  25.859  28.397  0.00  0.00           C
ATOM   2961  HA  PHE X 178      42.305  26.622  28.160  0.00  0.00           H
ATOM   2962  CB  PHE X 178      44.457  26.419  28.692  0.00  0.00           C
ATOM   2963  HB2 PHE X 178      44.887  26.708  27.733  0.00  0.00           H
ATOM   2964  HB3 PHE X 178      45.166  25.714  29.128  0.00  0.00           H
ATOM   2965  CG  PHE X 178      44.399  27.614  29.622  0.00  0.00           C
ATOM   2966  CD1 PHE X 178      44.173  28.892  29.138  0.00  0.00           C
ATOM   2967  HD1 PHE X 178      44.299  28.990  28.070  0.00  0.00           H
ATOM   2968  CE1 PHE X 178      43.901  29.968  29.960  0.00  0.00           C
ATOM   2969  HE1 PHE X 178      43.826  30.943  29.503  0.00  0.00           H
ATOM   2970  CZ  PHE X 178      43.848  29.872  31.352  0.00  0.00           C
ATOM   2971  HZ  PHE X 178      43.576  30.767  31.891  0.00  0.00           H
ATOM   2972  CE2 PHE X 178      44.208  28.621  31.874  0.00  0.00           C
ATOM   2973  HE2 PHE X 178      44.319  28.466  32.937  0.00  0.00           H
ATOM   2974  CD2 PHE X 178      44.441  27.520  31.019  0.00  0.00           C
ATOM   2975  HD2 PHE X 178      44.845  26.591  31.393  0.00  0.00           H
ATOM   2976  C   PHE X 178      43.090  25.024  27.096  0.00  0.00           C
ATOM   2977  O   PHE X 178      43.598  25.463  26.056  0.00  0.00           O
ATOM   2978  N   GLN X 179      42.512  23.833  27.129  0.00  0.00           N
ATOM   2979  H   GLN X 179      42.153  23.528  28.022  0.00  0.00           H
ATOM   2980  CA  GLN X 179      42.240  22.991  25.908  0.00  0.00           C
ATOM   2981  HA  GLN X 179      42.861  23.287  25.063  0.00  0.00           H
ATOM   2982  CB  GLN X 179      42.746  21.572  26.151  0.00  0.00           C
ATOM   2983  HB2 GLN X 179      42.413  21.035  25.262  0.00  0.00           H
ATOM   2984  HB3 GLN X 179      42.471  21.118  27.103  0.00  0.00           H
ATOM   2985  CG  GLN X 179      44.243  21.342  26.194  0.00  0.00           C
ATOM   2986  HG2 GLN X 179      44.810  22.232  26.464  0.00  0.00           H
ATOM   2987  HG3 GLN X 179      44.564  21.173  25.166  0.00  0.00           H
ATOM   2988  CD  GLN X 179      44.777  20.045  26.837  0.00  0.00           C
ATOM   2989  OE1 GLN X 179      44.046  19.142  27.203  0.00  0.00           O
ATOM   2990  NE2 GLN X 179      46.064  19.820  26.933  0.00  0.00           N
ATOM   2991 HE21 GLN X 179      46.705  20.584  26.772  0.00  0.00           H
ATOM   2992 HE22 GLN X 179      46.462  18.997  27.362  0.00  0.00           H
ATOM   2993  C   GLN X 179      40.788  22.831  25.695  0.00  0.00           C
ATOM   2994  O   GLN X 179      40.393  22.836  24.548  0.00  0.00           O
ATOM   2995  N   ARG X 180      39.917  22.760  26.731  0.00  0.00           N
ATOM   2996  H   ARG X 180      40.258  22.712  27.681  0.00  0.00           H
ATOM   2997  CA  ARG X 180      38.459  22.862  26.708  0.00  0.00           C
ATOM   2998  HA  ARG X 180      38.077  22.148  25.979  0.00  0.00           H
ATOM   2999  CB  ARG X 180      38.010  22.517  28.133  0.00  0.00           C
ATOM   3000  HB2 ARG X 180      38.276  23.285  28.860  0.00  0.00           H
ATOM   3001  HB3 ARG X 180      38.472  21.547  28.320  0.00  0.00           H
ATOM   3002  CG  ARG X 180      36.422  22.594  28.107  0.00  0.00           C
ATOM   3003  HG2 ARG X 180      36.010  21.969  27.314  0.00  0.00           H
ATOM   3004  HG3 ARG X 180      36.094  23.633  28.132  0.00  0.00           H
ATOM   3005  CD  ARG X 180      35.948  21.887  29.374  0.00  0.00           C
ATOM   3006  HD2 ARG X 180      36.582  22.388  30.106  0.00  0.00           H
ATOM   3007  HD3 ARG X 180      36.079  20.829  29.150  0.00  0.00           H
ATOM   3008  NE  ARG X 180      34.492  22.118  29.545  0.00  0.00           N
ATOM   3009  HE  ARG X 180      33.868  21.556  28.984  0.00  0.00           H
ATOM   3010  CZ  ARG X 180      33.912  23.073  30.288  0.00  0.00           C
ATOM   3011  NH1 ARG X 180      34.670  23.878  31.128  0.00  0.00           N
ATOM   3012 HH11 ARG X 180      34.276  24.580  31.739  0.00  0.00           H
ATOM   3013 HH12 ARG X 180      35.657  23.698  31.239  0.00  0.00           H
ATOM   3014  NH2 ARG X 180      32.647  23.140  30.357  0.00  0.00           N
ATOM   3015 HH21 ARG X 180      32.231  23.804  30.994  0.00  0.00           H
ATOM   3016 HH22 ARG X 180      32.039  22.643  29.722  0.00  0.00           H
ATOM   3017  C   ARG X 180      38.013  24.268  26.245  0.00  0.00           C
ATOM   3018  O   ARG X 180      36.982  24.346  25.533  0.00  0.00           O
ATOM   3019  N   CYS X 181      38.830  25.244  26.552  0.00  0.00           N
ATOM   3020  H   CYS X 181      39.714  25.014  26.983  0.00  0.00           H
ATOM   3021  CA  CYS X 181      38.693  26.596  25.952  0.00  0.00           C
ATOM   3022  HA  CYS X 181      37.825  26.715  25.303  0.00  0.00           H
ATOM   3023  CB  CYS X 181      38.539  27.693  27.075  0.00  0.00           C
ATOM   3024  HB2 CYS X 181      38.279  28.683  26.700  0.00  0.00           H
ATOM   3025  HB3 CYS X 181      39.497  27.833  27.575  0.00  0.00           H
ATOM   3026  SG  CYS X 181      37.123  27.106  28.152  0.00  0.00           S
ATOM   3027  HG  CYS X 181      36.218  27.492  27.249  0.00  0.00           H
ATOM   3028  C   CYS X 181      39.933  26.892  25.102  0.00  0.00           C
ATOM   3029  O   CYS X 181      40.994  26.446  25.494  0.00  0.00           O
ATOM   3030  N   MET X 182      39.762  27.558  23.931  0.00  0.00           N
ATOM   3031  H   MET X 182      38.827  27.781  23.622  0.00  0.00           H
ATOM   3032  CA  MET X 182      40.867  28.141  23.232  0.00  0.00           C
ATOM   3033  HA  MET X 182      41.704  27.444  23.291  0.00  0.00           H
ATOM   3034  CB  MET X 182      40.487  28.472  21.803  0.00  0.00           C
ATOM   3035  HB2 MET X 182      41.304  28.953  21.265  0.00  0.00           H
ATOM   3036  HB3 MET X 182      39.625  29.137  21.862  0.00  0.00           H
ATOM   3037  CG  MET X 182      39.962  27.351  20.886  0.00  0.00           C
ATOM   3038  HG2 MET X 182      39.863  27.881  19.938  0.00  0.00           H
ATOM   3039  HG3 MET X 182      38.970  27.059  21.230  0.00  0.00           H
ATOM   3040  SD  MET X 182      40.906  25.822  20.561  0.00  0.00           S
ATOM   3041  CE  MET X 182      40.643  24.949  22.113  0.00  0.00           C
ATOM   3042  HE1 MET X 182      41.206  25.451  22.901  0.00  0.00           H
ATOM   3043  HE2 MET X 182      39.578  25.004  22.338  0.00  0.00           H
ATOM   3044  HE3 MET X 182      40.943  23.904  22.191  0.00  0.00           H
ATOM   3045  C   MET X 182      41.354  29.442  23.939  0.00  0.00           C
ATOM   3046  O   MET X 182      40.598  29.966  24.699  0.00  0.00           O
ATOM   3047  N   SER X 183      42.592  29.863  23.719  0.00  0.00           N
ATOM   3048  H   SER X 183      43.260  29.309  23.203  0.00  0.00           H
ATOM   3049  CA  SER X 183      43.088  31.067  24.412  0.00  0.00           C
ATOM   3050  HA  SER X 183      42.283  31.800  24.453  0.00  0.00           H
ATOM   3051  CB  SER X 183      43.502  30.605  25.820  0.00  0.00           C
ATOM   3052  HB2 SER X 183      42.688  30.154  26.388  0.00  0.00           H
ATOM   3053  HB3 SER X 183      43.979  31.406  26.385  0.00  0.00           H
ATOM   3054  OG  SER X 183      44.612  29.771  25.580  0.00  0.00           O
ATOM   3055  HG  SER X 183      44.281  28.924  25.274  0.00  0.00           H
ATOM   3056  C   SER X 183      44.363  31.664  23.738  0.00  0.00           C
ATOM   3057  O   SER X 183      44.834  30.961  22.833  0.00  0.00           O
ATOM   3058  N   PRO X 184      44.929  32.879  24.156  0.00  0.00           N
ATOM   3059  CD  PRO X 184      44.359  33.836  25.057  0.00  0.00           C
ATOM   3060  HD2 PRO X 184      43.281  33.808  25.222  0.00  0.00           H
ATOM   3061  HD3 PRO X 184      44.785  33.969  26.052  0.00  0.00           H
ATOM   3062  CG  PRO X 184      44.707  35.177  24.458  0.00  0.00           C
ATOM   3063  HG2 PRO X 184      44.876  35.946  25.212  0.00  0.00           H
ATOM   3064  HG3 PRO X 184      43.960  35.454  23.714  0.00  0.00           H
ATOM   3065  CB  PRO X 184      46.010  34.964  23.734  0.00  0.00           C
ATOM   3066  HB2 PRO X 184      46.789  35.016  24.495  0.00  0.00           H
ATOM   3067  HB3 PRO X 184      46.195  35.668  22.923  0.00  0.00           H
ATOM   3068  CA  PRO X 184      45.973  33.481  23.365  0.00  0.00           C
ATOM   3069  HA  PRO X 184      45.651  33.428  22.325  0.00  0.00           H
ATOM   3070  C   PRO X 184      47.340  32.819  23.624  0.00  0.00           C
ATOM   3071  O   PRO X 184      47.761  32.664  24.774  0.00  0.00           O
ATOM   3072  N   GLU X 185      48.065  32.415  22.546  0.00  0.00           N
ATOM   3073  H   GLU X 185      47.571  32.433  21.665  0.00  0.00           H
ATOM   3074  CA  GLU X 185      49.294  31.607  22.593  0.00  0.00           C
ATOM   3075  HA  GLU X 185      48.950  30.705  23.100  0.00  0.00           H
ATOM   3076  CB  GLU X 185      49.640  31.149  21.157  0.00  0.00           C
ATOM   3077  HB2 GLU X 185      50.590  30.636  21.311  0.00  0.00           H
ATOM   3078  HB3 GLU X 185      49.939  31.924  20.451  0.00  0.00           H
ATOM   3079  CG  GLU X 185      48.619  30.244  20.418  0.00  0.00           C
ATOM   3080  HG2 GLU X 185      48.281  29.520  21.160  0.00  0.00           H
ATOM   3081  HG3 GLU X 185      49.164  29.711  19.639  0.00  0.00           H
ATOM   3082  CD  GLU X 185      47.409  30.950  19.693  0.00  0.00           C
ATOM   3083  OE1 GLU X 185      46.809  30.141  18.860  0.00  0.00           O
ATOM   3084  OE2 GLU X 185      47.175  32.190  19.786  0.00  0.00           O
ATOM   3085  C   GLU X 185      50.522  32.298  23.283  0.00  0.00           C
ATOM   3086  O   GLU X 185      50.807  33.448  23.032  0.00  0.00           O
ATOM   3087  N   PRO X 186      51.237  31.576  24.165  0.00  0.00           N
ATOM   3088  CD  PRO X 186      50.878  30.220  24.593  0.00  0.00           C
ATOM   3089  HD2 PRO X 186      49.969  30.114  25.185  0.00  0.00           H
ATOM   3090  HD3 PRO X 186      50.967  29.568  23.725  0.00  0.00           H
ATOM   3091  CG  PRO X 186      51.894  29.906  25.668  0.00  0.00           C
ATOM   3092  HG2 PRO X 186      52.131  28.846  25.577  0.00  0.00           H
ATOM   3093  HG3 PRO X 186      51.549  30.280  26.632  0.00  0.00           H
ATOM   3094  CB  PRO X 186      53.094  30.725  25.393  0.00  0.00           C
ATOM   3095  HB2 PRO X 186      53.711  30.261  24.624  0.00  0.00           H
ATOM   3096  HB3 PRO X 186      53.608  30.992  26.317  0.00  0.00           H
ATOM   3097  CA  PRO X 186      52.529  31.951  24.725  0.00  0.00           C
ATOM   3098  HA  PRO X 186      52.414  32.762  25.444  0.00  0.00           H
ATOM   3099  C   PRO X 186      53.516  32.367  23.546  0.00  0.00           C
ATOM   3100  O   PRO X 186      53.397  31.785  22.454  0.00  0.00           O
ATOM   3101  N   GLY X 187      54.459  33.308  23.804  0.00  0.00           N
ATOM   3102  H   GLY X 187      54.758  33.313  24.769  0.00  0.00           H
ATOM   3103  CA  GLY X 187      55.528  33.769  22.907  0.00  0.00           C
ATOM   3104  HA2 GLY X 187      56.164  32.921  22.653  0.00  0.00           H
ATOM   3105  HA3 GLY X 187      55.113  34.147  21.972  0.00  0.00           H
ATOM   3106  C   GLY X 187      56.465  34.866  23.396  0.00  0.00           C
ATOM   3107  O   GLY X 187      56.259  35.483  24.455  0.00  0.00           O
ATOM   3108  N   LEU X 188      57.427  35.185  22.582  0.00  0.00           N
ATOM   3109  H   LEU X 188      57.559  34.647  21.737  0.00  0.00           H
ATOM   3110  CA  LEU X 188      58.263  36.433  22.856  0.00  0.00           C
ATOM   3111  HA  LEU X 188      58.282  36.620  23.929  0.00  0.00           H
ATOM   3112  CB  LEU X 188      59.714  36.308  22.393  0.00  0.00           C
ATOM   3113  HB2 LEU X 188      60.245  37.253  22.512  0.00  0.00           H
ATOM   3114  HB3 LEU X 188      59.830  36.087  21.332  0.00  0.00           H
ATOM   3115  CG  LEU X 188      60.416  35.096  23.158  0.00  0.00           C
ATOM   3116  HG  LEU X 188      61.447  35.057  22.807  0.00  0.00           H
ATOM   3117  CD1 LEU X 188      60.610  35.321  24.616  0.00  0.00           C
ATOM   3118 HD11 LEU X 188      61.423  34.704  25.000  0.00  0.00           H
ATOM   3119 HD12 LEU X 188      60.814  36.375  24.805  0.00  0.00           H
ATOM   3120 HD13 LEU X 188      59.647  35.087  25.071  0.00  0.00           H
ATOM   3121  CD2 LEU X 188      59.960  33.683  22.852  0.00  0.00           C
ATOM   3122 HD21 LEU X 188      59.813  33.581  21.777  0.00  0.00           H
ATOM   3123 HD22 LEU X 188      60.750  33.047  23.252  0.00  0.00           H
ATOM   3124 HD23 LEU X 188      59.030  33.400  23.344  0.00  0.00           H
ATOM   3125  C   LEU X 188      57.780  37.762  22.096  0.00  0.00           C
ATOM   3126  O   LEU X 188      57.236  37.654  21.035  0.00  0.00           O
ATOM   3127  N   ALA X 189      58.046  38.883  22.772  0.00  0.00           N
ATOM   3128  H   ALA X 189      58.556  38.858  23.643  0.00  0.00           H
ATOM   3129  CA  ALA X 189      57.706  40.208  22.275  0.00  0.00           C
ATOM   3130  HA  ALA X 189      57.761  40.980  23.042  0.00  0.00           H
ATOM   3131  CB  ALA X 189      58.795  40.792  21.330  0.00  0.00           C
ATOM   3132  HB1 ALA X 189      58.661  40.308  20.362  0.00  0.00           H
ATOM   3133  HB2 ALA X 189      58.840  41.881  21.299  0.00  0.00           H
ATOM   3134  HB3 ALA X 189      59.749  40.440  21.721  0.00  0.00           H
ATOM   3135  C   ALA X 189      56.281  40.411  21.739  0.00  0.00           C
ATOM   3136  O   ALA X 189      56.067  41.336  20.942  0.00  0.00           O
ATOM   3137  N   GLU X 190      55.333  39.627  22.183  0.00  0.00           N
ATOM   3138  H   GLU X 190      55.586  38.977  22.914  0.00  0.00           H
ATOM   3139  CA  GLU X 190      53.944  39.696  21.768  0.00  0.00           C
ATOM   3140  HA  GLU X 190      53.742  39.679  20.697  0.00  0.00           H
ATOM   3141  CB  GLU X 190      53.048  38.635  22.395  0.00  0.00           C
ATOM   3142  HB2 GLU X 190      52.055  38.834  21.991  0.00  0.00           H
ATOM   3143  HB3 GLU X 190      53.132  38.874  23.455  0.00  0.00           H
ATOM   3144  CG  GLU X 190      53.647  37.141  22.225  0.00  0.00           C
ATOM   3145  HG2 GLU X 190      53.225  36.331  22.821  0.00  0.00           H
ATOM   3146  HG3 GLU X 190      54.724  37.118  22.389  0.00  0.00           H
ATOM   3147  CD  GLU X 190      53.521  36.669  20.765  0.00  0.00           C
ATOM   3148  OE1 GLU X 190      53.728  37.355  19.730  0.00  0.00           O
ATOM   3149  OE2 GLU X 190      53.058  35.545  20.482  0.00  0.00           O
ATOM   3150  C   GLU X 190      53.239  41.032  22.155  0.00  0.00           C
ATOM   3151  O   GLU X 190      53.591  41.703  23.160  0.00  0.00           O
ATOM   3152  N   ARG X 191      52.285  41.433  21.324  0.00  0.00           N
ATOM   3153  H   ARG X 191      52.032  40.830  20.554  0.00  0.00           H
ATOM   3154  CA  ARG X 191      51.653  42.776  21.483  0.00  0.00           C
ATOM   3155  HA  ARG X 191      52.355  43.582  21.696  0.00  0.00           H
ATOM   3156  CB  ARG X 191      50.770  43.156  20.204  0.00  0.00           C
ATOM   3157  HB2 ARG X 191      49.834  42.610  20.092  0.00  0.00           H
ATOM   3158  HB3 ARG X 191      51.373  42.883  19.338  0.00  0.00           H
ATOM   3159  CG  ARG X 191      50.529  44.684  20.223  0.00  0.00           C
ATOM   3160  HG2 ARG X 191      51.486  45.186  20.075  0.00  0.00           H
ATOM   3161  HG3 ARG X 191      50.098  44.999  21.173  0.00  0.00           H
ATOM   3162  CD  ARG X 191      49.589  44.952  19.014  0.00  0.00           C
ATOM   3163  HD2 ARG X 191      48.553  44.689  19.224  0.00  0.00           H
ATOM   3164  HD3 ARG X 191      49.906  44.409  18.123  0.00  0.00           H
ATOM   3165  NE  ARG X 191      49.524  46.380  18.680  0.00  0.00           N
ATOM   3166  HE  ARG X 191      50.045  47.012  19.271  0.00  0.00           H
ATOM   3167  CZ  ARG X 191      48.824  46.993  17.747  0.00  0.00           C
ATOM   3168  NH1 ARG X 191      48.029  46.389  16.872  0.00  0.00           N
ATOM   3169 HH11 ARG X 191      47.576  47.003  16.211  0.00  0.00           H
ATOM   3170 HH12 ARG X 191      47.903  45.387  16.882  0.00  0.00           H
ATOM   3171  NH2 ARG X 191      48.789  48.273  17.733  0.00  0.00           N
ATOM   3172 HH21 ARG X 191      48.246  48.710  17.003  0.00  0.00           H
ATOM   3173 HH22 ARG X 191      49.460  48.802  18.272  0.00  0.00           H
ATOM   3174  C   ARG X 191      50.764  42.654  22.789  0.00  0.00           C
ATOM   3175  O   ARG X 191      50.001  41.672  22.952  0.00  0.00           O
ATOM   3176  N   TYR X 192      50.802  43.624  23.659  0.00  0.00           N
ATOM   3177  H   TYR X 192      51.237  44.493  23.383  0.00  0.00           H
ATOM   3178  CA  TYR X 192      50.037  43.636  24.963  0.00  0.00           C
ATOM   3179  HA  TYR X 192      50.407  44.578  25.368  0.00  0.00           H
ATOM   3180  CB  TYR X 192      48.486  43.854  24.803  0.00  0.00           C
ATOM   3181  HB2 TYR X 192      48.055  43.933  25.802  0.00  0.00           H
ATOM   3182  HB3 TYR X 192      48.121  42.919  24.379  0.00  0.00           H
ATOM   3183  CG  TYR X 192      48.147  44.993  23.836  0.00  0.00           C
ATOM   3184  CD1 TYR X 192      47.422  44.697  22.736  0.00  0.00           C
ATOM   3185  HD1 TYR X 192      47.189  43.656  22.570  0.00  0.00           H
ATOM   3186  CE1 TYR X 192      47.173  45.690  21.787  0.00  0.00           C
ATOM   3187  HE1 TYR X 192      46.848  45.457  20.783  0.00  0.00           H
ATOM   3188  CZ  TYR X 192      47.543  47.015  22.060  0.00  0.00           C
ATOM   3189  OH  TYR X 192      47.199  48.009  21.160  0.00  0.00           O
ATOM   3190  HH  TYR X 192      46.759  47.622  20.400  0.00  0.00           H
ATOM   3191  CE2 TYR X 192      48.176  47.349  23.244  0.00  0.00           C
ATOM   3192  HE2 TYR X 192      48.502  48.347  23.496  0.00  0.00           H
ATOM   3193  CD2 TYR X 192      48.490  46.330  24.144  0.00  0.00           C
ATOM   3194  HD2 TYR X 192      48.988  46.589  25.067  0.00  0.00           H
ATOM   3195  C   TYR X 192      50.484  42.536  25.947  0.00  0.00           C
ATOM   3196  O   TYR X 192      49.661  41.784  26.480  0.00  0.00           O
ATOM   3197  N   ARG X 193      51.801  42.497  26.165  0.00  0.00           N
ATOM   3198  H   ARG X 193      52.389  43.210  25.757  0.00  0.00           H
ATOM   3199  CA  ARG X 193      52.425  41.739  27.239  0.00  0.00           C
ATOM   3200  HA  ARG X 193      51.668  41.011  27.532  0.00  0.00           H
ATOM   3201  CB  ARG X 193      53.753  41.125  26.677  0.00  0.00           C
ATOM   3202  HB2 ARG X 193      53.514  40.983  25.623  0.00  0.00           H
ATOM   3203  HB3 ARG X 193      53.898  40.160  27.164  0.00  0.00           H
ATOM   3204  CG  ARG X 193      54.940  42.075  26.735  0.00  0.00           C
ATOM   3205  HG2 ARG X 193      55.293  42.063  27.767  0.00  0.00           H
ATOM   3206  HG3 ARG X 193      54.704  43.088  26.409  0.00  0.00           H
ATOM   3207  CD  ARG X 193      56.069  41.497  25.944  0.00  0.00           C
ATOM   3208  HD2 ARG X 193      55.585  40.996  25.105  0.00  0.00           H
ATOM   3209  HD3 ARG X 193      56.543  40.751  26.583  0.00  0.00           H
ATOM   3210  NE  ARG X 193      56.991  42.457  25.277  0.00  0.00           N
ATOM   3211  HE  ARG X 193      57.875  42.547  25.757  0.00  0.00           H
ATOM   3212  CZ  ARG X 193      56.735  43.351  24.341  0.00  0.00           C
ATOM   3213  NH1 ARG X 193      55.683  43.376  23.631  0.00  0.00           N
ATOM   3214 HH11 ARG X 193      55.523  44.121  22.968  0.00  0.00           H
ATOM   3215 HH12 ARG X 193      54.875  42.833  23.899  0.00  0.00           H
ATOM   3216  NH2 ARG X 193      57.727  44.177  23.967  0.00  0.00           N
ATOM   3217 HH21 ARG X 193      57.628  44.706  23.113  0.00  0.00           H
ATOM   3218 HH22 ARG X 193      58.626  43.920  24.348  0.00  0.00           H
ATOM   3219  C   ARG X 193      52.592  42.563  28.557  0.00  0.00           C
ATOM   3220  O   ARG X 193      52.265  43.763  28.535  0.00  0.00           O
ATOM   3221  N   VAL X 194      53.094  42.004  29.641  0.00  0.00           N
ATOM   3222  H   VAL X 194      53.383  41.041  29.546  0.00  0.00           H
ATOM   3223  CA  VAL X 194      53.253  42.765  30.952  0.00  0.00           C
ATOM   3224  HA  VAL X 194      52.323  43.280  31.191  0.00  0.00           H
ATOM   3225  CB  VAL X 194      53.531  41.867  32.157  0.00  0.00           C
ATOM   3226  HB  VAL X 194      54.505  41.424  31.947  0.00  0.00           H
ATOM   3227  CG1 VAL X 194      53.710  42.696  33.467  0.00  0.00           C
ATOM   3228 HG11 VAL X 194      54.646  43.255  33.442  0.00  0.00           H
ATOM   3229 HG12 VAL X 194      52.833  43.335  33.568  0.00  0.00           H
ATOM   3230 HG13 VAL X 194      53.927  41.968  34.248  0.00  0.00           H
ATOM   3231  CG2 VAL X 194      52.396  40.810  32.316  0.00  0.00           C
ATOM   3232 HG21 VAL X 194      51.478  41.364  32.511  0.00  0.00           H
ATOM   3233 HG22 VAL X 194      52.243  40.156  31.457  0.00  0.00           H
ATOM   3234 HG23 VAL X 194      52.618  40.276  33.240  0.00  0.00           H
ATOM   3235  C   VAL X 194      54.439  43.736  30.812  0.00  0.00           C
ATOM   3236  O   VAL X 194      55.535  43.324  30.568  0.00  0.00           O
ATOM   3237  N   PRO X 195      54.275  45.035  31.092  0.00  0.00           N
ATOM   3238  CD  PRO X 195      53.015  45.690  31.341  0.00  0.00           C
ATOM   3239  HD2 PRO X 195      52.202  45.255  30.759  0.00  0.00           H
ATOM   3240  HD3 PRO X 195      52.766  45.666  32.402  0.00  0.00           H
ATOM   3241  CG  PRO X 195      53.294  47.228  30.880  0.00  0.00           C
ATOM   3242  HG2 PRO X 195      52.680  47.976  31.380  0.00  0.00           H
ATOM   3243  HG3 PRO X 195      53.145  47.132  29.804  0.00  0.00           H
ATOM   3244  CB  PRO X 195      54.796  47.405  31.157  0.00  0.00           C
ATOM   3245  HB2 PRO X 195      54.884  47.810  32.165  0.00  0.00           H
ATOM   3246  HB3 PRO X 195      55.252  48.059  30.414  0.00  0.00           H
ATOM   3247  CA  PRO X 195      55.387  46.008  31.035  0.00  0.00           C
ATOM   3248  HA  PRO X 195      55.926  46.158  30.099  0.00  0.00           H
ATOM   3249  C   PRO X 195      56.407  45.683  32.064  0.00  0.00           C
ATOM   3250  O   PRO X 195      55.999  45.369  33.189  0.00  0.00           O
ATOM   3251  N   VAL X 196      57.670  45.884  31.763  0.00  0.00           N
ATOM   3252  H   VAL X 196      57.881  46.101  30.799  0.00  0.00           H
ATOM   3253  CA  VAL X 196      58.666  46.241  32.794  0.00  0.00           C
ATOM   3254  HA  VAL X 196      58.490  45.638  33.685  0.00  0.00           H
ATOM   3255  CB  VAL X 196      60.168  45.971  32.300  0.00  0.00           C
ATOM   3256  HB  VAL X 196      60.842  46.316  33.084  0.00  0.00           H
ATOM   3257  CG1 VAL X 196      60.447  44.515  32.269  0.00  0.00           C
ATOM   3258 HG11 VAL X 196      61.531  44.444  32.180  0.00  0.00           H
ATOM   3259 HG12 VAL X 196      60.238  44.082  33.247  0.00  0.00           H
ATOM   3260 HG13 VAL X 196      60.031  44.089  31.356  0.00  0.00           H
ATOM   3261  CG2 VAL X 196      60.582  46.674  30.951  0.00  0.00           C
ATOM   3262 HG21 VAL X 196      60.959  47.676  31.153  0.00  0.00           H
ATOM   3263 HG22 VAL X 196      61.175  46.031  30.301  0.00  0.00           H
ATOM   3264 HG23 VAL X 196      59.690  46.858  30.352  0.00  0.00           H
ATOM   3265  C   VAL X 196      58.558  47.721  33.248  0.00  0.00           C
ATOM   3266  O   VAL X 196      58.593  48.551  32.382  0.00  0.00           O
ATOM   3267  N   PRO X 197      58.563  48.070  34.570  0.00  0.00           N
ATOM   3268  CD  PRO X 197      58.665  47.160  35.697  0.00  0.00           C
ATOM   3269  HD2 PRO X 197      57.937  46.351  35.746  0.00  0.00           H
ATOM   3270  HD3 PRO X 197      59.636  46.664  35.686  0.00  0.00           H
ATOM   3271  CG  PRO X 197      58.520  48.064  36.952  0.00  0.00           C
ATOM   3272  HG2 PRO X 197      59.389  47.983  37.604  0.00  0.00           H
ATOM   3273  HG3 PRO X 197      57.760  47.690  37.638  0.00  0.00           H
ATOM   3274  CB  PRO X 197      58.320  49.494  36.526  0.00  0.00           C
ATOM   3275  HB2 PRO X 197      59.187  50.105  36.774  0.00  0.00           H
ATOM   3276  HB3 PRO X 197      57.411  49.868  36.997  0.00  0.00           H
ATOM   3277  CA  PRO X 197      58.332  49.438  34.998  0.00  0.00           C
ATOM   3278  HA  PRO X 197      57.266  49.514  34.780  0.00  0.00           H
ATOM   3279  C   PRO X 197      59.190  50.563  34.470  0.00  0.00           C
ATOM   3280  O   PRO X 197      58.703  51.683  34.253  0.00  0.00           O
ATOM   3281  N   ALA X 198      60.419  50.288  34.032  0.00  0.00           N
ATOM   3282  H   ALA X 198      60.853  49.439  34.367  0.00  0.00           H
ATOM   3283  CA  ALA X 198      61.270  51.211  33.257  0.00  0.00           C
ATOM   3284  HA  ALA X 198      61.358  52.143  33.817  0.00  0.00           H
ATOM   3285  CB  ALA X 198      62.578  50.448  33.034  0.00  0.00           C
ATOM   3286  HB1 ALA X 198      62.382  49.521  32.495  0.00  0.00           H
ATOM   3287  HB2 ALA X 198      63.293  51.047  32.471  0.00  0.00           H
ATOM   3288  HB3 ALA X 198      63.005  50.158  33.994  0.00  0.00           H
ATOM   3289  C   ALA X 198      60.649  51.696  31.935  0.00  0.00           C
ATOM   3290  O   ALA X 198      60.985  52.790  31.521  0.00  0.00           O
ATOM   3291  N   ASP X 199      59.784  50.883  31.287  0.00  0.00           N
ATOM   3292  H   ASP X 199      59.575  50.011  31.751  0.00  0.00           H
ATOM   3293  CA  ASP X 199      59.106  51.252  30.036  0.00  0.00           C
ATOM   3294  HA  ASP X 199      59.799  51.870  29.466  0.00  0.00           H
ATOM   3295  CB  ASP X 199      58.940  49.952  29.222  0.00  0.00           C
ATOM   3296  HB2 ASP X 199      58.140  49.423  29.741  0.00  0.00           H
ATOM   3297  HB3 ASP X 199      59.824  49.324  29.326  0.00  0.00           H
ATOM   3298  CG  ASP X 199      58.685  50.212  27.726  0.00  0.00           C
ATOM   3299  OD1 ASP X 199      57.483  49.935  27.380  0.00  0.00           O
ATOM   3300  OD2 ASP X 199      59.583  50.572  26.936  0.00  0.00           O
ATOM   3301  C   ASP X 199      57.801  51.963  30.233  0.00  0.00           C
ATOM   3302  O   ASP X 199      57.303  52.633  29.322  0.00  0.00           O
ATOM   3303  N   LEU X 200      57.287  52.001  31.471  0.00  0.00           N
ATOM   3304  H   LEU X 200      57.805  51.516  32.189  0.00  0.00           H
ATOM   3305  CA  LEU X 200      56.371  52.946  32.049  0.00  0.00           C
ATOM   3306  HA  LEU X 200      55.839  53.372  31.198  0.00  0.00           H
ATOM   3307  CB  LEU X 200      55.344  52.282  32.973  0.00  0.00           C
ATOM   3308  HB2 LEU X 200      54.560  53.027  33.107  0.00  0.00           H
ATOM   3309  HB3 LEU X 200      55.869  52.165  33.921  0.00  0.00           H
ATOM   3310  CG  LEU X 200      54.647  50.965  32.511  0.00  0.00           C
ATOM   3311  HG  LEU X 200      55.356  50.138  32.464  0.00  0.00           H
ATOM   3312  CD1 LEU X 200      53.578  50.465  33.424  0.00  0.00           C
ATOM   3313 HD11 LEU X 200      53.212  49.528  33.006  0.00  0.00           H
ATOM   3314 HD12 LEU X 200      53.893  50.337  34.460  0.00  0.00           H
ATOM   3315 HD13 LEU X 200      52.741  51.162  33.417  0.00  0.00           H
ATOM   3316  CD2 LEU X 200      54.111  51.082  31.066  0.00  0.00           C
ATOM   3317 HD21 LEU X 200      53.634  52.060  31.008  0.00  0.00           H
ATOM   3318 HD22 LEU X 200      55.026  51.014  30.478  0.00  0.00           H
ATOM   3319 HD23 LEU X 200      53.445  50.293  30.715  0.00  0.00           H
ATOM   3320  C   LEU X 200      57.036  54.166  32.764  0.00  0.00           C
ATOM   3321  O   LEU X 200      56.443  54.799  33.619  0.00  0.00           O
ATOM   3322  N   GLU X 201      58.349  54.360  32.587  0.00  0.00           N
ATOM   3323  H   GLU X 201      58.826  53.879  31.838  0.00  0.00           H
ATOM   3324  CA  GLU X 201      59.146  55.484  33.086  0.00  0.00           C
ATOM   3325  HA  GLU X 201      60.148  55.320  32.689  0.00  0.00           H
ATOM   3326  CB  GLU X 201      58.740  56.907  32.548  0.00  0.00           C
ATOM   3327  HB2 GLU X 201      59.598  57.537  32.781  0.00  0.00           H
ATOM   3328  HB3 GLU X 201      57.889  57.341  33.073  0.00  0.00           H
ATOM   3329  CG  GLU X 201      58.577  57.062  31.029  0.00  0.00           C
ATOM   3330  HG2 GLU X 201      58.497  58.105  30.722  0.00  0.00           H
ATOM   3331  HG3 GLU X 201      57.569  56.694  30.837  0.00  0.00           H
ATOM   3332  CD  GLU X 201      59.747  56.432  30.230  0.00  0.00           C
ATOM   3333  OE1 GLU X 201      59.486  55.944  29.116  0.00  0.00           O
ATOM   3334  OE2 GLU X 201      60.909  56.488  30.699  0.00  0.00           O
ATOM   3335  C   GLU X 201      59.331  55.520  34.692  0.00  0.00           C
ATOM   3336  O   GLU X 201      59.984  56.433  35.254  0.00  0.00           O
ATOM   3337  N   ILE X 202      58.782  54.500  35.388  0.00  0.00           N
ATOM   3338  H   ILE X 202      58.354  53.777  34.829  0.00  0.00           H
ATOM   3339  CA  ILE X 202      58.906  54.368  36.851  0.00  0.00           C
ATOM   3340  HA  ILE X 202      58.472  55.312  37.182  0.00  0.00           H
ATOM   3341  CB  ILE X 202      57.997  53.236  37.374  0.00  0.00           C
ATOM   3342  HB  ILE X 202      58.460  52.263  37.209  0.00  0.00           H
ATOM   3343  CG2 ILE X 202      57.824  53.233  38.859  0.00  0.00           C
ATOM   3344 HG21 ILE X 202      58.794  53.297  39.353  0.00  0.00           H
ATOM   3345 HG22 ILE X 202      57.275  54.111  39.200  0.00  0.00           H
ATOM   3346 HG23 ILE X 202      57.255  52.323  39.045  0.00  0.00           H
ATOM   3347  CG1 ILE X 202      56.626  53.163  36.755  0.00  0.00           C
ATOM   3348 HG12 ILE X 202      56.135  52.313  37.229  0.00  0.00           H
ATOM   3349 HG13 ILE X 202      56.686  52.920  35.694  0.00  0.00           H
ATOM   3350  CD1 ILE X 202      55.740  54.448  36.819  0.00  0.00           C
ATOM   3351 HD11 ILE X 202      56.242  55.291  36.345  0.00  0.00           H
ATOM   3352 HD12 ILE X 202      54.771  54.169  36.404  0.00  0.00           H
ATOM   3353 HD13 ILE X 202      55.528  54.744  37.846  0.00  0.00           H
ATOM   3354  C   ILE X 202      60.326  54.186  37.285  0.00  0.00           C
ATOM   3355  O   ILE X 202      61.039  53.403  36.660  0.00  0.00           O
ATOM   3356  N   PRO X 203      60.858  55.059  38.178  0.00  0.00           N
ATOM   3357  CD  PRO X 203      60.236  56.145  38.873  0.00  0.00           C
ATOM   3358  HD2 PRO X 203      59.977  56.969  38.209  0.00  0.00           H
ATOM   3359  HD3 PRO X 203      59.324  55.772  39.340  0.00  0.00           H
ATOM   3360  CG  PRO X 203      61.145  56.661  39.874  0.00  0.00           C
ATOM   3361  HG2 PRO X 203      60.858  56.048  40.728  0.00  0.00           H
ATOM   3362  HG3 PRO X 203      61.096  57.715  40.149  0.00  0.00           H
ATOM   3363  CB  PRO X 203      62.562  56.182  39.520  0.00  0.00           C
ATOM   3364  HB2 PRO X 203      63.202  55.957  40.373  0.00  0.00           H
ATOM   3365  HB3 PRO X 203      63.041  56.856  38.809  0.00  0.00           H
ATOM   3366  CA  PRO X 203      62.268  54.958  38.703  0.00  0.00           C
ATOM   3367  HA  PRO X 203      62.962  55.012  37.863  0.00  0.00           H
ATOM   3368  C   PRO X 203      62.465  53.694  39.563  0.00  0.00           C
ATOM   3369  O   PRO X 203      61.530  53.365  40.295  0.00  0.00           O
ATOM   3370  N   PRO X 204      63.661  53.080  39.409  0.00  0.00           N
ATOM   3371  CD  PRO X 204      64.822  53.716  38.721  0.00  0.00           C
ATOM   3372  HD2 PRO X 204      64.943  53.399  37.685  0.00  0.00           H
ATOM   3373  HD3 PRO X 204      64.847  54.804  38.778  0.00  0.00           H
ATOM   3374  CG  PRO X 204      66.006  53.070  39.408  0.00  0.00           C
ATOM   3375  HG2 PRO X 204      66.212  53.491  40.392  0.00  0.00           H
ATOM   3376  HG3 PRO X 204      66.830  52.926  38.709  0.00  0.00           H
ATOM   3377  CB  PRO X 204      65.463  51.640  39.778  0.00  0.00           C
ATOM   3378  HB2 PRO X 204      65.983  51.146  40.599  0.00  0.00           H
ATOM   3379  HB3 PRO X 204      65.683  51.121  38.845  0.00  0.00           H
ATOM   3380  CA  PRO X 204      63.974  51.789  40.007  0.00  0.00           C
ATOM   3381  HA  PRO X 204      63.410  51.064  39.419  0.00  0.00           H
ATOM   3382  C   PRO X 204      63.614  51.692  41.532  0.00  0.00           C
ATOM   3383  O   PRO X 204      64.237  52.413  42.277  0.00  0.00           O
ATOM   3384  N   GLN X 205      62.805  50.731  41.946  0.00  0.00           N
ATOM   3385  H   GLN X 205      62.451  50.123  41.221  0.00  0.00           H
ATOM   3386  CA  GLN X 205      62.683  50.291  43.364  0.00  0.00           C
ATOM   3387  HA  GLN X 205      63.302  50.889  44.033  0.00  0.00           H
ATOM   3388  CB  GLN X 205      61.288  50.414  43.852  0.00  0.00           C
ATOM   3389  HB2 GLN X 205      61.335  50.199  44.919  0.00  0.00           H
ATOM   3390  HB3 GLN X 205      60.633  49.677  43.386  0.00  0.00           H
ATOM   3391  CG  GLN X 205      60.627  51.792  43.754  0.00  0.00           C
ATOM   3392  HG2 GLN X 205      59.554  51.731  43.935  0.00  0.00           H
ATOM   3393  HG3 GLN X 205      60.673  52.040  42.694  0.00  0.00           H
ATOM   3394  CD  GLN X 205      61.196  53.005  44.446  0.00  0.00           C
ATOM   3395  OE1 GLN X 205      60.630  53.373  45.456  0.00  0.00           O
ATOM   3396  NE2 GLN X 205      62.219  53.706  44.001  0.00  0.00           N
ATOM   3397 HE21 GLN X 205      62.635  53.471  43.111  0.00  0.00           H
ATOM   3398 HE22 GLN X 205      62.496  54.561  44.461  0.00  0.00           H
ATOM   3399  C   GLN X 205      63.100  48.791  43.607  0.00  0.00           C
ATOM   3400  O   GLN X 205      62.405  47.922  43.066  0.00  0.00           O
ATOM   3401  N   SER X 206      63.983  48.448  44.517  0.00  0.00           N
ATOM   3402  H   SER X 206      64.472  49.178  45.016  0.00  0.00           H
ATOM   3403  CA  SER X 206      64.383  47.054  44.751  0.00  0.00           C
ATOM   3404  HA  SER X 206      63.515  46.396  44.700  0.00  0.00           H
ATOM   3405  CB  SER X 206      65.320  46.566  43.689  0.00  0.00           C
ATOM   3406  HB2 SER X 206      64.929  46.551  42.671  0.00  0.00           H
ATOM   3407  HB3 SER X 206      65.302  45.487  43.843  0.00  0.00           H
ATOM   3408  OG  SER X 206      66.680  47.012  43.828  0.00  0.00           O
ATOM   3409  HG  SER X 206      66.743  47.806  43.292  0.00  0.00           H
ATOM   3410  C   SER X 206      64.976  46.673  46.226  0.00  0.00           C
ATOM   3411  O   SER X 206      65.265  45.532  46.528  0.00  0.00           O
ATOM   3412  N   LEU X 207      64.853  47.568  47.198  0.00  0.00           N
ATOM   3413  H   LEU X 207      64.407  48.445  46.970  0.00  0.00           H
ATOM   3414  CA  LEU X 207      65.208  47.386  48.635  0.00  0.00           C
ATOM   3415  HA  LEU X 207      66.150  46.836  48.638  0.00  0.00           H
ATOM   3416  CB  LEU X 207      65.313  48.820  49.288  0.00  0.00           C
ATOM   3417  HB2 LEU X 207      65.326  48.749  50.376  0.00  0.00           H
ATOM   3418  HB3 LEU X 207      64.389  49.387  49.175  0.00  0.00           H
ATOM   3419  CG  LEU X 207      66.554  49.611  48.825  0.00  0.00           C
ATOM   3420  HG  LEU X 207      66.412  49.786  47.759  0.00  0.00           H
ATOM   3421  CD1 LEU X 207      66.561  50.996  49.393  0.00  0.00           C
ATOM   3422 HD11 LEU X 207      67.296  51.671  48.953  0.00  0.00           H
ATOM   3423 HD12 LEU X 207      65.584  51.458  49.254  0.00  0.00           H
ATOM   3424 HD13 LEU X 207      66.721  51.151  50.460  0.00  0.00           H
ATOM   3425  CD2 LEU X 207      67.844  48.937  49.175  0.00  0.00           C
ATOM   3426 HD21 LEU X 207      68.029  48.142  48.453  0.00  0.00           H
ATOM   3427 HD22 LEU X 207      68.734  49.563  49.108  0.00  0.00           H
ATOM   3428 HD23 LEU X 207      67.735  48.505  50.169  0.00  0.00           H
ATOM   3429  C   LEU X 207      64.201  46.526  49.339  0.00  0.00           C
ATOM   3430  O   LEU X 207      64.411  45.903  50.379  0.00  0.00           O
ATOM   3431  N   SER X 208      62.951  46.533  48.806  0.00  0.00           N
ATOM   3432  H   SER X 208      62.708  47.090  47.999  0.00  0.00           H
ATOM   3433  CA  SER X 208      61.865  45.763  49.418  0.00  0.00           C
ATOM   3434  HA  SER X 208      61.692  46.185  50.408  0.00  0.00           H
ATOM   3435  CB  SER X 208      60.519  45.975  48.648  0.00  0.00           C
ATOM   3436  HB2 SER X 208      60.764  45.587  47.659  0.00  0.00           H
ATOM   3437  HB3 SER X 208      60.212  47.019  48.573  0.00  0.00           H
ATOM   3438  OG  SER X 208      59.504  45.168  49.290  0.00  0.00           O
ATOM   3439  HG  SER X 208      59.133  45.754  49.954  0.00  0.00           H
ATOM   3440  C   SER X 208      62.073  44.349  49.507  0.00  0.00           C
ATOM   3441  O   SER X 208      62.451  43.795  48.421  0.00  0.00           O
ATOM   3442  N   PRO X 209      61.821  43.678  50.609  0.00  0.00           N
ATOM   3443  CD  PRO X 209      61.417  44.166  51.950  0.00  0.00           C
ATOM   3444  HD2 PRO X 209      62.198  44.852  52.277  0.00  0.00           H
ATOM   3445  HD3 PRO X 209      60.426  44.619  51.973  0.00  0.00           H
ATOM   3446  CG  PRO X 209      61.512  42.949  52.873  0.00  0.00           C
ATOM   3447  HG2 PRO X 209      60.611  42.944  53.486  0.00  0.00           H
ATOM   3448  HG3 PRO X 209      62.319  43.184  53.567  0.00  0.00           H
ATOM   3449  CB  PRO X 209      61.726  41.716  52.035  0.00  0.00           C
ATOM   3450  HB2 PRO X 209      60.936  40.968  52.089  0.00  0.00           H
ATOM   3451  HB3 PRO X 209      62.672  41.312  52.396  0.00  0.00           H
ATOM   3452  CA  PRO X 209      61.777  42.181  50.564  0.00  0.00           C
ATOM   3453  HA  PRO X 209      62.666  41.697  50.160  0.00  0.00           H
ATOM   3454  C   PRO X 209      60.573  41.560  49.844  0.00  0.00           C
ATOM   3455  O   PRO X 209      60.445  40.317  49.771  0.00  0.00           O
ATOM   3456  N   TRP X 210      59.566  42.328  49.487  0.00  0.00           N
ATOM   3457  H   TRP X 210      59.619  43.326  49.345  0.00  0.00           H
ATOM   3458  CA  TRP X 210      58.360  41.740  49.007  0.00  0.00           C
ATOM   3459  HA  TRP X 210      58.161  40.768  49.458  0.00  0.00           H
ATOM   3460  CB  TRP X 210      57.078  42.580  49.341  0.00  0.00           C
ATOM   3461  HB2 TRP X 210      56.216  42.177  48.810  0.00  0.00           H
ATOM   3462  HB3 TRP X 210      57.238  43.536  48.843  0.00  0.00           H
ATOM   3463  CG  TRP X 210      56.923  42.827  50.776  0.00  0.00           C
ATOM   3464  CD1 TRP X 210      57.072  44.023  51.360  0.00  0.00           C
ATOM   3465  HD1 TRP X 210      57.345  44.917  50.818  0.00  0.00           H
ATOM   3466  NE1 TRP X 210      57.024  43.822  52.729  0.00  0.00           N
ATOM   3467  HE1 TRP X 210      57.489  44.467  53.352  0.00  0.00           H
ATOM   3468  CE2 TRP X 210      56.839  42.529  53.111  0.00  0.00           C
ATOM   3469  CZ2 TRP X 210      56.900  41.848  54.354  0.00  0.00           C
ATOM   3470  HZ2 TRP X 210      57.122  42.355  55.281  0.00  0.00           H
ATOM   3471  CH2 TRP X 210      56.723  40.449  54.374  0.00  0.00           C
ATOM   3472  HH2 TRP X 210      56.833  39.996  55.349  0.00  0.00           H
ATOM   3473  CZ3 TRP X 210      56.482  39.805  53.190  0.00  0.00           C
ATOM   3474  HZ3 TRP X 210      56.295  38.744  53.119  0.00  0.00           H
ATOM   3475  CE3 TRP X 210      56.521  40.473  51.995  0.00  0.00           C
ATOM   3476  HE3 TRP X 210      56.483  39.781  51.167  0.00  0.00           H
ATOM   3477  CD2 TRP X 210      56.654  41.861  51.854  0.00  0.00           C
ATOM   3478  C   TRP X 210      58.449  41.486  47.465  0.00  0.00           C
ATOM   3479  O   TRP X 210      57.969  42.311  46.632  0.00  0.00           O
ATOM   3480  N   THR X 211      59.008  40.330  47.088  0.00  0.00           N
ATOM   3481  H   THR X 211      59.552  39.913  47.830  0.00  0.00           H
ATOM   3482  CA  THR X 211      58.871  39.788  45.736  0.00  0.00           C
ATOM   3483  HA  THR X 211      59.207  40.518  44.999  0.00  0.00           H
ATOM   3484  CB  THR X 211      59.718  38.530  45.626  0.00  0.00           C
ATOM   3485  HB  THR X 211      59.148  37.693  46.030  0.00  0.00           H
ATOM   3486  CG2 THR X 211      59.939  38.157  44.166  0.00  0.00           C
ATOM   3487 HG21 THR X 211      59.048  38.303  43.555  0.00  0.00           H
ATOM   3488 HG22 THR X 211      60.700  38.867  43.841  0.00  0.00           H
ATOM   3489 HG23 THR X 211      60.327  37.139  44.140  0.00  0.00           H
ATOM   3490  OG1 THR X 211      60.983  38.520  46.267  0.00  0.00           O
ATOM   3491  HG1 THR X 211      61.100  37.568  46.307  0.00  0.00           H
ATOM   3492  C   THR X 211      57.362  39.427  45.393  0.00  0.00           C
ATOM   3493  O   THR X 211      56.611  38.744  46.133  0.00  0.00           O
ATOM   3494  N   GLY X 212      56.887  40.057  44.243  0.00  0.00           N
ATOM   3495  H   GLY X 212      57.550  40.555  43.667  0.00  0.00           H
ATOM   3496  CA  GLY X 212      55.474  40.022  43.923  0.00  0.00           C
ATOM   3497  HA2 GLY X 212      54.859  40.210  44.803  0.00  0.00           H
ATOM   3498  HA3 GLY X 212      55.128  40.879  43.345  0.00  0.00           H
ATOM   3499  C   GLY X 212      55.099  38.672  43.307  0.00  0.00           C
ATOM   3500  O   GLY X 212      55.967  37.879  42.918  0.00  0.00           O
ATOM   3501  N   GLY X 213      53.794  38.469  43.150  0.00  0.00           N
ATOM   3502  H   GLY X 213      53.168  39.205  43.444  0.00  0.00           H
ATOM   3503  CA  GLY X 213      53.212  37.186  42.507  0.00  0.00           C
ATOM   3504  HA2 GLY X 213      52.532  37.549  41.736  0.00  0.00           H
ATOM   3505  HA3 GLY X 213      54.059  36.730  41.994  0.00  0.00           H
ATOM   3506  C   GLY X 213      52.494  36.151  43.381  0.00  0.00           C
ATOM   3507  O   GLY X 213      52.673  36.033  44.582  0.00  0.00           O
ATOM   3508  N   GLU X 214      51.671  35.395  42.690  0.00  0.00           N
ATOM   3509  H   GLU X 214      51.445  35.716  41.759  0.00  0.00           H
ATOM   3510  CA  GLU X 214      50.999  34.244  43.186  0.00  0.00           C
ATOM   3511  HA  GLU X 214      50.401  34.469  44.069  0.00  0.00           H
ATOM   3512  CB  GLU X 214      50.260  33.637  41.984  0.00  0.00           C
ATOM   3513  HB2 GLU X 214      50.976  33.269  41.249  0.00  0.00           H
ATOM   3514  HB3 GLU X 214      49.641  34.356  41.446  0.00  0.00           H
ATOM   3515  CG  GLU X 214      49.295  32.505  42.474  0.00  0.00           C
ATOM   3516  HG2 GLU X 214      48.521  32.932  43.112  0.00  0.00           H
ATOM   3517  HG3 GLU X 214      49.832  31.856  43.166  0.00  0.00           H
ATOM   3518  CD  GLU X 214      48.699  31.695  41.335  0.00  0.00           C
ATOM   3519  OE1 GLU X 214      49.119  31.765  40.159  0.00  0.00           O
ATOM   3520  OE2 GLU X 214      47.738  30.924  41.614  0.00  0.00           O
ATOM   3521  C   GLU X 214      51.951  33.171  43.762  0.00  0.00           C
ATOM   3522  O   GLU X 214      51.831  32.720  44.879  0.00  0.00           O
ATOM   3523  N   THR X 215      52.953  32.825  42.999  0.00  0.00           N
ATOM   3524  H   THR X 215      53.024  33.377  42.156  0.00  0.00           H
ATOM   3525  CA  THR X 215      54.025  31.776  43.184  0.00  0.00           C
ATOM   3526  HA  THR X 215      53.597  30.782  43.316  0.00  0.00           H
ATOM   3527  CB  THR X 215      54.971  31.683  41.942  0.00  0.00           C
ATOM   3528  HB  THR X 215      55.538  32.613  41.954  0.00  0.00           H
ATOM   3529  CG2 THR X 215      55.919  30.458  42.189  0.00  0.00           C
ATOM   3530 HG21 THR X 215      56.409  30.468  43.163  0.00  0.00           H
ATOM   3531 HG22 THR X 215      55.406  29.505  42.062  0.00  0.00           H
ATOM   3532 HG23 THR X 215      56.772  30.419  41.511  0.00  0.00           H
ATOM   3533  OG1 THR X 215      54.277  31.453  40.757  0.00  0.00           O
ATOM   3534  HG1 THR X 215      53.665  30.736  40.939  0.00  0.00           H
ATOM   3535  C   THR X 215      54.804  32.170  44.487  0.00  0.00           C
ATOM   3536  O   THR X 215      55.136  31.352  45.420  0.00  0.00           O
ATOM   3537  N   GLU X 216      55.076  33.452  44.573  0.00  0.00           N
ATOM   3538  H   GLU X 216      54.576  33.950  43.850  0.00  0.00           H
ATOM   3539  CA  GLU X 216      55.714  34.118  45.712  0.00  0.00           C
ATOM   3540  HA  GLU X 216      56.584  33.535  46.013  0.00  0.00           H
ATOM   3541  CB  GLU X 216      56.256  35.499  45.229  0.00  0.00           C
ATOM   3542  HB2 GLU X 216      56.689  35.881  46.154  0.00  0.00           H
ATOM   3543  HB3 GLU X 216      55.493  36.181  44.853  0.00  0.00           H
ATOM   3544  CG  GLU X 216      57.346  35.467  44.168  0.00  0.00           C
ATOM   3545  HG2 GLU X 216      57.776  36.456  44.009  0.00  0.00           H
ATOM   3546  HG3 GLU X 216      56.956  35.050  43.239  0.00  0.00           H
ATOM   3547  CD  GLU X 216      58.502  34.510  44.517  0.00  0.00           C
ATOM   3548  OE1 GLU X 216      58.845  34.440  45.685  0.00  0.00           O
ATOM   3549  OE2 GLU X 216      59.100  33.775  43.636  0.00  0.00           O
ATOM   3550  C   GLU X 216      54.833  34.278  46.899  0.00  0.00           C
ATOM   3551  O   GLU X 216      55.371  34.222  47.996  0.00  0.00           O
ATOM   3552  N   GLY X 217      53.489  34.461  46.787  0.00  0.00           N
ATOM   3553  H   GLY X 217      53.163  34.658  45.852  0.00  0.00           H
ATOM   3554  CA  GLY X 217      52.566  34.237  47.895  0.00  0.00           C
ATOM   3555  HA2 GLY X 217      52.860  34.909  48.701  0.00  0.00           H
ATOM   3556  HA3 GLY X 217      51.579  34.549  47.554  0.00  0.00           H
ATOM   3557  C   GLY X 217      52.512  32.756  48.393  0.00  0.00           C
ATOM   3558  O   GLY X 217      52.635  32.518  49.604  0.00  0.00           O
ATOM   3559  N   LEU X 218      52.467  31.784  47.439  0.00  0.00           N
ATOM   3560  H   LEU X 218      52.437  31.933  46.441  0.00  0.00           H
ATOM   3561  CA  LEU X 218      52.459  30.327  47.810  0.00  0.00           C
ATOM   3562  HA  LEU X 218      51.611  30.131  48.466  0.00  0.00           H
ATOM   3563  CB  LEU X 218      52.243  29.549  46.433  0.00  0.00           C
ATOM   3564  HB2 LEU X 218      52.622  28.533  46.547  0.00  0.00           H
ATOM   3565  HB3 LEU X 218      52.856  30.002  45.654  0.00  0.00           H
ATOM   3566  CG  LEU X 218      50.812  29.549  45.925  0.00  0.00           C
ATOM   3567  HG  LEU X 218      50.486  30.589  45.923  0.00  0.00           H
ATOM   3568  CD1 LEU X 218      50.478  28.832  44.564  0.00  0.00           C
ATOM   3569 HD11 LEU X 218      51.235  29.133  43.840  0.00  0.00           H
ATOM   3570 HD12 LEU X 218      50.528  27.755  44.723  0.00  0.00           H
ATOM   3571 HD13 LEU X 218      49.447  29.027  44.267  0.00  0.00           H
ATOM   3572  CD2 LEU X 218      49.922  28.801  46.905  0.00  0.00           C
ATOM   3573 HD21 LEU X 218      48.994  28.516  46.408  0.00  0.00           H
ATOM   3574 HD22 LEU X 218      50.404  27.858  47.161  0.00  0.00           H
ATOM   3575 HD23 LEU X 218      49.614  29.309  47.819  0.00  0.00           H
ATOM   3576  C   LEU X 218      53.780  29.887  48.477  0.00  0.00           C
ATOM   3577  O   LEU X 218      53.772  29.024  49.354  0.00  0.00           O
ATOM   3578  N   ARG X 219      54.892  30.586  48.100  0.00  0.00           N
ATOM   3579  H   ARG X 219      54.819  31.120  47.246  0.00  0.00           H
ATOM   3580  CA  ARG X 219      56.249  30.388  48.748  0.00  0.00           C
ATOM   3581  HA  ARG X 219      56.615  29.362  48.703  0.00  0.00           H
ATOM   3582  CB  ARG X 219      57.253  31.362  48.149  0.00  0.00           C
ATOM   3583  HB2 ARG X 219      57.058  32.403  48.404  0.00  0.00           H
ATOM   3584  HB3 ARG X 219      57.178  31.152  47.082  0.00  0.00           H
ATOM   3585  CG  ARG X 219      58.661  30.982  48.450  0.00  0.00           C
ATOM   3586  HG2 ARG X 219      58.766  29.969  48.061  0.00  0.00           H
ATOM   3587  HG3 ARG X 219      58.834  30.818  49.514  0.00  0.00           H
ATOM   3588  CD  ARG X 219      59.777  31.780  47.848  0.00  0.00           C
ATOM   3589  HD2 ARG X 219      60.640  31.182  48.141  0.00  0.00           H
ATOM   3590  HD3 ARG X 219      59.854  32.805  48.211  0.00  0.00           H
ATOM   3591  NE  ARG X 219      59.781  31.829  46.401  0.00  0.00           N
ATOM   3592  HE  ARG X 219      59.389  32.696  46.060  0.00  0.00           H
ATOM   3593  CZ  ARG X 219      60.095  30.946  45.489  0.00  0.00           C
ATOM   3594  NH1 ARG X 219      60.492  29.715  45.771  0.00  0.00           N
ATOM   3595 HH11 ARG X 219      60.709  29.051  45.042  0.00  0.00           H
ATOM   3596 HH12 ARG X 219      60.445  29.342  46.709  0.00  0.00           H
ATOM   3597  NH2 ARG X 219      60.039  31.297  44.249  0.00  0.00           N
ATOM   3598 HH21 ARG X 219      60.355  30.690  43.506  0.00  0.00           H
ATOM   3599 HH22 ARG X 219      59.412  32.059  44.033  0.00  0.00           H
ATOM   3600  C   ARG X 219      56.115  30.628  50.243  0.00  0.00           C
ATOM   3601  O   ARG X 219      56.507  29.707  51.024  0.00  0.00           O
ATOM   3602  N   ARG X 220      55.520  31.776  50.596  0.00  0.00           N
ATOM   3603  H   ARG X 220      55.200  32.346  49.826  0.00  0.00           H
ATOM   3604  CA  ARG X 220      55.434  32.206  51.978  0.00  0.00           C
ATOM   3605  HA  ARG X 220      56.382  31.936  52.443  0.00  0.00           H
ATOM   3606  CB  ARG X 220      55.168  33.749  51.942  0.00  0.00           C
ATOM   3607  HB2 ARG X 220      55.004  34.195  52.923  0.00  0.00           H
ATOM   3608  HB3 ARG X 220      54.318  33.973  51.298  0.00  0.00           H
ATOM   3609  CG  ARG X 220      56.464  34.505  51.426  0.00  0.00           C
ATOM   3610  HG2 ARG X 220      56.814  33.914  50.580  0.00  0.00           H
ATOM   3611  HG3 ARG X 220      57.228  34.500  52.203  0.00  0.00           H
ATOM   3612  CD  ARG X 220      56.302  35.910  50.876  0.00  0.00           C
ATOM   3613  HD2 ARG X 220      55.892  36.585  51.627  0.00  0.00           H
ATOM   3614  HD3 ARG X 220      55.515  36.039  50.133  0.00  0.00           H
ATOM   3615  NE  ARG X 220      57.544  36.458  50.294  0.00  0.00           N
ATOM   3616  HE  ARG X 220      58.005  37.129  50.892  0.00  0.00           H
ATOM   3617  CZ  ARG X 220      58.206  36.181  49.215  0.00  0.00           C
ATOM   3618  NH1 ARG X 220      57.964  35.276  48.279  0.00  0.00           N
ATOM   3619 HH11 ARG X 220      58.536  34.972  47.504  0.00  0.00           H
ATOM   3620 HH12 ARG X 220      57.124  34.727  48.397  0.00  0.00           H
ATOM   3621  NH2 ARG X 220      59.252  36.921  48.982  0.00  0.00           N
ATOM   3622 HH21 ARG X 220      59.843  36.778  48.175  0.00  0.00           H
ATOM   3623 HH22 ARG X 220      59.616  37.427  49.776  0.00  0.00           H
ATOM   3624  C   ARG X 220      54.341  31.498  52.802  0.00  0.00           C
ATOM   3625  O   ARG X 220      54.426  31.542  54.047  0.00  0.00           O
ATOM   3626  N   LEU X 221      53.413  30.789  52.146  0.00  0.00           N
ATOM   3627  H   LEU X 221      53.233  30.981  51.170  0.00  0.00           H
ATOM   3628  CA  LEU X 221      52.357  29.997  52.768  0.00  0.00           C
ATOM   3629  HA  LEU X 221      51.946  30.663  53.527  0.00  0.00           H
ATOM   3630  CB  LEU X 221      51.290  29.800  51.663  0.00  0.00           C
ATOM   3631  HB2 LEU X 221      51.856  29.341  50.852  0.00  0.00           H
ATOM   3632  HB3 LEU X 221      50.986  30.788  51.317  0.00  0.00           H
ATOM   3633  CG  LEU X 221      50.079  28.976  52.154  0.00  0.00           C
ATOM   3634  HG  LEU X 221      50.485  28.204  52.807  0.00  0.00           H
ATOM   3635  CD1 LEU X 221      48.993  29.810  52.768  0.00  0.00           C
ATOM   3636 HD11 LEU X 221      48.604  30.416  51.949  0.00  0.00           H
ATOM   3637 HD12 LEU X 221      48.209  29.134  53.109  0.00  0.00           H
ATOM   3638 HD13 LEU X 221      49.236  30.401  53.650  0.00  0.00           H
ATOM   3639  CD2 LEU X 221      49.492  28.176  50.976  0.00  0.00           C
ATOM   3640 HD21 LEU X 221      48.654  27.591  51.355  0.00  0.00           H
ATOM   3641 HD22 LEU X 221      49.008  28.818  50.241  0.00  0.00           H
ATOM   3642 HD23 LEU X 221      50.291  27.601  50.506  0.00  0.00           H
ATOM   3643  C   LEU X 221      52.859  28.600  53.264  0.00  0.00           C
ATOM   3644  O   LEU X 221      52.661  28.291  54.442  0.00  0.00           O
ATOM   3645  N   GLU X 222      53.522  27.829  52.375  0.00  0.00           N
ATOM   3646  H   GLU X 222      53.452  27.978  51.379  0.00  0.00           H
ATOM   3647  CA  GLU X 222      54.094  26.544  52.860  0.00  0.00           C
ATOM   3648  HA  GLU X 222      53.277  26.119  53.443  0.00  0.00           H
ATOM   3649  CB  GLU X 222      54.635  25.604  51.755  0.00  0.00           C
ATOM   3650  HB2 GLU X 222      55.119  24.759  52.247  0.00  0.00           H
ATOM   3651  HB3 GLU X 222      55.296  26.192  51.119  0.00  0.00           H
ATOM   3652  CG  GLU X 222      53.606  24.936  50.823  0.00  0.00           C
ATOM   3653  HG2 GLU X 222      54.062  24.140  50.234  0.00  0.00           H
ATOM   3654  HG3 GLU X 222      53.202  25.745  50.214  0.00  0.00           H
ATOM   3655  CD  GLU X 222      52.457  24.257  51.578  0.00  0.00           C
ATOM   3656  OE1 GLU X 222      51.280  24.492  51.134  0.00  0.00           O
ATOM   3657  OE2 GLU X 222      52.685  23.500  52.508  0.00  0.00           O
ATOM   3658  C   GLU X 222      55.138  26.825  53.928  0.00  0.00           C
ATOM   3659  O   GLU X 222      55.367  26.030  54.874  0.00  0.00           O
ATOM   3660  N   GLN X 223      55.859  27.984  53.836  0.00  0.00           N
ATOM   3661  H   GLN X 223      55.610  28.614  53.087  0.00  0.00           H
ATOM   3662  CA  GLN X 223      56.869  28.313  54.830  0.00  0.00           C
ATOM   3663  HA  GLN X 223      57.468  27.439  55.086  0.00  0.00           H
ATOM   3664  CB  GLN X 223      57.772  29.431  54.307  0.00  0.00           C
ATOM   3665  HB2 GLN X 223      58.326  29.783  55.178  0.00  0.00           H
ATOM   3666  HB3 GLN X 223      57.196  30.283  53.948  0.00  0.00           H
ATOM   3667  CG  GLN X 223      58.920  29.000  53.359  0.00  0.00           C
ATOM   3668  HG2 GLN X 223      58.518  28.505  52.476  0.00  0.00           H
ATOM   3669  HG3 GLN X 223      59.640  28.293  53.772  0.00  0.00           H
ATOM   3670  CD  GLN X 223      59.625  30.193  52.649  0.00  0.00           C
ATOM   3671  OE1 GLN X 223      59.166  31.350  52.492  0.00  0.00           O
ATOM   3672  NE2 GLN X 223      60.913  30.158  52.290  0.00  0.00           N
ATOM   3673 HE21 GLN X 223      61.209  30.952  51.741  0.00  0.00           H
ATOM   3674 HE22 GLN X 223      61.372  29.261  52.225  0.00  0.00           H
ATOM   3675  C   GLN X 223      56.274  28.707  56.218  0.00  0.00           C
ATOM   3676  O   GLN X 223      57.097  28.940  57.132  0.00  0.00           O
ATOM   3677  N   HID X 224      54.930  29.013  56.366  0.00  0.00           N
ATOM   3678  H   HID X 224      54.239  28.883  55.642  0.00  0.00           H
ATOM   3679  CA  HID X 224      54.384  29.421  57.695  0.00  0.00           C
ATOM   3680  HA  HID X 224      55.223  29.327  58.385  0.00  0.00           H
ATOM   3681  CB  HID X 224      53.937  30.929  57.711  0.00  0.00           C
ATOM   3682  HB2 HID X 224      53.328  31.165  58.584  0.00  0.00           H
ATOM   3683  HB3 HID X 224      53.217  31.082  56.907  0.00  0.00           H
ATOM   3684  CG  HID X 224      55.068  31.891  57.526  0.00  0.00           C
ATOM   3685  ND1 HID X 224      55.749  32.186  56.319  0.00  0.00           N
ATOM   3686  HD1 HID X 224      55.473  31.906  55.388  0.00  0.00           H
ATOM   3687  CE1 HID X 224      56.802  32.915  56.498  0.00  0.00           C
ATOM   3688  HE1 HID X 224      57.467  33.261  55.720  0.00  0.00           H
ATOM   3689  NE2 HID X 224      56.993  33.034  57.840  0.00  0.00           N
ATOM   3690  CD2 HID X 224      55.877  32.435  58.503  0.00  0.00           C
ATOM   3691  HD2 HID X 224      55.699  32.401  59.568  0.00  0.00           H
ATOM   3692  C   HID X 224      53.335  28.423  58.338  0.00  0.00           C
ATOM   3693  O   HID X 224      52.731  28.805  59.323  0.00  0.00           O
ATOM   3694  N   LEU X 225      53.130  27.212  57.766  0.00  0.00           N
ATOM   3695  H   LEU X 225      53.544  27.076  56.855  0.00  0.00           H
ATOM   3696  CA  LEU X 225      52.179  26.152  58.201  0.00  0.00           C
ATOM   3697  HA  LEU X 225      51.723  26.428  59.151  0.00  0.00           H
ATOM   3698  CB  LEU X 225      51.034  26.089  57.213  0.00  0.00           C
ATOM   3699  HB2 LEU X 225      50.342  25.321  57.561  0.00  0.00           H
ATOM   3700  HB3 LEU X 225      51.304  25.791  56.200  0.00  0.00           H
ATOM   3701  CG  LEU X 225      50.081  27.301  57.088  0.00  0.00           C
ATOM   3702  HG  LEU X 225      50.663  28.222  57.055  0.00  0.00           H
ATOM   3703  CD1 LEU X 225      49.240  27.065  55.877  0.00  0.00           C
ATOM   3704 HD11 LEU X 225      49.023  25.998  55.827  0.00  0.00           H
ATOM   3705 HD12 LEU X 225      48.337  27.671  55.951  0.00  0.00           H
ATOM   3706 HD13 LEU X 225      49.813  27.421  55.021  0.00  0.00           H
ATOM   3707  CD2 LEU X 225      49.111  27.533  58.242  0.00  0.00           C
ATOM   3708 HD21 LEU X 225      48.433  28.370  58.074  0.00  0.00           H
ATOM   3709 HD22 LEU X 225      48.444  26.671  58.277  0.00  0.00           H
ATOM   3710 HD23 LEU X 225      49.684  27.609  59.166  0.00  0.00           H
ATOM   3711  C   LEU X 225      52.857  24.805  58.371  0.00  0.00           C
ATOM   3712  O   LEU X 225      52.352  23.786  57.885  0.00  0.00           O
ATOM   3713  N   THR X 226      54.058  24.761  59.022  0.00  0.00           N
ATOM   3714  H   THR X 226      54.443  25.566  59.495  0.00  0.00           H
ATOM   3715  CA  THR X 226      54.731  23.494  59.304  0.00  0.00           C
ATOM   3716  HA  THR X 226      54.831  22.922  58.382  0.00  0.00           H
ATOM   3717  CB  THR X 226      56.165  23.601  59.835  0.00  0.00           C
ATOM   3718  HB  THR X 226      56.528  22.597  60.054  0.00  0.00           H
ATOM   3719  CG2 THR X 226      57.093  24.085  58.786  0.00  0.00           C
ATOM   3720 HG21 THR X 226      56.743  25.023  58.355  0.00  0.00           H
ATOM   3721 HG22 THR X 226      58.100  24.150  59.199  0.00  0.00           H
ATOM   3722 HG23 THR X 226      57.174  23.326  58.007  0.00  0.00           H
ATOM   3723  OG1 THR X 226      56.330  24.452  60.948  0.00  0.00           O
ATOM   3724  HG1 THR X 226      56.397  25.369  60.671  0.00  0.00           H
ATOM   3725  C   THR X 226      53.987  22.596  60.194  0.00  0.00           C
ATOM   3726  O   THR X 226      53.195  23.126  61.044  0.00  0.00           O
ATOM   3727  N   ASP X 227      54.309  21.332  60.261  0.00  0.00           N
ATOM   3728  H   ASP X 227      54.920  20.891  59.588  0.00  0.00           H
ATOM   3729  CA  ASP X 227      53.709  20.438  61.230  0.00  0.00           C
ATOM   3730  HA  ASP X 227      52.658  20.729  61.220  0.00  0.00           H
ATOM   3731  CB  ASP X 227      53.973  18.880  60.921  0.00  0.00           C
ATOM   3732  HB2 ASP X 227      53.483  18.293  61.698  0.00  0.00           H
ATOM   3733  HB3 ASP X 227      55.045  18.839  61.117  0.00  0.00           H
ATOM   3734  CG  ASP X 227      53.555  18.331  59.558  0.00  0.00           C
ATOM   3735  OD1 ASP X 227      53.075  19.111  58.709  0.00  0.00           O
ATOM   3736  OD2 ASP X 227      53.843  17.147  59.206  0.00  0.00           O
ATOM   3737  C   ASP X 227      54.113  20.791  62.729  0.00  0.00           C
ATOM   3738  O   ASP X 227      53.276  20.687  63.576  0.00  0.00           O
ATOM   3739  N   GLN X 228      55.279  21.282  62.939  0.00  0.00           N
ATOM   3740  H   GLN X 228      55.886  21.360  62.136  0.00  0.00           H
ATOM   3741  CA  GLN X 228      55.685  21.899  64.148  0.00  0.00           C
ATOM   3742  HA  GLN X 228      55.448  21.290  65.021  0.00  0.00           H
ATOM   3743  CB  GLN X 228      57.189  22.239  63.921  0.00  0.00           C
ATOM   3744  HB2 GLN X 228      57.284  22.742  62.958  0.00  0.00           H
ATOM   3745  HB3 GLN X 228      57.787  21.328  63.895  0.00  0.00           H
ATOM   3746  CG  GLN X 228      57.848  23.135  65.023  0.00  0.00           C
ATOM   3747  HG2 GLN X 228      57.411  24.133  65.000  0.00  0.00           H
ATOM   3748  HG3 GLN X 228      58.914  23.158  64.798  0.00  0.00           H
ATOM   3749  CD  GLN X 228      57.807  22.542  66.386  0.00  0.00           C
ATOM   3750  OE1 GLN X 228      57.457  21.437  66.723  0.00  0.00           O
ATOM   3751  NE2 GLN X 228      58.333  23.323  67.352  0.00  0.00           N
ATOM   3752 HE21 GLN X 228      58.350  23.041  68.321  0.00  0.00           H
ATOM   3753 HE22 GLN X 228      58.604  24.284  67.201  0.00  0.00           H
ATOM   3754  C   GLN X 228      54.907  23.163  64.488  0.00  0.00           C
ATOM   3755  O   GLN X 228      54.715  23.511  65.665  0.00  0.00           O
ATOM   3756  N   GLY X 229      54.414  23.867  63.436  0.00  0.00           N
ATOM   3757  H   GLY X 229      54.244  23.496  62.512  0.00  0.00           H
ATOM   3758  CA  GLY X 229      53.729  25.199  63.490  0.00  0.00           C
ATOM   3759  HA2 GLY X 229      54.444  25.830  64.019  0.00  0.00           H
ATOM   3760  HA3 GLY X 229      53.639  25.588  62.476  0.00  0.00           H
ATOM   3761  C   GLY X 229      52.378  25.051  64.164  0.00  0.00           C
ATOM   3762  O   GLY X 229      51.535  24.158  63.853  0.00  0.00           O
ATOM   3763  N   TRP X 230      52.076  25.959  65.152  0.00  0.00           N
ATOM   3764  H   TRP X 230      52.806  26.563  65.503  0.00  0.00           H
ATOM   3765  CA  TRP X 230      50.815  26.150  65.885  0.00  0.00           C
ATOM   3766  HA  TRP X 230      50.999  26.893  66.661  0.00  0.00           H
ATOM   3767  CB  TRP X 230      49.884  26.910  64.958  0.00  0.00           C
ATOM   3768  HB2 TRP X 230      49.267  27.562  65.576  0.00  0.00           H
ATOM   3769  HB3 TRP X 230      49.216  26.297  64.353  0.00  0.00           H
ATOM   3770  CG  TRP X 230      50.446  27.658  63.874  0.00  0.00           C
ATOM   3771  CD1 TRP X 230      50.518  27.286  62.587  0.00  0.00           C
ATOM   3772  HD1 TRP X 230      50.186  26.311  62.262  0.00  0.00           H
ATOM   3773  NE1 TRP X 230      51.089  28.191  61.760  0.00  0.00           N
ATOM   3774  HE1 TRP X 230      51.160  28.075  60.760  0.00  0.00           H
ATOM   3775  CE2 TRP X 230      51.300  29.380  62.500  0.00  0.00           C
ATOM   3776  CZ2 TRP X 230      51.661  30.661  62.082  0.00  0.00           C
ATOM   3777  HZ2 TRP X 230      51.662  30.931  61.037  0.00  0.00           H
ATOM   3778  CH2 TRP X 230      51.968  31.592  63.089  0.00  0.00           C
ATOM   3779  HH2 TRP X 230      52.233  32.596  62.789  0.00  0.00           H
ATOM   3780  CZ3 TRP X 230      51.771  31.229  64.454  0.00  0.00           C
ATOM   3781  HZ3 TRP X 230      51.974  31.991  65.193  0.00  0.00           H
ATOM   3782  CE3 TRP X 230      51.325  29.987  64.786  0.00  0.00           C
ATOM   3783  HE3 TRP X 230      51.053  29.784  65.812  0.00  0.00           H
ATOM   3784  CD2 TRP X 230      51.028  29.019  63.874  0.00  0.00           C
ATOM   3785  C   TRP X 230      50.144  25.033  66.646  0.00  0.00           C
ATOM   3786  O   TRP X 230      49.293  25.287  67.507  0.00  0.00           O
ATOM   3787  N   VAL X 231      50.491  23.788  66.451  0.00  0.00           N
ATOM   3788  H   VAL X 231      51.066  23.635  65.634  0.00  0.00           H
ATOM   3789  CA  VAL X 231      49.993  22.602  67.107  0.00  0.00           C
ATOM   3790  HA  VAL X 231      48.926  22.475  66.925  0.00  0.00           H
ATOM   3791  CB  VAL X 231      50.605  21.340  66.611  0.00  0.00           C
ATOM   3792  HB  VAL X 231      50.674  21.500  65.535  0.00  0.00           H
ATOM   3793  CG1 VAL X 231      51.997  21.014  67.035  0.00  0.00           C
ATOM   3794 HG11 VAL X 231      52.040  20.713  68.082  0.00  0.00           H
ATOM   3795 HG12 VAL X 231      52.415  20.193  66.452  0.00  0.00           H
ATOM   3796 HG13 VAL X 231      52.604  21.905  66.876  0.00  0.00           H
ATOM   3797  CG2 VAL X 231      49.645  20.106  66.825  0.00  0.00           C
ATOM   3798 HG21 VAL X 231      50.150  19.217  66.447  0.00  0.00           H
ATOM   3799 HG22 VAL X 231      49.508  19.946  67.894  0.00  0.00           H
ATOM   3800 HG23 VAL X 231      48.703  20.194  66.283  0.00  0.00           H
ATOM   3801  C   VAL X 231      50.182  22.503  68.586  0.00  0.00           C
ATOM   3802  O   VAL X 231      49.239  22.110  69.195  0.00  0.00           O
ATOM   3803  N   ALA X 232      51.225  22.998  69.252  0.00  0.00           N
ATOM   3804  H   ALA X 232      52.057  23.246  68.737  0.00  0.00           H
ATOM   3805  CA  ALA X 232      51.313  23.299  70.691  0.00  0.00           C
ATOM   3806  HA  ALA X 232      50.676  22.624  71.262  0.00  0.00           H
ATOM   3807  CB  ALA X 232      52.744  23.048  71.113  0.00  0.00           C
ATOM   3808  HB1 ALA X 232      52.834  22.589  72.097  0.00  0.00           H
ATOM   3809  HB2 ALA X 232      53.178  22.394  70.357  0.00  0.00           H
ATOM   3810  HB3 ALA X 232      53.266  24.001  71.196  0.00  0.00           H
ATOM   3811  C   ALA X 232      50.842  24.777  71.024  0.00  0.00           C
ATOM   3812  O   ALA X 232      50.782  25.668  70.120  0.00  0.00           O
ATOM   3813  N   ASN X 233      50.588  25.045  72.284  0.00  0.00           N
ATOM   3814  H   ASN X 233      50.751  24.297  72.942  0.00  0.00           H
ATOM   3815  CA  ASN X 233      49.910  26.264  72.666  0.00  0.00           C
ATOM   3816  HA  ASN X 233      49.466  26.747  71.796  0.00  0.00           H
ATOM   3817  CB  ASN X 233      48.795  25.807  73.636  0.00  0.00           C
ATOM   3818  HB2 ASN X 233      49.141  25.204  74.476  0.00  0.00           H
ATOM   3819  HB3 ASN X 233      48.186  25.168  72.995  0.00  0.00           H
ATOM   3820  CG  ASN X 233      48.020  27.041  74.175  0.00  0.00           C
ATOM   3821  OD1 ASN X 233      47.107  27.530  73.572  0.00  0.00           O
ATOM   3822  ND2 ASN X 233      48.428  27.668  75.239  0.00  0.00           N
ATOM   3823 HD21 ASN X 233      47.984  28.522  75.545  0.00  0.00           H
ATOM   3824 HD22 ASN X 233      49.101  27.197  75.827  0.00  0.00           H
ATOM   3825  C   ASN X 233      50.860  27.301  73.326  0.00  0.00           C
ATOM   3826  O   ASN X 233      50.455  28.483  73.332  0.00  0.00           O
ATOM   3827  N   PHE X 234      51.939  26.905  73.802  0.00  0.00           N
ATOM   3828  H   PHE X 234      52.113  25.919  73.937  0.00  0.00           H
ATOM   3829  CA  PHE X 234      52.844  27.784  74.522  0.00  0.00           C
ATOM   3830  HA  PHE X 234      52.364  28.750  74.682  0.00  0.00           H
ATOM   3831  CB  PHE X 234      53.117  27.166  75.887  0.00  0.00           C
ATOM   3832  HB2 PHE X 234      53.291  26.090  75.868  0.00  0.00           H
ATOM   3833  HB3 PHE X 234      52.213  27.323  76.477  0.00  0.00           H
ATOM   3834  CG  PHE X 234      54.219  27.747  76.694  0.00  0.00           C
ATOM   3835  CD1 PHE X 234      55.546  27.243  76.620  0.00  0.00           C
ATOM   3836  HD1 PHE X 234      55.699  26.257  76.206  0.00  0.00           H
ATOM   3837  CE1 PHE X 234      56.548  27.766  77.410  0.00  0.00           C
ATOM   3838  HE1 PHE X 234      57.514  27.296  77.302  0.00  0.00           H
ATOM   3839  CZ  PHE X 234      56.349  28.988  78.014  0.00  0.00           C
ATOM   3840  HZ  PHE X 234      57.147  29.478  78.554  0.00  0.00           H
ATOM   3841  CE2 PHE X 234      55.041  29.586  78.082  0.00  0.00           C
ATOM   3842  HE2 PHE X 234      54.960  30.528  78.606  0.00  0.00           H
ATOM   3843  CD2 PHE X 234      53.988  28.939  77.394  0.00  0.00           C
ATOM   3844  HD2 PHE X 234      53.051  29.453  77.235  0.00  0.00           H
ATOM   3845  C   PHE X 234      54.151  27.958  73.785  0.00  0.00           C
ATOM   3846  O   PHE X 234      54.499  27.069  72.998  0.00  0.00           O
ATOM   3847  N   THR X 235      54.853  29.089  73.823  0.00  0.00           N
ATOM   3848  H   THR X 235      54.515  29.899  74.322  0.00  0.00           H
ATOM   3849  CA  THR X 235      56.107  29.220  73.093  0.00  0.00           C
ATOM   3850  HA  THR X 235      56.336  28.234  72.687  0.00  0.00           H
ATOM   3851  CB  THR X 235      56.047  30.176  71.870  0.00  0.00           C
ATOM   3852  HB  THR X 235      55.579  31.122  72.139  0.00  0.00           H
ATOM   3853  CG2 THR X 235      57.396  30.335  71.171  0.00  0.00           C
ATOM   3854 HG21 THR X 235      57.168  30.724  70.179  0.00  0.00           H
ATOM   3855 HG22 THR X 235      57.933  31.062  71.780  0.00  0.00           H
ATOM   3856 HG23 THR X 235      57.903  29.376  71.063  0.00  0.00           H
ATOM   3857  OG1 THR X 235      55.113  29.607  70.930  0.00  0.00           O
ATOM   3858  HG1 THR X 235      54.227  29.765  71.263  0.00  0.00           H
ATOM   3859  C   THR X 235      57.210  29.732  74.040  0.00  0.00           C
ATOM   3860  O   THR X 235      57.051  30.763  74.664  0.00  0.00           O
ATOM   3861  N   LYS X 236      58.415  29.106  73.968  0.00  0.00           N
ATOM   3862  H   LYS X 236      58.592  28.313  73.368  0.00  0.00           H
ATOM   3863  CA  LYS X 236      59.555  29.672  74.651  0.00  0.00           C
ATOM   3864  HA  LYS X 236      59.209  29.938  75.650  0.00  0.00           H
ATOM   3865  CB  LYS X 236      60.532  28.524  74.766  0.00  0.00           C
ATOM   3866  HB2 LYS X 236      61.565  28.870  74.752  0.00  0.00           H
ATOM   3867  HB3 LYS X 236      60.606  28.041  73.792  0.00  0.00           H
ATOM   3868  CG  LYS X 236      60.384  27.706  76.051  0.00  0.00           C
ATOM   3869  HG2 LYS X 236      59.375  27.309  76.162  0.00  0.00           H
ATOM   3870  HG3 LYS X 236      60.413  28.396  76.895  0.00  0.00           H
ATOM   3871  CD  LYS X 236      61.379  26.616  76.306  0.00  0.00           C
ATOM   3872  HD2 LYS X 236      61.247  26.244  77.322  0.00  0.00           H
ATOM   3873  HD3 LYS X 236      62.382  27.002  76.122  0.00  0.00           H
ATOM   3874  CE  LYS X 236      61.186  25.369  75.350  0.00  0.00           C
ATOM   3875  HE2 LYS X 236      61.097  25.829  74.366  0.00  0.00           H
ATOM   3876  HE3 LYS X 236      60.214  24.926  75.567  0.00  0.00           H
ATOM   3877  NZ  LYS X 236      62.198  24.409  75.443  0.00  0.00           N
ATOM   3878  HZ1 LYS X 236      62.090  23.696  74.736  0.00  0.00           H
ATOM   3879  HZ2 LYS X 236      63.076  24.895  75.331  0.00  0.00           H
ATOM   3880  HZ3 LYS X 236      62.189  23.924  76.329  0.00  0.00           H
ATOM   3881  C   LYS X 236      60.223  30.929  73.986  0.00  0.00           C
ATOM   3882  O   LYS X 236      60.608  30.847  72.787  0.00  0.00           O
ATOM   3883  N   PRO X 237      60.309  32.089  74.643  0.00  0.00           N
ATOM   3884  CD  PRO X 237      59.950  32.237  76.083  0.00  0.00           C
ATOM   3885  HD2 PRO X 237      59.085  31.633  76.358  0.00  0.00           H
ATOM   3886  HD3 PRO X 237      60.791  31.906  76.692  0.00  0.00           H
ATOM   3887  CG  PRO X 237      59.595  33.690  76.244  0.00  0.00           C
ATOM   3888  HG2 PRO X 237      59.801  33.969  77.277  0.00  0.00           H
ATOM   3889  HG3 PRO X 237      58.580  33.942  75.938  0.00  0.00           H
ATOM   3890  CB  PRO X 237      60.582  34.329  75.229  0.00  0.00           C
ATOM   3891  HB2 PRO X 237      61.608  34.447  75.580  0.00  0.00           H
ATOM   3892  HB3 PRO X 237      60.256  35.277  74.799  0.00  0.00           H
ATOM   3893  CA  PRO X 237      60.592  33.360  74.047  0.00  0.00           C
ATOM   3894  HA  PRO X 237      59.849  33.684  73.319  0.00  0.00           H
ATOM   3895  C   PRO X 237      61.956  33.342  73.314  0.00  0.00           C
ATOM   3896  O   PRO X 237      62.112  33.939  72.216  0.00  0.00           O
ATOM   3897  N   ARG X 238      62.956  32.610  73.801  0.00  0.00           N
ATOM   3898  H   ARG X 238      62.894  32.065  74.649  0.00  0.00           H
ATOM   3899  CA  ARG X 238      64.249  32.427  73.119  0.00  0.00           C
ATOM   3900  HA  ARG X 238      64.740  33.400  73.145  0.00  0.00           H
ATOM   3901  CB  ARG X 238      65.105  31.264  73.811  0.00  0.00           C
ATOM   3902  HB2 ARG X 238      65.974  31.147  73.164  0.00  0.00           H
ATOM   3903  HB3 ARG X 238      64.518  30.348  73.743  0.00  0.00           H
ATOM   3904  CG  ARG X 238      65.589  31.733  75.216  0.00  0.00           C
ATOM   3905  HG2 ARG X 238      64.769  31.977  75.891  0.00  0.00           H
ATOM   3906  HG3 ARG X 238      66.218  32.608  75.055  0.00  0.00           H
ATOM   3907  CD  ARG X 238      66.417  30.597  75.828  0.00  0.00           C
ATOM   3908  HD2 ARG X 238      67.362  30.502  75.294  0.00  0.00           H
ATOM   3909  HD3 ARG X 238      65.863  29.671  75.679  0.00  0.00           H
ATOM   3910  NE  ARG X 238      66.498  30.828  77.248  0.00  0.00           N
ATOM   3911  HE  ARG X 238      66.495  31.770  77.611  0.00  0.00           H
ATOM   3912  CZ  ARG X 238      66.852  29.963  78.225  0.00  0.00           C
ATOM   3913  NH1 ARG X 238      66.946  30.447  79.440  0.00  0.00           N
ATOM   3914 HH11 ARG X 238      67.316  29.870  80.182  0.00  0.00           H
ATOM   3915 HH12 ARG X 238      66.612  31.381  79.631  0.00  0.00           H
ATOM   3916  NH2 ARG X 238      67.108  28.681  78.062  0.00  0.00           N
ATOM   3917 HH21 ARG X 238      67.440  28.138  78.846  0.00  0.00           H
ATOM   3918 HH22 ARG X 238      67.060  28.288  77.132  0.00  0.00           H
ATOM   3919  C   ARG X 238      64.117  31.879  71.631  0.00  0.00           C
ATOM   3920  O   ARG X 238      65.011  32.045  70.792  0.00  0.00           O
ATOM   3921  N   THR X 239      63.074  31.088  71.310  0.00  0.00           N
ATOM   3922  H   THR X 239      62.290  31.027  71.943  0.00  0.00           H
ATOM   3923  CA  THR X 239      62.950  30.411  70.025  0.00  0.00           C
ATOM   3924  HA  THR X 239      63.818  29.816  69.741  0.00  0.00           H
ATOM   3925  CB  THR X 239      61.760  29.495  70.078  0.00  0.00           C
ATOM   3926  HB  THR X 239      61.811  28.957  69.132  0.00  0.00           H
ATOM   3927  CG2 THR X 239      61.958  28.405  71.120  0.00  0.00           C
ATOM   3928 HG21 THR X 239      62.970  28.016  71.005  0.00  0.00           H
ATOM   3929 HG22 THR X 239      62.018  28.853  72.112  0.00  0.00           H
ATOM   3930 HG23 THR X 239      61.326  27.523  71.022  0.00  0.00           H
ATOM   3931  OG1 THR X 239      60.469  30.119  70.165  0.00  0.00           O
ATOM   3932  HG1 THR X 239      60.219  30.422  71.041  0.00  0.00           H
ATOM   3933  C   THR X 239      62.773  31.450  68.870  0.00  0.00           C
ATOM   3934  O   THR X 239      63.439  31.351  67.835  0.00  0.00           O
ATOM   3935  N   ILE X 240      61.875  32.462  69.009  0.00  0.00           N
ATOM   3936  H   ILE X 240      61.529  32.554  69.954  0.00  0.00           H
ATOM   3937  CA  ILE X 240      61.562  33.489  68.037  0.00  0.00           C
ATOM   3938  HA  ILE X 240      61.211  32.887  67.199  0.00  0.00           H
ATOM   3939  CB  ILE X 240      60.388  34.349  68.631  0.00  0.00           C
ATOM   3940  HB  ILE X 240      60.135  35.063  67.847  0.00  0.00           H
ATOM   3941  CG2 ILE X 240      59.164  33.385  68.772  0.00  0.00           C
ATOM   3942 HG21 ILE X 240      58.215  33.920  68.785  0.00  0.00           H
ATOM   3943 HG22 ILE X 240      59.036  32.840  67.837  0.00  0.00           H
ATOM   3944 HG23 ILE X 240      59.221  32.712  69.628  0.00  0.00           H
ATOM   3945  CG1 ILE X 240      60.573  35.244  69.882  0.00  0.00           C
ATOM   3946 HG12 ILE X 240      61.613  35.562  69.955  0.00  0.00           H
ATOM   3947 HG13 ILE X 240      60.153  34.712  70.735  0.00  0.00           H
ATOM   3948  CD1 ILE X 240      59.815  36.544  69.825  0.00  0.00           C
ATOM   3949 HD11 ILE X 240      60.114  37.226  70.621  0.00  0.00           H
ATOM   3950 HD12 ILE X 240      59.942  37.084  68.886  0.00  0.00           H
ATOM   3951 HD13 ILE X 240      58.785  36.189  69.793  0.00  0.00           H
ATOM   3952  C   ILE X 240      62.745  34.349  67.530  0.00  0.00           C
ATOM   3953  O   ILE X 240      63.752  34.410  68.285  0.00  0.00           O
ATOM   3954  N   PRO X 241      62.804  34.972  66.313  0.00  0.00           N
ATOM   3955  CD  PRO X 241      61.901  34.766  65.166  0.00  0.00           C
ATOM   3956  HD2 PRO X 241      61.632  33.715  65.055  0.00  0.00           H
ATOM   3957  HD3 PRO X 241      60.952  35.299  65.206  0.00  0.00           H
ATOM   3958  CG  PRO X 241      62.593  35.356  63.960  0.00  0.00           C
ATOM   3959  HG2 PRO X 241      61.854  35.651  63.215  0.00  0.00           H
ATOM   3960  HG3 PRO X 241      63.332  34.619  63.647  0.00  0.00           H
ATOM   3961  CB  PRO X 241      63.268  36.552  64.521  0.00  0.00           C
ATOM   3962  HB2 PRO X 241      62.484  37.273  64.754  0.00  0.00           H
ATOM   3963  HB3 PRO X 241      63.962  36.972  63.793  0.00  0.00           H
ATOM   3964  CA  PRO X 241      63.859  35.900  65.795  0.00  0.00           C
ATOM   3965  HA  PRO X 241      64.776  35.379  65.521  0.00  0.00           H
ATOM   3966  C   PRO X 241      64.391  36.927  66.788  0.00  0.00           C
ATOM   3967  O   PRO X 241      63.663  37.320  67.661  0.00  0.00           O
ATOM   3968  N   ASN X 242      65.612  37.492  66.513  0.00  0.00           N
ATOM   3969  H   ASN X 242      66.184  37.107  65.775  0.00  0.00           H
ATOM   3970  CA  ASN X 242      65.982  38.802  67.038  0.00  0.00           C
ATOM   3971  HA  ASN X 242      65.602  38.812  68.059  0.00  0.00           H
ATOM   3972  CB  ASN X 242      67.516  38.766  67.048  0.00  0.00           C
ATOM   3973  HB2 ASN X 242      67.861  39.161  66.093  0.00  0.00           H
ATOM   3974  HB3 ASN X 242      67.930  37.774  67.230  0.00  0.00           H
ATOM   3975  CG  ASN X 242      67.939  39.658  68.203  0.00  0.00           C
ATOM   3976  OD1 ASN X 242      67.955  40.854  68.040  0.00  0.00           O
ATOM   3977  ND2 ASN X 242      68.285  39.151  69.387  0.00  0.00           N
ATOM   3978 HD21 ASN X 242      68.647  39.848  70.023  0.00  0.00           H
ATOM   3979 HD22 ASN X 242      68.282  38.171  69.629  0.00  0.00           H
ATOM   3980  C   ASN X 242      65.295  39.887  66.234  0.00  0.00           C
ATOM   3981  O   ASN X 242      64.672  40.700  66.886  0.00  0.00           O
ATOM   3982  N   SER X 243      65.411  39.956  64.904  0.00  0.00           N
ATOM   3983  H   SER X 243      65.881  39.222  64.396  0.00  0.00           H
ATOM   3984  CA  SER X 243      64.643  40.927  64.152  0.00  0.00           C
ATOM   3985  HA  SER X 243      64.954  41.901  64.530  0.00  0.00           H
ATOM   3986  CB  SER X 243      65.088  40.769  62.719  0.00  0.00           C
ATOM   3987  HB2 SER X 243      64.898  39.749  62.385  0.00  0.00           H
ATOM   3988  HB3 SER X 243      66.159  40.968  62.749  0.00  0.00           H
ATOM   3989  OG  SER X 243      64.449  41.738  61.919  0.00  0.00           O
ATOM   3990  HG  SER X 243      65.043  42.011  61.215  0.00  0.00           H
ATOM   3991  C   SER X 243      63.138  40.800  64.337  0.00  0.00           C
ATOM   3992  O   SER X 243      62.649  39.677  64.727  0.00  0.00           O
ATOM   3993  N   LEU X 244      62.287  41.831  64.184  0.00  0.00           N
ATOM   3994  H   LEU X 244      62.700  42.696  63.866  0.00  0.00           H
ATOM   3995  CA  LEU X 244      60.872  41.949  64.461  0.00  0.00           C
ATOM   3996  HA  LEU X 244      60.789  41.330  65.355  0.00  0.00           H
ATOM   3997  CB  LEU X 244      60.475  43.361  64.918  0.00  0.00           C
ATOM   3998  HB2 LEU X 244      59.441  43.419  65.255  0.00  0.00           H
ATOM   3999  HB3 LEU X 244      60.518  43.980  64.021  0.00  0.00           H
ATOM   4000  CG  LEU X 244      61.350  43.880  66.045  0.00  0.00           C
ATOM   4001  HG  LEU X 244      62.369  44.011  65.684  0.00  0.00           H
ATOM   4002  CD1 LEU X 244      60.849  45.273  66.423  0.00  0.00           C
ATOM   4003 HD11 LEU X 244      61.592  45.717  67.085  0.00  0.00           H
ATOM   4004 HD12 LEU X 244      60.691  45.896  65.542  0.00  0.00           H
ATOM   4005 HD13 LEU X 244      59.874  45.204  66.906  0.00  0.00           H
ATOM   4006  CD2 LEU X 244      61.466  43.029  67.358  0.00  0.00           C
ATOM   4007 HD21 LEU X 244      62.180  42.221  67.198  0.00  0.00           H
ATOM   4008 HD22 LEU X 244      61.819  43.568  68.237  0.00  0.00           H
ATOM   4009 HD23 LEU X 244      60.536  42.507  67.585  0.00  0.00           H
ATOM   4010  C   LEU X 244      60.009  41.457  63.320  0.00  0.00           C
ATOM   4011  O   LEU X 244      59.093  40.592  63.443  0.00  0.00           O
ATOM   4012  N   LEU X 245      60.225  42.129  62.133  0.00  0.00           N
ATOM   4013  H   LEU X 245      60.818  42.946  62.109  0.00  0.00           H
ATOM   4014  CA  LEU X 245      59.523  41.808  60.911  0.00  0.00           C
ATOM   4015  HA  LEU X 245      58.479  41.877  61.216  0.00  0.00           H
ATOM   4016  CB  LEU X 245      59.881  42.827  59.817  0.00  0.00           C
ATOM   4017  HB2 LEU X 245      60.957  42.804  59.643  0.00  0.00           H
ATOM   4018  HB3 LEU X 245      59.714  43.856  60.134  0.00  0.00           H
ATOM   4019  CG  LEU X 245      59.078  42.641  58.500  0.00  0.00           C
ATOM   4020  HG  LEU X 245      59.157  41.634  58.090  0.00  0.00           H
ATOM   4021  CD1 LEU X 245      57.598  42.901  58.732  0.00  0.00           C
ATOM   4022 HD11 LEU X 245      57.172  42.202  59.452  0.00  0.00           H
ATOM   4023 HD12 LEU X 245      57.348  43.928  58.996  0.00  0.00           H
ATOM   4024 HD13 LEU X 245      57.006  42.788  57.824  0.00  0.00           H
ATOM   4025  CD2 LEU X 245      59.647  43.515  57.414  0.00  0.00           C
ATOM   4026 HD21 LEU X 245      60.560  43.124  56.966  0.00  0.00           H
ATOM   4027 HD22 LEU X 245      58.969  43.661  56.573  0.00  0.00           H
ATOM   4028 HD23 LEU X 245      59.854  44.520  57.782  0.00  0.00           H
ATOM   4029  C   LEU X 245      59.572  40.347  60.434  0.00  0.00           C
ATOM   4030  O   LEU X 245      58.590  39.812  59.883  0.00  0.00           O
ATOM   4031  N   PRO X 246      60.655  39.516  60.663  0.00  0.00           N
ATOM   4032  CD  PRO X 246      62.052  40.016  60.861  0.00  0.00           C
ATOM   4033  HD2 PRO X 246      62.195  40.978  60.367  0.00  0.00           H
ATOM   4034  HD3 PRO X 246      62.423  39.855  61.872  0.00  0.00           H
ATOM   4035  CG  PRO X 246      62.805  38.922  60.065  0.00  0.00           C
ATOM   4036  HG2 PRO X 246      63.887  39.042  60.130  0.00  0.00           H
ATOM   4037  HG3 PRO X 246      62.549  39.121  59.024  0.00  0.00           H
ATOM   4038  CB  PRO X 246      62.125  37.730  60.550  0.00  0.00           C
ATOM   4039  HB2 PRO X 246      62.428  37.647  61.594  0.00  0.00           H
ATOM   4040  HB3 PRO X 246      62.414  36.876  59.938  0.00  0.00           H
ATOM   4041  CA  PRO X 246      60.648  38.108  60.475  0.00  0.00           C
ATOM   4042  HA  PRO X 246      60.340  37.942  59.443  0.00  0.00           H
ATOM   4043  C   PRO X 246      59.791  37.239  61.341  0.00  0.00           C
ATOM   4044  O   PRO X 246      59.674  36.003  61.133  0.00  0.00           O
ATOM   4045  N   SER X 247      59.234  37.794  62.429  0.00  0.00           N
ATOM   4046  H   SER X 247      59.457  38.744  62.686  0.00  0.00           H
ATOM   4047  CA  SER X 247      58.319  37.084  63.364  0.00  0.00           C
ATOM   4048  HA  SER X 247      58.728  36.110  63.632  0.00  0.00           H
ATOM   4049  CB  SER X 247      58.296  37.903  64.648  0.00  0.00           C
ATOM   4050  HB2 SER X 247      59.338  38.026  64.945  0.00  0.00           H
ATOM   4051  HB3 SER X 247      57.934  37.245  65.438  0.00  0.00           H
ATOM   4052  OG  SER X 247      57.499  39.028  64.615  0.00  0.00           O
ATOM   4053  HG  SER X 247      57.891  39.659  64.007  0.00  0.00           H
ATOM   4054  C   SER X 247      56.855  37.020  62.934  0.00  0.00           C
ATOM   4055  O   SER X 247      56.098  36.245  63.470  0.00  0.00           O
ATOM   4056  N   THR X 248      56.482  37.877  62.031  0.00  0.00           N
ATOM   4057  H   THR X 248      57.263  38.335  61.584  0.00  0.00           H
ATOM   4058  CA  THR X 248      55.160  37.753  61.406  0.00  0.00           C
ATOM   4059  HA  THR X 248      54.573  37.094  62.045  0.00  0.00           H
ATOM   4060  CB  THR X 248      54.368  38.997  61.442  0.00  0.00           C
ATOM   4061  HB  THR X 248      53.341  38.727  61.194  0.00  0.00           H
ATOM   4062  CG2 THR X 248      54.259  39.643  62.823  0.00  0.00           C
ATOM   4063 HG21 THR X 248      53.430  40.345  62.733  0.00  0.00           H
ATOM   4064 HG22 THR X 248      53.817  38.918  63.508  0.00  0.00           H
ATOM   4065 HG23 THR X 248      55.147  40.098  63.260  0.00  0.00           H
ATOM   4066  OG1 THR X 248      54.777  40.037  60.571  0.00  0.00           O
ATOM   4067  HG1 THR X 248      54.833  39.566  59.737  0.00  0.00           H
ATOM   4068  C   THR X 248      55.116  37.037  60.056  0.00  0.00           C
ATOM   4069  O   THR X 248      56.152  36.791  59.522  0.00  0.00           O
ATOM   4070  N   THR X 249      54.010  36.676  59.523  0.00  0.00           N
ATOM   4071  H   THR X 249      53.144  36.828  60.020  0.00  0.00           H
ATOM   4072  CA  THR X 249      53.984  35.697  58.372  0.00  0.00           C
ATOM   4073  HA  THR X 249      54.698  34.940  58.699  0.00  0.00           H
ATOM   4074  CB  THR X 249      52.551  35.111  58.266  0.00  0.00           C
ATOM   4075  HB  THR X 249      52.614  34.449  57.402  0.00  0.00           H
ATOM   4076  CG2 THR X 249      52.121  34.197  59.335  0.00  0.00           C
ATOM   4077 HG21 THR X 249      52.135  34.525  60.374  0.00  0.00           H
ATOM   4078 HG22 THR X 249      51.053  34.013  59.214  0.00  0.00           H
ATOM   4079 HG23 THR X 249      52.532  33.198  59.190  0.00  0.00           H
ATOM   4080  OG1 THR X 249      51.616  36.108  58.064  0.00  0.00           O
ATOM   4081  HG1 THR X 249      51.629  36.603  58.887  0.00  0.00           H
ATOM   4082  C   THR X 249      54.311  36.399  57.083  0.00  0.00           C
ATOM   4083  O   THR X 249      54.859  35.784  56.159  0.00  0.00           O
ATOM   4084  N   GLY X 250      53.958  37.692  56.857  0.00  0.00           N
ATOM   4085  H   GLY X 250      53.373  38.079  57.584  0.00  0.00           H
ATOM   4086  CA  GLY X 250      54.189  38.522  55.610  0.00  0.00           C
ATOM   4087  HA2 GLY X 250      54.231  39.590  55.824  0.00  0.00           H
ATOM   4088  HA3 GLY X 250      55.193  38.233  55.301  0.00  0.00           H
ATOM   4089  C   GLY X 250      53.231  38.135  54.471  0.00  0.00           C
ATOM   4090  O   GLY X 250      53.573  38.207  53.281  0.00  0.00           O
ATOM   4091  N   LEU X 251      52.036  37.617  54.831  0.00  0.00           N
ATOM   4092  H   LEU X 251      51.926  37.486  55.826  0.00  0.00           H
ATOM   4093  CA  LEU X 251      50.880  37.229  53.930  0.00  0.00           C
ATOM   4094  HA  LEU X 251      51.413  37.052  52.995  0.00  0.00           H
ATOM   4095  CB  LEU X 251      50.228  36.003  54.526  0.00  0.00           C
ATOM   4096  HB2 LEU X 251      49.464  35.726  53.800  0.00  0.00           H
ATOM   4097  HB3 LEU X 251      49.736  36.303  55.451  0.00  0.00           H
ATOM   4098  CG  LEU X 251      51.274  34.830  54.682  0.00  0.00           C
ATOM   4099  HG  LEU X 251      51.894  35.085  55.541  0.00  0.00           H
ATOM   4100  CD1 LEU X 251      50.621  33.456  55.168  0.00  0.00           C
ATOM   4101 HD11 LEU X 251      50.198  33.066  54.243  0.00  0.00           H
ATOM   4102 HD12 LEU X 251      51.377  32.737  55.485  0.00  0.00           H
ATOM   4103 HD13 LEU X 251      49.947  33.687  55.993  0.00  0.00           H
ATOM   4104  CD2 LEU X 251      52.204  34.621  53.541  0.00  0.00           C
ATOM   4105 HD21 LEU X 251      53.076  35.239  53.757  0.00  0.00           H
ATOM   4106 HD22 LEU X 251      52.718  33.660  53.537  0.00  0.00           H
ATOM   4107 HD23 LEU X 251      51.727  34.818  52.581  0.00  0.00           H
ATOM   4108  C   LEU X 251      49.939  38.353  53.696  0.00  0.00           C
ATOM   4109  O   LEU X 251      49.333  38.402  52.649  0.00  0.00           O
ATOM   4110  N   SER X 252      49.910  39.395  54.569  0.00  0.00           N
ATOM   4111  H   SER X 252      50.384  39.311  55.457  0.00  0.00           H
ATOM   4112  CA  SER X 252      49.085  40.604  54.355  0.00  0.00           C
ATOM   4113  HA  SER X 252      48.028  40.343  54.395  0.00  0.00           H
ATOM   4114  CB  SER X 252      49.415  41.542  55.538  0.00  0.00           C
ATOM   4115  HB2 SER X 252      50.476  41.793  55.523  0.00  0.00           H
ATOM   4116  HB3 SER X 252      49.246  41.092  56.516  0.00  0.00           H
ATOM   4117  OG  SER X 252      48.720  42.774  55.358  0.00  0.00           O
ATOM   4118  HG  SER X 252      48.432  43.046  56.232  0.00  0.00           H
ATOM   4119  C   SER X 252      49.229  41.261  52.957  0.00  0.00           C
ATOM   4120  O   SER X 252      48.215  41.670  52.325  0.00  0.00           O
ATOM   4121  N   PRO X 253      50.479  41.360  52.423  0.00  0.00           N
ATOM   4122  CD  PRO X 253      51.732  41.293  53.061  0.00  0.00           C
ATOM   4123  HD2 PRO X 253      51.679  41.450  54.139  0.00  0.00           H
ATOM   4124  HD3 PRO X 253      52.171  40.324  52.826  0.00  0.00           H
ATOM   4125  CG  PRO X 253      52.707  42.213  52.355  0.00  0.00           C
ATOM   4126  HG2 PRO X 253      53.733  41.854  52.429  0.00  0.00           H
ATOM   4127  HG3 PRO X 253      52.650  43.214  52.783  0.00  0.00           H
ATOM   4128  CB  PRO X 253      52.181  42.119  50.881  0.00  0.00           C
ATOM   4129  HB2 PRO X 253      52.637  41.262  50.384  0.00  0.00           H
ATOM   4130  HB3 PRO X 253      52.310  43.048  50.326  0.00  0.00           H
ATOM   4131  CA  PRO X 253      50.655  41.877  51.065  0.00  0.00           C
ATOM   4132  HA  PRO X 253      50.138  42.833  50.980  0.00  0.00           H
ATOM   4133  C   PRO X 253      49.977  40.996  50.008  0.00  0.00           C
ATOM   4134  O   PRO X 253      49.489  41.557  49.032  0.00  0.00           O
ATOM   4135  N   TYR X 254      49.980  39.660  50.147  0.00  0.00           N
ATOM   4136  H   TYR X 254      50.384  39.244  50.974  0.00  0.00           H
ATOM   4137  CA  TYR X 254      49.514  38.799  49.077  0.00  0.00           C
ATOM   4138  HA  TYR X 254      49.751  39.313  48.145  0.00  0.00           H
ATOM   4139  CB  TYR X 254      50.373  37.495  49.129  0.00  0.00           C
ATOM   4140  HB2 TYR X 254      49.954  36.837  48.368  0.00  0.00           H
ATOM   4141  HB3 TYR X 254      50.161  37.162  50.145  0.00  0.00           H
ATOM   4142  CG  TYR X 254      51.912  37.714  48.947  0.00  0.00           C
ATOM   4143  CD1 TYR X 254      52.449  38.023  47.693  0.00  0.00           C
ATOM   4144  HD1 TYR X 254      51.877  37.964  46.779  0.00  0.00           H
ATOM   4145  CE1 TYR X 254      53.772  38.507  47.630  0.00  0.00           C
ATOM   4146  HE1 TYR X 254      54.092  38.765  46.632  0.00  0.00           H
ATOM   4147  CZ  TYR X 254      54.597  38.601  48.790  0.00  0.00           C
ATOM   4148  OH  TYR X 254      55.878  38.905  48.720  0.00  0.00           O
ATOM   4149  HH  TYR X 254      56.113  39.013  47.796  0.00  0.00           H
ATOM   4150  CE2 TYR X 254      54.029  38.206  50.036  0.00  0.00           C
ATOM   4151  HE2 TYR X 254      54.633  38.329  50.922  0.00  0.00           H
ATOM   4152  CD2 TYR X 254      52.666  37.886  50.103  0.00  0.00           C
ATOM   4153  HD2 TYR X 254      52.235  37.825  51.091  0.00  0.00           H
ATOM   4154  C   TYR X 254      48.040  38.619  49.161  0.00  0.00           C
ATOM   4155  O   TYR X 254      47.472  38.495  48.098  0.00  0.00           O
ATOM   4156  N   PHE X 255      47.467  38.702  50.363  0.00  0.00           N
ATOM   4157  H   PHE X 255      48.035  38.768  51.195  0.00  0.00           H
ATOM   4158  CA  PHE X 255      46.016  39.102  50.539  0.00  0.00           C
ATOM   4159  HA  PHE X 255      45.604  38.300  49.928  0.00  0.00           H
ATOM   4160  CB  PHE X 255      45.636  38.948  52.015  0.00  0.00           C
ATOM   4161  HB2 PHE X 255      44.592  39.253  52.091  0.00  0.00           H
ATOM   4162  HB3 PHE X 255      46.220  39.590  52.674  0.00  0.00           H
ATOM   4163  CG  PHE X 255      45.827  37.548  52.538  0.00  0.00           C
ATOM   4164  CD1 PHE X 255      46.414  37.363  53.844  0.00  0.00           C
ATOM   4165  HD1 PHE X 255      46.589  38.237  54.454  0.00  0.00           H
ATOM   4166  CE1 PHE X 255      46.747  36.124  54.265  0.00  0.00           C
ATOM   4167  HE1 PHE X 255      47.230  35.967  55.219  0.00  0.00           H
ATOM   4168  CZ  PHE X 255      46.265  34.956  53.582  0.00  0.00           C
ATOM   4169  HZ  PHE X 255      46.420  33.955  53.956  0.00  0.00           H
ATOM   4170  CE2 PHE X 255      45.637  35.063  52.361  0.00  0.00           C
ATOM   4171  HE2 PHE X 255      45.397  34.142  51.849  0.00  0.00           H
ATOM   4172  CD2 PHE X 255      45.411  36.375  51.833  0.00  0.00           C
ATOM   4173  HD2 PHE X 255      44.843  36.422  50.915  0.00  0.00           H
ATOM   4174  C   PHE X 255      45.623  40.484  49.945  0.00  0.00           C
ATOM   4175  O   PHE X 255      44.608  40.553  49.210  0.00  0.00           O
ATOM   4176  N   SER X 256      46.406  41.550  50.205  0.00  0.00           N
ATOM   4177  H   SER X 256      47.125  41.531  50.914  0.00  0.00           H
ATOM   4178  CA  SER X 256      46.177  42.870  49.687  0.00  0.00           C
ATOM   4179  HA  SER X 256      45.182  43.171  50.014  0.00  0.00           H
ATOM   4180  CB  SER X 256      47.045  43.872  50.339  0.00  0.00           C
ATOM   4181  HB2 SER X 256      48.091  43.915  50.039  0.00  0.00           H
ATOM   4182  HB3 SER X 256      46.965  43.789  51.423  0.00  0.00           H
ATOM   4183  OG  SER X 256      46.547  45.183  50.152  0.00  0.00           O
ATOM   4184  HG  SER X 256      46.890  45.546  49.332  0.00  0.00           H
ATOM   4185  C   SER X 256      46.174  43.001  48.144  0.00  0.00           C
ATOM   4186  O   SER X 256      45.136  43.257  47.542  0.00  0.00           O
ATOM   4187  N   MET X 257      47.280  42.530  47.524  0.00  0.00           N
ATOM   4188  H   MET X 257      48.104  42.232  48.027  0.00  0.00           H
ATOM   4189  CA  MET X 257      47.439  42.340  46.119  0.00  0.00           C
ATOM   4190  HA  MET X 257      46.959  43.243  45.739  0.00  0.00           H
ATOM   4191  CB  MET X 257      48.948  42.346  45.778  0.00  0.00           C
ATOM   4192  HB2 MET X 257      49.454  41.396  45.950  0.00  0.00           H
ATOM   4193  HB3 MET X 257      49.469  43.067  46.409  0.00  0.00           H
ATOM   4194  CG  MET X 257      49.294  42.676  44.292  0.00  0.00           C
ATOM   4195  HG2 MET X 257      48.623  41.976  43.794  0.00  0.00           H
ATOM   4196  HG3 MET X 257      50.340  42.411  44.140  0.00  0.00           H
ATOM   4197  SD  MET X 257      48.771  44.259  43.605  0.00  0.00           S
ATOM   4198  CE  MET X 257      49.964  45.414  44.363  0.00  0.00           C
ATOM   4199  HE1 MET X 257      49.828  46.468  44.119  0.00  0.00           H
ATOM   4200  HE2 MET X 257      49.974  45.401  45.453  0.00  0.00           H
ATOM   4201  HE3 MET X 257      50.901  45.095  43.908  0.00  0.00           H
ATOM   4202  C   MET X 257      46.656  41.150  45.543  0.00  0.00           C
ATOM   4203  O   MET X 257      46.724  40.670  44.430  0.00  0.00           O
ATOM   4204  N   GLY X 258      45.911  40.446  46.403  0.00  0.00           N
ATOM   4205  H   GLY X 258      45.763  40.883  47.301  0.00  0.00           H
ATOM   4206  CA  GLY X 258      45.217  39.163  46.237  0.00  0.00           C
ATOM   4207  HA2 GLY X 258      44.997  38.932  47.279  0.00  0.00           H
ATOM   4208  HA3 GLY X 258      44.306  39.438  45.706  0.00  0.00           H
ATOM   4209  C   GLY X 258      45.936  38.048  45.568  0.00  0.00           C
ATOM   4210  O   GLY X 258      45.250  37.147  45.164  0.00  0.00           O
ATOM   4211  N   CYS X 259      47.215  38.127  45.362  0.00  0.00           N
ATOM   4212  H   CYS X 259      47.688  38.879  45.842  0.00  0.00           H
ATOM   4213  CA  CYS X 259      47.943  36.997  44.806  0.00  0.00           C
ATOM   4214  HA  CYS X 259      47.497  36.847  43.822  0.00  0.00           H
ATOM   4215  CB  CYS X 259      49.438  37.444  44.729  0.00  0.00           C
ATOM   4216  HB2 CYS X 259      49.992  36.513  44.610  0.00  0.00           H
ATOM   4217  HB3 CYS X 259      49.627  37.922  45.690  0.00  0.00           H
ATOM   4218  SG  CYS X 259      49.702  38.524  43.359  0.00  0.00           S
ATOM   4219  HG  CYS X 259      48.691  39.356  43.626  0.00  0.00           H
ATOM   4220  C   CYS X 259      47.804  35.720  45.669  0.00  0.00           C
ATOM   4221  O   CYS X 259      47.965  34.666  45.122  0.00  0.00           O
ATOM   4222  N   LEU X 260      47.415  35.798  46.925  0.00  0.00           N
ATOM   4223  H   LEU X 260      47.274  36.732  47.283  0.00  0.00           H
ATOM   4224  CA  LEU X 260      47.076  34.670  47.791  0.00  0.00           C
ATOM   4225  HA  LEU X 260      47.224  33.766  47.199  0.00  0.00           H
ATOM   4226  CB  LEU X 260      48.236  34.790  48.831  0.00  0.00           C
ATOM   4227  HB2 LEU X 260      48.053  35.681  49.432  0.00  0.00           H
ATOM   4228  HB3 LEU X 260      49.193  34.737  48.310  0.00  0.00           H
ATOM   4229  CG  LEU X 260      48.404  33.616  49.793  0.00  0.00           C
ATOM   4230  HG  LEU X 260      47.412  33.590  50.243  0.00  0.00           H
ATOM   4231  CD1 LEU X 260      48.769  32.310  49.116  0.00  0.00           C
ATOM   4232 HD11 LEU X 260      49.793  32.405  48.754  0.00  0.00           H
ATOM   4233 HD12 LEU X 260      48.608  31.448  49.764  0.00  0.00           H
ATOM   4234 HD13 LEU X 260      48.068  32.118  48.304  0.00  0.00           H
ATOM   4235  CD2 LEU X 260      49.446  33.856  50.938  0.00  0.00           C
ATOM   4236 HD21 LEU X 260      49.113  34.524  51.732  0.00  0.00           H
ATOM   4237 HD22 LEU X 260      49.723  32.953  51.483  0.00  0.00           H
ATOM   4238 HD23 LEU X 260      50.289  34.296  50.405  0.00  0.00           H
ATOM   4239  C   LEU X 260      45.636  34.824  48.252  0.00  0.00           C
ATOM   4240  O   LEU X 260      45.130  35.892  48.608  0.00  0.00           O
ATOM   4241  N   SER X 261      44.980  33.700  48.444  0.00  0.00           N
ATOM   4242  H   SER X 261      45.467  32.827  48.302  0.00  0.00           H
ATOM   4243  CA  SER X 261      43.596  33.581  48.910  0.00  0.00           C
ATOM   4244  HA  SER X 261      43.058  34.497  48.664  0.00  0.00           H
ATOM   4245  CB  SER X 261      43.018  32.282  48.321  0.00  0.00           C
ATOM   4246  HB2 SER X 261      43.754  31.478  48.322  0.00  0.00           H
ATOM   4247  HB3 SER X 261      42.730  32.390  47.276  0.00  0.00           H
ATOM   4248  OG  SER X 261      41.824  31.985  49.044  0.00  0.00           O
ATOM   4249  HG  SER X 261      41.246  31.436  48.508  0.00  0.00           H
ATOM   4250  C   SER X 261      43.488  33.396  50.478  0.00  0.00           C
ATOM   4251  O   SER X 261      43.964  32.388  50.996  0.00  0.00           O
ATOM   4252  N   VAL X 262      42.767  34.230  51.249  0.00  0.00           N
ATOM   4253  H   VAL X 262      42.609  35.147  50.856  0.00  0.00           H
ATOM   4254  CA  VAL X 262      42.489  34.088  52.681  0.00  0.00           C
ATOM   4255  HA  VAL X 262      43.486  33.962  53.104  0.00  0.00           H
ATOM   4256  CB  VAL X 262      41.603  35.204  53.267  0.00  0.00           C
ATOM   4257  HB  VAL X 262      40.638  35.321  52.774  0.00  0.00           H
ATOM   4258  CG1 VAL X 262      41.363  35.085  54.757  0.00  0.00           C
ATOM   4259 HG11 VAL X 262      40.681  35.863  55.098  0.00  0.00           H
ATOM   4260 HG12 VAL X 262      40.830  34.141  54.868  0.00  0.00           H
ATOM   4261 HG13 VAL X 262      42.269  34.889  55.330  0.00  0.00           H
ATOM   4262  CG2 VAL X 262      42.315  36.604  53.095  0.00  0.00           C
ATOM   4263 HG21 VAL X 262      43.253  36.722  53.638  0.00  0.00           H
ATOM   4264 HG22 VAL X 262      42.656  36.767  52.072  0.00  0.00           H
ATOM   4265 HG23 VAL X 262      41.705  37.410  53.502  0.00  0.00           H
ATOM   4266  C   VAL X 262      41.898  32.769  53.057  0.00  0.00           C
ATOM   4267  O   VAL X 262      42.307  32.217  54.119  0.00  0.00           O
ATOM   4268  N   ARG X 263      41.061  32.184  52.233  0.00  0.00           N
ATOM   4269  H   ARG X 263      40.994  32.746  51.397  0.00  0.00           H
ATOM   4270  CA  ARG X 263      40.219  30.965  52.352  0.00  0.00           C
ATOM   4271  HA  ARG X 263      39.842  30.922  53.373  0.00  0.00           H
ATOM   4272  CB  ARG X 263      39.183  31.027  51.298  0.00  0.00           C
ATOM   4273  HB2 ARG X 263      39.685  31.005  50.330  0.00  0.00           H
ATOM   4274  HB3 ARG X 263      38.788  32.036  51.409  0.00  0.00           H
ATOM   4275  CG  ARG X 263      38.044  29.975  51.373  0.00  0.00           C
ATOM   4276  HG2 ARG X 263      37.802  29.687  52.396  0.00  0.00           H
ATOM   4277  HG3 ARG X 263      38.556  29.156  50.867  0.00  0.00           H
ATOM   4278  CD  ARG X 263      36.740  30.427  50.526  0.00  0.00           C
ATOM   4279  HD2 ARG X 263      36.401  31.366  50.963  0.00  0.00           H
ATOM   4280  HD3 ARG X 263      35.951  29.686  50.651  0.00  0.00           H
ATOM   4281  NE  ARG X 263      36.892  30.612  49.093  0.00  0.00           N
ATOM   4282  HE  ARG X 263      37.843  30.657  48.757  0.00  0.00           H
ATOM   4283  CZ  ARG X 263      35.949  30.560  48.150  0.00  0.00           C
ATOM   4284  NH1 ARG X 263      34.763  30.945  48.398  0.00  0.00           N
ATOM   4285 HH11 ARG X 263      34.014  31.110  47.741  0.00  0.00           H
ATOM   4286 HH12 ARG X 263      34.626  31.403  49.287  0.00  0.00           H
ATOM   4287  NH2 ARG X 263      36.170  30.404  46.884  0.00  0.00           N
ATOM   4288 HH21 ARG X 263      35.379  30.316  46.262  0.00  0.00           H
ATOM   4289 HH22 ARG X 263      37.124  30.362  46.557  0.00  0.00           H
ATOM   4290  C   ARG X 263      41.092  29.686  52.209  0.00  0.00           C
ATOM   4291  O   ARG X 263      40.800  28.758  52.965  0.00  0.00           O
ATOM   4292  N   THR X 264      42.222  29.656  51.393  0.00  0.00           N
ATOM   4293  H   THR X 264      42.373  30.492  50.846  0.00  0.00           H
ATOM   4294  CA  THR X 264      43.320  28.677  51.538  0.00  0.00           C
ATOM   4295  HA  THR X 264      42.768  27.749  51.386  0.00  0.00           H
ATOM   4296  CB  THR X 264      44.235  28.742  50.313  0.00  0.00           C
ATOM   4297  HB  THR X 264      44.962  27.939  50.186  0.00  0.00           H
ATOM   4298  CG2 THR X 264      43.505  28.676  49.008  0.00  0.00           C
ATOM   4299 HG21 THR X 264      42.776  29.487  49.005  0.00  0.00           H
ATOM   4300 HG22 THR X 264      44.229  28.921  48.231  0.00  0.00           H
ATOM   4301 HG23 THR X 264      43.174  27.643  48.907  0.00  0.00           H
ATOM   4302  OG1 THR X 264      45.020  29.966  50.447  0.00  0.00           O
ATOM   4303  HG1 THR X 264      44.399  30.652  50.704  0.00  0.00           H
ATOM   4304  C   THR X 264      44.003  28.706  52.886  0.00  0.00           C
ATOM   4305  O   THR X 264      44.172  27.718  53.543  0.00  0.00           O
ATOM   4306  N   PHE X 265      44.347  29.951  53.341  0.00  0.00           N
ATOM   4307  H   PHE X 265      44.387  30.739  52.710  0.00  0.00           H
ATOM   4308  CA  PHE X 265      45.055  30.093  54.574  0.00  0.00           C
ATOM   4309  HA  PHE X 265      45.940  29.457  54.592  0.00  0.00           H
ATOM   4310  CB  PHE X 265      45.651  31.524  54.639  0.00  0.00           C
ATOM   4311  HB2 PHE X 265      44.833  32.240  54.720  0.00  0.00           H
ATOM   4312  HB3 PHE X 265      46.230  31.789  53.754  0.00  0.00           H
ATOM   4313  CG  PHE X 265      46.586  31.684  55.812  0.00  0.00           C
ATOM   4314  CD1 PHE X 265      47.692  30.803  55.981  0.00  0.00           C
ATOM   4315  HD1 PHE X 265      47.844  30.006  55.268  0.00  0.00           H
ATOM   4316  CE1 PHE X 265      48.550  30.959  57.079  0.00  0.00           C
ATOM   4317  HE1 PHE X 265      49.355  30.241  57.128  0.00  0.00           H
ATOM   4318  CZ  PHE X 265      48.357  32.034  57.975  0.00  0.00           C
ATOM   4319  HZ  PHE X 265      49.128  32.161  58.721  0.00  0.00           H
ATOM   4320  CE2 PHE X 265      47.191  32.875  57.884  0.00  0.00           C
ATOM   4321  HE2 PHE X 265      46.888  33.637  58.587  0.00  0.00           H
ATOM   4322  CD2 PHE X 265      46.246  32.610  56.830  0.00  0.00           C
ATOM   4323  HD2 PHE X 265      45.370  33.233  56.734  0.00  0.00           H
ATOM   4324  C   PHE X 265      44.170  29.706  55.794  0.00  0.00           C
ATOM   4325  O   PHE X 265      44.636  28.994  56.665  0.00  0.00           O
ATOM   4326  N   PHE X 266      42.888  30.105  55.787  0.00  0.00           N
ATOM   4327  H   PHE X 266      42.541  30.689  55.040  0.00  0.00           H
ATOM   4328  CA  PHE X 266      41.976  29.812  56.880  0.00  0.00           C
ATOM   4329  HA  PHE X 266      42.387  30.171  57.823  0.00  0.00           H
ATOM   4330  CB  PHE X 266      40.680  30.605  56.572  0.00  0.00           C
ATOM   4331  HB2 PHE X 266      40.369  30.303  55.572  0.00  0.00           H
ATOM   4332  HB3 PHE X 266      40.896  31.673  56.527  0.00  0.00           H
ATOM   4333  CG  PHE X 266      39.656  30.629  57.695  0.00  0.00           C
ATOM   4334  CD1 PHE X 266      39.390  31.849  58.387  0.00  0.00           C
ATOM   4335  HD1 PHE X 266      39.985  32.743  58.272  0.00  0.00           H
ATOM   4336  CE1 PHE X 266      38.448  31.775  59.368  0.00  0.00           C
ATOM   4337  HE1 PHE X 266      38.263  32.606  60.032  0.00  0.00           H
ATOM   4338  CZ  PHE X 266      37.675  30.668  59.640  0.00  0.00           C
ATOM   4339  HZ  PHE X 266      36.950  30.679  60.440  0.00  0.00           H
ATOM   4340  CE2 PHE X 266      37.912  29.467  58.879  0.00  0.00           C
ATOM   4341  HE2 PHE X 266      37.373  28.566  59.131  0.00  0.00           H
ATOM   4342  CD2 PHE X 266      38.937  29.449  57.865  0.00  0.00           C
ATOM   4343  HD2 PHE X 266      38.985  28.638  57.154  0.00  0.00           H
ATOM   4344  C   PHE X 266      41.698  28.299  57.027  0.00  0.00           C
ATOM   4345  O   PHE X 266      41.976  27.757  58.092  0.00  0.00           O
ATOM   4346  N   GLN X 267      41.320  27.647  55.894  0.00  0.00           N
ATOM   4347  H   GLN X 267      41.211  28.172  55.039  0.00  0.00           H
ATOM   4348  CA  GLN X 267      40.983  26.249  55.753  0.00  0.00           C
ATOM   4349  HA  GLN X 267      40.267  26.000  56.536  0.00  0.00           H
ATOM   4350  CB  GLN X 267      40.646  25.885  54.357  0.00  0.00           C
ATOM   4351  HB2 GLN X 267      41.547  25.861  53.744  0.00  0.00           H
ATOM   4352  HB3 GLN X 267      39.885  26.570  53.982  0.00  0.00           H
ATOM   4353  CG  GLN X 267      40.017  24.486  54.180  0.00  0.00           C
ATOM   4354  HG2 GLN X 267      40.705  23.677  54.427  0.00  0.00           H
ATOM   4355  HG3 GLN X 267      39.709  24.377  53.140  0.00  0.00           H
ATOM   4356  CD  GLN X 267      38.803  24.287  55.081  0.00  0.00           C
ATOM   4357  OE1 GLN X 267      38.115  25.192  55.592  0.00  0.00           O
ATOM   4358  NE2 GLN X 267      38.398  23.098  55.521  0.00  0.00           N
ATOM   4359 HE21 GLN X 267      37.513  23.020  56.001  0.00  0.00           H
ATOM   4360 HE22 GLN X 267      39.153  22.427  55.501  0.00  0.00           H
ATOM   4361  C   GLN X 267      42.220  25.432  56.216  0.00  0.00           C
ATOM   4362  O   GLN X 267      42.030  24.390  56.796  0.00  0.00           O
ATOM   4363  N   ARG X 268      43.423  25.883  55.923  0.00  0.00           N
ATOM   4364  H   ARG X 268      43.534  26.732  55.388  0.00  0.00           H
ATOM   4365  CA  ARG X 268      44.649  25.191  56.468  0.00  0.00           C
ATOM   4366  HA  ARG X 268      44.716  24.129  56.231  0.00  0.00           H
ATOM   4367  CB  ARG X 268      45.835  25.798  55.746  0.00  0.00           C
ATOM   4368  HB2 ARG X 268      46.737  25.603  56.326  0.00  0.00           H
ATOM   4369  HB3 ARG X 268      45.605  26.860  55.655  0.00  0.00           H
ATOM   4370  CG  ARG X 268      46.012  25.265  54.342  0.00  0.00           C
ATOM   4371  HG2 ARG X 268      46.490  25.920  53.613  0.00  0.00           H
ATOM   4372  HG3 ARG X 268      44.979  25.164  54.011  0.00  0.00           H
ATOM   4373  CD  ARG X 268      46.607  23.881  54.069  0.00  0.00           C
ATOM   4374  HD2 ARG X 268      46.315  23.634  53.048  0.00  0.00           H
ATOM   4375  HD3 ARG X 268      46.086  23.195  54.736  0.00  0.00           H
ATOM   4376  NE  ARG X 268      48.037  23.812  54.277  0.00  0.00           N
ATOM   4377  HE  ARG X 268      48.382  23.394  55.129  0.00  0.00           H
ATOM   4378  CZ  ARG X 268      49.011  24.085  53.476  0.00  0.00           C
ATOM   4379  NH1 ARG X 268      50.224  23.844  53.865  0.00  0.00           N
ATOM   4380 HH11 ARG X 268      50.988  23.978  53.218  0.00  0.00           H
ATOM   4381 HH12 ARG X 268      50.288  23.335  54.734  0.00  0.00           H
ATOM   4382  NH2 ARG X 268      48.860  24.599  52.266  0.00  0.00           N
ATOM   4383 HH21 ARG X 268      49.646  24.579  51.632  0.00  0.00           H
ATOM   4384 HH22 ARG X 268      47.955  24.810  51.872  0.00  0.00           H
ATOM   4385  C   ARG X 268      44.697  25.286  58.013  0.00  0.00           C
ATOM   4386  O   ARG X 268      45.007  24.312  58.689  0.00  0.00           O
ATOM   4387  N   LEU X 269      44.505  26.482  58.605  0.00  0.00           N
ATOM   4388  H   LEU X 269      44.139  27.244  58.053  0.00  0.00           H
ATOM   4389  CA  LEU X 269      44.470  26.554  60.099  0.00  0.00           C
ATOM   4390  HA  LEU X 269      45.421  26.190  60.486  0.00  0.00           H
ATOM   4391  CB  LEU X 269      44.281  28.037  60.533  0.00  0.00           C
ATOM   4392  HB2 LEU X 269      44.135  28.113  61.611  0.00  0.00           H
ATOM   4393  HB3 LEU X 269      43.339  28.362  60.089  0.00  0.00           H
ATOM   4394  CG  LEU X 269      45.435  28.910  59.961  0.00  0.00           C
ATOM   4395  HG  LEU X 269      45.584  28.730  58.896  0.00  0.00           H
ATOM   4396  CD1 LEU X 269      44.998  30.347  60.055  0.00  0.00           C
ATOM   4397 HD11 LEU X 269      44.688  30.592  61.070  0.00  0.00           H
ATOM   4398 HD12 LEU X 269      45.754  31.095  59.814  0.00  0.00           H
ATOM   4399 HD13 LEU X 269      44.202  30.449  59.317  0.00  0.00           H
ATOM   4400  CD2 LEU X 269      46.725  28.646  60.842  0.00  0.00           C
ATOM   4401 HD21 LEU X 269      46.588  29.109  61.820  0.00  0.00           H
ATOM   4402 HD22 LEU X 269      46.863  27.566  60.872  0.00  0.00           H
ATOM   4403 HD23 LEU X 269      47.500  29.199  60.311  0.00  0.00           H
ATOM   4404  C   LEU X 269      43.261  25.817  60.759  0.00  0.00           C
ATOM   4405  O   LEU X 269      43.396  25.182  61.783  0.00  0.00           O
ATOM   4406  N   SER X 270      42.098  25.794  60.136  0.00  0.00           N
ATOM   4407  H   SER X 270      42.009  26.158  59.198  0.00  0.00           H
ATOM   4408  CA  SER X 270      41.006  24.897  60.502  0.00  0.00           C
ATOM   4409  HA  SER X 270      40.718  25.044  61.543  0.00  0.00           H
ATOM   4410  CB  SER X 270      39.839  25.132  59.547  0.00  0.00           C
ATOM   4411  HB2 SER X 270      40.293  25.074  58.558  0.00  0.00           H
ATOM   4412  HB3 SER X 270      39.369  26.094  59.751  0.00  0.00           H
ATOM   4413  OG  SER X 270      38.769  24.206  59.624  0.00  0.00           O
ATOM   4414  HG  SER X 270      38.461  24.281  60.530  0.00  0.00           H
ATOM   4415  C   SER X 270      41.457  23.382  60.593  0.00  0.00           C
ATOM   4416  O   SER X 270      41.051  22.718  61.564  0.00  0.00           O
ATOM   4417  N   ASN X 271      42.351  22.971  59.761  0.00  0.00           N
ATOM   4418  H   ASN X 271      42.503  23.504  58.916  0.00  0.00           H
ATOM   4419  CA  ASN X 271      42.914  21.652  59.792  0.00  0.00           C
ATOM   4420  HA  ASN X 271      42.139  20.905  59.959  0.00  0.00           H
ATOM   4421  CB  ASN X 271      43.524  21.362  58.426  0.00  0.00           C
ATOM   4422  HB2 ASN X 271      43.990  22.228  57.955  0.00  0.00           H
ATOM   4423  HB3 ASN X 271      42.689  21.105  57.774  0.00  0.00           H
ATOM   4424  CG  ASN X 271      44.322  20.070  58.310  0.00  0.00           C
ATOM   4425  OD1 ASN X 271      45.180  19.967  57.484  0.00  0.00           O
ATOM   4426  ND2 ASN X 271      44.021  19.096  59.140  0.00  0.00           N
ATOM   4427 HD21 ASN X 271      44.202  18.194  58.723  0.00  0.00           H
ATOM   4428 HD22 ASN X 271      43.347  19.278  59.870  0.00  0.00           H
ATOM   4429  C   ASN X 271      43.963  21.467  60.903  0.00  0.00           C
ATOM   4430  O   ASN X 271      43.804  20.627  61.771  0.00  0.00           O
ATOM   4431  N   ILE X 272      44.858  22.433  61.024  0.00  0.00           N
ATOM   4432  H   ILE X 272      44.821  23.275  60.468  0.00  0.00           H
ATOM   4433  CA  ILE X 272      45.913  22.369  62.110  0.00  0.00           C
ATOM   4434  HA  ILE X 272      46.378  21.391  61.991  0.00  0.00           H
ATOM   4435  CB  ILE X 272      47.037  23.401  61.831  0.00  0.00           C
ATOM   4436  HB  ILE X 272      46.555  24.306  61.462  0.00  0.00           H
ATOM   4437  CG2 ILE X 272      47.811  23.665  63.115  0.00  0.00           C
ATOM   4438 HG21 ILE X 272      48.093  22.684  63.496  0.00  0.00           H
ATOM   4439 HG22 ILE X 272      48.765  24.154  62.915  0.00  0.00           H
ATOM   4440 HG23 ILE X 272      47.187  24.287  63.756  0.00  0.00           H
ATOM   4441  CG1 ILE X 272      47.980  22.886  60.696  0.00  0.00           C
ATOM   4442 HG12 ILE X 272      47.457  22.428  59.856  0.00  0.00           H
ATOM   4443 HG13 ILE X 272      48.601  22.147  61.202  0.00  0.00           H
ATOM   4444  CD1 ILE X 272      48.738  24.035  60.062  0.00  0.00           C
ATOM   4445 HD11 ILE X 272      49.441  24.505  60.750  0.00  0.00           H
ATOM   4446 HD12 ILE X 272      49.362  23.529  59.325  0.00  0.00           H
ATOM   4447 HD13 ILE X 272      48.107  24.779  59.575  0.00  0.00           H
ATOM   4448  C   ILE X 272      45.232  22.464  63.500  0.00  0.00           C
ATOM   4449  O   ILE X 272      45.718  21.952  64.516  0.00  0.00           O
ATOM   4450  N   TYR X 273      44.088  23.130  63.588  0.00  0.00           N
ATOM   4451  H   TYR X 273      43.806  23.600  62.740  0.00  0.00           H
ATOM   4452  CA  TYR X 273      43.207  23.337  64.708  0.00  0.00           C
ATOM   4453  HA  TYR X 273      43.842  23.771  65.481  0.00  0.00           H
ATOM   4454  CB  TYR X 273      42.148  24.445  64.451  0.00  0.00           C
ATOM   4455  HB2 TYR X 273      41.670  24.166  63.512  0.00  0.00           H
ATOM   4456  HB3 TYR X 273      42.648  25.397  64.274  0.00  0.00           H
ATOM   4457  CG  TYR X 273      41.087  24.643  65.521  0.00  0.00           C
ATOM   4458  CD1 TYR X 273      41.554  25.117  66.759  0.00  0.00           C
ATOM   4459  HD1 TYR X 273      42.570  25.238  67.105  0.00  0.00           H
ATOM   4460  CE1 TYR X 273      40.634  25.426  67.828  0.00  0.00           C
ATOM   4461  HE1 TYR X 273      41.034  25.833  68.745  0.00  0.00           H
ATOM   4462  CZ  TYR X 273      39.267  25.305  67.602  0.00  0.00           C
ATOM   4463  OH  TYR X 273      38.330  25.477  68.596  0.00  0.00           O
ATOM   4464  HH  TYR X 273      37.492  25.100  68.319  0.00  0.00           H
ATOM   4465  CE2 TYR X 273      38.760  25.029  66.258  0.00  0.00           C
ATOM   4466  HE2 TYR X 273      37.705  24.856  66.105  0.00  0.00           H
ATOM   4467  CD2 TYR X 273      39.682  24.792  65.245  0.00  0.00           C
ATOM   4468  HD2 TYR X 273      39.443  24.458  64.246  0.00  0.00           H
ATOM   4469  C   TYR X 273      42.454  22.018  65.087  0.00  0.00           C
ATOM   4470  O   TYR X 273      42.204  21.712  66.297  0.00  0.00           O
ATOM   4471  N   ALA X 274      42.052  21.206  64.116  0.00  0.00           N
ATOM   4472  H   ALA X 274      42.254  21.387  63.143  0.00  0.00           H
ATOM   4473  CA  ALA X 274      41.507  19.838  64.355  0.00  0.00           C
ATOM   4474  HA  ALA X 274      40.754  19.905  65.140  0.00  0.00           H
ATOM   4475  CB  ALA X 274      40.856  19.164  63.113  0.00  0.00           C
ATOM   4476  HB1 ALA X 274      41.516  19.557  62.341  0.00  0.00           H
ATOM   4477  HB2 ALA X 274      40.875  18.079  63.216  0.00  0.00           H
ATOM   4478  HB3 ALA X 274      39.904  19.644  62.889  0.00  0.00           H
ATOM   4479  C   ALA X 274      42.591  18.840  64.792  0.00  0.00           C
ATOM   4480  O   ALA X 274      42.401  18.019  65.660  0.00  0.00           O
ATOM   4481  N   GLN X 275      43.771  18.910  64.184  0.00  0.00           N
ATOM   4482  H   GLN X 275      43.780  19.583  63.431  0.00  0.00           H
ATOM   4483  CA  GLN X 275      44.890  18.077  64.558  0.00  0.00           C
ATOM   4484  HA  GLN X 275      44.654  17.017  64.649  0.00  0.00           H
ATOM   4485  CB  GLN X 275      45.990  18.277  63.487  0.00  0.00           C
ATOM   4486  HB2 GLN X 275      46.926  17.847  63.842  0.00  0.00           H
ATOM   4487  HB3 GLN X 275      46.161  19.349  63.389  0.00  0.00           H
ATOM   4488  CG  GLN X 275      45.589  17.725  62.089  0.00  0.00           C
ATOM   4489  HG2 GLN X 275      46.239  18.218  61.366  0.00  0.00           H
ATOM   4490  HG3 GLN X 275      44.563  18.002  61.844  0.00  0.00           H
ATOM   4491  CD  GLN X 275      45.673  16.192  62.040  0.00  0.00           C
ATOM   4492  OE1 GLN X 275      44.764  15.408  62.390  0.00  0.00           O
ATOM   4493  NE2 GLN X 275      46.728  15.624  61.491  0.00  0.00           N
ATOM   4494 HE21 GLN X 275      47.476  16.100  61.007  0.00  0.00           H
ATOM   4495 HE22 GLN X 275      46.567  14.670  61.199  0.00  0.00           H
ATOM   4496  C   GLN X 275      45.611  18.405  65.900  0.00  0.00           C
ATOM   4497  O   GLN X 275      46.044  17.503  66.652  0.00  0.00           O
ATOM   4498  N   ALA X 276      45.589  19.695  66.270  0.00  0.00           N
ATOM   4499  H   ALA X 276      45.299  20.406  65.614  0.00  0.00           H
ATOM   4500  CA  ALA X 276      45.737  20.160  67.714  0.00  0.00           C
ATOM   4501  HA  ALA X 276      46.657  19.719  68.097  0.00  0.00           H
ATOM   4502  CB  ALA X 276      45.995  21.665  67.693  0.00  0.00           C
ATOM   4503  HB1 ALA X 276      46.854  22.034  67.132  0.00  0.00           H
ATOM   4504  HB2 ALA X 276      45.076  22.100  67.300  0.00  0.00           H
ATOM   4505  HB3 ALA X 276      45.999  22.002  68.729  0.00  0.00           H
ATOM   4506  C   ALA X 276      44.660  19.774  68.698  0.00  0.00           C
ATOM   4507  O   ALA X 276      44.771  20.195  69.885  0.00  0.00           O
ATOM   4508  N   LYS X 277      43.675  18.989  68.248  0.00  0.00           N
ATOM   4509  H   LYS X 277      43.686  18.609  67.312  0.00  0.00           H
ATOM   4510  CA  LYS X 277      42.578  18.430  69.111  0.00  0.00           C
ATOM   4511  HA  LYS X 277      41.842  18.000  68.432  0.00  0.00           H
ATOM   4512  CB  LYS X 277      43.207  17.467  70.141  0.00  0.00           C
ATOM   4513  HB2 LYS X 277      42.529  17.259  70.969  0.00  0.00           H
ATOM   4514  HB3 LYS X 277      44.129  17.906  70.524  0.00  0.00           H
ATOM   4515  CG  LYS X 277      43.660  16.077  69.670  0.00  0.00           C
ATOM   4516  HG2 LYS X 277      44.044  15.495  70.508  0.00  0.00           H
ATOM   4517  HG3 LYS X 277      44.422  16.229  68.906  0.00  0.00           H
ATOM   4518  CD  LYS X 277      42.409  15.364  69.140  0.00  0.00           C
ATOM   4519  HD2 LYS X 277      42.180  15.694  68.126  0.00  0.00           H
ATOM   4520  HD3 LYS X 277      41.480  15.592  69.662  0.00  0.00           H
ATOM   4521  CE  LYS X 277      42.444  13.859  69.344  0.00  0.00           C
ATOM   4522  HE2 LYS X 277      42.637  13.500  70.355  0.00  0.00           H
ATOM   4523  HE3 LYS X 277      43.313  13.567  68.754  0.00  0.00           H
ATOM   4524  NZ  LYS X 277      41.224  13.246  68.750  0.00  0.00           N
ATOM   4525  HZ1 LYS X 277      41.147  12.355  69.218  0.00  0.00           H
ATOM   4526  HZ2 LYS X 277      40.400  13.784  68.978  0.00  0.00           H
ATOM   4527  HZ3 LYS X 277      41.181  13.138  67.747  0.00  0.00           H
ATOM   4528  C   LYS X 277      41.708  19.574  69.754  0.00  0.00           C
ATOM   4529  O   LYS X 277      41.332  19.430  70.895  0.00  0.00           O
ATOM   4530  N   HID X 278      41.665  20.725  69.090  0.00  0.00           N
ATOM   4531  H   HID X 278      42.095  20.755  68.176  0.00  0.00           H
ATOM   4532  CA  HID X 278      41.109  21.991  69.548  0.00  0.00           C
ATOM   4533  HA  HID X 278      41.446  22.764  68.857  0.00  0.00           H
ATOM   4534  CB  HID X 278      39.627  22.021  69.362  0.00  0.00           C
ATOM   4535  HB2 HID X 278      39.460  23.098  69.339  0.00  0.00           H
ATOM   4536  HB3 HID X 278      39.123  21.531  70.194  0.00  0.00           H
ATOM   4537  CG  HID X 278      39.036  21.234  68.225  0.00  0.00           C
ATOM   4538  ND1 HID X 278      39.267  21.377  66.882  0.00  0.00           N
ATOM   4539  HD1 HID X 278      39.711  22.207  66.515  0.00  0.00           H
ATOM   4540  CE1 HID X 278      38.354  20.670  66.174  0.00  0.00           C
ATOM   4541  HE1 HID X 278      38.223  20.620  65.103  0.00  0.00           H
ATOM   4542  NE2 HID X 278      37.619  19.911  67.040  0.00  0.00           N
ATOM   4543  CD2 HID X 278      37.996  20.341  68.331  0.00  0.00           C
ATOM   4544  HD2 HID X 278      37.365  20.234  69.201  0.00  0.00           H
ATOM   4545  C   HID X 278      41.555  22.526  70.934  0.00  0.00           C
ATOM   4546  O   HID X 278      40.980  23.433  71.508  0.00  0.00           O
ATOM   4547  N   HID X 279      42.760  22.202  71.347  0.00  0.00           N
ATOM   4548  H   HID X 279      43.186  21.437  70.845  0.00  0.00           H
ATOM   4549  CA  HID X 279      43.387  22.537  72.589  0.00  0.00           C
ATOM   4550  HA  HID X 279      42.642  22.753  73.354  0.00  0.00           H
ATOM   4551  CB  HID X 279      44.260  21.374  73.032  0.00  0.00           C
ATOM   4552  HB2 HID X 279      44.913  21.163  72.185  0.00  0.00           H
ATOM   4553  HB3 HID X 279      43.579  20.535  73.175  0.00  0.00           H
ATOM   4554  CG  HID X 279      45.030  21.542  74.344  0.00  0.00           C
ATOM   4555  ND1 HID X 279      44.492  21.706  75.608  0.00  0.00           N
ATOM   4556  HD1 HID X 279      43.511  21.823  75.819  0.00  0.00           H
ATOM   4557  CE1 HID X 279      45.482  21.921  76.441  0.00  0.00           C
ATOM   4558  HE1 HID X 279      45.351  22.031  77.507  0.00  0.00           H
ATOM   4559  NE2 HID X 279      46.656  21.981  75.809  0.00  0.00           N
ATOM   4560  CD2 HID X 279      46.416  21.675  74.478  0.00  0.00           C
ATOM   4561  HD2 HID X 279      47.132  21.683  73.669  0.00  0.00           H
ATOM   4562  C   HID X 279      44.187  23.831  72.481  0.00  0.00           C
ATOM   4563  O   HID X 279      44.256  24.591  73.422  0.00  0.00           O
ATOM   4564  N   SER X 280      44.966  23.900  71.357  0.00  0.00           N
ATOM   4565  H   SER X 280      44.969  23.136  70.697  0.00  0.00           H
ATOM   4566  CA  SER X 280      45.795  25.046  71.068  0.00  0.00           C
ATOM   4567  HA  SER X 280      46.262  25.294  72.021  0.00  0.00           H
ATOM   4568  CB  SER X 280      46.879  24.713  70.020  0.00  0.00           C
ATOM   4569  HB2 SER X 280      46.342  24.564  69.083  0.00  0.00           H
ATOM   4570  HB3 SER X 280      47.329  23.758  70.291  0.00  0.00           H
ATOM   4571  OG  SER X 280      47.699  25.754  69.749  0.00  0.00           O
ATOM   4572  HG  SER X 280      48.253  25.531  68.998  0.00  0.00           H
ATOM   4573  C   SER X 280      44.987  26.265  70.637  0.00  0.00           C
ATOM   4574  O   SER X 280      44.095  26.167  69.814  0.00  0.00           O
ATOM   4575  N   LEU X 281      45.448  27.430  71.198  0.00  0.00           N
ATOM   4576  H   LEU X 281      46.283  27.405  71.765  0.00  0.00           H
ATOM   4577  CA  LEU X 281      44.819  28.720  70.992  0.00  0.00           C
ATOM   4578  HA  LEU X 281      43.749  28.630  70.801  0.00  0.00           H
ATOM   4579  CB  LEU X 281      44.962  29.519  72.341  0.00  0.00           C
ATOM   4580  HB2 LEU X 281      45.927  30.022  72.281  0.00  0.00           H
ATOM   4581  HB3 LEU X 281      45.013  28.889  73.229  0.00  0.00           H
ATOM   4582  CG  LEU X 281      43.837  30.664  72.505  0.00  0.00           C
ATOM   4583  HG  LEU X 281      43.832  31.157  71.533  0.00  0.00           H
ATOM   4584  CD1 LEU X 281      42.408  30.270  72.822  0.00  0.00           C
ATOM   4585 HD11 LEU X 281      41.693  30.949  72.358  0.00  0.00           H
ATOM   4586 HD12 LEU X 281      42.137  29.304  72.396  0.00  0.00           H
ATOM   4587 HD13 LEU X 281      42.297  30.362  73.903  0.00  0.00           H
ATOM   4588  CD2 LEU X 281      44.293  31.758  73.444  0.00  0.00           C
ATOM   4589 HD21 LEU X 281      43.759  32.663  73.153  0.00  0.00           H
ATOM   4590 HD22 LEU X 281      44.118  31.457  74.477  0.00  0.00           H
ATOM   4591 HD23 LEU X 281      45.364  31.933  73.341  0.00  0.00           H
ATOM   4592  C   LEU X 281      45.375  29.524  69.762  0.00  0.00           C
ATOM   4593  O   LEU X 281      44.579  29.953  68.878  0.00  0.00           O
ATOM   4594  N   PRO X 282      46.745  29.641  69.522  0.00  0.00           N
ATOM   4595  CD  PRO X 282      47.793  29.285  70.447  0.00  0.00           C
ATOM   4596  HD2 PRO X 282      47.648  29.686  71.450  0.00  0.00           H
ATOM   4597  HD3 PRO X 282      47.889  28.201  70.509  0.00  0.00           H
ATOM   4598  CG  PRO X 282      49.105  29.924  69.860  0.00  0.00           C
ATOM   4599  HG2 PRO X 282      49.993  29.299  69.945  0.00  0.00           H
ATOM   4600  HG3 PRO X 282      49.227  30.841  70.436  0.00  0.00           H
ATOM   4601  CB  PRO X 282      48.792  30.027  68.345  0.00  0.00           C
ATOM   4602  HB2 PRO X 282      48.975  29.127  67.759  0.00  0.00           H
ATOM   4603  HB3 PRO X 282      49.346  30.860  67.911  0.00  0.00           H
ATOM   4604  CA  PRO X 282      47.292  30.310  68.341  0.00  0.00           C
ATOM   4605  HA  PRO X 282      47.157  31.382  68.482  0.00  0.00           H
ATOM   4606  C   PRO X 282      46.582  29.955  67.071  0.00  0.00           C
ATOM   4607  O   PRO X 282      46.299  30.985  66.409  0.00  0.00           O
ATOM   4608  N   PRO X 283      46.175  28.722  66.645  0.00  0.00           N
ATOM   4609  CD  PRO X 283      46.455  27.386  67.275  0.00  0.00           C
ATOM   4610  HD2 PRO X 283      47.496  27.126  67.083  0.00  0.00           H
ATOM   4611  HD3 PRO X 283      46.158  27.348  68.323  0.00  0.00           H
ATOM   4612  CG  PRO X 283      45.629  26.347  66.588  0.00  0.00           C
ATOM   4613  HG2 PRO X 283      44.620  26.295  66.998  0.00  0.00           H
ATOM   4614  HG3 PRO X 283      46.243  25.449  66.657  0.00  0.00           H
ATOM   4615  CB  PRO X 283      45.564  26.923  65.141  0.00  0.00           C
ATOM   4616  HB2 PRO X 283      44.650  26.514  64.711  0.00  0.00           H
ATOM   4617  HB3 PRO X 283      46.455  26.776  64.530  0.00  0.00           H
ATOM   4618  CA  PRO X 283      45.566  28.450  65.308  0.00  0.00           C
ATOM   4619  HA  PRO X 283      46.181  28.986  64.585  0.00  0.00           H
ATOM   4620  C   PRO X 283      44.158  29.013  65.277  0.00  0.00           C
ATOM   4621  O   PRO X 283      43.787  29.380  64.151  0.00  0.00           O
ATOM   4622  N   VAL X 284      43.403  29.103  66.342  0.00  0.00           N
ATOM   4623  H   VAL X 284      43.751  28.798  67.239  0.00  0.00           H
ATOM   4624  CA  VAL X 284      42.104  29.765  66.244  0.00  0.00           C
ATOM   4625  HA  VAL X 284      41.649  29.866  65.258  0.00  0.00           H
ATOM   4626  CB  VAL X 284      41.022  28.971  66.982  0.00  0.00           C
ATOM   4627  HB  VAL X 284      41.083  27.916  66.716  0.00  0.00           H
ATOM   4628  CG1 VAL X 284      41.135  29.083  68.555  0.00  0.00           C
ATOM   4629 HG11 VAL X 284      40.718  30.029  68.899  0.00  0.00           H
ATOM   4630 HG12 VAL X 284      40.601  28.163  68.795  0.00  0.00           H
ATOM   4631 HG13 VAL X 284      42.176  28.968  68.859  0.00  0.00           H
ATOM   4632  CG2 VAL X 284      39.681  29.522  66.552  0.00  0.00           C
ATOM   4633 HG21 VAL X 284      39.690  30.580  66.817  0.00  0.00           H
ATOM   4634 HG22 VAL X 284      39.629  29.294  65.487  0.00  0.00           H
ATOM   4635 HG23 VAL X 284      38.874  29.046  67.110  0.00  0.00           H
ATOM   4636  C   VAL X 284      42.096  31.219  66.507  0.00  0.00           C
ATOM   4637  O   VAL X 284      41.454  32.008  65.771  0.00  0.00           O
ATOM   4638  N   SER X 285      42.992  31.794  67.331  0.00  0.00           N
ATOM   4639  H   SER X 285      43.580  31.168  67.862  0.00  0.00           H
ATOM   4640  CA  SER X 285      43.146  33.218  67.502  0.00  0.00           C
ATOM   4641  HA  SER X 285      42.183  33.673  67.735  0.00  0.00           H
ATOM   4642  CB  SER X 285      44.074  33.389  68.737  0.00  0.00           C
ATOM   4643  HB2 SER X 285      45.038  32.889  68.641  0.00  0.00           H
ATOM   4644  HB3 SER X 285      43.554  32.982  69.604  0.00  0.00           H
ATOM   4645  OG  SER X 285      44.091  34.832  68.999  0.00  0.00           O
ATOM   4646  HG  SER X 285      43.297  35.002  69.511  0.00  0.00           H
ATOM   4647  C   SER X 285      43.695  33.787  66.228  0.00  0.00           C
ATOM   4648  O   SER X 285      43.433  34.980  65.995  0.00  0.00           O
ATOM   4649  N   LEU X 286      44.408  33.013  65.388  0.00  0.00           N
ATOM   4650  H   LEU X 286      44.602  32.061  65.666  0.00  0.00           H
ATOM   4651  CA  LEU X 286      44.817  33.433  64.042  0.00  0.00           C
ATOM   4652  HA  LEU X 286      45.111  34.482  64.048  0.00  0.00           H
ATOM   4653  CB  LEU X 286      46.102  32.647  63.659  0.00  0.00           C
ATOM   4654  HB2 LEU X 286      45.845  31.600  63.497  0.00  0.00           H
ATOM   4655  HB3 LEU X 286      46.851  32.841  64.426  0.00  0.00           H
ATOM   4656  CG  LEU X 286      46.697  32.979  62.311  0.00  0.00           C
ATOM   4657  HG  LEU X 286      46.034  32.633  61.517  0.00  0.00           H
ATOM   4658  CD1 LEU X 286      47.009  34.523  62.131  0.00  0.00           C
ATOM   4659 HD11 LEU X 286      46.108  35.132  62.197  0.00  0.00           H
ATOM   4660 HD12 LEU X 286      47.521  34.832  63.042  0.00  0.00           H
ATOM   4661 HD13 LEU X 286      47.496  34.754  61.183  0.00  0.00           H
ATOM   4662  CD2 LEU X 286      48.004  32.211  62.199  0.00  0.00           C
ATOM   4663 HD21 LEU X 286      47.805  31.139  62.200  0.00  0.00           H
ATOM   4664 HD22 LEU X 286      48.348  32.378  61.178  0.00  0.00           H
ATOM   4665 HD23 LEU X 286      48.831  32.562  62.817  0.00  0.00           H
ATOM   4666  C   LEU X 286      43.626  33.415  62.981  0.00  0.00           C
ATOM   4667  O   LEU X 286      43.481  34.419  62.377  0.00  0.00           O
ATOM   4668  N   GLN X 287      42.778  32.410  62.966  0.00  0.00           N
ATOM   4669  H   GLN X 287      42.951  31.623  63.574  0.00  0.00           H
ATOM   4670  CA  GLN X 287      41.615  32.267  62.122  0.00  0.00           C
ATOM   4671  HA  GLN X 287      41.871  32.413  61.073  0.00  0.00           H
ATOM   4672  CB  GLN X 287      40.846  30.917  62.265  0.00  0.00           C
ATOM   4673  HB2 GLN X 287      39.922  31.067  61.706  0.00  0.00           H
ATOM   4674  HB3 GLN X 287      40.594  30.802  63.319  0.00  0.00           H
ATOM   4675  CG  GLN X 287      41.518  29.852  61.559  0.00  0.00           C
ATOM   4676  HG2 GLN X 287      42.584  30.016  61.714  0.00  0.00           H
ATOM   4677  HG3 GLN X 287      41.266  29.966  60.505  0.00  0.00           H
ATOM   4678  CD  GLN X 287      41.038  28.503  62.102  0.00  0.00           C
ATOM   4679  OE1 GLN X 287      39.946  27.978  61.782  0.00  0.00           O
ATOM   4680  NE2 GLN X 287      41.857  27.884  62.896  0.00  0.00           N
ATOM   4681 HE21 GLN X 287      41.544  27.048  63.368  0.00  0.00           H
ATOM   4682 HE22 GLN X 287      42.608  28.430  63.293  0.00  0.00           H
ATOM   4683  C   GLN X 287      40.588  33.416  62.319  0.00  0.00           C
ATOM   4684  O   GLN X 287      39.917  33.954  61.448  0.00  0.00           O
ATOM   4685  N   GLY X 288      40.462  33.837  63.619  0.00  0.00           N
ATOM   4686  H   GLY X 288      40.855  33.258  64.349  0.00  0.00           H
ATOM   4687  CA  GLY X 288      39.723  34.969  64.133  0.00  0.00           C
ATOM   4688  HA2 GLY X 288      38.688  34.792  63.841  0.00  0.00           H
ATOM   4689  HA3 GLY X 288      39.925  34.937  65.204  0.00  0.00           H
ATOM   4690  C   GLY X 288      40.303  36.298  63.627  0.00  0.00           C
ATOM   4691  O   GLY X 288      39.554  37.224  63.228  0.00  0.00           O
ATOM   4692  N   GLN X 289      41.633  36.531  63.488  0.00  0.00           N
ATOM   4693  H   GLN X 289      42.294  35.774  63.582  0.00  0.00           H
ATOM   4694  CA  GLN X 289      42.181  37.782  62.919  0.00  0.00           C
ATOM   4695  HA  GLN X 289      41.803  38.582  63.555  0.00  0.00           H
ATOM   4696  CB  GLN X 289      43.709  37.883  63.048  0.00  0.00           C
ATOM   4697  HB2 GLN X 289      44.167  38.697  62.486  0.00  0.00           H
ATOM   4698  HB3 GLN X 289      44.096  36.949  62.641  0.00  0.00           H
ATOM   4699  CG  GLN X 289      44.214  38.042  64.449  0.00  0.00           C
ATOM   4700  HG2 GLN X 289      43.526  37.535  65.125  0.00  0.00           H
ATOM   4701  HG3 GLN X 289      44.349  39.083  64.745  0.00  0.00           H
ATOM   4702  CD  GLN X 289      45.615  37.451  64.571  0.00  0.00           C
ATOM   4703  OE1 GLN X 289      46.567  37.910  64.005  0.00  0.00           O
ATOM   4704  NE2 GLN X 289      45.793  36.604  65.553  0.00  0.00           N
ATOM   4705 HE21 GLN X 289      46.703  36.378  65.929  0.00  0.00           H
ATOM   4706 HE22 GLN X 289      44.947  36.161  65.882  0.00  0.00           H
ATOM   4707  C   GLN X 289      41.858  37.964  61.445  0.00  0.00           C
ATOM   4708  O   GLN X 289      41.786  39.074  60.964  0.00  0.00           O
ATOM   4709  N   LEU X 290      41.457  36.895  60.817  0.00  0.00           N
ATOM   4710  H   LEU X 290      41.589  36.005  61.275  0.00  0.00           H
ATOM   4711  CA  LEU X 290      41.006  36.964  59.405  0.00  0.00           C
ATOM   4712  HA  LEU X 290      41.611  37.707  58.886  0.00  0.00           H
ATOM   4713  CB  LEU X 290      41.185  35.593  58.770  0.00  0.00           C
ATOM   4714  HB2 LEU X 290      40.920  35.649  57.714  0.00  0.00           H
ATOM   4715  HB3 LEU X 290      40.431  34.891  59.126  0.00  0.00           H
ATOM   4716  CG  LEU X 290      42.628  34.989  58.870  0.00  0.00           C
ATOM   4717  HG  LEU X 290      43.041  35.048  59.877  0.00  0.00           H
ATOM   4718  CD1 LEU X 290      42.722  33.507  58.351  0.00  0.00           C
ATOM   4719 HD11 LEU X 290      43.766  33.229  58.497  0.00  0.00           H
ATOM   4720 HD12 LEU X 290      42.103  32.864  58.976  0.00  0.00           H
ATOM   4721 HD13 LEU X 290      42.440  33.521  57.298  0.00  0.00           H
ATOM   4722  CD2 LEU X 290      43.580  35.697  57.894  0.00  0.00           C
ATOM   4723 HD21 LEU X 290      43.734  36.741  58.169  0.00  0.00           H
ATOM   4724 HD22 LEU X 290      44.537  35.178  57.850  0.00  0.00           H
ATOM   4725 HD23 LEU X 290      43.083  35.810  56.931  0.00  0.00           H
ATOM   4726  C   LEU X 290      39.561  37.450  59.325  0.00  0.00           C
ATOM   4727  O   LEU X 290      39.187  38.166  58.394  0.00  0.00           O
ATOM   4728  N   LEU X 291      38.771  37.136  60.342  0.00  0.00           N
ATOM   4729  H   LEU X 291      39.155  36.495  61.021  0.00  0.00           H
ATOM   4730  CA  LEU X 291      37.406  37.688  60.414  0.00  0.00           C
ATOM   4731  HA  LEU X 291      36.946  37.795  59.432  0.00  0.00           H
ATOM   4732  CB  LEU X 291      36.583  36.699  61.353  0.00  0.00           C
ATOM   4733  HB2 LEU X 291      35.518  36.927  61.307  0.00  0.00           H
ATOM   4734  HB3 LEU X 291      36.969  36.792  62.368  0.00  0.00           H
ATOM   4735  CG  LEU X 291      36.670  35.220  60.928  0.00  0.00           C
ATOM   4736  HG  LEU X 291      37.683  34.861  61.108  0.00  0.00           H
ATOM   4737  CD1 LEU X 291      35.750  34.345  61.784  0.00  0.00           C
ATOM   4738 HD11 LEU X 291      36.186  34.343  62.782  0.00  0.00           H
ATOM   4739 HD12 LEU X 291      34.677  34.534  61.730  0.00  0.00           H
ATOM   4740 HD13 LEU X 291      35.835  33.299  61.491  0.00  0.00           H
ATOM   4741  CD2 LEU X 291      36.235  34.951  59.494  0.00  0.00           C
ATOM   4742 HD21 LEU X 291      35.230  35.363  59.404  0.00  0.00           H
ATOM   4743 HD22 LEU X 291      36.799  35.519  58.754  0.00  0.00           H
ATOM   4744 HD23 LEU X 291      36.253  33.929  59.118  0.00  0.00           H
ATOM   4745  C   LEU X 291      37.455  39.073  61.025  0.00  0.00           C
ATOM   4746  O   LEU X 291      36.644  39.932  60.622  0.00  0.00           O
ATOM   4747  N   TRP X 292      38.443  39.479  61.732  0.00  0.00           N
ATOM   4748  H   TRP X 292      39.149  38.823  62.032  0.00  0.00           H
ATOM   4749  CA  TRP X 292      38.739  40.946  62.075  0.00  0.00           C
ATOM   4750  HA  TRP X 292      37.754  41.376  62.258  0.00  0.00           H
ATOM   4751  CB  TRP X 292      39.720  41.062  63.272  0.00  0.00           C
ATOM   4752  HB2 TRP X 292      40.609  40.452  63.111  0.00  0.00           H
ATOM   4753  HB3 TRP X 292      39.267  40.600  64.149  0.00  0.00           H
ATOM   4754  CG  TRP X 292      40.238  42.382  63.707  0.00  0.00           C
ATOM   4755  CD1 TRP X 292      41.515  42.819  63.512  0.00  0.00           C
ATOM   4756  HD1 TRP X 292      42.330  42.266  63.068  0.00  0.00           H
ATOM   4757  NE1 TRP X 292      41.629  44.084  64.107  0.00  0.00           N
ATOM   4758  HE1 TRP X 292      42.464  44.650  64.079  0.00  0.00           H
ATOM   4759  CE2 TRP X 292      40.444  44.434  64.715  0.00  0.00           C
ATOM   4760  CZ2 TRP X 292      40.183  45.597  65.442  0.00  0.00           C
ATOM   4761  HZ2 TRP X 292      40.896  46.407  65.443  0.00  0.00           H
ATOM   4762  CH2 TRP X 292      38.915  45.724  65.960  0.00  0.00           C
ATOM   4763  HH2 TRP X 292      38.618  46.630  66.467  0.00  0.00           H
ATOM   4764  CZ3 TRP X 292      37.950  44.657  65.834  0.00  0.00           C
ATOM   4765  HZ3 TRP X 292      36.934  44.930  66.077  0.00  0.00           H
ATOM   4766  CE3 TRP X 292      38.291  43.462  65.247  0.00  0.00           C
ATOM   4767  HE3 TRP X 292      37.534  42.727  65.017  0.00  0.00           H
ATOM   4768  CD2 TRP X 292      39.521  43.369  64.579  0.00  0.00           C
ATOM   4769  C   TRP X 292      39.227  41.766  60.805  0.00  0.00           C
ATOM   4770  O   TRP X 292      38.904  42.966  60.790  0.00  0.00           O
ATOM   4771  N   ARG X 293      39.933  41.209  59.811  0.00  0.00           N
ATOM   4772  H   ARG X 293      40.291  40.278  59.967  0.00  0.00           H
ATOM   4773  CA  ARG X 293      40.169  41.800  58.451  0.00  0.00           C
ATOM   4774  HA  ARG X 293      40.627  42.780  58.577  0.00  0.00           H
ATOM   4775  CB  ARG X 293      41.196  40.993  57.694  0.00  0.00           C
ATOM   4776  HB2 ARG X 293      40.806  40.058  57.294  0.00  0.00           H
ATOM   4777  HB3 ARG X 293      41.915  40.737  58.472  0.00  0.00           H
ATOM   4778  CG  ARG X 293      41.909  41.887  56.647  0.00  0.00           C
ATOM   4779  HG2 ARG X 293      42.547  42.607  57.161  0.00  0.00           H
ATOM   4780  HG3 ARG X 293      41.184  42.493  56.104  0.00  0.00           H
ATOM   4781  CD  ARG X 293      42.695  41.021  55.618  0.00  0.00           C
ATOM   4782  HD2 ARG X 293      42.062  40.232  55.210  0.00  0.00           H
ATOM   4783  HD3 ARG X 293      43.457  40.475  56.175  0.00  0.00           H
ATOM   4784  NE  ARG X 293      43.235  41.852  54.525  0.00  0.00           N
ATOM   4785  HE  ARG X 293      44.243  41.792  54.543  0.00  0.00           H
ATOM   4786  CZ  ARG X 293      42.660  42.585  53.621  0.00  0.00           C
ATOM   4787  NH1 ARG X 293      41.328  42.492  53.372  0.00  0.00           N
ATOM   4788 HH11 ARG X 293      40.829  43.040  52.686  0.00  0.00           H
ATOM   4789 HH12 ARG X 293      40.747  41.841  53.880  0.00  0.00           H
ATOM   4790  NH2 ARG X 293      43.283  43.424  52.879  0.00  0.00           N
ATOM   4791 HH21 ARG X 293      42.845  43.809  52.055  0.00  0.00           H
ATOM   4792 HH22 ARG X 293      44.278  43.444  53.051  0.00  0.00           H
ATOM   4793  C   ARG X 293      38.840  41.936  57.819  0.00  0.00           C
ATOM   4794  O   ARG X 293      38.454  42.989  57.400  0.00  0.00           O
ATOM   4795  N   GLU X 294      38.031  40.807  57.772  0.00  0.00           N
ATOM   4796  H   GLU X 294      38.470  39.956  58.095  0.00  0.00           H
ATOM   4797  CA  GLU X 294      36.661  40.820  57.087  0.00  0.00           C
ATOM   4798  HA  GLU X 294      36.847  41.089  56.047  0.00  0.00           H
ATOM   4799  CB  GLU X 294      36.089  39.413  57.163  0.00  0.00           C
ATOM   4800  HB2 GLU X 294      35.610  39.278  58.132  0.00  0.00           H
ATOM   4801  HB3 GLU X 294      36.835  38.619  57.166  0.00  0.00           H
ATOM   4802  CG  GLU X 294      35.007  39.042  56.134  0.00  0.00           C
ATOM   4803  HG2 GLU X 294      34.113  39.660  56.212  0.00  0.00           H
ATOM   4804  HG3 GLU X 294      34.750  38.010  56.372  0.00  0.00           H
ATOM   4805  CD  GLU X 294      35.580  39.083  54.662  0.00  0.00           C
ATOM   4806  OE1 GLU X 294      36.348  38.228  54.234  0.00  0.00           O
ATOM   4807  OE2 GLU X 294      35.239  40.015  53.903  0.00  0.00           O
ATOM   4808  C   GLU X 294      35.655  41.831  57.622  0.00  0.00           C
ATOM   4809  O   GLU X 294      34.814  42.308  56.874  0.00  0.00           O
ATOM   4810  N   PHE X 295      35.848  42.236  58.905  0.00  0.00           N
ATOM   4811  H   PHE X 295      36.347  41.508  59.395  0.00  0.00           H
ATOM   4812  CA  PHE X 295      34.904  43.112  59.553  0.00  0.00           C
ATOM   4813  HA  PHE X 295      33.921  42.674  59.377  0.00  0.00           H
ATOM   4814  CB  PHE X 295      35.227  42.949  61.081  0.00  0.00           C
ATOM   4815  HB2 PHE X 295      36.295  42.991  61.296  0.00  0.00           H
ATOM   4816  HB3 PHE X 295      34.746  42.029  61.412  0.00  0.00           H
ATOM   4817  CG  PHE X 295      34.671  44.061  61.852  0.00  0.00           C
ATOM   4818  CD1 PHE X 295      33.276  44.182  62.003  0.00  0.00           C
ATOM   4819  HD1 PHE X 295      32.553  43.665  61.390  0.00  0.00           H
ATOM   4820  CE1 PHE X 295      32.773  44.997  63.063  0.00  0.00           C
ATOM   4821  HE1 PHE X 295      31.727  45.132  63.294  0.00  0.00           H
ATOM   4822  CZ  PHE X 295      33.664  45.793  63.856  0.00  0.00           C
ATOM   4823  HZ  PHE X 295      33.297  46.354  64.702  0.00  0.00           H
ATOM   4824  CE2 PHE X 295      34.999  45.663  63.609  0.00  0.00           C
ATOM   4825  HE2 PHE X 295      35.773  46.173  64.164  0.00  0.00           H
ATOM   4826  CD2 PHE X 295      35.547  44.751  62.714  0.00  0.00           C
ATOM   4827  HD2 PHE X 295      36.622  44.654  62.667  0.00  0.00           H
ATOM   4828  C   PHE X 295      34.893  44.556  59.046  0.00  0.00           C
ATOM   4829  O   PHE X 295      33.880  45.013  58.571  0.00  0.00           O
ATOM   4830  N   PHE X 296      36.099  45.141  58.972  0.00  0.00           N
ATOM   4831  H   PHE X 296      36.925  44.633  59.254  0.00  0.00           H
ATOM   4832  CA  PHE X 296      36.303  46.423  58.340  0.00  0.00           C
ATOM   4833  HA  PHE X 296      35.668  47.144  58.856  0.00  0.00           H
ATOM   4834  CB  PHE X 296      37.764  46.944  58.539  0.00  0.00           C
ATOM   4835  HB2 PHE X 296      37.811  47.945  58.109  0.00  0.00           H
ATOM   4836  HB3 PHE X 296      38.586  46.417  58.054  0.00  0.00           H
ATOM   4837  CG  PHE X 296      38.151  47.223  59.991  0.00  0.00           C
ATOM   4838  CD1 PHE X 296      39.457  47.004  60.419  0.00  0.00           C
ATOM   4839  HD1 PHE X 296      40.112  46.572  59.677  0.00  0.00           H
ATOM   4840  CE1 PHE X 296      39.940  47.458  61.605  0.00  0.00           C
ATOM   4841  HE1 PHE X 296      40.959  47.223  61.877  0.00  0.00           H
ATOM   4842  CZ  PHE X 296      39.123  48.276  62.395  0.00  0.00           C
ATOM   4843  HZ  PHE X 296      39.520  48.768  63.271  0.00  0.00           H
ATOM   4844  CE2 PHE X 296      37.798  48.510  62.072  0.00  0.00           C
ATOM   4845  HE2 PHE X 296      37.120  49.136  62.633  0.00  0.00           H
ATOM   4846  CD2 PHE X 296      37.286  47.955  60.835  0.00  0.00           C
ATOM   4847  HD2 PHE X 296      36.243  48.096  60.593  0.00  0.00           H
ATOM   4848  C   PHE X 296      35.955  46.444  56.887  0.00  0.00           C
ATOM   4849  O   PHE X 296      35.375  47.384  56.371  0.00  0.00           O
ATOM   4850  N   TYR X 297      36.139  45.323  56.121  0.00  0.00           N
ATOM   4851  H   TYR X 297      36.611  44.583  56.620  0.00  0.00           H
ATOM   4852  CA  TYR X 297      35.675  45.221  54.736  0.00  0.00           C
ATOM   4853  HA  TYR X 297      36.049  46.042  54.124  0.00  0.00           H
ATOM   4854  CB  TYR X 297      36.234  43.943  54.099  0.00  0.00           C
ATOM   4855  HB2 TYR X 297      35.823  43.045  54.561  0.00  0.00           H
ATOM   4856  HB3 TYR X 297      37.322  43.887  54.078  0.00  0.00           H
ATOM   4857  CG  TYR X 297      35.844  43.857  52.684  0.00  0.00           C
ATOM   4858  CD1 TYR X 297      36.715  44.353  51.707  0.00  0.00           C
ATOM   4859  HD1 TYR X 297      37.501  45.043  51.975  0.00  0.00           H
ATOM   4860  CE1 TYR X 297      36.473  44.120  50.314  0.00  0.00           C
ATOM   4861  HE1 TYR X 297      37.059  44.527  49.504  0.00  0.00           H
ATOM   4862  CZ  TYR X 297      35.220  43.568  49.876  0.00  0.00           C
ATOM   4863  OH  TYR X 297      34.963  43.236  48.526  0.00  0.00           O
ATOM   4864  HH  TYR X 297      35.535  43.695  47.906  0.00  0.00           H
ATOM   4865  CE2 TYR X 297      34.438  42.981  50.938  0.00  0.00           C
ATOM   4866  HE2 TYR X 297      33.520  42.453  50.723  0.00  0.00           H
ATOM   4867  CD2 TYR X 297      34.721  43.050  52.267  0.00  0.00           C
ATOM   4868  HD2 TYR X 297      34.067  42.540  52.959  0.00  0.00           H
ATOM   4869  C   TYR X 297      34.107  45.258  54.628  0.00  0.00           C
ATOM   4870  O   TYR X 297      33.525  45.976  53.823  0.00  0.00           O
ATOM   4871  N   THR X 298      33.493  44.476  55.467  0.00  0.00           N
ATOM   4872  H   THR X 298      34.035  44.004  56.177  0.00  0.00           H
ATOM   4873  CA  THR X 298      32.082  44.295  55.472  0.00  0.00           C
ATOM   4874  HA  THR X 298      31.686  44.042  54.489  0.00  0.00           H
ATOM   4875  CB  THR X 298      31.774  43.106  56.301  0.00  0.00           C
ATOM   4876  HB  THR X 298      32.273  43.192  57.266  0.00  0.00           H
ATOM   4877  CG2 THR X 298      30.271  42.823  56.526  0.00  0.00           C
ATOM   4878 HG21 THR X 298      29.938  43.431  57.368  0.00  0.00           H
ATOM   4879 HG22 THR X 298      29.658  42.940  55.632  0.00  0.00           H
ATOM   4880 HG23 THR X 298      30.216  41.759  56.752  0.00  0.00           H
ATOM   4881  OG1 THR X 298      32.348  41.980  55.691  0.00  0.00           O
ATOM   4882  HG1 THR X 298      33.235  41.893  56.048  0.00  0.00           H
ATOM   4883  C   THR X 298      31.211  45.474  56.061  0.00  0.00           C
ATOM   4884  O   THR X 298      30.223  45.791  55.372  0.00  0.00           O
ATOM   4885  N   VAL X 299      31.748  46.228  57.039  0.00  0.00           N
ATOM   4886  H   VAL X 299      32.523  45.842  57.560  0.00  0.00           H
ATOM   4887  CA  VAL X 299      31.247  47.425  57.646  0.00  0.00           C
ATOM   4888  HA  VAL X 299      30.208  47.362  57.970  0.00  0.00           H
ATOM   4889  CB  VAL X 299      32.089  47.698  58.919  0.00  0.00           C
ATOM   4890  HB  VAL X 299      33.151  47.690  58.676  0.00  0.00           H
ATOM   4891  CG1 VAL X 299      31.852  49.110  59.373  0.00  0.00           C
ATOM   4892 HG11 VAL X 299      32.301  49.755  58.618  0.00  0.00           H
ATOM   4893 HG12 VAL X 299      30.780  49.306  59.345  0.00  0.00           H
ATOM   4894 HG13 VAL X 299      32.334  49.349  60.321  0.00  0.00           H
ATOM   4895  CG2 VAL X 299      31.661  46.767  60.111  0.00  0.00           C
ATOM   4896 HG21 VAL X 299      31.528  45.737  59.780  0.00  0.00           H
ATOM   4897 HG22 VAL X 299      32.430  46.828  60.880  0.00  0.00           H
ATOM   4898 HG23 VAL X 299      30.697  47.031  60.546  0.00  0.00           H
ATOM   4899  C   VAL X 299      31.243  48.580  56.665  0.00  0.00           C
ATOM   4900  O   VAL X 299      30.248  49.171  56.276  0.00  0.00           O
ATOM   4901  N   ALA X 300      32.473  48.927  56.193  0.00  0.00           N
ATOM   4902  H   ALA X 300      33.310  48.480  56.540  0.00  0.00           H
ATOM   4903  CA  ALA X 300      32.693  49.791  55.083  0.00  0.00           C
ATOM   4904  HA  ALA X 300      32.478  50.835  55.310  0.00  0.00           H
ATOM   4905  CB  ALA X 300      34.180  49.816  54.644  0.00  0.00           C
ATOM   4906  HB1 ALA X 300      34.876  49.870  55.482  0.00  0.00           H
ATOM   4907  HB2 ALA X 300      34.353  48.932  54.031  0.00  0.00           H
ATOM   4908  HB3 ALA X 300      34.330  50.722  54.057  0.00  0.00           H
ATOM   4909  C   ALA X 300      31.700  49.483  53.836  0.00  0.00           C
ATOM   4910  O   ALA X 300      31.167  50.484  53.296  0.00  0.00           O
ATOM   4911  N   SER X 301      31.385  48.244  53.564  0.00  0.00           N
ATOM   4912  H   SER X 301      32.028  47.553  53.923  0.00  0.00           H
ATOM   4913  CA  SER X 301      30.589  48.011  52.384  0.00  0.00           C
ATOM   4914  HA  SER X 301      31.056  48.365  51.464  0.00  0.00           H
ATOM   4915  CB  SER X 301      30.349  46.522  52.203  0.00  0.00           C
ATOM   4916  HB2 SER X 301      29.562  46.324  51.474  0.00  0.00           H
ATOM   4917  HB3 SER X 301      29.874  46.161  53.115  0.00  0.00           H
ATOM   4918  OG  SER X 301      31.495  45.673  51.922  0.00  0.00           O
ATOM   4919  HG  SER X 301      32.165  45.708  52.609  0.00  0.00           H
ATOM   4920  C   SER X 301      29.145  48.655  52.331  0.00  0.00           C
ATOM   4921  O   SER X 301      28.550  48.823  51.326  0.00  0.00           O
ATOM   4922  N   ALA X 302      28.613  48.933  53.513  0.00  0.00           N
ATOM   4923  H   ALA X 302      29.100  48.686  54.363  0.00  0.00           H
ATOM   4924  CA  ALA X 302      27.218  49.311  53.881  0.00  0.00           C
ATOM   4925  HA  ALA X 302      26.674  49.653  53.001  0.00  0.00           H
ATOM   4926  CB  ALA X 302      26.402  48.055  54.330  0.00  0.00           C
ATOM   4927  HB1 ALA X 302      25.345  48.297  54.220  0.00  0.00           H
ATOM   4928  HB2 ALA X 302      26.722  47.272  53.643  0.00  0.00           H
ATOM   4929  HB3 ALA X 302      26.652  47.769  55.352  0.00  0.00           H
ATOM   4930  C   ALA X 302      27.201  50.502  54.810  0.00  0.00           C
ATOM   4931  O   ALA X 302      26.085  50.804  55.232  0.00  0.00           O
ATOM   4932  N   THR X 303      28.312  51.113  55.127  0.00  0.00           N
ATOM   4933  H   THR X 303      29.216  50.735  54.883  0.00  0.00           H
ATOM   4934  CA  THR X 303      28.329  52.386  55.817  0.00  0.00           C
ATOM   4935  HA  THR X 303      27.348  52.609  56.237  0.00  0.00           H
ATOM   4936  CB  THR X 303      29.275  52.328  57.030  0.00  0.00           C
ATOM   4937  HB  THR X 303      30.283  52.308  56.615  0.00  0.00           H
ATOM   4938  CG2 THR X 303      29.075  53.437  58.077  0.00  0.00           C
ATOM   4939 HG21 THR X 303      28.039  53.524  58.405  0.00  0.00           H
ATOM   4940 HG22 THR X 303      29.721  53.133  58.900  0.00  0.00           H
ATOM   4941 HG23 THR X 303      29.497  54.399  57.787  0.00  0.00           H
ATOM   4942  OG1 THR X 303      28.948  51.155  57.723  0.00  0.00           O
ATOM   4943  HG1 THR X 303      29.215  50.396  57.199  0.00  0.00           H
ATOM   4944  C   THR X 303      28.733  53.530  54.937  0.00  0.00           C
ATOM   4945  O   THR X 303      29.437  53.328  53.966  0.00  0.00           O
ATOM   4946  N   GLN X 304      28.126  54.684  55.219  0.00  0.00           N
ATOM   4947  H   GLN X 304      27.470  54.778  55.981  0.00  0.00           H
ATOM   4948  CA  GLN X 304      28.334  56.000  54.501  0.00  0.00           C
ATOM   4949  HA  GLN X 304      28.391  55.714  53.450  0.00  0.00           H
ATOM   4950  CB  GLN X 304      27.131  56.881  54.804  0.00  0.00           C
ATOM   4951  HB2 GLN X 304      27.240  57.819  54.261  0.00  0.00           H
ATOM   4952  HB3 GLN X 304      27.132  57.113  55.869  0.00  0.00           H
ATOM   4953  CG  GLN X 304      25.853  56.333  54.215  0.00  0.00           C
ATOM   4954  HG2 GLN X 304      25.038  56.864  54.707  0.00  0.00           H
ATOM   4955  HG3 GLN X 304      25.734  55.301  54.547  0.00  0.00           H
ATOM   4956  CD  GLN X 304      25.705  56.327  52.717  0.00  0.00           C
ATOM   4957  OE1 GLN X 304      25.349  57.342  52.140  0.00  0.00           O
ATOM   4958  NE2 GLN X 304      26.157  55.284  52.061  0.00  0.00           N
ATOM   4959 HE21 GLN X 304      26.023  55.316  51.061  0.00  0.00           H
ATOM   4960 HE22 GLN X 304      26.553  54.487  52.538  0.00  0.00           H
ATOM   4961  C   GLN X 304      29.573  56.800  54.884  0.00  0.00           C
ATOM   4962  O   GLN X 304      29.815  56.953  56.070  0.00  0.00           O
ATOM   4963  N   ASN X 305      30.268  57.353  53.924  0.00  0.00           N
ATOM   4964  H   ASN X 305      29.987  57.312  52.954  0.00  0.00           H
ATOM   4965  CA  ASN X 305      31.452  58.217  54.057  0.00  0.00           C
ATOM   4966  HA  ASN X 305      31.898  58.241  53.062  0.00  0.00           H
ATOM   4967  CB  ASN X 305      30.952  59.613  54.542  0.00  0.00           C
ATOM   4968  HB2 ASN X 305      31.774  60.324  54.623  0.00  0.00           H
ATOM   4969  HB3 ASN X 305      30.630  59.539  55.581  0.00  0.00           H
ATOM   4970  CG  ASN X 305      30.045  60.317  53.596  0.00  0.00           C
ATOM   4971  OD1 ASN X 305      30.550  60.848  52.585  0.00  0.00           O
ATOM   4972  ND2 ASN X 305      28.763  60.393  53.843  0.00  0.00           N
ATOM   4973 HD21 ASN X 305      28.175  61.080  53.393  0.00  0.00           H
ATOM   4974 HD22 ASN X 305      28.527  60.004  54.744  0.00  0.00           H
ATOM   4975  C   ASN X 305      32.594  57.700  55.020  0.00  0.00           C
ATOM   4976  O   ASN X 305      33.374  58.409  55.613  0.00  0.00           O
ATOM   4977  N   PHE X 306      32.619  56.416  55.284  0.00  0.00           N
ATOM   4978  H   PHE X 306      32.158  55.901  54.548  0.00  0.00           H
ATOM   4979  CA  PHE X 306      33.602  55.755  56.233  0.00  0.00           C
ATOM   4980  HA  PHE X 306      33.233  55.975  57.235  0.00  0.00           H
ATOM   4981  CB  PHE X 306      33.437  54.201  56.101  0.00  0.00           C
ATOM   4982  HB2 PHE X 306      33.742  53.899  55.099  0.00  0.00           H
ATOM   4983  HB3 PHE X 306      32.361  54.033  56.159  0.00  0.00           H
ATOM   4984  CG  PHE X 306      34.130  53.313  57.130  0.00  0.00           C
ATOM   4985  CD1 PHE X 306      33.418  52.724  58.223  0.00  0.00           C
ATOM   4986  HD1 PHE X 306      32.463  53.160  58.475  0.00  0.00           H
ATOM   4987  CE1 PHE X 306      34.049  51.770  59.091  0.00  0.00           C
ATOM   4988  HE1 PHE X 306      33.474  51.435  59.942  0.00  0.00           H
ATOM   4989  CZ  PHE X 306      35.283  51.243  58.753  0.00  0.00           C
ATOM   4990  HZ  PHE X 306      35.708  50.466  59.372  0.00  0.00           H
ATOM   4991  CE2 PHE X 306      35.907  51.685  57.571  0.00  0.00           C
ATOM   4992  HE2 PHE X 306      36.723  51.026  57.316  0.00  0.00           H
ATOM   4993  CD2 PHE X 306      35.423  52.792  56.819  0.00  0.00           C
ATOM   4994  HD2 PHE X 306      35.928  53.175  55.945  0.00  0.00           H
ATOM   4995  C   PHE X 306      35.099  56.135  56.036  0.00  0.00           C
ATOM   4996  O   PHE X 306      36.009  55.722  56.822  0.00  0.00           O
ATOM   4997  N   THR X 307      35.587  56.715  54.847  0.00  0.00           N
ATOM   4998  H   THR X 307      34.946  56.741  54.066  0.00  0.00           H
ATOM   4999  CA  THR X 307      37.032  57.049  54.670  0.00  0.00           C
ATOM   5000  HA  THR X 307      37.643  56.439  55.336  0.00  0.00           H
ATOM   5001  CB  THR X 307      37.589  56.727  53.292  0.00  0.00           C
ATOM   5002  HB  THR X 307      38.639  57.019  53.321  0.00  0.00           H
ATOM   5003  CG2 THR X 307      37.307  55.166  53.029  0.00  0.00           C
ATOM   5004 HG21 THR X 307      37.911  54.599  53.738  0.00  0.00           H
ATOM   5005 HG22 THR X 307      36.271  54.854  53.161  0.00  0.00           H
ATOM   5006 HG23 THR X 307      37.650  54.937  52.020  0.00  0.00           H
ATOM   5007  OG1 THR X 307      36.888  57.330  52.271  0.00  0.00           O
ATOM   5008  HG1 THR X 307      36.044  56.878  52.210  0.00  0.00           H
ATOM   5009  C   THR X 307      37.395  58.399  55.169  0.00  0.00           C
ATOM   5010  O   THR X 307      38.597  58.842  55.021  0.00  0.00           O
ATOM   5011  N   GLN X 308      36.466  59.155  55.779  0.00  0.00           N
ATOM   5012  H   GLN X 308      35.528  58.783  55.744  0.00  0.00           H
ATOM   5013  CA  GLN X 308      36.599  60.550  56.296  0.00  0.00           C
ATOM   5014  HA  GLN X 308      37.670  60.723  56.397  0.00  0.00           H
ATOM   5015  CB  GLN X 308      36.016  61.529  55.313  0.00  0.00           C
ATOM   5016  HB2 GLN X 308      36.609  61.458  54.401  0.00  0.00           H
ATOM   5017  HB3 GLN X 308      36.124  62.574  55.603  0.00  0.00           H
ATOM   5018  CG  GLN X 308      34.560  61.306  54.915  0.00  0.00           C
ATOM   5019  HG2 GLN X 308      33.818  61.153  55.699  0.00  0.00           H
ATOM   5020  HG3 GLN X 308      34.577  60.389  54.326  0.00  0.00           H
ATOM   5021  CD  GLN X 308      34.043  62.335  53.885  0.00  0.00           C
ATOM   5022  OE1 GLN X 308      34.622  62.757  52.895  0.00  0.00           O
ATOM   5023  NE2 GLN X 308      32.819  62.763  54.005  0.00  0.00           N
ATOM   5024 HE21 GLN X 308      32.428  63.170  53.168  0.00  0.00           H
ATOM   5025 HE22 GLN X 308      32.259  62.361  54.744  0.00  0.00           H
ATOM   5026  C   GLN X 308      36.006  60.674  57.736  0.00  0.00           C
ATOM   5027  O   GLN X 308      35.314  59.836  58.254  0.00  0.00           O
ATOM   5028  N   MET X 309      36.193  61.887  58.302  0.00  0.00           N
ATOM   5029  H   MET X 309      36.571  62.644  57.750  0.00  0.00           H
ATOM   5030  CA  MET X 309      35.567  62.284  59.601  0.00  0.00           C
ATOM   5031  HA  MET X 309      35.609  61.472  60.328  0.00  0.00           H
ATOM   5032  CB  MET X 309      36.244  63.559  60.191  0.00  0.00           C
ATOM   5033  HB2 MET X 309      35.732  64.478  59.905  0.00  0.00           H
ATOM   5034  HB3 MET X 309      37.238  63.680  59.762  0.00  0.00           H
ATOM   5035  CG  MET X 309      36.327  63.464  61.689  0.00  0.00           C
ATOM   5036  HG2 MET X 309      37.016  62.681  62.004  0.00  0.00           H
ATOM   5037  HG3 MET X 309      35.352  63.377  62.169  0.00  0.00           H
ATOM   5038  SD  MET X 309      37.057  64.960  62.358  0.00  0.00           S
ATOM   5039  CE  MET X 309      35.927  66.321  61.893  0.00  0.00           C
ATOM   5040  HE1 MET X 309      35.874  66.553  60.829  0.00  0.00           H
ATOM   5041  HE2 MET X 309      34.919  66.055  62.212  0.00  0.00           H
ATOM   5042  HE3 MET X 309      36.223  67.210  62.450  0.00  0.00           H
ATOM   5043  C   MET X 309      34.095  62.543  59.417  0.00  0.00           C
ATOM   5044  O   MET X 309      33.281  61.998  60.165  0.00  0.00           O
ATOM   5045  N   ALA X 310      33.780  63.448  58.417  0.00  0.00           N
ATOM   5046  H   ALA X 310      34.591  63.827  57.951  0.00  0.00           H
ATOM   5047  CA  ALA X 310      32.449  64.102  58.194  0.00  0.00           C
ATOM   5048  HA  ALA X 310      32.156  64.410  59.198  0.00  0.00           H
ATOM   5049  CB  ALA X 310      32.656  65.276  57.225  0.00  0.00           C
ATOM   5050  HB1 ALA X 310      31.693  65.586  56.817  0.00  0.00           H
ATOM   5051  HB2 ALA X 310      33.124  66.099  57.764  0.00  0.00           H
ATOM   5052  HB3 ALA X 310      33.147  64.845  56.352  0.00  0.00           H
ATOM   5053  C   ALA X 310      31.465  63.147  57.540  0.00  0.00           C
ATOM   5054  O   ALA X 310      31.773  62.468  56.548  0.00  0.00           O
ATOM   5055  N   GLY X 311      30.226  63.133  58.030  0.00  0.00           N
ATOM   5056  H   GLY X 311      30.112  63.721  58.843  0.00  0.00           H
ATOM   5057  CA  GLY X 311      29.017  62.327  57.600  0.00  0.00           C
ATOM   5058  HA2 GLY X 311      28.118  62.574  58.164  0.00  0.00           H
ATOM   5059  HA3 GLY X 311      29.022  62.428  56.515  0.00  0.00           H
ATOM   5060  C   GLY X 311      29.271  60.804  57.710  0.00  0.00           C
ATOM   5061  O   GLY X 311      28.477  60.028  57.167  0.00  0.00           O
ATOM   5062  N   ASN X 312      30.249  60.412  58.515  0.00  0.00           N
[truncated: 248,934 more chars]
