# Supplementary material for: Magnetosensitivity of tightly bound radical pairs in cryptochrome is enabled by the quantum Zeno effect
Source: Nat Commun. 2024 Dec 30;15:10823. doi: 10.1038/s41467-024-55124-x (PMC11686217; doi:10.1038/s41467-024-55124-x)
Supplement: Supplementary file 6 — Source Data [file 41467_2024_55124_MOESM6_ESM.zip]

Archive with 107 entries (106 files):
- Source_Data/figure_1d_Trajectory1.txt
- Source_Data/figure_1d_Trajectory2.txt
- Source_Data/figure_2a.txt
- Source_Data/figure_2b.txt
- Source_Data/figure_2c.txt
- Source_Data/figure_3.txt
- Source_Data/figure_4_0.txt
- Source_Data/figure_4_1.txt
- Source_Data/figure_4_2.txt
- Source_Data/figure_4_3.txt
- Source_Data/figure_4_4.txt
- Source_Data/figure_4_5.txt
- Source_Data/figure_5a.txt
- Source_Data/figure_5b.txt
- Source_Data/figure_5c.txt
- Source_Data/figure_5d.txt
- Source_Data/figure_5e.txt
- Source_Data/figure_5f.txt
- Source_Data/figure_6a.txt
- Source_Data/figure_6b.txt
- Source_Data/supplementary/
- Source_Data/supplementary/fig_s10_b0.txt
- Source_Data/supplementary/fig_s10_chi.txt
- Source_Data/supplementary/fig_s11a.txt
- Source_Data/supplementary/fig_s11b.txt
- Source_Data/supplementary/fig_s12a.txt
- Source_Data/supplementary/fig_s12b.txt
- Source_Data/supplementary/fig_s16_HEOM_AFR_x2tauc_1.txt
- Source_Data/supplementary/fig_s16_HEOM_AFR_x2tauc_10.txt
- Source_Data/supplementary/fig_s16_HEOM_AFR_x2tauc_10e-1.txt
- Source_Data/supplementary/fig_s16_HEOM_EED_x2tauc_1.txt
- Source_Data/supplementary/fig_s16_HEOM_EED_x2tauc_10.txt
- Source_Data/supplementary/fig_s16_HEOM_EED_x2tauc_10e-1.txt
- Source_Data/supplementary/fig_s16_HEOM_EXR_x2tauc_1.txt
- Source_Data/supplementary/fig_s16_HEOM_EXR_x2tauc_10.txt
- Source_Data/supplementary/fig_s16_HEOM_EXR_x2tauc_10e-1.txt
- Source_Data/supplementary/fig_s16_kS.txt
- Source_Data/supplementary/fig_s16_NZ_AFR_x2tauc_1.txt
- Source_Data/supplementary/fig_s16_NZ_AFR_x2tauc_10.txt
- Source_Data/supplementary/fig_s16_NZ_AFR_x2tauc_10e-1.txt
- Source_Data/supplementary/fig_s16_NZ_EED_x2tauc_1.txt
- Source_Data/supplementary/fig_s16_NZ_EED_x2tauc_10.txt
- Source_Data/supplementary/fig_s16_NZ_EED_x2tauc_10e-1.txt
- Source_Data/supplementary/fig_s16_NZ_EXR_x2tauc_1.txt
- Source_Data/supplementary/fig_s16_NZ_EXR_x2tauc_10.txt
- Source_Data/supplementary/fig_s16_NZ_EXR_x2tauc_10e-1.txt
- Source_Data/supplementary/fig_s17_HEOM_xFR_x2tauc_1.txt
- Source_Data/supplementary/fig_s17_HEOM_xFR_x2tauc_10.txt
- Source_Data/supplementary/fig_s17_HEOM_xFR_x2tauc_10e-1.txt
- Source_Data/supplementary/fig_s17_kS.txt
- Source_Data/supplementary/fig_s17_NZ_xFR_x2tauc_1.txt
- Source_Data/supplementary/fig_s17_NZ_xFR_x2tauc_10.txt
- Source_Data/supplementary/fig_s17_NZ_xFR_x2tauc_10e-1.txt
- Source_Data/supplementary/figure_s1.txt
- Source_Data/supplementary/figure_s10.txt
- Source_Data/supplementary/figure_s12a.txt
- Source_Data/supplementary/figure_s12b.txt
- Source_Data/supplementary/figure_s15.txt
- Source_Data/supplementary/figure_s16_AFR_x2tauc_1.txt
- Source_Data/supplementary/figure_s16_AFR_x2tauc_10.txt
- Source_Data/supplementary/figure_s16_AFR_x2tauc_10e-1.txt
- Source_Data/supplementary/figure_s16_EED_x2tauc_1.txt
- Source_Data/supplementary/figure_s16_EED_x2tauc_10.txt
- Source_Data/supplementary/figure_s16_EED_x2tauc_10e-1.txt
- Source_Data/supplementary/figure_s16_EXR_x2tauc_1.txt
- Source_Data/supplementary/figure_s16_EXR_x2tauc_10.txt
- Source_Data/supplementary/figure_s16_EXR_x2tauc_10e-1.txt
- Source_Data/supplementary/figure_s17.txt
- Source_Data/supplementary/figure_s17_x2tauc_1.txt
- Source_Data/supplementary/figure_s17_x2tauc_10.txt
- Source_Data/supplementary/figure_s17_x2tauc_10e-1.txt
- Source_Data/supplementary/figure_s2b.txt
- Source_Data/supplementary/figure_s2c.txt
- Source_Data/supplementary/figure_s3a.txt
- Source_Data/supplementary/figure_s3b.txt
- Source_Data/supplementary/figure_s3c.txt
- Source_Data/supplementary/figure_s3d.txt
- Source_Data/supplementary/figure_s4_1spins.txt
- Source_Data/supplementary/figure_s4_2spins.txt
- Source_Data/supplementary/figure_s4_3spins.txt
- Source_Data/supplementary/figure_s4_4spins.txt
- Source_Data/supplementary/figure_s4_5spins.txt
- Source_Data/supplementary/figure_s5_1spins.txt
- Source_Data/supplementary/figure_s5_2spins.txt
- Source_Data/supplementary/figure_s5_3spins.txt
- Source_Data/supplementary/figure_s5_4spins.txt
- Source_Data/supplementary/figure_s5_5spins.txt
- Source_Data/supplementary/figure_s6_0.txt
- Source_Data/supplementary/figure_s6_1.txt
- Source_Data/supplementary/figure_s6_10.txt
- Source_Data/supplementary/figure_s6_11.txt
- Source_Data/supplementary/figure_s6_2.txt
- Source_Data/supplementary/figure_s6_3.txt
- Source_Data/supplementary/figure_s6_4.txt
- Source_Data/supplementary/figure_s6_5.txt
- Source_Data/supplementary/figure_s6_6.txt
- Source_Data/supplementary/figure_s6_7.txt
- Source_Data/supplementary/figure_s6_8.txt
- Source_Data/supplementary/figure_s6_9.txt
- Source_Data/supplementary/figure_s7a.txt
- Source_Data/supplementary/figure_s7b.txt
- Source_Data/supplementary/figure_s7c.txt
- Source_Data/supplementary/figure_s7d.txt
- Source_Data/supplementary/figure_s8a.txt
- Source_Data/supplementary/figure_s8b.txt
- Source_Data/supplementary/figure_s9a.txt
- Source_Data/supplementary/figure_s9b.txt
