# Supplementary material for: Magnetosensitivity of tightly bound radical pairs in cryptochrome is enabled by the quantum Zeno effect
Source: Nat Commun. 2024 Dec 30;15:10823. doi: 10.1038/s41467-024-55124-x (PMC11686217; doi:10.1038/s41467-024-55124-x)
Supplement: Supplementary file 6 — Source Data [file 41467_2024_55124_MOESM6_ESM.zip › Source_Data/figure_1d_Trajectory1.txt]

x-displacement (\AA)	Probability Density	y-displacement (\AA)	Probability Density	z-displacement (\AA)	Probability Density
2.5459460642771425	0.0004342983547941174	-3.0930416791608284	0.0009154327064773754	-2.8385777477109433	0.000412274507567975
2.5919973554672295	0.0	-3.049346495760705	0.0	-2.790066380568743	0.0008245490151359574
2.6380486466573174	0.0	-3.0056513123605826	0.0	-2.7415550134265425	0.0
2.6840999378474057	0.0	-2.96195612896046	0.0	-2.6930436462843415	0.0
2.7301512290374927	0.0	-2.9182609455603368	0.0009154327064773754	-2.644532279142141	0.0004122745075679788
2.776202520227581	0.0	-2.8745657621602136	0.0004577163532386924	-2.5960209119999407	0.0020613725378398748
2.822253811417669	0.0	-2.830870578760091	0.0004577163532386877	-2.5475095448577405	0.0
2.868305102607757	0.0	-2.787175395359968	0.0	-2.4989981777155403	0.002885921552975852
2.9143563937978447	0.0	-2.7434802119598447	0.0018308654129547508	-2.45048681057334	0.0020613725378398748
2.960407684987932	0.0	-2.699785028559722	0.0	-2.401975443431139	0.0016490980302719
3.0064589761780205	0.0	-2.6560898451596	0.0009154327064773754	-2.3534640762889385	0.003710470568111775
3.052510267368108	0.0	-2.6123946617594767	0.0018308654129547692	-2.3049527091467374	0.002885921552975852
3.098561558558196	0.001302895064382352	-2.568699478359353	0.0027462981194321255	-2.2564413420045377	0.00577184310595165
3.144612849748284	0.0008685967095882348	-2.5250042949592304	0.004119447179148231	-2.207929974862337	0.01030686268919947
3.190664140938371	0.0030400884835588217	-2.481309111559108	0.0022885817661934386	-2.159418607720137	0.014429607764879124
3.2367154321284595	0.0017371934191764695	-2.4376139281589846	0.002288581766193462	-2.1109072405779363	0.0131927842421752
3.282766723318547	0.003040088483558851	-2.3939187447588615	0.0041194471791481885	-2.062395873435736	0.016903254810286976
3.3288180145086343	0.005211580257529408	-2.3502235613587388	0.004119447179148231	-2.013884506293535	0.02597329397678254
3.3748693056987222	0.006948773676705878	-2.306528377958616	0.005034879885625564	-1.9653731391513347	0.0284469410221904
3.42092059688881	0.015200442417794108	-2.2628331945584934	0.005034879885625615	-1.9168617720091343	0.0428765487870694
3.4669718880788984	0.015634740772588224	-2.2191380111583703	0.005034879885625564	-1.8683504048669335	0.05029748992329318
3.5130231792689854	0.023017812804088444	-2.175442827758247	0.006865745298580386	-1.819839037724733	0.06390254867303642
3.5590744704590738	0.029532288125999697	-2.1317476443581245	0.005950312592102941	-1.7713276705825327	0.082454901513595
3.6051257616491617	0.04603562560817689	-2.088052460958002	0.007323461651819077	-1.7228163034403323	0.08781447011197907
3.6511770528392486	0.06818484170267643	-2.044357277557878	0.008238894358296377	-1.674304936298132	0.11626141113416948
3.6972283440293374	0.10292871008620583	-2.0006620941577555	0.00961204341801249	-1.6257935691559315	0.13769968552770365
3.743279635219425	0.1372382801149424	-1.9569669107576328	0.01281605789068332	-1.5772822020137307	0.1677957245801666
3.7893309264095127	0.17154785014367468	-1.9132717273575095	0.01647778871659284	-1.5287708348715308	0.20861090082939632
3.8353822175996006	0.25927611781209053	-1.8695765439573873	0.019681803189263672	-1.48025946772933	0.22097913605643463
3.881433508789688	0.30270595329149985	-1.825881360557264	0.02197038495545712	-1.4317481005871295	0.25231199863160186
3.927484799979776	0.34439859535173506	-1.7821861771571412	0.016935505069831533	-1.3832367334449291	0.2741625475327034
3.973536091169864	0.4260466860530333	-1.738490993757018	0.030209279313753543	-1.3347253663027288	0.3108549787062546
4.019587382359951	0.4651335379844952	-1.6947958103568954	0.02563211578136664	-1.286213999160528	0.358266547076572
4.06563867355004	0.5176836389145929	-1.6511006269567723	0.022428101308695807	-1.2377026320183275	0.37764344893226504
4.111689964740127	0.5684965464255052	-1.6074054435566496	0.03295557743318568	-1.1891912648761271	0.4085640369998652
4.157741255930215	0.644498758514464	-1.5637102601565265	0.035244159199379135	-1.1406798977339268	0.45144058578693264
4.203792547120303	0.6905343841226533	-1.5200150767564036	0.05034879885625589	-1.092168530591726	0.4934925855588683
4.24984383831039	0.80562344814308	-1.4763198933562807	0.044856202617391615	-1.043657163449526	0.535544585330802
4.2958951295004795	0.8929174174567139	-1.432624709956158	0.05172194791597197	-0.9951457963073251	0.5631669773378538
4.341946420690566	0.996714724252509	-1.3889295265560349	0.061791707687223155	-0.9466344291651247	0.588727996807071
4.387997711880654	1.1078951030797828	-1.345234343155912	0.06728430392608743	-0.8981230620229245	0.643560506313612
4.434049003070742	1.150456341849628	-1.301539159755789	0.0681997366325648	-0.8496116948807239	0.6542796435103764
4.480100294260829	1.20474363619887	-1.2578439763556664	0.07689634734409992	-0.8011003277385234	0.6501568984346966
4.526151585450918	1.2108238131660107	-1.2141487929555432	0.09520500147364752	-0.7525889605963229	0.6955070942671803
4.572202876641005	1.215166796713952	-1.1704536095554203	0.11122507383700168	-0.7040775934541226	0.7161208196455726
4.618254167831092	1.1387302862701647	-1.1267584261552974	0.1418920695039932	-0.655566226311922	0.6946825452520378
4.664305459021181	1.079231411663392	-1.0830632427551743	0.14234978585723332	-0.6070548591697216	0.7223049372590988
4.710356750211268	0.9789084917059312	-1.0393680593550516	0.17118591611126918	-0.5585434920275212	0.7144717216153006
4.7564080414013565	0.9111579483580671	-0.9956728759549288	0.21100723884303715	-0.5100321248853206	0.676542466919047
4.802459332591444	0.8012804645951542	-0.9519776925548058	0.2599828886395746	-0.4615207577431202	0.6740688198736453
4.848510623781532	0.6844542071555224	-0.908282509154683	0.3135357019685043	-0.41300939060091973	0.6852002315779745
4.89456191497162	0.5719709332638581	-0.86458732575456	0.3634267844715181	-0.3644980234587192	0.6237713299503462
4.940613206161707	0.5046546882707595	-0.8208921423544371	0.4275070739249386	-0.3159866563165188	0.6072803496476328
4.986664497351796	0.37783956867088575	-0.7771969589543141	0.4975376759704535	-0.2674752891743184	0.5800702321481409
5.032715788541882	0.3148663072257381	-0.7335017755541912	0.6041855862750739	-0.21896392203211776	0.5413164284367512
5.078767079731971	0.23191532146005644	-0.6898065921540684	0.69755972233576	-0.1704525548899174	0.48689619343778295
5.124818370922059	0.17067925343408977	-0.6461114087539456	0.8069539307598147	-0.121941187747717	0.4819488993469628
5.170869662112145	0.13028950643823395	-0.6024162253538226	0.9465574184976061	-0.07342982060551638	0.4225813702571744
5.216920953302234	0.0951113396999126	-0.5587210419536996	1.0294040784338188	-0.02491845346331578	0.3867134880987605
5.262972244492322	0.0864253726040302	-0.5150258585535769	1.2230180958537735	0.02359291367888461	0.3660997627203652
5.309023535682409	0.04473273054379366	-0.4713306751534538	1.2683320148244164	0.072104280821085	0.33435462563762774
5.355074826872498	0.033875271673941484	-0.4276354917533309	1.343855213108787	0.1206156479632856	0.2811712141613589
5.401126118062585	0.02171491773970566	-0.383940308353208	1.4514185561198931	0.169127015105486	0.26880297893432215
5.4471774092526735	0.020846321030117833	-0.3402451249530851	1.4047314880895327	0.2176383822476864	0.25313654764673665
5.493228700442761	0.01129175722464716	-0.296549941552962	1.4207515604528866	0.266149749389887	0.20654952829155548
5.539279991632849	0.011291757224646941	-0.2528547581528391	1.3607907181786323	0.31466111653208734	0.18140078332991064
5.585331282822937	0.009988862160264797	-0.20915957475271615	1.1506989120420608	0.3631724836742878	0.15460294033799063
5.631382574013024	0.007817370386294037	-0.16546439135259328	1.050459030682799	0.4116838508164884	0.14800654821690304
5.677433865203112	0.006514475321911824	-0.12176920795247036	0.8797308309247578	0.4601952179586888	0.1125509405660582
5.7234851563932	0.004342983547941216	-0.07807402455234745	0.702136885868154	0.5087065851008892	0.1088404699979454
5.769536447583288	0.0034743868383529048	-0.03437884115222456	0.5721454415483596	0.5572179522430898	0.09688450927847411
5.815587738773376	0.0034743868383529724	0.009316342247898346	0.4334573865170417	0.6057293193852904	0.0742094113622355
5.861639029963463	0.0017371934191764526	0.053011525648021245	0.319486014560604	0.6542406865274908	0.0754462348849401
5.907690321153552	0.0034743868383529724	0.09670670904814416	0.2448782489827004	0.7027520536696912	0.06060435261249232
5.953741612343639	0.000868596709588243	0.14040189244826706	0.16569331987240493	0.7512634208118918	0.0544202349989727
5.999792903533727	0.0026057901287646792	0.18409707584839	0.11168279019024092	0.7997747879540922	0.04535019583247767
6.0458441947238155	0.0026057901287647287	0.22779225924851287	0.0773540636973382	0.8482861550962925	0.032569686097870025
6.091895485913902	0.0013028950643823396	0.2714874426486358	0.05858769321455262	0.8967975222384931	0.02721011749948635
6.13794677710399	0.002171491773970608	0.3151826260487587	0.032955577433185515	0.9453088893806936	0.02102599988596692
6.183998068294078	0.000868596709588243	0.3588778094488816	0.02471668307488939	0.9938202565228941	0.024736470454078497
6.230049359484166	0.0008685967095882262	0.4025729928490045	0.010527476124489815	1.0423316236650944	0.022262823408670647
6.276100650674254	0.000868596709588243	0.44626817624912735	0.005492596238864308	1.0908429908072947	0.015666431287583195
6.322151941864341	0.0004342983547941132	0.4899633596492503	0.0022885817661934386	1.1393543579494951	0.014017333257311148
6.3682032330544285	0.000868596709588243	0.5336585430493732	0.004577163532386924	1.187865725091696	0.011131411704335323
6.414254524244517	0.0004342983547941216	0.5773537264494961	0.0027462981194321255	1.2363770922338964	0.004535019583247725
6.460305815434605	0.0004342983547941132	0.621048909849619	0.0004577163532386924	1.2848884593760972	0.00742094113622355
6.506357106624693	0.0004342983547941132	0.6647440932497419	0.0004577163532386877	1.3333998265182971	0.005771843105951756
6.552408397814781	0.0	0.7084392766498648	0.0004577163532386924	1.3819111936604975	0.0065963921210876
6.598459689004868	0.0	0.7521344600499876	0.0013731490597160628	1.430422560802698	0.0032981960605438
6.644510980194956	0.0004342983547941216	0.7958296434501105	0.0009154327064773848	1.4789339279448988	0.0041227450756797495
6.690562271385043	0.0004342983547941216	0.8395248268502334	0.0009154327064773754	1.5274452950870991	0.002885921552975825
6.736613562575132	0.00043429835479410486	0.8832200102503567	0.0004577163532386877	1.5759566622293	0.0020613725378398748
6.78266485376522	0.0	0.9269151936504793	0.00045771635323869697	1.6244680293715	0.0012368235227039476
6.828716144955307	0.0	0.9706103770506019	0.0009154327064773754	1.6729793965137003	0.000412274507567975
6.874767436145395	0.0004342983547941216	1.0143055604507252	0.0004577163532386877	1.7214907636559007	0.001236823522703925
6.920818727335481	0.0	1.0580007438508483	0.0	1.7700021307981015	0.0
6.9668700185255705	0.0	1.1016959272509714	0.0	1.818513497940302	0.000412274507567975
7.012921309715658	0.0004342983547941216	1.145391110651094	0.00045771635323869697	1.8670248650825028	0.0
7.058972600905745	0.0	1.1890862940512168	0.0004577163532386877	1.9155362322247036	0.0
7.105023892095834	0.000868596709588243	1.23278147745134	0.0004577163532386877	1.9640475993669035	0.00041227450756798066
