# Supplementary material for: Magnetosensitivity of tightly bound radical pairs in cryptochrome is enabled by the quantum Zeno effect
Source: Nat Commun. 2024 Dec 30;15:10823. doi: 10.1038/s41467-024-55124-x (PMC11686217; doi:10.1038/s41467-024-55124-x)
Supplement: Supplementary file 6 — Source Data [file 41467_2024_55124_MOESM6_ESM.zip › Source_Data/figure_1d_Trajectory2.txt]

x-displacement (\AA)	Probability Density	y-displacement (\AA)	Probability Density	z-displacement (\AA)	Probability Density
2.2281408520066734	0.0005011878150643443	-3.0685409715454575	0.0003098137673718907	-4.7890357792218765	0.0004422130865209728
2.278022352012396	0.0	-2.987847333518744	0.0	-4.732501947994305	0.0
2.3279038520181174	0.0	-2.9071536954920294	0.0	-4.675968116766736	0.0
2.37778535202384	0.0	-2.826460057465315	0.0	-4.619434285539165	0.0
2.4276668520295615	0.0	-2.7457664194386004	0.0	-4.562900454311594	0.0008844261730419455
2.477548352035284	0.0	-2.665072781411886	0.0003098137673718907	-4.506366623084023	0.0
2.5274298520410055	0.0	-2.584379143385172	0.0	-4.449832791856453	0.0013266392595629184
2.577311352046728	0.0	-2.5036855053584577	0.0006196275347437814	-4.393298960628882	0.0030954916056468574
2.6271928520524495	0.0005011878150643489	-2.422991867331743	0.00030981376737188894	-4.336765129401311	0.0017688523460838912
2.677074352058172	0.0010023756301286886	-2.3422982293050287	0.0	-4.2802312981737405	0.0013266392595629184
2.7269558520638943	0.0005011878150643489	-2.2616045912783145	0.000929441302115672	-4.223697466946168	0.004864343951730777
2.776837352069616	0.0020047512602573768	-2.1809109532516	0.0	-4.167163635718598	0.010170900989982372
2.8267188520753384	0.0010023756301286886	-2.1002173152248855	0.0	-4.110629804491028	0.009286474816940574
2.87660035208106	0.0005011878150643489	-2.019523677198172	0.0003098137673718907	-4.054095973263458	0.01105532716302432
2.9264818520867824	0.003007126890386066	-1.9388300391714572	0.0009294413021156694	-3.9975621420358864	0.022110654326048813
2.9763633520925046	0.002505939075321744	-1.8581364011447428	0.0003098137673718907	-3.9410283108083153	0.028743850623863452
3.0262448520982264	0.00350831470545041	-1.7774427631180287	0.0015490688368594533	-3.884494479580745	0.035377046921678104
3.0761263521039486	0.005513065965707788	-1.6967491250913143	0.0015490688368594487	-3.8279606483531734	0.042894669392534696
3.1260078521096704	0.0035083147054504413	-1.6160554870646	0.0030981376737189066	-3.771426817125603	0.065005323718583
3.1758893521153926	0.002505939075321721	-1.5353618490378855	0.002478510138975125	-3.714892985898032	0.07561843779508753
3.225770852121115	0.00852019285609393	-1.4546682110111715	0.0024785101389751185	-3.6583591546704617	0.09596023977505107
3.2756523521268366	0.00952256848622254	-1.373974572984457	0.0012392550694875627	-3.601825323442891	0.10878441928416016
3.325533852132559	0.011026131931415576	-1.2932809349577428	0.0034079514410907978	-3.54529149221532	0.1432770400327963
3.3754153521382806	0.01202850756154437	-1.2125872969310283	0.004647206510578347	-3.488757660987749	0.17600080843534857
3.425296852144003	0.021551076047766807	-1.131893658904314	0.01022385432327239	-3.4322238297601784	0.20253359362660717
3.4751783521497246	0.025560578568281783	-1.0512000208775996	0.0099140405559005	-3.375689998532608	0.2206643301739672
3.525059852155447	0.031574832349053686	-0.9705063828508856	0.01487106083385075	-3.319156167305037	0.24808154153826767
3.5749413521611686	0.03909264957501886	-0.8898127448241712	0.02354584632026369	-3.262622336077466	0.30247375118034536
3.6248228521668904	0.05713541091733577	-0.8091191067974568	0.03191081803930457	-3.2060885048498955	0.37809218897543767
3.6747043521726126	0.07016629410900821	-0.7284254687707422	0.03345988687616419	-3.1495546736223248	0.39180079465758183
3.7245858521783353	0.08520192856093929	-0.6477318307440281	0.04864076147738682	-3.093020842394754	0.45813275763573136
3.7744673521840566	0.11026131931415575	-0.5670381927173137	0.06196275347437813	-3.036487011167183	0.4696302978852768
3.8243488521897793	0.13782664914269468	-0.4863445546905996	0.08953617877047639	-2.9799531799396126	0.5297712776521295
3.8742303521955006	0.16539197897123512	-0.40565091666388525	0.09170487514207964	-2.923419348712041	0.5846057003807307
3.9241118522012233	0.1889478062792578	-0.32495727863717105	0.09108524760733584	-2.8668855174844707	0.6018520107550439
3.9739933522069455	0.217014323922863	-0.24426364061045655	0.10812500481278926	-2.8103516862569	0.6301536482923962
4.023874852212668	0.23605946089530616	-0.1635700025837421	0.11246239755599632	-2.753817855029329	0.649168811012788
4.073756352218389	0.25159628316230087	-0.08287636455702783	0.09945021932637689	-2.6972840238017586	0.7004655290492263
4.123637852224112	0.2901877449222553	-0.0021827265303135945	0.09666189542002988	-2.6407501925741874	0.690736841145765
4.1735193522298335	0.30572456718925545	0.07851091149640067	0.08333990342303857	-2.5842163613466167	0.6902946280592439
4.223400852235555	0.33629702390817506	0.1592045495231149	0.07435530416925376	-2.5276825301190455	0.6770282354636147
4.273282352241278	0.3603540390312636	0.23989818754982936	0.0728062353323939	-2.471148698891476	0.6858724971940342
4.323163852246999	0.34832553146971934	0.32059182557654387	0.06475107738072515	-2.4146148676639045	0.6593397120027756
4.3730453522527215	0.3778956125585156	0.40128546360325806	0.06722958751970028	-2.358081036436334	0.601409797668523
4.422926852258444	0.4159858865034132	0.4819791016299724	0.07032772519341918	-2.301547205208763	0.5947766013707131
4.472808352264165	0.3999478764213468	0.5626727396566865	0.0898459925378483	-2.245013373981192	0.5642638984007656
4.522689852269888	0.42951795751014304	0.6433663776834009	0.08922636500310452	-2.1884795427536217	0.5231380813543148
4.5725713522756095	0.41949420120886366	0.7240600157101154	0.10874463234753302	-2.1319457115260505	0.4267356284927421
4.622452852281332	0.4530737848181592	0.8047536537368297	0.13445917503940055	-2.07541188029848	0.4134692358971128
4.672334352287054	0.4761284243111356	0.885447291763544	0.1567657662901767	-2.0188780490709086	0.3772077628023928
4.722215852292775	0.45507853607842463	0.9661409297902585	0.1979709973506381	-1.9623442178433383	0.32104670081422876
4.7720973522984975	0.5402804646393632	1.0468345678169724	0.2280229327857115	-1.905810386615768	0.31043358673772525
4.82197885230422	0.5457935306050806	1.1275282058436868	0.2568356131512974	-1.849276555388197	0.2635589995664997
4.871860352309942	0.5898980583307227	1.208221843870401	0.3234455731362539	-1.792742724160626	0.22729752647178175
4.921741852315664	0.5954111242964516	1.2889154818971151	0.3525680672692116	-1.7362088929330552	0.21137785535702663
4.9716233523213855	0.6139550734538217	1.3696091199238296	0.41453082074358966	-1.6796750617054843	0.18042293930055836
5.021504852327109	0.6164610125291435	1.4503027579505439	0.45542623803667925	-1.6231412304779138	0.16715654670492902
5.07138635233283	0.6405180276522435	1.5309963959772583	0.5369072588554806	-1.566607399250343	0.14814138398452703
5.121267852338552	0.6410192154672849	1.6116900340039733	0.5830695101938983	-1.5100735680227724	0.14725695781148507
5.1711493523442735	0.6345037738714712	1.6923836720306875	0.6075447978162776	-1.4535397367952014	0.12470409039891432
5.221030852349996	0.6194681394195296	1.7730773100574015	0.6422439397619293	-1.3970059055676305	0.1224930249663104
5.270912352355719	0.6314966469810738	1.853770948084116	0.6611425795716147	-1.3404720743400595	0.12779958200456215
5.32079385236144	0.6340025860564068	1.9344645861108305	0.6778725230096968	-1.283938243112489	0.10303564915938744
5.3706753523671615	0.6169622003441968	2.0151582241375445	0.6633112759432179	-1.2274044118849183	0.10878441928416016
5.420556852372885	0.5863897436252934	2.095851862164259	0.6190079072090375	-1.1708705806573476	0.10392007533242945
5.470438352378606	0.5678457944679022	2.1765455001909726	0.5585942225715188	-1.114336749429777	0.10303564915938744
5.520319852384329	0.5122139469957598	2.2572391382176873	0.5161497364415698	-1.057802918202206	0.09817130520765674
5.5702013523900495	0.4766296121261999	2.337932776244401	0.42909206781006853	-1.0012690869746355	0.08711597804463232
5.620082852395773	0.4295179575101354	2.418626414271116	0.38231018893691304	-0.9447352557470643	0.08490491261202676
5.669964352401495	0.40145143986654686	2.49932005229783	0.3020684231875934	-0.8882014245194935	0.07606065088160792
5.719845852407216	0.39493599827070336	2.5800136903245448	0.2475412001301379	-0.8316675932919229	0.06279425828597864
5.769727352412939	0.3262732676068882	2.6607073283512594	0.1989004386527538	-0.7751337620643524	0.058814340507290314
5.819608852418661	0.28768180584693875	2.7414009663779737	0.14406340182792915	-0.7185999308367816	0.05881434050728938
5.869490352424383	0.23455589745010896	2.822094604404688	0.10502686713907095	-0.6620660996092105	0.0455479479116602
5.919371852430105	0.1994727503956126	2.902788242431402	0.08488897225989805	-0.6055322683816398	0.0415680301329721
5.9692533524358256	0.18092880123822827	2.9834818804581165	0.05886461580065922	-0.5489984371540689	0.039799177786887546
6.0191348524415496	0.1423373394782738	3.0641755184848307	0.043683741199436577	-0.4924646059264983	0.023879506672132903
6.069016352447271	0.1373254613276328	3.144869156511545	0.0365580245498831	-0.4359307746989276	0.02343729358561156
6.118897852452993	0.09171737015677338	3.2255627945382592	0.02571454269186693	-0.3793969434713569	0.019457375806923107
6.168779352458715	0.075178172259653	3.306256432564973	0.02044770864654478	-0.32286311224378617	0.01591967111475502
6.218660852464438	0.06164610125291325	3.386950070591688	0.01611031590333831	-0.266329281016215	0.01724631037431794
6.26854235247016	0.05212353276669273	3.4676437086184015	0.011463109392759956	-0.20979544978864428	0.010170900989982532
6.318423852475881	0.04560809117085615	3.548337346645116	0.0099140405559005	-0.15326161856107356	0.00928647481694043
6.368305352481603	0.0325772079791818	3.6290309846718314	0.00557664781269397	-0.09672778733350285	0.007517622470856655
6.418186852487326	0.021551076047767192	3.7097246226985456	0.00464720651057836	-0.04019395610593213	0.004422130865209728
6.468068352493048	0.019045136972444743	3.79041826072526	0.0030981376737189066	0.016339875121638592	0.005306557038251757
6.51794985249877	0.01553682226699495	3.8711118987519746	0.0030981376737189066	0.07287370634920931	0.0035377046921677823
6.567831352504491	0.015035634451930596	3.951805536778688	0.002168696371603234	0.12940753757678047	0.003979917778688755
6.617712852510214	0.010023756301286707	4.032499174805403	0.0	0.1859413688043512	0.0030954916056468574
6.667594352515936	0.008019005041029651	4.113192812832117	0.0003098137673718907	0.2424752000319219	0.002211065432604864
6.717475852521658	0.007016629410900695	4.193886450858831	0.0006196275347437814	0.29900903125949263	0.0013266392595629392
6.76735735252738	0.006014253780772239	4.274580088885545	0.000929441302115672	0.3555428624870633	0.0013266392595629184
6.817238852533102	0.0040095025205148255	4.35527372691226	0.0003098137673718907	0.41207669371463407	0.0004422130865209797
6.867120352538824	0.002505939075321677	4.435967364938974	0.0	0.4686105249422048	0.0
6.917001852544546	0.0015035634451930596	4.516661002965688	0.0	0.5251443561697755	0.0008844261730419593
6.966883352550267	0.0040095025205148255	4.597354640992403	0.00030981376737188726	0.5816781873973462	0.0
7.01676485255599	0.0015035634451930062	4.678048279019118	0.0	0.6382120186249174	0.0004422130865209728
7.066646352561712	0.0015035634451930596	4.758741917045832	0.0	0.6947458498524881	0.0
7.116527852567434	0.0	4.839435555072545	0.0	0.7512796810800588	0.0004422130865209728
7.166409352573156	0.0010023756301287066	4.92012919309926	0.0003098137673718907	0.8078135123076293	0.00044221308652098233
