# Supplementary material for: Magnetosensitivity of tightly bound radical pairs in cryptochrome is enabled by the quantum Zeno effect
Source: Nat Commun. 2024 Dec 30;15:10823. doi: 10.1038/s41467-024-55124-x (PMC11686217; doi:10.1038/s41467-024-55124-x)
Supplement: Supplementary file 6 — Source Data [file 41467_2024_55124_MOESM6_ESM.zip › Source_Data/figure_2a.txt]

r / Å	Min $\Delta \Phi_S$	Max. $\Delta \Phi_S$
4.0	1.0551275810913308e-06	2.5853342106030297e-09
4.1	1.4134924053200992e-06	3.490638396386192e-09
4.199999999999999	1.8772411740364259e-06	4.681958740843095e-09
4.299999999999999	2.471603997432348e-06	6.241013626034908e-09
4.3999999999999995	3.225959214418761e-06	8.275799507490023e-09
4.499999999999998	4.173963967721295e-06	1.0917453160258495e-08
4.599999999999998	5.353539634524174e-06	1.432986225860522e-08
4.699999999999998	6.817379640547405e-06	1.8720554099960207e-08
4.799999999999997	8.611041744183145e-06	2.4349704020459884e-08
4.899999999999997	1.0775730381017146e-05	3.15431744682404e-08
4.999999999999997	1.3364042766517842e-05	4.0708880936352054e-08
5.099999999999996	1.6430214593490117e-05	5.2357376836842384e-08
5.199999999999996	2.002931440639455e-05	6.712782598880529e-08
5.299999999999995	2.421636997611276e-05	8.582086611502726e-08
5.399999999999995	2.9045482464611777e-05	1.0944040615065709e-07
5.499999999999995	3.456898225304844e-05	1.3924689310981786e-07
5.599999999999994	4.083665893305638e-05	1.768255892334314e-07
5.699999999999995	4.7895052509645125e-05	2.2417438113458976e-07
5.799999999999994	5.578683015354871e-05	2.8381726165788157e-07
5.899999999999993	6.455024679882099e-05	3.5895173644898137e-07
5.999999999999993	7.421866952201164e-05	4.536411950702146e-07
6.0999999999999925	8.482015144991792e-05	5.730674125861701e-07
6.199999999999992	9.637704295228575e-05	7.238637839065976e-07
6.299999999999991	0.00010890563102334064	9.145612348583632e-07
6.3999999999999915	0.00012241580306016075	1.15816884207684e-06
6.499999999999991	0.00013691073730971032	1.4679374343747054e-06
6.599999999999991	0.00015238662767795216	1.8627094686973766e-06
6.699999999999991	0.00016883245537808317	2.367215970081743e-06
6.79999999999999	0.00018622982291434734	3.014025434844303e-06
6.89999999999999	0.00020455286739887515	3.846295153871887e-06
6.99999999999999	0.00022376826980909093	4.921601180533919e-06
7.099999999999989	0.00024383537451987125	6.317319387494358e-06
7.199999999999989	0.0002647064301885896	8.138261398279306e-06
7.299999999999989	0.00028632695786966894	1.0527624785598017e-05
7.399999999999988	0.00030863624738684814	1.3682870479553993e-05
7.499999999999988	0.0003315679763372936	1.7879012194740168e-05
7.599999999999987	0.0003550509412139635	1.8891529601904045e-05
7.699999999999987	0.00037900988430010496	2.145738650479595e-05
7.799999999999987	0.0004033663960773329	2.4523168051279742e-05
7.899999999999986	0.0004280398692238785	2.839015038805237e-05
7.999999999999986	0.00045294847899324947	3.155509338088891e-05
8.099999999999985	0.0004780101635551842	3.5937246518791266e-05
8.199999999999985	0.000537032217396774	4.095933172171273e-05
8.299999999999985	0.000639527143247054	4.6779426608786756e-05
8.399999999999983	0.0008000989407375286	5.050327236477692e-05
8.499999999999984	0.0010365830116558505	5.481973833572351e-05
8.599999999999984	0.0012452515047799984	6.027914094317022e-05
8.699999999999985	0.0016510219589879194	6.535435911314558e-05
8.799999999999983	0.0020900503637804047	6.930952555241066e-05
8.899999999999983	0.0029085670246110917	7.371694276016305e-05
8.999999999999982	0.003833450018296519	5.60120985604734e-05
9.099999999999982	0.004177378246337821	3.0457011323661853e-05
9.199999999999982	0.0069004674560645685	4.466846492340304e-05
9.299999999999983	0.011102938434551762	3.323164718407878e-05
9.399999999999983	0.00802817067079431	2.323543072360601e-05
9.49999999999998	0.011917409849045352	1.994600888542697e-05
9.59999999999998	0.013124833527923319	3.0450403326914843e-05
9.69999999999998	0.014862696701753608	5.343239743524353e-05
9.79999999999998	0.015311399298155198	8.424809014262458e-05
9.89999999999998	0.011596140503491892	0.00012451926318648998
9.999999999999979	0.011701865653738514	0.00013686171341067976
10.099999999999978	0.010142233868137493	0.00014098465941929372
10.199999999999978	0.007561073925394915	0.00014566613431565845
10.299999999999978	0.0023650638750488395	0.00015219547217258655
10.399999999999977	0.0010594718957440963	0.00015998410048037592
10.499999999999977	0.0010830953709603797	0.00016442313975145728
10.599999999999977	0.0011066980869875453	0.000165129547600118
10.699999999999974	0.001185697065426039	0.00016518017208433378
10.799999999999976	0.001342112696817721	0.00016567290511107502
10.899999999999975	0.0015291996572296407	0.00016438009462971248
10.999999999999975	0.0017479943247018792	0.0001633279562505141
11.099999999999977	0.0019890239154459477	0.00016214644281670187
11.199999999999974	0.002269119357061672	0.0001607034073566327
11.299999999999974	0.002577556978076073	0.00015779126804227328
11.399999999999974	0.0029382075427060173	0.00015357920312741857
11.499999999999973	0.0033449528008727414	0.0001483987370682338
11.599999999999975	0.0037987678740369624	0.0001424743754426805
11.699999999999974	0.004310875792682384	0.00013528126767281545
11.79999999999997	0.004897095275843144	0.0001267404168500963
11.899999999999972	0.005564052938585973	0.00011716204248246598
11.999999999999972	0.006334595387968711	0.00010719436937581261
12.099999999999971	0.0072105849264071376	9.595704270728977e-05
12.19999999999997	0.008206021089235987	8.476831618420277e-05
12.299999999999972	0.008098071966912618	8.122210053856938e-05
12.39999999999997	0.0065670940896814245	7.858291142692764e-05
12.49999999999997	0.004332660342582867	7.648431819029522e-05
12.59999999999997	0.002138308377956033	7.459345450033794e-05
12.69999999999997	0.0016663869652635277	7.302290006452883e-05
12.799999999999969	0.001700205456881182	7.335293037499802e-05
12.89999999999997	0.0017353633348493464	8.288200023290337e-05
12.999999999999968	0.0017721987796643912	9.69312970685865e-05
13.099999999999968	0.0018113319406192624	0.00010921528803578551
13.199999999999967	0.0018540387654309154	0.00012339441725883749
13.299999999999967	0.0019033166143244962	0.00013805332130376047
13.399999999999968	0.001967466216563782	0.00015311967061976128
13.499999999999968	0.002075111495245849	0.00016814370076106977
13.599999999999966	0.0023585382283386747	0.00018256302429281446
13.699999999999966	0.0038003772471639496	0.0001720940028364093
13.799999999999965	0.0056172696595127025	0.00020138075354947382
13.899999999999965	0.009348698318970283	0.0003683661220533485
13.999999999999966	0.008442415286932708	0.00031095200979200377
14.099999999999964	0.006151604655060344	0.00023750014964535326
14.199999999999964	0.004200412379459756	0.0001808724592142763
14.299999999999963	0.003350858996416156	0.00014425038425458503
14.399999999999965	0.0024587660060155225	0.00013202110161547598
14.499999999999963	0.0024283558824081397	0.00014259631397717243
14.599999999999964	0.0024855687175327074	0.00016714474347402641
14.699999999999962	0.002543928339604748	0.00019742095077286692
14.799999999999962	0.002603739178394543	0.00022912474625239043
14.899999999999961	0.0026651756904975676	0.00026214913228582437
14.999999999999961	0.002728351571007412	0.0002939236460667849
15.09999999999996	0.0027933501282287054	0.00032500252667827523
15.199999999999962	0.002860238604130011	0.0003569228608916314
15.29999999999996	0.0029290753346781634	0.00038804829816235786
15.39999999999996	0.0029999135078103284	0.0004184558896139501
15.49999999999996	0.0030728032162592456	0.00044834590726548773
15.599999999999959	0.00314779261478762	0.00047789061585751247
15.69999999999996	0.0032249285884538847	0.0005072674197810212
15.79999999999996	0.0033042571438660767	0.0005365819367425251
15.899999999999958	0.0033858236383393775	0.0005659380182940627
15.999999999999957	0.0034696729116151237	0.0005953627814857809
16.09999999999996	0.003555849357144425	0.0006248731237727401
16.199999999999957	0.003644396954976162	0.0006547287968751286
16.299999999999958	0.0037353592793302054	0.0006849968545273449
16.39999999999996	0.003828779489544451	0.0007157380325973628
16.499999999999957	0.00392470030899246	0.0007470077118940099
16.59999999999996	0.00402316399595079	0.0007788567244156608
16.699999999999953	0.004124212307971484	0.0008113320299895366
16.799999999999955	0.004227886461847408	0.0008444772860692756
16.899999999999956	0.004334227089786008	0.0008783333283419043
16.999999999999954	0.004443274192438576	0.0009129385772843057
17.09999999999995	0.004555067089725126	0.0009483293827938499
17.199999999999953	0.004669644369266257	0.0009845403168148859
17.299999999999955	0.004787043833212629	0.0010216044225591497
17.399999999999952	0.004907302443343711	0.0010595534266422402
17.49999999999995	0.005030456264732988	0.001098417920437439
17.59999999999995	0.005156540408407462	0.0011382275147651666
17.699999999999953	0.005285588972658503	0.0011790109724096887
17.799999999999955	0.0054176349834134385	0.00122079632122786
17.899999999999945	0.005552710334176855	0.0012636109511111604
17.99999999999995	0.005690845724751384	0.0013074816966490987
18.09999999999995	0.005832070599927255	0.0013524349078177511
18.19999999999995	0.005976413087425969	0.0013984965101230123
18.299999999999947	0.006123899935799704	0.0014456920556475406
18.39999999999995	0.006274556452147084	0.0014940467662511447
18.49999999999995	0.006428406439799861	0.0015435855697248785
18.59999999999995	0.006585472136383733	0.0015943331301230268
18.699999999999946	0.006745774152038975	0.0016463138725091725
18.79999999999995	0.006909331408182243	0.0016994961872520697
18.89999999999995	0.007076161077091109	0.0017539114131118472
18.999999999999947	0.00724627852204171	0.0018096300688449224
19.09999999999994	0.007419697238760098	0.0018666761149521427
19.199999999999946	0.00759642879770496	0.0019250733400509312
19.299999999999947	0.007776482788131228	0.001984845366475807
19.399999999999945	0.007959866763178211	0.0020460156535170027
19.499999999999943	0.00814658618711507	0.0021086074983369257
19.599999999999945	0.008336644384202854	0.0021726440347810266
19.699999999999946	0.008530042489683948	0.002238148230365347
19.799999999999947	0.008726779403108412	0.0023051428814327563
19.899999999999945	0.008926851743898831	0.002373650606740413
21.0	0.011344426219549453	0.003233374912859424
21.5	0.01256950485344599	0.0036931993669809954
22.0	0.013866992116471188	0.004199451641239305
22.5	0.015230259926847553	0.004754109520438615
23.0	0.016651258497356464	0.005358759907765298
23.5	0.01812071487187511	0.006014496972583869
24.0	0.019630957666847193	0.006721798057719872
24.500000000000004	0.021171634679099507	0.0074820152930258205
24.999999999999996	0.022729789076808463	0.008302215649186276
25.500000000000004	0.024292899985991268	0.00917588883957797
26.0	0.02584915326971421	0.010101994297827765
26.5	0.02738765223854142	0.0110807097858521
26.999999999999996	0.02889874483503485	0.012110621876916056
27.5	0.03037584183547118	0.013186398845686578
28.000000000000004	0.03181233449983263	0.014303246901212818
28.5	0.03319940374150858	0.015442861522256449
29.0	0.034530890636253586	0.01656565428842245
29.5	0.03580269234271888	0.017664707207413685
30.0	0.03701447248891704	0.018771260637712617
30.499999999999996	0.03816265802768384	0.020032489213272664
31.000000000000004	0.03924674316263725	0.021150834128122076
31.499999999999996	0.040269706937309246	0.021891953524790647
32.0	0.04122902595405377	0.02291534794972741
32.5	0.04212961179979073	0.023224216914000964
33.0	0.04297158765139383	0.023469902147364774
33.5	0.0437555751499409	0.02544151904509495
34.0	0.04448970728729944	0.02762569144228419
34.5	0.045171676831278124	0.02865218569428199
35.0	0.045804445951818526	0.030304612041245266
35.5	0.046392312423367055	0.03143699767998814
36.0	0.046939438876043224	0.0328962834081345
36.5	0.04744602316009294	0.03410407077020905
37.0	0.047914848883294295	0.035171827720848925
37.5	0.048348597474515684	0.03633730051092722
38.0	0.04874981658006039	0.0373925068683892
38.5	0.049122236043947	0.038342594789489565
39.0	0.04946714392307501	0.03912746566412627
39.5	0.04978598276552895	0.03997028213983561
40.0	0.05008071756099089	0.04072550708234421
40.5	0.050353179564354894	0.041443126751751824
41.0	0.05060506982288748	0.04212424280699731
41.5	0.050837964630778346	0.04277000246217229
42.0	0.05105332210813726	0.043381606870608505
42.5	0.05125248933804452	0.043960307031738394
43.0	0.05143670968170902	0.04450739369758058
43.49999999999999	0.05160713277636195	0.045063226045144344
44.0	0.05176510838154964	0.04558722383926546
44.5	0.05191127297238829	0.04607896984437239
45.0	0.05204667860293516	0.04651434254605852
45.5	0.05217198383817684	0.04693482401525509
46.0	0.05228795449311381	0.04734866351529751
46.5	0.05239530121242689	0.04772107978090562
47.0	0.05249467897442214	0.04808761825703109
47.50000000000001	0.05258669155213477	0.048430977533212516
48.0	0.05267189564347671	0.04875271986205443
48.5	0.05275080468228603	0.04905086390884038
49.00000000000001	0.05282389234598209	0.04932595188840494
49.5	0.05289159577745803	0.0495946859447131
49.99999999999999	0.05295431853978712	0.04984635451105521
50.49999999999999	0.05301243332278338	0.050082123776793525
51.00000000000001	0.05306628442044156	0.05030307092190847
51.5	0.05311618999710305	0.05050861380271439
52.0	0.05316244416020399	0.05070116188303887
52.50000000000001	0.053205318855742395	0.05088129827045765
53.0	0.0532450656025102	0.051050610113659176
53.49999999999999	0.053281917078745786	0.05120976887129537
53.99999999999999	0.05331608857524259	0.051359401850489414
54.50000000000001	0.05334777932683328	0.05150009655046024
55.0	0.053377173733241634	0.051632403134751176
55.5	0.053404442480086994	0.05175683677654161
56.00000000000001	0.05342974356873917	0.05187387987913185
56.5	0.05345322326372878	0.051983984174576614
57.0	0.05347501696516824	0.05208757270354539
57.5	0.05349525001300853	0.05218504167941426
58.0	0.053514038429196234	0.05227676224109079
58.5	0.05353148960328606	0.052363082098207614
59.0	0.05354770292646334	0.05244432707308584
59.49999999999999	0.05356277037808968	0.05252080254426823
60.0	0.05357677706926761	0.05259279479620055
60.5	0.05358980174629008	0.05266057227971274
60.99999999999999	0.05360191725772388	0.05272438678837765
61.50000000000001	0.0536131909876926	0.0527844745548392
62.00000000000001	0.053623685258090775	0.05284105727302482
62.49999999999999	0.05363345770179595	0.05289434304921112
62.99999999999999	0.053642561609433315	0.05294452728774485
63.50000000000001	0.05365104625131033	0.05299179351499542
64.0	0.053658957176212635	0.05303631414586395
64.5	0.05366633648907711	0.05307825119662357
65.0	0.05367322310854558	0.05311775694823459
65.5	0.05367965300619158	0.053154974563047075
66.0	0.053685659428390584	0.05319003865888915
66.5	0.053691273102149606	0.05322307584327325
67.0	0.053696522425941584	0.053254205210618466
67.5	0.053701433646748536	0.053283538805741354
68.0	0.05370603102384364	0.05331118205556695
68.5	0.0537103369806913	0.053337234171814796
69.0	0.05371437224554981	0.05336178852678444
69.5	0.05371815598145274	0.05338493300424871
70.0	0.0537217059066003	0.05340675032744682
70.5	0.05372503840562309	0.05342698104886073
71.0	0.05372816863237079	0.05344523083592298
71.5	0.053731110604979176	0.053460856445600974
72.0	0.05373387729353754	0.05347536760685653
72.5	0.053736480701223305	0.05348899409560198
73.0	0.05373893193900718	0.05350184961305596
73.5	0.05374124129460148	0.05351399974165849
74.0	0.053743418296229195	0.053525518408437125
74.5	0.05374547177119331	0.05353644587107216
75.0	0.053747409900125345	0.0535468150995026
75.5	0.053749240266710435	0.05355667557830837
76.0	0.05375096990376958	0.05356605519973234
76.5	0.0537526053356345	0.05357498522961579
77.0	0.0537541526170536	0.053583492081176326
77.5	0.05375561736936285	0.05359160311433918
78.0	0.05375700481340118	0.05359933639951392
78.5	0.05375831980019355	0.05360670167413692
79.0	0.05375956683895691	0.05361373577098058
79.5	0.05376075012310136	0.05362045673763702
80.0	0.053761873553999084	0.053626880651647724
80.5	0.053762940762963535	0.0536330185835857
81.0	0.053763955131631055	0.05363888573392188
81.5	0.05376491981045867	0.053644498968595716
82.0	0.053765837736022365	0.053649870825040066
82.5	0.05376671164681299	0.053655013155943454
83.0	0.05376754409787558	0.05365993715675578
83.5	0.053768337474279254	0.05366465337739418
84.0	0.053769094003585566	0.05366917181573899
84.5	0.05376981576711494	0.0536734877556404
85.0	0.05377050471084058	0.0536776187285673
85.5	0.05377116265481599	0.053681580550831984
86.0	0.053771791302374236	0.0536853811023955
86.5	0.05377239224840161	0.053689027851241716
86.99999999999999	0.05377296698702827	0.05369252787705689
87.5	0.053773516918623435	0.05369588789378217
88.0	0.05377404335648976	0.053699114270524664
88.5	0.05377454753284369	0.05370221305123252
89.0	0.05377503060440114	0.05370518997310589
89.5	0.053775493657693435	0.053708050483876946
90.0	0.053775937713645236	0.05371079975801227
90.5	0.05377636373219205	0.05371344271195064
91.0	0.05377677261638558	0.05371598401828874
91.50000000000001	0.05377716521613689	0.05371842799139938
92.0	0.0537775423316689	0.05372077876572087
92.49999999999999	0.053777904717072514	0.053723040602862135
93.0	0.05377825308303699	0.053725214748949715
93.5	0.05377858809981585	0.053727307356688986
94.0	0.05377891039990637	0.053729322138169
94.50000000000001	0.05377922058025163	0.05373126237945415
95.00000000000001	0.053779519204805226	0.05373313121100992
95.50000000000001	0.05377980680638003	0.0537349316160986
96.0	0.053780083888712596	0.0537366662041817
96.49999999999999	0.05378035092826158	0.05373833780064899
97.0	0.05378060837589403	0.0537399491094928
97.49999999999999	0.053780856658469045	0.05374150228380058
98.00000000000001	0.053781096180312515	0.05374300003532717
98.50000000000001	0.0537813273245252	0.053744444607588954
99.0	0.05378155045432015	0.053745838142339214
99.5	0.053781765914238666	0.05374718268474836
99.99999999999999	0.05378197403109222	0.05374848018821622
