# Supplementary material for: Magnetosensitivity of tightly bound radical pairs in cryptochrome is enabled by the quantum Zeno effect
Source: Nat Commun. 2024 Dec 30;15:10823. doi: 10.1038/s41467-024-55124-x (PMC11686217; doi:10.1038/s41467-024-55124-x)
Supplement: Supplementary file 6 — Source Data [file 41467_2024_55124_MOESM6_ESM.zip › Source_Data/figure_2b.txt]

r / Å	Min $\Delta \Phi_S$	Max. $\Delta \Phi_S$
4.0	0.1424223268999859	1.670775522100154e-05
4.1	0.1498752869445279	1.8675284783942203e-05
4.199999999999999	0.15659396380231055	2.0815554557795934e-05
4.299999999999999	0.16261173300468212	2.3032769517983276e-05
4.3999999999999995	0.16797087466857447	2.5254263402718635e-05
4.499999999999998	0.17272008624926505	2.7567983552245767e-05
4.599999999999998	0.1769110619898066	3.0010340480002284e-05
4.699999999999998	0.18060209416777878	3.2610091703355604e-05
4.799999999999997	0.1838483772013339	3.5429767021255554e-05
4.899999999999997	0.18670352937604545	3.78041621705294e-05
5.0	0.18919955368785352	4.020273971366839e-05
5.0	0.18919955368785352	4.020273971366839e-05
5.2	0.19327969142085133	4.472428252044747e-05
5.4	0.196370129855853	4.979837370078233e-05
5.6000000000000005	0.19869695610141846	5.5485836309210335e-05
5.800000000000002	0.20042089019099318	6.125710134619045e-05
6.0	0.2016978217660344	6.719516568864936e-05
6.000000000000001	0.20169782176595552	6.719516577535778e-05
6.200000000000001	0.2026137221403374	7.368816368724662e-05
6.400000000000001	0.20322001249540844	8.087772451503827e-05
6.600000000000001	0.20356478040637344	8.890497304936407e-05
6.800000000000002	0.20367617614873962	9.886564982919399e-05
7.000000000000001	0.2036027716712861	0.00011034725929448541
7.000000000000002	0.20360277167128	0.00011034725930048062
7.200000000000002	0.20332945810075131	0.00012361498327040366
7.400000000000002	0.20290606430956604	0.00013877780613924529
7.600000000000002	0.20231648158891996	0.0001561919093394648
7.800000000000003	0.20157298203901297	0.00017635362707613123
8.0	0.20052635900665006	0.00019944069288735378
8.000000000000004	0.2005263590066914	0.00019944069281963017
8.200000000000003	0.19900526703675941	0.00022584716124784965
8.400000000000002	0.19700347101765286	0.0002560077325755028
8.600000000000003	0.19457098846681542	0.0002908872152339592
8.800000000000006	0.19175728780374035	0.0003309990159492404
9.0	0.18861143037227884	0.00037632381280627847
9.000000000000004	0.18861143037227268	0.0003763238128297042
9.200000000000003	0.1851821403763947	0.00042743869774475307
9.400000000000006	0.18151771474742268	0.00047942023112879095
9.600000000000005	0.17766575214736335	0.0005186185428247558
9.800000000000006	0.17367272368795716	0.0005371856730990165
10.0	0.1695834331257629	0.0005494539059262005
10.000000000000004	0.169583433125727	0.000549453905933972
10.200000000000005	0.1654404256010693	0.0005625805622822
10.400000000000006	0.1612834047680896	0.0005632368679531208
10.600000000000005	0.15714871125829533	0.0005568095308716714
10.800000000000004	0.1530689034787312	0.0005540188320616313
11.0	0.14907246725372214	0.0005561400716266318
11.000000000000005	0.14907246725372086	0.0005561400716700415
11.200000000000006	0.1451836659916773	0.0005606776051872986
11.400000000000007	0.14142252967162056	0.0005706372448147645
11.600000000000007	0.13780497020589005	0.0005887106742961112
11.800000000000006	0.1343430032502897	0.0006409557060287341
12.0	0.13104505236621206	0.0006981721094992954
12.000000000000007	0.13104505236623482	0.0006981721094628801
12.200000000000008	0.12791631023735017	0.0007593558234026965
12.400000000000006	0.12495913279125304	0.0008240138807207309
12.600000000000007	0.12217344486859827	0.000893820115295596
12.800000000000008	0.11955713981621086	0.0009685285670439914
13.0	0.11710645946622966	0.0010479841395000244
13.000000000000007	0.117106459466229	0.0010479841394718248
13.200000000000006	0.11481634495113474	0.0011343590931703895
13.40000000000001	0.11268075238857828	0.0012292114199281556
13.600000000000009	0.1106929304843971	0.0013331920848607126
13.80000000000001	0.10885225915437291	0.0014450866470676615
14.000000000000002	0.10716761987117934	0.001569371413116638
14.000000000000005	0.10716761987117418	0.0015693714131231884
14.200000000000008	0.10560859360169611	0.0017082767517998532
14.40000000000001	0.10416743133759698	0.0018608057953014567
14.600000000000009	0.10283654882481114	0.002032985502574469
14.800000000000008	0.10160860764897711	0.002225860299792992
15.0	0.10047657450412478	0.002443312351011695
15.000000000000009	0.1004765745040998	0.0024433123510331223
15.20000000000001	0.0994337621409605	0.0026886259917058286
15.40000000000001	0.09847385516297269	0.0029630051208372477
15.60000000000001	0.09759092346833226	0.0032685072464629927
15.800000000000008	0.09677942576604931	0.0036064973164910974
16.0	0.09603420523733436	0.0039780421856954185
16.00000000000001	0.09603420523733325	0.0039780421856902
16.20000000000001	0.09535047909312855	0.004375591782937338
16.400000000000013	0.09472382349014319	0.004805111696349784
16.60000000000001	0.09415015502465746	0.005263268490951822
16.80000000000001	0.09362570981711044	0.005745803925899962
17.0	0.09314702103183903	0.006255353950269882
17.00000000000001	0.09314702103185507	0.006255353950271214
17.20000000000001	0.09271089553797773	0.006787678222563875
17.400000000000013	0.09231439030708527	0.007339918661097955
17.600000000000016	0.09195478905151855	0.007912439548912076
17.80000000000001	0.09162957953209894	0.008497015455267487
18.0	0.09133643189764024	0.0090873826763741
18.00000000000001	0.09133643189763552	0.009087382676362887
18.200000000000006	0.09107317835822848	0.009693130837833519
18.400000000000013	0.09083779443747575	0.010288181219013981
18.600000000000012	0.09062838199098738	0.010869446832039387
18.800000000000015	0.09044315412042297	0.011459752750506147
19.0	0.09028606780297438	0.012022683680043555
19.000000000000014	0.0902860678029872	0.012022683679981494
19.200000000000014	0.09015415025433765	0.012555214606115972
19.400000000000013	0.09004453811803304	0.01305844509930143
19.600000000000012	0.08995438586136256	0.01347090572417553
19.80000000000001	0.08988128355037783	0.013777782955443962
20.0	0.0898224748650549	0.014022093237680888
21.0	0.08969356144592239	0.015259380620687435
22.0	0.08974027976358778	0.01620256668546971
23.0	0.08987821696778342	0.017000715214112838
24.0	0.09005593589399069	0.01751498938343421
24.999999999999996	0.09024415132807784	0.017517383055543734
26.0	0.09042734041679296	0.01774149385148316
26.999999999999996	0.09060239080544741	0.018655109063606456
28.000000000000004	0.09077496674333602	0.019675451641838815
29.0	0.09094607731900595	0.020656895862205538
30.0	0.09111979200648312	0.021637289232661394
31.000000000000004	0.09129626006869035	0.02260742475093802
32.0	0.09146972364972072	0.02372496590345108
33.0	0.09163420573811981	0.02512162465045109
34.0	0.09178209454478331	0.026922063690597853
35.0	0.09190910746865188	0.029181430405493425
36.0	0.09200746474862226	0.03215495633488402
37.0	0.09207238503945592	0.035650358699716944
38.0	0.09210438554435418	0.039424336017030326
39.0	0.09210750601728118	0.0431658329984384
40.0	0.0920879048418648	0.0468072620760539
41.0	0.09205232274157132	0.050258256753845654
42.0	0.09200693246432146	0.05357996602800125
43.0	0.09195673700189727	0.05674115755803766
44.0	0.09190542211118347	0.05967310335885284
45.0	0.0918554811368405	0.06234946516582135
46.0	0.09180845325740528	0.06479063435746707
47.0	0.09176517527695977	0.06703745714699366
48.0	0.09172599928573222	0.06914230354436057
49.00000000000001	0.0916909616910993	0.07111628953484828
49.99999999999999	0.09166016640433078	0.07297117021563698
52.0	0.09161190709518685	0.07631852043655418
53.99999999999999	0.09157666415302412	0.07906926626541094
56.00000000000001	0.09155021912862116	0.08131090590070406
58.0	0.09153122086891963	0.0831349491069518
60.0	0.09155917063130747	0.08461689709110282
62.00000000000001	0.0916264521697952	0.08582230079121672
64.0	0.09167239101108043	0.08680494717981657
66.0	0.09170296020119972	0.0876078058785878
68.0	0.09172240348528277	0.08826529723317744
70.0	0.0917337719614415	0.08880573196177721
72.0	0.0917392806914909	0.08925139151255662
74.0	0.09174055051629948	0.08961975937692718
76.0	0.09173877491055815	0.08992403399044019
78.0	0.09173483685890677	0.0901763517575167
80.0	0.09172939180235229	0.09038610896497729
82.0	0.09172292718138964	0.09056108418383213
84.0	0.09171580560962683	0.09070741756882911
86.0	0.09170829645685541	0.09083025200829759
88.0	0.09170059913404671	0.09093367731767332
90.0	0.091692860380234	0.09102099067816738
92.0	0.0916851871747199	0.09109474399420764
94.0	0.09167765643388393	0.09115722680820293
96.0	0.09167032232785138	0.09121035413254358
98.00000000000001	0.09166322182345382	0.09125555104770938
99.99999999999999	0.09165637889853434	0.09129410312859987
