# Supplementary material for: Magnetosensitivity of tightly bound radical pairs in cryptochrome is enabled by the quantum Zeno effect
Source: Nat Commun. 2024 Dec 30;15:10823. doi: 10.1038/s41467-024-55124-x (PMC11686217; doi:10.1038/s41467-024-55124-x)
Supplement: Supplementary file 6 — Source Data [file 41467_2024_55124_MOESM6_ESM.zip › Source_Data/figure_2c.txt]

# \% sensitivity  kS/microsecond kT/microsecond
1.416082616956354789e-01 0.001 0.001
1.638545687214658930e-01 0.0011097524964120721 0.001
1.892986977788413128e-01 0.0012315506032928262 0.001
2.183142809381341531e-01 0.001366716356462006 0.001
2.513081215131200974e-01 0.0015167168884709225 0.001
2.887223615665727716e-01 0.0016831803533309566 0.001
3.310377270659285442e-01 0.0018679135990207828 0.001
3.787766879708315271e-01 0.002072921779595372 0.001
4.325073832306299826e-01 0.002300430119772917 0.001
4.928470612432219178e-01 0.0025529080682395165 0.001
5.604671193616168612e-01 0.002833096101839324 0.001
6.360967642644066444e-01 0.0031440354715915 0.001
7.205293072947173139e-01 0.0034891012134067737 0.001
8.146263630558192581e-01 0.003872038781812557 0.001
9.193230390571381916e-01 0.004297004704320844 0.001
1.035633267996472151e+00 0.004768611697714469 0.001
1.164654948240700039e+00 0.005291978735958442 0.001
1.307574393735623008e+00 0.005872786613189483 0.001
1.465670397600371544e+00 0.00651733960488242 0.001
1.640317432150069088e+00 0.007232633896483534 0.001
1.832987829187669560e+00 0.008026433522257174 0.001
2.045252872372100406e+00 0.00890735463861044 0.001
2.278781438699811090e+00 0.009884959046625586 0.001
2.535336609606889002e+00 0.010969857978923836 0.001
2.816770227043802421e+00 0.012173827277396614 0.001
3.125013350574027626e+00 0.013509935211980273 0.001
3.462063081613932169e+00 0.014992684327860457 0.001
3.829965559941135744e+00 0.01663816886076129 0.001
4.230793680602034534e+00 0.018464249428955443 0.001
4.666618876983646302e+00 0.020490746898158472 0.001
5.139477074381019861e+00 0.022739657523579287 0.001
5.651329064552265358e+00 0.02523539170434766 0.001
6.204012949980686642e+00 0.02800503894183631 0.001
6.799191296241627214e+00 0.03107866187782014 0.001
7.438291085904211286e+00 0.03448962260405758 0.001
8.122438832935969799e+00 0.038274944785163134 0.001
8.852391384572287691e+00 0.04247571552536898 0.001
9.628463676634076762e+00 0.047137531341167244 0.001
1.045045697945613128e+01 0.05231099308056263 0.001
1.131758829082235707e+01 0.05805225516094899 0.001
1.222842645903305581e+01 0.06442363508721373 0.001
1.318083655929583564e+01 0.07149428986597581 0.001
1.417193740479159381e+01 0.07934096665797492 0.001
1.519807580872334007e+01 0.08804883581643465 0.001
1.625482188917216675e+01 0.09771241535346502 0.001
1.733698672780539596e+01 0.1084365968689611 0.001
1.848174162997073822e+01 0.12033778407775893 0.001
1.971349323801771547e+01 0.13354515629298988 0.001
2.097571590654839824e+01 0.14820207057988585 0.001
2.226342874862660537e+01 0.16446761779946645 0.001
2.357125471770512704e+01 0.18251834943190443 0.001
2.489349783216973933e+01 0.20255019392306664 0.001
2.622422632049731561e+01 0.22478058335487253 0.001
2.755736063481958098e+01 0.24945081352303167 0.001
2.888676067266419167e+01 0.27682866303920667 0.001
3.020631158778194347e+01 0.3072112998861759 0.001
3.151000446583478976e+01 0.34092850697468147 0.001
3.279200835164328964e+01 0.3783462617131929 0.001
3.404673451224685721e+01 0.419870708444391 0.001
3.526889005584759929e+01 0.4659525668664682 0.001
3.645352074165421641e+01 0.517092024289676 0.001
3.759604415049108184e+01 0.5738441648302398 0.001
3.869227312677772090e+01 0.6368249944718586 0.001
3.973843106253246305e+01 0.7067181273927491 0.001
4.073116042618853072e+01 0.7842822061337682 0.001
4.166752588761796261e+01 0.8703591361485166 0.001
4.254501282129114514e+01 0.9658832241158708 0.001
4.336152287128336269e+01 1.0718913192051276 0.001
4.411536588196431552e+01 1.1895340673703196 0.001
4.480524940661872790e+01 1.3200884008314182 0.001
4.543026453059295022e+01 1.4649713983072863 0.001
4.598986834382176170e+01 1.625755666443795 0.001
4.648386190800245998e+01 1.8041864093920719 0.001
4.691236393809175809e+01 2.0022003718155843 0.001
4.727577941525518668e+01 2.2219468609395236 0.001
4.757476445151567646e+01 2.4658110758226037 0.001
4.781018674940133195e+01 2.736439997074672 0.001
4.798308414963589286e+01 3.0367711180354604 0.001
4.809462138056755265e+01 3.370064329271928 0.001
4.814604753040420348e+01 3.739937302478798 0.001
4.813865527607998729e+01 4.150404757850477 0.001
4.807374371278300629e+01 4.605922041145108 0.001
4.795258620799727112e+01 5.1114334834401705 0.001
4.777640425743720698e+01 5.672426068491977 0.001
4.754634859681998194e+01 6.294988990221888 0.001
4.726348752199467640e+01 6.985879746785249 0.001
4.692880325782642359e+01 7.752597488629465 0.001
4.654319567468867547e+01 8.60346441668451 0.001
4.610749307887008541e+01 9.547716114208066 0.001
4.562246954070788973e+01 10.59560179277617 0.001
4.508886722247414980e+01 11.758495540521581 0.001
4.450742293765660662e+01 13.049019780144016 0.001
4.387889727438616205e+01 14.481182276745331 0.001
4.320410513021274568e+01 16.070528182616385 0.001
4.248394570736842013e+01 17.834308769319094 0.001
4.171943121434767221e+01 19.791668678535572 0.001
4.091171243199841712e+01 21.96385372416547 0.001
4.006210083420625523e+01 24.37444150122222 0.001
3.917208626250724279e+01 27.04959730463137 0.001
3.824335001991616423e+01 30.01835813575592 0.001
3.727777379841511163e+01 33.31294787934677 0.001
3.627744491374508584e+01 36.96912707195032 0.001
3.524465842246394942e+01 41.0265810582719 0.001
3.418191754172328700e+01 45.52935074866948 0.001
3.309193282552557491e+01 50.526310653356795 0.001
3.197762121826225723e+01 56.07169938205458 0.001
3.084210490654745129e+01 62.22570836730231 0.001
2.968871015779598466e+01 69.0551352016233 0.001
2.852096525919300163e+01 76.63410868007462 0.001
2.734259616997859865e+01 85.04489341802686 0.001
2.615751892882796170e+01 94.37878277775391 0.001
2.496982636604450789e+01 104.73708979594508 0.001
2.378376759609565383e+01 116.23224686798542 0.001
2.260371896414704551e+01 128.9890261253308 0.001
2.143414561006565577e+01 143.14589375234786 0.001
2.027955238988446851e+01 158.85651294280527 0.001
1.944554605380570678e+01 176.2914118095948 0.001
1.910531241263465674e+01 195.63983435170647 0.001
1.880681583921498401e+01 217.11179456945052 0.001
1.854753061154288929e+01 240.9403560239527 0.001
1.832452419077795369e+01 267.38416158399497 0.001
1.813451501925446507e+01 296.73024081888724 0.001
1.797558853109716637e+01 329.2971255097155 0.001
1.784534049583233539e+01 365.43830709572546 0.001
1.773599175478120671e+01 405.54607358408276 0.001
1.764364288754928012e+01 450.05576757004974 0.001
1.756445274539330015e+01 499.450511585514 0.001
1.749472313419013147e+01 554.2664520663108 0.001
1.743097913455676462e+01 615.0985788580505 0.001
1.737004004967573678e+01 682.6071834272393 0.001
1.730908180992309298e+01 757.525025877192 0.001
1.724568810163117405e+01 840.6652885618333 0.001
1.717788982575402557e+01 932.9304026284696 0.001
1.710419351706530477e+01 1035.3218432956637 0.001
1.702359783802573645e+01 1148.9510001873086 0.001
1.693559960156448696e+01 1275.051240713013 0.001
1.684018882269613115e+01 1414.991297434576 0.001
1.673785415526220888e+01 1570.2901247293776 0.001
1.662951064685836045e+01 1742.6333860096508 0.001
1.651650024837420361e+01 1933.891750455232 0.001
1.640056311141152534e+01 2146.141197858406 0.001
1.628378410184828340e+01 2381.6855519761607 0.001
1.616854421559366628e+01 2643.0814869741084 0.001
1.605746745820590959e+01 2933.1662783900483 0.001
1.595336360064503900e+01 3255.0885998350564 0.001
1.585916753563618897e+01 3612.3426997094302 0.001
1.577787513289648480e+01 4008.8063288984645 0.001
1.571247670815210995e+01 4448.782831127585 0.001
1.566588865775874240e+01 4937.047852839004 0.001
1.564090311393687038e+01 5478.901179593945 0.001
1.564008347827621748e+01 6080.224261649427 0.001
1.566572526587121317e+01 6747.5440531107 0.001
1.571982700224677210e+01 7488.10385759003 0.001
1.580404691498151593e+01 8309.941949353404 0.001
1.591968514009639790e+01 9221.97882333434 0.001
1.606767877746788642e+01 10234.114021054527 0.001
1.624863924419075545e+01 11357.333583431051 0.001
1.646276889593934456e+01 12603.829296797274 0.001
1.670996227016400226e+01 13987.131026472387 0.001
1.698979921102377588e+01 15522.25357427048 0.001
1.730155777873603640e+01 17225.859653987874 0.001
1.764423361114720024e+01 19116.440753857038 0.001
1.801656371335163342e+01 21214.51784910632 0.001
1.841705656084017306e+01 23542.864143224204 0.001
1.884403028840946348e+01 26126.752255633317 0.001
1.929567374744828001e+01 28994.22853882881 0.001
1.977007149469487146e+01 32176.417502507353 0.001
2.026527412574518650e+01 35707.859649004626 0.001
2.077938212909158366e+01 39626.88638701478 0.001
2.131060435101816708e+01 43976.036093027215 0.001
2.185732398715621372e+01 48802.515836544335 0.001
2.241815823492376936e+01 54158.71378079476 0.001
2.299200650586747585e+01 60102.76782070388 0.001
2.357808951972619838e+01 66699.19663030129 0.001
2.417595333714178807e+01 74019.59996915652 0.001
2.478546763967566591e+01 82143.43584919439 0.001
2.540680176915252630e+01 91158.88299750836 0.001
2.604037364284353018e+01 101163.7979766207 0.001
2.668677806725092694e+01 112266.77735108159 0.001
2.734673180839019579e+01 124588.33642950082 0.001
2.802096905032623297e+01 138262.2173764659 0.001
2.870997515819487234e+01 153436.84089300132 0.001
2.941515959387799484e+01 170276.91722258978 0.001
3.013609023517131291e+01 188965.23396912115 0.001
3.087212149222192181e+01 209704.64013232305 0.001
3.162242099397525052e+01 232720.2478960412 0.001
3.238564610920410303e+01 258261.87606826748 0.001
3.315992775138842319e+01 286606.7616948256 0.001
3.394288365184981870e+01 318062.5692794119 0.001
3.473166104546989885e+01 352970.73027306574 0.001
3.552299348754301889e+01 391710.1490809261 0.001
3.631573315890108944e+01 434701.3158125035 0.001
3.710401408765035569e+01 482410.8704165374 0.001
3.788393675833353313e+01 535356.6677410719 0.001
3.873119658684983335e+01 594113.3984965039 0.001
3.954820654908247946e+01 659318.8271333541 0.001
4.033234759818817139e+01 731680.7143427207 0.001
4.108126875302298231e+01 811984.4993184009 0.001
4.179291312683474757e+01 901101.8251665037 0.001
4.246551701424868952e+01 1000000.0 0.001
1.222170139063915306e-01 0.001 0.0011097524964120721
1.416082534660706993e-01 0.0011097524964120721 0.0011097524964120721
1.638545384483025003e-01 0.0012315506032928262 0.0011097524964120721
1.892986394707123765e-01 0.001366716356462006 0.0011097524964120721
2.183142948994280796e-01 0.0015167168884709225 0.0011097524964120721
2.513080857404479951e-01 0.0016831803533309566 0.0011097524964120721
2.887223220314328875e-01 0.0018679135990207828 0.0011097524964120721
3.310377053035699069e-01 0.002072921779595372 0.0011097524964120721
3.787767037662075897e-01 0.002300430119772917 0.0011097524964120721
4.325073679253176318e-01 0.0025529080682395165 0.0011097524964120721
4.928471032622235848e-01 0.002833096101839324 0.0011097524964120721
5.604669454257058536e-01 0.0031440354715915 0.0011097524964120721
6.360967349128030524e-01 0.0034891012134067737 0.0011097524964120721
7.205293793404812241e-01 0.003872038781812557 0.0011097524964120721
8.146262725173855079e-01 0.004297004704320844 0.0011097524964120721
9.193231051445136526e-01 0.004768611697714469 0.0011097524964120721
1.035633287859848650e+00 0.005291978735958442 0.0011097524964120721
1.164654935382786860e+00 0.005872786613189483 0.0011097524964120721
1.307574377147530553e+00 0.00651733960488242 0.0011097524964120721
1.465670412348921037e+00 0.007232633896483534 0.0011097524964120721
1.640317359514653850e+00 0.008026433522257174 0.0011097524964120721
1.832987874081615676e+00 0.00890735463861044 0.0011097524964120721
2.045252822007354254e+00 0.009884959046625586 0.0011097524964120721
2.278781337877230584e+00 0.010969857978923836 0.0011097524964120721
2.535336494975307442e+00 0.012173827277396614 0.0011097524964120721
2.816770274247643258e+00 0.013509935211980273 0.0011097524964120721
3.125013281089950468e+00 0.014992684327860457 0.0011097524964120721
3.462062943873294607e+00 0.01663816886076129 0.0011097524964120721
3.829965481745991163e+00 0.018464249428955443 0.0011097524964120721
4.230793703011163309e+00 0.020490746898158472 0.0011097524964120721
4.666618841027157849e+00 0.022739657523579287 0.0011097524964120721
5.139476913443935757e+00 0.02523539170434766 0.0011097524964120721
5.651328950333851964e+00 0.02800503894183631 0.0011097524964120721
6.204012989853565863e+00 0.03107866187782014 0.0011097524964120721
6.799191330718728388e+00 0.03448962260405758 0.0011097524964120721
7.438291094897834910e+00 0.038274944785163134 0.0011097524964120721
8.122438865945230901e+00 0.04247571552536898 0.0011097524964120721
8.852391308788877922e+00 0.047137531341167244 0.0011097524964120721
9.628463688907087814e+00 0.05231099308056263 0.0011097524964120721
1.045045700043496240e+01 0.05805225516094899 0.0011097524964120721
1.131758832430976369e+01 0.06442363508721373 0.0011097524964120721
1.222842654877649693e+01 0.07149428986597581 0.0011097524964120721
1.318083660169144444e+01 0.07934096665797492 0.0011097524964120721
1.417193741063591439e+01 0.08804883581643465 0.0011097524964120721
1.519807577874365734e+01 0.09771241535346502 0.0011097524964120721
1.625482189476751316e+01 0.1084365968689611 0.0011097524964120721
1.733698669747197485e+01 0.12033778407775893 0.0011097524964120721
1.848173870178511891e+01 0.13354515629298988 0.0011097524964120721
1.971348994767470941e+01 0.14820207057988585 0.0011097524964120721
2.097571216880800549e+01 0.16446761779946645 0.0011097524964120721
2.226342443564046647e+01 0.18251834943190443 0.0011097524964120721
2.357124982570571703e+01 0.20255019392306664 0.0011097524964120721
2.489349225495520557e+01 0.22478058335487253 0.0011097524964120721
2.622422001184290963e+01 0.24945081352303167 0.0011097524964120721
2.755735339688964558e+01 0.27682866303920667 0.0011097524964120721
2.888675240787189935e+01 0.3072112998861759 0.0011097524964120721
3.020630222103864426e+01 0.34092850697468147 0.0011097524964120721
3.150999373674953929e+01 0.3783462617131929 0.0011097524964120721
3.279199599676796595e+01 0.419870708444391 0.0011097524964120721
3.404672050434878372e+01 0.4659525668664682 0.0011097524964120721
3.526887402889141043e+01 0.517092024289676 0.0011097524964120721
3.645350254475778939e+01 0.5738441648302398 0.0011097524964120721
3.759602340226349071e+01 0.6368249944718586 0.0011097524964120721
3.869224946583813818e+01 0.7067181273927491 0.0011097524964120721
3.973840413712450470e+01 0.7842822061337682 0.0011097524964120721
4.073112989888580415e+01 0.8703591361485166 0.0011097524964120721
4.166749118559452114e+01 0.9658832241158708 0.0011097524964120721
4.254497355053101870e+01 1.0718913192051276 0.0011097524964120721
4.336147842921045026e+01 1.1895340673703196 0.0011097524964120721
4.411531566236295987e+01 1.3200884008314182 0.0011097524964120721
4.480519270210310623e+01 1.4649713983072863 0.0011097524964120721
4.543020059400311794e+01 1.625755666443795 0.0011097524964120721
4.598979636633586665e+01 1.8041864093920719 0.0011097524964120721
4.648378101300392728e+01 2.0022003718155843 0.0011097524964120721
4.691227307316818695e+01 2.2219468609395236 0.0011097524964120721
4.727567756511595576e+01 2.4658110758226037 0.0011097524964120721
4.757465036198257025e+01 2.736439997074672 0.0011097524964120721
4.781005917066859467e+01 3.0367711180354604 0.0011097524964120721
4.798294161169212657e+01 3.370064329271928 0.0011097524964120721
4.809446233601747167e+01 3.739937302478798 0.0011097524964120721
4.814587025845383295e+01 4.150404757850477 0.0011097524964120721
4.813845791772314442e+01 4.605922041145108 0.0011097524964120721
4.807352424283527625e+01 5.1114334834401705 0.0011097524964120721
4.795234239196058468e+01 5.672426068491977 0.0011097524964120721
4.777613372257508928e+01 6.294988990221888 0.0011097524964120721
4.754604871570683855e+01 6.985879746785249 0.0011097524964120721
4.726315550136938981e+01 7.752597488629465 0.0011097524964120721
4.692843605773175852e+01 8.60346441668451 0.0011097524964120721
4.654279004218358295e+01 9.547716114208066 0.0011097524964120721
4.610704558165425482e+01 10.59560179277617 0.0011097524964120721
4.562197653957048260e+01 11.758495540521581 0.0011097524964120721
4.508832489568962387e+01 13.049019780144016 0.0011097524964120721
4.450682732184881019e+01 14.481182276745331 0.0011097524964120721
4.387824437332076144e+01 16.070528182616385 0.0011097524964120721
4.320339091302832912e+01 17.834308769319094 0.0011097524964120721
4.248316634115492718e+01 19.791668678535572 0.0011097524964120721
4.171858311297854982e+01 21.96385372416547 0.0011097524964120721
4.091079254877362104e+01 24.37444150122222 0.0011097524964120721
4.006110694602782729e+01 27.04959730463137 0.0011097524964120721
3.917101727184808624e+01 30.01835813575592 0.0011097524964120721
3.824220657369147602e+01 33.31294787934677 0.0011097524964120721
3.727655888038659526e+01 36.96912707195032 0.0011097524964120721
3.627616456690146407e+01 41.0265810582719 0.0011097524964120721
3.524332297130396796e+01 45.52935074866948 0.0011097524964120721
3.418054269602671269e+01 50.526310653356795 0.0011097524964120721
3.309054144235857819e+01 56.07169938205458 0.0011097524964120721
3.197624521077587900e+01 62.22570836730231 0.0011097524964120721
3.084078775762617042e+01 69.0551352016233 0.0011097524964120721
2.968750977499599131e+01 76.63410868007462 0.0011097524964120721
2.851995747255868707e+01 85.04489341802686 0.0011097524964120721
2.734187876897932767e+01 94.37878277775391 0.0011097524964120721
2.615721627971750607e+01 104.73708979594508 0.0011097524964120721
2.497009431629964027e+01 116.23224686798542 0.0011097524964120721
2.378479904658291488e+01 128.9890261253308 0.0011097524964120721
2.260574921802958670e+01 143.14589375234786 0.0011097524964120721
2.143745716664010459e+01 158.85651294280527 0.0011097524964120721
2.028447920604138233e+01 176.2914118095948 0.0011097524964120721
1.945352877975663475e+01 195.63983435170647 0.0011097524964120721
1.911470241351006649e+01 217.11179456945052 0.0011097524964120721
1.881781919860866026e+01 240.9403560239527 0.0011097524964120721
1.856037483094355878e+01 267.38416158399497 0.0011097524964120721
1.833945553819911467e+01 296.73024081888724 0.0011097524964120721
1.815286351800725484e+01 329.2971255097155 0.0011097524964120721
1.800018335049780660e+01 365.43830709572546 0.0011097524964120721
1.787247638441535003e+01 405.54607358408276 0.0011097524964120721
1.776589290895964979e+01 450.05576757004974 0.0011097524964120721
1.767655574910567751e+01 499.450511585514 0.0011097524964120721
1.760064905167590155e+01 554.2664520663108 0.0011097524964120721
1.753450457938504670e+01 615.0985788580505 0.0011097524964120721
1.747468187091223868e+01 682.6071834272393 0.0011097524964120721
1.741804073990682866e+01 757.525025877192 0.0011097524964120721
1.736180427783665436e+01 840.6652885618333 0.0011097524964120721
1.730361096057444215e+01 932.9304026284696 0.0011097524964120721
1.724155534466659390e+01 1035.3218432956637 0.0011097524964120721
1.717421739170167072e+01 1148.9510001873086 0.0011097524964120721
1.710067998850998450e+01 1275.051240713013 0.0011097524964120721
1.702053579340218192e+01 1414.991297434576 0.0011097524964120721
1.693390124582493073e+01 1570.2901247293776 0.0011097524964120721
1.684136258884948845e+01 1742.6333860096508 0.0011097524964120721
1.674396523376010748e+01 1933.891750455232 0.0011097524964120721
1.664320757739919188e+01 2146.141197858406 0.0011097524964120721
1.654098719654022531e+01 2381.6855519761607 0.0011097524964120721
1.643955465660292958e+01 2643.0814869741084 0.0011097524964120721
1.634146078466148211e+01 2933.1662783900483 0.0011097524964120721
1.624949760743325911e+01 3255.0885998350564 0.0011097524964120721
1.616663376827898446e+01 3612.3426997094302 0.0011097524964120721
1.609594462583601882e+01 4008.8063288984645 0.0011097524964120721
1.604053812518663946e+01 4448.782831127585 0.0011097524964120721
1.600347780149242638e+01 4937.047852839004 0.0011097524964120721
1.598773021255283311e+01 5478.901179593945 0.0011097524964120721
1.599602448152138301e+01 6080.224261649427 0.0011097524964120721
1.603083765790964677e+01 6747.5440531107 0.0011097524964120721
1.609433531181281296e+01 7488.10385759003 0.0011097524964120721
1.618832267807846392e+01 8309.941949353404 0.0011097524964120721
1.631421785966507443e+01 9221.97882333434 0.0011097524964120721
1.647304041949389486e+01 10234.114021054527 0.0011097524964120721
1.666544410567851742e+01 11357.333583431051 0.0011097524964120721
1.689161278316971249e+01 12603.829296797274 0.0011097524964120721
1.715138873167556710e+01 13987.131026472387 0.0011097524964120721
1.744425171623221260e+01 15522.25357427048 0.0011097524964120721
1.776934207835611090e+01 17225.859653987874 0.0011097524964120721
1.812548965247933808e+01 19116.440753857038 0.0011097524964120721
1.851124978846588576e+01 21214.51784910632 0.0011097524964120721
1.892494773217714155e+01 23542.864143224204 0.0011097524964120721
1.936473572375623675e+01 26126.752255633317 0.0011097524964120721
1.982866558112095134e+01 28994.22853882881 0.0011097524964120721
2.031470139577127298e+01 32176.417502507353 0.0011097524964120721
2.082085243659212281e+01 35707.859649004626 0.0011097524964120721
2.134522610315429247e+01 39626.88638701478 0.0011097524964120721
2.188609862980922927e+01 43976.036093027215 0.0011097524964120721
2.244197853028014222e+01 48802.515836544335 0.0011097524964120721
2.301165860619931536e+01 54158.71378079476 0.0011097524964120721
2.359425618226391208e+01 60102.76782070388 0.0011097524964120721
2.418922480938566721e+01 66699.19663030129 0.0011097524964120721
2.479634502142442898e+01 74019.59996915652 0.0011097524964120721
2.541570830025570871e+01 82143.43584919439 0.0011097524964120721
2.604766246045498690e+01 91158.88299750836 0.0011097524964120721
2.669274284501696570e+01 101163.7979766207 0.0011097524964120721
2.735160772455184031e+01 112266.77735108159 0.0011097524964120721
2.802496206884698537e+01 124588.33642950082 0.0011097524964120721
2.871324635397215630e+01 138262.2173764659 0.0011097524964120721
2.941677658471559553e+01 153436.84089300132 0.0011097524964120721
3.013634838083304857e+01 170276.91722258978 0.0011097524964120721
3.087185177608011344e+01 188965.23396912115 0.0011097524964120721
3.162172955650640560e+01 209704.64013232305 0.0011097524964120721
3.238462707155410669e+01 232720.2478960412 0.0011097524964120721
3.315866527060629920e+01 258261.87606826748 0.0011097524964120721
3.394145152336006532e+01 286606.7616948256 0.0011097524964120721
3.473012098573291695e+01 318062.5692794119 0.0011097524964120721
3.552139759675345942e+01 352970.73027306574 0.0011097524964120721
3.631240778363415700e+01 391710.1490809261 0.0011097524964120721
3.710066561491373704e+01 434701.3158125035 0.0011097524964120721
3.788062636938273187e+01 482410.8704165374 0.0011097524964120721
3.872796566373346394e+01 535356.6677410719 0.0011097524964120721
3.954509277295267111e+01 594113.3984965039 0.0011097524964120721
4.032937656420921257e+01 659318.8271333541 0.0011097524964120721
4.107845951582300614e+01 731680.7143427207 0.0011097524964120721
4.179027478357568981e+01 811984.4993184009 0.0011097524964120721
4.246305263920410056e+01 901101.8251665037 0.0011097524964120721
4.309530234286529549e+01 1000000.0 0.0011097524964120721
1.055161986172962474e-01 0.001 0.0012315506032928262
1.222170956992334745e-01 0.0011097524964120721 0.0012315506032928262
1.416082372355655650e-01 0.0012315506032928262 0.0012315506032928262
1.638545631369110744e-01 0.001366716356462006 0.0012315506032928262
1.892986066253415645e-01 0.0015167168884709225 0.0012315506032928262
2.183143038314538376e-01 0.0016831803533309566 0.0012315506032928262
2.513081072927632054e-01 0.0018679135990207828 0.0012315506032928262
2.887223627439649554e-01 0.002072921779595372 0.0012315506032928262
3.310376415733227717e-01 0.002300430119772917 0.0012315506032928262
3.787767272189128120e-01 0.0025529080682395165 0.0012315506032928262
4.325073853034805960e-01 0.002833096101839324 0.0012315506032928262
4.928471126878964936e-01 0.0031440354715915 0.0012315506032928262
5.604670635428437020e-01 0.0034891012134067737 0.0012315506032928262
6.360966849432111436e-01 0.003872038781812557 0.0012315506032928262
7.205293821888120176e-01 0.004297004704320844 0.0012315506032928262
8.146262987249202059e-01 0.004768611697714469 0.0012315506032928262
9.193229865776687548e-01 0.005291978735958442 0.0012315506032928262
1.035633193671753105e+00 0.005872786613189483 0.0012315506032928262
1.164654924265947855e+00 0.00651733960488242 0.0012315506032928262
1.307574461129644927e+00 0.007232633896483534 0.0012315506032928262
1.465670506627012593e+00 0.008026433522257174 0.0012315506032928262
1.640317431792560621e+00 0.00890735463861044 0.0012315506032928262
1.832987826440825696e+00 0.009884959046625586 0.0012315506032928262
2.045252866992555596e+00 0.010969857978923836 0.0012315506032928262
2.278781493572769712e+00 0.012173827277396614 0.0012315506032928262
2.535336599864984386e+00 0.013509935211980273 0.0012315506032928262
2.816770218325408859e+00 0.014992684327860457 0.0012315506032928262
3.125013270316120195e+00 0.01663816886076129 0.0012315506032928262
3.462063000607423113e+00 0.018464249428955443 0.0012315506032928262
3.829965576392729609e+00 0.020490746898158472 0.0012315506032928262
4.230793646808450603e+00 0.022739657523579287 0.0012315506032928262
4.666618817955353826e+00 0.02523539170434766 0.0012315506032928262
5.139477002603233480e+00 0.02800503894183631 0.0012315506032928262
5.651328967500766076e+00 0.03107866187782014 0.0012315506032928262
6.204012913691538955e+00 0.03448962260405758 0.0012315506032928262
6.799191197250253005e+00 0.038274944785163134 0.0012315506032928262
7.438291076217169007e+00 0.04247571552536898 0.0012315506032928262
8.122438820072275689e+00 0.047137531341167244 0.0012315506032928262
8.852391334308730819e+00 0.05231099308056263 0.0012315506032928262
9.628463599217628399e+00 0.05805225516094899 0.0012315506032928262
1.045045690766969138e+01 0.06442363508721373 0.0012315506032928262
1.131758826534949591e+01 0.07149428986597581 0.0012315506032928262
1.222842649408971560e+01 0.07934096665797492 0.0012315506032928262
1.318083662675762291e+01 0.08804883581643465 0.0012315506032928262
1.417193733728282901e+01 0.09771241535346502 0.0012315506032928262
1.519807586237483932e+01 0.1084365968689611 0.0012315506032928262
1.625482184367048788e+01 0.12033778407775893 0.0012315506032928262
1.733698667643173508e+01 0.13354515629298988 0.0012315506032928262
1.848173508869677306e+01 0.14820207057988585 0.0012315506032928262
1.971348596126232167e+01 0.16446761779946645 0.0012315506032928262
2.097570758212533448e+01 0.18251834943190443 0.0012315506032928262
2.226341916879103167e+01 0.20255019392306664 0.0012315506032928262
2.357124384559869412e+01 0.22478058335487253 0.0012315506032928262
2.489348538680159706e+01 0.24945081352303167 0.0012315506032928262
2.622421218201078474e+01 0.27682866303920667 0.0012315506032928262
2.755734448253684477e+01 0.3072112998861759 0.0012315506032928262
2.888674224493094655e+01 0.34092850697468147 0.0012315506032928262
3.020629060339886962e+01 0.3783462617131929 0.0012315506032928262
3.150998044752832072e+01 0.419870708444391 0.0012315506032928262
3.279198088517269838e+01 0.4659525668664682 0.0012315506032928262
3.404670317795942935e+01 0.517092024289676 0.0012315506032928262
3.526885432350481864e+01 0.5738441648302398 0.0012315506032928262
3.645348002514089814e+01 0.6368249944718586 0.0012315506032928262
3.759599778735321252e+01 0.7067181273927491 0.0012315506032928262
3.869222038146848064e+01 0.7842822061337682 0.0012315506032928262
3.973837103449650954e+01 0.8703591361485166 0.0012315506032928262
4.073109224020728192e+01 0.9658832241158708 0.0012315506032928262
4.166744850781618226e+01 1.0718913192051276 0.0012315506032928262
4.254492517360463211e+01 1.1895340673703196 0.0012315506032928262
4.336142368294969884e+01 1.3200884008314182 0.0012315506032928262
4.411525379998820995e+01 1.4649713983072863 0.0012315506032928262
4.480512286958425960e+01 1.625755666443795 0.0012315506032928262
4.543012189645413201e+01 1.8041864093920719 0.0012315506032928262
4.598970775579642378e+01 2.0022003718155843 0.0012315506032928262
4.648368135433273096e+01 2.2219468609395236 0.0012315506032928262
4.691216120068966688e+01 2.4658110758226037 0.0012315506032928262
4.727555210871804547e+01 2.736439997074672 0.0012315506032928262
4.757450986999717202e+01 3.0367711180354604 0.0012315506032928262
4.780990201730676148e+01 3.370064329271928 0.0012315506032928262
4.798276605694551478e+01 3.739937302478798 0.0012315506032928262
4.809426644453382949e+01 4.150404757850477 0.0012315506032928262
4.814565195547501730e+01 4.605922041145108 0.0012315506032928262
4.813821488428256146e+01 5.1114334834401705 0.0012315506032928262
4.807325396843602050e+01 5.672426068491977 0.0012315506032928262
4.795204217160454618e+01 6.294988990221888 0.0012315506032928262
4.777580058668667817e+01 6.985879746785249 0.0012315506032928262
4.754567946448545257e+01 7.752597488629465 0.0012315506032928262
4.726274667922768202e+01 8.60346441668451 0.0012315506032928262
4.692798395138098755e+01 9.547716114208066 0.0012315506032928262
4.654229064531141091e+01 10.59560179277617 0.0012315506032928262
4.610649467163572979e+01 11.758495540521581 0.0012315506032928262
4.562136963508065435e+01 13.049019780144016 0.0012315506032928262
4.508765731970306945e+01 14.481182276745331 0.0012315506032928262
4.450609425142069853e+01 16.070528182616385 0.0012315506032928262
4.387744088859501090e+01 17.834308769319094 0.0012315506032928262
4.320251216693480956e+01 19.791668678535572 0.0012315506032928262
4.248220762731606470e+01 21.96385372416547 0.0012315506032928262
4.171754010913173971e+01 24.37444150122222 0.0012315506032928262
4.090966162711090703e+01 27.04959730463137 0.0012315506032928262
4.005988549814756539e+01 30.01835813575592 0.0012315506032928262
3.916970424366640202e+01 33.31294787934677 0.0012315506032928262
3.824080301137902183e+01 36.96912707195032 0.0012315506032928262
3.727506877185378897e+01 41.0265810582719 0.0012315506032928262
3.627459600377734006e+01 45.52935074866948 0.0012315506032928262
3.524168916328842727e+01 50.526310653356795 0.0012315506032928262
3.417886391462197793e+01 56.07169938205458 0.0012315506032928262
3.308884689357741138e+01 62.22570836730231 0.0012315506032928262
3.197457562708178358e+01 69.0551352016233 0.0012315506032928262
3.083919836804647119e+01 76.63410868007462 0.0012315506032928262
2.968607413011248042e+01 85.04489341802686 0.0012315506032928262
2.851877148849119337e+01 94.37878277775391 0.0012315506032928262
2.734106591362204952e+01 104.73708979594508 0.0012315506032928262
2.615693302515194674e+01 116.23224686798542 0.0012315506032928262
2.497053613805996264e+01 128.9890261253308 0.0012315506032928262
2.378620655590388466e+01 143.14589375234786 0.0012315506032928262
2.260841403177945352e+01 158.85651294280527 0.0012315506032928262
2.144172680406396481e+01 176.2914118095948 0.0012315506032928262
2.029075969833825610e+01 195.63983435170647 0.0012315506032928262
1.946376533655917029e+01 217.11179456945052 0.0012315506032928262
1.912675216281717283e+01 240.9403560239527 0.0012315506032928262
1.883193912386272117e+01 267.38416158399497 0.0012315506032928262
1.857684252550400572e+01 296.73024081888724 0.0012315506032928262
1.835896806545764193e+01 329.2971255097155 0.0012315506032928262
1.818017881333098273e+01 365.43830709572546 0.0012315506032928262
1.803035350944022142e+01 405.54607358408276 0.0012315506032928262
1.790574942561614336e+01 450.05576757004974 0.0012315506032928262
1.780253947679140936e+01 499.450511585514 0.0012315506032928262
1.771687229932781449e+01 554.2664520663108 0.0012315506032928262
1.764496220871780707e+01 615.0985788580505 0.0012315506032928262
1.758317567435026518e+01 682.6071834272393 0.0012315506032928262
1.752811294464475722e+01 757.525025877192 0.0012315506032928262
1.747668115806478184e+01 840.6652885618333 0.0012315506032928262
1.742615845058143975e+01 932.9304026284696 0.0012315506032928262
1.737424720962942004e+01 1035.3218432956637 0.0012315506032928262
1.731911592649570508e+01 1148.9510001873086 0.0012315506032928262
1.725942940196917519e+01 1275.051240713013 0.0012315506032928262
1.719436753125150474e+01 1414.991297434576 0.0012315506032928262
1.712364906501293760e+01 1570.2901247293776 0.0012315506032928262
1.704749846272935443e+01 1742.6333860096508 0.0012315506032928262
1.696662255777538775e+01 1933.891750455232 0.0012315506032928262
1.688223099043714370e+01 2146.141197858406 0.0012315506032928262
1.679598273944590048e+01 2381.6855519761607 0.0012315506032928262
1.670994443496322646e+01 2643.0814869741084 0.0012315506032928262
1.662653986210654367e+01 2933.1662783900483 0.0012315506032928262
1.654849105371152618e+01 3255.0885998350564 0.0012315506032928262
1.647875153097582768e+01 3612.3426997094302 0.0012315506032928262
1.642043195608355433e+01 4008.8063288984645 0.0012315506032928262
1.637671965135803731e+01 4448.782831127585 0.0012315506032928262
1.635079352586099688e+01 4937.047852839004 0.0012315506032928262
1.634577110946385758e+01 5478.901179593945 0.0012315506032928262
1.636452450354891752e+01 6080.224261649427 0.0012315506032928262
1.640969989726737666e+01 6747.5440531107 0.0012315506032928262
1.648361994546442943e+01 7488.10385759003 0.0012315506032928262
1.658822990136228270e+01 8309.941949353404 0.0012315506032928262
1.672506077952897385e+01 9221.97882333434 0.0012315506032928262
1.689521608816098208e+01 10234.114021054527 0.0012315506032928262
1.709937502975486368e+01 11357.333583431051 0.0012315506032928262
1.733771339587640625e+01 12603.829296797274 0.0012315506032928262
1.761001738823872032e+01 13987.131026472387 0.0012315506032928262
1.791566949325846636e+01 15522.25357427048 0.0012315506032928262
1.825367911998820958e+01 17225.859653987874 0.0012315506032928262
1.862272279584875889e+01 19116.440753857038 0.0012315506032928262
1.902119373616242370e+01 21214.51784910632 0.0012315506032928262
1.944726102607284091e+01 23542.864143224204 0.0012315506032928262
1.989895956705668922e+01 26126.752255633317 0.0012315506032928262
2.037421243807046167e+01 28994.22853882881 0.0012315506032928262
2.087094306001050370e+01 32176.417502507353 0.0012315506032928262
2.138716266420050971e+01 35707.859649004626 0.0012315506032928262
2.192103903828281730e+01 39626.88638701478 0.0012315506032928262
2.247096547318753323e+01 43976.036093027215 0.0012315506032928262
2.303561791210163179e+01 48802.515836544335 0.0012315506032928262
2.361399797276199664e+01 54158.71378079476 0.0012315506032928262
2.420545322036368319e+01 60102.76782070388 0.0012315506032928262
2.480966140132386144e+01 66699.19663030129 0.0012315506032928262
2.542662177200717011e+01 74019.59996915652 0.0012315506032928262
2.605660108455309398e+01 82143.43584919439 0.0012315506032928262
2.670006206343142452e+01 91158.88299750836 0.0012315506032928262
2.735759374783710385e+01 101163.7979766207 0.0012315506032928262
2.802986532934126629e+01 112266.77735108159 0.0012315506032928262
2.871726475835681924e+01 124588.33642950082 0.0012315506032928262
2.942007157995818645e+01 138262.2173764659 0.0012315506032928262
3.013825995922748291e+01 153436.84089300132 0.0012315506032928262
3.087189100090010285e+01 170276.91722258978 0.0012315506032928262
3.162122188255596811e+01 188965.23396912115 0.0012315506032928262
3.238368239400942628e+01 209704.64013232305 0.0012315506032928262
3.315738253025615023e+01 232720.2478960412 0.0012315506032928262
3.393992073189424019e+01 258261.87606826748 0.0012315506032928262
3.472841958855596545e+01 286606.7616948256 0.0012315506032928262
3.551959227027439425e+01 318062.5692794119 0.0012315506032928262
3.630982165859853694e+01 352970.73027306574 0.0012315506032928262
3.709688526014854659e+01 391710.1490809261 0.0012315506032928262
3.787683648593750263e+01 434701.3158125035 0.0012315506032928262
3.872421662563323252e+01 482410.8704165374 0.0012315506032928262
3.954144269194441108e+01 535356.6677410719 0.0012315506032928262
4.032586549812882026e+01 594113.3984965039 0.0012315506032928262
4.107511290560847073e+01 659318.8271333541 0.0012315506032928262
4.178711373736841495e+01 731680.7143427207 0.0012315506032928262
4.246008567075796236e+01 811984.4993184009 0.0012315506032928262
4.309253417116865137e+01 901101.8251665037 0.0012315506032928262
4.368322394966691746e+01 1000000.0 0.0012315506032928262
9.117059350066017420e-02 0.001 0.001366716356462006
1.055162498108064562e-01 0.0011097524964120721 0.001366716356462006
1.222170928981502480e-01 0.0012315506032928262 0.001366716356462006
1.416082769984711165e-01 0.001366716356462006 0.001366716356462006
1.638545017257932723e-01 0.0015167168884709225 0.001366716356462006
1.892986540230050252e-01 0.0016831803533309566 0.001366716356462006
2.183142699158398814e-01 0.0018679135990207828 0.001366716356462006
2.513080977620641976e-01 0.002072921779595372 0.001366716356462006
2.887223233862006855e-01 0.002300430119772917 0.001366716356462006
3.310376997952015343e-01 0.0025529080682395165 0.001366716356462006
3.787766896142231166e-01 0.002833096101839324 0.001366716356462006
4.325074040031356426e-01 0.0031440354715915 0.001366716356462006
4.928471379280908726e-01 0.0034891012134067737 0.001366716356462006
5.604670823584650963e-01 0.003872038781812557 0.001366716356462006
6.360967756298199216e-01 0.004297004704320844 0.001366716356462006
7.205293199488536082e-01 0.004768611697714469 0.001366716356462006
8.146262667003520974e-01 0.005291978735958442 0.001366716356462006
9.193229325302944011e-01 0.005872786613189483 0.001366716356462006
1.035633228752992796e+00 0.00651733960488242 0.001366716356462006
1.164655046919433889e+00 0.007232633896483534 0.001366716356462006
1.307574451644168967e+00 0.008026433522257174 0.001366716356462006
1.465670386929626590e+00 0.00890735463861044 0.001366716356462006
1.640317343077361212e+00 0.009884959046625586 0.001366716356462006
1.832987822830784097e+00 0.010969857978923836 0.001366716356462006
2.045252896996837766e+00 0.012173827277396614 0.001366716356462006
2.278781404275436628e+00 0.013509935211980273 0.001366716356462006
2.535336599347450370e+00 0.014992684327860457 0.001366716356462006
2.816770275537479939e+00 0.01663816886076129 0.001366716356462006
3.125013291470241317e+00 0.018464249428955443 0.001366716356462006
3.462062970133157780e+00 0.020490746898158472 0.001366716356462006
3.829965575562717550e+00 0.022739657523579287 0.001366716356462006
4.230793616692435144e+00 0.02523539170434766 0.001366716356462006
4.666618801770575864e+00 0.02800503894183631 0.001366716356462006
5.139477026015392802e+00 0.03107866187782014 0.001366716356462006
5.651328950055214406e+00 0.03448962260405758 0.001366716356462006
6.204012860533538287e+00 0.038274944785163134 0.001366716356462006
6.799191279581161318e+00 0.04247571552536898 0.001366716356462006
7.438291057319151633e+00 0.047137531341167244 0.001366716356462006
8.122438786764924146e+00 0.05231099308056263 0.001366716356462006
8.852391275727455877e+00 0.05805225516094899 0.001366716356462006
9.628463579920230941e+00 0.06442363508721373 0.001366716356462006
1.045045691711469793e+01 0.07149428986597581 0.001366716356462006
1.131758824713442735e+01 0.07934096665797492 0.001366716356462006
1.222842644942818602e+01 0.08804883581643465 0.001366716356462006
1.318083657834824329e+01 0.09771241535346502 0.001366716356462006
1.417193732975225728e+01 0.1084365968689611 0.001366716356462006
1.519807580394836322e+01 0.12033778407775893 0.001366716356462006
1.625482180847922464e+01 0.13354515629298988 0.001366716356462006
1.733698672165677834e+01 0.14820207057988585 0.001366716356462006
1.848173068825614962e+01 0.16446761779946645 0.001366716356462006
1.971348091389059221e+01 0.18251834943190443 0.001366716356462006
2.097570187584684120e+01 0.20255019392306664 0.001366716356462006
2.226341267992145134e+01 0.22478058335487253 0.001366716356462006
2.357123643400933233e+01 0.24945081352303167 0.001366716356462006
2.489347696017167166e+01 0.27682866303920667 0.001366716356462006
2.622420257578936997e+01 0.3072112998861759 0.001366716356462006
2.755733350955673799e+01 0.34092850697468147 0.001366716356462006
2.888672967836601657e+01 0.3783462617131929 0.001366716356462006
3.020627627317297126e+01 0.419870708444391 0.001366716356462006
3.150996408969725593e+01 0.4659525668664682 0.001366716356462006
3.279196223114703912e+01 0.517092024289676 0.001366716356462006
3.404668192499228496e+01 0.5738441648302398 0.001366716356462006
3.526883006734674098e+01 0.6368249944718586 0.001366716356462006
3.645345235893193347e+01 0.7067181273927491 0.001366716356462006
3.759596628315430422e+01 0.7842822061337682 0.001366716356462006
3.869218447982810005e+01 0.8703591361485166 0.001366716356462006
3.973833024872099884e+01 0.9658832241158708 0.001366716356462006
4.073104593525624750e+01 1.0718913192051276 0.001366716356462006
4.166739594187844631e+01 1.1895340673703196 0.001366716356462006
4.254486562288642659e+01 1.3200884008314182 0.001366716356462006
4.336135629128099822e+01 1.4649713983072863 0.001366716356462006
4.411517761280270378e+01 1.625755666443795 0.001366716356462006
4.480503688249147132e+01 1.8041864093920719 0.001366716356462006
4.543002492297809880e+01 2.0022003718155843 0.001366716356462006
4.598959858421801528e+01 2.2219468609395236 0.001366716356462006
4.648355863939023891e+01 2.4658110758226037 0.001366716356462006
4.691202342080448062e+01 2.736439997074672 0.001366716356462006
4.727539761439908972e+01 3.0367711180354604 0.001366716356462006
4.757433686897987002e+01 3.370064329271928 0.001366716356462006
4.780970851789136589e+01 3.739937302478798 0.001366716356462006
4.798254987888244472e+01 4.150404757850477 0.001366716356462006
4.809402524144213231e+01 4.605922041145108 0.001366716356462006
4.814538311413711824e+01 5.1114334834401705 0.001366716356462006
4.813791559964660394e+01 5.672426068491977 0.001366716356462006
4.807292116505355040e+01 6.294988990221888 0.001366716356462006
4.795167249445997015e+01 6.985879746785249 0.001366716356462006
4.777539040022112005e+01 7.752597488629465 0.001366716356462006
4.754522482114789028e+01 8.60346441668451 0.001366716356462006
4.726224332142266604e+01 9.547716114208066 0.001366716356462006
4.692742731479127372e+01 10.59560179277617 0.001366716356462006
4.654167584873943042e+01 11.758495540521581 0.001366716356462006
4.610581651327591857e+01 13.049019780144016 0.001366716356462006
4.562062261642927297e+01 14.481182276745331 0.001366716356462006
4.508683571872389706e+01 16.070528182616385 0.001366716356462006
4.450519216404900646e+01 17.834308769319094 0.001366716356462006
4.387645233672790823e+01 19.791668678535572 0.001366716356462006
4.320143120876665677e+01 21.96385372416547 0.001366716356462006
4.248102857976545010e+01 24.37444150122222 0.001366716356462006
4.171625782952001771e+01 27.04959730463137 0.001366716356462006
4.090827182656226313e+01 30.01835813575592 0.001366716356462006
4.005838520809963654e+01 33.31294787934677 0.001366716356462006
3.916809244931578604e+01 36.96912707195032 0.001366716356462006
3.823908146141459952e+01 41.0265810582719 0.001366716356462006
3.727324301451155009e+01 45.52935074866948 0.001366716356462006
3.627267656471242674e+01 50.526310653356795 0.001366716356462006
3.523969343582463409e+01 56.07169938205458 0.001366716356462006
3.417681803164428800e+01 62.22570836730231 0.001366716356462006
3.308678848922026106e+01 69.0551352016233 0.001366716356462006
3.197255680108638032e+01 76.63410868007462 0.001366716356462006
3.083728976357678420e+01 85.04489341802686 0.001366716356462006
2.968436922543553891e+01 94.37878277775391 0.001366716356462006
2.851739209799428210e+01 104.73708979594508 0.001366716356462006
2.734016817900192819e+01 116.23224686798542 0.001366716356462006
2.615671387897148392e+01 128.9890261253308 0.001366716356462006
2.497124044455761904e+01 143.14589375234786 0.001366716356462006
2.378813368625409197e+01 158.85651294280527 0.001366716356462006
2.261192378975691142e+01 176.2914118095948 0.001366716356462006
2.144724326998380448e+01 195.63983435170647 0.001366716356462006
2.029877195548979785e+01 217.11179456945052 0.001366716356462006
1.947691408403912305e+01 240.9403560239527 0.001366716356462006
1.914222616513913522e+01 267.38416158399497 0.001366716356462006
1.885005187890062217e+01 296.73024081888724 0.001366716356462006
1.859792519810686073e+01 329.2971255097155 0.001366716356462006
1.838924407046941312e+01 365.43830709572546 0.001366716356462006
1.821367405608025436e+01 405.54607358408276 0.001366716356462006
1.806733226594112551e+01 450.05576757004974 0.001366716356462006
1.794651029794646391e+01 499.450511585514 0.001366716356462006
1.784740738774503654e+01 554.2664520663108 0.001366716356462006
1.776620234946039290e+01 615.0985788580505 0.001366716356462006
1.769914435213875237e+01 682.6071834272393 0.001366716356462006
1.764264044390859354e+01 757.525025877192 0.001366716356462006
1.759333785988840404e+01 840.6652885618333 0.001366716356462006
1.754819851339030734e+01 932.9304026284696 0.001366716356462006
1.750456408626298099e+01 1035.3218432956637 0.001366716356462006
1.746021045955584228e+01 1148.9510001873086 0.001366716356462006
1.741339076484870674e+01 1275.051240713013 0.001366716356462006
1.736286661303781642e+01 1414.991297434576 0.001366716356462006
1.730794208359732522e+01 1570.2901247293776 0.001366716356462006
1.724845427659296249e+01 1742.6333860096508 0.001366716356462006
1.718473527580075810e+01 1933.891750455232 0.001366716356462006
1.711766284526438398e+01 2146.141197858406 0.001366716356462006
1.704860853481488547e+01 2381.6855519761607 0.001366716356462006
1.697940205836281535e+01 2643.0814869741084 0.001366716356462006
1.691228497713993306e+01 2933.1662783900483 0.001366716356462006
1.684985389343693285e+01 3255.0885998350564 0.001366716356462006
1.679499342377085824e+01 3612.3426997094302 0.001366716356462006
1.675079925404164882e+01 4008.8063288984645 0.001366716356462006
1.672049266864880224e+01 4448.782831127585 0.001366716356462006
1.670733550327022243e+01 4937.047852839004 0.001366716356462006
1.671454444419358865e+01 5478.901179593945 0.001366716356462006
1.674512501462412573e+01 6080.224261649427 0.001366716356462006
1.680186710314161758e+01 6747.5440531107 0.001366716356462006
1.688723540433922210e+01 7488.10385759003 0.001366716356462006
1.700330475944332420e+01 8309.941949353404 0.001366716356462006
1.715171218152626054e+01 9221.97882333434 0.001366716356462006
1.733364331106544398e+01 10234.114021054527 0.001366716356462006
1.754979800226714559e+01 11357.333583431051 0.001366716356462006
1.780034713293779802e+01 12603.829296797274 0.001366716356462006
1.808502594612401992e+01 13987.131026472387 0.001366716356462006
1.840312879534839396e+01 15522.25357427048 0.001366716356462006
1.875354886081167294e+01 17225.859653987874 0.001366716356462006
1.913483044191668014e+01 19116.440753857038 0.001366716356462006
1.954523294132631861e+01 21214.51784910632 0.001366716356462006
1.998281255824578651e+01 23542.864143224204 0.001366716356462006
2.044551204769038222e+01 26126.752255633317 0.001366716356462006
2.093118875680902846e+01 28994.22853882881 0.001366716356462006
2.143777413666975917e+01 32176.417502507353 0.001366716356462006
2.196333421913836403e+01 35707.859649004626 0.001366716356462006
2.250614647967532278e+01 39626.88638701478 0.001366716356462006
2.306476348529414366e+01 43976.036093027215 0.001366716356462006
2.363806028498657597e+01 48802.515836544335 0.001366716356462006
2.422526646510622328e+01 54158.71378079476 0.001366716356462006
2.482594244792095139e+01 60102.76782070388 0.001366716356462006
2.543998108042181627e+01 66699.19663030129 0.001366716356462006
2.606755316627779351e+01 74019.59996915652 0.001366716356462006
2.670903719600464754e+01 82143.43584919439 0.001366716356462006
2.736493806051061028e+01 91158.88299750836 0.001366716356462006
2.803588397638983665e+01 101163.7979766207 0.001366716356462006
2.872219894333427348e+01 112266.77735108159 0.001366716356462006
2.942411786441946475e+01 124588.33642950082 0.001366716356462006
3.014157904492107676e+01 138262.2173764659 0.001366716356462006
3.087413546406716591e+01 153436.84089300132 0.001366716356462006
3.162101369680215512e+01 170276.91722258978 0.001366716356462006
3.238290489869908839e+01 188965.23396912115 0.001366716356462006
3.315615163322741665e+01 209704.64013232305 0.001366716356462006
3.393834110334382359e+01 232720.2478960412 0.001366716356462006
3.472658650265874059e+01 258261.87606826748 0.001366716356462006
3.551758814800058417e+01 286606.7616948256 0.001366716356462006
3.630771846101152533e+01 318062.5692794119 0.001366716356462006
3.709311079190587890e+01 352970.73027306574 0.001366716356462006
3.787255406774421829e+01 391710.1490809261 0.001366716356462006
3.871992252328434603e+01 434701.3158125035 0.001366716356462006
3.953720835430042513e+01 482410.8704165374 0.001366716356462006
4.032174782209723674e+01 535356.6677410719 0.001366716356462006
4.107115683121855199e+01 594113.3984965039 0.001366716356462006
4.178334955209516011e+01 659318.8271333541 0.001366716356462006
4.245653508407318810e+01 731680.7143427207 0.001366716356462006
4.308920487815588274e+01 811984.4993184009 0.001366716356462006
4.368011964400866987e+01 901101.8251665037 0.001366716356462006
4.422825980821557579e+01 1000000.0 0.001366716356462006
7.878251946213830903e-02 0.001 0.0015167168884709225
9.117059527899994131e-02 0.0011097524964120721 0.0015167168884709225
1.055162727754500596e-01 0.0012315506032928262 0.0015167168884709225
1.222170653117622685e-01 0.001366716356462006 0.0015167168884709225
1.416083051062339282e-01 0.0015167168884709225 0.0015167168884709225
1.638545303279416165e-01 0.0016831803533309566 0.0015167168884709225
1.892986575324381027e-01 0.0018679135990207828 0.0015167168884709225
2.183142919252221426e-01 0.002072921779595372 0.0015167168884709225
2.513080962032120946e-01 0.002300430119772917 0.0015167168884709225
2.887223472609873332e-01 0.0025529080682395165 0.0015167168884709225
3.310376955923408637e-01 0.002833096101839324 0.0015167168884709225
3.787766873990911498e-01 0.0031440354715915 0.0015167168884709225
4.325074366243553681e-01 0.0034891012134067737 0.0015167168884709225
4.928470899118721493e-01 0.003872038781812557 0.0015167168884709225
5.604670270559199974e-01 0.004297004704320844 0.0015167168884709225
6.360967035599617292e-01 0.004768611697714469 0.0015167168884709225
7.205293102642683634e-01 0.005291978735958442 0.0015167168884709225
8.146263439128311745e-01 0.005872786613189483 0.0015167168884709225
9.193229407508406448e-01 0.00651733960488242 0.0015167168884709225
1.035633228647802051e+00 0.007232633896483534 0.0015167168884709225
1.164654993816906181e+00 0.008026433522257174 0.0015167168884709225
1.307574446047449657e+00 0.00890735463861044 0.0015167168884709225
1.465670382318731590e+00 0.009884959046625586 0.0015167168884709225
1.640317354205897749e+00 0.010969857978923836 0.0015167168884709225
1.832987885256732064e+00 0.012173827277396614 0.0015167168884709225
2.045252919321270735e+00 0.013509935211980273 0.0015167168884709225
2.278781412604769852e+00 0.014992684327860457 0.0015167168884709225
2.535336590139342317e+00 0.01663816886076129 0.0015167168884709225
2.816770191472486307e+00 0.018464249428955443 0.0015167168884709225
3.125013281349010796e+00 0.020490746898158472 0.0015167168884709225
3.462062980351187313e+00 0.022739657523579287 0.0015167168884709225
3.829965571937965496e+00 0.02523539170434766 0.0015167168884709225
4.230793669372483912e+00 0.02800503894183631 0.0015167168884709225
4.666618840678520286e+00 0.03107866187782014 0.0015167168884709225
5.139476981749258933e+00 0.03448962260405758 0.0015167168884709225
5.651329002792124356e+00 0.038274944785163134 0.0015167168884709225
6.204012930098030232e+00 0.04247571552536898 0.0015167168884709225
6.799191316779302774e+00 0.047137531341167244 0.0015167168884709225
7.438291123848705944e+00 0.05231099308056263 0.0015167168884709225
8.122438783491643832e+00 0.05805225516094899 0.0015167168884709225
8.852391258795346829e+00 0.06442363508721373 0.0015167168884709225
9.628463630655353711e+00 0.07149428986597581 0.0015167168884709225
1.045045691972849689e+01 0.07934096665797492 0.0015167168884709225
1.131758826180587540e+01 0.08804883581643465 0.0015167168884709225
1.222842648789703901e+01 0.09771241535346502 0.0015167168884709225
1.318083657185394308e+01 0.1084365968689611 0.0015167168884709225
1.417193731044582172e+01 0.12033778407775893 0.0015167168884709225
1.519807574062646793e+01 0.13354515629298988 0.0015167168884709225
1.625482182701139067e+01 0.14820207057988585 0.0015167168884709225
1.733698666812198397e+01 0.16446761779946645 0.0015167168884709225
1.848172532846950844e+01 0.18251834943190443 0.0015167168884709225
1.971347473030971287e+01 0.20255019392306664 0.0015167168884709225
2.097569487061615234e+01 0.22478058335487253 0.0015167168884709225
2.226340470259266269e+01 0.24945081352303167 0.0015167168884709225
2.357122730050453185e+01 0.27682866303920667 0.0015167168884709225
2.489346659303595999e+01 0.3072112998861759 0.0015167168884709225
2.622419071631119181e+01 0.34092850697468147 0.0015167168884709225
2.755731999081079309e+01 0.3783462617131929 0.0015167168884709225
2.888671422536784306e+01 0.419870708444391 0.0015167168884709225
3.020625865021816381e+01 0.4659525668664682 0.0015167168884709225
3.150994398545752517e+01 0.517092024289676 0.0015167168884709225
3.279193922581103493e+01 0.5738441648302398 0.0015167168884709225
3.404665569800686598e+01 0.6368249944718586 0.0015167168884709225
3.526880016677735341e+01 0.7067181273927491 0.0015167168884709225
3.645341827654950606e+01 0.7842822061337682 0.0015167168884709225
3.759592743669795567e+01 0.8703591361485166 0.0015167168884709225
3.869214031782959751e+01 0.9658832241158708 0.0015167168884709225
3.973828003804172937e+01 1.0718913192051276 0.0015167168884709225
4.073098887309209459e+01 1.1895340673703196 0.0015167168884709225
4.166733122221204866e+01 1.3200884008314182 0.0015167168884709225
4.254479230334458606e+01 1.4649713983072863 0.0015167168884709225
4.336127327893539984e+01 1.625755666443795 0.0015167168884709225
4.411508378479074821e+01 1.8041864093920719 0.0015167168884709225
4.480493094602279314e+01 2.0022003718155843 0.0015167168884709225
4.542990552608591770e+01 2.2219468609395236 0.0015167168884709225
4.598946418934167468e+01 2.4658110758226037 0.0015167168884709225
4.648340753100890055e+01 2.736439997074672 0.0015167168884709225
4.691185374425661792e+01 3.0367711180354604 0.0015167168884709225
4.727520737082590330e+01 3.370064329271928 0.0015167168884709225
4.757412379809967007e+01 3.739937302478798 0.0015167168884709225
4.780947020864934416e+01 4.150404757850477 0.0015167168884709225
4.798228367707467612e+01 4.605922041145108 0.0015167168884709225
4.809372820945686300e+01 5.1114334834401705 0.0015167168884709225
4.814505207374702422e+01 5.672426068491977 0.0015167168884709225
4.813754708008907812e+01 6.294988990221888 0.0015167168884709225
4.807251137376848504e+01 6.985879746785249 0.0015167168884709225
4.795121730862576470e+01 7.752597488629465 0.0015167168884709225
4.777488535059901409e+01 8.60346441668451 0.0015167168884709225
4.754466506690163641e+01 9.547716114208066 0.0015167168884709225
4.726162363926186316e+01 10.59560179277617 0.0015167168884709225
4.692674208859953922e+01 11.758495540521581 0.0015167168884709225
4.654091905989529465e+01 13.049019780144016 0.0015167168884709225
4.610498178839221595e+01 14.481182276745331 0.0015167168884709225
4.561970325260769954e+01 16.070528182616385 0.0015167168884709225
4.508582469498637835e+01 17.834308769319094 0.0015167168884709225
4.450408227277419115e+01 19.791668678535572 0.0015167168884709225
4.387523630505855721e+01 21.96385372416547 0.0015167168884709225
4.320010185620813559e+01 24.37444150122222 0.0015167168884709225
4.247957905810324064e+01 27.04959730463137 0.0015167168884709225
4.171468200912268998e+01 30.01835813575592 0.0015167168884709225
4.090656469111583959e+01 33.31294787934677 0.0015167168884709225
4.005654348172855350e+01 36.96912707195032 0.0015167168884709225
3.916611538590755970e+01 41.0265810582719 0.0015167168884709225
3.823697183541801792e+01 45.52935074866948 0.0015167168884709225
3.727100847201150913e+01 50.526310653356795 0.0015167168884709225
3.627033125470797614e+01 56.07169938205458 0.0015167168884709225
3.523726013299395277e+01 62.22570836730231 0.0015167168884709225
3.417433082691101021e+01 69.0551352016233 0.0015167168884709225
3.308429594203261104e+01 76.63410868007462 0.0015167168884709225
3.197012613284042359e+01 85.04489341802686 0.0015167168884709225
3.083501138353332038e+01 94.37878277775391 0.0015167168884709225
2.968236257930637478e+01 104.73708979594508 0.0015167168884709225
2.851581207915030447e+01 116.23224686798542 0.0015167168884709225
2.733921232419902481e+01 128.9890261253308 0.0015167168884709225
2.615663006651827516e+01 143.14589375234786 0.0015167168884709225
2.497233453389472402e+01 158.85651294280527 0.0015167168884709225
2.379077640998724164e+01 176.2914118095948 0.0015167168884709225
2.261655581335568854e+01 195.63983435170647 0.0015167168884709225
2.145437687068852739e+01 217.11179456945052 0.0015167168884709225
2.030898767420191220e+01 240.9403560239527 0.0015167168884709225
1.949381417999095234e+01 267.38416158399497 0.0015167168884709225
1.916208856779904224e+01 296.73024081888724 0.0015167168884709225
1.887325009644593266e+01 329.2971255097155 0.0015167168884709225
1.863107745197991605e+01 365.43830709572546 0.0015167168884709225
1.842635500289587469e+01 405.54607358408276 0.0015167168884709225
1.825471010541403771e+01 450.05576757004974 0.0015167168884709225
1.811261048922554906e+01 499.450511585514 0.0015167168884709225
1.799638829526235639e+01 554.2664520663108 0.0015167168884709225
1.790227292782173762e+01 615.0985788580505 0.0015167168884709225
1.782647797078870511e+01 682.6071834272393 0.0015167168884709225
1.776529264880924330e+01 757.525025877192 0.0015167168884709225
1.771517030316312713e+01 840.6652885618333 0.0015167168884709225
1.767281194676314726e+01 932.9304026284696 0.0015167168884709225
1.763524183282152435e+01 1035.3218432956637 0.0015167168884709225
1.759987384142655742e+01 1148.9510001873086 0.0015167168884709225
1.756456696955749308e+01 1275.051240713013 0.0015167168884709225
1.752766966418273142e+01 1414.991297434576 0.0015167168884709225
1.748806386684870873e+01 1570.2901247293776 0.0015167168884709225
1.744518192794105715e+01 1742.6333860096508 0.0015167168884709225
1.739895187478892780e+01 1933.891750455232 0.0015167168884709225
1.734988195680935874e+01 2146.141197858406 0.0015167168884709225
1.729901109541379967e+01 2381.6855519761607 0.0015167168884709225
1.724788089179060435e+01 2643.0814869741084 0.0015167168884709225
1.719849547660056643e+01 2933.1662783900483 0.0015167168884709225
1.715326875538614360e+01 3255.0885998350564 0.0015167168884709225
1.711495904833093462e+01 3612.3426997094302 0.0015167168884709225
1.708659163147559568e+01 4008.8063288984645 0.0015167168884709225
1.707137006927134948e+01 4448.782831127585 0.0015167168884709225
1.707259585625113729e+01 4937.047852839004 0.0015167168884709225
1.709353738714148463e+01 5478.901179593945 0.0015167168884709225
1.713730507588512708e+01 6080.224261649427 0.0015167168884709225
1.720680497373505702e+01 6747.5440531107 0.0015167168884709225
1.730462398053691331e+01 7488.10385759003 0.0015167168884709225
1.743295261541464924e+01 8309.941949353404 0.0015167168884709225
1.759352552177232454e+01 9221.97882333434 0.0015167168884709225
1.778760949652883738e+01 10234.114021054527 0.0015167168884709225
1.801592165349432761e+01 11357.333583431051 0.0015167168884709225
1.827863578915890486e+01 12603.829296797274 0.0015167168884709225
1.857544693044685502e+01 13987.131026472387 0.0015167168884709225
1.890557772960177374e+01 15522.25357427048 0.0015167168884709225
1.926782787676276953e+01 17225.859653987874 0.0015167168884709225
1.966063907046699200e+01 19116.440753857038 0.0015167168884709225
2.008217349220393899e+01 21214.51784910632 0.0015167168884709225
2.053043072831782112e+01 23542.864143224204 0.0015167168884709225
2.100327707632566998e+01 26126.752255633317 0.0015167168884709225
2.149858521964960190e+01 28994.22853882881 0.0015167168884709225
2.201433870894370770e+01 32176.417502507353 0.0015167168884709225
2.254870771339623658e+01 35707.859649004626 0.0015167168884709225
2.310012163821449249e+01 39626.88638701478 0.0015167168884709225
2.366732315935532327e+01 43976.036093027215 0.0015167168884709225
2.424941082720043539e+01 48802.515836544335 0.0015167168884709225
2.484581710815402644e+01 54158.71378079476 0.0015167168884709225
2.545631310577117290e+01 60102.76782070388 0.0015167168884709225
2.608095877913772753e+01 66699.19663030129 0.0015167168884709225
2.672003386397373248e+01 74019.59996915652 0.0015167168884709225
2.737395142527607561e+01 82143.43584919439 0.0015167168884709225
2.804326860675238819e+01 91158.88299750836 0.0015167168884709225
2.872825543344089638e+01 101163.7979766207 0.0015167168884709225
2.942908599922846946e+01 112266.77735108159 0.0015167168884709225
3.014565481164049388e+01 124588.33642950082 0.0015167168884709225
3.087747935281055689e+01 138262.2173764659 0.0015167168884709225
3.162362979089269999e+01 153436.84089300132 0.0015167168884709225
3.238268472420147503e+01 170276.91722258978 0.0015167168884709225
3.315506907632163802e+01 188965.23396912115 0.0015167168884709225
3.393678591526219890e+01 209704.64013232305 0.0015167168884709225
3.472467004774176047e+01 232720.2478960412 0.0015167168884709225
3.551541343027569297e+01 258261.87606826748 0.0015167168884709225
3.630537357606888094e+01 286606.7616948256 0.0015167168884709225
3.709067264747463355e+01 318062.5692794119 0.0015167168884709225
3.786779667607287081e+01 352970.73027306574 0.0015167168884709225
3.871506758211382504e+01 391710.1490809261 0.0015167168884709225
3.953235209910216952e+01 434701.3158125035 0.0015167168884709225
4.031696876444612343e+01 482410.8704165374 0.0015167168884709225
4.106652020251444668e+01 535356.6677410719 0.0015167168884709225
4.177889981190765667e+01 594113.3984965039 0.0015167168884709225
4.245230659041499166e+01 659318.8271333541 0.0015167168884709225
4.308521945009251652e+01 731680.7143427207 0.0015167168884709225
4.367638616461223933e+01 811984.4993184009 0.0015167168884709225
4.422478149886870114e+01 901101.8251665037 0.0015167168884709225
4.472957871891675552e+01 1000000.0 0.0015167168884709225
6.811838551990632984e-02 0.001 0.0016831803533309566
7.878246267380754897e-02 0.0011097524964120721 0.0016831803533309566
9.117055610036506330e-02 0.0012315506032928262 0.0016831803533309566
1.055162373322770103e-01 0.001366716356462006 0.0016831803533309566
1.222170545148631299e-01 0.0015167168884709225 0.0016831803533309566
1.416082880187350401e-01 0.0016831803533309566 0.0016831803533309566
1.638545624779830234e-01 0.0018679135990207828 0.0016831803533309566
1.892986468460642058e-01 0.002072921779595372 0.0016831803533309566
2.183143145531885321e-01 0.002300430119772917 0.0016831803533309566
2.513080944204719169e-01 0.0025529080682395165 0.0016831803533309566
2.887222523198125224e-01 0.002833096101839324 0.0016831803533309566
3.310376390349722420e-01 0.0031440354715915 0.0016831803533309566
3.787767296454668253e-01 0.0034891012134067737 0.0016831803533309566
4.325073833813265489e-01 0.003872038781812557 0.0016831803533309566
4.928471296224967158e-01 0.004297004704320844 0.0016831803533309566
5.604669733079512550e-01 0.004768611697714469 0.0016831803533309566
6.360967167151284629e-01 0.005291978735958442 0.0016831803533309566
7.205293298894357434e-01 0.005872786613189483 0.0016831803533309566
8.146262997082559520e-01 0.00651733960488242 0.0016831803533309566
9.193229795657299475e-01 0.007232633896483534 0.0016831803533309566
1.035633214040137640e+00 0.008026433522257174 0.0016831803533309566
1.164654941461019666e+00 0.00890735463861044 0.0016831803533309566
1.307574467213134195e+00 0.009884959046625586 0.0016831803533309566
1.465670403807201927e+00 0.010969857978923836 0.0016831803533309566
1.640317415130184919e+00 0.012173827277396614 0.0016831803533309566
1.832987891612151587e+00 0.013509935211980273 0.0016831803533309566
2.045252943857481132e+00 0.014992684327860457 0.0016831803533309566
2.278781405074892685e+00 0.01663816886076129 0.0016831803533309566
2.535336556393616991e+00 0.018464249428955443 0.0016831803533309566
2.816770210686022402e+00 0.020490746898158472 0.0016831803533309566
3.125013240369835188e+00 0.022739657523579287 0.0016831803533309566
3.462062993699076330e+00 0.02523539170434766 0.0016831803533309566
3.829965587433524554e+00 0.02800503894183631 0.0016831803533309566
4.230793647526394530e+00 0.03107866187782014 0.0016831803533309566
4.666618749606287864e+00 0.03448962260405758 0.0016831803533309566
5.139477077905186597e+00 0.038274944785163134 0.0016831803533309566
5.651328972329577205e+00 0.04247571552536898 0.0016831803533309566
6.204012954574383620e+00 0.047137531341167244 0.0016831803533309566
6.799191291277895566e+00 0.05231099308056263 0.0016831803533309566
7.438291011519381435e+00 0.05805225516094899 0.0016831803533309566
8.122438774930511585e+00 0.06442363508721373 0.0016831803533309566
8.852391292466363026e+00 0.07149428986597581 0.0016831803533309566
9.628463590843232112e+00 0.07934096665797492 0.0016831803533309566
1.045045688971440967e+01 0.08804883581643465 0.0016831803533309566
1.131758829069570460e+01 0.09771241535346502 0.0016831803533309566
1.222842646536206423e+01 0.1084365968689611 0.0016831803533309566
1.318083654728911291e+01 0.12033778407775893 0.0016831803533309566
1.417193727116529089e+01 0.13354515629298988 0.0016831803533309566
1.519807573734023798e+01 0.14820207057988585 0.0016831803533309566
1.625482181468341381e+01 0.16446761779946645 0.0016831803533309566
1.733698666422332479e+01 0.18251834943190443 0.0016831803533309566
1.848171864978191081e+01 0.20255019392306664 0.0016831803533309566
1.971346712831933701e+01 0.22478058335487253 0.0016831803533309566
2.097568627913700468e+01 0.24945081352303167 0.0016831803533309566
2.226339485659948636e+01 0.27682866303920667 0.0016831803533309566
2.357121614042590707e+01 0.3072112998861759 0.0016831803533309566
2.489345379819236115e+01 0.34092850697468147 0.0016831803533309566
2.622417612918846075e+01 0.3783462617131929 0.0016831803533309566
2.755730331843637870e+01 0.419870708444391 0.0016831803533309566
2.888669522919466814e+01 0.4659525668664682 0.0016831803533309566
3.020623692551785666e+01 0.517092024289676 0.0016831803533309566
3.150991919139710262e+01 0.5738441648302398 0.0016831803533309566
3.279191097542892663e+01 0.6368249944718586 0.0016831803533309566
3.404662341000105386e+01 0.7067181273927491 0.0016831803533309566
3.526876332832316763e+01 0.7842822061337682 0.0016831803533309566
3.645337626628154482e+01 0.8703591361485166 0.0016831803533309566
3.759587965058582881e+01 0.9658832241158708 0.0016831803533309566
3.869208589159088518e+01 1.0718913192051276 0.0016831803533309566
3.973821814245409456e+01 1.1895340673703196 0.0016831803533309566
4.073091860475225445e+01 1.3200884008314182 0.0016831803533309566
4.166725152174693392e+01 1.4649713983072863 0.0016831803533309566
4.254470195968692536e+01 1.625755666443795 0.0016831803533309566
4.336117103408897577e+01 1.8041864093920719 0.0016831803533309566
4.411496822379982063e+01 2.0022003718155843 0.0016831803533309566
4.480480051094279759e+01 2.2219468609395236 0.0016831803533309566
4.542975851085961381e+01 2.4658110758226037 0.0016831803533309566
4.598929865397835215e+01 2.736439997074672 0.0016831803533309566
4.648322143265531992e+01 3.0367711180354604 0.0016831803533309566
4.691164481757687099e+01 3.370064329271928 0.0016831803533309566
4.727497308051041358e+01 3.739937302478798 0.0016831803533309566
4.757386144092230751e+01 4.150404757850477 0.0016831803533309566
4.780917676030696128e+01 4.605922041145108 0.0016831803533309566
4.798195587064854095e+01 5.1114334834401705 0.0016831803533309566
4.809336245853090475e+01 5.672426068491977 0.0016831803533309566
4.814464444666534604e+01 6.294988990221888 0.0016831803533309566
4.813709331247279266e+01 6.985879746785249 0.0016831803533309566
4.807200681175140033e+01 7.752597488629465 0.0016831803533309566
4.795065687578461677e+01 8.60346441668451 0.0016831803533309566
4.777426354540649811e+01 9.547716114208066 0.0016831803533309566
4.754397594849477571e+01 10.59560179277617 0.0016831803533309566
4.726086078618646980e+01 11.758495540521581 0.0016831803533309566
4.692589859588920831e+01 13.049019780144016 0.0016831803533309566
4.653998758629634125e+01 14.481182276745331 0.0016831803533309566
4.610395450826302977e+01 16.070528182616385 0.0016831803533309566
4.561857195402947696e+01 17.834308769319094 0.0016831803533309566
4.508458083151533202e+01 19.791668678535572 0.0016831803533309566
4.450271705128120203e+01 21.96385372416547 0.0016831803533309566
4.387374089437501823e+01 24.37444150122222 0.0016831803533309566
4.319846758469916637e+01 27.04959730463137 0.0016831803533309566
4.247779776661688800e+01 30.01835813575592 0.0016831803533309566
4.171274642675524547e+01 33.31294787934677 0.0016831803533309566
4.090446904988434085e+01 36.96912707195032 0.0016831803533309566
4.005428433051753956e+01 41.0265810582719 0.0016831803533309566
3.916369252179566018e+01 45.52935074866948 0.0016831803533309566
3.823438963769207533e+01 50.526310653356795 0.0016831803533309566
3.726827758954604519e+01 56.07169938205458 0.0016831803533309566
3.626747076741706621e+01 62.22570836730231 0.0016831803533309566
3.523430018308902589e+01 69.0551352016233 0.0016831803533309566
3.417131605399860206e+01 76.63410868007462 0.0016831803533309566
3.308128954782346653e+01 85.04489341802686 0.0016831803533309566
3.196721492757779615e+01 94.37878277775391 0.0016831803533309566
3.083231177852812266e+01 104.73708979594508 0.0016831803533309566
2.968002743569349278e+01 116.23224686798542 0.0016831803533309566
2.851403856149134697e+01 128.9890261253308 0.0016831803533309566
2.733825026999683416e+01 143.14589375234786 0.0016831803533309566
2.615679058843642224e+01 158.85651294280527 0.0016831803533309566
2.497399794011305474e+01 176.2914118095948 0.0016831803533309566
2.379439851335849454e+01 195.63983435170647 0.0016831803533309566
2.262267072994358585e+01 217.11179456945052 0.0016831803533309566
2.146359469707857670e+01 240.9403560239527 0.0016831803533309566
2.032198490040381955e+01 267.38416158399497 0.0016831803533309566
1.951552381227380550e+01 296.73024081888724 0.0016831803533309566
1.918754060344020473e+01 329.2971255097155 0.0016831803533309566
1.890901552273393804e+01 365.43830709572546 0.0016831803533309566
1.867213313081877146e+01 405.54607358408276 0.0016831803533309566
1.847181151409093047e+01 450.05576757004974 0.0016831803533309566
1.830492914408405625e+01 499.450511585514 0.0016831803533309566
1.816798294685060000e+01 554.2664520663108 0.0016831803533309566
1.805733952451545932e+01 615.0985788580505 0.0016831803533309566
1.796926256200558569e+01 682.6071834272393 0.0016831803533309566
1.790000487933956563e+01 757.525025877192 0.0016831803533309566
1.784590065186339913e+01 840.6652885618333 0.0016831803533309566
1.780345543922457097e+01 932.9304026284696 0.0016831803533309566
1.776943040156310616e+01 1035.3218432956637 0.0016831803533309566
1.774091950847078536e+01 1148.9510001873086 0.0016831803533309566
1.771541687384029018e+01 1275.051240713013 0.0016831803533309566
1.769087369895263606e+01 1414.991297434576 0.0016831803533309566
1.766575275474550111e+01 1570.2901247293776 0.0016831803533309566
1.763907326298557265e+01 1742.6333860096508 0.0016831803533309566
1.761033781521871688e+01 1933.891750455232 0.0016831803533309566
1.757965395581542367e+01 2146.141197858406 0.0016831803533309566
1.754768753251945768e+01 2381.6855519761607 0.0016831803533309566
1.751564408056253441e+01 2643.0814869741084 0.0016831803533309566
1.748523643711697773e+01 2933.1662783900483 0.0016831803533309566
1.745863791592492831e+01 3255.0885998350564 0.0016831803533309566
1.743842094890243999e+01 3612.3426997094302 0.0016831803533309566
1.742748105391205016e+01 4008.8063288984645 0.0016831803533309566
1.742894713596804124e+01 4448.782831127585 0.0016831803533309566
1.744611069318438723e+01 4937.047852839004 0.0016831803533309566
1.748223958199321260e+01 5478.901179593945 0.0016831803533309566
1.754051183188790120e+01 6080.224261649427 0.0016831803533309566
1.762391753651237281e+01 6747.5440531107 0.0016831803533309566
1.773514129723451660e+01 7488.10385759003 0.0016831803533309566
1.787647257555661540e+01 8309.941949353404 0.0016831803533309566
1.804973417368356436e+01 9221.97882333434 0.0016831803533309566
1.825627450182221878e+01 10234.114021054527 0.0016831803533309566
1.849682640555067437e+01 11357.333583431051 0.0016831803533309566
1.877157954851296040e+01 12603.829296797274 0.0016831803533309566
1.908020575185142675e+01 13987.131026472387 0.0016831803533309566
1.942187974188504995e+01 15522.25357427048 0.0016831803533309566
1.979533839228031411e+01 17225.859653987874 0.0016831803533309566
2.019895832873447716e+01 19116.440753857038 0.0016831803533309566
2.063085540033023690e+01 21214.51784910632 0.0016831803533309566
2.108900565557565798e+01 23542.864143224204 0.0016831803533309566
2.157126306510291158e+01 26126.752255633317 0.0016831803533309566
2.207556519741883250e+01 28994.22853882881 0.0016831803533309566
2.259999697280656505e+01 32176.417502507353 0.0016831803533309566
2.314287500400910957e+01 35707.859649004626 0.0016831803533309566
2.370281174534153479e+01 39626.88638701478 0.0016831803533309566
2.427876481902393380e+01 43976.036093027215 0.0016831803533309566
2.487003237846068160e+01 48802.515836544335 0.0016831803533309566
2.547624814948506256e+01 54158.71378079476 0.0016831803533309566
2.609734657340747432e+01 60102.76782070388 0.0016831803533309566
2.673349341724861361e+01 66699.19663030129 0.0016831803533309566
2.738500051911677602e+01 74019.59996915652 0.0016831803533309566
2.805232295346858251e+01 82143.43584919439 0.0016831803533309566
2.873568538875028366e+01 91158.88299750836 0.0016831803533309566
2.943518319574014441e+01 101163.7979766207 0.0016831803533309566
3.015065831980399480e+01 112266.77735108159 0.0016831803533309566
3.088158430674751997e+01 124588.33642950082 0.0016831803533309566
3.162699681360831505e+01 138262.2173764659 0.0016831803533309566
3.238544412403172146e+01 153436.84089300132 0.0016831803533309566
3.315501236858334977e+01 170276.91722258978 0.0016831803533309566
3.393535745741953491e+01 188965.23396912115 0.0016831803533309566
3.472274989813966073e+01 209704.64013232305 0.0016831803533309566
3.551311959165133203e+01 232720.2478960412 0.0016831803533309566
3.630281492977922397e+01 258261.87606826748 0.0016831803533309566
3.708794511011712558e+01 286606.7616948256 0.0016831803533309566
3.786466630651372611e+01 318062.5692794119 0.0016831803533309566
3.870966691568821716e+01 352970.73027306574 0.0016831803533309566
3.952685815060672780e+01 391710.1490809261 0.0016831803533309566
4.031148646121748413e+01 434701.3158125035 0.0016831803533309566
4.106113518744199808e+01 482410.8704165374 0.0016831803533309566
4.177368264524793062e+01 535356.6677410719 0.0016831803533309566
4.244730572429572391e+01 594113.3984965039 0.0016831803533309566
4.308047065586375624e+01 659318.8271333541 0.0016831803533309566
4.367191170083538765e+01 731680.7143427207 0.0016831803533309566
4.422059452176532801e+01 811984.4993184009 0.0016831803533309566
4.472567929538730169e+01 901101.8251665037 0.0016831803533309566
4.518647575237851299e+01 1000000.0 0.0016831803533309566
5.896656616752236901e-02 0.001 0.0018679135990207828
6.811832452185682951e-02 0.0011097524964120721 0.0018679135990207828
7.878246761595614212e-02 0.0012315506032928262 0.0018679135990207828
9.117051809953577446e-02 0.001366716356462006 0.0018679135990207828
1.055162194724848373e-01 0.0015167168884709225 0.0018679135990207828
1.222170813733575861e-01 0.0016831803533309566 0.0018679135990207828
1.416082806436664843e-01 0.0018679135990207828 0.0018679135990207828
1.638545413353806324e-01 0.002072921779595372 0.0018679135990207828
1.892986817074746031e-01 0.002300430119772917 0.0018679135990207828
2.183142943193972785e-01 0.0025529080682395165 0.0018679135990207828
2.513081139581960777e-01 0.002833096101839324 0.0018679135990207828
2.887223124741538638e-01 0.0031440354715915 0.0018679135990207828
3.310376768128844849e-01 0.0034891012134067737 0.0018679135990207828
3.787766969193744893e-01 0.003872038781812557 0.0018679135990207828
4.325074067997550786e-01 0.004297004704320844 0.0018679135990207828
4.928471255199620704e-01 0.004768611697714469 0.0018679135990207828
5.604669932787545994e-01 0.005291978735958442 0.0018679135990207828
6.360967543286353276e-01 0.005872786613189483 0.0018679135990207828
7.205293452469451188e-01 0.00651733960488242 0.0018679135990207828
8.146263824397015352e-01 0.007232633896483534 0.0018679135990207828
9.193229462569897370e-01 0.008026433522257174 0.0018679135990207828
1.035633190095501366e+00 0.00890735463861044 0.0018679135990207828
1.164654960134964723e+00 0.009884959046625586 0.0018679135990207828
1.307574441761978568e+00 0.010969857978923836 0.0018679135990207828
1.465670404998247633e+00 0.012173827277396614 0.0018679135990207828
1.640317432912578033e+00 0.013509935211980273 0.0018679135990207828
1.832987806694317046e+00 0.014992684327860457 0.0018679135990207828
2.045252838263881046e+00 0.01663816886076129 0.0018679135990207828
2.278781386327931813e+00 0.018464249428955443 0.0018679135990207828
2.535336565634566330e+00 0.020490746898158472 0.0018679135990207828
2.816770257008656131e+00 0.022739657523579287 0.0018679135990207828
3.125013283308013978e+00 0.02523539170434766 0.0018679135990207828
3.462062951588351645e+00 0.02800503894183631 0.0018679135990207828
3.829965499697921771e+00 0.03107866187782014 0.0018679135990207828
4.230793675949011678e+00 0.03448962260405758 0.0018679135990207828
4.666618778175982918e+00 0.038274944785163134 0.0018679135990207828
5.139476987762568783e+00 0.04247571552536898 0.0018679135990207828
5.651329033092197918e+00 0.047137531341167244 0.0018679135990207828
6.204012907739439697e+00 0.05231099308056263 0.0018679135990207828
6.799191319214214602e+00 0.05805225516094899 0.0018679135990207828
7.438290975408032857e+00 0.06442363508721373 0.0018679135990207828
8.122438771990154294e+00 0.07149428986597581 0.0018679135990207828
8.852391242161067098e+00 0.07934096665797492 0.0018679135990207828
9.628463626807002740e+00 0.08804883581643465 0.0018679135990207828
1.045045682339861948e+01 0.09771241535346502 0.0018679135990207828
1.131758825147505121e+01 0.1084365968689611 0.0018679135990207828
1.222842648420095912e+01 0.12033778407775893 0.0018679135990207828
1.318083657328978653e+01 0.13354515629298988 0.0018679135990207828
1.417193729014888604e+01 0.14820207057988585 0.0018679135990207828
1.519807575963201529e+01 0.16446761779946645 0.0018679135990207828
1.625482180568946333e+01 0.18251834943190443 0.0018679135990207828
1.733698666029355806e+01 0.20255019392306664 0.0018679135990207828
1.848171045028037796e+01 0.22478058335487253 0.0018679135990207828
1.971345786409947110e+01 0.24945081352303167 0.0018679135990207828
2.097567560971500100e+01 0.27682866303920667 0.0018679135990207828
2.226338277677120558e+01 0.3072112998861759 0.0018679135990207828
2.357120233292161160e+01 0.34092850697468147 0.0018679135990207828
2.489343806086813515e+01 0.3783462617131929 0.0018679135990207828
2.622415821086286059e+01 0.419870708444391 0.0018679135990207828
2.755728280558616206e+01 0.4659525668664682 0.0018679135990207828
2.888667179473318924e+01 0.517092024289676 0.0018679135990207828
3.020621022434724878e+01 0.5738441648302398 0.0018679135990207828
3.150988867205638400e+01 0.6368249944718586 0.0018679135990207828
3.279187611404098845e+01 0.7067181273927491 0.0018679135990207828
3.404658364709503360e+01 0.7842822061337682 0.0018679135990207828
3.526871798343363196e+01 0.8703591361485166 0.0018679135990207828
3.645332460941546771e+01 0.9658832241158708 0.0018679135990207828
3.759582077183979720e+01 1.0718913192051276 0.0018679135990207828
3.869201889811564854e+01 1.1895340673703196 0.0018679135990207828
3.973814198159322331e+01 1.3200884008314182 0.0018679135990207828
4.073083209170373920e+01 1.4649713983072863 0.0018679135990207828
4.166715334285711236e+01 1.625755666443795 0.0018679135990207828
4.254459071178386864e+01 1.8041864093920719 0.0018679135990207828
4.336104516872805448e+01 2.0022003718155843 0.0018679135990207828
4.411482593789309448e+01 2.2219468609395236 0.0018679135990207828
4.480463989885700471e+01 2.4658110758226037 0.0018679135990207828
4.542957744841803702e+01 2.736439997074672 0.0018679135990207828
4.598909481600577465e+01 3.0367711180354604 0.0018679135990207828
4.648299227352551100e+01 3.370064329271928 0.0018679135990207828
4.691138751583724797e+01 3.739937302478798 0.0018679135990207828
4.727468457886008224e+01 4.150404757850477 0.0018679135990207828
4.757353835133566378e+01 4.605922041145108 0.0018679135990207828
4.780881541189135220e+01 5.1114334834401705 0.0018679135990207828
4.798155221013418270e+01 5.672426068491977 0.0018679135990207828
4.809291208589134214e+01 6.294988990221888 0.0018679135990207828
4.814414254827223516e+01 6.985879746785249 0.0018679135990207828
4.813653461651043841e+01 7.752597488629465 0.0018679135990207828
4.807138557252471855e+01 8.60346441668451 0.0018679135990207828
4.794996688578183353e+01 9.547716114208066 0.0018679135990207828
4.777349803904249370e+01 10.59560179277617 0.0018679135990207828
4.754312762021105954e+01 11.758495540521581 0.0018679135990207828
4.725992175025611175e+01 13.049019780144016 0.0018679135990207828
4.692486041457347312e+01 14.481182276745331 0.0018679135990207828
4.653884123236186809e+01 16.070528182616385 0.0018679135990207828
4.610269044045096365e+01 17.834308769319094 0.0018679135990207828
4.561718012167158065e+01 19.791668678535572 0.0018679135990207828
4.508305081679090165e+01 21.96385372416547 0.0018679135990207828
4.450103820487153428e+01 24.37444150122222 0.0018679135990207828
4.387190253055746325e+01 27.04959730463137 0.0018679135990207828
4.319645928502851717e+01 30.01835813575592 0.0018679135990207828
4.247560980992147250e+01 33.31294787934677 0.0018679135990207828
4.171037035097268841e+01 36.96912707195032 0.0018679135990207828
4.090189841251905989e+01 41.0265810582719 0.0018679135990207828
4.005151567640144350e+01 45.52935074866948 0.0018679135990207828
3.916072667740816371e+01 50.526310653356795 0.0018679135990207828
3.823123345272265539e+01 56.07169938205458 0.0018679135990207828
3.726494599583667622e+01 62.22570836730231 0.0018679135990207828
3.626398965502452398e+01 69.0551352016233 0.0018679135990207828
3.523070974915283671e+01 76.63410868007462 0.0018679135990207828
3.416767509501810451e+01 85.04489341802686 0.0018679135990207828
3.307768069746715156e+01 94.37878277775391 0.0018679135990207828
3.196375089045766771e+01 104.73708979594508 0.0018679135990207828
3.082914272242649290e+01 116.23224686798542 0.0018679135990207828
2.967734922462242508e+01 128.9890261253308 0.0018679135990207828
2.851210207260420759e+01 143.14589375234786 0.0018679135990207828
2.733737070654498780e+01 158.85651294280527 0.0018679135990207828
2.615735665147946420e+01 176.2914118095948 0.0018679135990207828
2.497647917455561384e+01 195.63983435170647 0.0018679135990207828
2.379934929444114289e+01 217.11179456945052 0.0018679135990207828
2.263072933219657656e+01 240.9403560239527 0.0018679135990207828
2.147547441623004261e+01 267.38416158399497 0.0018679135990207828
2.033845559500129951e+01 296.73024081888724 0.0018679135990207828
1.954336030669898605e+01 329.2971255097155 0.0018679135990207828
1.922605448022700259e+01 365.43830709572546 0.0018679135990207828
1.895434070247239688e+01 405.54607358408276 0.0018679135990207828
1.872238037040994740e+01 450.05576757004974 0.0018679135990207828
1.852741223853179520e+01 499.450511585514 0.0018679135990207828
1.836630334743539805e+01 554.2664520663108 0.0018679135990207828
1.823559888089779690e+01 615.0985788580505 0.0018679135990207828
1.813169908746989378e+01 682.6071834272393 0.0018679135990207828
1.805090562940107546e+01 757.525025877192 0.0018679135990207828
1.798951451773233146e+01 840.6652885618333 0.0018679135990207828
1.794390956020316708e+01 932.9304026284696 0.0018679135990207828
1.791065331388366744e+01 1035.3218432956637 0.0018679135990207828
1.788657284416113669e+01 1148.9510001873086 0.0018679135990207828
1.786883794981466522e+01 1275.051240713013 0.0018679135990207828
1.785502984391187908e+01 1414.991297434576 0.0018679135990207828
1.784320575875727144e+01 1570.2901247293776 0.0018679135990207828
1.783197314364554131e+01 1742.6333860096508 0.0018679135990207828
1.782039666275570511e+01 1933.891750455232 0.0018679135990207828
1.780815932578054728e+01 2146.141197858406 0.0018679135990207828
1.779551948010596618e+01 2381.6855519761607 0.0018679135990207828
1.778330293640043891e+01 2643.0814869741084 0.0018679135990207828
1.777287990152295194e+01 2933.1662783900483 0.0018679135990207828
1.776612622660947594e+01 3255.0885998350564 0.0018679135990207828
1.776536790474122185e+01 3612.3426997094302 0.0018679135990207828
1.777330888094207850e+01 4008.8063288984645 0.0018679135990207828
1.779294264577824691e+01 4448.782831127585 0.0018679135990207828
1.782749661508427153e+01 4937.047852839004 0.0018679135990207828
1.788017941378152642e+01 5478.901179593945 0.0018679135990207828
1.795419459831829911e+01 6080.224261649427 0.0018679135990207828
1.805257918989698496e+01 6747.5440531107 0.0018679135990207828
1.817808733777528118e+01 7488.10385759003 0.0018679135990207828
1.833308836910792294e+01 8309.941949353404 0.0018679135990207828
1.851948328466452409e+01 9221.97882333434 0.0018679135990207828
1.873870469830171004e+01 10234.114021054527 0.0018679135990207828
1.899150174155812110e+01 11357.333583431051 0.0018679135990207828
1.927809854796113243e+01 12603.829296797274 0.0018679135990207828
1.959816700782628729e+01 13987.131026472387 0.0018679135990207828
1.995086481410724843e+01 15522.25357427048 0.0018679135990207828
2.033490394382205935e+01 17225.859653987874 0.0018679135990207828
2.074864017181998577e+01 19116.440753857038 0.0018679135990207828
2.119020801969125145e+01 21214.51784910632 0.0018679135990207828
2.165757071348945573e+01 23542.864143224204 0.0018679135990207828
2.214865916072292862e+01 26126.752255633317 0.0018679135990207828
2.266151409456660559e+01 28994.22853882881 0.0018679135990207828
2.319436432728958408e+01 32176.417502507353 0.0018679135990207828
2.374570430578035385e+01 35707.859649004626 0.0018679135990207828
2.431435204306077225e+01 39626.88638701478 0.0018679135990207828
2.489946702768848397e+01 43976.036093027215 0.0018679135990207828
2.550053403764135496e+01 48802.515836544335 0.0018679135990207828
2.611734826474297222e+01 54158.71378079476 0.0018679135990207828
2.674994639686491738e+01 60102.76782070388 0.0018679135990207828
2.739852389221255891e+01 66699.19663030129 0.0018679135990207828
2.806341570406492991e+01 74019.59996915652 0.0018679135990207828
2.874479513534394570e+01 82143.43584919439 0.0018679135990207828
2.944266326214238561e+01 91158.88299750836 0.0018679135990207828
3.015679859692700404e+01 101163.7979766207 0.0018679135990207828
3.088662313817323124e+01 112266.77735108159 0.0018679135990207828
3.163112931071778533e+01 124588.33642950082 0.0018679135990207828
3.238883099519927811e+01 138262.2173764659 0.0018679135990207828
3.315777696673941932e+01 153436.84089300132 0.0018679135990207828
3.393554051000651839e+01 170276.91722258978 0.0018679135990207828
3.472093065722656036e+01 188965.23396912115 0.0018679135990207828
3.551078641885820275e+01 209704.64013232305 0.0018679135990207828
3.630009560001824553e+01 232720.2478960412 0.0018679135990207828
3.708495600013676352e+01 258261.87606826748 0.0018679135990207828
3.786152189829208226e+01 286606.7616948256 0.0018679135990207828
3.870529720625415848e+01 318062.5692794119 0.0018679135990207828
3.952074240973639974e+01 352970.73027306574 0.0018679135990207828
4.030528288876111276e+01 391710.1490809261 0.0018679135990207828
4.105495740264349536e+01 434701.3158125035 0.0018679135990207828
4.176762459316192633e+01 482410.8704165374 0.0018679135990207828
4.244144279460036984e+01 535356.6677410719 0.0018679135990207828
4.307485774352370100e+01 594113.3984965039 0.0018679135990207828
4.366658546504077520e+01 659318.8271333541 0.0018679135990207828
4.421558092430326781e+01 731680.7143427207 0.0018679135990207828
4.472098898674061473e+01 811984.4993184009 0.0018679135990207828
4.518211056710821083e+01 901101.8251665037 0.0018679135990207828
4.559835108664893966e+01 1000000.0 0.0018679135990207828
5.113644406239203910e-02 0.001 0.002072921779595372
5.896657239540056827e-02 0.0011097524964120721 0.002072921779595372
6.811837252539115761e-02 0.0012315506032928262 0.002072921779595372
7.878249258822682399e-02 0.001366716356462006 0.002072921779595372
9.117049451684168526e-02 0.0015167168884709225 0.002072921779595372
1.055162022916920073e-01 0.0016831803533309566 0.002072921779595372
1.222170678239438979e-01 0.0018679135990207828 0.002072921779595372
1.416082436558946944e-01 0.002072921779595372 0.002072921779595372
1.638544970076600826e-01 0.002300430119772917 0.002072921779595372
1.892986811851286588e-01 0.0025529080682395165 0.002072921779595372
2.183143309313541891e-01 0.002833096101839324 0.002072921779595372
2.513080956394340704e-01 0.0031440354715915 0.002072921779595372
2.887222744197929236e-01 0.0034891012134067737 0.002072921779595372
3.310376571371776988e-01 0.003872038781812557 0.002072921779595372
3.787767188601969259e-01 0.004297004704320844 0.002072921779595372
4.325074228208464766e-01 0.004768611697714469 0.002072921779595372
4.928470795244622171e-01 0.005291978735958442 0.002072921779595372
5.604670113888182703e-01 0.005872786613189483 0.002072921779595372
6.360967567446990101e-01 0.00651733960488242 0.002072921779595372
7.205293574215604346e-01 0.007232633896483534 0.002072921779595372
8.146263556126154270e-01 0.008026433522257174 0.002072921779595372
9.193229626300055690e-01 0.00890735463861044 0.002072921779595372
1.035633186008221740e+00 0.009884959046625586 0.002072921779595372
1.164654909609023070e+00 0.010969857978923836 0.002072921779595372
1.307574399943353116e+00 0.012173827277396614 0.002072921779595372
1.465670362496516166e+00 0.013509935211980273 0.002072921779595372
1.640317413888213727e+00 0.014992684327860457 0.002072921779595372
1.832987836867996378e+00 0.01663816886076129 0.002072921779595372
2.045252886739595155e+00 0.018464249428955443 0.002072921779595372
2.278781414168119746e+00 0.020490746898158472 0.002072921779595372
2.535336554201751635e+00 0.022739657523579287 0.002072921779595372
2.816770175743296800e+00 0.02523539170434766 0.002072921779595372
3.125013162752782403e+00 0.02800503894183631 0.002072921779595372
3.462062969747316643e+00 0.03107866187782014 0.002072921779595372
3.829965538086371968e+00 0.03448962260405758 0.002072921779595372
4.230793657652878181e+00 0.038274944785163134 0.002072921779595372
4.666618776864418727e+00 0.04247571552536898 0.002072921779595372
5.139476975681993132e+00 0.047137531341167244 0.002072921779595372
5.651328967227697397e+00 0.05231099308056263 0.002072921779595372
6.204012904607269618e+00 0.05805225516094899 0.002072921779595372
6.799191229020574490e+00 0.06442363508721373 0.002072921779595372
7.438291018161453216e+00 0.07149428986597581 0.002072921779595372
8.122438790115610985e+00 0.07934096665797492 0.002072921779595372
8.852391213196874276e+00 0.08804883581643465 0.002072921779595372
9.628463557440644749e+00 0.09771241535346502 0.002072921779595372
1.045045683479558996e+01 0.1084365968689611 0.002072921779595372
1.131758819989005538e+01 0.12033778407775893 0.002072921779595372
1.222842645673138762e+01 0.13354515629298988 0.002072921779595372
1.318083649684278846e+01 0.14820207057988585 0.002072921779595372
1.417193729053583162e+01 0.16446761779946645 0.002072921779595372
1.519807569139535275e+01 0.18251834943190443 0.002072921779595372
1.625482175184079381e+01 0.20255019392306664 0.002072921779595372
1.733698661999207857e+01 0.22478058335487253 0.002072921779595372
1.848170031938018454e+01 0.24945081352303167 0.002072921779595372
1.971344631607567166e+01 0.27682866303920667 0.002072921779595372
2.097566250552671718e+01 0.3072112998861759 0.002072921779595372
2.226336787319010924e+01 0.34092850697468147 0.002072921779595372
2.357118532893411356e+01 0.3783462617131929 0.002072921779595372
2.489341865523769215e+01 0.419870708444391 0.002072921779595372
2.622413606568630229e+01 0.4659525668664682 0.002072921779595372
2.755725753904179243e+01 0.517092024289676 0.002072921779595372
2.888664297003503378e+01 0.5738441648302398 0.002072921779595372
3.020617729474074409e+01 0.6368249944718586 0.002072921779595372
3.150985108855695316e+01 0.7067181273927491 0.002072921779595372
3.279183321165592702e+01 0.7842822061337682 0.002072921779595372
3.404653468577045317e+01 0.8703591361485166 0.002072921779595372
3.526866214024618529e+01 0.9658832241158708 0.002072921779595372
3.645326095826415269e+01 1.0718913192051276 0.002072921779595372
3.759574825847409585e+01 1.1895340673703196 0.002072921779595372
3.869193634435507789e+01 1.3200884008314182 0.002072921779595372
3.973804813252974100e+01 1.4649713983072863 0.002072921779595372
4.073072552540673996e+01 1.625755666443795 0.002072921779595372
4.166703246756109991e+01 1.8041864093920719 0.002072921779595372
4.254445372421506733e+01 2.0022003718155843 0.002072921779595372
4.336089010588448645e+01 2.2219468609395236 0.002072921779595372
4.411465070876931094e+01 2.4658110758226037 0.002072921779595372
4.480444210867545962e+01 2.736439997074672 0.002072921779595372
4.542935446627785723e+01 3.0367711180354604 0.002072921779595372
4.598884380405508665e+01 3.370064329271928 0.002072921779595372
4.648271008202286225e+01 3.739937302478798 0.002072921779595372
4.691107066691709093e+01 4.150404757850477 0.002072921779595372
4.727432931118092085e+01 4.605922041145108 0.002072921779595372
4.757314050827869778e+01 5.1114334834401705 0.002072921779595372
4.780837046569643434e+01 5.672426068491977 0.002072921779595372
4.798105518649126111e+01 6.294988990221888 0.002072921779595372
4.809235755110129418e+01 6.985879746785249 0.002072921779595372
4.814352457483231262e+01 7.752597488629465 0.002072921779595372
4.813584672996190506e+01 8.60346441668451 0.002072921779595372
4.807062074872173696e+01 9.547716114208066 0.002072921779595372
4.794911745746136944e+01 10.59560179277617 0.002072921779595372
4.777255572021343255e+01 11.758495540521581 0.002072921779595372
4.754208342773593898e+01 13.049019780144016 0.002072921779595372
4.725876602998118869e+01 14.481182276745331 0.002072921779595372
4.692358280103444912e+01 16.070528182616385 0.002072921779595372
4.653743070411089633e+01 17.834308769319094 0.002072921779595372
4.610113531831294864e+01 19.791668678535572 0.002072921779595372
4.561546817612830296e+01 21.96385372416547 0.002072921779595372
4.508116938832028353e+01 24.37444150122222 0.002072921779595372
4.449897439765860696e+01 27.04959730463137 0.002072921779595372
4.386964348305265560e+01 30.01835813575592 0.002072921779595372
4.319399257318342933e+01 33.31294787934677 0.002072921779595372
4.247292402465248529e+01 36.96912707195032 0.002072921779595372
4.170745574971532932e+01 41.0265810582719 0.002072921779595372
4.089874799422081963e+01 45.52935074866948 0.002072921779595372
4.004812639334849678e+01 50.526310653356795 0.002072921779595372
3.915710120760906676e+01 56.07169938205458 0.002072921779595372
3.822738227173674375e+01 62.22570836730231 0.002072921779595372
3.726089030724881468e+01 69.0551352016233 0.002072921779595372
3.625976477532475428e+01 76.63410868007462 0.002072921779595372
3.522636960024446751e+01 85.04489341802686 0.002072921779595372
3.416329755472216334e+01 94.37878277775391 0.002072921779595372
3.307337424371546319e+01 104.73708979594508 0.002072921779595372
3.195966225545477357e+01 116.23224686798542 0.002072921779595372
3.082546580477942655e+01 128.9890261253308 0.002072921779595372
2.967433503634776670e+01 143.14589375234786 0.002072921779595372
2.851006898570672732e+01 158.85651294280527 0.002072921779595372
2.733671458979018354e+01 176.2914118095948 0.002072921779595372
2.615855947406295812e+01 195.63983435170647 0.002072921779595372
2.498011433873523046e+01 217.11179456945052 0.002072921779595372
2.380608175580376340e+01 240.9403560239527 0.002072921779595372
2.264130770158506323e+01 267.38416158399497 0.002072921779595372
2.149071318745830439e+01 296.73024081888724 0.002072921779595372
2.035920518343965924e+01 329.2971255097155 0.002072921779595372
1.958474956119569654e+01 365.43830709572546 0.002072921779595372
1.927597912902465538e+01 405.54607358408276 0.002072921779595372
1.900978085006318707e+01 450.05576757004974 0.002072921779595372
1.878379522607941965e+01 499.450511585514 0.002072921779595372
1.859531443963501474e+01 554.2664520663108 0.002072921779595372
1.844118783360067937e+01 615.0985788580505 0.002072921779595372
1.831801564754458056e+01 682.6071834272393 0.002072921779595372
1.822223440856934928e+01 757.525025877192 0.002072921779595372
1.815018649882310342e+01 840.6652885618333 0.002072921779595372
1.809821409451280161e+01 932.9304026284696 0.002072921779595372
1.806275372796558187e+01 1035.3218432956637 0.002072921779595372
1.804042852820297327e+01 1148.9510001873086 0.002072921779595372
1.802813517566191948e+01 1275.051240713013 0.002072921779595372
1.802312321344136237e+01 1414.991297434576 0.002072921779595372
1.802306906133303244e+01 1570.2901247293776 0.002072921779595372
1.802617990161039785e+01 1742.6333860096508 0.002072921779595372
1.803107941631937550e+01 1933.891750455232 0.002072921779595372
1.803701065197865105e+01 2146.141197858406 0.002072921779595372
1.804379695991958599e+01 2381.6855519761607 0.002072921779595372
1.805184617814830617e+01 2643.0814869741084 0.002072921779595372
1.806213857279453450e+01 2933.1662783900483 0.002072921779595372
1.807619777361750124e+01 3255.0885998350564 0.002072921779595372
1.809604340154404767e+01 3612.3426997094302 0.002072921779595372
1.812412507302466835e+01 4008.8063288984645 0.002072921779595372
1.816325207305620282e+01 4448.782831127585 0.002072921779595372
1.821648804528260968e+01 4937.047852839004 0.002072921779595372
1.828696129733386044e+01 5478.901179593945 0.002072921779595372
1.837784098306767433e+01 6080.224261649427 0.002072921779595372
1.849217030199150713e+01 6747.5440531107 0.002072921779595372
1.863274193194603257e+01 7488.10385759003 0.002072921779595372
1.880198465645622719e+01 8309.941949353404 0.002072921779595372
1.900187729369309864e+01 9221.97882333434 0.002072921779595372
1.923391380278640739e+01 10234.114021054527 0.002072921779595372
1.949889069587128532e+01 11357.333583431051 0.002072921779595372
1.979708137249959066e+01 12603.829296797274 0.002072921779595372
2.012818717176122973e+01 13987.131026472387 0.002072921779595372
2.049138590857991460e+01 15522.25357427048 0.002072921779595372
2.088540860720317127e+01 17225.859653987874 0.002072921779595372
2.130863974271931838e+01 19116.440753857038 0.002072921779595372
2.175928840414377419e+01 21214.51784910632 0.002072921779595372
2.223534936426613839e+01 23542.864143224204 0.002072921779595372
2.273488345055812943e+01 26126.752255633317 0.002072921779595372
2.325607715613492132e+01 28994.22853882881 0.002072921779595372
2.379733507218536204e+01 32176.417502507353 0.002072921779595372
2.435734893278013047e+01 35707.859649004626 0.002072921779595372
2.493514447631367048e+01 39626.88638701478 0.002072921779595372
2.553005109992545130e+01 43976.036093027215 0.002072921779595372
2.614171415909134666e+01 48802.515836544335 0.002072921779595372
2.677002743766958659e+01 54158.71378079476 0.002072921779595372
2.741505508114931899e+01 60102.76782070388 0.002072921779595372
2.807699255455563758e+01 66699.19663030129 0.002072921779595372
2.875595574634518314e+01 74019.59996915652 0.002072921779595372
2.945183368768728371e+01 82143.43584919439 0.002072921779595372
3.016433054841770200e+01 91158.88299750836 0.002072921779595372
3.089280599667104710e+01 101163.7979766207 0.002072921779595372
3.163620090911357607e+01 112266.77735108159 0.002072921779595372
3.239298724488170222e+01 124588.33642950082 0.002072921779595372
3.316116941618483338e+01 138262.2173764659 0.002072921779595372
3.393831311896392577e+01 153436.84089300132 0.002072921779595372
3.472136383762138934e+01 170276.91722258978 0.002072921779595372
3.550852600976481455e+01 188965.23396912115 0.002072921779595372
3.629729847107245888e+01 209704.64013232305 0.002072921779595372
3.708175914863773670e+01 232720.2478960412 0.002072921779595372
3.785806336047998144e+01 258261.87606826748 0.002072921779595372
3.870166321020152367e+01 286606.7616948256 0.002072921779595372
3.951501761690516901e+01 318062.5692794119 0.002072921779595372
4.029837149170027999e+01 352970.73027306574 0.002072921779595372
4.104796337096769321e+01 391710.1490809261 0.002072921779595372
4.176067241753789006e+01 434701.3158125035 0.002072921779595372
4.243463466481082946e+01 482410.8704165374 0.002072921779595372
4.306827605506495615e+01 535356.6677410719 0.002072921779595372
4.366029034070733417e+01 594113.3984965039 0.002072921779595372
4.420961085147360592e+01 659318.8271333541 0.002072921779595372
4.471537187577012418e+01 731680.7143427207 0.002072921779595372
4.517685839883830567e+01 811984.4993184009 0.002072921779595372
4.559346524418209867e+01 901101.8251665037 0.002072921779595372
4.596464185053410745e+01 1000000.0 0.002072921779595372
4.445671483391785278e-02 0.001 0.002300430119772917
5.113648542901164801e-02 0.0011097524964120721 0.002300430119772917
5.896659138376961901e-02 0.0012315506032928262 0.002300430119772917
6.811836351459429895e-02 0.001366716356462006 0.002300430119772917
7.878250995727791028e-02 0.0015167168884709225 0.002300430119772917
9.117055005349847252e-02 0.0016831803533309566 0.002300430119772917
1.055162155361391713e-01 0.0018679135990207828 0.002300430119772917
1.222170747770965488e-01 0.002072921779595372 0.002300430119772917
1.416082815471557121e-01 0.002300430119772917 0.002300430119772917
1.638545166501522432e-01 0.0025529080682395165 0.002300430119772917
1.892986392107644800e-01 0.002833096101839324 0.002300430119772917
2.183142794836627487e-01 0.0031440354715915 0.002300430119772917
2.513081003965818572e-01 0.0034891012134067737 0.002300430119772917
2.887223143948944859e-01 0.003872038781812557 0.002300430119772917
3.310376831215099402e-01 0.004297004704320844 0.002300430119772917
3.787767697494429653e-01 0.004768611697714469 0.002300430119772917
4.325073949742543888e-01 0.005291978735958442 0.002300430119772917
4.928471078883081558e-01 0.005872786613189483 0.002300430119772917
5.604669935256554325e-01 0.00651733960488242 0.002300430119772917
6.360967273338553607e-01 0.007232633896483534 0.002300430119772917
7.205293491017537022e-01 0.008026433522257174 0.002300430119772917
8.146263432934678361e-01 0.00890735463861044 0.002300430119772917
9.193229596235584777e-01 0.009884959046625586 0.002300430119772917
1.035633194847390692e+00 0.010969857978923836 0.002300430119772917
1.164654915890766196e+00 0.012173827277396614 0.002300430119772917
1.307574369015090054e+00 0.013509935211980273 0.002300430119772917
1.465670395115868718e+00 0.014992684327860457 0.002300430119772917
1.640317369713547135e+00 0.01663816886076129 0.002300430119772917
1.832987848059766112e+00 0.018464249428955443 0.002300430119772917
2.045252895486330491e+00 0.020490746898158472 0.002300430119772917
2.278781399269701691e+00 0.022739657523579287 0.002300430119772917
2.535336617438681994e+00 0.02523539170434766 0.002300430119772917
2.816770190839514409e+00 0.02800503894183631 0.002300430119772917
3.125013249500824486e+00 0.03107866187782014 0.002300430119772917
3.462062959366559056e+00 0.03448962260405758 0.002300430119772917
3.829965526503397388e+00 0.038274944785163134 0.002300430119772917
4.230793643894908307e+00 0.04247571552536898 0.002300430119772917
4.666618744645664840e+00 0.047137531341167244 0.002300430119772917
5.139476975372421208e+00 0.05231099308056263 0.002300430119772917
5.651328920067698824e+00 0.05805225516094899 0.002300430119772917
6.204012907238761088e+00 0.06442363508721373 0.002300430119772917
6.799191212976317900e+00 0.07149428986597581 0.002300430119772917
7.438290963779703446e+00 0.07934096665797492 0.002300430119772917
8.122438706368239281e+00 0.08804883581643465 0.002300430119772917
8.852391194963100673e+00 0.09771241535346502 0.002300430119772917
9.628463529823296341e+00 0.1084365968689611 0.002300430119772917
1.045045683316809004e+01 0.12033778407775893 0.002300430119772917
1.131758814658243395e+01 0.13354515629298988 0.002300430119772917
1.222842640817725268e+01 0.14820207057988585 0.002300430119772917
1.318083651265117417e+01 0.16446761779946645 0.002300430119772917
1.417193725917113944e+01 0.18251834943190443 0.002300430119772917
1.519807574942789508e+01 0.20255019392306664 0.002300430119772917
1.625482178696427127e+01 0.22478058335487253 0.002300430119772917
1.733698661573665234e+01 0.24945081352303167 0.002300430119772917
1.848168784099793527e+01 0.27682866303920667 0.002300430119772917
1.971343218700706146e+01 0.3072112998861759 0.002300430119772917
2.097564641361793392e+01 0.34092850697468147 0.002300430119772917
2.226334953827945640e+01 0.3783462617131929 0.002300430119772917
2.357116440229546939e+01 0.419870708444391 0.002300430119772917
2.489339474964965504e+01 0.4659525668664682 0.002300430119772917
2.622410881558673879e+01 0.517092024289676 0.002300430119772917
2.755722645963406947e+01 0.5738441648302398 0.002300430119772917
2.888660745843665012e+01 0.6368249944718586 0.002300430119772917
3.020613673933681653e+01 0.7067181273927491 0.002300430119772917
3.150980477874614039e+01 0.7842822061337682 0.002300430119772917
3.279178037037937088e+01 0.8703591361485166 0.002300430119772917
3.404647438951710825e+01 0.9658832241158708 0.002300430119772917
3.526859333798805096e+01 1.0718913192051276 0.002300430119772917
3.645318254822702642e+01 1.1895340673703196 0.002300430119772917
3.759565896434069998e+01 1.3200884008314182 0.002300430119772917
3.869183474797437583e+01 1.4649713983072863 0.002300430119772917
3.973793263201261539e+01 1.625755666443795 0.002300430119772917
4.073059430234724232e+01 1.8041864093920719 0.002300430119772917
4.166688358196532960e+01 2.0022003718155843 0.002300430119772917
4.254428502833808778e+01 2.2219468609395236 0.002300430119772917
4.336069920062880101e+01 2.4658110758226037 0.002300430119772917
4.411443491530226169e+01 2.736439997074672 0.002300430119772917
4.480419852344792986e+01 3.0367711180354604 0.002300430119772917
4.542907987950469817e+01 3.370064329271928 0.002300430119772917
4.598853470380732489e+01 3.739937302478798 0.002300430119772917
4.648236256273762024e+01 4.150404757850477 0.002300430119772917
4.691068052390073007e+01 4.605922041145108 0.002300430119772917
4.727389184927034194e+01 5.1114334834401705 0.002300430119772917
4.757265064070912786e+01 5.672426068491977 0.002300430119772917
4.780782259554059266e+01 6.294988990221888 0.002300430119772917
4.798044321659753564e+01 6.985879746785249 0.002300430119772917
4.809167479542754364e+01 7.752597488629465 0.002300430119772917
4.814276374341498155e+01 8.60346441668451 0.002300430119772917
4.813499987085700837e+01 9.547716114208066 0.002300430119772917
4.806967920675294437e+01 10.59560179277617 0.002300430119772917
4.794807183790719307e+01 11.758495540521581 0.002300430119772917
4.777139583439500115e+01 13.049019780144016 0.002300430119772917
4.754079828059966673e+01 14.481182276745331 0.002300430119772917
4.725734378780583000e+01 16.070528182616385 0.002300430119772917
4.692201079421897703e+01 17.834308769319094 0.002300430119772917
4.653569544932854996e+01 19.791668678535572 0.002300430119772917
4.609922258954832586e+01 21.96385372416547 0.002300430119772917
4.561336310342004197e+01 24.37444150122222 0.002300430119772917
4.507885663173117763e+01 27.04959730463137 0.002300430119772917
4.449643841597215754e+01 30.01835813575592 0.002300430119772917
4.386686889004820245e+01 33.31294787934677 0.002300430119772917
4.319096470235423624e+01 36.96912707195032 0.002300430119772917
4.246962957314280374e+01 41.0265810582719 0.002300430119772917
4.170388383131902543e+01 45.52935074866948 0.002300430119772917
4.089489133193114867e+01 50.526310653356795 0.002300430119772917
4.004398310431926689e+01 56.07169938205458 0.002300430119772917
3.915267692596894733e+01 62.22570836730231 0.002300430119772917
3.822269306047691373e+01 69.0551352016233 0.002300430119772917
3.725596617525095411e+01 76.63410868007462 0.002300430119772917
3.625465427126225393e+01 85.04489341802686 0.002300430119772917
3.522114539510803155e+01 94.37878277775391 0.002300430119772917
3.415806329616130910e+01 104.73708979594508 0.002300430119772917
3.306827267440189644e+01 116.23224686798542 0.002300430119772917
3.195488467359509599e+01 128.9890261253308 0.002300430119772917
3.082126257719309237e+01 143.14589375234786 0.002300430119772917
2.967102686564760816e+01 158.85651294280527 0.002300430119772917
2.850805799403928376e+01 176.2914118095948 0.002300430119772917
2.733649411270928908e+01 195.63983435170647 0.002300430119772917
2.616072067294601666e+01 217.11179456945052 0.002300430119772917
2.498534742763773764e+01 240.9403560239527 0.002300430119772917
2.381516928389440935e+01 267.38416158399497 0.002300430119772917
2.265510737943807484e+01 296.73024081888724 0.002300430119772917
2.151012804901125719e+01 329.2971255097155 0.002300430119772917
2.039071750379664039e+01 365.43830709572546 0.002300430119772917
1.963960455075374156e+01 405.54607358408276 0.002300430119772917
1.933700608340010163e+01 450.05576757004974 0.002300430119772917
1.907749444356509372e+01 499.450511585514 0.002300430119772917
1.885874493269336583e+01 554.2664520663108 0.002300430119772917
1.867809097541670482e+01 615.0985788580505 0.002300430119772917
1.853237497469044825e+01 682.6071834272393 0.002300430119772917
1.841825203525945653e+01 757.525025877192 0.002300430119772917
1.833219617893467301e+01 840.6652885618333 0.002300430119772917
1.827059156154299657e+01 932.9304026284696 0.002300430119772917
1.822982743299652952e+01 1035.3218432956637 0.002300430119772917
1.820639390744563357e+01 1148.9510001873086 0.002300430119772917
1.819697533263204292e+01 1275.051240713013 0.002300430119772917
1.819853848273082519e+01 1414.991297434576 0.002300430119772917
1.820841444344839744e+01 1570.2901247293776 0.002300430119772917
1.822443184027837404e+01 1742.6333860096508 0.002300430119772917
1.824478063459472921e+01 1933.891750455232 0.002300430119772917
1.826825729539865861e+01 2146.141197858406 0.002300430119772917
1.829423062420210044e+01 2381.6855519761607 0.002300430119772917
1.832265881898435467e+01 2643.0814869741084 0.002300430119772917
1.835408990919399841e+01 2933.1662783900483 0.002300430119772917
1.838964421242927472e+01 3255.0885998350564 0.002300430119772917
1.843097714740088477e+01 3612.3426997094302 0.002300430119772917
1.848022188553373013e+01 4008.8063288984645 0.002300430119772917
1.853994624540679936e+01 4448.782831127585 0.002300430119772917
1.861297312617185185e+01 4937.047852839004 0.002300430119772917
1.870230199338513444e+01 5478.901179593945 0.002300430119772917
1.881101375794018438e+01 6080.224261649427 0.002300430119772917
1.894211470910290984e+01 6747.5440531107 0.002300430119772917
1.909840360375288881e+01 7488.10385759003 0.002300430119772917
1.928234777727854521e+01 8309.941949353404 0.002300430119772917
1.949600559395656063e+01 9221.97882333434 0.002300430119772917
1.974090956019797716e+01 10234.114021054527 0.002300430119772917
2.001794005117533715e+01 11357.333583431051 0.002300430119772917
2.032743898194645382e+01 12603.829296797274 0.002300430119772917
2.066917168618746459e+01 13987.131026472387 0.002300430119772917
2.104237835206921758e+01 15522.25357427048 0.002300430119772917
2.144585699389286049e+01 17225.859653987874 0.002300430119772917
2.187809619854964538e+01 19116.440753857038 0.002300430119772917
2.233736564635338695e+01 21214.51784910632 0.002300430119772917
2.282180163183756960e+01 23542.864143224204 0.002300430119772917
2.332961859020837636e+01 26126.752255633317 0.002300430119772917
2.385918105694533153e+01 28994.22853882881 0.002300430119772917
2.440908761671767024e+01 32176.417502507353 0.002300430119772917
2.497823985988969397e+01 35707.859649004626 0.002300430119772917
2.556582353771391780e+01 39626.88638701478 0.002300430119772917
2.617132648717578647e+01 43976.036093027215 0.002300430119772917
2.679448951154885350e+01 48802.515836544335 0.002300430119772917
2.743523171565959373e+01 54158.71378079476 0.002300430119772917
2.809358916097983538e+01 60102.76782070388 0.002300430119772917
2.876961551673094775e+01 66699.19663030129 0.002300430119772917
2.946306833802259106e+01 74019.59996915652 0.002300430119772917
3.017356417163948379e+01 82143.43584919439 0.002300430119772917
3.090038928028018006e+01 91158.88299750836 0.002300430119772917
3.164242308085664135e+01 101163.7979766207 0.002300430119772917
3.239808707240889163e+01 112266.77735108159 0.002300430119772917
3.316533142216039209e+01 124588.33642950082 0.002300430119772917
3.394171392118271058e+01 138262.2173764659 0.002300430119772917
3.472413849708257061e+01 153436.84089300132 0.002300430119772917
3.550922022551471002e+01 170276.91722258978 0.002300430119772917
3.629454034621859648e+01 188965.23396912115 0.002300430119772917
3.707844060837614109e+01 209704.64013232305 0.002300430119772917
3.785434707817321964e+01 232720.2478960412 0.002300430119772917
3.869765197869795514e+01 258261.87606826748 0.002300430119772917
3.951083882842808492e+01 286606.7616948256 0.002300430119772917
4.029117155495565328e+01 318062.5692794119 0.002300430119772917
4.104016863795251169e+01 352970.73027306574 0.002300430119772917
4.175280111701963648e+01 391710.1490809261 0.002300430119772917
4.242682238587072874e+01 434701.3158125035 0.002300430119772917
4.306063461351194377e+01 482410.8704165374 0.002300430119772917
4.365290908670790770e+01 535356.6677410719 0.002300430119772917
4.420255575284290472e+01 594113.3984965039 0.002300430119772917
4.470868641296328150e+01 659318.8271333541 0.002300430119772917
4.517057005539502512e+01 731680.7143427207 0.002300430119772917
4.558758602463161225e+01 811984.4993184009 0.002300430119772917
4.595917434465802387e+01 901101.8251665037 0.002300430119772917
4.628478772652846374e+01 1000000.0 0.002300430119772917
3.877447373824721710e-02 0.001 0.0025529080682395165
4.445678512526668458e-02 0.0011097524964120721 0.0025529080682395165
5.113649217855399665e-02 0.0012315506032928262 0.0025529080682395165
5.896659555344394704e-02 0.001366716356462006 0.0025529080682395165
6.811832392767455668e-02 0.0015167168884709225 0.0025529080682395165
7.878248343555457889e-02 0.0016831803533309566 0.0025529080682395165
9.117054039475479266e-02 0.0018679135990207828 0.0025529080682395165
1.055162198529197709e-01 0.002072921779595372 0.0025529080682395165
1.222170681380790880e-01 0.002300430119772917 0.0025529080682395165
1.416082663980104683e-01 0.0025529080682395165 0.0025529080682395165
1.638545168425466769e-01 0.002833096101839324 0.0025529080682395165
1.892986638819301182e-01 0.0031440354715915 0.0025529080682395165
2.183143210902778186e-01 0.0034891012134067737 0.0025529080682395165
2.513081233499097622e-01 0.003872038781812557 0.0025529080682395165
2.887223104105600124e-01 0.004297004704320844 0.0025529080682395165
3.310376774548914325e-01 0.004768611697714469 0.0025529080682395165
3.787767174087672273e-01 0.005291978735958442 0.0025529080682395165
4.325073641445827399e-01 0.005872786613189483 0.0025529080682395165
4.928470722368740176e-01 0.00651733960488242 0.0025529080682395165
5.604669947706947264e-01 0.007232633896483534 0.0025529080682395165
6.360967199107446790e-01 0.008026433522257174 0.0025529080682395165
7.205293639381027404e-01 0.00890735463861044 0.0025529080682395165
8.146263490518761419e-01 0.009884959046625586 0.0025529080682395165
9.193229357847300109e-01 0.010969857978923836 0.0025529080682395165
1.035633206998998190e+00 0.012173827277396614 0.0025529080682395165
1.164654893120577128e+00 0.013509935211980273 0.0025529080682395165
1.307574422188508834e+00 0.014992684327860457 0.0025529080682395165
1.465670362393400872e+00 0.01663816886076129 0.0025529080682395165
1.640317380533917291e+00 0.018464249428955443 0.0025529080682395165
1.832987815821914612e+00 0.020490746898158472 0.0025529080682395165
2.045252865242023876e+00 0.022739657523579287 0.0025529080682395165
2.278781379095581094e+00 0.02523539170434766 0.0025529080682395165
2.535336555399116065e+00 0.02800503894183631 0.0025529080682395165
2.816770169684610359e+00 0.03107866187782014 0.0025529080682395165
3.125013216940036642e+00 0.03448962260405758 0.0025529080682395165
3.462062934300810468e+00 0.038274944785163134 0.0025529080682395165
3.829965476750134101e+00 0.04247571552536898 0.0025529080682395165
4.230793652450792308e+00 0.047137531341167244 0.0025529080682395165
4.666618768458207889e+00 0.05231099308056263 0.0025529080682395165
5.139476943085735883e+00 0.05805225516094899 0.0025529080682395165
5.651328905162720240e+00 0.06442363508721373 0.0025529080682395165
6.204012831854252674e+00 0.07149428986597581 0.0025529080682395165
6.799191214869568789e+00 0.07934096665797492 0.0025529080682395165
7.438290979303516792e+00 0.08804883581643465 0.0025529080682395165
8.122438744455696025e+00 0.09771241535346502 0.0025529080682395165
8.852391214680965348e+00 0.1084365968689611 0.0025529080682395165
9.628463487587005432e+00 0.12033778407775893 0.0025529080682395165
1.045045680459226567e+01 0.13354515629298988 0.0025529080682395165
1.131758817731374833e+01 0.14820207057988585 0.0025529080682395165
1.222842640053489660e+01 0.16446761779946645 0.0025529080682395165
1.318083649550721681e+01 0.18251834943190443 0.0025529080682395165
1.417193723948913942e+01 0.20255019392306664 0.0025529080682395165
1.519807565591083254e+01 0.22478058335487253 0.0025529080682395165
1.625482177409748274e+01 0.24945081352303167 0.0025529080682395165
1.733698660673993786e+01 0.27682866303920667 0.0025529080682395165
1.848167254528241443e+01 0.3072112998861759 0.0025529080682395165
1.971341474004332639e+01 0.34092850697468147 0.0025529080682395165
2.097562655335684667e+01 0.3783462617131929 0.0025529080682395165
2.226332689588491931e+01 0.419870708444391 0.0025529080682395165
2.357113862463246434e+01 0.4659525668664682 0.0025529080682395165
2.489336537977833785e+01 0.517092024289676 0.0025529080682395165
2.622407526035825143e+01 0.5738441648302398 0.0025529080682395165
2.755718816149976291e+01 0.6368249944718586 0.0025529080682395165
2.888656371483047991e+01 0.7067181273927491 0.0025529080682395165
3.020608679568151089e+01 0.7842822061337682 0.0025529080682395165
3.150974777854344921e+01 0.8703591361485166 0.0025529080682395165
3.279171528013636561e+01 0.9658832241158708 0.0025529080682395165
3.404640012681102235e+01 1.0718913192051276 0.0025529080682395165
3.526850866361181858e+01 1.1895340673703196 0.0025529080682395165
3.645308600734708193e+01 1.3200884008314182 0.0025529080682395165
3.759554900433818858e+01 1.4649713983072863 0.0025529080682395165
3.869170961685248500e+01 1.625755666443795 0.0025529080682395165
3.973779033411364736e+01 1.8041864093920719 0.0025529080682395165
4.073043270119713100e+01 2.0022003718155843 0.0025529080682395165
4.166670024861968358e+01 2.2219468609395236 0.0025529080682395165
4.254407727624602131e+01 2.4658110758226037 0.0025529080682395165
4.336046408204705216e+01 2.736439997074672 0.0025529080682395165
4.411416917586055320e+01 3.0367711180354604 0.0025529080682395165
4.480389857167608625e+01 3.370064329271928 0.0025529080682395165
4.542874176735981706e+01 3.739937302478798 0.0025529080682395165
4.598815407985588877e+01 4.150404757850477 0.0025529080682395165
4.648193466893053483e+01 4.605922041145108 0.0025529080682395165
4.691020011060514605e+01 5.1114334834401705 0.0025529080682395165
4.727335320562472987e+01 5.672426068491977 0.0025529080682395165
4.757204748690400464e+01 6.294988990221888 0.0025529080682395165
4.780714804575387689e+01 6.985879746785249 0.0025529080682395165
4.797968975879684450e+01 7.752597488629465 0.0025529080682395165
4.809083421050016227e+01 8.60346441668451 0.0025529080682395165
4.814182708244388920e+01 9.547716114208066 0.0025529080682395165
4.813395736447390760e+01 10.59560179277617 0.0025529080682395165
4.806852024195102047e+01 11.758495540521581 0.0025529080682395165
4.794678486032472620e+01 13.049019780144016 0.0025529080682395165
4.776996836606392094e+01 14.481182276745331 0.0025529080682395165
4.753921683473322446e+01 16.070528182616385 0.0025529080682395165
4.725559389406186739e+01 17.834308769319094 0.0025529080682395165
4.692007696936647676e+01 19.791668678535572 0.0025529080682395165
4.653356125593224135e+01 21.96385372416547 0.0025529080682395165
4.609687072798315910e+01 24.37444150122222 0.0025529080682395165
4.561077555434791009e+01 27.04959730463137 0.0025529080682395165
4.507601489236641612e+01 30.01835813575592 0.0025529080682395165
4.449332385550898294e+01 33.31294787934677 0.0025529080682395165
4.386346325750883324e+01 36.96912707195032 0.0025529080682395165
4.318725081198399351e+01 41.0265810582719 0.0025529080682395165
4.246559226063455839e+01 45.52935074866948 0.0025529080682395165
4.169951123667259196e+01 50.526310653356795 0.0025529080682395165
4.089017660843541080e+01 56.07169938205458 0.0025529080682395165
4.003892659584818148e+01 62.22570836730231 0.0025529080682395165
3.914728910140775753e+01 69.0551352016233 0.0025529080682395165
3.821699817565632884e+01 76.63410868007462 0.0025529080682395165
3.725000692068493180e+01 85.04489341802686 0.0025529080682395165
3.624849759140482774e+01 94.37878277775391 0.0025529080682395165
3.521488962217625840e+01 104.73708979594508 0.0025529080682395165
3.415184668463301421e+01 116.23224686798542 0.0025529080682395165
3.306228331375238838e+01 128.9890261253308 0.0025529080682395165
3.194937173370648154e+01 143.14589375234786 0.0025529080682395165
3.081654842828762852e+01 158.85651294280527 0.0025529080682395165
2.966751916211162055e+01 176.2914118095948 0.0025529080682395165
2.850626057028345883e+01 195.63983435170647 0.0025529080682395165
2.733701487081622972e+01 217.11179456945052 0.0025529080682395165
2.616427392683660358e+01 240.9403560239527 0.0025529080682395165
2.499274834794621825e+01 267.38416158399497 0.0025529080682395165
2.382731729702337375e+01 296.73024081888724 0.0025529080682395165
2.267295674395652938e+01 329.2971255097155 0.0025529080682395165
2.153994689053837419e+01 365.43830709572546 0.0025529080682395165
2.043353473119869435e+01 405.54607358408276 0.0025529080682395165
1.970661137750280645e+01 450.05576757004974 0.0025529080682395165
1.941148522931960230e+01 499.450511585514 0.0025529080682395165
1.916005211723257062e+01 554.2664520663108 0.0025529080682395165
1.895004999147984037e+01 615.0985788580505 0.0025529080682395165
1.877878050363110418e+01 682.6071834272393 0.0025529080682395165
1.864314647025327787e+01 757.525025877192 0.0025529080682395165
1.853983645781917033e+01 840.6652885618333 0.0025529080682395165
1.846536083849140653e+01 932.9304026284696 0.0025529080682395165
1.841614362312538944e+01 1035.3218432956637 0.0025529080682395165
1.838861878482689249e+01 1148.9510001873086 0.0025529080682395165
1.837932699107098955e+01 1275.051240713013 0.0025529080682395165
1.838501034764887265e+01 1414.991297434576 0.0025529080682395165
1.840270162140929600e+01 1570.2901247293776 0.0025529080682395165
1.842987903175113829e+01 1742.6333860096508 0.0025529080682395165
1.846431993501778734e+01 1933.891750455232 0.0025529080682395165
1.850437612848476121e+01 2146.141197858406 0.0025529080682395165
1.854895079308450434e+01 2381.6855519761607 0.0025529080682395165
1.859752841556605674e+01 2643.0814869741084 0.0025529080682395165
1.865018881253396543e+01 2933.1662783900483 0.0025529080682395165
1.870760284070608748e+01 3255.0885998350564 0.0025529080682395165
1.877100762054439187e+01 3612.3426997094302 0.0025529080682395165
1.884216009662096525e+01 4008.8063288984645 0.0025529080682395165
1.892332951006750008e+01 4448.782831127585 0.0025529080682395165
1.901702535822504814e+01 4937.047852839004 0.0025529080682395165
1.912606440070537062e+01 5478.901179593945 0.0025529080682395165
1.925338667885203492e+01 6080.224261649427 0.0025529080682395165
1.940191787741533602e+01 6747.5440531107 0.0025529080682395165
1.957443014163465733e+01 7488.10385759003 0.0025529080682395165
1.977340923578517007e+01 8309.941949353404 0.0025529080682395165
2.000099140435469991e+01 9221.97882333434 0.0025529080682395165
2.025874394386692501e+01 10234.114021054527 0.0025529080682395165
2.054765391802128960e+01 11357.333583431051 0.0025529080682395165
2.086816112822741687e+01 12603.829296797274 0.0025529080682395165
2.122013327174763475e+01 13987.131026472387 0.0025529080682395165
2.160291828102396394e+01 15522.25357427048 0.0025529080682395165
2.201543071464014290e+01 17225.859653987874 0.0025529080682395165
2.245631981481507466e+01 19116.440753857038 0.0025529080682395165
2.292395390830123958e+01 21214.51784910632 0.0025529080682395165
2.341665781455623829e+01 23542.864143224204 0.0025529080682395165
2.393283197485468961e+01 26126.752255633317 0.0025529080682395165
2.447103780613521806e+01 28994.22853882881 0.0025529080682395165
2.503008031407210865e+01 32176.417502507353 0.0025529080682395165
2.560902778944680236e+01 35707.859649004626 0.0025529080682395165
2.620721272317338446e+01 39626.88638701478 0.0025529080682395165
2.682421907766714142e+01 43976.036093027215 0.0025529080682395165
2.745981098129215070e+01 48802.515836544335 0.0025529080682395165
2.811384702560637194e+01 54158.71378079476 0.0025529080682395165
2.878631396527231345e+01 60102.76782070388 0.0025529080682395165
2.947681886119113770e+01 66699.19663030129 0.0025529080682395165
3.018487604394822910e+01 74019.59996915652 0.0025529080682395165
3.090968524104495074e+01 82143.43584919439 0.0025529080682395165
3.165005372950139417e+01 91158.88299750836 0.0025529080682395165
3.240434237373376902e+01 101163.7979766207 0.0025529080682395165
3.317043938334784059e+01 112266.77735108159 0.0025529080682395165
3.394588492449054229e+01 124588.33642950082 0.0025529080682395165
3.472754006008092631e+01 138262.2173764659 0.0025529080682395165
3.551198958708019404e+01 153436.84089300132 0.0025529080682395165
3.629550691230927839e+01 170276.91722258978 0.0025529080682395165
3.707512386487367451e+01 188965.23396912115 0.0025529080682395165
3.785046415889033966e+01 209704.64013232305 0.0025529080682395165
3.869332089955781839e+01 232720.2478960412 0.0025529080682395165
3.950621390810876932e+01 258261.87606826748 0.0025529080682395165
4.028638887159295479e+01 286606.7616948256 0.0025529080682395165
4.103163153504988259e+01 318062.5692794119 0.0025529080682395165
4.174402381795208328e+01 352970.73027306574 0.0025529080682395165
4.241797529749657514e+01 391710.1490809261 0.0025529080682395165
4.305186627631471197e+01 434701.3158125035 0.0025529080682395165
4.364434163756726548e+01 482410.8704165374 0.0025529080682395165
4.419428590922765920e+01 535356.6677410719 0.0025529080682395165
4.470078537722726253e+01 594113.3984965039 0.0025529080682395165
4.516308697985328280e+01 659318.8271333541 0.0025529080682395165
4.558054927961866554e+01 731680.7143427207 0.0025529080682395165
4.595259813582671171e+01 811984.4993184009 0.0025529080682395165
4.627867227416417961e+01 901101.8251665037 0.0025529080682395165
4.655818538298942144e+01 1000000.0 0.0025529080682395165
3.395338512361624483e-02 0.001 0.002833096101839324
3.877445967386126263e-02 0.0011097524964120721 0.002833096101839324
4.445677590859255929e-02 0.0012315506032928262 0.002833096101839324
5.113645579973397776e-02 0.001366716356462006 0.002833096101839324
5.896659737282412828e-02 0.0015167168884709225 0.002833096101839324
6.811833829755942205e-02 0.0016831803533309566 0.002833096101839324
7.878246853424313023e-02 0.0018679135990207828 0.002833096101839324
9.117055970948334531e-02 0.002072921779595372 0.002833096101839324
1.055162096546254785e-01 0.002300430119772917 0.002833096101839324
1.222170516491794534e-01 0.0025529080682395165 0.002833096101839324
1.416082620256614022e-01 0.002833096101839324 0.002833096101839324
1.638545063487374387e-01 0.0031440354715915 0.002833096101839324
1.892986541758263364e-01 0.0034891012134067737 0.002833096101839324
2.183143108490260553e-01 0.003872038781812557 0.002833096101839324
2.513081114690278728e-01 0.004297004704320844 0.002833096101839324
2.887223203276019778e-01 0.004768611697714469 0.002833096101839324
3.310376597431153312e-01 0.005291978735958442 0.002833096101839324
3.787767158927553557e-01 0.005872786613189483 0.002833096101839324
4.325074083972009209e-01 0.00651733960488242 0.002833096101839324
4.928470856063159045e-01 0.007232633896483534 0.002833096101839324
5.604670054874824059e-01 0.008026433522257174 0.002833096101839324
6.360967079226582666e-01 0.00890735463861044 0.002833096101839324
7.205293346645819108e-01 0.009884959046625586 0.002833096101839324
8.146263176283086160e-01 0.010969857978923836 0.002833096101839324
9.193229486061987865e-01 0.012173827277396614 0.002833096101839324
1.035633182990438383e+00 0.013509935211980273 0.002833096101839324
1.164654922033041107e+00 0.014992684327860457 0.002833096101839324
1.307574428308548420e+00 0.01663816886076129 0.002833096101839324
1.465670371825082530e+00 0.018464249428955443 0.002833096101839324
1.640317391279416892e+00 0.020490746898158472 0.002833096101839324
1.832987836045374630e+00 0.022739657523579287 0.002833096101839324
2.045252870544430834e+00 0.02523539170434766 0.002833096101839324
2.278781373709769298e+00 0.02800503894183631 0.002833096101839324
2.535336553109047930e+00 0.03107866187782014 0.002833096101839324
2.816770185540114380e+00 0.03448962260405758 0.002833096101839324
3.125013191034873294e+00 0.038274944785163134 0.002833096101839324
3.462062888449386477e+00 0.04247571552536898 0.002833096101839324
3.829965488070416146e+00 0.047137531341167244 0.002833096101839324
4.230793628602801171e+00 0.05231099308056263 0.002833096101839324
4.666618734369128774e+00 0.05805225516094899 0.002833096101839324
5.139476937202727136e+00 0.06442363508721373 0.002833096101839324
5.651328897249468852e+00 0.07149428986597581 0.002833096101839324
6.204012841179845417e+00 0.07934096665797492 0.002833096101839324
6.799191193308218750e+00 0.08804883581643465 0.002833096101839324
7.438290934419517164e+00 0.09771241535346502 0.002833096101839324
8.122438705706946038e+00 0.1084365968689611 0.002833096101839324
8.852391191964773753e+00 0.12033778407775893 0.002833096101839324
9.628463467426531253e+00 0.13354515629298988 0.002833096101839324
1.045045677459893341e+01 0.14820207057988585 0.002833096101839324
1.131758812596773467e+01 0.16446761779946645 0.002833096101839324
1.222842637406110988e+01 0.18251834943190443 0.002833096101839324
1.318083644395946408e+01 0.20255019392306664 0.002833096101839324
1.417193719055459944e+01 0.22478058335487253 0.002833096101839324
1.519807563772323178e+01 0.24945081352303167 0.002833096101839324
1.625482170139129678e+01 0.27682866303920667 0.002833096101839324
1.733698658732429010e+01 0.3072112998861759 0.002833096101839324
1.848165365075695377e+01 0.34092850697468147 0.002833096101839324
1.971339326760859834e+01 0.3783462617131929 0.002833096101839324
2.097560210396013858e+01 0.419870708444391 0.002833096101839324
2.226329905568507073e+01 0.4659525668664682 0.002833096101839324
2.357110685262045990e+01 0.517092024289676 0.002833096101839324
2.489332913664813418e+01 0.5738441648302398 0.002833096101839324
2.622403393790870396e+01 0.6368249944718586 0.002833096101839324
2.755714098149061186e+01 0.7067181273927491 0.002833096101839324
2.888650987032542972e+01 0.7842822061337682 0.002833096101839324
3.020602530646263872e+01 0.8703591361485166 0.002833096101839324
3.150967755890727418e+01 0.9658832241158708 0.002833096101839324
3.279163515476329849e+01 1.0718913192051276 0.002833096101839324
3.404630867711172471e+01 1.1895340673703196 0.002833096101839324
3.526840435824059483e+01 1.3200884008314182 0.002833096101839324
3.645296712262016570e+01 1.4649713983072863 0.002833096101839324
3.759541359673118421e+01 1.625755666443795 0.002833096101839324
3.869155550431167967e+01 1.8041864093920719 0.002833096101839324
3.973761511499741061e+01 2.0022003718155843 0.002833096101839324
4.073023368845625214e+01 2.2219468609395236 0.002833096101839324
4.166647448161308631e+01 2.4658110758226037 0.002833096101839324
4.254382146425537314e+01 2.736439997074672 0.002833096101839324
4.336017457265236885e+01 3.0367711180354604 0.002833096101839324
4.411384194865713937e+01 3.370064329271928 0.002833096101839324
4.480352921446671388e+01 3.739937302478798 0.002833096101839324
4.542832541436222726e+01 4.150404757850477 0.002833096101839324
4.598768538533033023e+01 4.605922041145108 0.002833096101839324
4.648140778604501122e+01 5.1114334834401705 0.002833096101839324
4.690960858931644850e+01 5.672426068491977 0.002833096101839324
4.727268998479630824e+01 6.294988990221888 0.002833096101839324
4.757130484698689088e+01 6.985879746785249 0.002833096101839324
4.780631754219348295e+01 7.752597488629465 0.002833096101839324
4.797876215115773135e+01 8.60346441668451 0.002833096101839324
4.808979940468225323e+01 9.547716114208066 0.002833096101839324
4.814067406811365402e+01 10.59560179277617 0.002833096101839324
4.813267415705761465e+01 11.758495540521581 0.002833096101839324
4.806709377863829502e+01 13.049019780144016 0.002833096101839324
4.794520101635407627e+01 14.481182276745331 0.002833096101839324
4.776821183942029592e+01 16.070528182616385 0.002833096101839324
4.753727114320992087e+01 17.834308769319094 0.002833096101839324
4.725344132815360609e+01 19.791668678535572 0.002833096101839324
4.691769866594241023e+01 21.96385372416547 0.002833096101839324
4.653093722164059187e+01 24.37444150122222 0.002833096101839324
4.609397998266999963e+01 27.04959730463137 0.002833096101839324
4.560759634080922353e+01 30.01835813575592 0.002833096101839324
4.507252501824067537e+01 33.31294787934677 0.002833096101839324
4.448950114841269254e+01 36.96912707195032 0.002833096101839324
4.385928625385000146e+01 41.0265810582719 0.002833096101839324
4.318269970523299861e+01 45.52935074866948 0.002833096101839324
4.246065016639970224e+01 50.526310653356795 0.002833096101839324
4.169416587317855516e+01 56.07169938205458 0.002833096101839324
4.088442259531565526e+01 62.22570836730231 0.002833096101839324
4.003276833427501913e+01 69.0551352016233 0.002833096101839324
3.914074457596353795e+01 76.63410868007462 0.002833096101839324
3.821010374032197632e+01 85.04489341802686 0.002833096101839324
3.724282331907006949e+01 94.37878277775391 0.002833096101839324
3.624111736605240708e+01 104.73708979594508 0.002833096101839324
3.520744603828223518e+01 116.23224686798542 0.002833096101839324
3.414452417001700724e+01 128.9890261253308 0.002833096101839324
3.305532941743697961e+01 143.14589375234786 0.002833096101839324
3.194311002751833328e+01 158.85651294280527 0.002833096101839324
3.081139155486225789e+01 176.2914118095948 0.002833096101839324
2.966398092390141628e+01 195.63983435170647 0.002833096101839324
2.850496486615805836e+01 217.11179456945052 0.002833096101839324
2.733869928459132126e+01 240.9403560239527 0.002833096101839324
2.616978513875821832e+01 267.38416158399497 0.002833096101839324
2.500302620370521467e+01 296.73024081888724 0.002833096101839324
2.384336581803320598e+01 329.2971255097155 0.002833096101839324
2.270078670465733239e+01 365.43830709572546 0.002833096101839324
2.158255974626328566e+01 405.54607358408276 0.002833096101839324
2.048366247000868157e+01 450.05576757004974 0.002833096101839324
1.978831901513297709e+01 499.450511585514 0.002833096101839324
1.950220565945142681e+01 554.2664520663108 0.002833096101839324
1.926049143675377451e+01 615.0985788580505 0.002833096101839324
1.906098391798547098e+01 682.6071834272393 0.002833096101839324
1.890093680221269423e+01 757.525025877192 0.002833096101839324
1.877731705226216974e+01 840.6652885618333 0.002833096101839324
1.868684282143142283e+01 932.9304026284696 0.002833096101839324
1.862605553001102265e+01 1035.3218432956637 0.002833096101839324
1.859141300200698410e+01 1148.9510001873086 0.002833096101839324
1.857938658795413289e+01 1275.051240713013 0.002833096101839324
1.858655926073682352e+01 1414.991297434576 0.002833096101839324
1.860972140270194330e+01 1570.2901247293776 0.002833096101839324
1.864603923383775452e+01 1742.6333860096508 0.002833096101839324
1.869290806952616890e+01 1933.891750455232 0.002833096101839324
1.874824691830417223e+01 2146.141197858406 0.002833096101839324
1.881049169303006963e+01 2381.6855519761607 0.002833096101839324
1.887863743849137066e+01 2643.0814869741084 0.002833096101839324
1.895226726124639427e+01 2933.1662783900483 0.002833096101839324
1.903156283470039867e+01 3255.0885998350564 0.002833096101839324
1.911729401038845211e+01 3612.3426997094302 0.002833096101839324
1.921081236414694970e+01 4008.8063288984645 0.002833096101839324
1.931395642646016597e+01 4448.782831127585 0.002833096101839324
1.942892923903967883e+01 4937.047852839004 0.002833096101839324
1.955828706612673074e+01 5478.901179593945 0.002833096101839324
1.970477767557771287e+01 6080.224261649427 0.002833096101839324
1.987120364195959965e+01 6747.5440531107 0.002833096101839324
2.006027923405862978e+01 7488.10385759003 0.002833096101839324
2.027449022986971272e+01 8309.941949353404 0.002833096101839324
2.051605229704175315e+01 9221.97882333434 0.002833096101839324
2.078656483990048542e+01 10234.114021054527 0.002833096101839324
2.108714827644216783e+01 11357.333583431051 0.002833096101839324
2.141837241669039216e+01 12603.829296797274 0.002833096101839324
2.178024796136532615e+01 13987.131026472387 0.002833096101839324
2.217227656641767908e+01 15522.25357427048 0.002833096101839324
2.259354725435941447e+01 17225.859653987874 0.002833096101839324
2.304289443235460766e+01 19116.440753857038 0.002833096101839324
2.351884357541703352e+01 21214.51784910632 0.002833096101839324
2.401993581324155969e+01 23542.864143224204 0.002833096101839324
2.454477677259481894e+01 26126.752255633317 0.002833096101839324
2.509213151619569260e+01 28994.22853882881 0.002833096101839324
2.566099174505429303e+01 32176.417502507353 0.002833096101839324
2.625055274389297111e+01 35707.859649004626 0.002833096101839324
2.686024826980501246e+01 39626.88638701478 0.002833096101839324
2.748968475740051431e+01 43976.036093027215 0.002833096101839324
2.813856588676722481e+01 48802.515836544335 0.002833096101839324
2.880669655580934219e+01 54158.71378079476 0.002833096101839324
2.949362881468754338e+01 60102.76782070388 0.002833096101839324
3.019872103462381219e+01 66699.19663030129 0.002833096101839324
3.092107301169286515e+01 74019.59996915652 0.002833096101839324
3.165940707943811105e+01 82143.43584919439 0.002833096101839324
3.241201282743865164e+01 91158.88299750836 0.002833096101839324
3.317671888878840036e+01 101163.7979766207 0.002833096101839324
3.395099953982392549e+01 112266.77735108159 0.002833096101839324
3.473171055947729258e+01 124588.33642950082 0.002833096101839324
3.551538350593472870e+01 138262.2173764659 0.002833096101839324
3.629826369926200869e+01 153436.84089300132 0.002833096101839324
3.707637474619608753e+01 170276.91722258978 0.002833096101839324
3.784654620602743336e+01 188965.23396912115 0.002833096101839324
3.868876508725119834e+01 209704.64013232305 0.002833096101839324
3.950120085365558253e+01 232720.2478960412 0.002833096101839324
4.028108234003892107e+01 258261.87606826748 0.002833096101839324
4.102591339536885329e+01 286606.7616948256 0.002833096101839324
4.173440645921069603e+01 318062.5692794119 0.002833096101839324
4.240810854306052136e+01 352970.73027306574 0.002833096101839324
4.304193614181787098e+01 391710.1490809261 0.002833096101839324
4.363451057967224500e+01 434701.3158125035 0.002833096101839324
4.418468869817528599e+01 482410.8704165374 0.002833096101839324
4.469152737209591919e+01 535356.6677410719 0.002833096101839324
4.515424637904674654e+01 594113.3984965039 0.002833096101839324
4.557217940589938365e+01 659318.8271333541 0.002833096101839324
4.594472884689758274e+01 731680.7143427207 0.002833096101839324
4.627131910583703700e+01 811984.4993184009 0.002833096101839324
4.655134847131123621e+01 901101.8251665037 0.002833096101839324
4.678415178816815256e+01 1000000.0 0.002833096101839324
2.987324996044059960e-02 0.001 0.0031440354715915
3.395343410909740928e-02 0.0011097524964120721 0.0031440354715915
3.877447147119560816e-02 0.0012315506032928262 0.0031440354715915
4.445677538953708707e-02 0.001366716356462006 0.0031440354715915
5.113646556961504858e-02 0.0015167168884709225 0.0031440354715915
5.896658349540236099e-02 0.0016831803533309566 0.0031440354715915
6.811835006127911485e-02 0.0018679135990207828 0.0031440354715915
7.878246232655346237e-02 0.002072921779595372 0.0031440354715915
9.117054874336019687e-02 0.002300430119772917 0.0031440354715915
1.055162179500303138e-01 0.0025529080682395165 0.0031440354715915
1.222170751620521995e-01 0.002833096101839324 0.0031440354715915
1.416082924752865568e-01 0.0031440354715915 0.0031440354715915
1.638545127944736057e-01 0.0034891012134067737 0.0031440354715915
1.892986384691150714e-01 0.003872038781812557 0.0031440354715915
2.183142893242814297e-01 0.004297004704320844 0.0031440354715915
2.513081083030880292e-01 0.004768611697714469 0.0031440354715915
2.887223164129084640e-01 0.005291978735958442 0.0031440354715915
3.310376721504645903e-01 0.005872786613189483 0.0031440354715915
3.787767228794055585e-01 0.00651733960488242 0.0031440354715915
4.325073852998404522e-01 0.007232633896483534 0.0031440354715915
4.928470901579548036e-01 0.008026433522257174 0.0031440354715915
5.604670033192845624e-01 0.00890735463861044 0.0031440354715915
6.360967434334158233e-01 0.009884959046625586 0.0031440354715915
7.205293194383953770e-01 0.010969857978923836 0.0031440354715915
8.146263302501951520e-01 0.012173827277396614 0.0031440354715915
9.193229430262723767e-01 0.013509935211980273 0.0031440354715915
1.035633165564223912e+00 0.014992684327860457 0.0031440354715915
1.164654925273834296e+00 0.01663816886076129 0.0031440354715915
1.307574359200978531e+00 0.018464249428955443 0.0031440354715915
1.465670345330136293e+00 0.020490746898158472 0.0031440354715915
1.640317323517008541e+00 0.022739657523579287 0.0031440354715915
1.832987807007206094e+00 0.02523539170434766 0.0031440354715915
2.045252848756778707e+00 0.02800503894183631 0.0031440354715915
2.278781355491395377e+00 0.03107866187782014 0.0031440354715915
2.535336553573378726e+00 0.03448962260405758 0.0031440354715915
2.816770167491036592e+00 0.038274944785163134 0.0031440354715915
3.125013195204638272e+00 0.04247571552536898 0.0031440354715915
3.462062892468632302e+00 0.047137531341167244 0.0031440354715915
3.829965466612245795e+00 0.05231099308056263 0.0031440354715915
4.230793586590057664e+00 0.05805225516094899 0.0031440354715915
4.666618703431650417e+00 0.06442363508721373 0.0031440354715915
5.139476878671812798e+00 0.07149428986597581 0.0031440354715915
5.651328844844003996e+00 0.07934096665797492 0.0031440354715915
6.204012843667560340e+00 0.08804883581643465 0.0031440354715915
6.799191172177984299e+00 0.09771241535346502 0.0031440354715915
7.438290937923526691e+00 0.1084365968689611 0.0031440354715915
8.122438664428687005e+00 0.12033778407775893 0.0031440354715915
8.852391136807000294e+00 0.13354515629298988 0.0031440354715915
9.628463456343324012e+00 0.14820207057988585 0.0031440354715915
1.045045674212684261e+01 0.16446761779946645 0.0031440354715915
1.131758808413285777e+01 0.18251834943190443 0.0031440354715915
1.222842633674073554e+01 0.20255019392306664 0.0031440354715915
1.318083638321409801e+01 0.22478058335487253 0.0031440354715915
1.417193716169802187e+01 0.24945081352303167 0.0031440354715915
1.519807560395286039e+01 0.27682866303920667 0.0031440354715915
1.625482169695315449e+01 0.3072112998861759 0.0031440354715915
1.733698657715362046e+01 0.34092850697468147 0.0031440354715915
1.848163038856537455e+01 0.3783462617131929 0.0031440354715915
1.971336682551843822e+01 0.419870708444391 0.0031440354715915
2.097557200158753687e+01 0.4659525668664682 0.0031440354715915
2.226326473583510790e+01 0.517092024289676 0.0031440354715915
2.357106777090227823e+01 0.5738441648302398 0.0031440354715915
2.489328455884653835e+01 0.6368249944718586 0.0031440354715915
2.622398304019267101e+01 0.7067181273927491 0.0031440354715915
2.755708288833235287e+01 0.7842822061337682 0.0031440354715915
2.888644353416431798e+01 0.8703591361485166 0.0031440354715915
3.020594958709748568e+01 0.9658832241158708 0.0031440354715915
3.150959110033619481e+01 1.0718913192051276 0.0031440354715915
3.279153644996432604e+01 1.1895340673703196 0.0031440354715915
3.404619605755135581e+01 1.3200884008314182 0.0031440354715915
3.526827591298192033e+01 1.4649713983072863 0.0031440354715915
3.645282072155686848e+01 1.625755666443795 0.0031440354715915
3.759524683080883278e+01 1.8041864093920719 0.0031440354715915
3.869136572246236483e+01 2.0022003718155843 0.0031440354715915
3.973739935074453911e+01 2.2219468609395236 0.0031440354715915
4.072998863975532657e+01 2.4658110758226037 0.0031440354715915
4.166619647334138676e+01 2.736439997074672 0.0031440354715915
4.254350643761643624e+01 3.0367711180354604 0.0031440354715915
4.335981806514641335e+01 3.370064329271928 0.0031440354715915
4.411343901963377334e+01 3.739937302478798 0.0031440354715915
4.480307441073613006e+01 4.150404757850477 0.0031440354715915
4.542781276003434954e+01 4.605922041145108 0.0031440354715915
4.598710830847733178e+01 5.1114334834401705 0.0031440354715915
4.648075904073496645e+01 5.672426068491977 0.0031440354715915
4.690888027984964026e+01 6.294988990221888 0.0031440354715915
4.727187342702345774e+01 6.985879746785249 0.0031440354715915
4.757039055302919195e+01 7.752597488629465 0.0031440354715915
4.780529512191836261e+01 8.60346441668451 0.0031440354715915
4.797762023527927511e+01 9.547716114208066 0.0031440354715915
4.808852561463790920e+01 10.59560179277617 0.0031440354715915
4.813925487554297433e+01 11.758495540521581 0.0031440354715915
4.813109483733058624e+01 13.049019780144016 0.0031440354715915
4.806533836507203716e+01 14.481182276745331 0.0031440354715915
4.794325217253515348e+01 16.070528182616385 0.0031440354715915
4.776605084470146068e+01 17.834308769319094 0.0031440354715915
4.753487784055763399e+01 19.791668678535572 0.0031440354715915
4.725079415670131056e+01 21.96385372416547 0.0031440354715915
4.691477466710225741e+01 24.37444150122222 0.0031440354715915
4.652771214785942533e+01 27.04959730463137 0.0031440354715915
4.609042848783283830e+01 30.01835813575592 0.0031440354715915
4.560369230293491682e+01 33.31294787934677 0.0031440354715915
4.506824197191909320e+01 36.96912707195032 0.0031440354715915
4.448481293674933568e+01 41.0265810582719 0.0031440354715915
4.385416799890536765e+01 45.52935074866948 0.0031440354715915
4.317712901254687097e+01 50.526310653356795 0.0031440354715915
4.245460888019831458e+01 56.07169938205458 0.0031440354715915
4.168764234193421458e+01 62.22570836730231 0.0031440354715915
4.087741464224095722e+01 69.0551352016233 0.0031440354715915
4.002528717179563955e+01 76.63410868007462 0.0031440354715915
3.913281971251146274e+01 85.04489341802686 0.0031440354715915
3.820178920546555190e+01 94.37878277775391 0.0031440354715915
3.723420540756552555e+01 104.73708979594508 0.0031440354715915
3.623232392520971956e+01 116.23224686798542 0.0031440354715915
3.519865751022955891e+01 128.9890261253308 0.0031440354715915
3.413598615423779137e+01 143.14589375234786 0.0031440354715915
3.304736639208256577e+01 158.85651294280527 0.0031440354715915
3.193613941773082843e+01 176.2914118095948 0.0031440354715915
3.080593680810842372e+01 195.63983435170647 0.0031440354715915
2.966068160052507707e+01 217.11179456945052 0.0031440354715915
2.850458133263659377e+01 240.9403560239527 0.0031440354715915
2.734210895166968669e+01 267.38416158399497 0.0031440354715915
2.617796724528738039e+01 296.73024081888724 0.0031440354715915
2.501703311544897801e+01 329.2971255097155 0.0031440354715915
2.386890963073620853e+01 365.43830709572546 0.0031440354715915
2.274306424780030866e+01 405.54607358408276 0.0031440354715915
2.163246813128325741e+01 450.05576757004974 0.0031440354715915
2.054187880101836328e+01 499.450511585514 0.0031440354715915
1.988774157999491976e+01 554.2664520663108 0.0031440354715915
1.961244920021720617e+01 615.0985788580505 0.0031440354715915
1.938239703858526042e+01 682.6071834272393 0.0031440354715915
1.919537869453101209e+01 757.525025877192 0.0031440354715915
1.904866591423041555e+01 840.6652885618333 0.0031440354715915
1.893926108003885744e+01 932.9304026284696 0.0031440354715915
1.886390291601391311e+01 1035.3218432956637 0.0031440354715915
1.881915335840714931e+01 1148.9510001873086 0.0031440354715915
1.880149170082269094e+01 1275.051240713013 0.0031440354715915
1.880741278172812869e+01 1414.991297434576 0.0031440354715915
1.883352644595873215e+01 1570.2901247293776 0.0031440354715915
1.887673803469454725e+01 1742.6333860096508 0.0031440354715915
1.893409671756537094e+01 1933.891750455232 0.0031440354715915
1.900311184648944973e+01 2146.141197858406 0.0031440354715915
1.908176005226086147e+01 2381.6855519761607 0.0031440354715915
1.916854050740199256e+01 2643.0814869741084 0.0031440354715915
1.926251963190776451e+01 2933.1662783900483 0.0031440354715915
1.936335793135887329e+01 3255.0885998350564 0.0031440354715915
1.947131599953291214e+01 3612.3426997094302 0.0031440354715915
1.958729816892171627e+01 4008.8063288984645 0.0031440354715915
1.971264222995560544e+01 4448.782831127585 0.0031440354715915
1.984919820946768709e+01 4937.047852839004 0.0031440354715915
1.999920752265149204e+01 5478.901179593945 0.0031440354715915
2.016517755338798068e+01 6080.224261649427 0.0031440354715915
2.034974811701706443e+01 6747.5440531107 0.0031440354715915
2.055554712724246258e+01 7488.10385759003 0.0031440354715915
2.078505586511804992e+01 8309.941949353404 0.0031440354715915
2.104054137523057122e+01 9221.97882333434 0.0031440354715915
2.132366624324921744e+01 10234.114021054527 0.0031440354715915
2.163570287571464235e+01 11357.333583431051 0.0031440354715915
2.197738445111820127e+01 12603.829296797274 0.0031440354715915
2.234890506116416731e+01 13987.131026472387 0.0031440354715915
2.274996411770711546e+01 15522.25357427048 0.0031440354715915
2.317989071846810845e+01 17225.859653987874 0.0031440354715915
2.363768574862666938e+01 19116.440753857038 0.0031440354715915
2.412211512245414369e+01 21214.51784910632 0.0031440354715915
2.463193928498765928e+01 23542.864143224204 0.0031440354715915
2.516597249456899732e+01 26126.752255633317 0.0031440354715915
2.572318239576045329e+01 28994.22853882881 0.0031440354715915
2.630267898818746630e+01 32176.417502507353 0.0031440354715915
2.690376324551175102e+01 35707.859649004626 0.0031440354715915
2.752589210661649233e+01 39626.88638701478 0.0031440354715915
2.816861241862354959e+01 43976.036093027215 0.0031440354715915
2.883153071325383010e+01 48802.515836544335 0.0031440354715915
2.951414891612286695e+01 54158.71378079476 0.0031440354715915
3.021564697701935387e+01 60102.76782070388 0.0031440354715915
3.093501072210981206e+01 66699.19663030129 0.0031440354715915
3.167086419590893343e+01 74019.59996915652 0.0031440354715915
3.242141364961785399e+01 82143.43584919439 0.0031440354715915
3.318441754591715664e+01 91158.88299750836 0.0031440354715915
3.395727055546060313e+01 101163.7979766207 0.0031440354715915
3.473682288606329394e+01 112266.77735108159 0.0031440354715915
3.551954240560407072e+01 124588.33642950082 0.0031440354715915
3.630164011347546449e+01 138262.2173764659 0.0031440354715915
3.707911085574107801e+01 153436.84089300132 0.0031440354715915
3.784812711499004223e+01 170276.91722258978 0.0031440354715915
3.868412211663414269e+01 188965.23396912115 0.0031440354715915
3.949589865535168087e+01 209704.64013232305 0.0031440354715915
4.027531315082931940e+01 232720.2478960412 0.0031440354715915
4.101985214416249903e+01 258261.87606826748 0.0031440354715915
4.172729073689224322e+01 286606.7616948256 0.0031440354715915
4.239729358674777160e+01 318062.5692794119 0.0031440354715915
4.303086090485120963e+01 352970.73027306574 0.0031440354715915
4.362337948140687161e+01 391710.1490809261 0.0031440354715915
4.417367874982637233e+01 434701.3158125035 0.0031440354715915
4.468078628274018627e+01 482410.8704165374 0.0031440354715915
4.514389000485751069e+01 535356.6677410719 0.0031440354715915
4.556229301560668432e+01 594113.3984965039 0.0031440354715915
4.593537059142850865e+01 659318.8271333541 0.0031440354715915
4.626252279176519266e+01 731680.7143427207 0.0031440354715915
4.654312883074680940e+01 811984.4993184009 0.0031440354715915
4.677650840814369815e+01 901101.8251665037 0.0031440354715915
4.696188473689455378e+01 1000000.0 0.0031440354715915
2.642776608049484180e-02 0.001 0.0034891012134067737
2.987319719247860314e-02 0.0011097524964120721 0.0034891012134067737
3.395343861794441337e-02 0.0012315506032928262 0.0034891012134067737
3.877444952252431798e-02 0.001366716356462006 0.0034891012134067737
4.445678083795424895e-02 0.0015167168884709225 0.0034891012134067737
5.113644531098282542e-02 0.0016831803533309566 0.0034891012134067737
5.896662046158541309e-02 0.0018679135990207828 0.0034891012134067737
6.811832276784765550e-02 0.002072921779595372 0.0034891012134067737
7.878246539822003625e-02 0.002300430119772917 0.0034891012134067737
9.117055242261599968e-02 0.0025529080682395165 0.0034891012134067737
1.055162120876426690e-01 0.002833096101839324 0.0034891012134067737
1.222170617022343975e-01 0.0031440354715915 0.0034891012134067737
1.416082658162720054e-01 0.0034891012134067737 0.0034891012134067737
1.638544953356764755e-01 0.003872038781812557 0.0034891012134067737
1.892986499788191501e-01 0.004297004704320844 0.0034891012134067737
2.183142997033757637e-01 0.004768611697714469 0.0034891012134067737
2.513080961391442325e-01 0.005291978735958442 0.0034891012134067737
2.887222942920753543e-01 0.005872786613189483 0.0034891012134067737
3.310376805787060839e-01 0.00651733960488242 0.0034891012134067737
3.787767002241612668e-01 0.007232633896483534 0.0034891012134067737
4.325073971012401430e-01 0.008026433522257174 0.0034891012134067737
4.928471003812166518e-01 0.00890735463861044 0.0034891012134067737
5.604670074555784254e-01 0.009884959046625586 0.0034891012134067737
6.360967151479144377e-01 0.010969857978923836 0.0034891012134067737
7.205293352790901329e-01 0.012173827277396614 0.0034891012134067737
8.146263268794204926e-01 0.013509935211980273 0.0034891012134067737
9.193229286746794626e-01 0.014992684327860457 0.0034891012134067737
1.035633170877069631e+00 0.01663816886076129 0.0034891012134067737
1.164654909294003726e+00 0.018464249428955443 0.0034891012134067737
1.307574373245151689e+00 0.020490746898158472 0.0034891012134067737
1.465670359787359045e+00 0.022739657523579287 0.0034891012134067737
1.640317334491043777e+00 0.02523539170434766 0.0034891012134067737
1.832987793730373127e+00 0.02800503894183631 0.0034891012134067737
2.045252843633907691e+00 0.03107866187782014 0.0034891012134067737
2.278781345943951209e+00 0.03448962260405758 0.0034891012134067737
2.535336541566836299e+00 0.038274944785163134 0.0034891012134067737
2.816770159449080158e+00 0.04247571552536898 0.0034891012134067737
3.125013153467027571e+00 0.047137531341167244 0.0034891012134067737
3.462062886096637371e+00 0.05231099308056263 0.0034891012134067737
3.829965462368007945e+00 0.05805225516094899 0.0034891012134067737
4.230793562529231444e+00 0.06442363508721373 0.0034891012134067737
4.666618673098223979e+00 0.07149428986597581 0.0034891012134067737
5.139476935209899011e+00 0.07934096665797492 0.0034891012134067737
5.651328812265774992e+00 0.08804883581643465 0.0034891012134067737
6.204012797268123158e+00 0.09771241535346502 0.0034891012134067737
6.799191110446194841e+00 0.1084365968689611 0.0034891012134067737
7.438290857385548627e+00 0.12033778407775893 0.0034891012134067737
8.122438593277816921e+00 0.13354515629298988 0.0034891012134067737
8.852391075221540007e+00 0.14820207057988585 0.0034891012134067737
9.628463412616765638e+00 0.16446761779946645 0.0034891012134067737
1.045045666727883749e+01 0.18251834943190443 0.0034891012134067737
1.131758804723558320e+01 0.20255019392306664 0.0034891012134067737
1.222842628351383176e+01 0.22478058335487253 0.0034891012134067737
1.318083637329460878e+01 0.24945081352303167 0.0034891012134067737
1.417193713682088685e+01 0.27682866303920667 0.0034891012134067737
1.519807560470904662e+01 0.3072112998861759 0.0034891012134067737
1.625482165948341873e+01 0.34092850697468147 0.0034891012134067737
1.733698657956397327e+01 0.3783462617131929 0.0034891012134067737
1.848160178737047588e+01 0.419870708444391 0.0034891012134067737
1.971333426163590730e+01 0.4659525668664682 0.0034891012134067737
2.097553493128966196e+01 0.517092024289676 0.0034891012134067737
2.226322249800533726e+01 0.5738441648302398 0.0034891012134067737
2.357101962560430408e+01 0.6368249944718586 0.0034891012134067737
2.489322963421645696e+01 0.7067181273927491 0.0034891012134067737
2.622392036173172869e+01 0.7842822061337682 0.0034891012134067737
2.755701136065676948e+01 0.8703591361485166 0.0034891012134067737
2.888636185025406533e+01 0.9658832241158708 0.0034891012134067737
3.020585632739059534e+01 1.0718913192051276 0.0034891012134067737
3.150948462719488319e+01 1.1895340673703196 0.0034891012134067737
3.279141492152449189e+01 1.3200884008314182 0.0034891012134067737
3.404605735934115529e+01 1.4649713983072863 0.0034891012134067737
3.526811772285931568e+01 1.625755666443795 0.0034891012134067737
3.645264043652692720e+01 1.8041864093920719 0.0034891012134067737
3.759504148667751622e+01 2.0022003718155843 0.0034891012134067737
3.869113202955793440e+01 2.2219468609395236 0.0034891012134067737
3.973713365841134504e+01 2.4658110758226037 0.0034891012134067737
4.072968687336207694e+01 2.736439997074672 0.0034891012134067737
4.166585413597326237e+01 3.0367711180354604 0.0034891012134067737
4.254311854189803910e+01 3.370064329271928 0.0034891012134067737
4.335937907830298599e+01 3.739937302478798 0.0034891012134067737
4.411294287696372862e+01 4.150404757850477 0.0034891012134067737
4.480251441000582702e+01 4.605922041145108 0.0034891012134067737
4.542718154358090032e+01 5.1114334834401705 0.0034891012134067737
4.598639776835864268e+01 5.672426068491977 0.0034891012134067737
4.647996030998110228e+01 6.294988990221888 0.0034891012134067737
4.690798360320972904e+01 6.985879746785249 0.0034891012134067737
4.727086815632179650e+01 7.752597488629465 0.0034891012134067737
4.756926500762553900e+01 8.60346441668451 0.0034891012134067737
4.780403653476577830e+01 9.547716114208066 0.0034891012134067737
4.797621465444302657e+01 10.59560179277617 0.0034891012134067737
4.808695781735826102e+01 11.758495540521581 0.0034891012134067737
4.813750828122752523e+01 13.049019780144016 0.0034891012134067737
4.812915140050347418e+01 14.481182276745331 0.0034891012134067737
4.806317850319761931e+01 16.070528182616385 0.0034891012134067737
4.794085468635585556e+01 17.834308769319094 0.0034891012134067737
4.776339286054741962e+01 19.791668678535572 0.0034891012134067737
4.753193480495007606e+01 21.96385372416547 0.0034891012134067737
4.724753981697211458e+01 24.37444150122222 0.0034891012134067737
4.691118117005729715e+01 27.04959730463137 0.0034891012134067737
4.652375020474143241e+01 30.01835813575592 0.0034891012134067737
4.608606765019705875e+01 33.31294787934677 0.0034891012134067737
4.559890137501237461e+01 36.96912707195032 0.0034891012134067737
4.506298966573334042e+01 41.0265810582719 0.0034891012134067737
4.447906880099879601e+01 45.52935074866948 0.0034891012134067737
4.384790362945840059e+01 50.526310653356795 0.0034891012134067737
4.317031984052399451e+01 56.07169938205458 0.0034891012134067737
4.244723643044530093e+01 62.22570836730231 0.0034891012134067737
4.167969734297462026e+01 69.0551352016233 0.0034891012134067737
4.086890094204233748e+01 76.63410868007462 0.0034891012134067737
4.001622689924927556e+01 85.04489341802686 0.0034891012134067737
3.912325969464441044e+01 94.37878277775391 0.0034891012134067737
3.819180903364919288e+01 104.73708979594508 0.0034891012134067737
3.722392715837280974e+01 116.23224686798542 0.0034891012134067737
3.622192373610722171e+01 128.9890261253308 0.0034891012134067737
3.518837884984148445e+01 143.14589375234786 0.0034891012134067737
3.412615434886426158e+01 158.85651294280527 0.0034891012134067737
3.303840364915681249e+01 176.2914118095948 0.0034891012134067737
3.192857889701438623e+01 195.63983435170647 0.0034891012134067737
3.080043381669923619e+01 217.11179456945052 0.0034891012134067737
2.965801916279370687e+01 240.9403560239527 0.0034891012134067737
2.850566725536459600e+01 267.38416158399497 0.0034891012134067737
2.734796122796741003e+01 296.73024081888724 0.0034891012134067737
2.618968543811661931e+01 329.2971255097155 0.0034891012134067737
2.503999107579526751e+01 365.43830709572546 0.0034891012134067737
2.391073333160818137e+01 405.54607358408276 0.0034891012134067737
2.279260231804743242e+01 450.05576757004974 0.0034891012134067737
2.169046101483099065e+01 499.450511585514 0.0034891012134067737
2.060891593196826577e+01 554.2664520663108 0.0034891012134067737
2.000840922676120215e+01 615.0985788580505 0.0034891012134067737
1.974603654996979074e+01 682.6071834272393 0.0034891012134067737
1.952987396406665255e+01 757.525025877192 0.0034891012134067737
1.935763210265325185e+01 840.6652885618333 0.0034891012134067737
1.922664039042563644e+01 932.9304026284696 0.0034891012134067737
1.913390921921047294e+01 1035.3218432956637 0.0034891012134067737
1.907618212406309155e+01 1148.9510001873086 0.0034891012134067737
1.905002354699336919e+01 1275.051240713013 0.0034891012134067737
1.905191396433432516e+01 1414.991297434576 0.0034891012134067737
1.907834959958339383e+01 1570.2901247293776 0.0034891012134067737
1.912603319435369187e+01 1742.6333860096508 0.0034891012134067737
1.919171198546772317e+01 1933.891750455232 0.0034891012134067737
1.927251831929723025e+01 2146.141197858406 0.0034891012134067737
1.936598733122824001e+01 2381.6855519761607 0.0034891012134067737
1.947012568559795653e+01 2643.0814869741084 0.0034891012134067737
1.958347277905643935e+01 2933.1662783900483 0.0034891012134067737
1.970514499929007712e+01 3255.0885998350564 0.0034891012134067737
1.983488703289338062e+01 3612.3426997094302 0.0034891012134067737
1.997304194731923133e+01 4008.8063288984645 0.0034891012134067737
2.012046457408983002e+01 4448.782831127585 0.0034891012134067737
2.027858374614731929e+01 4937.047852839004 0.0034891012134067737
2.044927838092267436e+01 5478.901179593945 0.0034891012134067737
2.063477258566660311e+01 6080.224261649427 0.0034891012134067737
2.083750852286503630e+01 6747.5440531107 0.0034891012134067737
2.106000323156560583e+01 7488.10385759003 0.0034891012134067737
2.130474553497662882e+01 8309.941949353404 0.0034891012134067737
2.157399056484944921e+01 9221.97882333434 0.0034891012134067737
2.186953394393547612e+01 10234.114021054527 0.0034891012134067737
2.219280740005596186e+01 11357.333583431051 0.0034891012134067737
2.254474012227647606e+01 12603.829296797274 0.0034891012134067737
2.292574718415002977e+01 13987.131026472387 0.0034891012134067737
2.333576468295275319e+01 15522.25357427048 0.0034891012134067737
2.377440467015272318e+01 17225.859653987874 0.0034891012134067737
2.424085116633853687e+01 19116.440753857038 0.0034891012134067737
2.473413360600796196e+01 21214.51784910632 0.0034891012134067737
2.525323508236316883e+01 23542.864143224204 0.0034891012134067737
2.579717667161229855e+01 26126.752255633317 0.0034891012134067737
2.636506492717156291e+01 28994.22853882881 0.0034891012134067737
2.695610497327205834e+01 32176.417502507353 0.0034891012134067737
2.756962824152626368e+01 35707.859649004626 0.0034891012134067737
2.820503451717836896e+01 39626.88638701478 0.0034891012134067737
2.886172222109090058e+01 43976.036093027215 0.0034891012134067737
2.953915326966693300e+01 48802.515836544335 0.0034891012134067737
3.023631017926928166e+01 54158.71378079476 0.0034891012134067737
3.095205045929349197e+01 60102.76782070388 0.0034891012134067737
3.168488645831778427e+01 66699.19663030129 0.0034891012134067737
3.243292801886961740e+01 74019.59996915652 0.0034891012134067737
3.319385140186570737e+01 82143.43584919439 0.0034891012134067737
3.396495661307793767e+01 91158.88299750836 0.0034891012134067737
3.474308884745040160e+01 101163.7979766207 0.0034891012134067737
3.552463848962590731e+01 112266.77735108159 0.0034891012134067737
3.630577526863638838e+01 124588.33642950082 0.0034891012134067737
3.708245951875529300e+01 138262.2173764659 0.0034891012134067737
3.785087269110436381e+01 153436.84089300132 0.0034891012134067737
3.868599018208051632e+01 170276.91722258978 0.0034891012134067737
3.949050954725127838e+01 188965.23396912115 0.0034891012134067737
4.026918466285969345e+01 209704.64013232305 0.0034891012134067737
4.101324512629815189e+01 232720.2478960412 0.0034891012134067737
4.172039310708222359e+01 258261.87606826748 0.0034891012134067737
4.238867740904159120e+01 286606.7616948256 0.0034891012134067737
4.301871955686125659e+01 318062.5692794119 0.0034891012134067737
4.361096484466374790e+01 352970.73027306574 0.0034891012134067737
4.416121451552962895e+01 391710.1490809261 0.0034891012134067737
4.466846784385077740e+01 434701.3158125035 0.0034891012134067737
4.513187910863445040e+01 482410.8704165374 0.0034891012134067737
4.555071692080323942e+01 535356.6677410719 0.0034891012134067737
4.592432265582478124e+01 594113.3984965039 0.0034891012134067737
4.625206632453944877e+01 659318.8271333541 0.0034891012134067737
4.653330102538073731e+01 731680.7143427207 0.0034891012134067737
4.676732504170579574e+01 811984.4993184009 0.0034891012134067737
4.695334371976863252e+01 901101.8251665037 0.0034891012134067737
4.709044243930271989e+01 1000000.0 0.0034891012134067737
2.352411635719720701e-02 0.001 0.003872038781812557
2.642772363757240131e-02 0.0011097524964120721 0.003872038781812557
2.987321295824926781e-02 0.0012315506032928262 0.003872038781812557
3.395343063174918047e-02 0.001366716356462006 0.003872038781812557
3.877442403519522351e-02 0.0015167168884709225 0.003872038781812557
4.445677085185673755e-02 0.0016831803533309566 0.003872038781812557
5.113645808704515849e-02 0.0018679135990207828 0.003872038781812557
5.896657212654986269e-02 0.002072921779595372 0.003872038781812557
6.811831321015394958e-02 0.002300430119772917 0.003872038781812557
7.878245562858671169e-02 0.0025529080682395165 0.003872038781812557
9.117056035438173001e-02 0.002833096101839324 0.003872038781812557
1.055162238096068461e-01 0.0031440354715915 0.003872038781812557
1.222170423687252844e-01 0.0034891012134067737 0.003872038781812557
1.416082713725567432e-01 0.003872038781812557 0.003872038781812557
1.638545171766170039e-01 0.004297004704320844 0.003872038781812557
1.892986605776962872e-01 0.004768611697714469 0.003872038781812557
2.183142774406973685e-01 0.005291978735958442 0.003872038781812557
2.513080987406446365e-01 0.005872786613189483 0.003872038781812557
2.887223150032295349e-01 0.00651733960488242 0.003872038781812557
3.310376454163803106e-01 0.007232633896483534 0.003872038781812557
3.787766904674131352e-01 0.008026433522257174 0.003872038781812557
4.325073826944374478e-01 0.00890735463861044 0.003872038781812557
4.928470994511998104e-01 0.009884959046625586 0.003872038781812557
5.604669890014699618e-01 0.010969857978923836 0.003872038781812557
6.360966796258765710e-01 0.012173827277396614 0.003872038781812557
7.205293309717484274e-01 0.013509935211980273 0.003872038781812557
8.146263251803506078e-01 0.014992684327860457 0.003872038781812557
9.193229265681238660e-01 0.01663816886076129 0.003872038781812557
1.035633164034898801e+00 0.018464249428955443 0.003872038781812557
1.164654901417548238e+00 0.020490746898158472 0.003872038781812557
1.307574350844885158e+00 0.022739657523579287 0.003872038781812557
1.465670345048202261e+00 0.02523539170434766 0.003872038781812557
1.640317322696829283e+00 0.02800503894183631 0.003872038781812557
1.832987778663099476e+00 0.03107866187782014 0.003872038781812557
2.045252824415428439e+00 0.03448962260405758 0.003872038781812557
2.278781336306092253e+00 0.038274944785163134 0.003872038781812557
2.535336516551795150e+00 0.04247571552536898 0.003872038781812557
2.816770106952646291e+00 0.047137531341167244 0.003872038781812557
3.125013132639216984e+00 0.05231099308056263 0.003872038781812557
3.462062858385136721e+00 0.05805225516094899 0.003872038781812557
3.829965438795270849e+00 0.06442363508721373 0.003872038781812557
4.230793551838688771e+00 0.07149428986597581 0.003872038781812557
4.666618654352419071e+00 0.07934096665797492 0.003872038781812557
5.139476856761873158e+00 0.08804883581643465 0.003872038781812557
5.651328794394630428e+00 0.09771241535346502 0.003872038781812557
6.204012738802838989e+00 0.1084365968689611 0.003872038781812557
6.799191062857970813e+00 0.12033778407775893 0.003872038781812557
7.438290826128711508e+00 0.13354515629298988 0.003872038781812557
8.122438540870701829e+00 0.14820207057988585 0.003872038781812557
8.852391039655982397e+00 0.16446761779946645 0.003872038781812557
9.628463357944522016e+00 0.18251834943190443 0.003872038781812557
1.045045661939849602e+01 0.20255019392306664 0.003872038781812557
1.131758800791446617e+01 0.22478058335487253 0.003872038781812557
1.222842620187062579e+01 0.24945081352303167 0.003872038781812557
1.318083631184781623e+01 0.27682866303920667 0.003872038781812557
1.417193708608221137e+01 0.3072112998861759 0.003872038781812557
1.519807553744483819e+01 0.34092850697468147 0.003872038781812557
1.625482162724302881e+01 0.3783462617131929 0.003872038781812557
1.733698654274038731e+01 0.419870708444391 0.003872038781812557
1.848156655253537650e+01 0.4659525668664682 0.003872038781812557
1.971329417610080270e+01 0.517092024289676 0.003872038781812557
2.097548927172942967e+01 0.5738441648302398 0.003872038781812557
2.226317048967961654e+01 0.6368249944718586 0.003872038781812557
2.357096032914199668e+01 0.7067181273927491 0.003872038781812557
2.489316200843961369e+01 0.7842822061337682 0.003872038781812557
2.622384318928323665e+01 0.8703591361485166 0.003872038781812557
2.755692326009793192e+01 0.9658832241158708 0.003872038781812557
2.888626129134585341e+01 1.0718913192051276 0.003872038781812557
3.020574149182532864e+01 1.1895340673703196 0.003872038781812557
3.150935350365265819e+01 1.3200884008314182 0.003872038781812557
3.279126525291476213e+01 1.4649713983072863 0.003872038781812557
3.404588659608262446e+01 1.625755666443795 0.003872038781812557
3.526792295726981052e+01 1.8041864093920719 0.003872038781812557
3.645241843021590711e+01 2.0022003718155843 0.003872038781812557
3.759478861687157547e+01 2.2219468609395236 0.003872038781812557
3.869084426098330454e+01 2.4658110758226037 0.003872038781812557
3.973680649330560044e+01 2.736439997074672 0.003872038781812557
4.072931530005767087e+01 3.0367711180354604 0.003872038781812557
4.166543261197207215e+01 3.370064329271928 0.003872038781812557
4.254264090888673877e+01 3.739937302478798 0.003872038781812557
4.335883856355133759e+01 4.150404757850477 0.003872038781812557
4.411233198943164524e+01 4.605922041145108 0.003872038781812557
4.480182491339625983e+01 5.1114334834401705 0.003872038781812557
4.542640437199593606e+01 5.672426068491977 0.003872038781812557
4.598552297155225688e+01 6.294988990221888 0.003872038781812557
4.647897696370095133e+01 6.985879746785249 0.003872038781812557
4.690687974470178290e+01 7.752597488629465 0.003872038781812557
4.726963066867624974e+01 8.60346441668451 0.003872038781812557
4.756787953444570860e+01 9.547716114208066 0.003872038781812557
4.780248738870054126e+01 10.59560179277617 0.003872038781812557
4.797448472847600698e+01 11.758495540521581 0.003872038781812557
4.808502843119998005e+01 13.049019780144016 0.003872038781812557
4.813535909996510753e+01 14.481182276745331 0.003872038781812557
4.812676033534744136e+01 16.070528182616385 0.003872038781812557
4.806052158979196776e+01 17.834308769319094 0.003872038781812557
4.793790603273335904e+01 19.791668678535572 0.003872038781812557
4.776012457878299955e+01 21.96385372416547 0.003872038781812557
4.752831701645472151e+01 24.37444150122222 0.003872038781812557
4.724354068188011979e+01 27.04959730463137 0.003872038781812557
4.690676702863651570e+01 30.01835813575592 0.003872038781812557
4.651888584490178147e+01 33.31294787934677 0.003872038781812557
4.608071668389744957e+01 36.96912707195032 0.003872038781812557
4.559302687766739837e+01 41.0265810582719 0.003872038781812557
4.505655507160347639e+01 45.52935074866948 0.003872038781812557
4.447203915859025614e+01 50.526310653356795 0.003872038781812557
4.384024735446634224e+01 56.07169938205458 0.003872038781812557
4.316201106278704458e+01 62.22570836730231 0.003872038781812557
4.243825814267744789e+01 69.0551352016233 0.003872038781812557
4.167004545905116686e+01 76.63410868007462 0.003872038781812557
4.085858964412123839e+01 85.04489341802686 0.003872038781812557
4.000529529113789806e+01 94.37878277775391 0.003872038781812557
3.911178022383281672e+01 104.73708979594508 0.003872038781812557
3.817989765594058582e+01 116.23224686798542 0.003872038781812557
3.721175552484304916e+01 128.9890261253308 0.003872038781812557
3.620973312416330714e+01 143.14589375234786 0.003872038781812557
3.517649555281896312e+01 158.85651294280527 0.003872038781812557
3.411500562727189134e+01 176.2914118095948 0.003872038781812557
3.302853279506641826e+01 195.63983435170647 0.003872038781812557
3.192065737285508220e+01 217.11179456945052 0.003872038781812557
3.079526769895941030e+01 240.9403560239527 0.003872038781812557
2.965654686437178711e+01 267.38416158399497 0.003872038781812557
2.850894528094086411e+01 296.73024081888724 0.003872038781812557
2.735713566659376639e+01 329.2971255097155 0.003872038781812557
2.620975419949738594e+01 365.43830709572546 0.003872038781812557
2.508125558073984962e+01 405.54607358408276 0.003872038781812557
2.395976427482913351e+01 450.05576757004974 0.003872038781812557
2.285019979171299198e+01 499.450511585514 0.003872038781812557
2.175728885006746438e+01 554.2664520663108 0.003872038781812557
2.068544406312449269e+01 615.0985788580505 0.003872038781812557
2.015440791601407966e+01 682.6071834272393 0.003872038781812557
1.990739323971203589e+01 757.525025877192 0.003872038781812557
1.970759273369613140e+01 840.6652885618333 0.003872038781812557
1.955270641308103308e+01 932.9304026284696 0.003872038781812557
1.944007662625373811e+01 1035.3218432956637 0.003872038781812557
1.936670023852044764e+01 1148.9510001873086 0.003872038781812557
1.932930103545052702e+01 1275.051240713013 0.003872038781812557
1.932441866433059374e+01 1414.991297434576 0.003872038781812557
1.934850528194201047e+01 1570.2901247293776 0.003872038781812557
1.939812432917864271e+01 1742.6333860096508 0.003872038781812557
1.946977219807831361e+01 1933.891750455232 0.003872038781812557
1.956024556502926615e+01 2146.141197858406 0.003872038781812557
1.966666541284177327e+01 2381.6855519761607 0.003872038781812557
1.978655953246878951e+01 2643.0814869741084 0.003872038781812557
1.991794028544190809e+01 2933.1662783900483 0.003872038781812557
2.005936751152843911e+01 3255.0885998350564 0.003872038781812557
2.021006527148721688e+01 3612.3426997094302 0.003872038781812557
2.036973668363166112e+01 4008.8063288984645 0.003872038781812557
2.053875386838123163e+01 4448.782831127585 0.003872038781812557
2.071807427317551387e+01 4937.047852839004 0.003872038781812557
2.090917452841288338e+01 5478.901179593945 0.003872038781812557
2.111395969397555206e+01 6080.224261649427 0.003872038781812557
2.133464540699188206e+01 6747.5440531107 0.003872038781812557
2.157361853459140733e+01 7488.10385759003 0.003872038781812557
2.183337558974985981e+01 8309.941949353404 0.003872038781812557
2.211614719495138814e+01 9221.97882333434 0.003872038781812557
2.242388334188400378e+01 10234.114021054527 0.003872038781812557
2.275819832939053455e+01 11357.333583431051 0.003872038781812557
2.312024671730465286e+01 12603.829296797274 0.003872038781812557
2.351069674720336877e+01 13987.131026472387 0.003872038781812557
2.392976022258989488e+01 15522.25357427048 0.003872038781812557
2.437733996559569860e+01 17225.859653987874 0.003872038781812557
2.485282977921212222e+01 19116.440753857038 0.003872038781812557
2.535552244582101977e+01 21214.51784910632 0.003872038781812557
2.588461017740447190e+01 23542.864143224204 0.003872038781812557
2.643929723538622056e+01 26126.752255633317 0.003872038781812557
2.701875866606766152e+01 28994.22853882881 0.003872038781812557
2.762224640385471730e+01 32176.417502507353 0.003872038781812557
2.824903914219947865e+01 35707.859649004626 0.003872038781812557
2.889839201951629377e+01 39626.88638701478 0.003872038781812557
2.956955540056962306e+01 43976.036093027215 0.003872038781812557
3.026149168869670802e+01 48802.515836544335 0.003872038781812557
3.097285375407537344e+01 54158.71378079476 0.003872038781812557
3.170202959104948448e+01 60102.76782070388 0.003872038781812557
3.244701942197229982e+01 66699.19663030129 0.003872038781812557
3.320540479236293407e+01 74019.59996915652 0.003872038781812557
3.397437314372135120e+01 82143.43584919439 0.003872038781812557
3.475076644869458420e+01 91158.88299750836 0.003872038781812557
3.553088200742541147e+01 101163.7979766207 0.003872038781812557
3.631083979814194151e+01 112266.77735108159 0.003872038781812557
3.708655830354149430e+01 124588.33642950082 0.003872038781812557
3.785423136758024043e+01 138262.2173764659 0.003872038781812557
3.868866142758328408e+01 153436.84089300132 0.003872038781812557
3.949263498201896994e+01 170276.91722258978 0.003872038781812557
4.026331743229402349e+01 188965.23396912115 0.003872038781812557
4.100620221122184006e+01 209704.64013232305 0.003872038781812557
4.171285929259388325e+01 232720.2478960412 0.003872038781812557
4.238085402329893725e+01 258261.87606826748 0.003872038781812557
4.300849706407897344e+01 286606.7616948256 0.003872038781812557
4.359735479056872975e+01 318062.5692794119 0.003872038781812557
4.414731680112222989e+01 352970.73027306574 0.003872038781812557
4.465452724301631093e+01 391710.1490809261 0.003872038781812557
4.511810958613082079e+01 434701.3158125035 0.003872038781812557
4.553729633986757364e+01 482410.8704165374 0.003872038781812557
4.591139113705762753e+01 535356.6677410719 0.003872038781812557
4.623972614500811318e+01 594113.3984965039 0.003872038781812557
4.652162218517371883e+01 659318.8271333541 0.003872038781812557
4.675634744450179880e+01 731680.7143427207 0.003872038781812557
4.694308526971514794e+01 811984.4993184009 0.003872038781812557
4.708090227948714812e+01 901101.8251665037 0.003872038781812557
4.716872740593167634e+01 1000000.0 0.003872038781812557
2.108114033851499897e-02 0.001 0.004297004704320844
2.352412871445487899e-02 0.0011097524964120721 0.004297004704320844
2.642780760964886719e-02 0.0012315506032928262 0.004297004704320844
2.987322933496256924e-02 0.001366716356462006 0.004297004704320844
3.395338765789084751e-02 0.0015167168884709225 0.004297004704320844
3.877443399907974653e-02 0.0016831803533309566 0.004297004704320844
4.445676063652312382e-02 0.0018679135990207828 0.004297004704320844
5.113646399965927208e-02 0.002072921779595372 0.004297004704320844
5.896655833285128351e-02 0.002300430119772917 0.004297004704320844
6.811832211096967293e-02 0.0025529080682395165 0.004297004704320844
7.878246267608383924e-02 0.002833096101839324 0.004297004704320844
9.117054303210225807e-02 0.0031440354715915 0.004297004704320844
1.055162003085272776e-01 0.0034891012134067737 0.004297004704320844
1.222170751910111042e-01 0.003872038781812557 0.004297004704320844
1.416082718683170372e-01 0.004297004704320844 0.004297004704320844
1.638545120246652220e-01 0.004768611697714469 0.004297004704320844
1.892986544040606012e-01 0.005291978735958442 0.004297004704320844
2.183142995865811620e-01 0.005872786613189483 0.004297004704320844
2.513081019256717119e-01 0.00651733960488242 0.004297004704320844
2.887223010819399138e-01 0.007232633896483534 0.004297004704320844
3.310376639051926251e-01 0.008026433522257174 0.004297004704320844
3.787767159139038275e-01 0.00890735463861044 0.004297004704320844
4.325073901055390690e-01 0.009884959046625586 0.004297004704320844
4.928470840421273480e-01 0.010969857978923836 0.004297004704320844
5.604669895663172419e-01 0.012173827277396614 0.004297004704320844
6.360967052355541718e-01 0.013509935211980273 0.004297004704320844
7.205293172988549433e-01 0.014992684327860457 0.004297004704320844
8.146262971887866522e-01 0.01663816886076129 0.004297004704320844
9.193229107289110358e-01 0.018464249428955443 0.004297004704320844
1.035633149639422435e+00 0.020490746898158472 0.004297004704320844
1.164654873404289415e+00 0.022739657523579287 0.004297004704320844
1.307574378689726924e+00 0.02523539170434766 0.004297004704320844
1.465670331051481812e+00 0.02800503894183631 0.004297004704320844
1.640317324120606379e+00 0.03107866187782014 0.004297004704320844
1.832987756173833471e+00 0.03448962260405758 0.004297004704320844
2.045252818399148076e+00 0.038274944785163134 0.004297004704320844
2.278781303500932331e+00 0.04247571552536898 0.004297004704320844
2.535336517579178217e+00 0.047137531341167244 0.004297004704320844
2.816770101224617129e+00 0.05231099308056263 0.004297004704320844
3.125013122334817428e+00 0.05805225516094899 0.004297004704320844
3.462062834199570727e+00 0.06442363508721373 0.004297004704320844
3.829965389110826290e+00 0.07149428986597581 0.004297004704320844
4.230793518741872816e+00 0.07934096665797492 0.004297004704320844
4.666618595533007507e+00 0.08804883581643465 0.004297004704320844
5.139476812415045615e+00 0.09771241535346502 0.004297004704320844
5.651328763645441455e+00 0.1084365968689611 0.004297004704320844
6.204012675950361100e+00 0.12033778407775893 0.004297004704320844
6.799191024601383582e+00 0.13354515629298988 0.004297004704320844
7.438290762400275646e+00 0.14820207057988585 0.004297004704320844
8.122438479406701717e+00 0.16446761779946645 0.004297004704320844
8.852390960223258887e+00 0.18251834943190443 0.004297004704320844
9.628463295255993870e+00 0.20255019392306664 0.004297004704320844
1.045045657429401587e+01 0.22478058335487253 0.004297004704320844
1.131758791688017496e+01 0.24945081352303167 0.004297004704320844
1.222842615100832830e+01 0.27682866303920667 0.004297004704320844
1.318083624239547724e+01 0.3072112998861759 0.004297004704320844
1.417193700792141975e+01 0.34092850697468147 0.004297004704320844
1.519807549032627847e+01 0.3783462617131929 0.004297004704320844
1.625482158687381684e+01 0.419870708444391 0.004297004704320844
1.733698650557240128e+01 0.4659525668664682 0.004297004704320844
1.848152312442056555e+01 0.517092024289676 0.004297004704320844
1.971324476273525406e+01 0.5738441648302398 0.004297004704320844
2.097543305657039170e+01 0.6368249944718586 0.004297004704320844
2.226310644185785748e+01 0.7067181273927491 0.004297004704320844
2.357088730615163641e+01 0.7842822061337682 0.004297004704320844
2.489307872973677149e+01 0.8703591361485166 0.004297004704320844
2.622374815430648098e+01 0.9658832241158708 0.004297004704320844
2.755681478819969499e+01 1.0718913192051276 0.004297004704320844
2.888613741691311532e+01 1.1895340673703196 0.004297004704320844
3.020560005762068911e+01 1.3200884008314182 0.004297004704320844
3.150919205065364181e+01 1.4649713983072863 0.004297004704320844
3.279108095166531456e+01 1.625755666443795 0.004297004704320844
3.404567630029487191e+01 1.8041864093920719 0.004297004704320844
3.526768311732589467e+01 2.0022003718155843 0.004297004704320844
3.645214504298535019e+01 2.2219468609395236 0.004297004704320844
3.759447725446742083e+01 2.4658110758226037 0.004297004704320844
3.869048992920276220e+01 2.736439997074672 0.004297004704320844
3.973640364139723857e+01 3.0367711180354604 0.004297004704320844
4.072885777159146414e+01 3.370064329271928 0.004297004704320844
4.166491357106121995e+01 3.739937302478798 0.004297004704320844
4.254205280902648667e+01 4.150404757850477 0.004297004704320844
4.335817305647235997e+01 4.605922041145108 0.004297004704320844
4.411157986310749379e+01 5.1114334834401705 0.004297004704320844
4.480097602780348609e+01 5.672426068491977 0.004297004704320844
4.542544757743504391e+01 6.294988990221888 0.004297004704320844
4.598444602306702933e+01 6.985879746785249 0.004297004704320844
4.647776643863274160e+01 7.752597488629465 0.004297004704320844
4.690552093453182181e+01 8.60346441668451 0.004297004704320844
4.726810744965002442e+01 9.547716114208066 0.004297004704320844
4.756617429038455924e+01 10.59560179277617 0.004297004704320844
4.780058087303192593e+01 11.758495540521581 0.004297004704320844
4.797235593223193462e+01 13.049019780144016 0.004297004704320844
4.808265446437476243e+01 14.481182276745331 0.004297004704320844
4.813271506886442808e+01 16.070528182616385 0.004297004704320844
4.812381920301020699e+01 17.834308769319094 0.004297004704320844
4.805725410147952203e+01 19.791668678535572 0.004297004704320844
4.793428061826241304e+01 21.96385372416547 0.004297004704320844
4.775610732254077817e+01 24.37444150122222 0.004297004704320844
4.752387166018835529e+01 27.04959730463137 0.004297004704320844
4.723862875727027699e+01 30.01835813575592 0.004297004704320844
4.690134806583727567e+01 33.31294787934677 0.004297004704320844
4.651291773143347541e+01 36.96912707195032 0.004297004704320844
4.607415630049917610e+01 41.0265810582719 0.004297004704320844
4.558583096873609719e+01 45.52935074866948 0.004297004704320844
4.504868150509852853e+01 50.526310653356795 0.004297004704320844
4.446344871212224348e+01 56.07169938205458 0.004297004704320844
4.383090610644444496e+01 62.22570836730231 0.004297004704320844
4.315189360916819084e+01 69.0551352016233 0.004297004704320844
4.242735184977625806e+01 76.63410868007462 0.004297004704320844
4.165835592578022784e+01 85.04489341802686 0.004297004704320844
4.084614773733828486e+01 94.37878277775391 0.004297004704320844
3.999216586204466495e+01 104.73708979594508 0.004297004704320844
3.909807281826978453e+01 116.23224686798542 0.004297004704320844
3.816577929401060487e+01 128.9890261253308 0.004297004704320844
3.719746535335749371e+01 143.14589375234786 0.004297004704320844
3.619559872834677350e+01 158.85651294280527 0.004297004704320844
3.516294978137458571e+01 176.2914118095948 0.004297004704320844
3.410260263560380878e+01 195.63983435170647 0.004297004704320844
3.301796108019880194e+01 217.11179456945052 0.004297004704320844
3.191274695715297938e+01 240.9403560239527 0.004297004704320844
3.079098833078352371e+01 267.38416158399497 0.004297004704320844
2.965699394481764273e+01 296.73024081888724 0.004297004704320844
2.851531119951229343e+01 329.2971255097155 0.004297004704320844
2.737400631549024865e+01 365.43830709572546 0.004297004704320844
2.625036734703375529e+01 405.54607358408276 0.004297004704320844
2.512965726286934753e+01 450.05576757004974 0.004297004704320844
2.401680996189277906e+01 499.450511585514 0.004297004704320844
2.291662474672920879e+01 554.2664520663108 0.004297004704320844
2.183364972760977096e+01 615.0985788580505 0.004297004704320844
2.077207683371648272e+01 682.6071834272393 0.004297004704320844
2.033043840983116368e+01 757.525025877192 0.004297004704320844
2.010146687790867048e+01 840.6652885618333 0.004297004704320844
1.992078960916977337e+01 932.9304026284696 0.004297004704320844
1.978608221900343977e+01 1035.3218432956637 0.004297004704320844
1.969465830242787874e+01 1148.9510001873086 0.004297004704320844
1.964346937506056534e+01 1275.051240713013 0.004297004704320844
1.962918460940764831e+01 1414.991297434576 0.004297004704320844
1.964828132443575370e+01 1570.2901247293776 0.004297004704320844
1.969724954081402402e+01 1742.6333860096508 0.004297004704320844
1.977239112341667493e+01 1933.891750455232 0.004297004704320844
1.987021561593958552e+01 2146.141197858406 0.004297004704320844
1.998746633736712397e+01 2381.6855519761607 0.004297004704320844
2.012121603035016548e+01 2643.0814869741084 0.004297004704320844
2.026896114986647035e+01 2933.1662783900483 0.004297004704320844
2.042874909346969758e+01 3255.0885998350564 0.004297004704320844
2.059914653864646539e+01 3612.3426997094302 0.004297004704320844
2.077931158214368423e+01 4008.8063288984645 0.004297004704320844
2.096907179859147519e+01 4448.782831127585 0.004297004704320844
2.116888337939447240e+01 4937.047852839004 0.004297004704320844
2.137979065438610249e+01 5478.901179593945 0.004297004704320844
2.160335245475546628e+01 6080.224261649427 0.004297004704320844
2.184153642718509047e+01 6747.5440531107 0.004297004704320844
2.209658556085535608e+01 7488.10385759003 0.004297004704320844
2.237100950084547080e+01 8309.941949353404 0.004297004704320844
2.266700100369855875e+01 9221.97882333434 0.004297004704320844
2.298668649896274019e+01 10234.114021054527 0.004297004704320844
2.333188300691860562e+01 11357.333583431051 0.004297004704320844
2.370399435553051148e+01 12603.829296797274 0.004297004704320844
2.410396565408639447e+01 13987.131026472387 0.004297004704320844
2.453233357436394613e+01 15522.25357427048 0.004297004704320844
2.498922354114359834e+01 17225.859653987874 0.004297004704320844
2.547431154935954822e+01 19116.440753857038 0.004297004704320844
2.598711606288719977e+01 21214.51784910632 0.004297004704320844
2.652702700188254781e+01 23542.864143224204 0.004297004704320844
2.709332785857963444e+01 26126.752255633317 0.004297004704320844
2.768524859185588838e+01 28994.22853882881 0.004297004704320844
2.830199507714780083e+01 32176.417502507353 0.004297004704320844
2.894270724915743287e+01 35707.859649004626 0.004297004704320844
2.960642302538392556e+01 39626.88638701478 0.004297004704320844
3.029211427263384593e+01 43976.036093027215 0.004297004704320844
3.099820878975452132e+01 48802.515836544335 0.004297004704320844
3.172296007151969377e+01 54158.71378079476 0.004297004704320844
3.246424676081995386e+01 60102.76782070388 0.004297004704320844
3.321954274407289631e+01 66699.19663030129 0.004297004704320844
3.398591241310327860e+01 74019.59996915652 0.004297004704320844
3.476017044309874393e+01 82143.43584919439 0.004297004704320844
3.553852960307246178e+01 91158.88299750836 0.004297004704320844
3.631704180035373497e+01 101163.7979766207 0.004297004704320844
3.709157501521703892e+01 112266.77735108159 0.004297004704320844
3.785834052291427554e+01 124588.33642950082 0.004297004704320844
3.869192557425724033e+01 138262.2173764659 0.004297004704320844
3.949522841160515441e+01 153436.84089300132 0.004297004704320844
4.026538023917166242e+01 170276.91722258978 0.004297004704320844
4.099980635228850190e+01 188965.23396912115 0.004297004704320844
4.170480608392136901e+01 209704.64013232305 0.004297004704320844
4.237229548684710778e+01 232720.2478960412 0.004297004704320844
4.299964917869343850e+01 258261.87606826748 0.004297004704320844
4.358541633331471843e+01 286606.7616948256 0.004297004704320844
4.413208243280967480e+01 318062.5692794119 0.004297004704320844
4.463898756710308646e+01 352970.73027306574 0.004297004704320844
4.510253273316578770e+01 391710.1490809261 0.004297004704320844
4.552191800171787861e+01 434701.3158125035 0.004297004704320844
4.589640676419640641e+01 482410.8704165374 0.004297004704320844
4.622528954577801130e+01 535356.6677410719 0.004297004704320844
4.650784678117970117e+01 594113.3984965039 0.004297004704320844
4.674330941256962291e+01 659318.8271333541 0.004297004704320844
4.693082924097478070e+01 731680.7143427207 0.004297004704320844
4.706944729774802028e+01 811984.4993184009 0.004297004704320844
4.715807257010298770e+01 901101.8251665037 0.004297004704320844
4.719546974914478454e+01 1000000.0 0.004297004704320844
1.902830685200827474e-02 0.001 0.004768611697714469
2.108110695105530966e-02 0.0011097524964120721 0.004768611697714469
2.352413545744097209e-02 0.0012315506032928262 0.004768611697714469
2.642773818946290293e-02 0.001366716356462006 0.004768611697714469
2.987320851119935200e-02 0.0015167168884709225 0.004768611697714469
3.395339590512303635e-02 0.0016831803533309566 0.004768611697714469
3.877445240179466790e-02 0.0018679135990207828 0.004768611697714469
4.445675782188705100e-02 0.002072921779595372 0.004768611697714469
5.113645216127661597e-02 0.002300430119772917 0.004768611697714469
5.896655897935566826e-02 0.0025529080682395165 0.004768611697714469
6.811832380504985462e-02 0.002833096101839324 0.004768611697714469
7.878245386069593348e-02 0.0031440354715915 0.004768611697714469
9.117054061218872463e-02 0.0034891012134067737 0.004768611697714469
1.055162295285380497e-01 0.003872038781812557 0.004768611697714469
1.222170622504424875e-01 0.004297004704320844 0.004768611697714469
1.416082560867384932e-01 0.004768611697714469 0.004768611697714469
1.638545107906506648e-01 0.005291978735958442 0.004768611697714469
1.892986542927892757e-01 0.005872786613189483 0.004768611697714469
2.183143064223529439e-01 0.00651733960488242 0.004768611697714469
2.513080995362449999e-01 0.007232633896483534 0.004768611697714469
2.887222868279652466e-01 0.008026433522257174 0.004768611697714469
3.310376517823573894e-01 0.00890735463861044 0.004768611697714469
3.787766832853836085e-01 0.009884959046625586 0.004768611697714469
4.325073867559953156e-01 0.010969857978923836 0.004768611697714469
4.928470826369137359e-01 0.012173827277396614 0.004768611697714469
5.604669740648006160e-01 0.013509935211980273 0.004768611697714469
6.360967003702352462e-01 0.014992684327860457 0.004768611697714469
7.205293037761655306e-01 0.01663816886076129 0.004768611697714469
8.146263005108748123e-01 0.018464249428955443 0.004768611697714469
9.193229120434052160e-01 0.020490746898158472 0.004768611697714469
1.035633143869111983e+00 0.022739657523579287 0.004768611697714469
1.164654875070734175e+00 0.02523539170434766 0.004768611697714469
1.307574353504900699e+00 0.02800503894183631 0.004768611697714469
1.465670320731408571e+00 0.03107866187782014 0.004768611697714469
1.640317302721964188e+00 0.03448962260405758 0.004768611697714469
1.832987759486130352e+00 0.038274944785163134 0.004768611697714469
2.045252756438169506e+00 0.04247571552536898 0.004768611697714469
2.278781264601228429e+00 0.047137531341167244 0.004768611697714469
2.535336451451223549e+00 0.05231099308056263 0.004768611697714469
2.816770066679098683e+00 0.05805225516094899 0.004768611697714469
3.125013089401871280e+00 0.06442363508721373 0.004768611697714469
3.462062778052175993e+00 0.07149428986597581 0.004768611697714469
3.829965327320853596e+00 0.07934096665797492 0.004768611697714469
4.230793474477382965e+00 0.08804883581643465 0.004768611697714469
4.666618537712576398e+00 0.09771241535346502 0.004768611697714469
5.139476772595752863e+00 0.1084365968689611 0.004768611697714469
5.651328692774224116e+00 0.12033778407775893 0.004768611697714469
6.204012612706724106e+00 0.13354515629298988 0.004768611697714469
6.799190938835629971e+00 0.14820207057988585 0.004768611697714469
7.438290678025645697e+00 0.16446761779946645 0.004768611697714469
8.122438417223813545e+00 0.18251834943190443 0.004768611697714469
8.852390894973096280e+00 0.20255019392306664 0.004768611697714469
9.628463214659968017e+00 0.22478058335487253 0.004768611697714469
1.045045645480274388e+01 0.24945081352303167 0.004768611697714469
1.131758780620864790e+01 0.27682866303920667 0.004768611697714469
1.222842606107084507e+01 0.3072112998861759 0.004768611697714469
1.318083613275635813e+01 0.34092850697468147 0.004768611697714469
1.417193693492226281e+01 0.3783462617131929 0.004768611697714469
1.519807540981831728e+01 0.419870708444391 0.004768611697714469
1.625482151650378171e+01 0.4659525668664682 0.004768611697714469
1.733698644952237089e+01 0.517092024289676 0.004768611697714469
1.848146965289332044e+01 0.5738441648302398 0.004768611697714469
1.971318396049225541e+01 0.6368249944718586 0.004768611697714469
2.097536383007188832e+01 0.7067181273927491 0.004768611697714469
2.226302757252282305e+01 0.7842822061337682 0.004768611697714469
2.357079740054474470e+01 0.8703591361485166 0.004768611697714469
2.489297617124134732e+01 0.9658832241158708 0.004768611697714469
2.622363113322645489e+01 1.0718913192051276 0.004768611697714469
2.755668120502867069e+01 1.1895340673703196 0.004768611697714469
2.888598491905354493e+01 1.3200884008314182 0.004768611697714469
3.020542593120808661e+01 1.4649713983072863 0.004768611697714469
3.150899323122435902e+01 1.625755666443795 0.004768611697714469
3.279085401508967124e+01 1.8041864093920719 0.004768611697714469
3.404541735082599274e+01 2.0022003718155843 0.004768611697714469
3.526738779642344923e+01 2.2219468609395236 0.004768611697714469
3.645180842805069688e+01 2.4658110758226037 0.004768611697714469
3.759409385349199084e+01 2.736439997074672 0.004768611697714469
3.869005363362838068e+01 3.0367711180354604 0.004768611697714469
3.973590762287289380e+01 3.370064329271928 0.004768611697714469
4.072829444911998564e+01 3.739937302478798 0.004768611697714469
4.166427453175201379e+01 4.150404757850477 0.004768611697714469
4.254132875326678942e+01 4.605922041145108 0.004768611697714469
4.335735370241661002e+01 5.1114334834401705 0.004768611697714469
4.411065389391332303e+01 5.672426068491977 0.004768611697714469
4.479993097177676020e+01 6.294988990221888 0.004768611697714469
4.542426972358778414e+01 6.985879746785249 0.004768611697714469
4.598312033717999014e+01 7.752597488629465 0.004768611697714469
4.647627640343047517e+01 8.60346441668451 0.004768611697714469
4.690384846700018784e+01 9.547716114208066 0.004768611697714469
4.726623277197876405e+01 10.59560179277617 0.004768611697714469
4.756407578254430035e+01 11.758495540521581 0.004768611697714469
4.779823491952655701e+01 13.049019780144016 0.004768611697714469
4.796973678548140896e+01 14.481182276745331 0.004768611697714469
4.807973409681090260e+01 16.070528182616385 0.004768611697714469
4.812946302956481048e+01 17.834308769319094 0.004768611697714469
4.812020249529910387e+01 19.791668678535572 0.004768611697714469
4.805323705064747486e+01 21.96385372416547 0.004768611697714469
4.792982482830448987e+01 24.37444150122222 0.004768611697714469
4.775117166025392379e+01 27.04959730463137 0.004768611697714469
4.751841231914835362e+01 30.01835813575592 0.004768611697714469
4.723259945234869406e+01 33.31294787934677 0.004768611697714469
4.689470039687167002e+01 36.96912707195032 0.004768611697714469
4.650560176755276842e+01 41.0265810582719 0.004768611697714469
4.606612144215170446e+01 45.52935074866948 0.004768611697714469
4.557702723422711699e+01 50.526310653356795 0.004768611697714469
4.503906132651809457e+01 56.07169938205458 0.004768611697714469
4.445296939965610505e+01 62.22570836730231 0.004768611697714469
4.381953316970228940e+01 69.0551352016233 0.004768611697714469
4.313960515121149797e+01 76.63410868007462 0.004768611697714469
4.241414428049081664e+01 85.04489341802686 0.004768611697714469
4.164425130232252314e+01 94.37878277775391 0.004768611697714469
4.083120287120889458e+01 104.73708979594508 0.004768611697714469
3.997648361538349349e+01 116.23224686798542 0.004768611697714469
3.908181549329172810e+01 128.9890261253308 0.004768611697714469
3.814918414452459672e+01 143.14589375234786 0.004768611697714469
3.718086171378268290e+01 158.85651294280527 0.004768611697714469
3.617942582807273055e+01 176.2914118095948 0.004768611697714469
3.514777372885862405e+01 195.63983435170647 0.004768611697714469
3.408913027792127082e+01 217.11179456945052 0.004768611697714469
3.300704780794215765e+01 240.9403560239527 0.004768611697714469
3.190539516620187044e+01 267.38416158399497 0.004768611697714469
3.078833327456180413e+01 296.73024081888724 0.004768611697714469
2.966027469906655867e+01 329.2971255097155 0.004768611697714469
2.852866692785038794e+01 365.43830709572546 0.004768611697714469
2.741388881660947163e+01 405.54607358408276 0.004768611697714469
2.629803244638080884e+01 450.05576757004974 0.004768611697714469
2.518601102183539808e+01 499.450511585514 0.004768611697714469
2.408265533154909122e+01 554.2664520663108 0.004768611697714469
2.299260310101020011e+01 615.0985788580505 0.004768611697714469
2.192019858511284269e+01 682.6071834272393 0.004768611697714469
2.086945944327172953e+01 757.525025877192 0.004768611697714469
2.054170036553426471e+01 840.6652885618333 0.004768611697714469
2.033373631880241561e+01 932.9304026284696 0.004768611697714469
2.017517855839985685e+01 1035.3218432956637 0.004768611697714469
2.006364905779310703e+01 1148.9510001873086 0.004768611697714469
1.999638693985023252e+01 1275.051240713013 0.004768611697714469
1.997025529715902792e+01 1414.991297434576 0.004768611697714469
1.998182277364998782e+01 1570.2901247293776 0.004768611697714469
2.002757174888074942e+01 1742.6333860096508 0.004768611697714469
2.010366883657252046e+01 1933.891750455232 0.004768611697714469
2.020639069490480821e+01 2146.141197858406 0.004768611697714469
2.033214746060387768e+01 2381.6855519761607 0.004768611697714469
2.047759072342669739e+01 2643.0814869741084 0.004768611697714469
2.063974757035100893e+01 2933.1662783900483 0.004768611697714469
2.081610864426813734e+01 3255.0885998350564 0.004768611697714469
2.100461945318575019e+01 3612.3426997094302 0.004768611697714469
2.120388773010974859e+01 4008.8063288984645 0.004768611697714469
2.141317773762348864e+01 4448.782831127585 0.004768611697714469
2.163242679699014914e+01 4937.047852839004 0.004768611697714469
2.186222815709258782e+01 5478.901179593945 0.004768611697714469
2.210377718202795805e+01 6080.224261649427 0.004768611697714469
2.235878003731491503e+01 6747.5440531107 0.004768611697714469
2.262936526800082149e+01 7488.10385759003 0.004768611697714469
2.291795446664882974e+01 8309.941949353404 0.004768611697714469
2.322679880493066307e+01 9221.97882333434 0.004768611697714469
2.355818510896068574e+01 10234.114021054527 0.004768611697714469
2.391414825979628489e+01 11357.333583431051 0.004768611697714469
2.429635700243132845e+01 12603.829296797274 0.004768611697714469
2.470604818564835270e+01 13987.131026472387 0.004768611697714469
2.514409113690668462e+01 15522.25357427048 0.004768611697714469
2.561082215319974864e+01 17225.859653987874 0.004768611697714469
2.610618570653369730e+01 19116.440753857038 0.004768611697714469
2.662989826560412965e+01 21214.51784910632 0.004768611697714469
2.718148886019886135e+01 23542.864143224204 0.004768611697714469
2.776026201075548627e+01 26126.752255633317 0.004768611697714469
2.836542572438147047e+01 28994.22853882881 0.004768611697714469
2.899605518319084396e+01 32176.417502507353 0.004768611697714469
2.965106395895213609e+01 35707.859649004626 0.004768611697714469
3.032925751972481976e+01 39626.88638701478 0.004768611697714469
3.102904709939809180e+01 43976.036093027215 0.004768611697714469
3.174847223551743625e+01 48802.515836544335 0.004768611697714469
3.248528040176572063e+01 54158.71378079476 0.004768611697714469
3.323682589916168695e+01 60102.76782070388 0.004768611697714469
3.400006704181180339e+01 66699.19663030129 0.004768611697714469
3.477168260051303150e+01 74019.59996915652 0.004768611697714469
3.554789379014869866e+01 82143.43584919439 0.004768611697714469
3.632463531178885319e+01 91158.88299750836 0.004768611697714469
3.709771511131868493e+01 101163.7979766207 0.004768611697714469
3.786336846168418191e+01 112266.77735108159 0.004768611697714469
3.869591522786656412e+01 124588.33642950082 0.004768611697714469
3.949839374752339438e+01 138262.2173764659 0.004768611697714469
4.026789337045118344e+01 153436.84089300132 0.004768611697714469
4.100180562648525040e+01 170276.91722258978 0.004768611697714469
4.169783180721518079e+01 188965.23396912115 0.004768611697714469
4.236312678809372301e+01 209704.64013232305 0.004768611697714469
4.298995835586587333e+01 232720.2478960412 0.004768611697714469
4.357543609057739786e+01 258261.87606826748 0.004768611697714469
4.411831569992719437e+01 286606.7616948256 0.004768611697714469
4.462195814756773160e+01 318062.5692794119 0.004768611697714469
4.508517718632522531e+01 352970.73027306574 0.004768611697714469
4.550453043894148664e+01 391710.1490809261 0.004768611697714469
4.587924601160854365e+01 434701.3158125035 0.004768611697714469
4.620857124598815346e+01 482410.8704165374 0.004768611697714469
4.649173996562272748e+01 535356.6677410719 0.004768611697714469
4.672793919162008791e+01 594113.3984965039 0.004768611697714469
4.691627974481220775e+01 659318.8271333541 0.004768611697714469
4.705576797697784031e+01 731680.7143427207 0.004768611697714469
4.714528480034704216e+01 811984.4993184009 0.004768611697714469
4.718357155229018218e+01 901101.8251665037 0.004768611697714469
4.716922597637869075e+01 1000000.0 0.004768611697714469
1.730498359201661576e-02 0.001 0.005291978735958442
1.902835372977648362e-02 0.0011097524964120721 0.005291978735958442
2.108110486973409012e-02 0.0012315506032928262 0.005291978735958442
2.352411280691299109e-02 0.001366716356462006 0.005291978735958442
2.642775967364581827e-02 0.0015167168884709225 0.005291978735958442
2.987321957098874187e-02 0.0016831803533309566 0.005291978735958442
3.395340449188207627e-02 0.0018679135990207828 0.005291978735958442
3.877444156142063197e-02 0.002072921779595372 0.005291978735958442
4.445674813734505626e-02 0.002300430119772917 0.005291978735958442
5.113646466039419719e-02 0.0025529080682395165 0.005291978735958442
5.896657229635688530e-02 0.002833096101839324 0.005291978735958442
6.811831492680153755e-02 0.0031440354715915 0.005291978735958442
7.878246194719738804e-02 0.0034891012134067737 0.005291978735958442
9.117054417415167145e-02 0.003872038781812557 0.005291978735958442
1.055162221795230559e-01 0.004297004704320844 0.005291978735958442
1.222170716756597747e-01 0.004768611697714469 0.005291978735958442
1.416082544809315891e-01 0.005291978735958442 0.005291978735958442
1.638545021744581276e-01 0.005872786613189483 0.005291978735958442
1.892986454398397078e-01 0.00651733960488242 0.005291978735958442
2.183142934345243535e-01 0.007232633896483534 0.005291978735958442
2.513080913315171028e-01 0.008026433522257174 0.005291978735958442
2.887222760504473129e-01 0.00890735463861044 0.005291978735958442
3.310376495628878923e-01 0.009884959046625586 0.005291978735958442
3.787766926385801591e-01 0.010969857978923836 0.005291978735958442
4.325073715890976889e-01 0.012173827277396614 0.005291978735958442
4.928470685737130208e-01 0.013509935211980273 0.005291978735958442
5.604669803438062647e-01 0.014992684327860457 0.005291978735958442
6.360966830838498121e-01 0.01663816886076129 0.005291978735958442
7.205292926449938795e-01 0.018464249428955443 0.005291978735958442
8.146262823278841436e-01 0.020490746898158472 0.005291978735958442
9.193228873964346404e-01 0.022739657523579287 0.005291978735958442
1.035633136194257231e+00 0.02523539170434766 0.005291978735958442
1.164654866932377963e+00 0.02800503894183631 0.005291978735958442
1.307574319042559052e+00 0.03107866187782014 0.005291978735958442
1.465670284172759796e+00 0.03448962260405758 0.005291978735958442
1.640317277114390127e+00 0.038274944785163134 0.005291978735958442
1.832987711370907880e+00 0.04247571552536898 0.005291978735958442
2.045252774702559950e+00 0.047137531341167244 0.005291978735958442
2.278781253834389897e+00 0.05231099308056263 0.005291978735958442
2.535336431987206041e+00 0.05805225516094899 0.005291978735958442
2.816770032203132601e+00 0.06442363508721373 0.005291978735958442
3.125013049427458611e+00 0.07149428986597581 0.005291978735958442
3.462062748339143070e+00 0.07934096665797492 0.005291978735958442
3.829965267862498024e+00 0.08804883581643465 0.005291978735958442
4.230793394560762977e+00 0.09771241535346502 0.005291978735958442
4.666618478024881611e+00 0.1084365968689611 0.005291978735958442
5.139476678868277304e+00 0.12033778407775893 0.005291978735958442
5.651328607709880103e+00 0.13354515629298988 0.005291978735958442
6.204012535982454501e+00 0.14820207057988585 0.005291978735958442
6.799190852294621834e+00 0.16446761779946645 0.005291978735958442
7.438290598756692518e+00 0.18251834943190443 0.005291978735958442
8.122438315603710990e+00 0.20255019392306664 0.005291978735958442
8.852390778487416512e+00 0.22478058335487253 0.005291978735958442
9.628463088368821587e+00 0.24945081352303167 0.005291978735958442
1.045045635211369550e+01 0.27682866303920667 0.005291978735958442
1.131758771958226006e+01 0.3072112998861759 0.005291978735958442
1.222842593095031916e+01 0.34092850697468147 0.005291978735958442
1.318083603167278639e+01 0.3783462617131929 0.005291978735958442
1.417193681167492514e+01 0.419870708444391 0.005291978735958442
1.519807530321822142e+01 0.4659525668664682 0.005291978735958442
1.625482142712160183e+01 0.517092024289676 0.005291978735958442
1.733698638816852622e+01 0.5738441648302398 0.005291978735958442
1.848140382420944405e+01 0.6368249944718586 0.005291978735958442
1.971310908269723683e+01 0.7067181273927491 0.005291978735958442
2.097527856882365072e+01 0.7842822061337682 0.005291978735958442
2.226293045753129007e+01 0.8703591361485166 0.005291978735958442
2.357068667996678357e+01 0.9658832241158708 0.005291978735958442
2.489284989573738116e+01 1.0718913192051276 0.005291978735958442
2.622348702050411973e+01 1.1895340673703196 0.005291978735958442
2.755651670827656829e+01 1.3200884008314182 0.005291978735958442
2.888579710887890784e+01 1.4649713983072863 0.005291978735958442
3.020521150294258561e+01 1.625755666443795 0.005291978735958442
3.150874842110574292e+01 1.8041864093920719 0.005291978735958442
3.279057459521314399e+01 2.0022003718155843 0.005291978735958442
3.404509850491707112e+01 2.2219468609395236 0.005291978735958442
3.526702415139262570e+01 2.4658110758226037 0.005291978735958442
3.645139395997698273e+01 2.736439997074672 0.005291978735958442
3.759362180886402882e+01 3.0367711180354604 0.005291978735958442
3.868951644257468558e+01 3.370064329271928 0.005291978735958442
3.973529691512982254e+01 3.739937302478798 0.005291978735958442
4.072760088788784572e+01 4.150404757850477 0.005291978735958442
4.166348776839365087e+01 4.605922041145108 0.005291978735958442
4.254043735103655166e+01 5.1114334834401705 0.005291978735958442
4.335634501889821024e+01 5.672426068491977 0.005291978735958442
4.410951399944612916e+01 6.294988990221888 0.005291978735958442
4.479864453908658817e+01 6.985879746785249 0.005291978735958442
4.542281990259931490e+01 7.752597488629465 0.005291978735958442
4.598148862257511382e+01 8.60346441668451 0.005291978735958442
4.647444252762979744e+01 9.547716114208066 0.005291978735958442
4.690179022938350784e+01 10.59560179277617 0.005291978735958442
4.726392590493023960e+01 11.758495540521581 0.005291978735958442
4.756149375361534481e+01 13.049019780144016 0.005291978735958442
4.779534880163914323e+01 14.481182276745331 0.005291978735958442
4.796651506081914107e+01 16.070528182616385 0.005291978735958442
4.807614250288240498e+01 17.834308769319094 0.005291978735958442
4.812546438205422561e+01 19.791668678535572 0.005291978735958442
4.811575656838613924e+01 21.96385372416547 0.005291978735958442
4.804830047907503854e+01 24.37444150122222 0.005291978735958442
4.792435104792447476e+01 27.04959730463137 0.005291978735958442
4.774511095963182328e+01 30.01835813575592 0.005291978735958442
4.751171200985981358e+01 33.31294787934677 0.005291978735958442
4.722520419370356848e+01 36.96912707195032 0.005291978735958442
4.688655275204833117e+01 41.0265810582719 0.005291978735958442
4.649664308150580894e+01 45.52935074866948 0.005291978735958442
4.605629313837386718e+01 50.526310653356795 0.005291978735958442
4.556627263143376183e+01 56.07169938205458 0.005291978735958442
4.502732820018042759e+01 62.22570836730231 0.005291978735958442
4.444021338460988346e+01 69.0551352016233 0.005291978735958442
4.380572238431626175e+01 76.63410868007462 0.005291978735958442
4.312472613906917474e+01 85.04489341802686 0.005291978735958442
4.239820967416797970e+01 94.37878277775391 0.005291978735958442
4.162730945889514089e+01 104.73708979594508 0.005291978735958442
4.081334971144664792e+01 116.23224686798542 0.005291978735958442
3.995787674769088227e+01 128.9890261253308 0.005291978735958442
3.906269056846677046e+01 143.14589375234786 0.005291978735958442
3.812987291165670456e+01 158.85651294280527 0.005291978735958442
3.716181084979221794e+01 176.2914118095948 0.005291978735958442
3.616121482675494292e+01 195.63983435170647 0.005291978735958442
3.513112954043157288e+01 217.11179456945052 0.005291978735958442
3.407493558622336138e+01 240.9403560239527 0.005291978735958442
3.299633955606545754e+01 267.38416158399497 0.005291978735958442
3.189935009671782495e+01 296.73024081888724 0.005291978735958442
3.078823815036851741e+01 329.2971255097155 0.005291978735958442
2.966980380186716815e+01 365.43830709572546 0.005291978735958442
2.856775153735488360e+01 405.54607358408276 0.005291978735958442
2.746072425532184624e+01 450.05576757004974 0.005291978735958442
2.635357033759168743e+01 499.450511585514 0.005291978735958442
2.525111763251301866e+01 554.2664520663108 0.005291978735958442
2.415805375717251380e+01 615.0985788580505 0.005291978735958442
2.307884433596754548e+01 682.6071834272393 0.005291978735958442
2.201764308449123675e+01 757.525025877192 0.005291978735958442
2.103002420688042662e+01 840.6652885618333 0.005291978735958442
2.079388425096579951e+01 932.9304026284696 0.005291978735958442
2.061010182653743428e+01 1035.3218432956637 0.005291978735958442
2.047680459295920130e+01 1148.9510001873086 0.005291978735958442
2.039151392818644837e+01 1275.051240713013 0.005291978735958442
2.035134280822568442e+01 1414.991297434576 0.005291978735958442
2.035301161933358216e+01 1570.2901247293776 0.005291978735958442
2.039305793728511418e+01 1742.6333860096508 0.005291978735958442
2.046757330640932437e+01 1933.891750455232 0.005291978735958442
2.057265934062915491e+01 2146.141197858406 0.005291978735958442
2.070444427558301470e+01 2381.6855519761607 0.005291978735958442
2.085921454461334790e+01 2643.0814869741084 0.005291978735958442
2.103356798228027458e+01 2933.1662783900483 0.005291978735958442
2.122438048277131628e+01 3255.0885998350564 0.005291978735958442
2.142908758661215529e+01 3612.3426997094302 0.005291978735958442
2.164572143071575283e+01 4008.8063288984645 0.005291978735958442
2.187298348089531785e+01 4448.782831127585 0.005291978735958442
2.211028816445697842e+01 4937.047852839004 0.005291978735958442
2.235777126776978108e+01 5478.901179593945 0.005291978735958442
2.261625794998079897e+01 6080.224261649427 0.005291978735958442
2.288718789738909365e+01 6747.5440531107 0.005291978735958442
2.317259559769480148e+01 7488.10385759003 0.005291978735958442
2.347476169599206486e+01 8309.941949353404 0.005291978735958442
2.379604460416791056e+01 9221.97882333434 0.005291978735958442
2.413888759479970503e+01 10234.114021054527 0.005291978735958442
2.450555122164905697e+01 11357.333583431051 0.005291978735958442
2.489797448929467549e+01 12603.829296797274 0.005291978735958442
2.531772248390242197e+01 13987.131026472387 0.005291978735958442
2.576588581660237764e+01 15522.25357427048 0.005291978735958442
2.624308592440208088e+01 17225.859653987874 0.005291978735958442
2.674947036846911530e+01 19116.440753857038 0.005291978735958442
2.728492363590724423e+01 21214.51784910632 0.005291978735958442
2.784899671303422508e+01 23542.864143224204 0.005291978735958442
2.844098769544919492e+01 26126.752255633317 0.005291978735958442
2.905998409130301141e+01 28994.22853882881 0.005291978735958442
2.970484351869587769e+01 32176.417502507353 0.005291978735958442
3.037417062328860595e+01 35707.859649004626 0.005291978735958442
3.106646026120974824e+01 39626.88638701478 0.005291978735958442
3.177950608650305497e+01 43976.036093027215 0.005291978735958442
3.251091986780671306e+01 48802.515836544335 0.005291978735958442
3.325792740926021196e+01 54158.71378079476 0.005291978735958442
3.401736890988284756e+01 60102.76782070388 0.005291978735958442
3.478576538619098102e+01 66699.19663030129 0.005291978735958442
3.555935415807166322e+01 74019.59996915652 0.005291978735958442
3.633392970834632507e+01 82143.43584919439 0.005291978735958442
3.710522920139951708e+01 91158.88299750836 0.005291978735958442
3.786952113580655066e+01 101163.7979766207 0.005291978735958442
3.870079232147809734e+01 112266.77735108159 0.005291978735958442
3.950225787440102465e+01 124588.33642950082 0.005291978735958442
4.027095623807313984e+01 138262.2173764659 0.005291978735958442
4.100423695240124289e+01 153436.84089300132 0.005291978735958442
4.169976694770159042e+01 170276.91722258978 0.005291978735958442
4.235552561140750782e+01 188965.23396912115 0.005291978735958442
4.297955889153413267e+01 209704.64013232305 0.005291978735958442
4.356449541112785084e+01 232720.2478960412 0.005291978735958442
4.410708436990579884e+01 258261.87606826748 0.005291978735958442
4.460624874618195435e+01 286606.7616948256 0.005291978735958442
4.506616567848168131e+01 318062.5692794119 0.005291978735958442
4.548516793179041429e+01 352970.73027306574 0.005291978735958442
4.585985565362683047e+01 391710.1490809261 0.005291978735958442
4.618943748814857742e+01 434701.3158125035 0.005291978735958442
4.647309989689026111e+01 482410.8704165374 0.005291978735958442
4.670998040060950984e+01 535356.6677410719 0.005291978735958442
4.689913945733253087e+01 594113.3984965039 0.005291978735958442
4.703954001266973250e+01 659318.8271333541 0.005291978735958442
4.713002362551512903e+01 731680.7143427207 0.005291978735958442
4.716930053455979532e+01 811984.4993184009 0.005291978735958442
4.715594469513015241e+01 901101.8251665037 0.005291978735958442
4.708839435552656738e+01 1000000.0 0.005291978735958442
1.585846495808790682e-02 0.001 0.005872786613189483
1.730489682327077117e-02 0.0011097524964120721 0.005872786613189483
1.902836058987916398e-02 0.0012315506032928262 0.005872786613189483
2.108111041783859024e-02 0.001366716356462006 0.005872786613189483
2.352407958927393503e-02 0.0015167168884709225 0.005872786613189483
2.642778844698587606e-02 0.0016831803533309566 0.005872786613189483
2.987322603981544186e-02 0.0018679135990207828 0.005872786613189483
3.395340862557406914e-02 0.002072921779595372 0.005872786613189483
3.877443997583270713e-02 0.002300430119772917 0.005872786613189483
4.445674775765687953e-02 0.0025529080682395165 0.005872786613189483
5.113648014271111875e-02 0.002833096101839324 0.005872786613189483
5.896657105981339270e-02 0.0031440354715915 0.005872786613189483
6.811833234265053660e-02 0.0034891012134067737 0.005872786613189483
7.878247578519247118e-02 0.003872038781812557 0.005872786613189483
9.117052766682853804e-02 0.004297004704320844 0.005872786613189483
1.055162123958140602e-01 0.004768611697714469 0.005872786613189483
1.222170663780836053e-01 0.005291978735958442 0.005872786613189483
1.416082524913363505e-01 0.005872786613189483 0.005872786613189483
1.638545020790287965e-01 0.00651733960488242 0.005872786613189483
1.892986464300136507e-01 0.007232633896483534 0.005872786613189483
2.183142766160385828e-01 0.008026433522257174 0.005872786613189483
2.513080780402558445e-01 0.00890735463861044 0.005872786613189483
2.887222784583421964e-01 0.009884959046625586 0.005872786613189483
3.310376428233697821e-01 0.010969857978923836 0.005872786613189483
3.787766678615864802e-01 0.012173827277396614 0.005872786613189483
4.325073724752115933e-01 0.013509935211980273 0.005872786613189483
4.928470593786610232e-01 0.014992684327860457 0.005872786613189483
5.604669511194970699e-01 0.01663816886076129 0.005872786613189483
6.360966797252577409e-01 0.018464249428955443 0.005872786613189483
7.205292647580887611e-01 0.020490746898158472 0.005872786613189483
8.146262606731844436e-01 0.022739657523579287 0.005872786613189483
9.193228759621254742e-01 0.02523539170434766 0.005872786613189483
1.035633113150854268e+00 0.02800503894183631 0.005872786613189483
1.164654830967467136e+00 0.03107866187782014 0.005872786613189483
1.307574286129561614e+00 0.03448962260405758 0.005872786613189483
1.465670274654333527e+00 0.038274944785163134 0.005872786613189483
1.640317259203224465e+00 0.04247571552536898 0.005872786613189483
1.832987675264062810e+00 0.047137531341167244 0.005872786613189483
2.045252723991648924e+00 0.05231099308056263 0.005872786613189483
2.278781209987505996e+00 0.05805225516094899 0.005872786613189483
2.535336378950049152e+00 0.06442363508721373 0.005872786613189483
2.816769978096755445e+00 0.07149428986597581 0.005872786613189483
3.125012978100121241e+00 0.07934096665797492 0.005872786613189483
3.462062678900366119e+00 0.08804883581643465 0.005872786613189483
3.829965205485214685e+00 0.09771241535346502 0.005872786613189483
4.230793334023672081e+00 0.1084365968689611 0.005872786613189483
4.666618412770703550e+00 0.12033778407775893 0.005872786613189483
5.139476590369087106e+00 0.13354515629298988 0.005872786613189483
5.651328520633079222e+00 0.14820207057988585 0.005872786613189483
6.204012442316275688e+00 0.16446761779946645 0.005872786613189483
6.799190755539232356e+00 0.18251834943190443 0.005872786613189483
7.438290480991994968e+00 0.20255019392306664 0.005872786613189483
8.122438202784458383e+00 0.22478058335487253 0.005872786613189483
8.852390662948186772e+00 0.24945081352303167 0.005872786613189483
9.628462964621586906e+00 0.27682866303920667 0.005872786613189483
1.045045621442300110e+01 0.3072112998861759 0.005872786613189483
1.131758756740239846e+01 0.34092850697468147 0.005872786613189483
1.222842581859268662e+01 0.3783462617131929 0.005872786613189483
1.318083589850181170e+01 0.419870708444391 0.005872786613189483
1.417193669103021314e+01 0.4659525668664682 0.005872786613189483
1.519807518159670146e+01 0.517092024289676 0.005872786613189483
1.625482133126582340e+01 0.5738441648302398 0.005872786613189483
1.733698632086799307e+01 0.6368249944718586 0.005872786613189483
1.848132275928437807e+01 0.7067181273927491 0.005872786613189483
1.971301685906102819e+01 0.7842822061337682 0.005872786613189483
2.097517361385409984e+01 0.8703591361485166 0.005872786613189483
2.226281086450408964e+01 0.9658832241158708 0.005872786613189483
2.357055035219176276e+01 1.0718913192051276 0.005872786613189483
2.489269438873967388e+01 1.1895340673703196 0.005872786613189483
2.622330958757108377e+01 1.3200884008314182 0.005872786613189483
2.755631416010202983e+01 1.4649713983072863 0.005872786613189483
2.888556587277715337e+01 1.625755666443795 0.005872786613189483
3.020494748426337495e+01 1.8041864093920719 0.005872786613189483
3.150844700203088067e+01 2.0022003718155843 0.005872786613189483
3.279023053609063254e+01 2.2219468609395236 0.005872786613189483
3.404470593704244408e+01 2.4658110758226037 0.005872786613189483
3.526657642977740181e+01 2.736439997074672 0.005872786613189483
3.645088366091663090e+01 3.0367711180354604 0.005872786613189483
3.759304061682876608e+01 3.370064329271928 0.005872786613189483
3.868885509703301295e+01 3.739937302478798 0.005872786613189483
3.973454504732739423e+01 4.150404757850477 0.005872786613189483
4.072674703890963599e+01 4.605922041145108 0.005872786613189483
4.166251921455950935e+01 5.1114334834401705 0.005872786613189483
4.253934000817373828e+01 5.672426068491977 0.005872786613189483
4.335510336337883075e+01 6.294988990221888 0.005872786613189483
4.410811088982110562e+01 6.985879746785249 0.005872786613189483
4.479706113436498782e+01 7.752597488629465 0.005872786613189483
4.542103550160732084e+01 8.60346441668451 0.005872786613189483
4.597948050883660187e+01 9.547716114208066 0.005872786613189483
4.647218581709127960e+01 10.59560179277617 0.005872786613189483
4.689925767657999955e+01 11.758495540521581 0.005872786613189483
4.726108774070753782e+01 13.049019780144016 0.005872786613189483
4.755831749375398232e+01 14.481182276745331 0.005872786613189483
4.779179902938518865e+01 16.070528182616385 0.005872786613189483
4.796255324830374889e+01 17.834308769319094 0.005872786613189483
4.807172682242525497e+01 19.791668678535572 0.005872786613189483
4.812054953093383602e+01 21.96385372416547 0.005872786613189483
4.811029364715050605e+01 24.37444150122222 0.005872786613189483
4.804223690641659061e+01 27.04959730463137 0.005872786613189483
4.791763058099866157e+01 30.01835813575592 0.005872786613189483
4.773767381431635926e+01 33.31294787934677 0.005872786613189483
4.750349517564940527e+01 36.96912707195032 0.005872786613189483
4.721614198171118915e+01 41.0265810582719 0.005872786613189483
4.687657766126849168e+01 45.52935074866948 0.005872786613189483
4.648568710992908137e+01 50.526310653356795 0.005872786613189483
4.604428965639412041e+01 56.07169938205458 0.005872786613189483
4.555315901974984172e+01 62.22570836730231 0.005872786613189483
4.501304941011376570e+01 69.0551352016233 0.005872786613189483
4.442472674462472781e+01 76.63410868007462 0.005872786613189483
4.378900383165269972e+01 85.04489341802686 0.005872786613189483
4.310677829759267610e+01 94.37878277775391 0.005872786613189483
4.237907199905291122e+01 104.73708979594508 0.005872786613189483
4.160707070993375112e+01 116.23224686798542 0.005872786613189483
4.079216288273769919e+01 128.9890261253308 0.005872786613189483
3.993597630978611335e+01 143.14589375234786 0.005872786613189483
3.904041156907761234e+01 158.85651294280527 0.005872786613189483
3.810767077563279059e+01 176.2914118095948 0.005872786613189483
3.714028023015042379e+01 195.63983435170647 0.005872786613189483
3.614110495215750518e+01 217.11179456945052 0.005872786613189483
3.511335281114111240e+01 240.9403560239527 0.005872786613189483
3.406056602463757343e+01 267.38416158399497 0.005872786613189483
3.298659765937716060e+01 296.73024081888724 0.005872786613189483
3.189557200417892346e+01 329.2971255097155 0.005872786613189483
3.079360881408684136e+01 365.43830709572546 0.005872786613189483
2.970801846196806295e+01 405.54607358408276 0.005872786613189483
2.861367760675968697e+01 450.05576757004974 0.005872786613189483
2.751533786998393794e+01 499.450511585514 0.005872786613189483
2.641779626751959142e+01 554.2664520663108 0.005872786613189483
2.532575850442538368e+01 615.0985788580505 0.005872786613189483
2.424377419334964401e+01 682.6071834272393 0.005872786613189483
2.317608555173579532e+01 757.525025877192 0.005872786613189483
2.212666249619108072e+01 840.6652885618333 0.005872786613189483
2.130284681857616746e+01 932.9304026284696 0.005872786613189483
2.109303728770146691e+01 1035.3218432956637 0.005872786613189483
2.093670190601232051e+01 1148.9510001873086 0.005872786613189483
2.083180680988716205e+01 1275.051240713013 0.005872786613189483
2.077571347227495835e+01 1414.991297434576 0.005872786613189483
2.076534627384851106e+01 1570.2901247293776 0.005872786613189483
2.079735553138852566e+01 1742.6333860096508 0.005872786613189483
2.086781654668315156e+01 1933.891750455232 0.005872786613189483
2.097271514025571548e+01 2146.141197858406 0.005872786613189483
2.110797011282753388e+01 2381.6855519761607 0.005872786613189483
2.126957083770874846e+01 2643.0814869741084 0.005872786613189483
2.145359890195074470e+01 2933.1662783900483 0.005872786613189483
2.165650413141202435e+01 3255.0885998350564 0.005872786613189483
2.187519043157152865e+01 3612.3426997094302 0.005872786613189483
2.210713667086387701e+01 4008.8063288984645 0.005872786613189483
2.235049721435580494e+01 4448.782831127585 0.005872786613189483
2.260417400537428634e+01 4937.047852839004 0.005872786613189483
2.286785188828108417e+01 5478.901179593945 0.005872786613189483
2.314199004631105794e+01 6080.224261649427 0.005872786613189483
2.342776478409732732e+01 6747.5440531107 0.005872786613189483
2.372713189463482664e+01 7488.10385759003 0.005872786613189483
2.404221176548794858e+01 8309.941949353404 0.005872786613189483
2.437548339652492757e+01 9221.97882333434 0.005872786613189483
2.472954828490902202e+01 10234.114021054527 0.005872786613189483
2.510689124665075056e+01 11357.333583431051 0.005872786613189483
2.550971458410382908e+01 12603.829296797274 0.005872786613189483
2.593990493789124940e+01 13987.131026472387 0.005872786613189483
2.639873245513398103e+01 15522.25357427048 0.005872786613189483
2.688707373825977243e+01 17225.859653987874 0.005872786613189483
2.740523320974348920e+01 19116.440753857038 0.005872786613189483
2.795318375104320907e+01 21214.51784910632 0.005872786613189483
2.853043226187024572e+01 23542.864143224204 0.005872786613189483
2.913618465277678737e+01 26126.752255633317 0.005872786613189483
2.976932146644152510e+01 28994.22853882881 0.005872786613189483
3.042839902790144890e+01 32176.417502507353 0.005872786613189483
3.111171302487466761e+01 35707.859649004626 0.005872786613189483
3.181716396476552688e+01 39626.88638701478 0.005872786613189483
3.254211198624849999e+01 43976.036093027215 0.005872786613189483
3.328365028858696917e+01 48802.515836544335 0.005872786613189483
3.403849215384184390e+01 54158.71378079476 0.005872786613189483
3.480299768062903354e+01 60102.76782070388 0.005872786613189483
3.557337026643841682e+01 66699.19663030129 0.005872786613189483
3.634530086547996319e+01 74019.59996915652 0.005872786613189483
3.711442207961263051e+01 82143.43584919439 0.005872786613189483
3.787705001818773809e+01 91158.88299750836 0.005872786613189483
3.870675506493292062e+01 101163.7979766207 0.005872786613189483
3.950697613964204891e+01 112266.77735108159 0.005872786613189483
4.027468996369378829e+01 124588.33642950082 0.005872786613189483
4.100719470321416082e+01 138262.2173764659 0.005872786613189483
4.170211552010050582e+01 153436.84089300132 0.005872786613189483
4.235739714397048061e+01 170276.91722258978 0.005872786613189483
4.297128600892575179e+01 188965.23396912115 0.005872786613189483
4.355273942410988752e+01 209704.64013232305 0.005872786613189483
4.409476480757981420e+01 232720.2478960412 0.005872786613189483
4.459363603426638178e+01 258261.87606826748 0.005872786613189483
4.504839877736496589e+01 286606.7616948256 0.005872786613189483
4.546396966150200569e+01 318062.5692794119 0.005872786613189483
4.583827696320845746e+01 352970.73027306574 0.005872786613189483
4.616783312512931303e+01 391710.1490809261 0.005872786613189483
4.645178288784198628e+01 434701.3158125035 0.005872786613189483
4.668921191682729699e+01 482410.8704165374 0.005872786613189483
4.687912661222139832e+01 535356.6677410719 0.005872786613189483
4.702043494129694778e+01 594113.3984965039 0.005872786613189483
4.711193019266450221e+01 659318.8271333541 0.005872786613189483
4.715228063066766850e+01 731680.7143427207 0.005872786613189483
4.714002379975087109e+01 811984.4993184009 0.005872786613189483
4.707357071679873428e+01 901101.8251665037 0.005872786613189483
4.695122056974007307e+01 1000000.0 0.005872786613189483
1.464410861128760850e-02 0.001 0.00651733960488242
1.585852600589864048e-02 0.0011097524964120721 0.00651733960488242
1.730492614070412022e-02 0.0012315506032928262 0.00651733960488242
1.902833983383494035e-02 0.001366716356462006 0.00651733960488242
2.108109347675360054e-02 0.0015167168884709225 0.00651733960488242
2.352409422571098696e-02 0.0016831803533309566 0.00651733960488242
2.642777141639821373e-02 0.0018679135990207828 0.00651733960488242
2.987319716584002985e-02 0.002072921779595372 0.00651733960488242
3.395339192665222661e-02 0.002300430119772917 0.00651733960488242
3.877442324578697641e-02 0.0025529080682395165 0.00651733960488242
4.445674886502217621e-02 0.002833096101839324 0.00651733960488242
5.113648125669645328e-02 0.0031440354715915 0.00651733960488242
5.896657598014361235e-02 0.0034891012134067737 0.00651733960488242
6.811833018602651835e-02 0.003872038781812557 0.00651733960488242
7.878247212862153626e-02 0.004297004704320844 0.00651733960488242
9.117054426070003714e-02 0.004768611697714469 0.00651733960488242
1.055162170842812580e-01 0.005291978735958442 0.00651733960488242
1.222170588927259383e-01 0.005872786613189483 0.00651733960488242
1.416082573214853257e-01 0.00651733960488242 0.00651733960488242
1.638545142934439425e-01 0.007232633896483534 0.00651733960488242
1.892986447414813922e-01 0.008026433522257174 0.00651733960488242
2.183142905211168383e-01 0.00890735463861044 0.00651733960488242
2.513080687146551084e-01 0.009884959046625586 0.00651733960488242
2.887222791809829769e-01 0.010969857978923836 0.00651733960488242
3.310376418992422853e-01 0.012173827277396614 0.00651733960488242
3.787766736895499253e-01 0.013509935211980273 0.00651733960488242
4.325073577024887150e-01 0.014992684327860457 0.00651733960488242
4.928470529086220187e-01 0.01663816886076129 0.00651733960488242
5.604669170283440582e-01 0.018464249428955443 0.00651733960488242
6.360966551154429993e-01 0.020490746898158472 0.00651733960488242
7.205292693438244411e-01 0.022739657523579287 0.00651733960488242
8.146262556325748472e-01 0.02523539170434766 0.00651733960488242
9.193228586547212977e-01 0.02800503894183631 0.00651733960488242
1.035633097324522467e+00 0.03107866187782014 0.00651733960488242
1.164654811294050241e+00 0.03448962260405758 0.00651733960488242
1.307574270332057420e+00 0.038274944785163134 0.00651733960488242
1.465670242109468502e+00 0.04247571552536898 0.00651733960488242
1.640317198024211498e+00 0.047137531341167244 0.00651733960488242
1.832987639202816599e+00 0.05231099308056263 0.00651733960488242
2.045252681477326639e+00 0.05805225516094899 0.00651733960488242
2.278781153075044141e+00 0.06442363508721373 0.00651733960488242
2.535336334830424310e+00 0.07149428986597581 0.00651733960488242
2.816769913967865246e+00 0.07934096665797492 0.00651733960488242
3.125012905482453807e+00 0.08804883581643465 0.00651733960488242
3.462062613374038644e+00 0.09771241535346502 0.00651733960488242
3.829965134665526350e+00 0.1084365968689611 0.00651733960488242
4.230793243138276871e+00 0.12033778407775893 0.00651733960488242
4.666618303175442684e+00 0.13354515629298988 0.00651733960488242
5.139476504948967239e+00 0.14820207057988585 0.00651733960488242
5.651328419766609379e+00 0.16446761779946645 0.00651733960488242
6.204012324677168344e+00 0.18251834943190443 0.00651733960488242
6.799190638787900198e+00 0.20255019392306664 0.00651733960488242
7.438290359719530898e+00 0.22478058335487253 0.00651733960488242
8.122438065911584459e+00 0.24945081352303167 0.00651733960488242
8.852390516229757367e+00 0.27682866303920667 0.00651733960488242
9.628462809520540233e+00 0.3072112998861759 0.00651733960488242
1.045045605874544670e+01 0.34092850697468147 0.00651733960488242
1.131758740478262304e+01 0.3783462617131929 0.00651733960488242
1.222842564302720092e+01 0.419870708444391 0.00651733960488242
1.318083572378386492e+01 0.4659525668664682 0.00651733960488242
1.417193653792423369e+01 0.517092024289676 0.00651733960488242
1.519807504890644978e+01 0.5738441648302398 0.00651733960488242
1.625482121323268458e+01 0.6368249944718586 0.00651733960488242
1.733698622946175050e+01 0.7067181273927491 0.00651733960488242
1.848122294739101434e+01 0.7842822061337682 0.00651733960488242
1.971290331126171580e+01 0.8703591361485166 0.00651733960488242
2.097504434533977857e+01 0.9658832241158708 0.00651733960488242
2.226266361297743401e+01 1.0718913192051276 0.00651733960488242
2.357038249130787122e+01 1.1895340673703196 0.00651733960488242
2.489250293114666235e+01 1.3200884008314182 0.00651733960488242
2.622309111654681502e+01 1.4649713983072863 0.00651733960488242
2.755606478769031398e+01 1.625755666443795 0.00651733960488242
2.888528115915779892e+01 1.8041864093920719 0.00651733960488242
3.020462241669304504e+01 2.0022003718155843 0.00651733960488242
3.150807588975925810e+01 2.2219468609395236 0.00651733960488242
3.278980693441227601e+01 2.4658110758226037 0.00651733960488242
3.404422260171694603e+01 2.736439997074672 0.00651733960488242
3.526602521249531463e+01 3.0367711180354604 0.00651733960488242
3.645025541716288586e+01 3.370064329271928 0.00651733960488242
3.759232510641678715e+01 3.739937302478798 0.00651733960488242
3.868804091077721807e+01 4.150404757850477 0.00651733960488242
3.973361948331785953e+01 4.605922041145108 0.00651733960488242
4.072569596131751979e+01 5.1114334834401705 0.00651733960488242
4.166132697496880155e+01 5.672426068491977 0.00651733960488242
4.253798930648440546e+01 6.294988990221888 0.00651733960488242
4.335357508741198274e+01 6.985879746785249 0.00651733960488242
4.410638399634670748e+01 7.752597488629465 0.00651733960488242
4.479511247324658996e+01 8.60346441668451 0.00651733960488242
4.541883964290698117e+01 9.547716114208066 0.00651733960488242
4.597700957207774763e+01 10.59560179277617 0.00651733960488242
4.646940927760712725e+01 11.758495540521581 0.00651733960488242
4.689614213903204387e+01 13.049019780144016 0.00651733960488242
4.725759673860624588e+01 14.481182276745331 0.00651733960488242
4.755441126774222482e+01 16.070528182616385 0.00651733960488242
4.778743430254415614e+01 17.834308769319094 0.00651733960488242
4.795768300332469636e+01 19.791668678535572 0.00651733960488242
4.806630010493152838e+01 21.96385372416547 0.00651733960488242
4.811451129208094102e+01 24.37444150122222 0.00651733960488242
4.810358461985016021e+01 27.04959730463137 0.00651733960488242
4.803479358957321210e+01 30.01835813575592 0.00651733960488242
4.790938534517012926e+01 33.31294787934677 0.00651733960488242
4.772855518335539671e+01 36.96912707195032 0.00651733960488242
4.749342836522801292e+01 41.0265810582719 0.00651733960488242
4.720504976125307195e+01 45.52935074866948 0.00651733960488242
4.686438170380731805e+01 50.526310653356795 0.00651733960488242
4.647230991819934331e+01 56.07169938205458 0.00651733960488242
4.602965729142032814e+01 62.22570836730231 0.00651733960488242
4.553720484155049775e+01 69.0551352016233 0.00651733960488242
4.499571909353270627e+01 76.63410868007462 0.00651733960488242
4.440598486779062881e+01 85.04489341802686 0.00651733960488242
4.376884238366910296e+01 94.37878277775391 0.00651733960488242
4.308522738132472796e+01 104.73708979594508 0.00651733960488242
4.235621304076417459e+01 116.23224686798542 0.00651733960488242
4.158305223882690882e+01 128.9890261253308 0.00651733960488242
4.076721877496955670e+01 143.14589375234786 0.00651733960488242
3.991044593958187647e+01 158.85651294280527 0.00651733960488242
3.901476069181028095e+01 176.2914118095948 0.00651733960488242
3.808251131782601817e+01 195.63983435170647 0.00651733960488242
3.711638628946057139e+01 217.11179456945052 0.00651733960488242
3.611942163349552715e+01 240.9403560239527 0.00651733960488242
3.509499430853043833e+01 267.38416158399497 0.00651733960488242
3.404679949897899149e+01 296.73024081888724 0.00651733960488242
3.297881098734789873e+01 329.2971255097155 0.00651733960488242
3.189645010180356621e+01 365.43830709572546 0.00651733960488242
3.083094523302613510e+01 405.54607358408276 0.00651733960488242
2.975298873776484498e+01 450.05576757004974 0.00651733960488242
2.866728309670568109e+01 499.450511585514 0.00651733960488242
2.757857109261689388e+01 554.2664520663108 0.00651733960488242
2.649154552060707601e+01 615.0985788580505 0.00651733960488242
2.541076237014718942e+01 682.6071834272393 0.00651733960488242
2.434057247662035905e+01 757.525025877192 0.00651733960488242
2.328508653170387888e+01 840.6652885618333 0.00651733960488242
2.224818301167895740e+01 932.9304026284696 0.00651733960488242
2.162543457582502882e+01 1035.3218432956637 0.00651733960488242
2.144531784526727591e+01 1148.9510001873086 0.00651733960488242
2.131962206765140877e+01 1275.051240713013 0.00651733960488242
2.124608042728399937e+01 1414.991297434576 0.00651733960488242
2.122182563474970252e+01 1570.2901247293776 0.00651733960488242
2.124367055238037238e+01 1742.6333860096508 0.00651733960488242
2.130772992821546907e+01 1933.891750455232 0.00651733960488242
2.140997094275537549e+01 2146.141197858406 0.00651733960488242
2.154611898406674797e+01 2381.6855519761607 0.00651733960488242
2.171183894776402212e+01 2643.0814869741084 0.00651733960488242
2.190290088654844070e+01 2933.1662783900483 0.00651733960488242
2.211532089123828726e+01 3255.0885998350564 0.00651733960488242
2.234551562689604154e+01 3612.3426997094302 0.00651733960488242
2.259044845526679524e+01 4008.8063288984645 0.00651733960488242
2.284775792924428828e+01 4448.782831127585 0.00651733960488242
2.311585858694249040e+01 4937.047852839004 0.00651733960488242
2.339400385626009538e+01 5478.901179593945 0.00651733960488242
2.368230168449757755e+01 6080.224261649427 0.00651733960488242
2.398169374918357732e+01 6747.5440531107 0.00651733960488242
2.429402372355491835e+01 7488.10385759003 0.00651733960488242
2.462128434231824059e+01 8309.941949353404 0.00651733960488242
2.496606786657777022e+01 9221.97882333434 0.00651733960488242
2.533112839103337066e+01 10234.114021054527 0.00651733960488242
2.571916277370733184e+01 11357.333583431051 0.00651733960488242
2.613265049884845581e+01 12603.829296797274 0.00651733960488242
2.657367490995406101e+01 13987.131026472387 0.00651733960488242
2.704372878394087110e+01 15522.25357427048 0.00651733960488242
2.754386404443908631e+01 17225.859653987874 0.00651733960488242
2.807449540305735525e+01 19116.440753857038 0.00651733960488242
2.863554846011941635e+01 21214.51784910632 0.00651733960488242
2.922645492832937464e+01 23542.864143224204 0.00651733960488242
2.984622548551096699e+01 26126.752255633317 0.00651733960488242
3.049344972661636177e+01 28994.22853882881 0.00651733960488242
3.116630762587944758e+01 32176.417502507353 0.00651733960488242
3.186272514536644351e+01 35707.859649004626 0.00651733960488242
3.257996832882021465e+01 39626.88638701478 0.00651733960488242
3.331494617370744038e+01 43976.036093027215 0.00651733960488242
3.406424100050179504e+01 48802.515836544335 0.00651733960488242
3.482408640463689409e+01 54158.71378079476 0.00651733960488242
3.559049674159643217e+01 60102.76782070388 0.00651733960488242
3.635920378007682530e+01 66699.19663030129 0.00651733960488242
3.712566430465477652e+01 74019.59996915652 0.00651733960488242
3.788626224119586539e+01 82143.43584919439 0.00651733960488242
3.871404562711118302e+01 91158.88299750836 0.00651733960488242
3.951273884374646173e+01 101163.7979766207 0.00651733960488242
4.027924308446706192e+01 112266.77735108159 0.00651733960488242
4.101079443598867158e+01 124588.33642950082 0.00651733960488242
4.170496681582596210e+01 138262.2173764659 0.00651733960488242
4.235966300753767655e+01 153436.84089300132 0.00651733960488242
4.297309523439827927e+01 170276.91722258978 0.00651733960488242
4.354375514708324602e+01 188965.23396912115 0.00651733960488242
4.408151463943011095e+01 209704.64013232305 0.00651733960488242
4.457979625410865765e+01 232720.2478960412 0.00651733960488242
4.503426144318407154e+01 258261.87606826748 0.00651733960488242
4.544403208552932938e+01 286606.7616948256 0.00651733960488242
4.581466908229926105e+01 318062.5692794119 0.00651733960488242
4.614380982307400814e+01 352970.73027306574 0.00651733960488242
4.642773373736842046e+01 391710.1490809261 0.00651733960488242
4.666548129813232038e+01 434701.3158125035 0.00651733960488242
4.685600301446455518e+01 482410.8704165374 0.00651733960488242
4.699814707735052366e+01 535356.6677410719 0.00651733960488242
4.709064676696562657e+01 594113.3984965039 0.00651733960488242
4.713211682680767467e+01 659318.8271333541 0.00651733960488242
4.712104849303211296e+01 731680.7143427207 0.00651733960488242
4.705581405120744165e+01 811984.4993184009 0.00651733960488242
4.693468234588884513e+01 901101.8251665037 0.00651733960488242
4.675583908755145046e+01 1000000.0 0.00651733960488242
1.362339532408184985e-02 0.001 0.007232633896483534
1.464414968658519015e-02 0.0011097524964120721 0.007232633896483534
1.585851036428236396e-02 0.0012315506032928262 0.007232633896483534
1.730496071839752320e-02 0.001366716356462006 0.007232633896483534
1.902833185294158791e-02 0.0015167168884709225 0.007232633896483534
2.108112554229241847e-02 0.0016831803533309566 0.007232633896483534
2.352409756450723338e-02 0.0018679135990207828 0.007232633896483534
2.642778094320291996e-02 0.002072921779595372 0.007232633896483534
2.987321349608685825e-02 0.002300430119772917 0.007232633896483534
3.395341196934247019e-02 0.0025529080682395165 0.007232633896483534
3.877444527136225672e-02 0.002833096101839324 0.007232633896483534
4.445675082540960499e-02 0.0031440354715915 0.007232633896483534
5.113646956844086072e-02 0.0034891012134067737 0.007232633896483534
5.896657950125910874e-02 0.003872038781812557 0.007232633896483534
6.811831716043890983e-02 0.004297004704320844 0.007232633896483534
7.878247037633889782e-02 0.004768611697714469 0.007232633896483534
9.117053826048765464e-02 0.005291978735958442 0.007232633896483534
1.055162100609378373e-01 0.005872786613189483 0.007232633896483534
1.222170469050296443e-01 0.00651733960488242 0.007232633896483534
1.416082592893644909e-01 0.007232633896483534 0.007232633896483534
1.638545060853050794e-01 0.008026433522257174 0.007232633896483534
1.892986244653497296e-01 0.00890735463861044 0.007232633896483534
2.183142720836623307e-01 0.009884959046625586 0.007232633896483534
2.513080662292626610e-01 0.010969857978923836 0.007232633896483534
2.887222672695286541e-01 0.012173827277396614 0.007232633896483534
3.310376240410328186e-01 0.013509935211980273 0.007232633896483534
3.787766624557003525e-01 0.014992684327860457 0.007232633896483534
4.325073348467926571e-01 0.01663816886076129 0.007232633896483534
4.928470280631175870e-01 0.018464249428955443 0.007232633896483534
5.604669264038475429e-01 0.020490746898158472 0.007232633896483534
6.360966556111373738e-01 0.022739657523579287 0.007232633896483534
7.205292492597051845e-01 0.02523539170434766 0.007232633896483534
8.146262460735975708e-01 0.02800503894183631 0.007232633896483534
9.193228313536037088e-01 0.03107866187782014 0.007232633896483534
1.035633060459255850e+00 0.03448962260405758 0.007232633896483534
1.164654781273863238e+00 0.038274944785163134 0.007232633896483534
1.307574241833514117e+00 0.04247571552536898 0.007232633896483534
1.465670188409097685e+00 0.047137531341167244 0.007232633896483534
1.640317183133688683e+00 0.05231099308056263 0.007232633896483534
1.832987606391172752e+00 0.05805225516094899 0.007232633896483534
2.045252634302531014e+00 0.06442363508721373 0.007232633896483534
2.278781091659813018e+00 0.07149428986597581 0.007232633896483534
2.535336271087878401e+00 0.07934096665797492 0.007232633896483534
2.816769843960354791e+00 0.08804883581643465 0.007232633896483534
3.125012846641035402e+00 0.09771241535346502 0.007232633896483534
3.462062515530503592e+00 0.1084365968689611 0.007232633896483534
3.829965031710250045e+00 0.12033778407775893 0.007232633896483534
4.230793149763582228e+00 0.13354515629298988 0.007232633896483534
4.666618205063604918e+00 0.14820207057988585 0.007232633896483534
5.139476356812338942e+00 0.16446761779946645 0.007232633896483534
5.651328275849151872e+00 0.18251834943190443 0.007232633896483534
6.204012174885598085e+00 0.20255019392306664 0.007232633896483534
6.799190470839215017e+00 0.22478058335487253 0.007232633896483534
7.438290194012272316e+00 0.24945081352303167 0.007232633896483534
8.122437875492787285e+00 0.27682866303920667 0.007232633896483534
8.852390326245176411e+00 0.3072112998861759 0.007232633896483534
9.628462613033722306e+00 0.34092850697468147 0.007232633896483534
1.045045586932338821e+01 0.3783462617131929 0.007232633896483534
1.131758722424085839e+01 0.419870708444391 0.007232633896483534
1.222842544301772882e+01 0.4659525668664682 0.007232633896483534
1.318083554312303463e+01 0.517092024289676 0.007232633896483534
1.417193635705305255e+01 0.5738441648302398 0.007232633896483534
1.519807488810182861e+01 0.6368249944718586 0.007232633896483534
1.625482107472311810e+01 0.7067181273927491 0.007232633896483534
1.733698611197616657e+01 0.7842822061337682 0.007232633896483534
1.848110003880339391e+01 0.8703591361485166 0.007232633896483534
1.971276352299293322e+01 0.9658832241158708 0.007232633896483534
2.097488520131371814e+01 1.0718913192051276 0.007232633896483534
2.226248230785719073e+01 1.1895340673703196 0.007232633896483534
2.357017581112961579e+01 1.3200884008314182 0.007232633896483534
2.489226720646711755e+01 1.4649713983072863 0.007232633896483534
2.622282213156441344e+01 1.625755666443795 0.007232633896483534
2.755575774499103758e+01 1.8041864093920719 0.007232633896483534
2.888493063292393614e+01 2.0022003718155843 0.007232633896483534
3.020422219836046196e+01 2.2219468609395236 0.007232633896483534
3.150761898895696689e+01 2.4658110758226037 0.007232633896483534
3.278928543341334034e+01 2.736439997074672 0.007232633896483534
3.404362757075265478e+01 3.0367711180354604 0.007232633896483534
3.526534663050897223e+01 3.370064329271928 0.007232633896483534
3.644948202736549092e+01 3.739937302478798 0.007232633896483534
3.759144432617425480e+01 4.150404757850477 0.007232633896483534
3.868703868262268486e+01 4.605922041145108 0.007232633896483534
3.973248017699708612e+01 5.1114334834401705 0.007232633896483534
4.072440221869561583e+01 5.672426068491977 0.007232633896483534
4.165985955788394079e+01 6.294988990221888 0.007232633896483534
4.253632693630878236e+01 6.985879746785249 0.007232633896483534
4.335169429274600361e+01 7.752597488629465 0.007232633896483534
4.410425891821154920e+01 8.60346441668451 0.007232633896483534
4.479271468990151561e+01 9.547716114208066 0.007232633896483534
4.541613795554054178e+01 10.59560179277617 0.007232633896483534
4.597396977525225736e+01 11.758495540521581 0.007232633896483534
4.646599394548518802e+01 13.049019780144016 0.007232633896483534
4.689231039063846396e+01 14.481182276745331 0.007232633896483534
4.725330396525906451e+01 16.070528182616385 0.007232633896483534
4.754960888561042509e+01 17.834308769319094 0.007232633896483534
4.778206951888847698e+01 19.791668678535572 0.007232633896483534
4.795169856689910404e+01 21.96385372416547 0.007232633896483534
4.805963411177517486e+01 24.37444150122222 0.007232633896483534
4.810709704303624790e+01 27.04959730463137 0.007232633896483534
4.809535056877870574e+01 30.01835813575592 0.007232633896483534
4.802566341401870886e+01 33.31294787934677 0.007232633896483534
4.789927821204375391e+01 36.96912707195032 0.007232633896483534
4.771738627541864020e+01 41.0265810582719 0.007232633896483534
4.748110975656926058e+01 45.52935074866948 0.007232633896483534
4.719149180241284114e+01 50.526310653356795 0.007232633896483534
4.684949500863368854e+01 56.07169938205458 0.007232633896483534
4.645600822754898473e+01 62.22570836730231 0.007232633896483534
4.601186139523795759e+01 69.0551352016233 0.007232633896483534
4.551784785242589493e+01 76.63410868007462 0.007232633896483534
4.497475341489894163e+01 85.04489341802686 0.007232633896483534
4.438339119135579125e+01 94.37878277775391 0.007232633896483534
4.374464103926155900e+01 104.73708979594508 0.007232633896483534
4.305949232402427640e+01 116.23224686798542 0.007232633896483534
4.232908858306645072e+01 128.9890261253308 0.007232633896483534
4.155477237639120602e+01 143.14589375234786 0.007232633896483534
4.073812846313043678e+01 158.85651294280527 0.007232633896483534
3.988102311897059593e+01 176.2914118095948 0.007232633896483534
3.898563701973981921e+01 195.63983435170647 0.007232633896483534
3.805448878920918787e+01 217.11179456945052 0.007232633896483534
3.709044618189891196e+01 240.9403560239527 0.007232633896483534
3.609672196068705574e+01 267.38416158399497 0.007232633896483534
3.507685244669944069e+01 296.73024081888724 0.007232633896483534
3.403465808706105378e+01 329.2971255097155 0.007232633896483534
3.297485469186384677e+01 365.43830709572546 0.007232633896483534
3.193287024145106656e+01 405.54607358408276 0.007232633896483534
3.087489355071934938e+01 450.05576757004974 0.007232633896483534
2.980552349704592174e+01 499.450511585514 0.007232633896483534
2.872943166748622801e+01 554.2664520663108 0.007232633896483534
2.765127812438454313e+01 615.0985788580505 0.007232633896483534
2.657562974596667971e+01 682.6071834272393 0.007232633896483534
2.550689553271780241e+01 757.525025877192 0.007232633896483534
2.444929320611936774e+01 840.6652885618333 0.007232633896483534
2.340685665574198993e+01 932.9304026284696 0.007232633896483534
2.245878039607575261e+01 1035.3218432956637 0.007232633896483534
2.202659543805879849e+01 1148.9510001873086 0.007232633896483534
2.185666113261456545e+01 1275.051240713013 0.007232633896483534
2.176450750514968036e+01 1414.991297434576 0.007232633896483534
2.172486262468396845e+01 1570.2901247293776 0.007232633896483534
2.173469999323603830e+01 1742.6333860096508 0.007232633896483534
2.179023012260616454e+01 1933.891750455232 0.007232633896483534
2.188738294767418679e+01 2146.141197858406 0.007232633896483534
2.202179106310870438e+01 2381.6855519761607 0.007232633896483534
2.218892989206348076e+01 2643.0814869741084 0.007232633896483534
2.238427492251171813e+01 2933.1662783900483 0.007232633896483534
2.260347082780977246e+01 3255.0885998350564 0.007232633896483534
2.284250542125008110e+01 3612.3426997094302 0.007232633896483534
2.309787951688746332e+01 4008.8063288984645 0.007232633896483534
2.336676227679341622e+01 4448.782831127585 0.007232633896483534
2.364712014433011689e+01 4937.047852839004 0.007232633896483534
2.393780709493753633e+01 5478.901179593945 0.007232633896483534
2.423864986452971237e+01 6080.224261649427 0.007232633896483534
2.455029726137422230e+01 6747.5440531107 0.007232633896483534
2.487445869021282263e+01 7488.10385759003 0.007232633896483534
2.521311191978053756e+01 8309.941949353404 0.007232633896483534
2.556890804645863469e+01 9221.97882333434 0.007232633896483534
2.594473928637858862e+01 10234.114021054527 0.007232633896483534
2.634349038058706682e+01 11357.333583431051 0.007232633896483534
2.676790149446585687e+01 12603.829296797274 0.007232633896483534
2.722016156639401885e+01 13987.131026472387 0.007232633896483534
2.770196306462441171e+01 15522.25357427048 0.007232633896483534
2.821445731401145807e+01 17225.859653987874 0.007232633896483534
2.875809031896223900e+01 19116.440753857038 0.007232633896483534
2.933264852614092533e+01 21214.51784910632 0.007232633896483534
2.993740404027855462e+01 23542.864143224204 0.007232633896483534
3.057108745491478530e+01 26126.752255633317 0.007232633896483534
3.123192141573818503e+01 28994.22853882881 0.007232633896483534
3.191765527966900962e+01 32176.417502507353 0.007232633896483534
3.262578054348377776e+01 35707.859649004626 0.007232633896483534
3.335293335589189923e+01 39626.88638701478 0.007232633896483534
3.409556946790164034e+01 43976.036093027215 0.007232633896483534
3.484979164072802860e+01 48802.515836544335 0.007232633896483534
3.561140799857817285e+01 54158.71378079476 0.007232633896483534
3.637618750162750558e+01 60102.76782070388 0.007232633896483534
3.713940452322415098e+01 66699.19663030129 0.007232633896483534
3.789753143506904820e+01 74019.59996915652 0.007232633896483534
3.872295951012920767e+01 82143.43584919439 0.007232633896483534
3.951977795420822304e+01 91158.88299750836 0.007232633896483534
4.028479705754681106e+01 101163.7979766207 0.007232633896483534
4.101517725716512075e+01 112266.77735108159 0.007232633896483534
4.170843010817266361e+01 124588.33642950082 0.007232633896483534
4.236240727616765156e+01 138262.2173764659 0.007232633896483534
4.297527918792993518e+01 153436.84089300132 0.007232633896483534
4.354550360174471990e+01 170276.91722258978 0.007232633896483534
4.407178751151238316e+01 188965.23396912115 0.007232633896483534
4.456490178961038851e+01 209704.64013232305 0.007232633896483534
4.501874708516132984e+01 232720.2478960412 0.007232633896483534
4.542821398655724607e+01 258261.87606826748 0.007232633896483534
4.579245162527586643e+01 286606.7616948256 0.007232633896483534
4.611754948129266296e+01 318062.5692794119 0.007232633896483534
4.640101681698219238e+01 352970.73027306574 0.007232633896483534
4.663873554900688134e+01 391710.1490809261 0.007232633896483534
4.682960755330836378e+01 434701.3158125035 0.007232633896483534
4.697241961138518462e+01 482410.8704165374 0.007232633896483534
4.706584048300580037e+01 535356.6677410719 0.007232633896483534
4.710841935317757390e+01 594113.3984965039 0.007232633896483534
4.709858848291572286e+01 659318.8271333541 0.007232633896483534
4.703466925681820499e+01 731680.7143427207 0.007232633896483534
4.691488655605178337e+01 811984.4993184009 0.007232633896483534
4.673739268754704312e+01 901101.8251665037 0.007232633896483534
4.650029804023267843e+01 1000000.0 0.007232633896483534
1.276351183583279009e-02 0.001 0.008026433522257174
1.362335468644922630e-02 0.0011097524964120721 0.008026433522257174
1.464415942025004864e-02 0.0012315506032928262 0.008026433522257174
1.585852069248689863e-02 0.001366716356462006 0.008026433522257174
1.730497124727440120e-02 0.0015167168884709225 0.008026433522257174
1.902831811101949114e-02 0.0016831803533309566 0.008026433522257174
2.108107060391846768e-02 0.0018679135990207828 0.008026433522257174
2.352408199854974513e-02 0.002072921779595372 0.008026433522257174
2.642777735120082835e-02 0.002300430119772917 0.008026433522257174
2.987323039360034044e-02 0.0025529080682395165 0.008026433522257174
3.395338854847302495e-02 0.002833096101839324 0.008026433522257174
3.877443722156878603e-02 0.0031440354715915 0.008026433522257174
4.445674989685951400e-02 0.0034891012134067737 0.008026433522257174
5.113646071818832989e-02 0.003872038781812557 0.008026433522257174
5.896658228931069001e-02 0.004297004704320844 0.008026433522257174
6.811832851076746187e-02 0.004768611697714469 0.008026433522257174
7.878247140523803038e-02 0.005291978735958442 0.008026433522257174
9.117053983233622261e-02 0.005872786613189483 0.008026433522257174
1.055162157698652792e-01 0.00651733960488242 0.008026433522257174
1.222170595639197610e-01 0.007232633896483534 0.008026433522257174
1.416082528168594312e-01 0.008026433522257174 0.008026433522257174
1.638544887037030051e-01 0.00890735463861044 0.008026433522257174
1.892986287396030698e-01 0.009884959046625586 0.008026433522257174
2.183142708580701474e-01 0.010969857978923836 0.008026433522257174
2.513080598860401027e-01 0.012173827277396614 0.008026433522257174
2.887222611710966724e-01 0.013509935211980273 0.008026433522257174
3.310376141540171124e-01 0.014992684327860457 0.008026433522257174
3.787766532651603013e-01 0.01663816886076129 0.008026433522257174
4.325073278280444078e-01 0.018464249428955443 0.008026433522257174
4.928470246470617044e-01 0.020490746898158472 0.008026433522257174
5.604668954934394209e-01 0.022739657523579287 0.008026433522257174
6.360966274911872276e-01 0.02523539170434766 0.008026433522257174
7.205292228119497544e-01 0.02800503894183631 0.008026433522257174
8.146262033032938277e-01 0.03107866187782014 0.008026433522257174
9.193228012365893820e-01 0.03448962260405758 0.008026433522257174
1.035633021997601322e+00 0.038274944785163134 0.008026433522257174
1.164654753293857814e+00 0.04247571552536898 0.008026433522257174
1.307574192064878238e+00 0.047137531341167244 0.008026433522257174
1.465670140406880373e+00 0.05231099308056263 0.008026433522257174
1.640317109257369177e+00 0.05805225516094899 0.008026433522257174
1.832987548726122906e+00 0.06442363508721373 0.008026433522257174
2.045252571711291267e+00 0.07149428986597581 0.008026433522257174
2.278781024491995488e+00 0.07934096665797492 0.008026433522257174
2.535336184928484116e+00 0.08804883581643465 0.008026433522257174
2.816769765421259564e+00 0.09771241535346502 0.008026433522257174
3.125012734941163384e+00 0.1084365968689611 0.008026433522257174
3.462062407306103928e+00 0.12033778407775893 0.008026433522257174
3.829964909717507027e+00 0.13354515629298988 0.008026433522257174
4.230792998971627306e+00 0.14820207057988585 0.008026433522257174
4.666618042892214824e+00 0.16446761779946645 0.008026433522257174
5.139476203966804491e+00 0.18251834943190443 0.008026433522257174
5.651328108526336713e+00 0.20255019392306664 0.008026433522257174
6.204011989419269568e+00 0.22478058335487253 0.008026433522257174
6.799190283776605170e+00 0.24945081352303167 0.008026433522257174
7.438289980160488035e+00 0.27682866303920667 0.008026433522257174
8.122437648224698492e+00 0.3072112998861759 0.008026433522257174
8.852390079289223834e+00 0.34092850697468147 0.008026433522257174
9.628462373764984150e+00 0.3783462617131929 0.008026433522257174
1.045045560437672982e+01 0.419870708444391 0.008026433522257174
1.131758696101680250e+01 0.4659525668664682 0.008026433522257174
1.222842518374130627e+01 0.517092024289676 0.008026433522257174
1.318083528135407967e+01 0.5738441648302398 0.008026433522257174
1.417193610875921372e+01 0.6368249944718586 0.008026433522257174
1.519807466049102729e+01 0.7067181273927491 0.008026433522257174
1.625482087811421650e+01 0.7842822061337682 0.008026433522257174
1.733698598555611881e+01 0.8703591361485166 0.008026433522257174
1.848094872574414893e+01 0.9658832241158708 0.008026433522257174
1.971259140697281964e+01 1.0718913192051276 0.008026433522257174
2.097468927400892724e+01 1.1895340673703196 0.008026433522257174
2.226225909846538187e+01 1.3200884008314182 0.008026433522257174
2.356992136236667790e+01 1.4649713983072863 0.008026433522257174
2.489197698725161700e+01 1.625755666443795 0.008026433522257174
2.622249096631518128e+01 1.8041864093920719 0.008026433522257174
2.755537975242121718e+01 2.0022003718155843 0.008026433522257174
2.888449909456711140e+01 2.2219468609395236 0.008026433522257174
3.020372951580504406e+01 2.4658110758226037 0.008026433522257174
3.150705652886070851e+01 2.736439997074672 0.008026433522257174
3.278864345960844418e+01 3.0367711180354604 0.008026433522257174
3.404289511089234566e+01 3.370064329271928 0.008026433522257174
3.526451132408364941e+01 3.739937302478798 0.008026433522257174
3.644853004810676111e+01 4.150404757850477 0.008026433522257174
3.759036017948886865e+01 4.605922041145108 0.008026433522257174
3.868580511244176989e+01 5.1114334834401705 0.008026433522257174
3.973107795359035777e+01 5.672426068491977 0.008026433522257174
4.072280999722462269e+01 6.294988990221888 0.008026433522257174
4.165805369536383296e+01 6.985879746785249 0.008026433522257174
4.253428129702290050e+01 7.752597488629465 0.008026433522257174
4.334938004092036579e+01 8.60346441668451 0.008026433522257174
4.410164432770368848e+01 9.547716114208066 0.008026433522257174
4.478976487199907552e+01 10.59560179277617 0.008026433522257174
4.541281464336523754e+01 11.758495540521581 0.008026433522257174
4.597023107536820419e+01 13.049019780144016 0.008026433522257174
4.646179403809976804e+01 14.481182276745331 0.008026433522257174
4.688759926664902622e+01 16.070528182616385 0.008026433522257174
4.724802714075660504e+01 17.834308769319094 0.008026433522257174
4.754370712221628992e+01 19.791668678535572 0.008026433522257174
4.777547854531058391e+01 21.96385372416547 0.008026433522257174
4.794434885741760866e+01 24.37444150122222 0.008026433522257174
4.805145070614717184e+01 27.04959730463137 0.008026433522257174
4.809799945674840416e+01 30.01835813575592 0.008026433522257174
4.808525284421867241e+01 33.31294787934677 0.008026433522257174
4.801447437468028312e+01 36.96912707195032 0.008026433522257174
4.788690196918494024e+01 41.0265810582719 0.008026433522257174
4.770372313685467702e+01 45.52935074866948 0.008026433522257174
4.746605764375406267e+01 50.526310653356795 0.008026433522257174
4.717494833634815876e+01 56.07169938205458 0.008026433522257174
4.683136051086418661e+01 62.22570836730231 0.008026433522257174
4.643618985567349711e+01 69.0551352016233 0.008026433522257174
4.599027871607266604e+01 76.63410868007462 0.008026433522257174
4.549444024504197159e+01 85.04489341802686 0.008026433522257174
4.494948960569702479e+01 94.37878277775391 0.008026433522257174
4.435628131809890817e+01 104.73708979594508 0.008026433522257174
4.371575150997529846e+01 116.23224686798542 0.008026433522257174
4.302896359421904293e+01 128.9890261253308 0.008026433522257174
4.229715562699701792e+01 143.14589375234786 0.008026433522257174
4.152178720979028270e+01 158.85651294280527 0.008026433522257174
4.070458333815912511e+01 176.2914118095948 0.008026433522257174
3.984757225048210216e+01 195.63983435170647 0.008026433522257174
3.895311376734027675e+01 217.11179456945052 0.008026433522257174
3.802391453751464212e+01 240.9403560239527 0.008026433522257174
3.706302699472661288e+01 267.38416158399497 0.008026433522257174
3.607382957392191258e+01 296.73024081888724 0.008026433522257174
3.505998787394220528e+01 329.2971255097155 0.008026433522257174
3.402561628238386504e+01 365.43830709572546 0.008026433522257174
3.301030750456406082e+01 405.54607358408276 0.008026433522257174
3.197573863828107221e+01 450.05576757004974 0.008026433522257174
3.092626111044246784e+01 499.450511585514 0.008026433522257174
2.986646070741887371e+01 554.2664520663108 0.008026433522257174
2.880094705550757794e+01 615.0985788580505 0.008026433522257174
2.773427675894765798e+01 682.6071834272393 0.008026433522257174
2.667089214795266372e+01 757.525025877192 0.008026433522257174
2.561508958136379022e+01 840.6652885618333 0.008026433522257174
2.457102685063154013e+01 932.9304026284696 0.008026433522257174
2.354277128826494447e+01 1035.3218432956637 0.008026433522257174
2.296830487104653429e+01 1148.9510001873086 0.008026433522257174
2.257769974657741230e+01 1275.051240713013 0.008026433522257174
2.233234552098628356e+01 1414.991297434576 0.008026433522257174
2.227622663685894722e+01 1570.2901247293776 0.008026433522257174
2.227245559693805532e+01 1742.6333860096508 0.008026433522257174
2.231747977162145702e+01 1933.891750455232 0.008026433522257174
2.240728035771573445e+01 2146.141197858406 0.008026433522257174
2.253744734094369306e+01 2381.6855519761607 0.008026433522257174
2.270332045172073521e+01 2643.0814869741084 0.008026433522257174
2.290015238295437783e+01 2933.1662783900483 0.008026433522257174
2.312328924027313803e+01 3255.0885998350564 0.008026433522257174
2.336836112297472212e+01 3612.3426997094302 0.008026433522257174
2.363147326118897951e+01 4008.8063288984645 0.008026433522257174
2.390938596110774128e+01 4448.782831127585 0.008026433522257174
2.419967004182502990e+01 4937.047852839004 0.008026433522257174
2.450088918872294386e+01 5478.901179593945 0.008026433522257174
2.481247022070027697e+01 6080.224261649427 0.008026433522257174
2.513486199173602742e+01 6747.5440531107 0.008026433522257174
2.546970396193386321e+01 7488.10385759003 0.008026433522257174
2.581891867824050024e+01 8309.941949353404 0.008026433522257174
2.618520523831746161e+01 9221.97882333434 0.008026433522257174
2.657156981718475208e+01 10234.114021054527 0.008026433522257174
2.698105924313284376e+01 11357.333583431051 0.008026433522257174
2.741660294892685812e+01 12603.829296797274 0.008026433522257174
2.788044880343285215e+01 13987.131026472387 0.008026433522257174
2.837441361633830539e+01 15522.25357427048 0.008026433522257174
2.889969768079907553e+01 17225.859653987874 0.008026433522257174
2.945660825729557786e+01 19116.440753857038 0.008026433522257174
3.004477904272186706e+01 21214.51784910632 0.008026433522257174
3.066321226271355371e+01 23542.864143224204 0.008026433522257174
3.131028086007259148e+01 26126.752255633317 0.008026433522257174
3.198377720683739867e+01 28994.22853882881 0.008026433522257174
3.268103094159817346e+01 32176.417502507353 0.008026433522257174
3.339891273383813797e+01 35707.859649004626 0.008026433522257174
3.413359932395711382e+01 39626.88638701478 0.008026433522257174
3.488106647707925845e+01 43976.036093027215 0.008026433522257174
3.563698967494329395e+01 48802.515836544335 0.008026433522257174
3.639691170526085529e+01 54158.71378079476 0.008026433522257174
3.715618411899284723e+01 60102.76782070388 0.008026433522257174
3.791131177600821900e+01 66699.19663030129 0.008026433522257174
3.873385622507121440e+01 74019.59996915652 0.008026433522257174
3.952837664047159194e+01 82143.43584919439 0.008026433522257174
4.029157344001038155e+01 91158.88299750836 0.008026433522257174
4.102051562031721943e+01 101163.7979766207 0.008026433522257174
4.171263892147838703e+01 112266.77735108159 0.008026433522257174
4.236573289313767532e+01 124588.33642950082 0.008026433522257174
4.297791680559151217e+01 138262.2173764659 0.008026433522257174
4.354760729061392510e+01 153436.84089300132 0.008026433522257174
4.407347754717063282e+01 170276.91722258978 0.008026433522257174
4.455441134932657832e+01 188965.23396912115 0.008026433522257174
4.500204493634612390e+01 209704.64013232305 0.008026433522257174
4.541085631853160720e+01 232720.2478960412 0.008026433522257174
4.577478132877944716e+01 258261.87606826748 0.008026433522257174
4.609295068223399738e+01 286606.7616948256 0.008026433522257174
4.637184099868800047e+01 318062.5692794119 0.008026433522257174
4.660905442262519927e+01 352970.73027306574 0.008026433522257174
4.679989050712434562e+01 391710.1490809261 0.008026433522257174
4.694308401293086064e+01 434701.3158125035 0.008026433522257174
4.703723753191643908e+01 482410.8704165374 0.008026433522257174
4.708082881795169783e+01 535356.6677410719 0.008026433522257174
4.707221899272408905e+01 594113.3984965039 0.008026433522257174
4.700966434850872133e+01 659318.8271333541 0.008026433522257174
4.689133395680310201e+01 731680.7143427207 0.008026433522257174
4.671533204733914602e+01 811984.4993184009 0.008026433522257174
4.647973252084373286e+01 901101.8251665037 0.008026433522257174
4.618261742737715991e+01 1000000.0 0.008026433522257174
1.203699463135463749e-02 0.001 0.00890735463861044
1.276358515308902153e-02 0.0011097524964120721 0.00890735463861044
1.362338050311864140e-02 0.0012315506032928262 0.00890735463861044
1.464408734763432592e-02 0.001366716356462006 0.00890735463861044
1.585851069295131019e-02 0.0015167168884709225 0.00890735463861044
1.730494748487970691e-02 0.0016831803533309566 0.00890735463861044
1.902833491551183739e-02 0.0018679135990207828 0.00890735463861044
2.108109908031358809e-02 0.002072921779595372 0.00890735463861044
2.352410532534504606e-02 0.002300430119772917 0.00890735463861044
2.642777045224193461e-02 0.0025529080682395165 0.00890735463861044
2.987321597748528873e-02 0.002833096101839324 0.00890735463861044
3.395339139746228474e-02 0.0031440354715915 0.00890735463861044
3.877442533255626156e-02 0.0034891012134067737 0.00890735463861044
4.445674987989230165e-02 0.003872038781812557 0.00890735463861044
5.113645723350959682e-02 0.004297004704320844 0.00890735463861044
5.896656960810135739e-02 0.004768611697714469 0.00890735463861044
6.811832299307592209e-02 0.005291978735958442 0.00890735463861044
7.878245716053190739e-02 0.005872786613189483 0.00890735463861044
9.117054033393465207e-02 0.00651733960488242 0.00890735463861044
1.055162144455200762e-01 0.007232633896483534 0.00890735463861044
1.222170446711197678e-01 0.008026433522257174 0.00890735463861044
1.416082422323328704e-01 0.00890735463861044 0.00890735463861044
1.638544842592447315e-01 0.009884959046625586 0.00890735463861044
1.892986176986337921e-01 0.010969857978923836 0.00890735463861044
2.183142529055861480e-01 0.012173827277396614 0.00890735463861044
2.513080554750729556e-01 0.013509935211980273 0.00890735463861044
2.887222426184700153e-01 0.014992684327860457 0.00890735463861044
3.310375999030505390e-01 0.01663816886076129 0.00890735463861044
3.787766315523015126e-01 0.018464249428955443 0.00890735463861044
4.325073128181631255e-01 0.020490746898158472 0.00890735463861044
4.928469952280965516e-01 0.022739657523579287 0.00890735463861044
5.604668777036532212e-01 0.02523539170434766 0.00890735463861044
6.360966010883818411e-01 0.02800503894183631 0.00890735463861044
7.205291869840306784e-01 0.03107866187782014 0.00890735463861044
8.146261786773877356e-01 0.03448962260405758 0.00890735463861044
9.193227610739269640e-01 0.038274944785163134 0.00890735463861044
1.035632983446862276e+00 0.04247571552536898 0.00890735463861044
1.164654688742708277e+00 0.047137531341167244 0.00890735463861044
1.307574142857834909e+00 0.05231099308056263 0.00890735463861044
1.465670089033118684e+00 0.05805225516094899 0.00890735463861044
1.640317050587466685e+00 0.06442363508721373 0.00890735463861044
1.832987455692491663e+00 0.07149428986597581 0.00890735463861044
2.045252481911528086e+00 0.07934096665797492 0.00890735463861044
2.278780925491337150e+00 0.08804883581643465 0.00890735463861044
2.535336072857354406e+00 0.09771241535346502 0.00890735463861044
2.816769645175700276e+00 0.1084365968689611 0.00890735463861044
3.125012618902191175e+00 0.12033778407775893 0.00890735463861044
3.462062265774562331e+00 0.13354515629298988 0.00890735463861044
3.829964756503252410e+00 0.14820207057988585 0.00890735463861044
4.230792831903752216e+00 0.16446761779946645 0.00890735463861044
4.666617869795564033e+00 0.18251834943190443 0.00890735463861044
5.139476028745931124e+00 0.20255019392306664 0.00890735463861044
5.651327902336930720e+00 0.22478058335487253 0.00890735463861044
6.204011768859039044e+00 0.24945081352303167 0.00890735463861044
6.799190035764604900e+00 0.27682866303920667 0.00890735463861044
7.438289719574584957e+00 0.3072112998861759 0.00890735463861044
8.122437382588527655e+00 0.34092850697468147 0.00890735463861044
8.852389800036243983e+00 0.3783462617131929 0.00890735463861044
9.628462076855482721e+00 0.419870708444391 0.00890735463861044
1.045045529720281152e+01 0.4659525668664682 0.00890735463861044
1.131758664488516608e+01 0.517092024289676 0.00890735463861044
1.222842487718384064e+01 0.5738441648302398 0.00890735463861044
1.318083497507755197e+01 0.6368249944718586 0.00890735463861044
1.417193581004098668e+01 0.7067181273927491 0.00890735463861044
1.519807440874884641e+01 0.7842822061337682 0.00890735463861044
1.625482066925854951e+01 0.8703591361485166 0.00890735463861044
1.733698581404824424e+01 0.9658832241158708 0.00890735463861044
1.848076244665949730e+01 1.0718913192051276 0.00890735463861044
1.971237951837551705e+01 1.1895340673703196 0.00890735463861044
2.097444805188558092e+01 1.3200884008314182 0.00890735463861044
2.226198431201000005e+01 1.4649713983072863 0.00890735463861044
2.356960813414007916e+01 1.625755666443795 0.00890735463861044
2.489161972031251935e+01 1.8041864093920719 0.00890735463861044
2.622208331071837506e+01 2.0022003718155843 0.00890735463861044
2.755491444353124209e+01 2.2219468609395236 0.00890735463861044
2.888396789102725037e+01 2.4658110758226037 0.00890735463861044
3.020312304170733242e+01 2.736439997074672 0.00890735463861044
3.150636417847372783e+01 3.0367711180354604 0.00890735463861044
3.278785324935201828e+01 3.370064329271928 0.00890735463861044
3.404199353906734871e+01 3.739937302478798 0.00890735463861044
3.526348321654197804e+01 4.150404757850477 0.00890735463861044
3.644735837388430610e+01 4.605922041145108 0.00890735463861044
3.758902591220028455e+01 5.1114334834401705 0.00890735463861044
3.868428701423450633e+01 5.672426068491977 0.00890735463861044
3.972935239006496744e+01 6.294988990221888 0.00890735463861044
4.072085074835811724e+01 6.985879746785249 0.00890735463861044
4.165583171696436438e+01 7.752597488629465 0.00890735463861044
4.253176450045904744e+01 8.60346441668451 0.00890735463861044
4.334653303811916203e+01 9.547716114208066 0.00890735463861044
4.409842818295175704e+01 10.59560179277617 0.00890735463861044
4.478613682623645076e+01 11.758495540521581 0.00890735463861044
4.540872782497118010e+01 13.049019780144016 0.00890735463861044
4.596563419678101781e+01 14.481182276745331 0.00890735463861044
4.645663108845177192e+01 16.070528182616385 0.00890735463861044
4.688180918819827525e+01 17.834308769319094 0.00890735463861044
4.724154351526630080e+01 19.791668678535572 0.00890735463861044
4.753645787133186218e+01 21.96385372416547 0.00890735463861044
4.776738565508939871e+01 24.37444150122222 0.00890735463861044
4.793532817736160467e+01 27.04959730463137 0.00890735463861044
4.804141183148782090e+01 30.01835813575592 0.00890735463861044
4.808684575376175729e+01 33.31294787934677 0.00890735463861044
4.807288167881599605e+01 36.96912707195032 0.00890735463861044
4.800077764003228253e+01 41.0265810582719 0.00890735463861044
4.787176701795566203e+01 45.52935074866948 0.00890735463861044
4.768703425247171168e+01 50.526310653356795 0.00890735463861044
4.744769823899531502e+01 56.07169938205458 0.00890735463861044
4.715480411716887943e+01 62.22570836730231 0.00890735463861044
4.680932385391208328e+01 69.0551352016233 0.00890735463861044
4.641216573893645148e+01 76.63410868007462 0.00890735463861044
4.596419259358346210e+01 85.04489341802686 0.00890735463861044
4.546624819359650616e+01 94.37878277775391 0.00890735463861044
4.491919118025960955e+01 104.73708979594508 0.00890735463861044
4.432393537895961089e+01 116.23224686798542 0.00890735463861044
4.368149511559833797e+01 128.9890261253308 0.00890735463861044
4.299303375059560040e+01 143.14589375234786 0.00890735463861044
4.225991312639386877e+01 158.85651294280527 0.00890735463861044
4.148374106468426703e+01 176.2914118095948 0.00890735463861044
4.066641351396211945e+01 195.63983435170647 0.00890735463861044
3.981014734501018637e+01 217.11179456945052 0.00890735463861044
3.891749971685941745e+01 240.9403560239527 0.00890735463861044
3.799137020533154185e+01 267.38416158399497 0.00890735463861044
3.703498316237062227e+01 296.73024081888724 0.00890735463861044
3.605184983790269371e+01 329.2971255097155 0.00890735463861044
3.504600791942799276e+01 365.43830709572546 0.00890735463861044
3.405994594631416561e+01 405.54607358408276 0.00890735463861044
3.305205629624832397e+01 450.05576757004974 0.00890735463861044
3.202587910023073903e+01 499.450511585514 0.00890735463861044
3.098590167279026986e+01 554.2664520663108 0.00890735463861044
2.993666851311673938e+01 615.0985788580505 0.00890735463861044
2.888270869282902353e+01 682.6071834272393 0.00890735463861044
2.782847770733824433e+01 757.525025877192 0.00890735463861044
2.677832724388570185e+01 840.6652885618333 0.00890735463861044
2.573651256980396695e+01 932.9304026284696 0.00890735463861044
2.470723950832113047e+01 1035.3218432956637 0.00890735463861044
2.393523554264728403e+01 1148.9510001873086 0.00890735463861044
2.353742800095896115e+01 1275.051240713013 0.00890735463861044
2.318847994033031767e+01 1414.991297434576 0.00890735463861044
2.288668683774019641e+01 1570.2901247293776 0.00890735463861044
2.285812693046056054e+01 1742.6333860096508 0.00890735463861044
2.289097650571000386e+01 1933.891750455232 0.00890735463861044
2.297138045261907990e+01 2146.141197858406 0.00890735463861044
2.309494602615518133e+01 2381.6855519761607 0.00890735463861044
2.325694723035459788e+01 2643.0814869741084 0.00890735463861044
2.345249129082113271e+01 2933.1662783900483 0.00890735463861044
2.367670720728111888e+01 3255.0885998350564 0.00890735463861044
2.392494939923499686e+01 3612.3426997094302 0.00890735463861044
2.419300651013308467e+01 4008.8063288984645 0.00890735463861044
2.447730283266555773e+01 4448.782831127585 0.00890735463861044
2.477515527733988066e+01 4937.047852839004 0.00890735463861044
2.508469357780854025e+01 5478.901179593945 0.00890735463861044
2.540511774778229537e+01 6080.224261649427 0.00890735463861044
2.573671134425055129e+01 6747.5440531107 0.00890735463861044
2.608103574170446493e+01 7488.10385759003 0.00890735463861044
2.643994625471649940e+01 8309.941949353404 0.00890735463861044
2.681617265622248425e+01 9221.97882333434 0.00890735463861044
2.721280079541508456e+01 10234.114021054527 0.00890735463861044
2.763303604918930745e+01 11357.333583431051 0.00890735463861044
2.807981087250178120e+01 12603.829296797274 0.00890735463861044
2.855547377250806562e+01 13987.131026472387 0.00890735463861044
2.906184599753045461e+01 15522.25357427048 0.00890735463861044
2.960009470744972759e+01 17225.859653987874 0.00890735463861044
3.017028546782363208e+01 19116.440753857038 0.00890735463861044
3.077181518381376790e+01 21214.51784910632 0.00890735463861044
3.140333646325847283e+01 23542.864143224204 0.00890735463861044
3.206279896739862068e+01 26126.752255633317 0.00890735463861044
3.274751828361992523e+01 28994.22853882881 0.00890735463861044
3.345437960149118339e+01 32176.417502507353 0.00890735463861044
3.417963685114534655e+01 35707.859649004626 0.00890735463861044
3.491903236972443381e+01 39626.88638701478 0.00890735463861044
3.566811194624583692e+01 43976.036093027215 0.00890735463861044
3.642219353101938140e+01 48802.515836544335 0.00890735463861044
3.717665351665083051e+01 54158.71378079476 0.00890735463861044
3.792815323284360574e+01 60102.76782070388 0.00890735463861044
3.874717261369024612e+01 66699.19663030129 0.00890735463861044
3.953887951543273971e+01 74019.59996915652 0.00890735463861044
4.029984247914051565e+01 82143.43584919439 0.00890735463861044
4.102702012244100871e+01 91158.88299750836 0.00890735463861044
4.171775653034490716e+01 101163.7979766207 0.00890735463861044
4.236976554079929258e+01 112266.77735108159 0.00890735463861044
4.298110452680815285e+01 124588.33642950082 0.00890735463861044
4.355013958496797954e+01 138262.2173764659 0.00890735463861044
4.407550308290154817e+01 153436.84089300132 0.00890735463861044
4.455604579958352218e+01 170276.91722258978 0.00890735463861044
4.499078631407396500e+01 188965.23396912115 0.00890735463861044
4.539216859744783505e+01 209704.64013232305 0.00890735463861044
4.575539693634728877e+01 232720.2478960412 0.00890735463861044
4.607324178557637140e+01 258261.87606826748 0.00890735463861044
4.634477099545009082e+01 286606.7616948256 0.00890735463861044
4.657667897082561126e+01 318062.5692794119 0.00890735463861044
4.676695244938343876e+01 352970.73027306574 0.00890735463861044
4.691009818574629264e+01 391710.1490809261 0.00890735463861044
4.700466339136919203e+01 434701.3158125035 0.00890735463861044
4.704905428872330475e+01 482410.8704165374 0.00890735463861044
4.704155332754517360e+01 535356.6677410719 0.00890735463861044
4.698034024379995088e+01 594113.3984965039 0.00890735463861044
4.686351230340308405e+01 659318.8271333541 0.00890735463861044
4.668911176547798902e+01 731680.7143427207 0.00890735463861044
4.645515960770094921e+01 811984.4993184009 0.00890735463861044
4.615969734770484223e+01 901101.8251665037 0.00890735463861044
4.580083658870552910e+01 1000000.0 0.00890735463861044
1.142013873505472697e-02 0.001 0.009884959046625586
1.203695842109605424e-02 0.0011097524964120721 0.009884959046625586
1.276358107646948133e-02 0.0012315506032928262 0.009884959046625586
1.362332289475306178e-02 0.001366716356462006 0.009884959046625586
1.464409271156339246e-02 0.0015167168884709225 0.009884959046625586
1.585853401939943744e-02 0.0016831803533309566 0.009884959046625586
1.730493109102450647e-02 0.0018679135990207828 0.009884959046625586
1.902833515538281117e-02 0.002072921779595372 0.009884959046625586
2.108110041677154975e-02 0.002300430119772917 0.009884959046625586
2.352411645349459721e-02 0.0025529080682395165 0.009884959046625586
2.642776694583436753e-02 0.002833096101839324 0.009884959046625586
2.987320088756372991e-02 0.0031440354715915 0.009884959046625586
3.395339581882518554e-02 0.0034891012134067737 0.009884959046625586
3.877441841998971461e-02 0.003872038781812557 0.009884959046625586
4.445675870825992887e-02 0.004297004704320844 0.009884959046625586
5.113645354048838160e-02 0.004768611697714469 0.009884959046625586
5.896658127823751344e-02 0.005291978735958442 0.009884959046625586
6.811832143072195367e-02 0.005872786613189483 0.009884959046625586
7.878245493012253631e-02 0.00651733960488242 0.009884959046625586
9.117053987177409224e-02 0.007232633896483534 0.009884959046625586
1.055162104769585552e-01 0.008026433522257174 0.009884959046625586
1.222170414624229734e-01 0.00890735463861044 0.009884959046625586
1.416082390384311440e-01 0.009884959046625586 0.009884959046625586
1.638544749319314486e-01 0.010969857978923836 0.009884959046625586
1.892986155913610469e-01 0.012173827277396614 0.009884959046625586
2.183142509398136311e-01 0.013509935211980273 0.009884959046625586
2.513080372461496959e-01 0.014992684327860457 0.009884959046625586
2.887222363814945791e-01 0.01663816886076129 0.009884959046625586
3.310375877001440204e-01 0.018464249428955443 0.009884959046625586
3.787766208983648353e-01 0.020490746898158472 0.009884959046625586
4.325072854367001951e-01 0.022739657523579287 0.009884959046625586
4.928469767240093447e-01 0.02523539170434766 0.009884959046625586
5.604668527179860193e-01 0.02800503894183631 0.009884959046625586
6.360965653447017143e-01 0.03107866187782014 0.009884959046625586
7.205291578643415740e-01 0.03448962260405758 0.009884959046625586
8.146261353441316411e-01 0.038274944785163134 0.009884959046625586
9.193227214186006080e-01 0.04247571552536898 0.009884959046625586
1.035632939050742607e+00 0.047137531341167244 0.009884959046625586
1.164654627628325390e+00 0.05231099308056263 0.009884959046625586
1.307574081175288061e+00 0.05805225516094899 0.009884959046625586
1.465670006426758709e+00 0.06442363508721373 0.009884959046625586
1.640316976336095189e+00 0.07149428986597581 0.009884959046625586
1.832987369253480381e+00 0.07934096665797492 0.009884959046625586
2.045252382276270264e+00 0.08804883581643465 0.009884959046625586
2.278780818088674387e+00 0.09771241535346502 0.009884959046625586
2.535335962938174426e+00 0.1084365968689611 0.009884959046625586
2.816769507302801401e+00 0.12033778407775893 0.009884959046625586
3.125012468937819143e+00 0.13354515629298988 0.009884959046625586
3.462062094852924155e+00 0.14820207057988585 0.009884959046625586
3.829964579181183382e+00 0.16446761779946645 0.009884959046625586
4.230792650277835243e+00 0.18251834943190443 0.009884959046625586
4.666617663745462607e+00 0.20255019392306664 0.009884959046625586
5.139475785513011985e+00 0.22478058335487253 0.009884959046625586
5.651327647000985444e+00 0.24945081352303167 0.009884959046625586
6.204011487254777357e+00 0.27682866303920667 0.009884959046625586
6.799189736741649170e+00 0.3072112998861759 0.009884959046625586
7.438289403576844983e+00 0.34092850697468147 0.009884959046625586
8.122437049299705336e+00 0.3783462617131929 0.009884959046625586
8.852389455434039434e+00 0.419870708444391 0.009884959046625586
9.628461705808479820e+00 0.4659525668664682 0.009884959046625586
1.045045492734589132e+01 0.517092024289676 0.009884959046625586
1.131758626733456019e+01 0.5738441648302398 0.009884959046625586
1.222842447742410954e+01 0.6368249944718586 0.009884959046625586
1.318083459720193140e+01 0.7067181273927491 0.009884959046625586
1.417193546953113881e+01 0.7842822061337682 0.009884959046625586
1.519807408244389535e+01 0.8703591361485166 0.009884959046625586
1.625482038589705169e+01 0.9658832241158708 0.009884959046625586
1.733698561871842969e+01 1.0718913192051276 0.009884959046625586
1.848053313657219832e+01 1.1895340673703196 0.009884959046625586
1.971211868417083224e+01 1.3200884008314182 0.009884959046625586
2.097415113141422793e+01 1.4649713983072863 0.009884959046625586
2.226164606924657008e+01 1.625755666443795 0.009884959046625586
2.356922255497253360e+01 1.8041864093920719 0.009884959046625586
2.489117994956968261e+01 2.0022003718155843 0.009884959046625586
2.622158151941228255e+01 2.2219468609395236 0.009884959046625586
2.755434170812167949e+01 2.4658110758226037 0.009884959046625586
2.888331405087490467e+01 2.736439997074672 0.009884959046625586
3.020237658092445088e+01 3.0367711180354604 0.009884959046625586
3.150551204373039127e+01 3.370064329271928 0.009884959046625586
3.278688070874512306e+01 3.739937302478798 0.009884959046625586
3.404088398473096788e+01 4.150404757850477 0.009884959046625586
3.526221797524554802e+01 4.605922041145108 0.009884959046625586
3.644591652420854189e+01 5.1114334834401705 0.009884959046625586
3.758738405730548493e+01 5.672426068491977 0.009884959046625586
3.868241906336632496e+01 6.294988990221888 0.009884959046625586
3.972722931399292889e+01 6.985879746785249 0.009884959046625586
4.071844033776599758e+01 7.752597488629465 0.009884959046625586
4.165309831905521776e+01 8.60346441668451 0.009884959046625586
4.252866873138077608e+01 9.547716114208066 0.009884959046625586
4.334303151410161092e+01 10.59560179277617 0.009884959046625586
4.409447318009573991e+01 11.758495540521581 0.009884959046625586
4.478167598021229878e+01 13.049019780144016 0.009884959046625586
4.540370378724464473e+01 14.481182276745331 0.009884959046625586
4.595998429844839706e+01 16.070528182616385 0.009884959046625586
4.645028695883508618e+01 17.834308769319094 0.009884959046625586
4.687469643247892748e+01 19.791668678535572 0.009884959046625586
4.723358135896570076e+01 21.96385372416547 0.009884959046625586
4.752755886586155754e+01 24.37444150122222 0.009884959046625586
4.775745543585485109e+01 27.04959730463137 0.009884959046625586
4.792426532190319932e+01 30.01835813575592 0.009884959046625586
4.802910785728401777e+01 33.31294787934677 0.009884959046625586
4.807318535680077787e+01 36.96912707195032 0.009884959046625586
4.805774326811182817e+01 41.0265810582719 0.009884959046625586
4.798403429508107365e+01 45.52935074866948 0.009884959046625586
4.785328804999517160e+01 50.526310653356795 0.009884959046625586
4.766668753372580625e+01 56.07169938205458 0.009884959046625586
4.742535355442824141e+01 62.22570836730231 0.009884959046625586
4.713033783004618726e+01 69.0551352016233 0.009884959046625586
4.678262524251559284e+01 76.63410868007462 0.009884959046625586
4.638314538545440513e+01 85.04489341802686 0.009884959046625586
4.593279323683561444e+01 94.37878277775391 0.009884959046625586
4.543245844852424398e+01 104.73708979594508 0.009884959046625586
4.488306242978340777e+01 116.23224686798542 0.009884959046625586
4.428560190142141550e+01 128.9890261253308 0.009884959046625586
4.364119720117605539e+01 143.14589375234786 0.009884959046625586
4.295114294473003014e+01 158.85651294280527 0.009884959046625586
4.221695798366686603e+01 176.2914118095948 0.009884959046625586
4.144043086914317087e+01 195.63983435170647 0.009884959046625586
4.062365643068454801e+01 217.11179456945052 0.009884959046625586
3.976905878438976316e+01 240.9403560239527 0.009884959046625586
3.887939657669703308e+01 267.38416158399497 0.009884959046625586
3.795774752965814969e+01 296.73024081888724 0.009884959046625586
3.700747183533446361e+01 329.2971255097155 0.009884959046625586
3.603254199093994714e+01 365.43830709572546 0.009884959046625586
3.507864267475812170e+01 405.54607358408276 0.009884959046625586
3.410054206461557413e+01 450.05576757004974 0.009884959046625586
3.310091795312618501e+01 499.450511585514 0.009884959046625586
3.208414755492015757e+01 554.2664520663108 0.009884959046625586
3.105469731508396691e+01 615.0985788580505 0.009884959046625586
3.001705423386310301e+01 682.6071834272393 0.009884959046625586
2.897567039436155767e+01 757.525025877192 0.009884959046625586
2.793493386455401151e+01 840.6652885618333 0.009884959046625586
2.689917571624861736e+01 932.9304026284696 0.009884959046625586
2.587271566940311729e+01 1035.3218432956637 0.009884959046625586
2.492478251058424377e+01 1148.9510001873086 0.009884959046625586
2.452002957743796685e+01 1275.051240713013 0.009884959046625586
2.416448164227857376e+01 1414.991297434576 0.009884959046625586
2.385636482452837726e+01 1570.2901247293776 0.009884959046625586
2.359328716593407904e+01 1742.6333860096508 0.009884959046625586
2.351144719686678997e+01 1933.891750455232 0.009884959046625586
2.358065671038345457e+01 2146.141197858406 0.009884959046625586
2.369545289746744388e+01 2381.6855519761607 0.009884959046625586
2.385111443500061768e+01 2643.0814869741084 0.009884959046625586
2.404268390796680066e+01 2933.1662783900483 0.009884959046625586
2.426516091671819453e+01 3255.0885998350564 0.009884959046625586
2.451371454566740482e+01 3612.3426997094302 0.009884959046625586
2.478390546153898555e+01 4008.8063288984645 0.009884959046625586
2.507198489521701390e+01 4448.782831127585 0.009884959046625586
2.537488311849868694e+01 4937.047852839004 0.009884959046625586
2.569050184791421998e+01 5478.901179593945 0.009884959046625586
2.601785974038317661e+01 6080.224261649427 0.009884959046625586
2.635707904934888290e+01 6747.5440531107 0.009884959046625586
2.670965931394581006e+01 7488.10385759003 0.009884959046625586
2.707736956359632785e+01 8309.941949353404 0.009884959046625586
2.746294623085845998e+01 9221.97882333434 0.009884959046625586
2.786951090074004966e+01 10234.114021054527 0.009884959046625586
2.830037729633500021e+01 11357.333583431051 0.009884959046625586
2.875839122583150242e+01 12603.829296797274 0.009884959046625586
2.924592531478916513e+01 13987.131026472387 0.009884959046625586
2.976472641734947189e+01 15522.25357427048 0.009884959046625586
3.031580650399114063e+01 17225.859653987874 0.009884959046625586
3.089892301531105190e+01 19116.440753857038 0.009884959046625586
3.151314629315452720e+01 21214.51784910632 0.009884959046625586
3.215671075763132336e+01 23542.864143224204 0.009884959046625586
3.282709315059938149e+01 26126.752255633317 0.009884959046625586
3.352110529782271442e+01 28994.22853882881 0.009884959046625586
3.423518541079019428e+01 32176.417502507353 0.009884959046625586
3.496499633928366535e+01 35707.859649004626 0.009884959046625586
3.570589171598676614e+01 39626.88638701478 0.009884959046625586
3.645305463606965901e+01 43976.036093027215 0.009884959046625586
3.720158996713536226e+01 48802.515836544335 0.009884959046625586
3.794871987727339757e+01 54158.71378079476 0.009884959046625586
3.876343775221478438e+01 60102.76782070388 0.009884959046625586
3.955170505976303730e+01 66699.19663030129 0.009884959046625586
4.030993296109247126e+01 74019.59996915652 0.009884959046625586
4.103494752525997313e+01 82143.43584919439 0.009884959046625586
4.172398208029989775e+01 91158.88299750836 0.009884959046625586
4.237465887975979939e+01 101163.7979766207 0.009884959046625586
4.298496007799728602e+01 112266.77735108159 0.009884959046625586
4.355319030698890970e+01 124588.33642950082 0.009884959046625586
4.407793206190568469e+01 138262.2173764659 0.009884959046625586
4.455799598121345184e+01 153436.84089300132 0.009884959046625586
4.499236829662003601e+01 170276.91722258978 0.009884959046625586
4.538015714477904794e+01 188965.23396912115 0.009884959046625586
4.573453082461077912e+01 209704.64013232305 0.009884959046625586
4.605163103741708142e+01 232720.2478960412 0.009884959046625586
4.632282016983089079e+01 258261.87606826748 0.009884959046625586
4.654706512433798338e+01 286606.7616948256 0.009884959046625586
4.673107126507759546e+01 318062.5692794119 0.009884959046625586
4.687358725632765299e+01 352970.73027306574 0.009884959046625586
4.696808730369947682e+01 391710.1490809261 0.009884959046625586
4.701291794376362532e+01 434701.3158125035 0.009884959046625586
4.700628528215085566e+01 482410.8704165374 0.009884959046625586
4.694628354591573327e+01 535356.6677410719 0.009884959046625586
4.683092551120773805e+01 594113.3984965039 0.009884959046625586
4.665817527044185908e+01 659318.8271333541 0.009884959046625586
4.642598604333519319e+01 731680.7143427207 0.009884959046625586
4.613234155818342686e+01 811984.4993184009 0.009884959046625586
4.577530652872611228e+01 901101.8251665037 0.009884959046625586
4.535308679125321163e+01 1000000.0 0.009884959046625586
1.089321645349033627e-02 0.001 0.010969857978923836
1.142019124939905490e-02 0.0011097524964120721 0.010969857978923836
1.203692820837005094e-02 0.0012315506032928262 0.010969857978923836
1.276357494713679409e-02 0.001366716356462006 0.010969857978923836
1.362337330418430040e-02 0.0015167168884709225 0.010969857978923836
1.464410479228680714e-02 0.0016831803533309566 0.010969857978923836
1.585853522964456030e-02 0.0018679135990207828 0.010969857978923836
1.730496035990667161e-02 0.002072921779595372 0.010969857978923836
1.902837306319253574e-02 0.002300430119772917 0.010969857978923836
2.108109495232006816e-02 0.0025529080682395165 0.010969857978923836
2.352411131966673785e-02 0.002833096101839324 0.010969857978923836
2.642776819829164431e-02 0.0031440354715915 0.010969857978923836
2.987321893642844867e-02 0.0034891012134067737 0.010969857978923836
3.395338753649663338e-02 0.003872038781812557 0.010969857978923836
3.877442890282640359e-02 0.004297004704320844 0.010969857978923836
4.445675133222379977e-02 0.004768611697714469 0.010969857978923836
5.113645616080503969e-02 0.005291978735958442 0.010969857978923836
5.896657014423565407e-02 0.005872786613189483 0.010969857978923836
6.811832494014991024e-02 0.00651733960488242 0.010969857978923836
7.878246295389172704e-02 0.007232633896483534 0.010969857978923836
9.117052839510032813e-02 0.008026433522257174 0.010969857978923836
1.055162163823857580e-01 0.00890735463861044 0.010969857978923836
1.222170310708951269e-01 0.009884959046625586 0.010969857978923836
1.416082271845192087e-01 0.010969857978923836 0.010969857978923836
1.638544681848821405e-01 0.012173827277396614 0.010969857978923836
1.892985933497104145e-01 0.013509935211980273 0.010969857978923836
2.183142271609312124e-01 0.014992684327860457 0.010969857978923836
2.513080180891300031e-01 0.01663816886076129 0.010969857978923836
2.887222149814639982e-01 0.018464249428955443 0.010969857978923836
3.310375739761027836e-01 0.020490746898158472 0.010969857978923836
3.787765941289014116e-01 0.022739657523579287 0.010969857978923836
4.325072627163935035e-01 0.02523539170434766 0.010969857978923836
4.928469527416559082e-01 0.02800503894183631 0.010969857978923836
5.604668193240168739e-01 0.03107866187782014 0.010969857978923836
6.360965384689114543e-01 0.03448962260405758 0.010969857978923836
7.205291084732704521e-01 0.038274944785163134 0.010969857978923836
8.146260888447088844e-01 0.04247571552536898 0.010969857978923836
9.193226560259704083e-01 0.047137531341167244 0.010969857978923836
1.035632865159593408e+00 0.05231099308056263 0.010969857978923836
1.164654567392221951e+00 0.05805225516094899 0.010969857978923836
1.307573987734681253e+00 0.06442363508721373 0.010969857978923836
1.465669930603840765e+00 0.07149428986597581 0.010969857978923836
1.640316853359212068e+00 0.07934096665797492 0.010969857978923836
1.832987254792649345e+00 0.08804883581643465 0.010969857978923836
2.045252252741923016e+00 0.09771241535346502 0.010969857978923836
2.278780689703475471e+00 0.1084365968689611 0.010969857978923836
2.535335804146876537e+00 0.12033778407775893 0.010969857978923836
2.816769335817334241e+00 0.13354515629298988 0.010969857978923836
3.125012275334151379e+00 0.14820207057988585 0.010969857978923836
3.462061898277884797e+00 0.16446761779946645 0.010969857978923836
3.829964358886370768e+00 0.18251834943190443 0.010969857978923836
4.230792395227468639e+00 0.20255019392306664 0.010969857978923836
4.666617385698665466e+00 0.22478058335487253 0.010969857978923836
5.139475495411750749e+00 0.24945081352303167 0.010969857978923836
5.651327339993342136e+00 0.27682866303920667 0.010969857978923836
6.204011152402538087e+00 0.3072112998861759 0.010969857978923836
6.799189373287323868e+00 0.34092850697468147 0.010969857978923836
7.438289026889052025e+00 0.3783462617131929 0.010969857978923836
8.122436643839524351e+00 0.419870708444391 0.010969857978923836
8.852389031821624954e+00 0.4659525668664682 0.010969857978923836
9.628461260133738264e+00 0.517092024289676 0.010969857978923836
1.045045445812291973e+01 0.5738441648302398 0.010969857978923836
1.131758578885435362e+01 0.6368249944718586 0.010969857978923836
1.222842400655822637e+01 0.7067181273927491 0.010969857978923836
1.318083413294849748e+01 0.7842822061337682 0.010969857978923836
1.417193501945528844e+01 0.8703591361485166 0.010969857978923836
1.519807367517341667e+01 0.9658832241158708 0.010969857978923836
1.625482005021347831e+01 1.0718913192051276 0.010969857978923836
1.733698535961270792e+01 1.1895340673703196 0.010969857978923836
1.848025087740583317e+01 1.3200884008314182 0.010969857978923836
1.971179763806340546e+01 1.4649713983072863 0.010969857978923836
2.097378567236551916e+01 1.625755666443795 0.010969857978923836
2.226122974206092309e+01 1.8041864093920719 0.010969857978923836
2.356874797861343396e+01 2.0022003718155843 0.010969857978923836
2.489063869402178142e+01 2.2219468609395236 0.010969857978923836
2.622096394412811904e+01 2.4658110758226037 0.010969857978923836
2.755363682972280159e+01 2.736439997074672 0.010969857978923836
2.888250938612386776e+01 3.0367711180354604 0.010969857978923836
3.020145794815169893e+01 3.370064329271928 0.010969857978923836
3.150446341056187904e+01 3.739937302478798 0.010969857978923836
3.278568394425013821e+01 4.150404757850477 0.010969857978923836
3.403951867043227253e+01 4.605922041145108 0.010969857978923836
3.526066117610352535e+01 5.1114334834401705 0.010969857978923836
3.644414251712497332e+01 5.672426068491977 0.010969857978923836
3.758536410313681841e+01 6.294988990221888 0.010969857978923836
3.868012110941992177e+01 6.985879746785249 0.010969857978923836
3.972461772654669687e+01 7.752597488629465 0.010969857978923836
4.071547558795074906e+01 8.60346441668451 0.010969857978923836
4.164973666490703863e+01 9.547716114208066 0.010969857978923836
4.252486189669478023e+01 10.59560179277617 0.010969857978923836
4.333872633528668672e+01 11.758495540521581 0.010969857978923836
4.408961123922029657e+01 13.049019780144016 0.010969857978923836
4.477619323666815632e+01 14.481182276745331 0.010969857978923836
4.539753018940066909e+01 16.070528182616385 0.010969857978923836
4.595304337796207506e+01 17.834308769319094 0.010969857978923836
4.644249546384163096e+01 19.791668678535572 0.010969857978923836
4.686596393070242073e+01 21.96385372416547 0.010969857978923836
4.722380991905153280e+01 24.37444150122222 0.010969857978923836
4.751664277779386225e+01 27.04959730463137 0.010969857978923836
4.774528104262693518e+01 30.01835813575592 0.010969857978923836
4.791071101706859281e+01 33.31294787934677 0.010969857978923836
4.801404431017377306e+01 36.96912707195032 0.010969857978923836
4.805647607605892802e+01 41.0265810582719 0.010969857978923836
4.803924562074313798e+01 45.52935074866948 0.010969857978923836
4.796360116096594339e+01 50.526310653356795 0.010969857978923836
4.783077029783590461e+01 56.07169938205458 0.010969857978923836
4.764193761236539615e+01 62.22570836730231 0.010969857978923836
4.739823048932434801e+01 69.0551352016233 0.010969857978923836
4.710071400453985291e+01 76.63410868007462 0.010969857978923836
4.675039538666267447e+01 85.04489341802686 0.010969857978923836
4.634823820879154965e+01 94.37878277775391 0.010969857978923836
4.589518610719432701e+01 104.73708979594508 0.010969857978923836
4.539219545379624066e+01 116.23224686798542 0.010969857978923836
4.484027584124611820e+01 128.9890261253308 0.010969857978923836
4.424053676842039806e+01 143.14589375234786 0.010969857978923836
4.359423809474221656e+01 158.85651294280527 0.010969857978923836
4.290284108225665705e+01 176.2914118095948 0.010969857978923836
4.216805595712255439e+01 195.63983435170647 0.010969857978923836
4.139188118057940358e+01 217.11179456945052 0.010969857978923836
4.057662934530404897e+01 240.9403560239527 0.010969857978923836
3.972493496999732088e+01 267.38416158399497 0.010969857978923836
3.883974100365748683e+01 296.73024081888724 0.010969857978923836
3.792426352213978191e+01 329.2971255097155 0.010969857978923836
3.698242632844672073e+01 365.43830709572546 0.010969857978923836
3.606342678527441592e+01 405.54607358408276 0.010969857978923836
3.511805861286494235e+01 450.05576757004974 0.010969857978923836
3.414808006662399720e+01 499.450511585514 0.010969857978923836
3.315774705729903360e+01 554.2664520663108 0.010969857978923836
3.215143591778318211e+01 615.0985788580505 0.010969857978923836
3.113357858408113898e+01 682.6071834272393 0.010969857978923836
3.010860958483963046e+01 757.525025877192 0.010969857978923836
2.908093771458237953e+01 840.6652885618333 0.010969857978923836
2.805495221850186383e+01 932.9304026284696 0.010969857978923836
2.703506663183416237e+01 1035.3218432956637 0.010969857978923836
2.602579434856491503e+01 1148.9510001873086 0.010969857978923836
2.552261090230685525e+01 1275.051240713013 0.010969857978923836
2.516056773038761207e+01 1414.991297434576 0.010969857978923836
2.484591337044183845e+01 1570.2901247293776 0.010969857978923836
2.457633228677881476e+01 1742.6333860096508 0.010969857978923836
2.434957459745882602e+01 1933.891750455232 0.010969857978923836
2.423527642575126961e+01 2146.141197858406 0.010969857978923836
2.433937233787477439e+01 2381.6855519761607 0.010969857978923836
2.448642025083280416e+01 2643.0814869741084 0.010969857978923836
2.467148034078955376e+01 2933.1662783900483 0.010969857978923836
2.488951410550374632e+01 3255.0885998350564 0.010969857978923836
2.513560102252714046e+01 3612.3426997094302 0.010969857978923836
2.540524288176397860e+01 4008.8063288984645 0.010969857978923836
2.569442649652248178e+01 4448.782831127585 0.010969857978923836
2.599988343150843662e+01 4937.047852839004 0.010969857978923836
2.631937738671693694e+01 5478.901179593945 0.010969857978923836
2.665176267839582280e+01 6080.224261649427 0.010969857978923836
2.699702754824551576e+01 6747.5440531107 0.010969857978923836
2.735662311538209579e+01 7488.10385759003 0.010969857978923836
2.773220661503788165e+01 8309.941949353404 0.010969857978923836
2.812649036315307427e+01 9221.97882333434 0.010969857978923836
2.854258801708131443e+01 10234.114021054527 0.010969857978923836
2.898383581690981714e+01 11357.333583431051 0.010969857978923836
2.945292098116527768e+01 12603.829296797274 0.010969857978923836
2.995214863324394372e+01 13987.131026472387 0.010969857978923836
3.048312013212659011e+01 15522.25357427048 0.010969857978923836
3.104653867133650991e+01 17225.859653987874 0.010969857978923836
3.164182482176273581e+01 19116.440753857038 0.010969857978923836
3.226763255070004988e+01 21214.51784910632 0.010969857978923836
3.292172480252779820e+01 23542.864143224204 0.010969857978923836
3.360107457787398744e+01 26126.752255633317 0.010969857978923836
3.430198410789672891e+01 28994.22853882881 0.010969857978923836
3.502046413734337449e+01 32176.417502507353 0.010969857978923836
3.575163150621690278e+01 35707.859649004626 0.010969857978923836
3.649051433462160077e+01 39626.88638701478 0.010969857978923836
3.723201293804985568e+01 43976.036093027215 0.010969857978923836
3.797380981663101807e+01 48802.515836544335 0.010969857978923836
3.878329018466916978e+01 54158.71378079476 0.010969857978923836
3.956736011283784649e+01 60102.76782070388 0.010969857978923836
4.032224420317520241e+01 66699.19663030129 0.010969857978923836
4.104461013372033307e+01 74019.59996915652 0.010969857978923836
4.173155834747059600e+01 82143.43584919439 0.010969857978923836
4.238060040448175414e+01 91158.88299750836 0.010969857978923836
4.298962727450708599e+01 101163.7979766207 0.010969857978923836
4.355686904776220558e+01 112266.77735108159 0.010969857978923836
4.408084747768256761e+01 124588.33642950082 0.010969857978923836
4.456032428425009329e+01 138262.2173764659 0.010969857978923836
4.499424615260538474e+01 153436.84089300132 0.010969857978923836
4.538168999750436683e+01 170276.91722258978 0.010969857978923836
4.572180884831300318e+01 188965.23396912115 0.010969857978923836
4.602837781020217278e+01 209704.64013232305 0.010969857978923836
4.629876729537512858e+01 232720.2478960412 0.010969857978923836
4.652265222728200200e+01 258261.87606826748 0.010969857978923836
4.669886486241722423e+01 286606.7616948256 0.010969857978923836
4.683387311457314439e+01 318062.5692794119 0.010969857978923836
4.692766451513424641e+01 352970.73027306574 0.010969857978923836
4.697240570946939897e+01 391710.1490809261 0.010969857978923836
4.696623875015004046e+01 434701.3158125035 0.010969857978923836
4.690717494622273875e+01 482410.8704165374 0.010969857978923836
4.679313532142342780e+01 535356.6677410719 0.010969857978923836
4.662199220936379618e+01 594113.3984965039 0.010969857978923836
4.639161253062157186e+01 659318.8271333541 0.010969857978923836
4.609990518212765664e+01 731680.7143427207 0.010969857978923836
4.574487186101026737e+01 811984.4993184009 0.010969857978923836
4.532466694970526788e+01 901101.8251665037 0.010969857978923836
4.483766004691814544e+01 1000000.0 0.010969857978923836
1.043944427436347203e-02 0.001 0.012173827277396614
1.089323057311944974e-02 0.0011097524964120721 0.012173827277396614
1.142014862020976872e-02 0.0012315506032928262 0.012173827277396614
1.203698750844011192e-02 0.001366716356462006 0.012173827277396614
1.276354188150811107e-02 0.0015167168884709225 0.012173827277396614
1.362336989546417305e-02 0.0016831803533309566 0.012173827277396614
1.464409557330788487e-02 0.0018679135990207828 0.012173827277396614
1.585853504318031695e-02 0.002072921779595372 0.012173827277396614
1.730496516376013594e-02 0.002300430119772917 0.012173827277396614
1.902837100773068640e-02 0.0025529080682395165 0.012173827277396614
2.108111505188878243e-02 0.002833096101839324 0.012173827277396614
2.352409114873588170e-02 0.0031440354715915 0.012173827277396614
2.642776945290874202e-02 0.0034891012134067737 0.012173827277396614
2.987320160501831176e-02 0.003872038781812557 0.012173827277396614
3.395339816177671971e-02 0.004297004704320844 0.012173827277396614
3.877442267916886981e-02 0.004768611697714469 0.012173827277396614
4.445675667144025761e-02 0.005291978735958442 0.012173827277396614
5.113645407115732788e-02 0.005872786613189483 0.012173827277396614
5.896656874591659631e-02 0.00651733960488242 0.012173827277396614
6.811832312360485697e-02 0.007232633896483534 0.012173827277396614
7.878246454760932937e-02 0.008026433522257174 0.012173827277396614
9.117053510333249233e-02 0.00890735463861044 0.012173827277396614
1.055162097729824278e-01 0.009884959046625586 0.012173827277396614
1.222170255085067159e-01 0.010969857978923836 0.012173827277396614
1.416082176688466254e-01 0.012173827277396614 0.012173827277396614
1.638544625503233487e-01 0.013509935211980273 0.012173827277396614
1.892985821477616015e-01 0.014992684327860457 0.012173827277396614
2.183142199675353057e-01 0.01663816886076129 0.012173827277396614
2.513080040788333025e-01 0.018464249428955443 0.012173827277396614
2.887221932693466164e-01 0.020490746898158472 0.012173827277396614
3.310375364002771659e-01 0.022739657523579287 0.012173827277396614
3.787765643608813071e-01 0.02523539170434766 0.012173827277396614
4.325072292268496432e-01 0.02800503894183631 0.012173827277396614
4.928469074468164735e-01 0.03107866187782014 0.012173827277396614
5.604667728197842980e-01 0.03448962260405758 0.012173827277396614
6.360964735462547592e-01 0.038274944785163134 0.012173827277396614
7.205290566363489191e-01 0.04247571552536898 0.012173827277396614
8.146260159554927771e-01 0.047137531341167244 0.012173827277396614
9.193225845580608180e-01 0.05231099308056263 0.012173827277396614
1.035632797536973682e+00 0.05805225516094899 0.012173827277396614
1.164654466193595139e+00 0.06442363508721373 0.012173827277396614
1.307573891513801545e+00 0.07149428986597581 0.012173827277396614
1.465669808373629923e+00 0.07934096665797492 0.012173827277396614
1.640316739405893287e+00 0.08804883581643465 0.012173827277396614
1.832987118310645425e+00 0.09771241535346502 0.012173827277396614
2.045252103203009764e+00 0.1084365968689611 0.012173827277396614
2.278780513256559725e+00 0.12033778407775893 0.012173827277396614
2.535335606921051088e+00 0.13354515629298988 0.012173827277396614
2.816769127269580508e+00 0.14820207057988585 0.012173827277396614
3.125012038973434603e+00 0.16446761779946645 0.012173827277396614
3.462061638734197366e+00 0.18251834943190443 0.012173827277396614
3.829964081713922663e+00 0.20255019392306664 0.012173827277396614
4.230792097135871899e+00 0.22478058335487253 0.012173827277396614
4.666617058092457526e+00 0.24945081352303167 0.012173827277396614
5.139475130467192621e+00 0.27682866303920667 0.012173827277396614
5.651326941456115804e+00 0.3072112998861759 0.012173827277396614
6.204010738463964003e+00 0.34092850697468147 0.012173827277396614
6.799188930786039364e+00 0.3783462617131929 0.012173827277396614
7.438288547644206439e+00 0.419870708444391 0.012173827277396614
8.122436133938332858e+00 0.4659525668664682 0.012173827277396614
8.852388488758416329e+00 0.517092024289676 0.012173827277396614
9.628460703448954661e+00 0.5738441648302398 0.012173827277396614
1.045045388775464090e+01 0.6368249944718586 0.012173827277396614
1.131758521250521099e+01 0.7067181273927491 0.012173827277396614
1.222842342993370579e+01 0.7842822061337682 0.012173827277396614
1.318083355987765870e+01 0.8703591361485166 0.012173827277396614
1.417193448548293588e+01 0.9658832241158708 0.012173827277396614
1.519807318395121065e+01 1.0718913192051276 0.012173827277396614
1.625481962751872089e+01 1.1895340673703196 0.012173827277396614
1.733698505191937045e+01 1.3200884008314182 0.012173827277396614
1.847990350304061380e+01 1.4649713983072863 0.012173827277396614
1.971140252359169054e+01 1.625755666443795 0.012173827277396614
2.097333590529175851e+01 1.8041864093920719 0.012173827277396614
2.226071738568744607e+01 2.0022003718155843 0.012173827277396614
2.356816395718069046e+01 2.2219468609395236 0.012173827277396614
2.488997262413279188e+01 2.4658110758226037 0.012173827277396614
2.622020397620994103e+01 2.736439997074672 0.012173827277396614
2.755276946306689467e+01 3.0367711180354604 0.012173827277396614
2.888151924833153927e+01 3.370064329271928 0.012173827277396614
3.020032762966408413e+01 3.739937302478798 0.012173827277396614
3.150317318470376549e+01 4.150404757850477 0.012173827277396614
3.278421153753905060e+01 4.605922041145108 0.012173827277396614
3.403783898880102043e+01 5.1114334834401705 0.012173827277396614
3.525874602418237913e+01 5.672426068491977 0.012173827277396614
3.644196032612882163e+01 6.294988990221888 0.012173827277396614
3.758287956873869007e+01 6.985879746785249 0.012173827277396614
3.867729489134934795e+01 7.752597488629465 0.012173827277396614
3.972140610908354574e+01 8.60346441668451 0.012173827277396614
4.071183008850679386e+01 9.547716114208066 0.012173827277396614
4.164560367883923675e+01 10.59560179277617 0.012173827277396614
4.252018230377478858e+01 11.758495540521581 0.012173827277396614
4.333343507157582053e+01 13.049019780144016 0.012173827277396614
4.408363689765187843e+01 14.481182276745331 0.012173827277396614
4.476945762107489202e+01 16.070528182616385 0.012173827277396614
4.538994788294754557e+01 17.834308769319094 0.012173827277396614
4.594452130857103356e+01 19.791668678535572 0.012173827277396614
4.643293249849666182e+01 21.96385372416547 0.012173827277396614
4.685525050428172733e+01 24.37444150122222 0.012173827277396614
4.721182773355474893e+01 27.04959730463137 0.012173827277396614
4.750326461094164188e+01 30.01835813575592 0.012173827277396614
4.773037074810059721e+01 33.31294787934677 0.012173827277396614
4.789412374650594728e+01 36.96912707195032 0.012173827277396614
4.799562712757785476e+01 41.0265810582719 0.012173827277396614
4.803606904700908586e+01 45.52935074866948 0.012173827277396614
4.801668357909882445e+01 50.526310653356795 0.012173827277396614
4.793871638554040970e+01 56.07169938205458 0.012173827277396614
4.780339636960867722e+01 62.22570836730231 0.012173827277396614
4.761191478532539634e+01 69.0551352016233 0.012173827277396614
4.736541299457828558e+01 76.63410868007462 0.012173827277396614
4.706497970794433883e+01 85.04489341802686 0.012173827277396614
4.671165828668051034e+01 94.37878277775391 0.012173827277396614
4.630646417976468854e+01 104.73708979594508 0.012173827277396614
4.585041223320239823e+01 116.23224686798542 0.012173827277396614
4.534455295755106619e+01 128.9890261253308 0.012173827277396614
4.479001626505318967e+01 143.14589375234786 0.012173827277396614
4.418806030138323848e+01 158.85651294280527 0.012173827277396614
4.354012212066578513e+01 176.2914118095948 0.012173827277396614
4.284786590674173823e+01 195.63983435170647 0.012173827277396614
4.211322364102659321e+01 217.11179456945052 0.012173827277396614
4.133842269194238384e+01 240.9403560239527 0.012173827277396614
4.052599528336435242e+01 267.38416158399497 0.012173827277396614
3.967876631881470928e+01 296.73024081888724 0.012173827277396614
3.879981905264565256e+01 329.2971255097155 0.012173827277396614
3.789305126134573243e+01 365.43830709572546 0.012173827277396614
3.701150331229155910e+01 405.54607358408276 0.012173827277396614
3.610163973143669836e+01 450.05576757004974 0.012173827277396614
3.516423385546623592e+01 499.450511585514 0.012173827277396614
3.420340939362945676e+01 554.2664520663108 0.012173827277396614
3.322344079320163956e+01 615.0985788580505 0.012173827277396614
3.222869262439003535e+01 682.6071834272393 0.012173827277396614
3.122356902691058522e+01 757.525025877192 0.012173827277396614
3.021248598918181827e+01 840.6652885618333 0.012173827277396614
2.919987630922756949e+01 932.9304026284696 0.012173827277396614
2.819023103240407835e+01 1035.3218432956637 0.012173827277396614
2.718817242603780926e+01 1148.9510001873086 0.012173827277396614
2.654183667845617478e+01 1275.051240713013 0.012173827277396614
2.617360125223159528e+01 1414.991297434576 0.012173827277396614
2.585238356702569007e+01 1570.2901247293776 0.012173827277396614
2.557599442731894968e+01 1742.6333860096508 0.012173827277396614
2.534226429925470470e+01 1933.891750455232 0.012173827277396614
2.514916722852680664e+01 2146.141197858406 0.012173827277396614
2.502630249774284010e+01 2381.6855519761607 0.012173827277396614
2.516270555718725888e+01 2643.0814869741084 0.012173827277396614
2.533893209661040657e+01 2933.1662783900483 0.012173827277396614
2.554999761870395147e+01 3255.0885998350564 0.012173827277396614
2.579105083841464108e+01 3612.3426997094302 0.012173827277396614
2.605750419293541853e+01 4008.8063288984645 0.012173827277396614
2.634520315431780091e+01 4448.782831127585 0.012173827277396614
2.665084084061025393e+01 4937.047852839004 0.012173827277396614
2.697206540636899774e+01 5478.901179593945 0.012173827277396614
2.730761311474158504e+01 6080.224261649427 0.012173827277396614
2.765737438338240040e+01 6747.5440531107 0.012173827277396614
2.802273115742623233e+01 7488.10385759003 0.012173827277396614
2.840522711658858057e+01 8309.941949353404 0.012173827277396614
2.880750361513334212e+01 9221.97882333434 0.012173827277396614
2.923265896505804662e+01 10234.114021054527 0.012173827277396614
2.968383015614161380e+01 11357.333583431051 0.012173827277396614
3.016359772871093625e+01 12603.829296797274 0.012173827277396614
3.067406227399252927e+01 13987.131026472387 0.012173827277396614
3.121659225615290012e+01 15522.25357427048 0.012173827277396614
3.179148745703288981e+01 17225.859653987874 0.012173827277396614
3.239775906736780797e+01 19116.440753857038 0.012173827277396614
3.303358751518147329e+01 21214.51784910632 0.012173827277396614
3.369622912013283411e+01 23542.864143224204 0.012173827277396614
3.438214273237327490e+01 26126.752255633317 0.012173827277396614
3.508714714472146312e+01 28994.22853882881 0.012173827277396614
3.580683315711206660e+01 32176.417502507353 0.012173827277396614
3.653586506612463580e+01 35707.859649004626 0.012173827277396614
3.726901096882314590e+01 39626.88638701478 0.012173827277396614
3.800439321062125941e+01 43976.036093027215 0.012173827277396614
3.880749733362542031e+01 48802.515836544335 0.012173827277396614
3.958645626500259596e+01 54158.71378079476 0.012173827277396614
4.033725966190235823e+01 60102.76782070388 0.012173827277396614
4.105638730484589161e+01 66699.19663030129 0.012173827277396614
4.174078071007762247e+01 74019.59996915652 0.012173827277396614
4.238781851346745810e+01 82143.43584919439 0.012173827277396614
4.299528162893663108e+01 91158.88299750836 0.012173827277396614
4.356130960183245548e+01 101163.7979766207 0.012173827277396614
4.408435065671549324e+01 112266.77735108159 0.012173827277396614
4.456310674491613355e+01 124588.33642950082 0.012173827277396614
4.499647674082186910e+01 138262.2173764659 0.012173827277396614
4.538349904407201763e+01 153436.84089300132 0.012173827277396614
4.572329611117903880e+01 170276.91722258978 0.012173827277396614
4.601502235410878683e+01 188965.23396912115 0.012173827277396614
4.627290230987066622e+01 209704.64013232305 0.012173827277396614
4.649592395919122367e+01 232720.2478960412 0.012173827277396614
4.667175155367430506e+01 258261.87606826748 0.012173827277396614
4.679905682679345347e+01 286606.7616948256 0.012173827277396614
4.688376952597656100e+01 318062.5692794119 0.012173827277396614
4.692771017782015264e+01 352970.73027306574 0.012173827277396614
4.692142054114984973e+01 391710.1490809261 0.012173827277396614
4.686284413150964667e+01 434701.3158125035 0.012173827277396614
4.674981316144191368e+01 482410.8704165374 0.012173827277396614
4.658010018421988008e+01 535356.6677410719 0.012173827277396614
4.635147209971737681e+01 594113.3984965039 0.012173827277396614
4.606174444446310901e+01 659318.8271333541 0.012173827277396614
4.570883665614903180e+01 731680.7143427207 0.012173827277396614
4.529083237283968089e+01 811984.4993184009 0.012173827277396614
4.480604555302180358e+01 901101.8251665037 0.012173827277396614
4.425308690467273465e+01 1000000.0 0.012173827277396614
1.004481246051611501e-02 0.001 0.013509935211980273
1.043946816388333781e-02 0.0011097524964120721 0.013509935211980273
1.089318590042360688e-02 0.0012315506032928262 0.013509935211980273
1.142010640631979657e-02 0.001366716356462006 0.013509935211980273
1.203697058154873552e-02 0.0015167168884709225 0.013509935211980273
1.276356541524018701e-02 0.0016831803533309566 0.013509935211980273
1.362332024500954690e-02 0.0018679135990207828 0.013509935211980273
1.464412342106984413e-02 0.002072921779595372 0.013509935211980273
1.585853560412680066e-02 0.002300430119772917 0.013509935211980273
1.730494587657496752e-02 0.0025529080682395165 0.013509935211980273
1.902832878309979395e-02 0.002833096101839324 0.013509935211980273
2.108110687174901549e-02 0.0031440354715915 0.013509935211980273
2.352410477273760708e-02 0.0034891012134067737 0.013509935211980273
2.642776306071871820e-02 0.003872038781812557 0.013509935211980273
2.987319904207942287e-02 0.004297004704320844 0.013509935211980273
3.395340330764735903e-02 0.004768611697714469 0.013509935211980273
3.877443066027382035e-02 0.005291978735958442 0.013509935211980273
4.445675353171219674e-02 0.005872786613189483 0.013509935211980273
5.113645796171716745e-02 0.00651733960488242 0.013509935211980273
5.896656141022795644e-02 0.007232633896483534 0.013509935211980273
6.811832222800794090e-02 0.008026433522257174 0.013509935211980273
7.878246077819484050e-02 0.00890735463861044 0.013509935211980273
9.117053222816365321e-02 0.009884959046625586 0.013509935211980273
1.055162052347141804e-01 0.010969857978923836 0.013509935211980273
1.222170112741744474e-01 0.012173827277396614 0.013509935211980273
1.416082027686447475e-01 0.013509935211980273 0.013509935211980273
1.638544421526395845e-01 0.014992684327860457 0.013509935211980273
1.892985660263988568e-01 0.01663816886076129 0.013509935211980273
2.183141970232089502e-01 0.018464249428955443 0.013509935211980273
2.513079775333418864e-01 0.020490746898158472 0.013509935211980273
2.887221679169471034e-01 0.022739657523579287 0.013509935211980273
3.310375042026922898e-01 0.02523539170434766 0.013509935211980273
3.787765274870132370e-01 0.02800503894183631 0.013509935211980273
4.325071877777773577e-01 0.03107866187782014 0.013509935211980273
4.928468631146812329e-01 0.03448962260405758 0.013509935211980273
5.604667227701755072e-01 0.038274944785163134 0.013509935211980273
6.360964237567844348e-01 0.04247571552536898 0.013509935211980273
7.205289879925040886e-01 0.047137531341167244 0.013509935211980273
8.146259356936418339e-01 0.05231099308056263 0.013509935211980273
9.193225010974349631e-01 0.05805225516094899 0.013509935211980273
1.035632691136411543e+00 0.06442363508721373 0.013509935211980273
1.164654355057395119e+00 0.07149428986597581 0.013509935211980273
1.307573767973401635e+00 0.07934096665797492 0.013509935211980273
1.465669675682450102e+00 0.08804883581643465 0.013509935211980273
1.640316576050919739e+00 0.09771241535346502 0.013509935211980273
1.832986951065318282e+00 0.1084365968689611 0.013509935211980273
2.045251904225013906e+00 0.12033778407775893 0.013509935211980273
2.278780287548324068e+00 0.13354515629298988 0.013509935211980273
2.535335373696109507e+00 0.14820207057988585 0.013509935211980273
2.816768859639025901e+00 0.16446761779946645 0.013509935211980273
3.125011754702137878e+00 0.18251834943190443 0.013509935211980273
3.462061323418383463e+00 0.20255019392306664 0.013509935211980273
3.829963732589030556e+00 0.22478058335487253 0.013509935211980273
4.230791715892852523e+00 0.24945081352303167 0.013509935211980273
4.666616647680966956e+00 0.27682866303920667 0.013509935211980273
5.139474687071410308e+00 0.3072112998861759 0.013509935211980273
5.651326468679820358e+00 0.34092850697468147 0.013509935211980273
6.204010212582705464e+00 0.3783462617131929 0.013509935211980273
6.799188372724568552e+00 0.419870708444391 0.013509935211980273
7.438287955736476498e+00 0.4659525668664682 0.013509935211980273
8.122435510977940254e+00 0.517092024289676 0.013509935211980273
8.852387828333231568e+00 0.5738441648302398 0.013509935211980273
9.628460019835509698e+00 0.6368249944718586 0.013509935211980273
1.045045317722989076e+01 0.7067181273927491 0.013509935211980273
1.131758448667298111e+01 0.7842822061337682 0.013509935211980273
1.222842271125190727e+01 0.8703591361485166 0.013509935211980273
1.318083286259036235e+01 0.9658832241158708 0.013509935211980273
1.417193380960416604e+01 1.0718913192051276 0.013509935211980273
1.519807257459307870e+01 1.1895340673703196 0.013509935211980273
1.625481911145461567e+01 1.3200884008314182 0.013509935211980273
1.733698468011619553e+01 1.4649713983072863 0.013509935211980273
1.847947603914013825e+01 1.625755666443795 0.013509935211980273
1.971091633575875335e+01 1.8041864093920719 0.013509935211980273
2.097278247168439691e+01 2.0022003718155843 0.013509935211980273
2.226008695435200124e+01 2.2219468609395236 0.013509935211980273
2.356744536634445808e+01 2.4658110758226037 0.013509935211980273
2.488915310590840946e+01 2.736439997074672 0.013509935211980273
2.621926895836720561e+01 3.0367711180354604 0.013509935211980273
2.755170233916005884e+01 3.370064329271928 0.013509935211980273
2.888030114880952226e+01 3.739937302478798 0.013509935211980273
3.019893714277278818e+01 4.150404757850477 0.013509935211980273
3.150158605767370901e+01 4.605922041145108 0.013509935211980273
3.278240041036950458e+01 5.1114334834401705 0.013509935211980273
3.403577304820223759e+01 5.672426068491977 0.013509935211980273
3.525639066177104297e+01 6.294988990221888 0.013509935211980273
3.643927675885818473e+01 6.985879746785249 0.013509935211980273
3.757982449613264464e+01 7.752597488629465 0.013509935211980273
3.867382005814128121e+01 8.60346441668451 0.013509935211980273
3.971745792140531961e+01 9.547716114208066 0.013509935211980273
4.070734915883904392e+01 10.59560179277617 0.013509935211980273
4.164052439108355941e+01 11.758495540521581 0.013509935211980273
4.251443232962193264e+01 13.049019780144016 0.013509935211980273
4.332693492355046061e+01 14.481182276745331 0.013509935211980273
4.407629942590207861e+01 16.070528182616385 0.013509935211980273
4.476118753791012495e+01 17.834308769319094 0.013509935211980273
4.538064128648606044e+01 19.791668678535572 0.013509935211980273
4.593406522765611300e+01 21.96385372416547 0.013509935211980273
4.642120448961438228e+01 24.37444150122222 0.013509935211980273
4.684211832502406736e+01 27.04959730463137 0.013509935211980273
4.719714914611888190e+01 30.01835813575592 0.013509935211980273
4.748688736683727996e+01 33.31294787934677 0.013509935211980273
4.771213285601314169e+01 36.96912707195032 0.013509935211980273
4.787385412740785284e+01 41.0265810582719 0.013509935211980273
4.797314679747719879e+01 45.52935074866948 0.013509935211980273
4.801119304359602324e+01 50.526310653356795 0.013509935211980273
4.798922386246196936e+01 56.07169938205458 0.013509935211980273
4.790848600607130692e+01 62.22570836730231 0.013509935211980273
4.777021528768702296e+01 69.0551352016233 0.013509935211980273
4.757561774949974875e+01 76.63410868007462 0.013509935211980273
4.732585995991763639e+01 85.04489341802686 0.013509935211980273
4.702206929701945626e+01 94.37878277775391 0.013509935211980273
4.666534470908206345e+01 104.73708979594508 0.013509935211980273
4.625677795798193159e+01 116.23224686798542 0.013509935211980273
4.579748471588985836e+01 128.9890261253308 0.013509935211980273
4.528864418583665952e+01 143.14589375234786 0.013509935211980273
4.473154498198682205e+01 158.85651294280527 0.013509935211980273
4.412763396141492933e+01 176.2914118095948 0.013509935211980273
4.347856358730361137e+01 195.63983435170647 0.013509935211980273
4.278623247155892528e+01 217.11179456945052 0.013509935211980273
4.205281325735931119e+01 240.9403560239527 0.013509935211980273
4.128076246108389569e+01 267.38416158399497 0.013509935211980273
4.047280864280257617e+01 296.73024081888724 0.013509935211980273
3.963191833072210812e+01 329.2971255097155 0.013509935211980273
3.876199324012134184e+01 365.43830709572546 0.013509935211980273
3.792025713559055333e+01 405.54607358408276 0.013509935211980273
3.704849449700068220e+01 450.05576757004974 0.013509935211980273
3.614641799021276114e+01 499.450511585514 0.013509935211980273
3.521800869406208534e+01 554.2664520663108 0.013509935211980273
3.426742758269176647e+01 615.0985788580505 0.013509935211980273
3.329895965722572271e+01 682.6071834272393 0.013509935211980273
3.231696628727384990e+01 757.525025877192 0.013509935211980273
3.132585818300175973e+01 840.6652885618333 0.013509935211980273
3.033009895635457553e+01 932.9304026284696 0.013509935211980273
2.933424359675400339e+01 1035.3218432956637 0.013509935211980273
2.834300810061510489e+01 1148.9510001873086 0.013509935211980273
2.757397442412678146e+01 1275.051240713013 0.013509935211980273
2.720006269040471025e+01 1414.991297434576 0.013509935211980273
2.687246395639695606e+01 1570.2901247293776 0.013509935211980273
2.658916689006576206e+01 1742.6333860096508 0.013509935211980273
2.634813675318652670e+01 1933.891750455232 0.013509935211980273
2.614749464416833646e+01 2146.141197858406 0.013509935211980273
2.598572619134159467e+01 2381.6855519761607 0.013509935211980273
2.587902764109359310e+01 2643.0814869741084 0.013509935211980273
2.604435841803438834e+01 2933.1662783900483 0.013509935211980273
2.624621368014984313e+01 3255.0885998350564 0.013509935211980273
2.647984638180150441e+01 3612.3426997094302 0.013509935211980273
2.674060407058556876e+01 4008.8063288984645 0.013509935211980273
2.702443350342561246e+01 4448.782831127585 0.013509935211980273
2.732800770859873296e+01 4937.047852839004 0.013509935211980273
2.764892332736597425e+01 5478.901179593945 0.013509935211980273
2.798584263329028232e+01 6080.224261649427 0.013509935211980273
2.833858676444965141e+01 6747.5440531107 0.013509935211980273
2.870845870915621489e+01 7488.10385759003 0.013509935211980273
2.909686514934786317e+01 8309.941949353404 0.013509935211980273
2.950633023320416370e+01 9221.97882333434 0.013509935211980273
2.993988050811543289e+01 10234.114021054527 0.013509935211980273
3.040036125919134946e+01 11357.333583431051 0.013509935211980273
3.089016371825786322e+01 12603.829296797274 0.013509935211980273
3.141109311641590551e+01 13987.131026472387 0.013509935211980273
3.196420388706712146e+01 15522.25357427048 0.013509935211980273
3.254930683658003687e+01 17225.859653987874 0.013509935211980273
3.316494561179861478e+01 19116.440753857038 0.013509935211980273
3.380878745330070956e+01 21214.51784910632 0.013509935211980273
3.447756670133784240e+01 23542.864143224204 0.013509935211980273
3.516723821716104936e+01 26126.752255633317 0.013509935211980273
3.587320519414873843e+01 28994.22853882881 0.013509935211980273
3.659059791826616248e+01 32176.417502507353 0.013509935211980273
3.731379857997526273e+01 35707.859649004626 0.013509935211980273
3.804178681235178772e+01 39626.88638701478 0.013509935211980273
3.883697667129439424e+01 43976.036093027215 0.013509935211980273
3.960972849485161618e+01 48802.515836544335 0.013509935211980273
4.035556274050381376e+01 54158.71378079476 0.013509935211980273
4.107073823916852007e+01 60102.76782070388 0.013509935211980273
4.175200782148649381e+01 66699.19663030129 0.013509935211980273
4.239659116682287276e+01 74019.59996915652 0.013509935211980273
4.300213686374659972e+01 82143.43584919439 0.013509935211980273
4.356667523232184891e+01 91158.88299750836 0.013509935211980273
4.408856524728419402e+01 101163.7979766207 0.013509935211980273
4.456643642019544416e+01 112266.77735108159 0.013509935211980273
4.499912922115510128e+01 124588.33642950082 0.013509935211980273
4.538563532890821506e+01 138262.2173764659 0.013509935211980273
4.572503983323709065e+01 153436.84089300132 0.013509935211980273
4.601646755635695030e+01 170276.91722258978 0.013509935211980273
4.625903455656310115e+01 188965.23396912115 0.013509935211980273
4.646720603644115499e+01 209704.64013232305 0.013509935211980273
4.664209751123676995e+01 232720.2478960412 0.013509935211980273
4.676898656369399276e+01 258261.87606826748 0.013509935211980273
4.684636593310014518e+01 286606.7616948256 0.013509935211980273
4.687926643350908051e+01 318062.5692794119 0.013509935211980273
4.687206988371126926e+01 352970.73027306574 0.013509935211980273
4.681332761503652051e+01 391710.1490809261 0.013509935211980273
4.670080038722559124e+01 434701.3158125035 0.013509935211980273
4.653216584283448753e+01 482410.8704165374 0.013509935211980273
4.630508327865629781e+01 535356.6677410719 0.013509935211980273
4.601725981750909256e+01 594113.3984965039 0.013509935211980273
4.566651277924346886e+01 659318.8271333541 0.013509935211980273
4.525083560008606298e+01 731680.7143427207 0.013509935211980273
4.476846523318427984e+01 811984.4993184009 0.013509935211980273
4.421794964488199042e+01 901101.8251665037 0.013509935211980273
4.359822204863837669e+01 1000000.0 0.013509935211980273
9.697605239317607165e-03 0.001 0.014992684327860457
1.004488039229498898e-02 0.0011097524964120721 0.014992684327860457
1.043948869575512910e-02 0.0012315506032928262 0.014992684327860457
1.089324826482344737e-02 0.001366716356462006 0.014992684327860457
1.142016164998681249e-02 0.0015167168884709225 0.014992684327860457
1.203700513211558056e-02 0.0016831803533309566 0.014992684327860457
1.276358504298919470e-02 0.0018679135990207828 0.014992684327860457
1.362337333151028389e-02 0.002072921779595372 0.014992684327860457
1.464412703011169943e-02 0.002300430119772917 0.014992684327860457
1.585853450369999890e-02 0.0025529080682395165 0.014992684327860457
1.730494000705929195e-02 0.002833096101839324 0.014992684327860457
1.902833092999517764e-02 0.0031440354715915 0.014992684327860457
2.108110867869258942e-02 0.0034891012134067737 0.014992684327860457
2.352409283695463399e-02 0.003872038781812557 0.014992684327860457
2.642776848466891690e-02 0.004297004704320844 0.014992684327860457
2.987320861810896511e-02 0.004768611697714469 0.014992684327860457
3.395340093609509891e-02 0.005291978735958442 0.014992684327860457
3.877443226733445075e-02 0.005872786613189483 0.014992684327860457
4.445675065716284818e-02 0.00651733960488242 0.014992684327860457
5.113646303322311876e-02 0.007232633896483534 0.014992684327860457
5.896657210479894912e-02 0.008026433522257174 0.014992684327860457
6.811831493347161870e-02 0.00890735463861044 0.014992684327860457
7.878245937596062287e-02 0.009884959046625586 0.014992684327860457
9.117053361524653232e-02 0.010969857978923836 0.014992684327860457
1.055162047620520488e-01 0.012173827277396614 0.014992684327860457
1.222170005091005179e-01 0.013509935211980273 0.014992684327860457
1.416081886830433401e-01 0.014992684327860457 0.014992684327860457
1.638544233754262169e-01 0.01663816886076129 0.014992684327860457
1.892985469684470845e-01 0.018464249428955443 0.014992684327860457
2.183141702856924160e-01 0.020490746898158472 0.014992684327860457
2.513079525643543422e-01 0.022739657523579287 0.014992684327860457
2.887221320509517630e-01 0.02523539170434766 0.014992684327860457
3.310374653919060384e-01 0.02800503894183631 0.014992684327860457
3.787764837770316584e-01 0.03107866187782014 0.014992684327860457
4.325071386763708614e-01 0.03448962260405758 0.014992684327860457
4.928468025338632041e-01 0.038274944785163134 0.014992684327860457
5.604666603607001418e-01 0.04247571552536898 0.014992684327860457
6.360963420963755555e-01 0.047137531341167244 0.014992684327860457
7.205289006950583719e-01 0.05231099308056263 0.014992684327860457
8.146258472685538043e-01 0.05805225516094899 0.014992684327860457
9.193223933175422857e-01 0.06442363508721373 0.014992684327860457
1.035632572121840900e+00 0.07149428986597581 0.014992684327860457
1.164654222365355540e+00 0.07934096665797492 0.014992684327860457
1.307573624687264457e+00 0.08804883581643465 0.014992684327860457
1.465669507264058868e+00 0.09771241535346502 0.014992684327860457
1.640316398600466297e+00 0.1084365968689611 0.014992684327860457
1.832986726262268107e+00 0.12033778407775893 0.014992684327860457
2.045251672710161284e+00 0.13354515629298988 0.014992684327860457
2.278780032976435166e+00 0.14820207057988585 0.014992684327860457
2.535335090183759021e+00 0.16446761779946645 0.014992684327860457
2.816768559741924527e+00 0.18251834943190443 0.014992684327860457
3.125011409411035501e+00 0.20255019392306664 0.014992684327860457
3.462060942081684356e+00 0.22478058335487253 0.014992684327860457
3.829963323032238076e+00 0.24945081352303167 0.014992684327860457
4.230791256236294373e+00 0.27682866303920667 0.014992684327860457
4.666616147631757805e+00 0.3072112998861759 0.014992684327860457
5.139474142006960733e+00 0.34092850697468147 0.014992684327860457
5.651325878593998375e+00 0.3783462617131929 0.014992684327860457
6.204009587822811866e+00 0.419870708444391 0.014992684327860457
6.799187697404495800e+00 0.4659525668664682 0.014992684327860457
7.438287228227506098e+00 0.517092024289676 0.014992684327860457
8.122434749476063587e+00 0.5738441648302398 0.014992684327860457
8.852387033506872172e+00 0.6368249944718586 0.014992684327860457
9.628459175327716224e+00 0.7067181273927491 0.014992684327860457
1.045045231312491474e+01 0.7842822061337682 0.014992684327860457
1.131758360714587397e+01 0.8703591361485166 0.014992684327860457
1.222842181866793609e+01 0.9658832241158708 0.014992684327860457
1.318083199508064673e+01 1.0718913192051276 0.014992684327860457
1.417193298883938013e+01 1.1895340673703196 0.014992684327860457
1.519807181967329335e+01 1.3200884008314182 0.014992684327860457
1.625481847745688313e+01 1.4649713983072863 0.014992684327860457
1.733698420557275810e+01 1.625755666443795 0.014992684327860457
1.847895014444113215e+01 1.8041864093920719 0.014992684327860457
1.971031819215422587e+01 2.0022003718155843 0.014992684327860457
2.097210161939922912e+01 2.2219468609395236 0.014992684327860457
2.225931140978749312e+01 2.4658110758226037 0.014992684327860457
2.356656139426443275e+01 2.736439997074672 0.014992684327860457
2.488814501616797870e+01 3.0367711180354604 0.014992684327860457
2.621811883001604215e+01 3.370064329271928 0.014992684327860457
2.755038978373891467e+01 3.739937302478798 0.014992684327860457
2.887880296702974547e+01 4.150404757850477 0.014992684327860457
3.019722702334344078e+01 4.605922041145108 0.014992684327860457
3.149963423984666022e+01 5.1114334834401705 0.014992684327860457
3.278017328811653641e+01 5.672426068491977 0.014992684327860457
3.403323279243809196e+01 6.294988990221888 0.014992684327860457
3.525349479816189557e+01 6.985879746785249 0.014992684327860457
3.643597773856330235e+01 7.752597488629465 0.014992684327860457
3.757606921272946465e+01 8.60346441668451 0.014992684327860457
3.866954940262744600e+01 9.547716114208066 0.014992684327860457
3.971260625113090725e+01 10.59560179277617 0.014992684327860457
4.070184381201501367e+01 11.758495540521581 0.014992684327860457
4.163428514551006998e+01 13.049019780144016 0.014992684327860457
4.250737087128958791e+01 14.481182276745331 0.014992684327860457
4.331895430034511207e+01 16.070528182616385 0.014992684327860457
4.406729351901189773e+01 17.834308769319094 0.014992684327860457
4.475104051364203883e+01 19.791668678535572 0.014992684327860457
4.536922712417429437e+01 21.96385372416547 0.014992684327860457
4.592124726560161463e+01 24.37444150122222 0.014992684327860457
4.640683508129677648e+01 27.04959730463137 0.014992684327860457
4.682603863406812650e+01 30.01835813575592 0.014992684327860457
4.717918913985698737e+01 33.31294787934677 0.014992684327860457
4.746686612873642019e+01 36.96912707195032 0.014992684327860457
4.768985930261688821e+01 41.0265810582719 0.014992684327860457
4.784912833643424079e+01 45.52935074866948 0.014992684327860457
4.794576210701104912e+01 50.526310653356795 0.014992684327860457
4.798093921887971902e+01 56.07169938205458 0.014992684327860457
4.795589163982588587e+01 62.22570836730231 0.014992684327860457
4.787187341773233840e+01 69.0551352016233 0.014992684327860457
4.773013620188125117e+01 76.63410868007462 0.014992684327860457
4.753191315060489330e+01 85.04489341802686 0.014992684327860457
4.727841246380985751e+01 94.37878277775391 0.014992684327860457
4.697082137618401276e+01 104.73708979594508 0.014992684327860457
4.661032092734099308e+01 116.23224686798542 0.014992684327860457
4.619811119358335816e+01 128.9890261253308 0.014992684327860457
4.573544582800762015e+01 143.14589375234786 0.014992684327860457
4.522367378039467667e+01 158.85651294280527 0.014992684327860457
4.466428489796960832e+01 176.2914118095948 0.014992684327860457
4.405895490718584284e+01 195.63983435170647 0.014992684327860457
4.340958419816625025e+01 217.11179456945052 0.014992684327860457
4.271832438113080599e+01 240.9403560239527 0.014992684327860457
4.198758699141988160e+01 267.38416158399497 0.014992684327860457
4.122003062782032146e+01 296.73024081888724 0.014992684327860457
4.041852607573110134e+01 329.2971255097155 0.014992684327860457
3.958701711978905280e+01 365.43830709572546 0.014992684327860457
3.878725611632722803e+01 405.54607358408276 0.014992684327860457
3.795601135177701480e+01 450.05576757004974 0.014992684327860457
3.709184583454928941e+01 499.450511585514 0.014992684327860457
3.619858857927165730e+01 554.2664520663108 0.014992684327860457
3.528027587484390892e+01 615.0985788580505 0.014992684327860457
3.434110095014906960e+01 682.6071834272393 0.014992684327860457
3.338536993700157751e+01 757.525025877192 0.014992684327860457
3.241747600000450547e+01 840.6652885618333 0.014992684327860457
3.144190161647332715e+01 932.9304026284696 0.014992684327860457
3.046325383212262139e+01 1035.3218432956637 0.014992684327860457
2.948632977500795604e+01 1148.9510001873086 0.014992684327860457
2.861494976170774862e+01 1275.051240713013 0.014992684327860457
2.823610073285668776e+01 1414.991297434576 0.014992684327860457
2.790252692505976029e+01 1570.2901247293776 0.014992684327860457
2.761244652175992442e+01 1742.6333860096508 0.014992684327860457
2.736401465779947628e+01 1933.891750455232 0.014992684327860457
2.715555553264095323e+01 2146.141197858406 0.014992684327860457
2.698577354951281038e+01 2381.6855519761607 0.014992684327860457
2.685391873430262066e+01 2643.0814869741084 0.014992684327860457
2.678636653558813308e+01 2933.1662783900483 0.014992684327860457
2.697707541885083060e+01 3255.0885998350564 0.014992684327860457
2.720105814637605590e+01 3612.3426997094302 0.014992684327860457
2.745391719655670215e+01 4008.8063288984645 0.014992684327860457
2.773170523794265208e+01 4448.782831127585 0.014992684327860457
2.803115132982158642e+01 4937.047852839004 0.014992684327860457
2.834986049896721383e+01 5478.901179593945 0.014992684327860457
2.868646091721699420e+01 6080.224261649427 0.014992684327860457
2.904073045399639952e+01 6747.5440531107 0.014992684327860457
2.941387615512490683e+01 7488.10385759003 0.014992684327860457
2.980714123822298589e+01 8309.941949353404 0.014992684327860457
3.022288290797196098e+01 9221.97882333434 0.014992684327860457
3.066399748765158861e+01 10234.114021054527 0.014992684327860457
3.113294578821399128e+01 11357.333583431051 0.014992684327860457
3.163184952889071511e+01 12603.829296797274 0.014992684327860457
3.216213374102253653e+01 13987.131026472387 0.014992684327860457
3.272446824718608838e+01 15522.25357427048 0.014992684327860457
3.331810206909715788e+01 17225.859653987874 0.014992684327860457
3.394107040703663358e+01 19116.440753857038 0.014992684327860457
3.459050691898335117e+01 21214.51784910632 0.014992684327860457
3.526262875214390391e+01 23542.864143224204 0.014992684327860457
3.595291632256250836e+01 26126.752255633317 0.014992684327860457
3.665641035025862493e+01 28994.22853882881 0.014992684327860457
3.736784909992893944e+01 32176.417502507353 0.014992684327860457
3.808717804287533681e+01 35707.859649004626 0.014992684327860457
3.887298341110977873e+01 39626.88638701478 0.014992684327860457
3.963805519293875790e+01 43976.036093027215 0.014992684327860457
4.037785436293469843e+01 48802.515836544335 0.014992684327860457
4.108821700368454799e+01 54158.71378079476 0.014992684327860457
4.176567386367317880e+01 60102.76782070388 0.014992684327860457
4.240725586196574426e+01 66699.19663030129 0.014992684327860457
4.301045321342343186e+01 74019.59996915652 0.014992684327860457
4.357316493912192357e+01 82143.43584919439 0.014992684327860457
4.409364217469205016e+01 91158.88299750836 0.014992684327860457
4.457042667363472788e+01 101163.7979766207 0.014992684327860457
4.500228802392401661e+01 112266.77735108159 0.014992684327860457
4.538816090878322029e+01 124588.33642950082 0.014992684327860457
4.572708509645112684e+01 138262.2173764659 0.014992684327860457
4.601814938600228544e+01 153436.84089300132 0.014992684327860457
4.626044111745807896e+01 170276.91722258978 0.014992684327860457
4.645300329819158947e+01 188965.23396912115 0.014992684327860457
4.661026945184708126e+01 209704.64013232305 0.014992684327860457
4.673613914176284823e+01 232720.2478960412 0.014992684327860457
4.681306437431276635e+01 258261.87606826748 0.014992684327860457
4.683934867064755281e+01 286606.7616948256 0.014992684327860457
4.681869261237537216e+01 318062.5692794119 0.014992684327860457
4.675892073050115982e+01 352970.73027306574 0.014992684327860457
4.664617274259097712e+01 391710.1490809261 0.014992684327860457
4.647805147364240241e+01 434701.3158125035 0.014992684327860457
4.625211503104341659e+01 482410.8704165374 0.014992684327860457
4.596595503149012529e+01 535356.6677410719 0.014992684327860457
4.561727166943649792e+01 594113.3984965039 0.014992684327860457
4.520394725509164147e+01 659318.8271333541 0.014992684327860457
4.472411934968592817e+01 731680.7143427207 0.014992684327860457
4.417625209325135671e+01 811984.4993184009 0.014992684327860457
4.355920914423550272e+01 901101.8251665037 0.014992684327860457
4.287232560104326495e+01 1000000.0 0.014992684327860457
9.387704490178424080e-03 0.001 0.01663816886076129
9.697625910365310561e-03 0.0011097524964120721 0.01663816886076129
1.004486862978228208e-02 0.0012315506032928262 0.01663816886076129
1.043945438971648210e-02 0.001366716356462006 0.01663816886076129
1.089322068657462388e-02 0.0015167168884709225 0.01663816886076129
1.142019627399368069e-02 0.0016831803533309566 0.01663816886076129
1.203696539440734896e-02 0.0018679135990207828 0.01663816886076129
1.276355955859422540e-02 0.002072921779595372 0.01663816886076129
1.362337246649681852e-02 0.002300430119772917 0.01663816886076129
1.464411500605321097e-02 0.0025529080682395165 0.01663816886076129
1.585851048498549201e-02 0.002833096101839324 0.01663816886076129
1.730495285052301851e-02 0.0031440354715915 0.01663816886076129
1.902834423654295101e-02 0.0034891012134067737 0.01663816886076129
2.108110407930142288e-02 0.003872038781812557 0.01663816886076129
2.352409950980308834e-02 0.004297004704320844 0.01663816886076129
2.642777087115624757e-02 0.004768611697714469 0.01663816886076129
2.987319763509184434e-02 0.005291978735958442 0.01663816886076129
3.395339250769673078e-02 0.005872786613189483 0.01663816886076129
3.877443071163440974e-02 0.00651733960488242 0.01663816886076129
4.445675984720452029e-02 0.007232633896483534 0.01663816886076129
5.113645492152813637e-02 0.008026433522257174 0.01663816886076129
5.896656723978534881e-02 0.00890735463861044 0.01663816886076129
6.811831698487200160e-02 0.009884959046625586 0.01663816886076129
7.878245624637780775e-02 0.010969857978923836 0.01663816886076129
9.117053192606537626e-02 0.012173827277396614 0.01663816886076129
1.055162029587378286e-01 0.013509935211980273 0.01663816886076129
1.222169850990714873e-01 0.014992684327860457 0.01663816886076129
1.416081654292280778e-01 0.01663816886076129 0.01663816886076129
1.638544006109316498e-01 0.018464249428955443 0.01663816886076129
1.892985212549427310e-01 0.020490746898158472 0.01663816886076129
2.183141399072152933e-01 0.022739657523579287 0.01663816886076129
2.513079116946851932e-01 0.02523539170434766 0.01663816886076129
2.887220959215754390e-01 0.02800503894183631 0.01663816886076129
3.310374187742751162e-01 0.03107866187782014 0.01663816886076129
3.787764302997985721e-01 0.03448962260405758 0.01663816886076129
4.325070754420382579e-01 0.038274944785163134 0.01663816886076129
4.928467290609145901e-01 0.04247571552536898 0.01663816886076129
5.604665711053398169e-01 0.047137531341167244 0.01663816886076129
6.360962566384030792e-01 0.05231099308056263 0.01663816886076129
7.205288006052115168e-01 0.05805225516094899 0.01663816886076129
8.146257314523853710e-01 0.06442363508721373 0.01663816886076129
9.193222592545208238e-01 0.07149428986597581 0.01663816886076129
1.035632423424112103e+00 0.07934096665797492 0.01663816886076129
1.164654063327958511e+00 0.08804883581643465 0.01663816886076129
1.307573433430704091e+00 0.09771241535346502 0.01663816886076129
1.465669294468636696e+00 0.1084365968689611 0.01663816886076129
1.640316163094615476e+00 0.12033778407775893 0.01663816886076129
1.832986475447702102e+00 0.13354515629298988 0.01663816886076129
2.045251378358520888e+00 0.14820207057988585 0.01663816886076129
2.278779717677045902e+00 0.16446761779946645 0.01663816886076129
2.535334744032804899e+00 0.18251834943190443 0.01663816886076129
2.816768165359354814e+00 0.20255019392306664 0.01663816886076129
3.125010984163144823e+00 0.22478058335487253 0.01663816886076129
3.462060468968467308e+00 0.24945081352303167 0.01663816886076129
3.829962803079197897e+00 0.27682866303920667 0.01663816886076129
4.230790696549059149e+00 0.3072112998861759 0.01663816886076129
4.666615535486283939e+00 0.34092850697468147 0.01663816886076129
5.139473473024269268e+00 0.3783462617131929 0.01663816886076129
5.651325153069858942e+00 0.419870708444391 0.01663816886076129
6.204008804154022449e+00 0.4659525668664682 0.01663816886076129
6.799186867894007946e+00 0.517092024289676 0.01663816886076129
7.438286340586941492e+00 0.5738441648302398 0.01663816886076129
8.122433799696525014e+00 0.6368249944718586 0.01663816886076129
8.852386033520929232e+00 0.7067181273927491 0.01663816886076129
9.628458140983614300e+00 0.7842822061337682 0.01663816886076129
1.045045124466795627e+01 0.8703591361485166 0.01663816886076129
1.131758251568114382e+01 0.9658832241158708 0.01663816886076129
1.222842073294169118e+01 1.0718913192051276 0.01663816886076129
1.318083093317761367e+01 1.1895340673703196 0.01663816886076129
1.417193197365904034e+01 1.3200884008314182 0.01663816886076129
1.519807090258184878e+01 1.4649713983072863 0.01663816886076129
1.625481769813833921e+01 1.625755666443795 0.01663816886076129
1.733698362409978699e+01 1.8041864093920719 0.01663816886076129
1.847830329333321586e+01 2.0022003718155843 0.01663816886076129
1.970958249356000991e+01 2.2219468609395236 0.01663816886076129
2.097126423022300301e+01 2.4658110758226037 0.01663816886076129
2.225835757813550941e+01 2.736439997074672 0.01663816886076129
2.356547425688520647e+01 3.0367711180354604 0.01663816886076129
2.488690528730371554e+01 3.370064329271928 0.01663816886076129
2.621670451315418404e+01 3.739937302478798 0.01663816886076129
2.754877580709663576e+01 4.150404757850477 0.01663816886076129
2.887696086133952988e+01 4.605922041145108 0.01663816886076129
3.019512447831264979e+01 5.1114334834401705 0.01663816886076129
3.149723472076198050e+01 5.672426068491977 0.01663816886076129
3.277743556810345638e+01 6.294988990221888 0.01663816886076129
3.403011046862429367e+01 6.985879746785249 0.01663816886076129
3.524993579484033290e+01 7.752597488629465 0.01663816886076129
3.643192378462810410e+01 8.60346441668451 0.01663816886076129
3.757145527858561707e+01 9.547716114208066 0.01663816886076129
3.866430313059223067e+01 10.59560179277617 0.01663816886076129
3.970664737588391802e+01 11.758495540521581 0.01663816886076129
4.069508355817576728e+01 13.049019780144016 0.01663816886076129
4.162662560569990688e+01 14.481182276745331 0.01663816886076129
4.249870441632199913e+01 16.070528182616385 0.01663816886076129
4.330916295547132933e+01 17.834308769319094 0.01663816886076129
4.405624838106868424e+01 19.791668678535572 0.01663816886076129
4.473860122974770803e+01 21.96385372416547 0.01663816886076129
4.535524138587872045e+01 24.37444150122222 0.01663816886076129
4.590555045843010618e+01 27.04959730463137 0.01663816886076129
4.638925006934749007e+01 30.01835813575592 0.01663816886076129
4.680637578280452971e+01 33.31294787934677 0.01663816886076129
4.715724667785661950e+01 36.96912707195032 0.01663816886076129
4.744243097660272213e+01 41.0265810582719 0.01663816886076129
4.766270854273604840e+01 45.52935074866948 0.01663816886076129
4.781903153884987745e+01 50.526310653356795 0.01663816886076129
4.791248482671326769e+01 56.07169938205458 0.01663816886076129
4.794424796967314251e+01 62.22570836730231 0.01663816886076129
4.791556080036402676e+01 69.0551352016233 0.01663816886076129
4.782769452807724520e+01 76.63410868007462 0.01663816886076129
4.768193019396039034e+01 85.04489341802686 0.01663816886076129
4.747954605441859854e+01 94.37878277775391 0.01663816886076129
4.722181505160222059e+01 104.73708979594508 0.01663816886076129
4.691001304738689015e+01 116.23224686798542 0.01663816886076129
4.654543775919877646e+01 128.9890261253308 0.01663816886076129
4.612943751267435744e+01 143.14589375234786 0.01663816886076129
4.566344779238772134e+01 158.85651294280527 0.01663816886076129
4.514903236266835052e+01 176.2914118095948 0.01663816886076129
4.458792437494903993e+01 195.63983435170647 0.01663816886076129
4.398206178293992252e+01 217.11179456945052 0.01663816886076129
4.333361083767357513e+01 240.9403560239527 0.01663816886076129
4.264497194401682378e+01 267.38416158399497 0.01663816886076129
4.191876414965981468e+01 296.73024081888724 0.01663816886076129
4.115778808176717263e+01 329.2971255097155 0.01663816886076129
4.036607640350328552e+01 365.43830709572546 0.01663816886076129
3.961039602754713229e+01 405.54607358408276 0.01663816886076129
3.882176136367894514e+01 450.05576757004974 0.01663816886076129
3.799790970113450328e+01 499.450511585514 0.01663816886076129
3.714236688434737488e+01 554.2664520663108 0.01663816886076129
3.625903416039952987e+01 615.0985788580505 0.01663816886076129
3.535200100770344278e+01 682.6071834272393 0.01663816886076129
3.442550564083684606e+01 757.525025877192 0.01663816886076129
3.348391110796838888e+01 840.6652885618333 0.01663816886076129
3.253170677404317956e+01 932.9304026284696 0.01663816886076129
3.157354041471830186e+01 1035.3218432956637 0.01663816886076129
3.061427918374281631e+01 1148.9510001873086 0.01663816886076129
2.966050292774525943e+01 1275.051240713013 0.01663816886076129
2.927759092182770928e+01 1414.991297434576 0.01663816886076129
2.893868188509476624e+01 1570.2901247293776 0.01663816886076129
2.864218130472769630e+01 1742.6333860096508 0.01663816886076129
2.838648808482333408e+01 1933.891750455232 0.01663816886076129
2.817018404045608193e+01 2146.141197858406 0.01663816886076129
2.799224374465975984e+01 2381.6855519761607 0.01663816886076129
2.785221460626494050e+01 2643.0814869741084 0.01663816886076129
2.775038456505140516e+01 2933.1662783900483 0.01663816886076129
2.774067737818974422e+01 3255.0885998350564 0.01663816886076129
2.795317358344475167e+01 3612.3426997094302 0.01663816886076129
2.819621712314586048e+01 4008.8063288984645 0.01663816886076129
2.846604627968685719e+01 4448.782831127585 0.01663816886076129
2.875951515898146127e+01 4937.047852839004 0.01663816886076129
2.907429066509769910e+01 5478.901179593945 0.01663816886076129
2.940900102640904024e+01 6080.224261649427 0.01663816886076129
2.976354358880517381e+01 6747.5440531107 0.01663816886076129
3.013873360759192721e+01 7488.10385759003 0.01663816886076129
3.053572585440607057e+01 8309.941949353404 0.01663816886076129
3.095666092202123565e+01 9221.97882333434 0.01663816886076129
3.140424358536580485e+01 10234.114021054527 0.01663816886076129
3.188057057381661252e+01 11357.333583431051 0.01663816886076129
3.238734110713748038e+01 12603.829296797274 0.01663816886076129
3.292552512618296134e+01 13987.131026472387 0.01663816886076129
3.349535140593931004e+01 15522.25357427048 0.01663816886076129
3.409544987631344526e+01 17225.859653987874 0.01663816886076129
3.472332553033611902e+01 19116.440753857038 0.01663816886076129
3.537557780376454275e+01 21214.51784910632 0.01663816886076129
3.604793054036527877e+01 23542.864143224204 0.01663816886076129
3.673543612706573214e+01 26126.752255633317 0.01663816886076129
3.743284039745130087e+01 28994.22853882881 0.01663816886076129
3.814213995389531675e+01 32176.417502507353 0.01663816886076129
3.891676043718232592e+01 35707.859649004626 0.01663816886076129
3.967257672156694071e+01 39626.88638701478 0.01663816886076129
4.040497208765032155e+01 43976.036093027215 0.01663816886076129
4.110948922124199356e+01 48802.515836544335 0.01663816886076129
4.178230274975614833e+01 54158.71378079476 0.01663816886076129
4.242022119632554933e+01 60102.76782070388 0.01663816886076129
4.302054654973759540e+01 66699.19663030129 0.01663816886076129
4.358102083655521852e+01 74019.59996915652 0.01663816886076129
4.409976533968816170e+01 82143.43584919439 0.01663816886076129
4.457521588861013129e+01 91158.88299750836 0.01663816886076129
4.500605615842025742e+01 101163.7979766207 0.01663816886076129
4.539115171539646099e+01 112266.77735108159 0.01663816886076129
4.572948706206732084e+01 124588.33642950082 0.01663816886076129
4.602010698238397879e+01 138262.2173764659 0.01663816886076129
4.626206421507992417e+01 153436.84089300132 0.01663816886076129
4.645437428152851567e+01 170276.91722258978 0.01663816886076129
4.659597871594885987e+01 188965.23396912115 0.01663816886076129
4.670092796985034767e+01 209704.64013232305 0.01663816886076129
4.677673891683953400e+01 232720.2478960412 0.01663816886076129
4.680252361146711593e+01 258261.87606826748 0.01663816886076129
4.677639569964486554e+01 286606.7616948256 0.01663816886076129
4.670021158616237500e+01 318062.5692794119 0.01663816886076129
4.658629289105856941e+01 352970.73027306574 0.01663816886076129
4.641788232375694179e+01 391710.1490809261 0.01663816886076129
4.619246038778378249e+01 434701.3158125035 0.01663816886076129
4.590751100340847302e+01 482410.8704165374 0.01663816886076129
4.556061062433289521e+01 535356.6677410719 0.01663816886076129
4.514951541860865802e+01 594113.3984965039 0.01663816886076129
4.467224198367313903e+01 659318.8271333541 0.01663816886076129
4.412714679727536549e+01 731680.7143427207 0.01663816886076129
4.351300017817430188e+01 811984.4993184009 0.01663816886076129
4.282906108229778397e+01 901101.8251665037 0.01663816886076129
4.207514447884471309e+01 1000000.0 0.01663816886076129
9.106967643236664120e-03 0.001 0.018464249428955443
9.387706332043091809e-03 0.0011097524964120721 0.018464249428955443
9.697556535091063010e-03 0.0012315506032928262 0.018464249428955443
1.004484434861801015e-02 0.001366716356462006 0.018464249428955443
1.043944872574935692e-02 0.0015167168884709225 0.018464249428955443
1.089321891280833725e-02 0.0016831803533309566 0.018464249428955443
1.142011147742915018e-02 0.0018679135990207828 0.018464249428955443
1.203696518522088046e-02 0.002072921779595372 0.018464249428955443
1.276355063092562796e-02 0.002300430119772917 0.018464249428955443
1.362334585401073564e-02 0.0025529080682395165 0.018464249428955443
1.464411141511853288e-02 0.002833096101839324 0.018464249428955443
1.585851723018079709e-02 0.0031440354715915 0.018464249428955443
1.730495735262380097e-02 0.0034891012134067737 0.018464249428955443
1.902834951572637823e-02 0.003872038781812557 0.018464249428955443
2.108108827215530653e-02 0.004297004704320844 0.018464249428955443
2.352409713729677540e-02 0.004768611697714469 0.018464249428955443
2.642777105516678354e-02 0.005291978735958442 0.018464249428955443
2.987321152218118392e-02 0.005872786613189483 0.018464249428955443
3.395339853082409570e-02 0.00651733960488242 0.018464249428955443
3.877443306594242217e-02 0.007232633896483534 0.018464249428955443
4.445675433994202008e-02 0.008026433522257174 0.018464249428955443
5.113645441871276370e-02 0.00890735463861044 0.018464249428955443
5.896656219255270309e-02 0.009884959046625586 0.018464249428955443
6.811831885985669688e-02 0.010969857978923836 0.018464249428955443
7.878245548298536127e-02 0.012173827277396614 0.018464249428955443
9.117052625202540228e-02 0.013509935211980273 0.018464249428955443
1.055162036753439503e-01 0.014992684327860457 0.018464249428955443
1.222169653117932409e-01 0.01663816886076129 0.018464249428955443
1.416081441250216233e-01 0.018464249428955443 0.018464249428955443
1.638543720477413645e-01 0.020490746898158472 0.018464249428955443
1.892984859476526394e-01 0.022739657523579287 0.018464249428955443
2.183141011776374985e-01 0.02523539170434766 0.018464249428955443
2.513078730173345376e-01 0.02800503894183631 0.018464249428955443
2.887220446096702697e-01 0.03107866187782014 0.018464249428955443
3.310373621038242287e-01 0.03448962260405758 0.018464249428955443
3.787763692408802063e-01 0.038274944785163134 0.018464249428955443
4.325069996372685743e-01 0.04247571552536898 0.018464249428955443
4.928466384470719941e-01 0.047137531341167244 0.018464249428955443
5.604664751018314517e-01 0.05231099308056263 0.018464249428955443
6.360961459529603790e-01 0.05805225516094899 0.018464249428955443
7.205286733763812679e-01 0.06442363508721373 0.018464249428955443
8.146255919438014637e-01 0.07149428986597581 0.018464249428955443
9.193220978183435088e-01 0.07934096665797492 0.018464249428955443
1.035632244758992515e+00 0.08804883581643465 0.018464249428955443
1.164653856745668570e+00 0.09771241535346502 0.018464249428955443
1.307573207197218368e+00 0.1084365968689611 0.018464249428955443
1.465669044137219323e+00 0.12033778407775893 0.018464249428955443
1.640315874374256300e+00 0.13354515629298988 0.018464249428955443
1.832986151071733349e+00 0.14820207057988585 0.018464249428955443
2.045251028210867794e+00 0.16446761779946645 0.018464249428955443
2.278779324640192172e+00 0.18251834943190443 0.018464249428955443
2.535334301322072381e+00 0.20255019392306664 0.018464249428955443
2.816767675257649373e+00 0.22478058335487253 0.018464249428955443
3.125010455674418708e+00 0.24945081352303167 0.018464249428955443
3.462059886259952979e+00 0.27682866303920667 0.018464249428955443
3.829962162559564121e+00 0.3072112998861759 0.018464249428955443
4.230790002033634423e+00 0.34092850697468147 0.018464249428955443
4.666614779247726830e+00 0.3783462617131929 0.018464249428955443
5.139472650071393645e+00 0.419870708444391 0.018464249428955443
5.651324265436375782e+00 0.4659525668664682 0.018464249428955443
6.204007848710609174e+00 0.517092024289676 0.018464249428955443
6.799185836243202274e+00 0.5738441648302398 0.018464249428955443
7.438285248091140112e+00 0.6368249944718586 0.018464249428955443
8.122432640298560713e+00 0.7067181273927491 0.018464249428955443
8.852384808783369863e+00 0.7842822061337682 0.018464249428955443
9.628456867201213853e+00 0.8703591361485166 0.018464249428955443
1.045044993465152494e+01 0.9658832241158708 0.018464249428955443
1.131758117949566866e+01 1.0718913192051276 0.018464249428955443
1.222841939362650798e+01 1.1895340673703196 0.018464249428955443
1.318082960952442662e+01 1.3200884008314182 0.018464249428955443
1.417193072025260925e+01 1.4649713983072863 0.018464249428955443
1.519806976620867722e+01 1.625755666443795 0.018464249428955443
1.625481673534634908e+01 1.8041864093920719 0.018464249428955443
1.733698290853834934e+01 2.0022003718155843 0.018464249428955443
1.847750789698153540e+01 2.2219468609395236 0.018464249428955443
1.970867789080592303e+01 2.4658110758226037 0.018464249428955443
2.097023461020436841e+01 2.736439997074672 0.018464249428955443
2.225718485556504334e+01 3.0367711180354604 0.018464249428955443
2.356413769432637650e+01 3.370064329271928 0.018464249428955443
2.488538121367681555e+01 3.739937302478798 0.018464249428955443
2.621496590935912963e+01 4.150404757850477 0.018464249428955443
2.754679190835260982e+01 4.605922041145108 0.018464249428955443
2.887469671306381969e+01 5.1114334834401705 0.018464249428955443
3.019254045584269619e+01 5.672426068491977 0.018464249428955443
3.149428601339039702e+01 6.294988990221888 0.018464249428955443
3.277407162479740066e+01 6.985879746785249 0.018464249428955443
3.402627443730438017e+01 7.752597488629465 0.018464249428955443
3.524556389246533428e+01 8.60346441668451 0.018464249428955443
3.642694467612893305e+01 9.547716114208066 0.018464249428955443
3.756578942562602208e+01 10.59560179277617 0.018464249428955443
3.865786211296880737e+01 11.758495540521581 0.018464249428955443
3.969933318910179310e+01 13.049019780144016 0.018464249428955443
4.068678793821806750e+01 14.481182276745331 0.018464249428955443
4.161722933013795256e+01 16.070528182616385 0.018464249428955443
4.248807661708854511e+01 17.834308769319094 0.018464249428955443
4.329716047895909981e+01 19.791668678535572 0.018464249428955443
4.404271518492161164e+01 21.96385372416547 0.018464249428955443
4.472336786514266294e+01 24.37444150122222 0.018464249428955443
4.533812461020824713e+01 27.04959730463137 0.018464249428955443
4.588635303222748973e+01 30.01835813575592 0.018464249428955443
4.636776081380534720e+01 33.31294787934677 0.018464249428955443
4.678237001615941182e+01 36.96912707195032 0.018464249428955443
4.713048716921962722e+01 41.0265810582719 0.018464249428955443
4.741266960536310648e+01 45.52935074866948 0.018464249428955443
4.762968891177193598e+01 50.526310653356795 0.018464249428955443
4.778249283783203794e+01 56.07169938205458 0.018464249428955443
4.787216732296067079e+01 62.22570836730231 0.018464249428955443
4.789990057162465575e+01 69.0551352016233 0.018464249428955443
4.786695121744351411e+01 76.63410868007462 0.018464249428955443
4.777462257287913161e+01 85.04489341802686 0.018464249428955443
4.762424479557434154e+01 94.37878277775391 0.018464249428955443
4.741716646390796086e+01 104.73708979594508 0.018464249428955443
4.715475650740810210e+01 116.23224686798542 0.018464249428955443
4.683841677856712948e+01 128.9890261253308 0.018464249428955443
4.646960455656279976e+01 143.14589375234786 0.018464249428955443
4.604986318084396402e+01 158.85651294280527 0.018464249428955443
4.558085760645997908e+01 176.2914118095948 0.018464249428955443
4.506441030026438455e+01 195.63983435170647 0.018464249428955443
4.450253170819772919e+01 217.11179456945052 0.018464249428955443
4.389743895426776987e+01 240.9403560239527 0.018464249428955443
4.325155702616943643e+01 267.38416158399497 0.018464249428955443
4.256749884639247483e+01 296.73024081888724 0.018464249428955443
4.184802438684496906e+01 329.2971255097155 0.018464249428955443
4.109731086119215604e+01 365.43830709572546 0.018464249428955443
4.038774090207387957e+01 405.54607358408276 0.018464249428955443
3.964372917529169627e+01 450.05576757004974 0.018464249428955443
3.886218428372798428e+01 499.450511585514 0.018464249428955443
3.804674014343225963e+01 554.2664520663108 0.018464249428955443
3.720092488198209679e+01 615.0985788580505 0.018464249428955443
3.632871295442645021e+01 682.6071834272393 0.018464249428955443
3.543426198854599818e+01 757.525025877192 0.018464249428955443
3.452189189488278487e+01 840.6652885618333 0.018464249428955443
3.359608642170972814e+01 932.9304026284696 0.018464249428955443
3.266152250334710772e+01 1035.3218432956637 0.018464249428955443
3.172314205489792727e+01 1148.9510001873086 0.018464249428955443
3.078637691111797281e+01 1275.051240713013 0.018464249428955443
3.032027356448267597e+01 1414.991297434576 0.018464249428955443
2.997684564051552059e+01 1570.2901247293776 0.018464249428955443
2.967452177363974997e+01 1742.6333860096508 0.018464249428955443
2.941195910804710678e+01 1933.891750455232 0.018464249428955443
2.918803590086894317e+01 2146.141197858406 0.018464249428955443
2.900206584340078919e+01 2381.6855519761607 0.018464249428955443
2.885398912529688786e+01 2643.0814869741084 0.018464249428955443
2.874419241600754660e+01 2933.1662783900483 0.018464249428955443
2.867382594228426740e+01 3255.0885998350564 0.018464249428955443
2.873404874978020374e+01 3612.3426997094302 0.018464249428955443
2.896567703870282173e+01 4008.8063288984645 0.018464249428955443
2.922591337490768382e+01 4448.782831127585 0.018464249428955443
2.951179644861390727e+01 4937.047852839004 0.018464249428955443
2.982110022268182092e+01 5478.901179593945 0.018464249428955443
3.015248026981596396e+01 6080.224261649427 0.018464249428955443
3.050599636510830948e+01 6747.5440531107 0.018464249428955443
3.088198385556851022e+01 7488.10385759003 0.018464249428955443
3.128154183688024048e+01 8309.941949353404 0.018464249428955443
3.170654289620715716e+01 9221.97882333434 0.018464249428955443
3.215930892313452460e+01 10234.114021054527 0.018464249428955443
3.264167133281908662e+01 11357.333583431051 0.018464249428955443
3.315477258363469559e+01 12603.829296797274 0.018464249428955443
3.369912364542138050e+01 13987.131026472387 0.018464249428955443
3.427429932395293122e+01 15522.25357427048 0.018464249428955443
3.487844386797709006e+01 17225.859653987874 0.018464249428955443
3.550847219031539481e+01 19116.440753857038 0.018464249428955443
3.616046779440463155e+01 21214.51784910632 0.018464249428955443
3.682970202172239738e+01 23542.864143224204 0.018464249428955443
3.751091307265141950e+01 26126.752255633317 0.018464249428955443
3.820849062729699597e+01 28994.22853882881 0.018464249428955443
3.896974944460488643e+01 32176.417502507353 0.018464249428955443
3.971464554895710819e+01 35707.859649004626 0.018464249428955443
4.043793485710106950e+01 39626.88638701478 0.018464249428955443
4.113535004485043345e+01 43976.036093027215 0.018464249428955443
4.180252369356620790e+01 48802.515836544335 0.018464249428955443
4.243598010809247256e+01 54158.71378079476 0.018464249428955443
4.303279942501029609e+01 60102.76782070388 0.018464249428955443
4.359053688493911238e+01 66699.19663030129 0.018464249428955443
4.410715860282001444e+01 74019.59996915652 0.018464249428955443
4.458097283612986672e+01 82143.43584919439 0.018464249428955443
4.501055944447357859e+01 91158.88299750836 0.018464249428955443
4.539470028431983195e+01 101163.7979766207 0.018464249428955443
4.573231276162636760e+01 112266.77735108159 0.018464249428955443
4.602238824794964245e+01 124588.33642950082 0.018464249428955443
4.626393710711678864e+01 138262.2173764659 0.018464249428955443
4.645594149239698112e+01 153436.84089300132 0.018464249428955443
4.659731673912155259e+01 170276.91722258978 0.018464249428955443
4.668688270331910672e+01 188965.23396912115 0.018464249428955443
4.673785732198101073e+01 209704.64013232305 0.018464249428955443
4.676241999202107280e+01 232720.2478960412 0.018464249428955443
4.673573794907558465e+01 258261.87606826748 0.018464249428955443
4.665574396215424713e+01 286606.7616948256 0.018464249428955443
4.652184481453219433e+01 318062.5692794119 0.018464249428955443
4.635210245710555910e+01 352970.73027306574 0.018464249428955443
4.612630742348812163e+01 391710.1490809261 0.018464249428955443
4.584186300241898948e+01 434701.3158125035 0.018464249428955443
4.549623223868018584e+01 482410.8704165374 0.018464249428955443
4.508703956929844026e+01 535356.6677410719 0.018464249428955443
4.461216579463288667e+01 594113.3984965039 0.018464249428955443
4.406983607897846156e+01 659318.8271333541 0.018464249428955443
4.345870390427896268e+01 731680.7143427207 0.018464249428955443
4.277792568486736258e+01 811984.4993184009 0.018464249428955443
4.202723229960911056e+01 901101.8251665037 0.018464249428955443
4.120699208379856060e+01 1000000.0 0.018464249428955443
8.848493030161006315e-03 0.001 0.020490746898158472
9.106989239840804565e-03 0.0011097524964120721 0.020490746898158472
9.387661577210401273e-03 0.0012315506032928262 0.020490746898158472
9.697550012568251221e-03 0.001366716356462006 0.020490746898158472
1.004482132982443578e-02 0.0015167168884709225 0.020490746898158472
1.043946856081110972e-02 0.0016831803533309566 0.020490746898158472
1.089320664061989644e-02 0.0018679135990207828 0.020490746898158472
1.142015064410470231e-02 0.002072921779595372 0.020490746898158472
1.203696560183088217e-02 0.002300430119772917 0.020490746898158472
1.276354224427814210e-02 0.0025529080682395165 0.020490746898158472
1.362335779375884078e-02 0.002833096101839324 0.020490746898158472
1.464411615936051306e-02 0.0031440354715915 0.020490746898158472
1.585851378784738225e-02 0.0034891012134067737 0.020490746898158472
1.730495145053328673e-02 0.003872038781812557 0.020490746898158472
1.902833367023367209e-02 0.004297004704320844 0.020490746898158472
2.108110133852623969e-02 0.004768611697714469 0.020490746898158472
2.352409817853842039e-02 0.005291978735958442 0.020490746898158472
2.642776281492314333e-02 0.005872786613189483 0.020490746898158472
2.987320428540556766e-02 0.00651733960488242 0.020490746898158472
3.395340046792304917e-02 0.007232633896483534 0.020490746898158472
3.877442817636773953e-02 0.008026433522257174 0.020490746898158472
4.445674937065190180e-02 0.00890735463861044 0.020490746898158472
5.113645518384451333e-02 0.009884959046625586 0.020490746898158472
5.896655983629132264e-02 0.010969857978923836 0.020490746898158472
6.811831527888517757e-02 0.012173827277396614 0.020490746898158472
7.878244766012554301e-02 0.013509935211980273 0.020490746898158472
9.117052134343528458e-02 0.014992684327860457 0.020490746898158472
1.055161967189602867e-01 0.01663816886076129 0.020490746898158472
1.222169361329769471e-01 0.018464249428955443 0.020490746898158472
1.416081167275970165e-01 0.020490746898158472 0.020490746898158472
1.638543371161265139e-01 0.022739657523579287 0.020490746898158472
1.892984439427522758e-01 0.02523539170434766 0.020490746898158472
2.183140559553743976e-01 0.02800503894183631 0.020490746898158472
2.513078172239682218e-01 0.03107866187782014 0.020490746898158472
2.887219783072850210e-01 0.03448962260405758 0.020490746898158472
3.310372895808653682e-01 0.038274944785163134 0.020490746898158472
3.787762846243872272e-01 0.04247571552536898 0.020490746898158472
4.325069081019195516e-01 0.047137531341167244 0.020490746898158472
4.928465373116945325e-01 0.05231099308056263 0.020490746898158472
5.604663573547572497e-01 0.05805225516094899 0.020490746898158472
6.360960015263948941e-01 0.06442363508721373 0.020490746898158472
7.205285107363226249e-01 0.07149428986597581 0.020490746898158472
8.146254146754445813e-01 0.07934096665797492 0.020490746898158472
9.193219038395415987e-01 0.08804883581643465 0.020490746898158472
1.035632017648189906e+00 0.09771241535346502 0.020490746898158472
1.164653599708761700e+00 0.1084365968689611 0.020490746898158472
1.307572921768921592e+00 0.12033778407775893 0.020490746898158472
1.465668720449025075e+00 0.13354515629298988 0.020490746898158472
1.640315525002218999e+00 0.14820207057988585 0.020490746898158472
1.832985759149154514e+00 0.16446761779946645 0.020490746898158472
2.045250593361403801e+00 0.18251834943190443 0.020490746898158472
2.278778836688392762e+00 0.20255019392306664 0.020490746898158472
2.535333767794206494e+00 0.22478058335487253 0.020490746898158472
2.816767087666213865e+00 0.24945081352303167 0.020490746898158472
3.125009804263057411e+00 0.27682866303920667 0.020490746898158472
3.462059177233759222e+00 0.3072112998861759 0.020490746898158472
3.829961383547993314e+00 0.34092850697468147 0.020490746898158472
4.230789140831030970e+00 0.3783462617131929 0.020490746898158472
4.666613843623915514e+00 0.419870708444391 0.020490746898158472
5.139471640159687382e+00 0.4659525668664682 0.020490746898158472
5.651323173722219373e+00 0.517092024289676 0.020490746898158472
6.204006671473982770e+00 0.5738441648302398 0.020490746898158472
6.799184570626918500e+00 0.6368249944718586 0.020490746898158472
7.438283893338529573e+00 0.7067181273927491 0.020490746898158472
8.122431209921915141e+00 0.7842822061337682 0.020490746898158472
8.852383306992638978e+00 0.8703591361485166 0.020490746898158472
9.628455299812241464e+00 0.9658832241158708 0.020490746898158472
1.045044831540273478e+01 1.0718913192051276 0.020490746898158472
1.131757953488118318e+01 1.1895340673703196 0.020490746898158472
1.222841773948515609e+01 1.3200884008314182 0.020490746898158472
1.318082800237601937e+01 1.4649713983072863 0.020490746898158472
1.417192918076895403e+01 1.625755666443795 0.020490746898158472
1.519806836725257959e+01 1.8041864093920719 0.020490746898158472
1.625481555313099236e+01 2.0022003718155843 0.020490746898158472
1.733698202891351769e+01 2.2219468609395236 0.020490746898158472
1.847653019195724156e+01 2.4658110758226037 0.020490746898158472
1.970756599289125077e+01 2.736439997074672 0.020490746898158472
2.096896912742209906e+01 3.0367711180354604 0.020490746898158472
2.225574354941810640e+01 3.370064329271928 0.020490746898158472
2.356249513489973779e+01 3.739937302478798 0.020490746898158472
2.488350833697390385e+01 4.150404757850477 0.020490746898158472
2.621282956633620742e+01 4.605922041145108 0.020490746898158472
2.754435436949214022e+01 5.1114334834401705 0.020490746898158472
2.887191511428050461e+01 5.672426068491977 0.020490746898158472
3.018936622404060088e+01 6.294988990221888 0.020490746898158472
3.149066423898774403e+01 6.985879746785249 0.020490746898158472
3.276994040524284202e+01 7.752597488629465 0.020490746898158472
3.402156417032595925e+01 8.60346441668451 0.020490746898158472
3.524019657026236274e+01 9.547716114208066 0.020490746898158472
3.642083310749335112e+01 10.59560179277617 0.020490746898158472
3.755883647462501784e+01 11.758495540521581 0.020490746898158472
3.864995990238195134e+01 13.049019780144016 0.020490746898158472
3.969036231359218192e+01 14.481182276745331 0.020490746898158472
4.067661666928778175e+01 16.070528182616385 0.020490746898158472
4.160571285258161822e+01 17.834308769319094 0.020490746898158472
4.247505629956334872e+01 19.791668678535572 0.020490746898158472
4.328246320949530457e+01 21.96385372416547 0.020490746898158472
4.402615281679923953e+01 24.37444150122222 0.020490746898158472
4.470473680091601665e+01 27.04959730463137 0.020490746898158472
4.531720561332240749e+01 30.01835813575592 0.020490746898158472
4.586291133029519784e+01 33.31294787934677 0.020490746898158472
4.634154663513218964e+01 36.96912707195032 0.020490746898158472
4.675311969734131168e+01 41.0265810582719 0.020490746898158472
4.709792505829687315e+01 45.52935074866948 0.020490746898158472
4.737651099471377591e+01 50.526310653356795 0.020490746898158472
4.758964434800296317e+01 56.07169938205458 0.020490746898158472
4.773827420847038638e+01 62.22570836730231 0.020490746898158472
4.782349618499554111e+01 69.0551352016233 0.020490746898158472
4.784651927610850919e+01 76.63410868007462 0.020490746898158472
4.780863741087804897e+01 85.04489341802686 0.020490746898158472
4.771120766186553652e+01 94.37878277775391 0.020490746898158472
4.755563684855889761e+01 104.73708979594508 0.020490746898158472
4.734337779832258519e+01 116.23224686798542 0.020490746898158472
4.707593576097242050e+01 128.9890261253308 0.020490746898158472
4.675488456575871510e+01 143.14589375234786 0.020490746898158472
4.638189081910290668e+01 158.85651294280527 0.020490746898158472
4.595874306391909414e+01 176.2914118095948 0.020490746898158472
4.548738129587476209e+01 195.63983435170647 0.020490746898158472
4.496992102852891549e+01 217.11179456945052 0.020490746898158472
4.440866552495519670e+01 240.9403560239527 0.020490746898158472
4.380610049877981993e+01 267.38416158399497 0.020490746898158472
4.316486790513247485e+01 296.73024081888724 0.020490746898158472
4.248774123983538686e+01 329.2971255097155 0.020490746898158472
4.177904123610112208e+01 365.43830709572546 0.020490746898158472
4.111715620310360464e+01 405.54607358408276 0.020490746898158472
4.041981194531689425e+01 450.05576757004974 0.020490746898158472
3.968276296473852227e+01 499.450511585514 0.020490746898158472
3.890934474652130604e+01 554.2664520663108 0.020490746898158472
3.810334919995836600e+01 615.0985788580505 0.020490746898158472
3.726846398014690465e+01 682.6071834272393 0.020490746898158472
3.640869639319145534e+01 757.525025877192 0.020490746898158472
3.552830997675251012e+01 840.6652885618333 0.020490746898158472
3.463176964964257820e+01 932.9304026284696 0.020490746898158472
3.372376919279594176e+01 1035.3218432956637 0.020490746898158472
3.280940672817240511e+01 1148.9510001873086 0.020490746898158472
3.189398791483873197e+01 1275.051240713013 0.020490746898158472
3.135960385320932531e+01 1414.991297434576 0.020490746898158472
3.101282932083049104e+01 1570.2901247293776 0.020490746898158472
3.070550982184089861e+01 1742.6333860096508 0.020490746898158472
3.043668807836280266e+01 1933.891750455232 0.020490746898158472
3.020566322934014636e+01 2146.141197858406 0.020490746898158472
3.001210437937293918e+01 2381.6855519761607 0.020490746898158472
2.985614225932569354e+01 2643.0814869741084 0.020490746898158472
2.973859280373947200e+01 2933.1662783900483 0.020490746898158472
2.966090281635264603e+01 3255.0885998350564 0.020490746898158472
2.962509939167122752e+01 3612.3426997094302 0.020490746898158472
2.975988938720249521e+01 4008.8063288984645 0.020490746898158472
3.000919901756059716e+01 4448.782831127585 0.020490746898158472
3.028614182053038206e+01 4937.047852839004 0.020490746898158472
3.058863441127639504e+01 5478.901179593945 0.020490746898158472
3.091547938111499150e+01 6080.224261649427 0.020490746898158472
3.126662725346908900e+01 6747.5440531107 0.020490746898158472
3.164217427289604245e+01 7488.10385759003 0.020490746898158472
3.204304832596694297e+01 8309.941949353404 0.020490746898158472
3.247080703647124977e+01 9221.97882333434 0.020490746898158472
3.292733244019135697e+01 10234.114021054527 0.020490746898158472
3.341413717573625064e+01 11357.333583431051 0.020490746898158472
3.393174519893086227e+01 12603.829296797274 0.020490746898158472
3.448023444590628372e+01 13987.131026472387 0.020490746898158472
3.505829748806783641e+01 15522.25357427048 0.020490746898158472
3.566376188880090581e+01 17225.859653987874 0.020490746898158472
3.629292206446457669e+01 19116.440753857038 0.020490746898158472
3.694137269394492051e+01 21214.51784910632 0.020490746898158472
3.760404955317558517e+01 23542.864143224204 0.020490746898158472
3.828868573506380102e+01 26126.752255633317 0.020490746898158472
3.903381057744252303e+01 28994.22853882881 0.020490746898158472
3.976554705373947485e+01 32176.417502507353 0.020490746898158472
4.047821380388004542e+01 35707.859649004626 0.020490746898158472
4.116674299788893876e+01 39626.88638701478 0.020490746898158472
4.182708814448294987e+01 43976.036093027215 0.020490746898158472
4.245512452892796773e+01 48802.515836544335 0.020490746898158472
4.304767324228872383e+01 54158.71378079476 0.020490746898158472
4.360206915356890534e+01 60102.76782070388 0.020490746898158472
4.411609383075719393e+01 66699.19663030129 0.020490746898158472
4.458790284884977950e+01 74019.59996915652 0.020490746898158472
4.501595119978067316e+01 82143.43584919439 0.020490746898158472
4.539891960731531384e+01 91158.88299750836 0.020490746898158472
4.573564415889854473e+01 101163.7979766207 0.020490746898158472
4.602505137983938255e+01 112266.77735108159 0.020490746898158472
4.626610015488934380e+01 124588.33642950082 0.020490746898158472
4.645773195619038631e+01 138262.2173764659 0.020490746898158472
4.659883020868780079e+01 153436.84089300132 0.020490746898158472
4.668818967463926839e+01 170276.91722258978 0.020490746898158472
4.672449663884393800e+01 188965.23396912115 0.020490746898158472
4.671956802806143827e+01 209704.64013232305 0.020490746898158472
4.669154241494197066e+01 232720.2478960412 0.020490746898158472
4.661092961800757450e+01 258261.87606826748 0.020490746898158472
4.647550144113155568e+01 286606.7616948256 0.020490746898158472
4.628294466772671711e+01 318062.5692794119 0.020490746898158472
4.605419695272075842e+01 352970.73027306574 0.020490746898158472
4.576927808692079935e+01 391710.1490809261 0.020490746898158472
4.542413064243951482e+01 434701.3158125035 0.020490746898158472
4.501625953686720294e+01 482410.8704165374 0.020490746898158472
4.454340586047656814e+01 535356.6677410719 0.020490746898158472
4.400364939126465202e+01 594113.3984965039 0.020490746898158472
4.339550205532623295e+01 659318.8271333541 0.020490746898158472
4.271799258353728135e+01 731680.7143427207 0.020490746898158472
4.197074039395236866e+01 811984.4993184009 0.020490746898158472
4.115402036543685682e+01 901101.8251665037 0.020490746898158472
4.026881777332659595e+01 1000000.0 0.020490746898158472
8.606311422841465136e-03 0.001 0.022739657523579287
8.848483026446656366e-03 0.0011097524964120721 0.022739657523579287
9.106959543062797396e-03 0.0012315506032928262 0.022739657523579287
9.387698511988087219e-03 0.001366716356462006 0.022739657523579287
9.697572007049527418e-03 0.0015167168884709225 0.022739657523579287
1.004482201827946140e-02 0.0016831803533309566 0.022739657523579287
1.043946225704646229e-02 0.0018679135990207828 0.022739657523579287
1.089319173060646767e-02 0.002072921779595372 0.022739657523579287
1.142015615234772546e-02 0.002300430119772917 0.022739657523579287
1.203699574427717287e-02 0.0025529080682395165 0.022739657523579287
1.276355061749962980e-02 0.002833096101839324 0.022739657523579287
1.362334385659573835e-02 0.0031440354715915 0.022739657523579287
1.464411214555065219e-02 0.0034891012134067737 0.022739657523579287
1.585849423668059255e-02 0.003872038781812557 0.022739657523579287
1.730493535683799364e-02 0.004297004704320844 0.022739657523579287
1.902832720504256045e-02 0.004768611697714469 0.022739657523579287
2.108108101364189468e-02 0.005291978735958442 0.022739657523579287
2.352409583710925872e-02 0.005872786613189483 0.022739657523579287
2.642776856528934737e-02 0.00651733960488242 0.022739657523579287
2.987320966180028944e-02 0.007232633896483534 0.022739657523579287
3.395339880659885984e-02 0.008026433522257174 0.022739657523579287
3.877442763111051127e-02 0.00890735463861044 0.022739657523579287
4.445674624148302639e-02 0.009884959046625586 0.022739657523579287
5.113645003768010205e-02 0.010969857978923836 0.022739657523579287
5.896655841121137970e-02 0.012173827277396614 0.022739657523579287
6.811831270026125207e-02 0.013509935211980273 0.022739657523579287
7.878244913628203172e-02 0.014992684327860457 0.022739657523579287
9.117051835528790227e-02 0.01663816886076129 0.022739657523579287
1.055161933845458339e-01 0.018464249428955443 0.022739657523579287
1.222169086191804283e-01 0.020490746898158472 0.022739657523579287
1.416080788468515317e-01 0.022739657523579287 0.022739657523579287
1.638542921414629372e-01 0.02523539170434766 0.022739657523579287
1.892983966825657061e-01 0.02800503894183631 0.022739657523579287
2.183139995374318021e-01 0.03107866187782014 0.022739657523579287
2.513077513987372891e-01 0.03448962260405758 0.022739657523579287
2.887219023375717231e-01 0.038274944785163134 0.022739657523579287
3.310372058083664859e-01 0.04247571552536898 0.022739657523579287
3.787761819169439548e-01 0.047137531341167244 0.022739657523579287
4.325067904110583283e-01 0.05231099308056263 0.022739657523579287
4.928464061410489649e-01 0.05805225516094899 0.022739657523579287
5.604662086215239647e-01 0.06442363508721373 0.022739657523579287
6.360958355603125725e-01 0.07149428986597581 0.022739657523579287
7.205283234319046493e-01 0.07934096665797492 0.022739657523579287
8.146251946922415943e-01 0.08804883581643465 0.022739657523579287
9.193216532479362435e-01 0.09771241535346502 0.022739657523579287
1.035631742426389890e+00 0.1084365968689611 0.022739657523579287
1.164653290550413445e+00 0.12033778407775893 0.022739657523579287
1.307572573277477668e+00 0.13354515629298988 0.022739657523579287
1.465668335796414645e+00 0.14820207057988585 0.022739657523579287
1.640315089764591283e+00 0.16446761779946645 0.022739657523579287
1.832985284136449344e+00 0.18251834943190443 0.022739657523579287
2.045250049139686332e+00 0.20255019392306664 0.022739657523579287
2.278778244346484350e+00 0.22478058335487253 0.022739657523579287
2.535333108823983661e+00 0.24945081352303167 0.022739657523579287
2.816766365874413314e+00 0.27682866303920667 0.022739657523579287
3.125009005627976233e+00 0.3072112998861759 0.022739657523579287
3.462058299721876509e+00 0.34092850697468147 0.022739657523579287
3.829960417005757289e+00 0.3783462617131929 0.022739657523579287
4.230788088313290451e+00 0.419870708444391 0.022739657523579287
4.666612699194084612e+00 0.4659525668664682 0.022739657523579287
5.139470394470880166e+00 0.517092024289676 0.022739657523579287
5.651321815673384208e+00 0.5738441648302398 0.022739657523579287
6.204005210099657219e+00 0.6368249944718586 0.022739657523579287
6.799183010893354862e+00 0.7067181273927491 0.022739657523579287
7.438282237405888786e+00 0.7842822061337682 0.022739657523579287
8.122429449957133230e+00 0.8703591361485166 0.022739657523579287
8.852381457328146297e+00 0.9658832241158708 0.022739657523579287
9.628453366330806062e+00 1.0718913192051276 0.022739657523579287
1.045044632303099519e+01 1.1895340673703196 0.022739657523579287
1.131757750479095570e+01 1.3200884008314182 0.022739657523579287
1.222841570926577326e+01 1.4649713983072863 0.022739657523579287
1.318082600599928256e+01 1.625755666443795 0.022739657523579287
1.417192728667087387e+01 1.8041864093920719 0.022739657523579287
1.519806664384399753e+01 2.0022003718155843 0.022739657523579287
1.625481408907785053e+01 2.2219468609395236 0.022739657523579287
1.733698093933768902e+01 2.4658110758226037 0.022739657523579287
1.847532892162134033e+01 2.736439997074672 0.022739657523579287
1.970619992345174154e+01 3.0367711180354604 0.022739657523579287
2.096741445057714870e+01 3.370064329271928 0.022739657523579287
2.225397298965114246e+01 3.739937302478798 0.022739657523579287
2.356047750323385870e+01 4.150404757850477 0.022739657523579287
2.488120798902881603e+01 4.605922041145108 0.022739657523579287
2.621020586856984735e+01 5.1114334834401705 0.022739657523579287
2.754136107832800917e+01 5.672426068491977 0.022739657523579287
2.886849972473720172e+01 6.294988990221888 0.022739657523579287
3.018546925920242430e+01 6.985879746785249 0.022739657523579287
3.148621849768952785e+01 7.752597488629465 0.022739657523579287
3.276487016958872545e+01 8.60346441668451 0.022739657523579287
3.401578437867030402e+01 9.547716114208066 0.022739657523579287
3.523361193991105722e+01 10.59560179277617 0.022739657523579287
3.641333725332245308e+01 11.758495540521581 0.022739657523579287
3.755031099909037806e+01 13.049019780144016 0.022739657523579287
3.864027349401202116e+01 14.481182276745331 0.022739657523579287
3.967936984121780597e+01 16.070528182616385 0.022739657523579287
4.066415829974260987e+01 17.834308769319094 0.022739657523579287
4.159161325475141524e+01 19.791668678535572 0.022739657523579287
4.245912389292658418e+01 21.96385372416547 0.022739657523579287
4.326448956050685268e+01 24.37444150122222 0.022739657523579287
4.400591219749549765e+01 27.04959730463137 0.022739657523579287
4.468198602052663659e+01 30.01835813575592 0.022739657523579287
4.529168417958205595e+01 33.31294787934677 0.022739657523579287
4.583434211298843053e+01 36.96912707195032 0.022739657523579287
4.630963715991406104e+01 41.0265810582719 0.022739657523579287
4.671756433175333711e+01 45.52935074866948 0.022739657523579287
4.705840833328404926e+01 50.526310653356795 0.022739657523579287
4.733271244536918232e+01 56.07169938205458 0.022739657523579287
4.754124527663901745e+01 62.22570836730231 0.022739657523579287
4.768496688700015795e+01 69.0551352016233 0.022739657523579287
4.776499607454542229e+01 76.63410868007462 0.022739657523579287
4.778258086758696521e+01 85.04489341802686 0.022739657523579287
4.773907428110587858e+01 94.37878277775391 0.022739657523579287
4.763591722123835837e+01 104.73708979594508 0.022739657523579287
4.747462998873095330e+01 116.23224686798542 0.022739657523579287
4.725681313975540832e+01 128.9890261253308 0.022739657523579287
4.698415746592409192e+01 143.14589375234786 0.022739657523579287
4.665846157963530771e+01 158.85651294280527 0.022739657523579287
4.628165408556532867e+01 176.2914118095948 0.022739657523579287
4.585581577946912546e+01 195.63983435170647 0.022739657523579287
4.538319603410193537e+01 217.11179456945052 0.022739657523579287
4.486621702498904085e+01 240.9403560239527 0.022739657523579287
4.430746020969878884e+01 267.38416158399497 0.022739657523579287
4.370963200397476811e+01 296.73024081888724 0.022739657523579287
4.307575987565576980e+01 329.2971255097155 0.022739657523579287
4.240976113427361582e+01 365.43830709572546 0.022739657523579287
4.179693519437151394e+01 405.54607358408276 0.022739657523579287
4.114796119176291000e+01 450.05576757004974 0.022739657523579287
4.045733832190433787e+01 499.450511585514 0.022739657523579287
3.972823434671666121e+01 554.2664520663108 0.022739657523579287
3.896410189383784939e+01 615.0985788580505 0.022739657523579287
3.816866035416617109e+01 682.6071834272393 0.022739657523579287
3.734604095135619417e+01 757.525025877192 0.022739657523579287
3.650022666182233166e+01 840.6652885618333 0.022739657523579287
3.563564989298069463e+01 932.9304026284696 0.022739657523579287
3.475701192832173092e+01 1035.3218432956637 0.022739657523579287
3.386952693557201144e+01 1148.9510001873086 0.022739657523579287
3.297841061093340898e+01 1275.051240713013 0.022739657523579287
3.239101889403494283e+01 1414.991297434576 0.022739657523579287
3.204223615937563352e+01 1570.2901247293776 0.022739657523579287
3.173105511223236874e+01 1742.6333860096508 0.022739657523579287
3.145690719477190811e+01 1933.891750455232 0.022739657523579287
3.121954663544895325e+01 2146.141197858406 0.022739657523579287
3.101890808971831248e+01 2381.6855519761607 0.022739657523579287
3.085557025029885381e+01 2643.0814869741084 0.022739657523579287
3.073070101916111341e+01 2933.1662783900483 0.022739657523579287
3.064605347087677245e+01 3255.0885998350564 0.022739657523579287
3.060390207105550076e+01 3612.3426997094302 0.022739657523579287
3.060692487583541066e+01 4008.8063288984645 0.022739657523579287
3.081325653515844820e+01 4448.782831127585 0.022739657523579287
3.108016143925863517e+01 4937.047852839004 0.022739657523579287
3.137481992525545849e+01 5478.901179593945 0.022739657523579287
3.169589056314982756e+01 6080.224261649427 0.022739657523579287
3.204344680328597406e+01 6747.5440531107 0.022739657523579287
3.241731057708913255e+01 7488.10385759003 0.022739657523579287
3.281817752706989211e+01 8309.941949353404 0.022739657523579287
3.324724877986008664e+01 9221.97882333434 0.022739657523579287
3.370591967712585557e+01 10234.114021054527 0.022739657523579287
3.419534061790120916e+01 11357.333583431051 0.022739657523579287
3.471539939276643594e+01 12603.829296797274 0.022739657523579287
3.526563786907841092e+01 13987.131026472387 0.022739657523579287
3.584399559513499867e+01 15522.25357427048 0.022739657523579287
3.644775059035332987e+01 17225.859653987874 0.022739657523579287
3.707283148268244588e+01 19116.440753857038 0.022739657523579287
3.771437910455480136e+01 21214.51784910632 0.022739657523579287
3.838473659448342090e+01 23542.864143224204 0.022739657523579287
3.911110202369395950e+01 26126.752255633317 0.022739657523579287
3.982718449933448568e+01 28994.22853882881 0.022739657523579287
4.052702594715874795e+01 32176.417502507353 0.022739657523579287
4.120524522970305270e+01 35707.859649004626 0.022739657523579287
4.185697233542153128e+01 39626.88638701478 0.022739657523579287
4.247836120128489767e+01 43976.036093027215 0.022739657523579287
4.306572199297358594e+01 48802.515836544335 0.022739657523579287
4.361604709584158002e+01 54158.71378079476 0.022739657523579287
4.412690025648644365e+01 60102.76782070388 0.022739657523579287
4.459625544518758744e+01 66699.19663030129 0.022739657523579287
4.502241822093718326e+01 74019.59996915652 0.022739657523579287
4.540394755485454681e+01 82143.43584919439 0.022739657523579287
4.573958134596481528e+01 91158.88299750836 0.022739657523579287
4.602816754741102301e+01 101163.7979766207 0.022739657523579287
4.626860254611161594e+01 112266.77735108159 0.022739657523579287
4.645977844388477962e+01 124588.33642950082 0.022739657523579287
4.660053967849677292e+01 138262.2173764659 0.022739657523579287
4.668965061561722507e+01 153436.84089300132 0.022739657523579287
4.672577365686554884e+01 170276.91722258978 0.022739657523579287
4.670745912347894091e+01 188965.23396912115 0.022739657523579287
4.664441016578135901e+01 209704.64013232305 0.022739657523579287
4.656231728338922693e+01 232720.2478960412 0.022739657523579287
4.642619434595552974e+01 258261.87606826748 0.022739657523579287
4.623368129296633811e+01 286606.7616948256 0.022739657523579287
4.598237387527672126e+01 318062.5692794119 0.022739657523579287
4.569041175528299448e+01 352970.73027306574 0.022739657523579287
4.534466967158758877e+01 391710.1490809261 0.022739657523579287
4.493724567282482241e+01 434701.3158125035 0.022739657523579287
4.446575595924069546e+01 482410.8704165374 0.022739657523579287
4.392813311304433199e+01 535356.6677410719 0.022739657523579287
4.332273376559896860e+01 594113.3984965039 0.022739657523579287
4.264843481284166415e+01 659318.8271333541 0.022739657523579287
4.190471662852892365e+01 731680.7143427207 0.022739657523579287
4.109173253892556943e+01 811984.4993184009 0.022739657523579287
4.021036471754649710e+01 901101.8251665037 0.022739657523579287
3.926226652114371518e+01 1000000.0 0.022739657523579287
8.375839279322925407e-03 0.001 0.02523539170434766
8.606283339743591929e-03 0.0011097524964120721 0.02523539170434766
[truncated: 2,112,472 more chars]
