# Supplementary material for: Magnetosensitivity of tightly bound radical pairs in cryptochrome is enabled by the quantum Zeno effect
Source: Nat Commun. 2024 Dec 30;15:10823. doi: 10.1038/s41467-024-55124-x (PMC11686217; doi:10.1038/s41467-024-55124-x)
Supplement: Supplementary file 6 — Source Data [file 41467_2024_55124_MOESM6_ESM.zip › Source_Data/figure_3.txt]

theta	phi	yield
0.0	0.0	0.29374790068995
0.0043633231299858	0.0	0.293874392620937
0.0087266462599716	0.0	0.294252746823378
0.0130899693899575	0.0	0.294879628610629
0.0174532925199433	0.0	0.295749578777866
0.0218166156499291	0.0	0.29685515579744
0.0261799387799149	0.0	0.298187124010531
0.0305432619099008	0.0	0.299734678124839
0.0349065850398866	0.0	0.301485693084872
0.0392699081698724	0.0	0.303426987998842
0.0436332312998582	0.0	0.305544593231054
0.0479965544298441	0.0	0.307824010860901
0.0523598775598299	0.0	0.310250460295899
0.0567232006898157	0.0	0.312809102687064
0.0610865238198015	0.0	0.315485239747676
0.0654498469497874	0.0	0.318264484449382
0.0698131700797732	0.0	0.321132902736404
0.074176493209759	0.0	0.324077126781054
0.0785398163397448	0.0	0.327084441376088
0.0829031394697307	0.0	0.330142845801012
0.0872664625997165	0.0	0.333241093962781
0.0916297857297023	0.0	0.336368715818366
0.0959931088596881	0.0	0.339516023100085
0.100356431989674	0.0	0.342674102234535
0.10471975511966	0.0	0.34583479711185
0.109083078249646	0.0	0.348990684078394
0.113446401379631	0.0	0.352135041208536
0.117809724509617	0.0	0.355261813599001
0.122173047639603	0.0	0.358365576128501
0.126536370769589	0.0	0.361441494856024
0.130899693899575	0.0	0.364485287980214
0.135263017029561	0.0	0.367493187083373
0.139626340159546	0.0	0.370461899204476
0.143989663289532	0.0	0.373388570133843
0.148352986419518	0.0	0.376270749217958
0.152716309549504	0.0	0.379106355850736
0.15707963267949	0.0	0.381893647773056
0.161442955809475	0.0	0.384631191224691
0.165806278939461	0.0	0.387317832970414
0.170169602069447	0.0	0.389952674169982
0.174532925199433	0.0	0.392535046053571
0.178896248329419	0.0	0.395064487336962
0.183259571459405	0.0	0.397540723306103
0.18762289458939	0.0	0.399963646492295
0.191986217719376	0.0	0.402333298850792
0.196349540849362	0.0	0.40464985536091
0.200712863979348	0.0	0.406913608958954
0.205076187109334	0.0	0.409124956724293
0.20943951023932	0.0	0.411284387231658
0.213802833369305	0.0	0.413392468994872
0.218166156499291	0.0	0.415449839922025
0.222529479629277	0.0	0.417457197715751
0.226892802759263	0.0	0.419415291143765
0.231256125889249	0.0	0.421324912116829
0.235619449019234	0.0	0.423186888516071
0.23998277214922	0.0	0.425002077707116
0.244346095279206	0.0	0.42677136068878
0.248709418409192	0.0	0.428495636827886
0.253072741539178	0.0	0.430175819130152
0.257436064669164	0.0	0.431812830002286
0.261799387799149	0.0	0.433407597467022
0.266162710929135	0.0	0.434961051792168
0.270526034059121	0.0	0.436474122494694
0.274889357189107	0.0	0.437947735692382
0.279252680319093	0.0	0.439382811767543
0.283616003449079	0.0	0.440780263318985
0.287979326579064	0.0	0.442140993371335
0.29234264970905	0.0	0.443465893822389
0.296705972839036	0.0	0.444755844103918
0.301069295969022	0.0	0.446011710034535
0.305432619099008	0.0	0.447234342850015
0.309795942228993	0.0	0.448424578387974
0.314159265358979	0.0	0.449583236417764
0.318522588488965	0.0	0.450711120094528
0.322885911618951	0.0	0.451809015529995
0.327249234748937	0.0	0.452877691465603
0.331612557878923	0.0	0.453917899033044
0.335975881008908	0.0	0.454930371602494
0.340339204138894	0.0	0.455915824696292
0.34470252726888	0.0	0.456874955971625
0.349065850398866	0.0	0.457808445255707
0.353429173528852	0.0	0.458716954633051
0.357792496658838	0.0	0.459601128575401
0.362155819788823	0.0	0.460461594107188
0.366519142918809	0.0	0.461298961006453
0.370882466048795	0.0	0.462113822033382
0.375245789178781	0.0	0.462906753179754
0.379609112308767	0.0	0.463678313942968
0.383972435438752	0.0	0.464429047613077
0.388335758568738	0.0	0.465159481576777
0.392699081698724	0.0	0.465870127630281
0.39706240482871	0.0	0.466561482301831
0.401425727958696	0.0	0.467234027181694
0.405789051088682	0.0	0.467888229255808
0.410152374218667	0.0	0.468524541243209
0.414515697348653	0.0	0.469143401934165
0.418879020478639	0.0	0.469745236530365
0.423242343608625	0.0	0.470330456982261
0.427605666738611	0.0	0.470899462326257
0.431968989868597	0.0	0.471452639018059
0.436332312998582	0.0	0.471990361262631
0.440695636128568	0.0	0.472512991341218
0.445058959258554	0.0	0.473020879931311
0.44942228238854	0.0	0.473514366424254
0.453785605518526	0.0	0.473993779234358
0.458148928648511	0.0	0.474459436105083
0.462512251778497	0.0	0.474911644405997
0.466875574908483	0.0	0.475350701426043
0.471238898038469	0.0	0.4757768946574
0.475602221168455	0.0	0.476190502075876
0.479965544298441	0.0	0.476591792411259
0.484328867428426	0.0	0.476981025413214
0.488692190558412	0.0	0.477358452108756
0.493055513688398	0.0	0.477724315053871
0.497418836818384	0.0	0.478078848577266
0.50178215994837	0.0	0.478422279018141
0.506145483078356	0.0	0.478754824956336
0.510508806208341	0.0	0.479076697436992
0.514872129338327	0.0	0.479388100187112
0.519235452468313	0.0	0.479689229827085
0.523598775598299	0.0	0.47998027607386
0.527962098728285	0.0	0.480261421940297
0.53232542185827	0.0	0.480532843926035
0.536688744988256	0.0	0.480794712204282
0.541052068118242	0.0	0.481047190800864
0.545415391248228	0.0	0.481290437768672
0.549778714378214	0.0	0.481524605356734
0.5541420375082	0.0	0.481749840172194
0.558505360638185	0.0	0.481966283339424
0.562868683768171	0.0	0.482174070651513
0.567232006898157	0.0	0.482373332718034
0.571595330028143	0.0	0.482564195108523
0.575958653158129	0.0	0.482746778489317
0.580321976288115	0.0	0.482921198758157
0.5846852994181	0.0	0.483087567172809
0.589048622548086	0.0	0.483245990475116
0.593411945678072	0.0	0.483396571013974
0.597775268808058	0.0	0.483539406860323
0.602138591938044	0.0	0.48367459192222
0.60650191506803	0.0	0.483802216053083
0.610865238198015	0.0	0.483922365160176
0.615228561328001	0.0	0.484035121306411
0.619591884457987	0.0	0.484140562812097
0.623955207587973	0.0	0.484238764351978
0.628318530717959	0.0	0.484329797051966
0.632681853847944	0.0	0.484413728580232
0.63704517697793	0.0	0.484490623240293
0.641408500107916	0.0	0.484560542058612
0.645771823237902	0.0	0.484623542872966
0.650135146367888	0.0	0.484679680417956
0.654498469497874	0.0	0.484729006410216
0.658861792627859	0.0	0.484771569632678
0.663225115757845	0.0	0.484807416016495
0.667588438887831	0.0	0.484836588725462
0.671951762017817	0.0	0.484859128236813
0.676315085147803	0.0	0.484875072424807
0.680678408277788	0.0	0.484884456642173
0.685041731407774	0.0	0.484887313804274
0.68940505453776	0.0	0.484883674471288
0.693768377667746	0.0	0.484873566934478
0.698131700797732	0.0	0.484857017299547
0.702495023927718	0.0	0.484834049575221
0.706858347057703	0.0	0.484804685759943
0.711221670187689	0.0	0.484768945933321
0.715584993317675	0.0	0.484726848345702
0.719948316447661	0.0	0.484678409513195
0.724311639577647	0.0	0.484623644312646
0.728674962707633	0.0	0.484562566079084
0.733038285837618	0.0	0.484495186706861
0.737401608967604	0.0	0.484421516750604
0.74176493209759	0.0	0.48434156553175
0.746128255227576	0.0	0.484255341244725
0.750491578357562	0.0	0.484162851068181
0.754854901487547	0.0	0.484064101277282
0.759218224617533	0.0	0.483959097359604
0.763581547747519	0.0	0.483847844132941
0.767944870877505	0.0	0.483730345867017
0.772308194007491	0.0	0.483606606406969
0.776671517137477	0.0	0.483476629299681
0.781034840267462	0.0	0.483340417923419
0.785398163397448	0.0	0.483197975619876
0.789761486527434	0.0	0.483049305829051
0.79412480965742	0.0	0.482894412225694
0.798488132787406	0.0	0.482733298860831
0.802851455917392	0.0	0.482565970303352
0.807214779047377	0.0	0.48239243178539
0.811578102177363	0.0	0.48221268935022
0.815941425307349	0.0	0.482026750002437
0.820304748437335	0.0	0.481834621860689
0.824668071567321	0.0	0.481636314312065
0.829031394697307	0.0	0.481431838169838
0.833394717827292	0.0	0.481221205832644
0.837758040957278	0.0	0.481004431445716
0.842121364087264	0.0	0.480781531065279
0.84648468721725	0.0	0.480552522822465
0.850848010347236	0.0	0.480317427092438
0.855211333477221	0.0	0.480076266660551
0.859574656607207	0.0	0.479829066895448
0.863937979737193	0.0	0.47957585591834
0.868301302867179	0.0	0.479316664775945
0.872664625997165	0.0	0.479051527614768
0.877027949127151	0.0	0.478780481853755
0.881391272257136	0.0	0.478503568358767
0.885754595387122	0.0	0.478220831616951
0.890117918517108	0.0	0.477932319909164
0.894481241647094	0.0	0.477638085484438
0.89884456477708	0.0	0.477338184729221
0.903207887907066	0.0	0.477032678339259
0.907571211037051	0.0	0.476721631484713
0.911934534167037	0.0	0.476405113976583
0.916297857297023	0.0	0.476083200426862
0.920661180427009	0.0	0.475755970406303
0.925024503556995	0.0	0.475423508596294
0.92938782668698	0.0	0.475085904936396
0.933751149816966	0.0	0.474743254765752
0.938114472946952	0.0	0.474395658956372
0.942477796076938	0.0	0.474043224040001
0.946841119206924	0.0	0.473686062326674
0.95120444233691	0.0	0.47332429201173
0.955567765466895	0.0	0.472958037275977
0.959931088596881	0.0	0.472587428371591
0.964294411726867	0.0	0.472212601698009
0.968657734856853	0.0	0.47183369986339
0.973021057986839	0.0	0.471450871732957
0.977384381116825	0.0	0.471064272462803
0.98174770424681	0.0	0.470674063517025
0.986111027376796	0.0	0.470280412668763
0.990474350506782	0.0	0.469883493983029
0.994837673636768	0.0	0.46948348778214
0.999200996766754	0.0	0.469080580591404
1.00356431989674	0.0	0.468674965063398
1.00792764302673	0.0	0.468266839884896
1.01229096615671	0.0	0.467856409658487
1.0166542892867	0.0	0.467443884764282
1.02101761241668	0.0	0.467029481199196
1.02538093554667	0.0	0.466613420392644
1.02974425867665	0.0	0.466195928998625
1.03410758180664	0.0	0.465777238665357
1.03847090493663	0.0	0.465357585780334
1.04283422806661	0.0	0.464937211191789
1.0471975511966	0.0	0.46451635990733
1.05156087432658	0.0	0.464095280768801
1.05592419745657	0.0	0.4636742261039
1.06028752058656	0.0	0.463253451355897
1.06465084371654	0.0	0.462833214692609
1.06901416684653	0.0	0.462413776592045
1.07337748997651	0.0	0.461995399410625
1.0777408131065	0.0	0.461578346931482
1.08210413623648	0.0	0.461162883895561
1.08646745936647	0.0	0.460749275516135
1.09083078249646	0.0	0.460337786979398
1.09519410562644	0.0	0.459928682932635
1.09955742875643	0.0	0.459522226959392
1.10392075188641	0.0	0.459118681047708
1.1082840750164	0.0	0.458718305049903
1.11264739814639	0.0	0.458321356138377
1.11701072127637	0.0	0.457928088257345
1.12137404440636	0.0	0.457538751575512
1.12573736753634	0.0	0.457153591939651
1.13010069066633	0.0	0.456772850332648
1.13446401379631	0.0	0.456396762338989
1.1388273369263	0.0	0.45602555761745
1.14319066005629	0.0	0.455659459388177
1.14755398318627	0.0	0.455298683930556
1.15191730631626	0.0	0.454943440098613
1.15628062944624	0.0	0.45459392885623
1.16064395257623	0.0	0.454250342830321
1.16500727570621	0.0	0.453912865888596
1.1693705988362	0.0	0.453581672741081
1.17373392196619	0.0	0.453256928569404
1.17809724509617	0.0	0.452938788682335
1.18246056822616	0.0	0.452627398202817
1.18682389135614	0.0	0.452322891785676
1.19118721448613	0.0	0.452025393366418
1.19555053761612	0.0	0.451735015945626
1.1999138607461	0.0	0.451451861405089
1.20427718387609	0.0	0.451176020360962
1.20864050700607	0.0	0.450907572049364
1.21300383013606	0.0	0.450646584250435
1.21736715326604	0.0	0.450393113245141
1.22173047639603	0.0	0.450147203808865
1.22609379952602	0.0	0.44990888923832
1.230457122656	0.0	0.449678191414896
1.23482044578599	0.0	0.449455120898971
1.23918376891597	0.0	0.449239677058423
1.24354709204596	0.0	0.449031848227659
1.24791041517595	0.0	0.448831611897794
1.25227373830593	0.0	0.448638934934887
1.25663706143592	0.0	0.448453773825489
1.2610003845659	0.0	0.448276074947952
1.26536370769589	0.0	0.448105774869173
1.26972703082587	0.0	0.44794280066099
1.27409035395586	0.0	0.447787070239054
1.27845367708585	0.0	0.447638492719812
1.28281700021583	0.0	0.447496968793178
1.28718032334582	0.0	0.447362391111011
1.2915436464758	0.0	0.447234644687763
1.29590696960579	0.0	0.447113607311615
1.30027029273578	0.0	0.446999149965147
1.30463361586576	0.0	0.446891137251988
1.30899693899575	0.0	0.446789427830274
1.31336026212573	0.0	0.446693874846835
1.31772358525572	0.0	0.446604326375706
1.3220869083857	0.0	0.446520625854581
1.32645023151569	0.0	0.446442612520881
1.33081355464568	0.0	0.446370121844015
1.33517687777566	0.0	0.446302985953341
1.33954020090565	0.0	0.446241034060646
1.34390352403563	0.0	0.446184092875146
1.34826684716562	0.0	0.446131987010234
1.35263017029561	0.0	0.446084539382595
1.35699349342559	0.0	0.4460415715988
1.36135681655558	0.0	0.446002904333724
1.36572013968556	0.0	0.445968357695798
1.37008346281555	0.0	0.445937751580624
1.37444678594553	0.0	0.445910906012261
1.37881010907552	0.0	0.445887641470974
1.38317343220551	0.0	0.445867779208847
1.38753675533549	0.0	0.445851141550044
1.39190007846548	0.0	0.445837552178681
1.39626340159546	0.0	0.445826836413076
1.40062672472545	0.0	0.445818821465025
1.40499004785544	0.0	0.445813336686565
1.40935337098542	0.0	0.44581021380239
1.41371669411541	0.0	0.445809287128944
1.41808001724539	0.0	0.445810393780981
1.42244334037538	0.0	0.445813373863981
1.42680666350536	0.0	0.445818070655466
1.43116998663535	0.0	0.445824330772664
1.43553330976534	0.0	0.445832004329153
1.43989663289532	0.0	0.445840945079723
1.44425995602531	0.0	0.445851010554766
1.44862327915529	0.0	0.445862062183134
1.45298660228528	0.0	0.44587396540627
1.45734992541527	0.0	0.445886589781142
1.46171324854525	0.0	0.445899809075722
1.46607657167524	0.0	0.445913501354526
1.47043989480522	0.0	0.445927549056662
1.47480321793521	0.0	0.44594183906651
1.47916654106519	0.0	0.445956262776855
1.48352986419518	0.0	0.44597071614512
1.48789318732517	0.0	0.445985099744488
1.49225651045515	0.0	0.445999318808179
1.49661983358514	0.0	0.446013283268902
1.50098315671512	0.0	0.446026907794057
1.50534647984511	0.0	0.446040111815578
1.5097098029751	0.0	0.446052819556393
1.51407312610508	0.0	0.446064960053295
1.51843644923507	0.0	0.446076467176553
1.52279977236505	0.0	0.446087279645754
1.52716309549504	0.0	0.446097341045261
1.53152641862502	0.0	0.44610659983456
1.53588974175501	0.0	0.446115009358952
1.540253064885	0.0	0.446122527857593
1.54461638801498	0.0	0.446129118469746
1.54897971114497	0.0	0.446134749240409
1.55334303427495	0.0	0.446139393124535
1.55770635740494	0.0	0.446143027990315
1.56206968053493	0.0	0.446145636621733
1.56643300366491	0.0	0.44614720672028
1.5707963267949	0.0	0.446147730906357
0.0	0.0043633231299858	0.29374790068995
0.0043633231299858	0.0043633231299858	0.293874390215
0.0087266462599716	0.0043633231299858	0.29425273724202
0.0130899693899575	0.0043633231299858	0.294879607210078
0.0174532925199433	0.0043633231299858	0.295749541117902
0.0218166156499291	0.0043633231299858	0.296855097711861
0.0261799387799149	0.0043633231299858	0.29818704166726
0.0305432619099008	0.0043633231299858	0.299734568073886
0.0349065850398866	0.0043633231299858	0.301485552293543
0.0392699081698724	0.0043633231299858	0.303426813874437
0.0436332312998582	0.0043633231299858	0.30554438363008
0.0479965544298441	0.0043633231299858	0.307823764088045
0.0523598775598299	0.0043633231299858	0.310250175092422
0.0567232006898157	0.0043633231299858	0.312808778210491
0.0610865238198015	0.0043633231299858	0.315484875546072
0.0654498469497874	0.0043633231299858	0.318264080430506
0.0698131700797732	0.0043633231299858	0.321132459133244
0.074176493209759	0.0043633231299858	0.324076644116836
0.0785398163397448	0.0043633231299858	0.32708392042824
0.0829031394697307	0.0043633231299858	0.3301422875662
0.0872664625997165	0.0043633231299858	0.333240499623042
0.0916297857297023	0.0043633231299858	0.336368086710006
0.0959931088596881	0.0043633231299858	0.339515360683344
0.100356431989674	0.0043633231299858	0.342673408067514
0.10471975511966	0.0043633231299858	0.345834072826182
0.109083078249646	0.0043633231299858	0.348989931358042
0.113446401379631	0.0043633231299858	0.352134261769774
0.117809724509617	0.0043633231299858	0.355261009174567
0.122173047639603	0.0043633231299858	0.358364748453238
0.126536370769589	0.0043633231299858	0.361440645653537
0.130899693899575	0.0043633231299858	0.364484418953171
0.135263017029561	0.0043633231299858	0.367492299904342
0.139626340159546	0.0043633231299858	0.37046099550824
0.143989663289532	0.0043633231299858	0.373387651512205
0.148352986419518	0.0043633231299858	0.376269817213534
0.152716309549504	0.0043633231299858	0.379105411954487
0.15707963267949	0.0043633231299858	0.381892693420002
0.161442955809475	0.0043633231299858	0.384630227793049
0.165806278939461	0.0043633231299858	0.387316861779386
0.170169602069447	0.0043633231299858	0.389951696479349
0.174532925199433	0.0043633231299858	0.392534063063004
0.178896248329419	0.0043633231299858	0.395063500186125
0.183259571459405	0.0043633231299858	0.397539733075968
0.18762289458939	0.0043633231299858	0.399962654205019
0.191986217719376	0.0043633231299858	0.402332305471596
0.196349540849362	0.0043633231299858	0.404648861798364
0.200712863979348	0.0043633231299858	0.406912616067365
0.205076187109334	0.0043633231299858	0.409123965305784
0.20943951023932	0.0043633231299858	0.411283398036923
0.213802833369305	0.0043633231299858	0.413391482724939
0.218166156499291	0.0043633231299858	0.41544885723113
0.222529479629277	0.0043633231299858	0.417456219213101
0.226892802759263	0.0043633231299858	0.419414317394301
0.231256125889249	0.0043633231299858	0.421323943645283
0.235619449019234	0.0043633231299858	0.423185925806744
0.23998277214922	0.0043633231299858	0.425001121207151
0.244346095279206	0.0043633231299858	0.426770410810211
0.248709418409192	0.0043633231299858	0.42849469394901
0.253072741539178	0.0043633231299858	0.430174883597087
0.257436064669164	0.0043633231299858	0.431811902131391
0.261799387799149	0.0043633231299858	0.433406677546368
0.266162710929135	0.0043633231299858	0.43496014008299
0.270526034059121	0.0043633231299858	0.436473219233723
0.274889357189107	0.0043633231299858	0.437946841092081
0.279252680319093	0.0043633231299858	0.439381926019303
0.283616003449079	0.0043633231299858	0.440779386593315
0.287979326579064	0.0043633231299858	0.442140125819357
0.29234264970905	0.0043633231299858	0.443465035577905
0.296705972839036	0.0043633231299858	0.444754995283234
0.301069295969022	0.0043633231299858	0.446010870739429
0.305432619099008	0.0043633231299858	0.447233513167359
0.309795942228993	0.0043633231299858	0.448423758391882
0.314159265358979	0.0043633231299858	0.449582426169393
0.318522588488965	0.0043633231299858	0.450710319644101
0.322885911618951	0.0043633231299858	0.451808224917865
0.327249234748937	0.0043633231299858	0.452876910721467
0.331612557878923	0.0043633231299858	0.453917128178868
0.335975881008908	0.0043633231299858	0.454929610651404
0.340339204138894	0.0043633231299858	0.45591507365462
0.34470252726888	0.0043633231299858	0.456874214839085
0.349065850398866	0.0043633231299858	0.457807714025842
0.353429173528852	0.0043633231299858	0.45871623329443
0.357792496658838	0.0043633231299858	0.45960041711113
0.362155819788823	0.0043633231299858	0.460460892496474
0.366519142918809	0.0043633231299858	0.461298269224964
0.370882466048795	0.0043633231299858	0.462113140052763
0.375245789178781	0.0043633231299858	0.462906080969294
0.379609112308767	0.0043633231299858	0.463677651469057
0.383972435438752	0.0043633231299858	0.464428394840369
0.388335758568738	0.0043633231299858	0.465158838467696
0.392699081698724	0.0043633231299858	0.465869494145982
0.39706240482871	0.0043633231299858	0.466560858402638
0.401425727958696	0.0043633231299858	0.46723341282683
0.405789051088682	0.0043633231299858	0.467887624403908
0.410152374218667	0.0043633231299858	0.46852394585268
0.414515697348653	0.0043633231299858	0.469142815962992
0.418879020478639	0.0043633231299858	0.46974465993735
0.423242343608625	0.0043633231299858	0.470329889726037
0.427605666738611	0.0043633231299858	0.470898904366281
0.431968989868597	0.0043633231299858	0.4714520903145
0.436332312998582	0.0043633231299858	0.471989821776402
0.440695636128568	0.0043633231299858	0.472512461034555
0.445058959258554	0.0043633231299858	0.473020358767374
0.44942228238854	0.0043633231299858	0.473513854367753
0.453785605518526	0.0043633231299858	0.473993276251679
0.458148928648511	0.0043633231299858	0.474458942163908
0.462512251778497	0.0043633231299858	0.474911159476159
0.466875574908483	0.0043633231299858	0.475350225478646
0.471238898038469	0.0043633231299858	0.475776427666069
0.475602221168455	0.0043633231299858	0.476190044015844
0.479965544298441	0.0043633231299858	0.476591343260163
0.484328867428426	0.0043633231299858	0.476980585151054
0.488692190558412	0.0043633231299858	0.477358020717584
0.493055513688398	0.0043633231299858	0.477723892518346
0.497418836818384	0.0043633231299858	0.478078434884343
0.50178215994837	0.0043633231299858	0.478421874157257
0.506145483078356	0.0043633231299858	0.478754428919896
0.510508806208341	0.0043633231299858	0.479076310219648
0.514872129338327	0.0043633231299858	0.479387721786736
0.519235452468313	0.0043633231299858	0.47968886024388
0.523598775598299	0.0043633231299858	0.479979915311053
0.527962098728285	0.0043633231299858	0.480261070004197
0.53232542185827	0.0043633231299858	0.480532500825966
0.536688744988256	0.0043633231299858	0.480794377952409
0.541052068118242	0.0043633231299858	0.481046865412327
0.545415391248228	0.0043633231299858	0.481290121262124
0.549778714378214	0.0043633231299858	0.481524297753567
0.5541420375082	0.0043633231299858	0.481749541497775
0.558505360638185	0.0043633231299858	0.481965993621589
0.562868683768171	0.0043633231299858	0.482173789921779
0.567232006898157	0.0043633231299858	0.482373061011598
0.571595330028143	0.0043633231299858	0.482563932463489
0.575958653158129	0.0043633231299858	0.482746524947817
0.580321976288115	0.0043633231299858	0.482920954365557
0.5846852994181	0.0043633231299858	0.483087331977865
0.589048622548086	0.0043633231299858	0.483245764530647
0.593411945678072	0.0043633231299858	0.483396354376524
0.597775268808058	0.0043633231299858	0.483539199589867
0.602138591938044	0.0043633231299858	0.483674394082817
0.60650191506803	0.0043633231299858	0.483802027712544
0.610865238198015	0.0043633231299858	0.483922186390003
0.615228561328001	0.0043633231299858	0.484034952182337
0.619591884457987	0.0043633231299858	0.484140403414021
0.623955207587973	0.0043633231299858	0.484238614763647
0.628318530717959	0.0043633231299858	0.484329657361201
0.632681853847944	0.0043633231299858	0.484413598879162
0.63704517697793	0.0043633231299858	0.484490503625285
0.641408500107916	0.0043633231299858	0.484560432630224
0.645771823237902	0.0043633231299858	0.484623443735976
0.650135146367888	0.0043633231299858	0.484679591682032
0.654498469497874	0.0043633231299858	0.484728928188867
0.658861792627859	0.0043633231299858	0.484771502044092
0.663225115757845	0.0043633231299858	0.484807359183678
0.667588438887831	0.0043633231299858	0.484836542775721
0.671951762017817	0.0043633231299858	0.484859093302058
0.676315085147803	0.0043633231299858	0.484875048641579
0.680678408277788	0.0043633231299858	0.484884444151756
0.685041731407774	0.0043633231299858	0.48488731275249
0.68940505453776	0.0043633231299858	0.484883685009088
0.693768377667746	0.0043633231299858	0.48487358921713
0.698131700797732	0.0043633231299858	0.484857051487426
0.702495023927718	0.0043633231299858	0.484834095833392
0.706858347057703	0.0043633231299858	0.484804744258134
0.711221670187689	0.0043633231299858	0.484769016846081
0.715584993317675	0.0043633231299858	0.484726931852414
0.719948316447661	0.0043633231299858	0.484678505797693
0.724311639577647	0.0043633231299858	0.484623753563939
0.728674962707633	0.0043633231299858	0.484562688490719
0.733038285837618	0.0043633231299858	0.484495322476694
0.737401608967604	0.0043633231299858	0.48442166608131
0.74176493209759	0.0043633231299858	0.484341728630438
0.746128255227576	0.0043633231299858	0.484255518323123
0.750491578357562	0.0043633231299858	0.484163042342063
0.754854901487547	0.0043633231299858	0.484064306966818
0.759218224617533	0.0043633231299858	0.483959317688812
0.763581547747519	0.0043633231299858	0.48384807933023
0.767944870877505	0.0043633231299858	0.483730596164139
0.772308194007491	0.0043633231299858	0.483606872039506
0.776671517137477	0.0043633231299858	0.4834769105069
0.781034840267462	0.0043633231299858	0.483340714947666
0.785398163397448	0.0043633231299858	0.483198288707081
0.789761486527434	0.0043633231299858	0.483049635227
0.79412480965742	0.0043633231299858	0.482894758185863
0.798488132787406	0.0043633231299858	0.482733661636393
0.802851455917392	0.0043633231299858	0.482566350149733
0.807214779047377	0.0043633231299858	0.482392828960051
0.811578102177363	0.0043633231299858	0.482213104111924
0.815941425307349	0.0043633231299858	0.482027182611242
0.820304748437335	0.0043633231299858	0.481835072577263
0.824668071567321	0.0043633231299858	0.481636783397697
0.829031394697307	0.0043633231299858	0.481432325885584
0.833394717827292	0.0043633231299858	0.481221712439187
0.837758040957278	0.0043633231299858	0.481004957203703
0.842121364087264	0.0043633231299858	0.480782076232737
0.84648468721725	0.0043633231299858	0.480553087657248
0.850848010347236	0.0043633231299858	0.480318011848549
0.855211333477221	0.0043633231299858	0.480076871590438
0.859574656607207	0.0043633231299858	0.479829692247489
0.863937979737193	0.0043633231299858	0.479576501936907
0.868301302867179	0.0043633231299858	0.479317331701496
0.872664625997165	0.0043633231299858	0.479052215681989
0.877027949127151	0.0043633231299858	0.47878119129167
0.881391272257136	0.0043633231299858	0.478504299389904
0.885754595387122	0.0043633231299858	0.478221584456526
0.890117918517108	0.0043633231299858	0.477933094764734
0.894481241647094	0.0043633231299858	0.477638882554478
0.89884456477708	0.0043633231299858	0.477339004202937
0.903207887907066	0.0043633231299858	0.477033520395122
0.907571211037051	0.0043633231299858	0.476722496290422
0.911934534167037	0.0043633231299858	0.476406001687776
0.916297857297023	0.0043633231299858	0.476084111186216
0.920661180427009	0.0043633231299858	0.475756904342525
0.925024503556995	0.0043633231299858	0.475424465823963
0.92938782668698	0.0043633231299858	0.475086885554082
0.933751149816966	0.0043633231299858	0.474744258855467
0.938114472946952	0.0043633231299858	0.474396686582596
0.942477796076938	0.0043633231299858	0.474044275249061
0.946841119206924	0.0043633231299858	0.473687137144851
0.95120444233691	0.0043633231299858	0.473325390445376
0.955567765466895	0.0043633231299858	0.472959159309864
0.959931088596881	0.0043633231299858	0.472588573967987
0.964294411726867	0.0043633231299858	0.472213770795718
0.968657734856853	0.0043633231299858	0.471834892376944
0.973021057986839	0.0043633231299858	0.471452087551957
0.977384381116825	0.0043633231299858	0.471065511450116
0.98174770424681	0.0043633231299858	0.470675325508471
0.986111027376796	0.0043633231299858	0.47028169747199
0.990474350506782	0.0043633231299858	0.46988480137705
0.994837673636768	0.0043633231299858	0.469484817515833
0.999200996766754	0.0043633231299858	0.469081932383249
1.00356431989674	0.0043633231299858	0.468676338600718
1.00792764302673	0.0043633231299858	0.468268234822814
1.01229096615671	0.0043633231299858	0.467857825619309
1.0166542892867	0.0043633231299858	0.467445321337483
1.02101761241668	0.0043633231299858	0.467030937940283
1.02538093554667	0.0043633231299858	0.466614896822869
1.02974425867665	0.0043633231299858	0.466197424604738
1.03410758180664	0.0043633231299858	0.46577875289927
1.03847090493663	0.0043633231299858	0.465359118058727
1.04283422806661	0.0043633231299858	0.464938760896388
1.0471975511966	0.0043633231299858	0.464517926384673
1.05156087432658	0.0043633231299858	0.46409686333
1.05592419745657	0.0043633231299858	0.463675824025442
1.06028752058656	0.0043633231299858	0.463255063879694
1.06465084371654	0.0043633231299858	0.462834841026074
1.06901416684653	0.0043633231299858	0.46241541590879
1.07337748997651	0.0043633231299858	0.461997050851593
1.0777408131065	0.0043633231299858	0.461580009605125
1.08210413623648	0.0043633231299858	0.461164556878567
1.08646745936647	0.0043633231299858	0.460750957854873
1.09083078249646	0.0043633231299858	0.460339477691221
1.09519410562644	0.0043633231299858	0.459930381006134
1.09955742875643	0.0043633231299858	0.459523931356523
1.10392075188641	0.0043633231299858	0.459120390705096
1.1082840750164	0.0043633231299858	0.458720018880262
1.11264739814639	0.0043633231299858	0.458323073032286
1.11701072127637	0.0043633231299858	0.45792980708485
1.12137404440636	0.0043633231299858	0.457540471188072
1.12573736753634	0.0043633231299858	0.457155311172126
1.13010069066633	0.0043633231299858	0.456774568005583
1.13446401379631	0.0043633231299858	0.456398477259922
1.1388273369263	0.0043633231299858	0.456027268584343
1.14319066005629	0.0043633231299858	0.455661165190453
1.14755398318627	0.0043633231299858	0.455300383351953
1.15191730631626	0.0043633231299858	0.454945131919785
1.15628062944624	0.0043633231299858	0.454595611856591
1.16064395257623	0.0043633231299858	0.454252015790633
1.16500727570621	0.0043633231299858	0.453914527593654
1.1693705988362	0.0043633231299858	0.453583321982286
1.17373392196619	0.0043633231299858	0.453258564146352
1.17809724509617	0.0043633231299858	0.452940409405898
1.18246056822616	0.0043633231299858	0.452629002897794
1.18682389135614	0.0043633231299858	0.452324479292312
1.19118721448613	0.0043633231299858	0.452026962543476
1.19555053761612	0.0043633231299858	0.45173656567242
1.1999138607461	0.0043633231299858	0.451453390583542
1.20427718387609	0.0043633231299858	0.45117752791783
1.20864050700607	0.0043633231299858	0.45090905693858
1.21300383013606	0.0043633231299858	0.450648045454714
1.21736715326604	0.0043633231299858	0.45039454977788
1.22173047639603	0.0043633231299858	0.450148614715998
1.22609379952602	0.0043633231299858	0.449910273600403
1.230457122656	0.0043633231299858	0.449679548347881
1.23482044578599	0.0043633231299858	0.449456449556332
1.23918376891597	0.0043633231299858	0.449240976631966
1.24354709204596	0.0043633231299858	0.449033117949264
1.24791041517595	0.0043633231299858	0.448832851040295
1.25227373830593	0.0043633231299858	0.448640142812594
1.25663706143592	0.0043633231299858	0.448454949795295
1.2610003845659	0.0043633231299858	0.448277218410805
1.26536370769589	0.0043633231299858	0.448106885269426
1.26972703082587	0.0043633231299858	0.447943877487218
1.27409035395586	0.0043633231299858	0.447788113024885
1.27845367708585	0.0043633231299858	0.447639501043614
1.28281700021583	0.0043633231299858	0.447497942278307
1.28718032334582	0.0043633231299858	0.447363329425725
1.2915436464758	0.0043633231299858	0.447235547545011
1.29590696960579	0.0043633231299858	0.447114474468943
1.30027029273578	0.0043633231299858	0.446999981224365
1.30463361586576	0.0043633231299858	0.446891932458554
1.30899693899575	0.0043633231299858	0.446790186872478
1.31336026212573	0.0043633231299858	0.446694597655993
1.31772358525572	0.0043633231299858	0.446605012924525
1.3220869083857	0.0043633231299858	0.446521276157143
1.32645023151569	0.0043633231299858	0.446443226631127
1.33081355464568	0.0043633231299858	0.446370699855269
1.33517687777566	0.0043633231299858	0.446303527997223
1.33954020090565	0.0043633231299858	0.44624154030584
1.34390352403563	0.0043633231299858	0.446184563526476
1.34826684716562	0.0043633231299858	0.446132422307934
1.35263017029561	0.0043633231299858	0.446084939600503
1.35699349342559	0.0043633231299858	0.44604193704379
1.36135681655558	0.0043633231299858	0.446003235344081
1.36572013968556	0.0043633231299858	0.445968654640274
1.37008346281555	0.0043633231299858	0.44593801485725
1.37444678594553	0.0043633231299858	0.445911136046825
1.37881010907552	0.0043633231299858	0.445887838716359
1.38317343220551	0.0043633231299858	0.445867944142999
1.38753675533549	0.0043633231299858	0.445851274675818
1.39190007846548	0.0043633231299858	0.445837654021999
1.39626340159546	0.0043633231299858	0.445826907521568
1.40062672472545	0.0043633231299858	0.445818862407683
1.40499004785544	0.0043633231299858	0.445813348051749
1.40935337098542	0.0043633231299858	0.445810196197241
1.41371669411541	0.0043633231299858	0.445809241178448
1.41808001724539	0.0043633231299858	0.445810320126299
1.42244334037538	0.0043633231299858	0.445813273162139
1.42680666350536	0.0043633231299858	0.445817943577719
1.43116998663535	0.0043633231299858	0.445824178003957
1.43553330976534	0.0043633231299858	0.445831826567004
1.43989663289532	0.0043633231299858	0.445840743033672
1.44425995602531	0.0043633231299858	0.445850784945344
1.44862327915529	0.0043633231299858	0.445861813741048
1.45298660228528	0.0043633231299858	0.445873694871393
1.45734992541527	0.0043633231299858	0.445886297902456
1.46171324854525	0.0043633231299858	0.445899496609777
1.46607657167524	0.0043633231299858	0.445913169065345
1.47043989480522	0.0043633231299858	0.445927197715138
1.47480321793521	0.0043633231299858	0.445941469449492
1.47916654106519	0.0043633231299858	0.445955875666877
1.48352986419518	0.0043633231299858	0.445970312330067
1.48789318732517	0.0043633231299858	0.445984680016385
1.49225651045515	0.0043633231299858	0.445998883963604
1.49661983358514	0.0043633231299858	0.446012834108073
1.50098315671512	0.0043633231299858	0.44602644512043
1.50534647984511	0.0043633231299858	0.446039636435867
1.5097098029751	0.0043633231299858	0.446052332279908
1.51407312610508	0.0043633231299858	0.446064461691832
1.51843644923507	0.0043633231299858	0.44607595854384
1.52279977236505	0.0043633231299858	0.446086761557716
1.52716309549504	0.0043633231299858	0.446096814319131
1.53152641862502	0.0043633231299858	0.446106065289122
1.53588974175501	0.0043633231299858	0.446114467814386
1.540253064885	0.0043633231299858	0.446121980134998
1.54461638801498	0.0043633231299858	0.446128565391083
1.54897971114497	0.0043633231299858	0.446134191628484
1.55334303427495	0.0043633231299858	0.446138831802794
1.55770635740494	0.0043633231299858	0.446142463782755
1.56206968053493	0.0043633231299858	0.446145070352394
1.56643300366491	0.0043633231299858	0.446146639213964
1.5707963267949	0.0043633231299858	0.446147162987691
0.0	0.0087266462599716	0.29374790068995
0.0043633231299858	0.0087266462599716	0.293874382997351
0.0087266462599716	0.0087266462599716	0.294252708498753
0.0130899693899575	0.0087266462599716	0.294879543009984
0.0174532925199433	0.0087266462599716	0.295749428140619
0.0218166156499291	0.0087266462599716	0.296854923459442
0.0261799387799149	0.0087266462599716	0.298186794643289
0.0305432619099008	0.0087266462599716	0.299734237928486
0.0349065850398866	0.0087266462599716	0.301485129929098
0.0392699081698724	0.0087266462599716	0.303426291512241
0.0436332312998582	0.0087266462599716	0.305543754840207
0.0479965544298441	0.0087266462599716	0.307823023784266
0.0523598775598299	0.0087266462599716	0.310249319497658
0.0567232006898157	0.0087266462599716	0.312807804797771
0.0610865238198015	0.0087266462599716	0.315483782959492
0.0654498469497874	0.0087266462599716	0.318262868392603
0.0698131700797732	0.0087266462599716	0.321131128342859
0.074176493209759	0.0087266462599716	0.324075196143384
0.0785398163397448	0.0087266462599716	0.327082357603869
0.0829031394697307	0.0087266462599716	0.330140612880457
0.0872664625997165	0.0087266462599716	0.333238716622386
0.0916297857297023	0.0087266462599716	0.336366199401719
0.0959931088596881	0.0087266462599716	0.339513373448759
0.100356431989674	0.0087266462599716	0.342671325580747
0.10471975511966	0.0087266462599716	0.345831899982487
0.109083078249646	0.0087266462599716	0.348987673207733
0.113446401379631	0.0087266462599716	0.352131923462522
0.117809724509617	0.0087266462599716	0.355258595908476
0.122173047639603	0.0087266462599716	0.358362265431574
0.126536370769589	0.0087266462599716	0.361438098048127
0.130899693899575	0.0087266462599716	0.364481811871496
0.135263017029561	0.0087266462599716	0.367489638364106
0.139626340159546	0.0087266462599716	0.370458284414488
0.143989663289532	0.0087266462599716	0.373384895639033
0.148352986419518	0.0087266462599716	0.37626702118956
0.152716309549504	0.0087266462599716	0.379102580251814
0.15707963267949	0.0087266462599716	0.381889830344655
0.161442955809475	0.0087266462599716	0.384627337479417
0.165806278939461	0.0087266462599716	0.387313948184981
0.170169602069447	0.0087266462599716	0.389948763383226
0.174532925199433	0.0087266462599716	0.392531114064501
0.178896248329419	0.0087266462599716	0.395060538704921
0.183259571459405	0.0087266462599716	0.397536762354331
0.18762289458939	0.0087266462599716	0.399959677309664
0.191986217719376	0.0087266462599716	0.402329325297273
0.196349540849362	0.0087266462599716	0.404645881071957
0.200712863979348	0.0087266462599716	0.406909637352751
0.205076187109334	0.0087266462599716	0.40912099100784
0.20943951023932	0.0087266462599716	0.4112804304075
0.213802833369305	0.0087266462599716	0.413388523868206
0.218166156499291	0.0087266462599716	0.415445909110082
0.222529479629277	0.0087266462599716	0.417453283654179
0.226892802759263	0.0087266462599716	0.419411396094426
0.231256125889249	0.0087266462599716	0.421321038176159
0.235619449019234	0.0087266462599716	0.42318303762315
0.23998277214922	0.0087266462599716	0.424998251650898
0.244346095279206	0.0087266462599716	0.426767561116688
0.248709418409192	0.0087266462599716	0.428491865252646
0.253072741539178	0.0087266462599716	0.430172076936946
0.257436064669164	0.0087266462599716	0.431809118456266
0.261799387799149	0.0087266462599716	0.433403917720962
0.266162710929135	0.0087266462599716	0.434957404891084
0.270526034059121	0.0087266462599716	0.436470509384736
0.274889357189107	0.0087266462599716	0.437944157225396
0.279252680319093	0.0087266462599716	0.439379268707781
0.283616003449079	0.0087266462599716	0.440776756348001
0.287979326579064	0.0087266462599716	0.442137523094869
0.29234264970905	0.0087266462599716	0.443462460774295
0.296705972839036	0.0087266462599716	0.444752448751415
0.301069295969022	0.0087266462599716	0.44600835278339
0.305432619099008	0.0087266462599716	0.447231024048277
0.309795942228993	0.0087266462599716	0.448421298331134
0.314159265358979	0.0087266462599716	0.449579995351801
0.318522588488965	0.0087266462599716	0.450707918220466
0.322885911618951	0.0087266462599716	0.45180585300746
0.327249234748937	0.0087266462599716	0.452874568415219
0.331612557878923	0.0087266462599716	0.453914815541484
0.335975881008908	0.0087266462599716	0.454927327723624
0.340339204138894	0.0087266462599716	0.455912820455127
0.34470252726888	0.0087266462599716	0.456871991366626
0.349065850398866	0.0087266462599716	0.457805520261507
0.353429173528852	0.0087266462599716	0.458714069203126
0.357792496658838	0.0087266462599716	0.459598282643083
0.362155819788823	0.0087266462599716	0.460458787589147
0.366519142918809	0.0087266462599716	0.461296193804907
0.370882466048795	0.0087266462599716	0.462111094035406
0.375245789178781	0.0087266462599716	0.462904064261875
0.379609112308767	0.0087266462599716	0.463675663971679
0.383972435438752	0.0087266462599716	0.464426436445837
0.388335758568738	0.0087266462599716	0.465156909064453
0.392699081698724	0.0087266462599716	0.465867593617258
0.39706240482871	0.0087266462599716	0.466558986629079
0.401425727958696	0.0087266462599716	0.467231569685755
0.405789051088682	0.0087266462599716	0.4678858097715
0.410152374218667	0.0087266462599716	0.468522159603948
0.414515697348653	0.0087266462599716	0.46914105797315
0.418879020478639	0.0087266462599716	0.469742930081669
0.423242343608625	0.0087266462599716	0.470328187881018
0.427605666738611	0.0087266462599716	0.470897230409881
0.431968989868597	0.0087266462599716	0.471450444126891
0.436332312998582	0.0087266462599716	0.471988203241122
0.440695636128568	0.0087266462599716	0.472510870037502
0.445058959258554	0.0087266462599716	0.473018795198927
0.44942228238854	0.0087266462599716	0.473512318121747
0.453785605518526	0.0087266462599716	0.473991767226764
0.458148928648511	0.0087266462599716	0.474457460263847
0.462512251778497	0.0087266462599716	0.474909704609189
0.466875574908483	0.0087266462599716	0.475348797559364
0.471238898038469	0.0087266462599716	0.475775026614388
0.475602221168455	0.0087266462599716	0.47618866975849
0.479965544298441	0.0087266462599716	0.476589995729818
0.484328867428426	0.0087266462599716	0.476979264286909
0.488692190558412	0.0087266462599716	0.477356726466333
0.493055513688398	0.0087266462599716	0.477722624833454
0.497418836818384	0.0087266462599716	0.478077193726861
0.50178215994837	0.0087266462599716	0.478420659495885
0.506145483078356	0.0087266462599716	0.478753240731239
0.510508806208341	0.0087266462599716	0.479075148488429
0.514872129338327	0.0087266462599716	0.479386586505656
0.519235452468313	0.0087266462599716	0.479687751414126
0.523598775598299	0.0087266462599716	0.479978832942517
0.527962098728285	0.0087266462599716	0.480260014115555
0.53232542185827	0.0087266462599716	0.48053147144468
0.536688744988256	0.0087266462599716	0.480793375115114
0.541052068118242	0.0087266462599716	0.481045889164945
0.545415391248228	0.0087266462599716	0.481289171660076
0.549778714378214	0.0087266462599716	0.481523374861744
0.5541420375082	0.0087266462599716	0.481748645390741
0.558505360638185	0.0087266462599716	0.481965124383943
0.562868683768171	0.0087266462599716	0.482172947648049
0.567232006898157	0.0087266462599716	0.482372245806538
0.571595330028143	0.0087266462599716	0.482563144442266
0.575958653158129	0.0087266462599716	0.482745764235959
0.580321976288115	0.0087266462599716	0.482920221099407
0.5846852994181	0.0087266462599716	0.483086626304298
0.589048622548086	0.0087266462599716	0.483245086607856
0.593411945678072	0.0087266462599716	0.4833957043734
0.597775268808058	0.0087266462599716	0.483538577687109
0.602138591938044	0.0087266462599716	0.483673800471711
0.60650191506803	0.0087266462599716	0.483801462597014
0.610865238198015	0.0087266462599716	0.483921649984918
0.615228561328001	0.0087266462599716	0.484034444714959
0.619591884457987	0.0087266462599716	0.484139925122877
0.623955207587973	0.0087266462599716	0.484238165900484
0.628318530717959	0.0087266462599716	0.484329238189538
0.632681853847944	0.0087266462599716	0.484413209675334
0.63704517697793	0.0087266462599716	0.484490144677794
0.641408500107916	0.0087266462599716	0.484560104241129
0.645771823237902	0.0087266462599716	0.484623146220094
0.650135146367888	0.0087266462599716	0.484679325367111
0.654498469497874	0.0087266462599716	0.484728693416343
0.658861792627859	0.0087266462599716	0.484771299168431
0.663225115757845	0.0087266462599716	0.484807188573098
0.667588438887831	0.0087266462599716	0.484836404812249
0.671951762017817	0.0087266462599716	0.484858988381355
0.676315085147803	0.0087266462599716	0.484874977173305
0.680678408277788	0.0087266462599716	0.484884406559837
0.685041731407774	0.0087266462599716	0.48488730947468
0.68940505453776	0.0087266462599716	0.484883716497616
0.693768377667746	0.0087266462599716	0.484873655938222
0.698131700797732	0.0087266462599716	0.484857153921472
0.702495023927718	0.0087266462599716	0.484834234475534
0.706858347057703	0.0087266462599716	0.484804919617795
0.711221670187689	0.0087266462599716	0.484769229446669
0.715584993317675	0.0087266462599716	0.484727182231858
0.719948316447661	0.0087266462599716	0.484678794508413
0.724311639577647	0.0087266462599716	0.48462408117176
0.728674962707633	0.0087266462599716	0.484563055576172
0.733038285837618	0.0087266462599716	0.484495729633781
0.737401608967604	0.0087266462599716	0.484422113917974
0.74176493209759	0.0087266462599716	0.48434221776795
0.746128255227576	0.0087266462599716	0.484256049395848
0.750491578357562	0.0087266462599716	0.484163615997639
0.754854901487547	0.0087266462599716	0.484064923865376
0.759218224617533	0.0087266462599716	0.483959978503049
0.763581547747519	0.0087266462599716	0.483848784744311
0.767944870877505	0.0087266462599716	0.48373134687394
0.772308194007491	0.0087266462599716	0.483607668751804
0.776671517137477	0.0087266462599716	0.483477753939089
0.781034840267462	0.0087266462599716	0.483341605827073
0.785398163397448	0.0087266462599716	0.48319922776964
0.789761486527434	0.0087266462599716	0.483050623218309
0.79412480965742	0.0087266462599716	0.482895795858657
0.798488132787406	0.0087266462599716	0.482734749751059
0.802851455917392	0.0087266462599716	0.48256748947257
0.807214779047377	0.0087266462599716	0.482394020262623
0.811578102177363	0.0087266462599716	0.482214348170726
0.815941425307349	0.0087266462599716	0.482028480206113
0.820304748437335	0.0087266462599716	0.481836424490269
0.824668071567321	0.0087266462599716	0.481638190412405
0.829031394697307	0.0087266462599716	0.481433788785713
0.833394717827292	0.0087266462599716	0.481223232007414
0.837758040957278	0.0087266462599716	0.481006534219603
0.842121364087264	0.0087266462599716	0.480783711473008
0.84648468721725	0.0087266462599716	0.480554781892617
0.850848010347236	0.0087266462599716	0.48031976584316
0.855211333477221	0.0087266462599716	0.48007868610009
0.859574656607207	0.0087266462599716	0.4798315680179
0.863937979737193	0.0087266462599716	0.479578439702006
0.868301302867179	0.0087266462599716	0.479319332181447
0.872664625997165	0.0087266462599716	0.479054279581352
0.877027949127151	0.0087266462599716	0.478783319297731
0.881391272257136	0.0087266462599716	0.478506492170283
0.885754595387122	0.0087266462599716	0.478223842656892
0.890117918517108	0.0087266462599716	0.47793541900734
0.894481241647094	0.0087266462599716	0.477641273434922
0.89884456477708	0.0087266462599716	0.477341462288552
0.903207887907066	0.0087266462599716	0.477036046222235
0.907571211037051	0.0087266462599716	0.476725090362142
0.911934534167037	0.0087266462599716	0.476408664470687
0.916297857297023	0.0087266462599716	0.476086843108805
0.920661180427009	0.0087266462599716	0.475759705791741
0.925024503556995	0.0087266462599716	0.475427337142531
0.92938782668698	0.0087266462599716	0.475089827038474
0.933751149816966	0.0087266462599716	0.474747270751757
0.938114472946952	0.0087266462599716	0.474399769084901
0.942477796076938	0.0087266462599716	0.474047428495795
0.946841119206924	0.0087266462599716	0.473690361215948
0.95120444233691	0.0087266462599716	0.473328685360003
0.955567765466895	0.0087266462599716	0.472962525022354
0.959931088596881	0.0087266462599716	0.472592010365682
0.964294411726867	0.0087266462599716	0.472217277696045
0.968657734856853	0.0087266462599716	0.471838469523942
0.973021057986839	0.0087266462599716	0.471455734613987
0.977384381116825	0.0087266462599716	0.471069228016627
0.98174770424681	0.0087266462599716	0.470679111087524
0.986111027376796	0.0087266462599716	0.470285551487521
0.990474350506782	0.0087266462599716	0.46988872316599
0.994837673636768	0.0087266462599716	0.46948880632619
0.999200996766754	0.0087266462599716	0.46908598737085
1.00356431989674	0.0087266462599716	0.468680458827948
1.00792764302673	0.0087266462599716	0.468272419255968
1.01229096615671	0.0087266462599716	0.467862073126608
1.0166542892867	0.0087266462599716	0.467449630687355
1.02101761241668	0.0087266462599716	0.467035307800213
1.02538093554667	0.0087266462599716	0.466619325757549
1.02974425867665	0.0087266462599716	0.466201911075293
1.03410758180664	0.0087266462599716	0.465783295262308
1.03847090493663	0.0087266462599716	0.465363714565668
1.04283422806661	0.0087266462599716	0.464943409692926
1.0471975511966	0.0087266462599716	0.464522625510988
1.05156087432658	0.0087266462599716	0.464101610721251
1.05592419745657	0.0087266462599716	0.46368061751203
1.06028752058656	0.0087266462599716	0.463259901187739
1.06465084371654	0.0087266462599716	0.462839719779284
1.06901416684653	0.0087266462599716	0.462420333629778
1.07337748997651	0.0087266462599716	0.462002004963681
1.0777408131065	0.0087266462599716	0.461584997434335
1.08210413623648	0.0087266462599716	0.461169575656926
1.08646745936647	0.0087266462599716	0.460756004722757
1.09083078249646	0.0087266462599716	0.460344549700704
1.09519410562644	0.0087266462599716	0.459935475124888
1.09955742875643	0.0087266462599716	0.459529044471875
1.10392075188641	0.0087266462599716	0.45912551962769
1.1082840750164	0.0087266462599716	0.45872516034925
1.11264739814639	0.0087266462599716	0.458328223720496
1.11701072127637	0.0087266462599716	0.45793496360381
1.12137404440636	0.0087266462599716	0.457545630093349
1.12573736753634	0.0087266462599716	0.457160468969535
1.13010069066633	0.0087266462599716	0.456779721157003
1.13446401379631	0.0087266462599716	0.456403622190275
1.1388273369263	0.0087266462599716	0.456032401687126
1.14319066005629	0.0087266462599716	0.455666282835384
1.14755398318627	0.0087266462599716	0.455305481891452
1.15191730631626	0.0087266462599716	0.454950207696189
1.15628062944624	0.0087266462599716	0.454600661209207
1.16064395257623	0.0087266462599716	0.454257035063031
1.16500727570621	0.0087266462599716	0.453919513140774
1.1693705988362	0.0087266462599716	0.453588270178143
1.17373392196619	0.0087266462599716	0.453263471391057
1.17809724509617	0.0087266462599716	0.452945272133058
1.18246056822616	0.0087266462599716	0.452633817581338
1.18682389135614	0.0087266462599716	0.452329242454183
1.19118721448613	0.0087266462599716	0.452031670760377
1.19555053761612	0.0087266462599716	0.451741215582174
1.1999138607461	0.0087266462599716	0.451457978892547
1.20427718387609	0.0087266462599716	0.45118205140671
1.20864050700607	0.0087266462599716	0.450913512468994
1.21300383013606	0.0087266462599716	0.450652429974488
1.21736715326604	0.0087266462599716	0.450398860327702
1.22173047639603	0.0087266462599716	0.450152848434074
1.22609379952602	0.0087266462599716	0.4499144277274
1.230457122656	0.0087266462599716	0.449683620232092
1.23482044578599	0.0087266462599716	0.449460436657691
1.23918376891597	0.0087266462599716	0.449244876526062
1.24354709204596	0.0087266462599716	0.449036928331162
1.24791041517595	0.0087266462599716	0.448836569727416
1.25227373830593	0.0087266462599716	0.448643767748155
1.25663706143592	0.0087266462599716	0.448458479050336
1.2610003845659	0.0087266462599716	0.448280650186048
1.26536370769589	0.0087266462599716	0.448110217897392
1.26972703082587	0.0087266462599716	0.447947109433952
1.27409035395586	0.0087266462599716	0.44779124289014
1.27845367708585	0.0087266462599716	0.44764252756158
1.28281700021583	0.0087266462599716	0.447500864318391
1.28718032334582	0.0087266462599716	0.447366145991911
1.2915436464758	0.0087266462599716	0.447238257775432
1.29590696960579	0.0087266462599716	0.447117077635624
1.30027029273578	0.0087266462599716	0.447002476731288
1.30463361586576	0.0087266462599716	0.446894319841283
1.30899693899575	0.0087266462599716	0.446792465795717
1.31336026212573	0.0087266462599716	0.446696767912003
1.31772358525572	0.0087266462599716	0.446607074431058
1.3220869083857	0.0087266462599716	0.446523228954609
1.32645023151569	0.0087266462599716	0.446445070881012
1.33081355464568	0.0087266462599716	0.446372435836291
1.33517687777566	0.0087266462599716	0.446305156103105
1.33954020090565	0.0087266462599716	0.446243061041912
1.34390352403563	0.0087266462599716	0.446185977506844
1.34826684716562	0.0087266462599716	0.446133730251542
1.35263017029561	0.0087266462599716	0.446086142328364
1.35699349342559	0.0087266462599716	0.446043035475116
1.36135681655558	0.0087266462599716	0.446004230492994
1.36572013968556	0.0087266462599716	0.445969547612086
1.37008346281555	0.0087266462599716	0.44593880684474
1.37444678594553	0.0087266462599716	0.445911828326928
1.37881010907552	0.0087266462599716	0.445888432646219
1.38317343220551	0.0087266462599716	0.445868441156736
1.38753675533549	0.0087266462599716	0.445851676280222
1.39190007846548	0.0087266462599716	0.445837961794078
1.39626340159546	0.0087266462599716	0.445827123104078
1.40062672472545	0.0087266462599716	0.445818987506187
1.40499004785544	0.0087266462599716	0.445813384431002
1.40935337098542	0.0087266462599716	0.445810145678078
1.41371669411541	0.0087266462599716	0.445809105634317
1.41808001724539	0.0087266462599716	0.445810101480541
1.42244334037538	0.0087266462599716	0.445812973384586
1.42680666350536	0.0087266462599716	0.445817564681755
1.43116998663535	0.0087266462599716	0.445823722044084
1.43553330976534	0.0087266462599716	0.445831295635542
1.43989663289532	0.0087266462599716	0.445840139258659
1.44425995602531	0.0087266462599716	0.44585011048729
1.44862327915529	0.0087266462599716	0.445861070791507
1.45298660228528	0.0087266462599716	0.445872885650055
1.45734992541527	0.0087266462599716	0.445885424654948
1.46171324854525	0.0087266462599716	0.44589856160585
1.46607657167524	0.0087266462599716	0.445912174596776
1.47043989480522	0.0087266462599716	0.445926146093891
1.47480321793521	0.0087266462599716	0.4459403630062
1.47916654106519	0.0087266462599716	0.445954716748779
1.48352986419518	0.0087266462599716	0.445969103299694
1.48789318732517	0.0087266462599716	0.445983423250514
1.49225651045515	0.0087266462599716	0.445997581851083
1.49661983358514	0.0087266462599716	0.446011489049204
1.50098315671512	0.0087266462599716	0.446025059525862
1.50534647984511	0.0087266462599716	0.446038212725137
1.5097098029751	0.0087266462599716	0.446050872881016
1.51407312610508	0.0087266462599716	0.446062969039619
1.51843644923507	0.0087266462599716	0.446074435079624
1.52279977236505	0.0087266462599716	0.446085209728542
1.52716309549504	0.0087266462599716	0.446095236577004
1.53152641862502	0.0087266462599716	0.446104464090413
1.53588974175501	0.0087266462599716	0.446112845619258
1.540253064885	0.0087266462599716	0.44612033940631
1.54461638801498	0.0087266462599716	0.446126908595106
1.54897971114497	0.0087266462599716	0.446132521233427
1.55334303427495	0.0087266462599716	0.44613715027853
1.55770635740494	0.0087266462599716	0.446140773601063
1.56206968053493	0.0087266462599716	0.44614337398609
1.56643300366491	0.0087266462599716	0.446144939136555
1.5707963267949	0.0087266462599716	0.44614546167314
0.0	0.0130899693899575	0.29374790068995
0.0043633231299858	0.0130899693899575	0.29387437096865
0.0087266462599716	0.0130899693899575	0.294252660595805
0.0130899693899575	0.0130899693899575	0.294879436014916
0.0174532925199433	0.0130899693899575	0.295749239854434
0.0218166156499291	0.0130899693899575	0.296854633052498
0.0261799387799149	0.0130899693899575	0.298186382955971
0.0305432619099008	0.0130899693899575	0.299733687711389
0.0349065850398866	0.0130899693899575	0.301484426019432
0.0392699081698724	0.0130899693899575	0.303425420945755
0.0436332312998582	0.0130899693899575	0.305542706899767
0.0479965544298441	0.0130899693899575	0.307821789992607
0.0523598775598299	0.0130899693899575	0.310247893559406
0.0567232006898157	0.0130899693899575	0.31280618250033
0.0610865238198015	0.0130899693899575	0.315481962042139
0.0654498469497874	0.0130899693899575	0.318260848391642
0.0698131700797732	0.0130899693899575	0.321128910422772
0.074176493209759	0.0130899693899575	0.324072782918591
0.0785398163397448	0.0130899693899575	0.327079752960217
0.0829031394697307	0.0130899693899575	0.330137821800064
0.0872664625997165	0.0130899693899575	0.333235745014337
0.0916297857297023	0.0130899693899575	0.336363053944706
0.0959931088596881	0.0130899693899575	0.339510061443688
0.100356431989674	0.0130899693899575	0.342667854817684
0.10471975511966	0.0130899693899575	0.345828278618261
0.109083078249646	0.0130899693899575	0.348983909660011
0.113446401379631	0.0130899693899575	0.352128026313401
0.117809724509617	0.0130899693899575	0.355254573820513
0.122173047639603	0.0130899693899575	0.358358127077187
0.126536370769589	0.0130899693899575	0.361433852046001
0.130899693899575	0.0130899693899575	0.364477466734541
0.135263017029561	0.0130899693899575	0.367485202454396
0.139626340159546	0.0130899693899575	0.370453765906602
0.143989663289532	0.0130899693899575	0.373380302489906
0.148352986419518	0.0130899693899575	0.376262361113793
0.152716309549504	0.0130899693899575	0.379097860702587
0.15707963267949	0.0130899693899575	0.381885058498948
0.161442955809475	0.0130899693899575	0.384622520227197
0.165806278939461	0.0130899693899575	0.387309092123105
0.170169602069447	0.0130899693899575	0.389943874809982
0.174532925199433	0.0130899693899575	0.392526198978507
0.178896248329419	0.0130899693899575	0.39505560280634
0.183259571459405	0.0130899693899575	0.39753181104641
0.18762289458939	0.0130899693899575	0.399954715704269
0.191986217719376	0.0130899693899575	0.402324358218962
0.196349540849362	0.0130899693899575	0.404640913066414
0.200712863979348	0.0130899693899575	0.406904672692535
0.205076187109334	0.0130899693899575	0.409116033701395
0.20943951023932	0.0130899693899575	0.411275484208751
0.213802833369305	0.0130899693899575	0.41338359228482
0.218166156499291	0.0130899693899575	0.415440995412843
0.222529479629277	0.0130899693899575	0.417448390887829
0.226892802759263	0.0130899693899575	0.419406527086393
0.231256125889249	0.0130899693899575	0.421316195547901
0.235619449019234	0.0130899693899575	0.423178223798842
0.23998277214922	0.0130899693899575	0.424993468867172
0.244346095279206	0.0130899693899575	0.426762811432796
0.248709418409192	0.0130899693899575	0.428487150559738
0.253072741539178	0.0130899693899575	0.430167398966867
0.257436064669164	0.0130899693899575	0.431804478790859
0.261799387799149	0.0130899693899575	0.43339931780068
0.266162710929135	0.0130899693899575	0.434952846023515
0.270526034059121	0.0130899693899575	0.436465992751923
0.274889357189107	0.0130899693899575	0.43793968389259
0.279252680319093	0.0130899693899575	0.439374839630516
0.283616003449079	0.0130899693899575	0.440772372379352
0.287979326579064	0.0130899693899575	0.442133184991122
0.29234264970905	0.0130899693899575	0.443458169203098
0.296705972839036	0.0130899693899575	0.444748204297511
0.301069295969022	0.0130899693899575	0.446004155953523
0.305432619099008	0.0130899693899575	0.447226875278489
0.309795942228993	0.0130899693899575	0.448417197990389
0.314159265358979	0.0130899693899575	0.449575943747969
0.318522588488965	0.0130899693899575	0.450703915604889
0.322885911618951	0.0130899693899575	0.451801899579612
0.327249234748937	0.0130899693899575	0.452870664326582
0.331612557878923	0.0130899693899575	0.453910960899564
0.335975881008908	0.0130899693899575	0.45492352259633
0.340339204138894	0.0130899693899575	0.455909064874159
0.34470252726888	0.0130899693899575	0.456868285329849
0.349065850398866	0.0130899693899575	0.457801863737883
0.353429173528852	0.0130899693899575	0.458710462133623
0.357792496658838	0.0130899693899575	0.459594724945511
0.362155819788823	0.0130899693899575	0.460455279159408
0.366519142918809	0.0130899693899575	0.461292734518831
0.370882466048795	0.0130899693899575	0.462107683754097
0.375245789178781	0.0130899693899575	0.46290070283032
0.379609112308767	0.0130899693899575	0.46367235122264
0.383972435438752	0.0130899693899575	0.464423172201709
0.388335758568738	0.0130899693899575	0.465153693138374
0.392699081698724	0.0130899693899575	0.465864425815934
0.39706240482871	0.0130899693899575	0.466555866752069
0.401425727958696	0.0130899693899575	0.46722849752989
0.405789051088682	0.0130899693899575	0.467882785130028
0.410152374218667	0.0130899693899575	0.468519182268869
0.414515697348653	0.0130899693899575	0.469138127735832
0.418879020478639	0.0130899693899575	0.469740046734103
0.423242343608625	0.0130899693899575	0.470325351217512
0.427605666738611	0.0130899693899575	0.470894440227293
0.431968989868597	0.0130899693899575	0.471447700225913
0.436332312998582	0.0130899693899575	0.471985505426783
0.440695636128568	0.0130899693899575	0.472508218120212
0.445058959258554	0.0130899693899575	0.473016188995453
0.44942228238854	0.0130899693899575	0.473509757455745
0.453785605518526	0.0130899693899575	0.47398925192907
0.458148928648511	0.0130899693899575	0.474454990173319
0.462512251778497	0.0130899693899575	0.474907279574064
0.466875574908483	0.0130899693899575	0.475346417436148
0.471238898038469	0.0130899693899575	0.475772691270735
0.475602221168455	0.0130899693899575	0.476186379070991
0.479965544298441	0.0130899693899575	0.476587749586523
0.484328867428426	0.0130899693899575	0.476977062587011
0.488692190558412	0.0130899693899575	0.477354569120419
0.493055513688398	0.0130899693899575	0.477720511764063
0.497418836818384	0.0130899693899575	0.478075124869284
0.50178215994837	0.0130899693899575	0.47841863479771
0.506145483078356	0.0130899693899575	0.478751260153389
0.510508806208341	0.0130899693899575	0.479073212005075
0.514872129338327	0.0130899693899575	0.479384694104875
0.519235452468313	0.0130899693899575	0.479685903097912
0.523598775598299	0.0130899693899575	0.479977028727146
0.527962098728285	0.0130899693899575	0.480258254031723
0.53232542185827	0.0130899693899575	0.480529755538565
0.536688744988256	0.0130899693899575	0.480791703447507
0.541052068118242	0.0130899693899575	0.481044261812531
0.545415391248228	0.0130899693899575	0.481287588714557
0.549778714378214	0.0130899693899575	0.48152183643164
0.5541420375082	0.0130899693899575	0.481747151599855
0.558505360638185	0.0130899693899575	0.481963675373461
0.562868683768171	0.0130899693899575	0.482171543575329
0.567232006898157	0.0130899693899575	0.482370886846014
0.571595330028143	0.0130899693899575	0.482561830785613
0.575958653158129	0.0130899693899575	0.482744496092668
0.580321976288115	0.0130899693899575	0.482918998696098
0.5846852994181	0.0130899693899575	0.483085449886119
0.589048622548086	0.0130899693899575	0.483243956437964
0.593411945678072	0.0130899693899575	0.48339462073342
0.597775268808058	0.0130899693899575	0.483537540877348
0.602138591938044	0.0130899693899575	0.48367281081199
0.60650191506803	0.0130899693899575	0.483800520426072
0.610865238198015	0.0130899693899575	0.483920755661092
0.615228561328001	0.0130899693899575	0.484033598616247
0.619591884457987	0.0130899693899575	0.484139127647755
0.623955207587973	0.0130899693899575	0.484237417467499
0.628318530717959	0.0130899693899575	0.484328539237923
0.632681853847944	0.0130899693899575	0.484412560665293
0.63704517697793	0.0130899693899575	0.484489546090695
0.641408500107916	0.0130899693899575	0.484559556579749
0.645771823237902	0.0130899693899575	0.484622650008598
0.650135146367888	0.0130899693899575	0.484678881151954
0.654498469497874	0.0130899693899575	0.484728301765865
0.658861792627859	0.0130899693899575	0.484770960673594
0.663225115757845	0.0130899693899575	0.484806903847427
0.667588438887831	0.0130899693899575	0.484836174491955
0.671951762017817	0.0130899693899575	0.484858813125993
0.676315085147803	0.0130899693899575	0.484874857665229
0.680678408277788	0.0130899693899575	0.484884343505197
0.685041731407774	0.0130899693899575	0.484887303603142
0.68940505453776	0.0130899693899575	0.484883768562002
0.693768377667746	0.0130899693899575	0.484873766715604
0.698131700797732	0.0130899693899575	0.484857324212849
0.702495023927718	0.0130899693899575	0.484834465105284
0.706858347057703	0.0130899693899575	0.484805211434645
0.711221670187689	0.0130899693899575	0.484769583322733
0.715584993317675	0.0130899693899575	0.484727599063563
0.719948316447661	0.0130899693899575	0.484679275215473
0.724311639577647	0.0130899693899575	0.484624626697684
0.728674962707633	0.0130899693899575	0.484563666887664
0.733038285837618	0.0130899693899575	0.484496407720909
0.737401608967604	0.0130899693899575	0.484422859793354
0.74176493209759	0.0130899693899575	0.484343032466615
0.746128255227576	0.0130899693899575	0.484256933975326
0.750491578357562	0.0130899693899575	0.484164571536831
0.754854901487547	0.0130899693899575	0.484065951463973
0.759218224617533	0.0130899693899575	0.483961079281631
0.763581547747519	0.0130899693899575	0.483849959842991
0.767944870877505	0.0130899693899575	0.483732597452412
0.772308194007491	0.0130899693899575	0.483608995987768
0.776671517137477	0.0130899693899575	0.483479159027457
0.781034840267462	0.0130899693899575	0.483343089979587
0.785398163397448	0.0130899693899575	0.483200792213649
0.789761486527434	0.0130899693899575	0.483052269195065
0.79412480965742	0.0130899693899575	0.482897524622919
0.798488132787406	0.0130899693899575	0.482736562568989
0.802851455917392	0.0130899693899575	0.482569387621619
0.807214779047377	0.0130899693899575	0.482396005028711
0.811578102177363	0.0130899693899575	0.482216420847501
0.815941425307349	0.0130899693899575	0.482030642092772
0.820304748437335	0.0130899693899575	0.481838676890306
0.824668071567321	0.0130899693899575	0.481640534631398
0.829031394697307	0.0130899693899575	0.481436226129449
0.833394717827292	0.0130899693899575	0.481225763779914
0.837758040957278	0.0130899693899575	0.481009161720789
0.842121364087264	0.0130899693899575	0.480786435996493
0.84648468721725	0.0130899693899575	0.480557604722987
0.850848010347236	0.0130899693899575	0.48032268825409
0.855211333477221	0.0130899693899575	0.48008170935094
0.859574656607207	0.0130899693899575	0.479834693351418
0.863937979737193	0.0130899693899575	0.479581668341196
0.868301302867179	0.0130899693899575	0.479322665326512
0.872664625997165	0.0130899693899575	0.479057718406944
0.877027949127151	0.0130899693899575	0.478786864948995
0.881391272257136	0.0130899693899575	0.478510145760003
0.885754595387122	0.0130899693899575	0.478227605261719
0.890117918517108	0.0130899693899575	0.477939291664186
0.894481241647094	0.0130899693899575	0.477645257136791
0.89884456477708	0.0130899693899575	0.477345557981402
0.903207887907066	0.0130899693899575	0.477040254800093
0.907571211037051	0.0130899693899575	0.476729412663518
0.911934534167037	0.0130899693899575	0.476413101274317
0.916297857297023	0.0130899693899575	0.476091395128948
0.920661180427009	0.0130899693899575	0.475764373673809
0.925024503556995	0.0130899693899575	0.475432121458774
0.92938782668698	0.0130899693899575	0.475094728282965
0.933751149816966	0.0130899693899575	0.474752289336378
0.938114472946952	0.0130899693899575	0.474404905333382
0.942477796076938	0.0130899693899575	0.474052682639808
0.946841119206924	0.0130899693899575	0.473695733390234
0.95120444233691	0.0130899693899575	0.473334175596769
0.955567765466895	0.0130899693899575	0.472968133247215
0.959931088596881	0.0130899693899575	0.472597736392304
0.964294411726867	0.0130899693899575	0.472223121221209
0.968657734856853	0.0130899693899575	0.471844430122582
0.973021057986839	0.0130899693899575	0.47146181173476
0.977384381116825	0.0130899693899575	0.471075420977385
0.98174770424681	0.0130899693899575	0.470685419069901
0.986111027376796	0.0130899693899575	0.470291973533307
0.990474350506782	0.0130899693899575	0.469895258172128
0.994837673636768	0.0130899693899575	0.469495453041291
0.999200996766754	0.0130899693899575	0.469092744390614
1.00356431989674	0.0130899693899575	0.468687324591635
1.00792764302673	0.0130899693899575	0.468279392042842
1.01229096615671	0.0130899693899575	0.467869151053223
1.0166542892867	0.0130899693899575	0.467456811703897
1.02101761241668	0.0130899693899575	0.467042589688362
1.02538093554667	0.0130899693899575	0.466626706128148
1.02974425867665	0.0130899693899575	0.466209387366441
1.03410758180664	0.0130899693899575	0.46579086473774
1.03847090493663	0.0130899693899575	0.465371374314399
1.04283422806661	0.0130899693899575	0.464951156627884
1.0471975511966	0.0130899693899575	0.464530456369405
1.05156087432658	0.0130899693899575	0.464109522064844
1.05592419745657	0.0130899693899575	0.46368860572777
1.06028752058656	0.0130899693899575	0.463267962489971
1.06465084371654	0.0130899693899575	0.462847850210744
1.06901416684653	0.0130899693899575	0.462428529065601
1.07337748997651	0.0130899693899575	0.462010261112568
1.0777408131065	0.0130899693899575	0.46159330984409
1.08210413623648	0.0130899693899575	0.461177939717698
1.08646745936647	0.0130899693899575	0.460764415672451
1.09083078249646	0.0130899693899575	0.460353002630168
1.09519410562644	0.0130899693899575	0.459943964983703
1.09955742875643	0.0130899693899575	0.459537566075757
1.10392075188641	0.0130899693899575	0.459134067665117
1.1082840750164	0.0130899693899575	0.45873372939006
1.11264739814639	0.0130899693899575	0.458336808222549
1.11701072127637	0.0130899693899575	0.457943557922994
1.12137404440636	0.0130899693899575	0.457554228492924
1.12573736753634	0.0130899693899575	0.457169065629438
1.13010069066633	0.0130899693899575	0.45678831018424
1.13446401379631	0.0130899693899575	0.456412197628948
1.1388273369263	0.0130899693899575	0.456040957530488
1.14319066005629	0.0130899693899575	0.455674813035872
1.14755398318627	0.0130899693899575	0.455313980372755
1.15191730631626	0.0130899693899575	0.45495866836524
1.15628062944624	0.0130899693899575	0.454609077967465
1.16064395257623	0.0130899693899575	0.454265401819168
1.16500727570621	0.0130899693899575	0.453927823822496
1.1693705988362	0.0130899693899575	0.453596518744091
1.17373392196619	0.0130899693899575	0.453271651843547
1.17809724509617	0.0130899693899575	0.452953378529943
1.18246056822616	0.0130899693899575	0.452641844048107
1.18682389135614	0.0130899693899575	0.452337183195229
1.19118721448613	0.0130899693899575	0.452039520071321
1.19555053761612	0.0130899693899575	0.451748967861141
1.1999138607461	0.0130899693899575	0.451465628650603
1.20427718387609	0.0130899693899575	0.451189593279186
1.20864050700607	0.0130899693899575	0.450920941225507
1.21300383013606	0.0130899693899575	0.450659740529151
1.21736715326604	0.0130899693899575	0.450406047747986
1.22173047639603	0.0130899693899575	0.45015990794993
1.22609379952602	0.0130899693899575	0.449921354740016
1.230457122656	0.0130899693899575	0.449690410321267
1.23482044578599	0.0130899693899575	0.44946708558904
1.23918376891597	0.0130899693899575	0.449251380258313
1.24354709204596	0.0130899693899575	0.44904328302145
1.24791041517595	0.0130899693899575	0.448842771737072
1.25227373830593	0.0130899693899575	0.44864981364727
1.25663706143592	0.0130899693899575	0.448464365622072
1.2610003845659	0.0130899693899575	0.448286374430415
1.26536370769589	0.0130899693899575	0.448115777033532
1.26972703082587	0.0130899693899575	0.447952500902508
1.27409035395586	0.0130899693899575	0.447796464355119
1.27845367708585	0.0130899693899575	0.447647576911367
1.28281700021583	0.0130899693899575	0.447505739665617
1.28718032334582	0.0130899693899575	0.447370845674024
1.2915436464758	0.0130899693899575	0.447242780353538
1.29590696960579	0.0130899693899575	0.447121421893047
1.30027029273578	0.0130899693899575	0.44700664167216
1.30463361586576	0.0130899693899575	0.44689830468815
1.30899693899575	0.0130899693899575	0.446796269986876
1.31336026212573	0.0130899693899575	0.446700391097913
1.31772358525572	0.0130899693899575	0.446610516471531
1.3220869083857	0.0130899693899575	0.44652648991455
1.32645023151569	0.0130899693899575	0.446448151025177
1.33081355464568	0.0130899693899575	0.446375335626629
1.33517687777566	0.0130899693899575	0.446307876192462
1.33954020090565	0.0130899693899575	0.446245602269328
1.34390352403563	0.0130899693899575	0.446188340892173
1.34826684716562	0.0130899693899575	0.44613591699027
1.35263017029561	0.0130899693899575	0.446088153785309
1.35699349342559	0.0130899693899575	0.446044873179199
1.36135681655558	0.0130899693899575	0.446005896131397
1.36572013968556	0.0130899693899575	0.445971043023601
1.37008346281555	0.0130899693899575	0.445940134014455
1.37444678594553	0.0130899693899575	0.445912989379864
1.37881010907552	0.0130899693899575	0.445889429841679
1.38317343220551	0.0130899693899575	0.445869276881583
1.38753675533549	0.0130899693899575	0.445852353043753
1.39190007846548	0.0130899693899575	0.44583848222097
1.39626340159546	0.0130899693899575	0.445827489930183
1.40062672472545	0.0130899693899575	0.445819203571039
1.40499004785544	0.0130899693899575	0.445813452673808
1.40935337098542	0.0130899693899575	0.445810069130799
1.41371669411541	0.0130899693899575	0.445808887417297
1.41808001724539	0.0130899693899575	0.445809744796789
1.42244334037538	0.0130899693899575	0.445812481514879
1.42680666350536	0.0130899693899575	0.445816940980132
1.43116998663535	0.0130899693899575	0.445822969932046
1.43553330976534	0.0130899693899575	0.445830418598548
1.43989663289532	0.0130899693899575	0.445839140841241
1.44425995602531	0.0130899693899575	0.445848994289317
1.44862327915529	0.0130899693899575	0.445859840463487
1.45298660228528	0.0130899693899575	0.445871544889729
1.45734992541527	0.0130899693899575	0.445883977203636
1.46171324854525	0.0130899693899575	0.445897011245136
1.46607657167524	0.0130899693899575	0.445910525144901
1.47043989480522	0.0130899693899575	0.445924401402859
1.47480321793521	0.0130899693899575	0.445938526958962
1.47916654106519	0.0130899693899575	0.445952793256326
1.48352986419518	0.0130899693899575	0.445967096298712
1.48789318732517	0.0130899693899575	0.445981336700815
1.49225651045515	0.0130899693899575	0.445995419733363
1.49661983358514	0.0130899693899575	0.446009255363365
1.50098315671512	0.0130899693899575	0.446022758288544
1.50534647984511	0.0130899693899575	0.446035847968349
1.5097098029751	0.0130899693899575	0.446048448650298
1.51407312610508	0.0130899693899575	0.446060489392522
1.51843644923507	0.0130899693899575	0.446071904084667
1.52279977236505	0.0130899693899575	0.446082631463335
1.52716309549504	0.0130899693899575	0.4460926151279
1.53152641862502	0.0130899693899575	0.446101803550426
1.53588974175501	0.0130899693899575	0.446110150088028
1.540253064885	0.0130899693899575	0.446117612988985
1.54461638801498	0.0130899693899575	0.446124155400972
1.54897971114497	0.0130899693899575	0.446129745375921
1.55334303427495	0.0130899693899575	0.446134355874346
1.55770635740494	0.0130899693899575	0.446137964769036
1.56206968053493	0.0130899693899575	0.446140554847209
1.56643300366491	0.0130899693899575	0.446142113812792
1.5707963267949	0.0130899693899575	0.446142634287933
0.0	0.0174532925199433	0.29374790068995
0.0043633231299858	0.0174532925199433	0.293874354129641
0.0087266462599716	0.0174532925199433	0.294252593536694
0.0130899693899575	0.0174532925199433	0.29487928623319
0.0174532925199433	0.0174532925199433	0.295748976273281
0.0218166156499291	0.0174532925199433	0.296854226512096
0.0261799387799149	0.0174532925199433	0.298185806634263
0.0305432619099008	0.0174532925199433	0.299732917459995
0.0349065850398866	0.0174532925199433	0.301483440610978
0.0392699081698724	0.0174532925199433	0.303424202230211
0.0436332312998582	0.0174532925199433	0.305541239872956
0.0479965544298441	0.0174532925199433	0.307820062785225
0.0523598775598299	0.0174532925199433	0.310245897356527
0.0567232006898157	0.0174532925199433	0.312803911403043
0.0610865238198015	0.0174532925199433	0.315479412883735
0.0654498469497874	0.0174532925199433	0.318258020521443
0.0698131700797732	0.0174532925199433	0.321125805468558
0.074176493209759	0.0174532925199433	0.324069404538823
0.0785398163397448	0.0174532925199433	0.327076106593236
0.0829031394697307	0.0174532925199433	0.330133914418225
0.0872664625997165	0.0174532925199433	0.333231584888846
0.0916297857297023	0.0174532925199433	0.336358650423674
0.0959931088596881	0.0174532925199433	0.339505424747372
0.100356431989674	0.0174532925199433	0.342662995849598
0.10471975511966	0.0174532925199433	0.345823208797793
0.109083078249646	0.0174532925199433	0.34897864076985
0.113446401379631	0.0174532925199433	0.352122570366583
0.117809724509617	0.0174532925199433	0.355248942944874
0.122173047639603	0.0174532925199433	0.358352333412445
0.126536370769589	0.0174532925199433	0.361427907657944
0.130899693899575	0.0174532925199433	0.364471383540069
0.135263017029561	0.0174532925199433	0.367478992160417
0.139626340159546	0.0174532925199433	0.370447439957216
0.143989663289532	0.0174532925199433	0.373373872024544
0.148352986419518	0.0174532925199433	0.376255836932624
0.152716309549504	0.0174532925199433	0.37909125323969
0.15707963267949	0.0174532925199433	0.381878377802305
0.161442955809475	0.0174532925199433	0.384615775943392
0.165806278939461	0.0174532925199433	0.387302293487284
0.170169602069447	0.0174532925199433	0.389937030639796
0.174532925199433	0.0174532925199433	0.392519317672704
0.178896248329419	0.0174532925199433	0.395048692345026
0.183259571459405	0.0174532925199433	0.397524878995323
0.18762289458939	0.0174532925199433	0.39994776921946
0.191986217719376	0.0174532925199433	0.402317404056668
0.196349540849362	0.0174532925199433	0.404633957589541
0.200712863979348	0.0174532925199433	0.406897721883929
0.205076187109334	0.0174532925199433	0.409109093173634
0.20943951023932	0.0174532925199433	0.411268559217016
0.213802833369305	0.0174532925199433	0.413376687740113
0.218166156499291	0.0174532925199433	0.415434115895881
0.222529479629277	0.0174532925199433	0.417441540661236
0.226892802759263	0.0174532925199433	0.419399710110139
0.231256125889249	0.0174532925199433	0.42130941549158
0.235619449019234	0.0174532925199433	0.423171484056778
0.23998277214922	0.0174532925199433	0.424986772571489
0.244346095279206	0.0174532925199433	0.426756161466881
0.248709418409192	0.0174532925199433	0.428480549571364
0.253072741539178	0.0174532925199433	0.430160849381679
0.257436064669164	0.0174532925199433	0.431797982823849
0.261799387799149	0.0174532925199433	0.433392877468795
0.266162710929135	0.0174532925199433	0.434946463157883
0.270526034059121	0.0174532925199433	0.436459669008191
0.274889357189107	0.0174532925199433	0.437933420762358
0.279252680319093	0.0174532925199433	0.439368638451863
0.283616003449079	0.0174532925199433	0.440766234346339
0.287979326579064	0.0174532925199433	0.442127111163957
0.29234264970905	0.0174532925199433	0.443452160517007
0.296705972839036	0.0174532925199433	0.444742261570495
0.301069295969022	0.0174532925199433	0.445998279896484
0.305432619099008	0.0174532925199433	0.447221066501106
0.309795942228993	0.0174532925199433	0.448411457009962
0.314159265358979	0.0174532925199433	0.449570270996034
0.318522588488965	0.0174532925199433	0.45069831143339
0.322885911618951	0.0174532925199433	0.451796364267701
0.327249234748937	0.0174532925199433	0.452865198087213
0.331612557878923	0.0174532925199433	0.45390556388351
0.335975881008908	0.0174532925199433	0.454918194898791
0.340339204138894	0.0174532925199433	0.455903806539185
0.34470252726888	0.0174532925199433	0.456863096355614
0.349065850398866	0.0174532925199433	0.457796744079925
0.353429173528852	0.0174532925199433	0.458705411710625
0.357792496658838	0.0174532925199433	0.459589743641629
0.362155819788823	0.0174532925199433	0.460450366828842
0.366519142918809	0.0174532925199433	0.461287890989595
0.370882466048795	0.0174532925199433	0.462102908829794
0.375245789178781	0.0174532925199433	0.462895996295325
0.379609112308767	0.0174532925199433	0.463667712842549
0.383972435438752	0.0174532925199433	0.464418601727864
0.388335758568738	0.0174532925199433	0.465149190309643
0.392699081698724	0.0174532925199433	0.465859990360439
0.39706240482871	0.0174532925199433	0.466551498390831
0.401425727958696	0.0174532925199433	0.467224195977682
0.405789051088682	0.0174532925199433	0.467878550097898
0.410152374218667	0.0174532925199433	0.468515013464877
0.414515697348653	0.0174532925199433	0.469134024868455
0.418879020478639	0.0174532925199433	0.469736009512427
0.423242343608625	0.0174532925199433	0.470321379353003
0.427605666738611	0.0174532925199433	0.470890533435867
0.431968989868597	0.0174532925199433	0.471443858228318
0.436332312998582	0.0174532925199433	0.47198172795017
0.440695636128568	0.0174532925199433	0.472504504899249
0.445058959258554	0.0174532925199433	0.47301253977326
0.44942228238854	0.0174532925199433	0.473506171985184
0.453785605518526	0.0174532925199433	0.473985729973514
0.458148928648511	0.0174532925199433	0.474451531507369
0.462512251778497	0.0174532925199433	0.474903883984655
0.466875574908483	0.0174532925199433	0.475343084723378
0.471238898038469	0.0174532925199433	0.47576942124765
0.475602221168455	0.0174532925199433	0.47618317156593
0.479965544298441	0.0174532925199433	0.476584604442237
0.484328867428426	0.0174532925199433	0.476973979662143
0.488692190558412	0.0174532925199433	0.477351548289636
0.493055513688398	0.0174532925199433	0.477717552919284
0.497418836818384	0.0174532925199433	0.478072227919008
0.50178215994837	0.0174532925199433	0.478415799669068
0.506145483078356	0.0174532925199433	0.478748486791219
0.510508806208341	0.0174532925199433	0.479070500373252
0.514872129338327	0.0174532925199433	0.479382044186291
0.519235452468313	0.0174532925199433	0.479683314895132
0.523598775598299	0.0174532925199433	0.479974502263171
0.527962098728285	0.0174532925199433	0.480255789349588
0.53232542185827	0.0174532925199433	0.480527352701867
0.536688744988256	0.0174532925199433	0.480789362541752
0.541052068118242	0.0174532925199433	0.481041982944286
0.545415391248228	0.0174532925199433	0.481285372012703
0.549778714378214	0.0174532925199433	0.481519682047396
0.5541420375082	0.0174532925199433	0.481745059706738
0.558505360638185	0.0174532925199433	0.481961646168537
0.562868683768171	0.0174532925199433	0.482169577278732
0.567232006898157	0.0174532925199433	0.482368983701718
0.571595330028143	0.0174532925199433	0.482559991062136
0.575958653158129	0.0174532925199433	0.482742720082233
0.580321976288115	0.0174532925199433	0.48291728671622
0.5846852994181	0.0174532925199433	0.48308380227955
0.589048622548086	0.0174532925199433	0.483242373572638
0.593411945678072	0.0174532925199433	0.483393103003619
0.597775268808058	0.0174532925199433	0.483536088703576
0.602138591938044	0.0174532925199433	0.483671424640991
0.60650191506803	0.0174532925199433	0.483799200731502
0.610865238198015	0.0174532925199433	0.483919502944667
0.615228561328001	0.0174532925199433	0.484032413407129
0.619591884457987	0.0174532925199433	0.484138010503339
0.623955207587973	0.0174532925199433	0.484236368973255
0.628318530717959	0.0174532925199433	0.484327560008587
0.632681853847944	0.0174532925199433	0.48441165134431
0.63704517697793	0.0174532925199433	0.484488707351963
0.641408500107916	0.0174532925199433	0.484558789126318
0.645771823237902	0.0174532925199433	0.484621954574343
0.650135146367888	0.0174532925199433	0.484678258500935
0.654498469497874	0.0174532925199433	0.484727752693757
0.658861792627859	0.0174532925199433	0.484770486007132
0.663225115757845	0.0174532925199433	0.484806504445104
0.667588438887831	0.0174532925199433	0.484835851243985
0.671951762017817	0.0174532925199433	0.484858566954881
0.676315085147803	0.0174532925199433	0.484874689526307
0.680678408277788	0.0174532925199433	0.484884254386115
0.685041731407774	0.0174532925199433	0.484887294524626
0.68940505453776	0.0174532925199433	0.484883840578156
0.693768377667746	0.0174532925199433	0.484873920913582
0.698131700797732	0.0174532925199433	0.484857561713035
0.702495023927718	0.0174532925199433	0.484834787061532
0.706858347057703	0.0174532925199433	0.484805619034336
0.711221670187689	0.0174532925199433	0.484770077786602
0.715584993317675	0.0174532925199433	0.484728181645667
0.719948316447661	0.0174532925199433	0.484679947203022
0.724311639577647	0.0174532925199433	0.484625389410847
0.728674962707633	0.0174532925199433	0.484564521679255
0.733038285837618	0.0174532925199433	0.484497355975902
0.737401608967604	0.0174532925199433	0.484423902929161
0.74176493209759	0.0174532925199433	0.484344171931794
0.746128255227576	0.0174532925199433	0.484258171249244
0.750491578357562	0.0174532925199433	0.484165908129111
0.754854901487547	0.0174532925199433	0.484067388913966
0.759218224617533	0.0174532925199433	0.48396261915721
0.763581547747519	0.0174532925199433	0.483851603739968
0.767944870877505	0.0174532925199433	0.483734346993112
0.772308194007491	0.0174532925199433	0.483610852820273
0.776671517137477	0.0174532925199433	0.483481124824438
0.781034840267462	0.0174532925199433	0.483345166436396
0.785398163397448	0.0174532925199433	0.48320298104769
0.789761486527434	0.0174532925199433	0.483054572143904
0.79412480965742	0.0174532925199433	0.482899943442179
0.798488132787406	0.0174532925199433	0.482739099031479
0.802851455917392	0.0174532925199433	0.482572043514044
0.807214779047377	0.0174532925199433	0.482398782151233
0.811578102177363	0.0174532925199433	0.482219321010194
0.815941425307349	0.0174532925199433	0.482033667114505
0.820304748437335	0.0174532925199433	0.481841828595037
0.824668071567321	0.0174532925199433	0.481643814846376
0.829031394697307	0.0174532925199433	0.481439636682593
0.833394717827292	0.0174532925199433	0.481229306495977
0.837758040957278	0.0174532925199433	0.481012838419516
0.842121364087264	0.0174532925199433	0.480790248488315
0.84648468721725	0.0174532925199433	0.480561554806175
0.850848010347236	0.0174532925199433	0.48032677771141
0.855211333477221	0.0174532925199433	0.480085939945117
0.859574656607207	0.0174532925199433	0.479839066822139
0.863937979737193	0.0174532925199433	0.479586186400768
0.868301302867179	0.0174532925199433	0.479327329655255
0.872664625997165	0.0174532925199433	0.479062530648992
0.877027949127151	0.0174532925199433	0.478791826707934
0.881391272257136	0.0174532925199433	0.478515258593703
0.885754595387122	0.0174532925199433	0.478232870677744
0.890117918517108	0.0174532925199433	0.477944711114327
0.894481241647094	0.0174532925199433	0.477650832012159
0.89884456477708	0.0174532925199433	0.477351289606397
0.903207887907066	0.0174532925199433	0.477046144427574
0.907571211037051	0.0174532925199433	0.476735461468168
0.911934534167037	0.0174532925199433	0.47641931034694
0.916297857297023	0.0174532925199433	0.476097765470637
0.920661180427009	0.0174532925199433	0.475770906189465
0.925024503556995	0.0174532925199433	0.475438816950771
0.92938782668698	0.0174532925199433	0.475101587444428
0.933751149816966	0.0174532925199433	0.474759312745118
0.938114472946952	0.0174532925199433	0.474412093445046
0.942477796076938	0.0174532925199433	0.474060035780753
0.946841119206924	0.0174532925199433	0.473703251750863
0.95120444233691	0.0174532925199433	0.473341859224916
0.955567765466895	0.0174532925199433	0.472975982040882
0.959931088596881	0.0174532925199433	0.472605750093283
0.964294411726867	0.0174532925199433	0.472231299407642
0.968657734856853	0.0174532925199433	0.471852772203228
0.973021057986839	0.0174532925199433	0.471470316940604
0.977384381116825	0.0174532925199433	0.471084088356752
0.98174770424681	0.0174532925199433	0.470694247481439
0.986111027376796	0.0174532925199433	0.470300961638817
0.990474350506782	0.0174532925199433	0.469904404431964
0.994837673636768	0.0174532925199433	0.469504755707503
0.999200996766754	0.0174532925199433	0.469102201501826
1.00356431989674	0.0174532925199433	0.468696933967924
1.00792764302673	0.0174532925199433	0.468289151280393
1.01229096615671	0.0174532925199433	0.467879057520245
1.0166542892867	0.0174532925199433	0.467466862536282
1.02101761241668	0.0174532925199433	0.467052781786223
1.02538093554667	0.0174532925199433	0.466637036152499
1.02974425867665	0.0174532925199433	0.466219851737009
1.03410758180664	0.0174532925199433	0.465801459630403
1.03847090493663	0.0174532925199433	0.465382095659867
1.04283422806661	0.0174532925199433	0.46496200011118
1.0471975511966	0.0174532925199433	0.464541417429486
1.05156087432658	0.0174532925199433	0.464120595895501
1.05592419745657	0.0174532925199433	0.463699787278009
1.06028752058656	0.0174532925199433	0.463279246467354
1.06465084371654	0.0174532925199433	0.462859231083255
1.06901416684653	0.0174532925199433	0.462440001064768
1.07337748997651	0.0174532925199433	0.462021818239464
1.0777408131065	0.0174532925199433	0.461604945873295
1.08210413623648	0.0174532925199433	0.461189648203417
1.08646745936647	0.0174532925199433	0.460776189955329
1.09083078249646	0.0174532925199433	0.460364835845576
1.09519410562644	0.0174532925199433	0.459955850069803
1.09955742875643	0.0174532925199433	0.459549495782173
1.10392075188641	0.0174532925199433	0.459146034564107
1.1082840750164	0.0174532925199433	0.458745725886311
1.11264739814639	0.0174532925199433	0.458348826565537
1.11701072127637	0.0174532925199433	0.457955590219189
1.12137404440636	0.0174532925199433	0.457566266718339
1.12573736753634	0.0174532925199433	0.457181101643283
1.13010069066633	0.0174532925199433	0.456800335743616
1.13446401379631	0.0174532925199433	0.456424204403298
1.1388273369263	0.0174532925199433	0.45605293711664
1.14319066005629	0.0174532925199433	0.455686756974045
1.14755398318627	0.0174532925199433	0.455325880163004
1.15191730631626	0.0174532925199433	0.454970515483075
1.15628062944624	0.0174532925199433	0.454620863881184
1.16064395257623	0.0174532925199433	0.454277118005908
1.16500727570621	0.0174532925199433	0.453939461786285
1.1693705988362	0.0174532925199433	0.45360807003215
1.17373392196619	0.0174532925199433	0.453283108063556
1.17809724509617	0.0174532925199433	0.452964731366903
1.18246056822616	0.0174532925199433	0.452653085281059
1.18682389135614	0.0174532925199433	0.452348304714285
1.19118721448613	0.0174532925199433	0.452050513892902
1.19555053761612	0.0174532925199433	0.451759826144676
1.1999138607461	0.0174532925199433	0.451476343713985
1.20427718387609	0.0174532925199433	0.451200157613376
1.20864050700607	0.0174532925199433	0.450931347509067
1.21300383013606	0.0174532925199433	0.450669981642191
1.21736715326604	0.0174532925199433	0.450416116785356
1.22173047639603	0.0174532925199433	0.450169798233432
1.22609379952602	0.0174532925199433	0.449931059830508
1.230457122656	0.0174532925199433	0.449699924029176
1.23482044578599	0.0174532925199433	0.449476401985274
1.23918376891597	0.0174532925199433	0.449260493682617
1.24354709204596	0.0174532925199433	0.449052188091672
1.24791041517595	0.0174532925199433	0.448851463356249
1.25227373830593	0.0174532925199433	0.448658287010596
1.25663706143592	0.0174532925199433	0.44847261622258
1.2610003845659	0.0174532925199433	0.448294398063669
1.26536370769589	0.0174532925199433	0.448123569802381
1.26972703082587	0.0174532925199433	0.447960059219535
1.27409035395586	0.0174532925199433	0.447803784945278
1.27845367708585	0.0174532925199433	0.44765465681298
1.28281700021583	0.0174532925199433	0.447512576231528
1.28718032334582	0.0174532925199433	0.447377436570611
1.2915436464758	0.0174532925199433	0.447249123560796
1.29590696960579	0.0174532925199433	0.447127515701717
1.30027029273578	0.0174532925199433	0.447012484681911
1.30463361586576	0.0174532925199433	0.446903895804088
1.30899693899575	0.0174532925199433	0.446801608416101
1.31336026212573	0.0174532925199433	0.446705476344845
1.31772358525572	0.0174532925199433	0.446615348332942
1.3220869083857	0.0174532925199433	0.446531068474088
1.32645023151569	0.0174532925199433	0.446452476648051
1.33081355464568	0.0174532925199433	0.446379408951916
1.33517687777566	0.0174532925199433	0.446311698127102
1.33954020090565	0.0174532925199433	0.446249173981382
1.34390352403563	0.0174532925199433	0.446191663802724
1.34826684716562	0.0174532925199433	0.446138992765801
1.35263017029561	0.0174532925199433	0.446090984330178
1.35699349342559	0.0174532925199433	0.446047460627316
1.36135681655558	0.0174532925199433	0.446008242837582
1.36572013968556	0.0174532925199433	0.44597315155621
1.37008346281555	0.0174532925199433	0.445942007146131
1.37444678594553	0.0174532925199433	0.445914630079349
1.37881010907552	0.0174532925199433	0.445890841265398
1.38317343220551	0.0174532925199433	0.44587046236554
1.38753675533549	0.0174532925199433	0.445853316094426
1.39190007846548	0.0174532925199433	0.445839226507896
1.39626340159546	0.0174532925199433	0.445828019277354
1.40062672472545	0.0174532925199433	0.445819521948782
1.40499004785544	0.0174532925199433	0.445813564191073
1.40935337098542	0.0174532925199433	0.445809978027681
1.41371669411541	0.0174532925199433	0.44580859805732
1.41808001724539	0.0174532925199433	0.445809261659311
1.42244334037538	0.0174532925199433	0.445811809188485
1.42680666350536	0.0174532925199433	0.44581608415554
1.43116998663535	0.0174532925199433	0.44582193339548
1.43553330976534	0.0174532925199433	0.445829207225646
1.43989663289532	0.0174532925199433	0.445837759590613
1.44425995602531	0.0174532925199433	0.445847448196574
1.44862327915529	0.0174532925199433	0.445858134635992
1.45298660228528	0.0174532925199433	0.445869684500929
1.45734992541527	0.0174532925199433	0.445881967488172
1.46171324854525	0.0174532925199433	0.44589485749414
1.46607657167524	0.0174532925199433	0.445908232700851
1.47043989480522	0.0174532925199433	0.445921975656193
1.47480321793521	0.0174532925199433	0.445935973343032
1.47916654106519	0.0174532925199433	0.445950117244194
1.48352986419518	0.0174532925199433	0.44596430339937
1.48789318732517	0.0174532925199433	0.445978432455894
1.49225651045515	0.0174532925199433	0.445992409714011
1.49661983358514	0.0174532925199433	0.446006145167392
1.50098315671512	0.0174532925199433	0.446019553537664
1.50534647984511	0.0174532925199433	0.446032554305516
1.5097098029751	0.0174532925199433	0.446045071737697
1.51407312610508	0.0174532925199433	0.446057034909625
1.51843644923507	0.0174532925199433	0.446068377725725
1.52279977236505	0.0174532925199433	0.446079038936325
1.52716309549504	0.0174532925199433	0.446088962151813
1.53152641862502	0.0174532925199433	0.446098095854887
1.53588974175501	0.0174532925199433	0.446106393411496
1.540253064885	0.0174532925199433	0.446113813077586
1.54461638801498	0.0174532925199433	0.446120318007209
1.54897971114497	0.0174532925199433	0.446125876257531
1.55334303427495	0.0174532925199433	0.446130460793676
1.55770635740494	0.0174532925199433	0.446134049491883
1.56206968053493	0.0174532925199433	0.446136625142023
1.56643300366491	0.0174532925199433	0.446138175450328
1.5707963267949	0.0174532925199433	0.446138693039365
0.0	0.0218166156499291	0.29374790068995
0.0043633231299858	0.0218166156499291	0.293874332481726
0.0087266462599716	0.0218166156499291	0.294252507326469
0.0130899693899575	0.0218166156499291	0.294879093675824
0.0174532925199433	0.0218166156499291	0.295748637416277
0.0218166156499291	0.0218166156499291	0.296853703867615
0.0261799387799149	0.0218166156499291	0.298185065718661
0.0305432619099008	0.0218166156499291	0.299731927227085
0.0349065850398866	0.0218166156499291	0.301482173769274
0.0392699081698724	0.0218166156499291	0.303422635443481
0.0436332312998582	0.0218166156499291	0.305539353849378
0.0479965544298441	0.0218166156499291	0.307817842262983
0.0523598775598299	0.0218166156499291	0.310243331000137
0.0567232006898157	0.0218166156499291	0.312800991625529
0.0610865238198015	0.0218166156499291	0.315476135610664
0.0654498469497874	0.0218166156499291	0.318254384913015
0.0698131700797732	0.0218166156499291	0.321121813614501
0.074176493209759	0.0218166156499291	0.324065061139161
0.0785398163397448	0.0218166156499291	0.327071418636621
0.0829031394697307	0.0218166156499291	0.330128890865834
0.0872664625997165	0.0218166156499291	0.333226236372072
0.0916297857297023	0.0218166156499291	0.336352988958554
0.0959931088596881	0.0218166156499291	0.339499463470365
0.100356431989674	0.0218166156499291	0.342656748777567
0.10471975511966	0.0218166156499291	0.345816690609721
0.109083078249646	0.0218166156499291	0.348971866612782
0.113446401379631	0.0218166156499291	0.352115555684843
0.117809724509617	0.0218166156499291	0.355241703328775
0.122173047639603	0.0218166156499291	0.358344884468875
0.126536370769589	0.0218166156499291	0.361420264898406
0.130899693899575	0.0218166156499291	0.364463562286032
0.135263017029561	0.0218166156499291	0.367471007462209
0.139626340159546	0.0218166156499291	0.370439306528004
0.143989663289532	0.0218166156499291	0.37336560418592
0.148352986419518	0.0218166156499291	0.376247448570588
0.152716309549504	0.0218166156499291	0.379082757769471
0.15707963267949	0.0218166156499291	0.381869788142432
0.161442955809475	0.0218166156499291	0.384607104496797
0.165806278939461	0.0218166156499291	0.387293552127737
0.170169602069447	0.0218166156499291	0.389928230705042
0.174532925199433	0.0218166156499291	0.392510469961557
0.178896248329419	0.0218166156499291	0.395039807118211
0.183259571459405	0.0218166156499291	0.397515965980419
0.18762289458939	0.0218166156499291	0.399938837618805
0.191986217719376	0.0218166156499291	0.402308462556417
0.196349540849362	0.0218166156499291	0.404625014372373
0.200712863979348	0.0218166156499291	0.406888784642125
0.205076187109334	0.0218166156499291	0.409100169124624
0.20943951023932	0.0218166156499291	0.411259655118599
0.213802833369305	0.0218166156499291	0.413367809907621
0.218166156499291	0.0218166156499291	0.415425270218915
0.222529479629277	0.0218166156499291	0.417432732621563
0.226892802759263	0.0218166156499291	0.419390944799463
0.231256125889249	0.0218166156499291	0.421300697629935
0.235619449019234	0.0218166156499291	0.42316281800865
0.23998277214922	0.0218166156499291	0.424978162364992
0.244346095279206	0.0218166156499291	0.426747610809981
0.248709418409192	0.0218166156499291	0.42847206186992
0.253072741539178	0.0218166156499291	0.430152427754454
0.257436064669164	0.0218166156499291	0.431789630119723
0.261799387799149	0.0218166156499291	0.433384596281943
0.266162710929135	0.0218166156499291	0.434938255843092
0.270526034059121	0.0218166156499291	0.43645153769537
0.274889357189107	0.0218166156499291	0.437925367369946
0.279252680319093	0.0218166156499291	0.439360664700894
0.283616003449079	0.0218166156499291	0.440758341773034
0.287979326579064	0.0218166156499291	0.44211930113178
0.29234264970905	0.0218166156499291	0.443444434228515
0.296705972839036	0.0218166156499291	0.444734620079156
0.301069295969022	0.0218166156499291	0.445990724115975
0.305432619099008	0.0218166156499291	0.447213597216319
0.309795942228993	0.0218166156499291	0.448404074886503
0.314159265358979	0.0218166156499291	0.449562976589056
0.318522588488965	0.0218166156499291	0.45069110519592
0.322885911618951	0.0218166156499291	0.451789246559734
0.327249234748937	0.0218166156499291	0.452858169181767
0.331612557878923	0.0218166156499291	0.453898623975663
0.335975881008908	0.0218166156499291	0.454911344111176
0.340339204138894	0.0218166156499291	0.455897044928774
0.34470252726888	0.0218166156499291	0.456856423920135
0.349065850398866	0.0218166156499291	0.45779016076307
0.353429173528852	0.0218166156499291	0.458698917407351
0.357792496658838	0.0218166156499291	0.459583338203623
0.362155819788823	0.0218166156499291	0.460444050069491
0.366519142918809	0.0218166156499291	0.461281662687015
0.370882466048795	0.0218166156499291	0.462096768732665
0.375245789178781	0.0218166156499291	0.462889944125401
0.379609112308767	0.0218166156499291	0.463661748299393
0.383972435438752	0.0218166156499291	0.464412724491824
0.388335758568738	0.0218166156499291	0.465143400044839
0.392699081698724	0.0218166156499291	0.465854286717954
0.39706240482871	0.0218166156499291	0.466545881011868
0.401425727958696	0.0218166156499291	0.467218664495347
0.405789051088682	0.0218166156499291	0.467873104140203
0.410152374218667	0.0218166156499291	0.468509652657462
0.414515697348653	0.0218166156499291	0.469128748836076
0.418879020478639	0.0218166156499291	0.469730817881221
0.423242343608625	0.0218166156499291	0.470316271752366
0.427605666738611	0.0218166156499291	0.470885509499802
0.431968989868597	0.0218166156499291	0.471438917597897
0.436332312998582	0.0218166156499291	0.471976870274339
0.440695636128568	0.0218166156499291	0.472499729837242
0.445058959258554	0.0218166156499291	0.473007846994706
0.44942228238854	0.0218166156499291	0.47350156117193
0.453785605518526	0.0218166156499291	0.473981200821583
0.458148928648511	0.0218166156499291	0.474447083726684
0.462512251778497	0.0218166156499291	0.474899517301218
0.466875574908483	0.0218166156499291	0.475338798879714
0.471238898038469	0.0218166156499291	0.475765216003723
0.475602221168455	0.0218166156499291	0.476179046700108
0.479965544298441	0.0218166156499291	0.476580559752685
0.484328867428426	0.0218166156499291	0.476970014966763
0.488692190558412	0.0218166156499291	0.477347663427524
0.493055513688398	0.0218166156499291	0.477713747750666
0.497418836818384	0.0218166156499291	0.47806850232672
0.50178215994837	0.0218166156499291	0.478412153558478
0.506145483078356	0.0218166156499291	0.478744920091398
0.510508806208341	0.0218166156499291	0.479067013037226
0.514872129338327	0.0218166156499291	0.47937863619218
0.519235452468313	0.0218166156499291	0.479679986246036
0.523598775598299	0.0218166156499291	0.479971252987796
0.527962098728285	0.0218166156499291	0.480252619503112
0.53232542185827	0.0218166156499291	0.480524262366286
0.536688744988256	0.0218166156499291	0.480786351826137
0.541052068118242	0.0218166156499291	0.481039051985713
0.545415391248228	0.0218166156499291	0.481282520976465
0.549778714378214	0.0218166156499291	0.481516911126752
0.5541420375082	0.0218166156499291	0.481742369125449
0.558505360638185	0.0218166156499291	0.481959036178917
0.562868683768171	0.0218166156499291	0.48216704816369
0.567232006898157	0.0218166156499291	0.482366535774687
0.571595330028143	0.0218166156499291	0.482557624666962
0.575958653158129	0.0218166156499291	0.482740435594813
0.580321976288115	0.0218166156499291	0.482915084544501
0.5846852994181	0.0218166156499291	0.483081682863277
0.589048622548086	0.0218166156499291	0.483240337384876
0.593411945678072	0.0218166156499291	0.483391150550477
0.597775268808058	0.0218166156499291	0.483534220524881
0.602138591938044	0.0218166156499291	0.483669641311036
0.60650191506803	0.0218166156499291	0.483797502858959
0.610865238198015	0.0218166156499291	0.483917891173877
0.615228561328001	0.0218166156499291	0.484030888417426
0.619591884457987	0.0218166156499291	0.484136573010464
0.623955207587973	0.0218166156499291	0.484235019729691
0.628318530717959	0.0218166156499291	0.484326299803852
0.632681853847944	0.0218166156499291	0.484410481005778
0.63704517697793	0.0218166156499291	0.484487627744437
0.641408500107916	0.0218166156499291	0.484557801153385
0.645771823237902	0.0218166156499291	0.484621059178794
0.650135146367888	0.0218166156499291	0.484677456664725
0.654498469497874	0.0218166156499291	0.484727045438612
0.658861792627859	0.0218166156499291	0.484769874395459
0.663225115757845	0.0218166156499291	0.484805989579446
0.667588438887831	0.0218166156499291	0.484835434268331
0.671951762017817	0.0218166156499291	0.484858249054667
0.676315085147803	0.0218166156499291	0.484874471928711
0.680678408277788	0.0218166156499291	0.484884138359976
0.685041731407774	0.0218166156499291	0.484887281381551
0.68940505453776	0.0218166156499291	0.484883931672228
0.693768377667746	0.0218166156499291	0.484874117641541
0.698131700797732	0.0218166156499291	0.484857865514642
0.702495023927718	0.0218166156499291	0.484835199419227
0.706858347057703	0.0218166156499291	0.484806141473664
0.711221670187689	0.0218166156499291	0.484770711876213
0.715584993317675	0.0218166156499291	0.484728928996495
0.719948316447661	0.0218166156499291	0.484680809469046
0.724311639577647	0.0218166156499291	0.484626368288454
0.728674962707633	0.0218166156499291	0.484565618906496
0.733038285837618	0.0218166156499291	0.484498573332662
0.737401608967604	0.0218166156499291	0.484425242236172
0.74176493209759	0.0218166156499291	0.48434563505035
0.746128255227576	0.0218166156499291	0.484259760080259
0.750491578357562	0.0218166156499291	0.484167624612579
0.754854901487547	0.0218166156499291	0.484069235027842
0.759218224617533	0.0218166156499291	0.483964596915769
0.763581547747519	0.0218166156499291	0.483853715194076
0.767944870877505	0.0218166156499291	0.483736594227219
0.772308194007491	0.0218166156499291	0.483613237952381
0.776671517137477	0.0218166156499291	0.48348365000354
0.781034840267462	0.0218166156499291	0.483347833841627
0.785398163397448	0.0218166156499291	0.483205792885651
0.789761486527434	0.0218166156499291	0.483057530646904
0.79412480965742	0.0218166156499291	0.482903050866981
0.798488132787406	0.0218166156499291	0.482742357655605
0.802851455917392	0.0218166156499291	0.482575455634292
0.807214779047377	0.0218166156499291	0.482402350080627
0.811578102177363	0.0218166156499291	0.482223047075307
0.815941425307349	0.0218166156499291	0.482037553652156
0.820304748437335	0.0218166156499291	0.481845877949823
0.824668071567321	0.0218166156499291	0.481648029366988
0.829031394697307	0.0218166156499291	0.481444018717513
0.833394717827292	0.0218166156499291	0.481233858391293
0.837758040957278	0.0218166156499291	0.481017562513535
0.842121364087264	0.0218166156499291	0.48079514710833
[truncated: 258,282 more rows]
