# Supplementary material for: Magnetosensitivity of tightly bound radical pairs in cryptochrome is enabled by the quantum Zeno effect
Source: Nat Commun. 2024 Dec 30;15:10823. doi: 10.1038/s41467-024-55124-x (PMC11686217; doi:10.1038/s41467-024-55124-x)
Supplement: Supplementary file 6 — Source Data [file 41467_2024_55124_MOESM6_ESM.zip › Source_Data/figure_4_0.txt]

# \% sensitivity  kS/microsecond kT/microsecond
1.830855080349945115e-05 0.001 0.001
1.975854273991118631e-05 0.0011097524964120721 0.001
2.127022246078342143e-05 0.0012315506032928262 0.001
2.287750720855179180e-05 0.001366716356462006 0.001
2.453378344129798452e-05 0.0015167168884709225 0.001
2.624172263120831873e-05 0.0016831803533309566 0.001
2.802210089757667098e-05 0.0018679135990207828 0.001
2.984158653698713574e-05 0.002072921779595372 0.001
3.169515066769929186e-05 0.002300430119772917 0.001
3.357492392009003932e-05 0.0025529080682395165 0.001
3.549007191045658045e-05 0.002833096101839324 0.001
3.742514511625247167e-05 0.0031440354715915 0.001
3.934216174112856439e-05 0.0034891012134067737 0.001
4.128122666228118862e-05 0.003872038781812557 0.001
4.320396984392307281e-05 0.004297004704320844 0.001
4.511387816521483514e-05 0.004768611697714469 0.001
4.700540818693491730e-05 0.005291978735958442 0.001
4.887990005382333240e-05 0.005872786613189483 0.001
5.073093122707616077e-05 0.00651733960488242 0.001
5.255415723141787976e-05 0.007232633896483534 0.001
5.435733499520001798e-05 0.008026433522257174 0.001
5.613886412390645998e-05 0.00890735463861044 0.001
5.789633993983188810e-05 0.009884959046625586 0.001
5.964759026796853642e-05 0.010969857978923836 0.001
6.139473111708007374e-05 0.012173827277396614 0.001
6.314666964657326758e-05 0.013509935211980273 0.001
6.491979214775535616e-05 0.014992684327860457 0.001
6.671351880782621811e-05 0.01663816886076129 0.001
6.856223185166416807e-05 0.018464249428955443 0.001
7.046935317598320195e-05 0.020490746898158472 0.001
7.246259630743181654e-05 0.022739657523579287 0.001
7.456100972114560735e-05 0.02523539170434766 0.001
7.679528590967416306e-05 0.02800503894183631 0.001
7.919751223888011802e-05 0.03107866187782014 0.001
8.180485475492872000e-05 0.03448962260405758 0.001
8.465998369426945005e-05 0.038274944785163134 0.001
8.781143555188836896e-05 0.04247571552536898 0.001
9.132368499486975193e-05 0.047137531341167244 0.001
9.526243577517589680e-05 0.05231099308056263 0.001
9.972011789534717199e-05 0.05805225516094899 0.001
1.047943845447495858e-04 0.06442363508721373 0.001
1.106061324406138054e-04 0.07149428986597581 0.001
1.173055439629874086e-04 0.07934096665797492 0.001
1.250641300851254318e-04 0.08804883581643465 0.001
1.340972187441769200e-04 0.09771241535346502 0.001
1.446637957507785645e-04 0.1084365968689611 0.001
1.570706013170695547e-04 0.12033778407775893 0.001
1.716940864231783601e-04 0.13354515629298988 0.001
1.889847148640095458e-04 0.14820207057988585 0.001
2.094885959305155438e-04 0.16446761779946645 0.001
2.338686181832455916e-04 0.18251834943190443 0.001
2.629167087209632924e-04 0.20255019392306664 0.001
2.975963564638000073e-04 0.22478058335487253 0.001
3.390620370709378998e-04 0.24945081352303167 0.001
3.887051422965274658e-04 0.27682866303920667 0.001
4.481992843307024653e-04 0.3072112998861759 0.001
5.195520437629153315e-04 0.34092850697468147 0.001
6.051649439394324185e-04 0.3783462617131929 0.001
7.079128187391826735e-04 0.419870708444391 0.001
8.312207904511812080e-04 0.4659525668664682 0.001
9.791623005231614787e-04 0.517092024289676 0.001
1.170865240105107121e-03 0.5738441648302398 0.001
1.408682598021398537e-03 0.6368249944718586 0.001
1.695045403010909425e-03 0.7067181273927491 0.001
2.039004975354929278e-03 0.7842822061337682 0.001
2.451029518072217472e-03 0.8703591361485166 0.001
2.943151019923333136e-03 0.9658832241158708 0.001
3.529094686144380877e-03 1.0718913192051276 0.001
4.224400680815815733e-03 1.1895340673703196 0.001
5.046496337678619583e-03 1.3200884008314182 0.001
6.014750436587622089e-03 1.4649713983072863 0.001
7.150448830012975238e-03 1.625755666443795 0.001
8.476714632345283551e-03 1.8041864093920719 0.001
1.001833417115383096e-02 2.0022003718155843 0.001
1.180148831184878525e-02 2.2219468609395236 0.001
1.385337153469961072e-02 2.4658110758226037 0.001
1.620170983220269034e-02 2.736439997074672 0.001
1.887414893358261431e-02 3.0367711180354604 0.001
2.189756627445806764e-02 3.370064329271928 0.001
2.529727672123951651e-02 3.739937302478798 0.001
2.909620292735112107e-02 4.150404757850477 0.001
3.331401331200393306e-02 4.605922041145108 0.001
3.796628381080263681e-02 5.1114334834401705 0.001
4.306372930175982744e-02 5.672426068491977 0.001
4.861153327927787704e-02 6.294988990221888 0.001
5.460882406649106985e-02 6.985879746785249 0.001
6.104832655702305266e-02 7.752597488629465 0.001
6.791620592659006195e-02 8.60346441668451 0.001
7.519210341808292564e-02 9.547716114208066 0.001
8.284938081422563161e-02 10.59560179277617 0.001
9.085552346758778153e-02 11.758495540521581 0.001
9.917271633040311563e-02 13.049019780144016 0.001
1.077585320198715946e-01 14.481182276745331 0.001
1.165667194697366238e-01 16.070528182616385 0.001
1.255480477287523045e-01 17.834308769319094 0.001
1.346511951519102912e-01 19.791668678535572 0.001
1.438236240478415473e-01 21.96385372416547 0.001
1.530124456023976842e-01 24.37444150122222 0.001
1.621652384768684507e-01 27.04959730463137 0.001
1.712308012043378680e-01 30.01835813575592 0.001
1.801598270369664245e-01 33.31294787934677 0.001
1.889054905060713885e-01 36.96912707195032 0.001
1.974239302163408871e-01 41.0265810582719 0.001
2.056746451042244239e-01 45.52935074866948 0.001
2.136207877056292004e-01 50.526310653356795 0.001
2.212293851324776406e-01 56.07169938205458 0.001
2.284714863714832345e-01 62.22570836730231 0.001
2.353222699920245742e-01 69.0551352016233 0.001
2.417630155534854497e-01 76.63410868007462 0.001
2.478032233465004841e-01 85.04489341802686 0.001
2.534056908829699917e-01 94.37878277775391 0.001
2.585620992013564767e-01 104.73708979594508 0.001
2.632682926325898842e-01 116.23224686798542 0.001
2.675243016010036001e-01 128.9890261253308 0.001
2.713343414648829999e-01 143.14589375234786 0.001
2.747067516081080907e-01 158.85651294280527 0.001
2.776538323194027158e-01 176.2914118095948 0.001
2.801915483951395447e-01 195.63983435170647 0.001
2.823390494819660868e-01 217.11179456945052 0.001
2.841179792764891299e-01 240.9403560239527 0.001
2.855515844755723287e-01 267.38416158399497 0.001
2.866636353134804360e-01 296.73024081888724 0.001
2.874772507337035599e-01 329.2971255097155 0.001
2.880137205702468228e-01 365.43830709572546 0.001
2.904021404602303291e-01 405.54607358408276 0.001
2.926018161917667837e-01 450.05576757004974 0.001
2.942000434234091077e-01 499.450511585514 0.001
2.952155489642592778e-01 554.2664520663108 0.001
2.956806723804443204e-01 615.0985788580505 0.001
2.956224558915037659e-01 682.6071834272393 0.001
2.950714593605123781e-01 757.525025877192 0.001
2.940774821719950305e-01 840.6652885618333 0.001
2.951714066427343353e-01 932.9304026284696 0.001
2.962529031602430529e-01 1035.3218432956637 0.001
2.973697043982995725e-01 1148.9510001873086 0.001
2.985671533766653951e-01 1275.051240713013 0.001
2.998888495036527990e-01 1414.991297434576 0.001
3.013772671374976286e-01 1570.2901247293776 0.001
3.030741313531509773e-01 1742.6333860096508 0.001
3.050218400375666605e-01 1933.891750455232 0.001
3.072609460672591775e-01 2146.141197858406 0.001
3.098264547174323091e-01 2381.6855519761607 0.001
3.127510551876089284e-01 2643.0814869741084 0.001
3.160616327295960315e-01 2933.1662783900483 0.001
3.197776743065517957e-01 3255.0885998350564 0.001
3.239101538547449755e-01 3612.3426997094302 0.001
3.284609801482243352e-01 4008.8063288984645 0.001
3.334233003286194430e-01 4448.782831127585 0.001
3.387868100942031391e-01 4937.047852839004 0.001
3.445270480531952284e-01 5478.901179593945 0.001
3.506184339343554335e-01 6080.224261649427 0.001
3.570602938674024007e-01 6747.5440531107 0.001
3.638007064279873970e-01 7488.10385759003 0.001
3.708104216147597998e-01 8309.941949353404 0.001
3.780617234313463637e-01 9221.97882333434 0.001
3.855311861189024136e-01 10234.114021054527 0.001
3.932022405681950272e-01 11357.333583431051 0.001
4.010257903631534449e-01 12603.829296797274 0.001
4.089689870018530238e-01 13987.131026472387 0.001
4.170012214219335767e-01 15522.25357427048 0.001
4.250870299967445254e-01 17225.859653987874 0.001
4.331752354492562351e-01 19116.440753857038 0.001
4.412265987686987967e-01 21214.51784910632 0.001
4.492054521205731676e-01 23542.864143224204 0.001
4.570804014843259933e-01 26126.752255633317 0.001
4.648342926539086872e-01 28994.22853882881 0.001
4.724499978638059816e-01 32176.417502507353 0.001
4.799014474431671506e-01 35707.859649004626 0.001
4.871794347329810315e-01 39626.88638701478 0.001
4.942801733365827510e-01 43976.036093027215 0.001
5.012134229439858535e-01 48802.515836544335 0.001
5.079708464251025957e-01 54158.71378079476 0.001
5.145441675788628988e-01 60102.76782070388 0.001
5.209294285594816554e-01 66699.19663030129 0.001
5.271196225271561620e-01 74019.59996915652 0.001
5.331041464029075971e-01 82143.43584919439 0.001
5.388685703480979861e-01 91158.88299750836 0.001
5.443946090305079588e-01 101163.7979766207 0.001
5.496608704932083311e-01 112266.77735108159 0.001
5.546434845038856754e-01 124588.33642950082 0.001
5.593169759960960885e-01 138262.2173764659 0.001
5.636555716944019467e-01 153436.84089300132 0.001
5.676339611825591547e-01 170276.91722258978 0.001
5.712284719286394585e-01 188965.23396912115 0.001
5.744193516504776387e-01 209704.64013232305 0.001
5.800712708425920239e-01 232720.2478960412 0.001
5.865395262555431755e-01 258261.87606826748 0.001
5.934079318253319135e-01 286606.7616948256 0.001
6.009256571828270888e-01 318062.5692794119 0.001
6.089952166584162718e-01 352970.73027306574 0.001
6.177431655985823333e-01 391710.1490809261 0.001
6.272079115860382803e-01 434701.3158125035 0.001
6.373347245340253986e-01 482410.8704165374 0.001
6.486203465796273049e-01 535356.6677410719 0.001
6.611335941632892066e-01 594113.3984965039 0.001
6.752210564468503762e-01 659318.8271333541 0.001
6.909182982480090995e-01 731680.7143427207 0.001
7.084263205634987459e-01 811984.4993184009 0.001
7.279560054489564447e-01 901101.8251665037 0.001
7.497201708867523573e-01 1000000.0 0.001
1.878971561841952565e-05 0.001 0.0011097524964120721
2.031194653696807026e-05 0.0011097524964120721 0.0011097524964120721
2.193761229632181954e-05 0.0012315506032928262 0.0011097524964120721
2.362915165768672110e-05 0.001366716356462006 0.0011097524964120721
2.539766376910582250e-05 0.0015167168884709225 0.0011097524964120721
2.723935357692766263e-05 0.0016831803533309566 0.0011097524964120721
2.915930626294032486e-05 0.0018679135990207828 0.0011097524964120721
3.112099698687344993e-05 0.002072921779595372 0.0011097524964120721
3.313344094106492722e-05 0.002300430119772917 0.0011097524964120721
3.519652365269774157e-05 0.0025529080682395165 0.0011097524964120721
3.729157474771992940e-05 0.002833096101839324 0.0011097524964120721
3.941154153679411227e-05 0.0031440354715915 0.0011097524964120721
4.155467025303813172e-05 0.0034891012134067737 0.0011097524964120721
4.370707748639394931e-05 0.003872038781812557 0.0011097524964120721
4.585851264562434948e-05 0.004297004704320844 0.0011097524964120721
4.800192382908007195e-05 0.004768611697714469 0.0011097524964120721
5.013065825076166738e-05 0.005291978735958442 0.0011097524964120721
5.225706675177936095e-05 0.005872786613189483 0.0011097524964120721
5.435203886833424157e-05 0.00651733960488242 0.0011097524964120721
5.642497854996841210e-05 0.007232633896483534 0.0011097524964120721
5.847646367376062857e-05 0.008026433522257174 0.0011097524964120721
6.051031140657542752e-05 0.00890735463861044 0.0011097524964120721
6.252053032187062352e-05 0.009884959046625586 0.0011097524964120721
6.452719787401610971e-05 0.010969857978923836 0.0011097524964120721
6.652675113601942453e-05 0.012173827277396614 0.0011097524964120721
6.853066039390836401e-05 0.013509935211980273 0.0011097524964120721
7.055299860924322782e-05 0.014992684327860457 0.0011097524964120721
7.260523160639515479e-05 0.01663816886076129 0.0011097524964120721
7.470480335349422322e-05 0.018464249428955443 0.0011097524964120721
7.687064314551437160e-05 0.020490746898158472 0.0011097524964120721
7.912833362126436832e-05 0.022739657523579287 0.0011097524964120721
8.150263647982563804e-05 0.02523539170434766 0.0011097524964120721
8.401798639077642350e-05 0.02800503894183631 0.0011097524964120721
8.671528515997432732e-05 0.03107866187782014 0.0011097524964120721
8.963540571689641737e-05 0.03448962260405758 0.0011097524964120721
9.282435508433880839e-05 0.038274944785163134 0.0011097524964120721
9.633945562631128414e-05 0.04247571552536898 0.0011097524964120721
1.002464440091970600e-04 0.047137531341167244 0.0011097524964120721
1.046256667648160844e-04 0.05231099308056263 0.0011097524964120721
1.095686695130876890e-04 0.05805225516094899 0.0011097524964120721
1.151896883868986564e-04 0.06442363508721373 0.0011097524964120721
1.216214274858532819e-04 0.07149428986597581 0.0011097524964120721
1.290266179117133000e-04 0.07934096665797492 0.0011097524964120721
1.376020426068037068e-04 0.08804883581643465 0.0011097524964120721
1.475790131523405492e-04 0.09771241535346502 0.0011097524964120721
1.592442967580307825e-04 0.1084365968689611 0.0011097524964120721
1.729373794217293201e-04 0.12033778407775893 0.0011097524964120721
1.890727285765853830e-04 0.13354515629298988 0.0011097524964120721
2.081492561185946508e-04 0.14820207057988585 0.0011097524964120721
2.307694820252761383e-04 0.16446761779946645 0.0011097524964120721
2.576618979098528736e-04 0.18251834943190443 0.0011097524964120721
2.897041747749609457e-04 0.20255019392306664 0.0011097524964120721
3.279593949368309687e-04 0.22478058335487253 0.0011097524964120721
3.736998883601101522e-04 0.24945081352303167 0.0011097524964120721
4.284611077305749386e-04 0.27682866303920667 0.0011097524964120721
4.940932285922094254e-04 0.3072112998861759 0.0011097524964120721
5.728117597078271391e-04 0.34092850697468147 0.0011097524964120721
6.672663110895752335e-04 0.3783462617131929 0.0011097524964120721
7.806303750595447672e-04 0.419870708444391 0.0011097524964120721
9.166896096845155925e-04 0.4659525668664682 0.0011097524964120721
1.079936709097053084e-03 0.517092024289676 0.0011097524964120721
1.289895671694235926e-03 0.5738441648302398 0.0011097524964120721
1.551967775498201913e-03 0.6368249944718586 0.0011097524964120721
1.867560407125204739e-03 0.7067181273927491 0.0011097524964120721
2.246657971741376162e-03 0.7842822061337682 0.0011097524964120721
2.700812401307102484e-03 0.8703591361485166 0.0011097524964120721
3.243305632271029082e-03 0.9658832241158708 0.0011097524964120721
3.889286506170856576e-03 1.0718913192051276 0.0011097524964120721
4.655916253861173797e-03 1.1895340673703196 0.0011097524964120721
5.562445400807109787e-03 1.3200884008314182 0.0011097524964120721
6.630274075152688129e-03 1.4649713983072863 0.0011097524964120721
7.882931464115460612e-03 1.625755666443795 0.0011097524964120721
9.345983143778805249e-03 1.8041864093920719 0.0011097524964120721
1.104685202354977261e-02 2.0022003718155843 0.0011097524964120721
1.301451091660103289e-02 2.2219468609395236 0.0011097524964120721
1.527908162551736872e-02 2.4658110758226037 0.0011097524964120721
1.787128439415177142e-02 2.736439997074672 0.0011097524964120721
2.082178830797288757e-02 3.0367711180354604 0.0011097524964120721
2.416042438683314517e-02 3.370064329271928 0.0011097524964120721
2.791533487969731150e-02 3.739937302478798 0.0011097524964120721
3.211203792235303028e-02 4.150404757850477 0.0011097524964120721
3.677248268042521834e-02 4.605922041145108 0.0011097524964120721
4.191411012631127142e-02 5.1114334834401705 0.0011097524964120721
4.754900616874722930e-02 5.672426068491977 0.0011097524964120721
5.368314709871742363e-02 6.294988990221888 0.0011097524964120721
6.031582056403324288e-02 6.985879746785249 0.0011097524964120721
6.743922650909321692e-02 7.752597488629465 0.0011097524964120721
7.503829058411988495e-02 8.60346441668451 0.0011097524964120721
8.309070845639122960e-02 9.547716114208066 0.0011097524964120721
9.156718923635773222e-02 10.59560179277617 0.0011097524964120721
1.004319121099103707e-01 11.758495540521581 0.0011097524964120721
1.096431430108744665e-01 13.049019780144016 0.0011097524964120721
1.191540028445464833e-01 14.481182276745331 0.0011097524964120721
1.289133241641761685e-01 16.070528182616385 0.0011097524964120721
1.388666020658663180e-01 17.834308769319094 0.0011097524964120721
1.489569617812963875e-01 19.791668678535572 0.0011097524964120721
1.591261391151720384e-01 21.96385372416547 0.0011097524964120721
1.693154396776016535e-01 24.37444150122222 0.0011097524964120721
1.794666521483757327e-01 27.04959730463137 0.0011097524964120721
1.895228856409333640e-01 30.01835813575592 0.0011097524964120721
1.994293271255070665e-01 33.31294787934677 0.0011097524964120721
2.091338941858822409e-01 36.96912707195032 0.0011097524964120721
2.185877827763311743e-01 41.0265810582719 0.0011097524964120721
2.277459091431210392e-01 45.52935074866948 0.0011097524964120721
2.365672428260366111e-01 50.526310653356795 0.0011097524964120721
2.450150554463171870e-01 56.07169938205458 0.0011097524964120721
2.530570923203394607e-01 62.22570836730231 0.0011097524964120721
2.606656940175155479e-01 69.0551352016233 0.0011097524964120721
2.678207991361151730e-01 76.63410868007462 0.0011097524964120721
2.745311303549710091e-01 85.04489341802686 0.0011097524964120721
2.807562337237606287e-01 94.37878277775391 0.0011097524964120721
2.864868230613377142e-01 104.73708979594508 0.0011097524964120721
2.917182366955084483e-01 116.23224686798542 0.0011097524964120721
2.964504754420868027e-01 128.9890261253308 0.0011097524964120721
3.006881904849652010e-01 143.14589375234786 0.0011097524964120721
3.044406156833851518e-01 158.85651294280527 0.0011097524964120721
3.077213878770529987e-01 176.2914118095948 0.0011097524964120721
3.105482112356008906e-01 195.63983435170647 0.0011097524964120721
3.129423222356984002e-01 217.11179456945052 0.0011097524964120721
3.149277317600125969e-01 240.9403560239527 0.0011097524964120721
3.165302248208816116e-01 267.38416158399497 0.0011097524964120721
3.177761711027924929e-01 296.73024081888724 0.0011097524964120721
3.186912129437395880e-01 329.2971255097155 0.0011097524964120721
3.192989603139022581e-01 365.43830709572546 0.0011097524964120721
3.219587048021557707e-01 405.54607358408276 0.0011097524964120721
3.244112723781158447e-01 450.05576757004974 0.0011097524964120721
3.261972423403924903e-01 499.450511585514 0.0011097524964120721
3.273372512598983208e-01 554.2664520663108 0.0011097524964120721
3.278663584004603004e-01 615.0985788580505 0.0011097524964120721
3.278157490714031508e-01 682.6071834272393 0.0011097524964120721
3.272182026303930846e-01 757.525025877192 0.0011097524964120721
3.261222052068646904e-01 840.6652885618333 0.0011097524964120721
3.271560469455281339e-01 932.9304026284696 0.0011097524964120721
3.283429883902170832e-01 1035.3218432956637 0.0011097524964120721
3.295673358640983652e-01 1148.9510001873086 0.0011097524964120721
3.308795246810856683e-01 1275.051240713013 0.0011097524964120721
3.323280955091308941e-01 1414.991297434576 0.0011097524964120721
3.339603717103696856e-01 1570.2901247293776 0.0011097524964120721
3.358228514524994046e-01 1742.6333860096508 0.0011097524964120721
3.379630475366444120e-01 1933.891750455232 0.0011097524964120721
3.404256019468945293e-01 2146.141197858406 0.0011097524964120721
3.432497791488709482e-01 2381.6855519761607 0.0011097524964120721
3.464719505696068902e-01 2643.0814869741084 0.0011097524964120721
3.501219661938478889e-01 2933.1662783900483 0.0011097524964120721
3.542214337474723362e-01 3255.0885998350564 0.0011097524964120721
3.587824015623274354e-01 3612.3426997094302 0.0011097524964120721
3.638068272990837015e-01 4008.8063288984645 0.0011097524964120721
3.692868522907520323e-01 4448.782831127585 0.0011097524964120721
3.752109735730654316e-01 4937.047852839004 0.0011097524964120721
3.815512946960744611e-01 5478.901179593945 0.0011097524964120721
3.882792954866165491e-01 6080.224261649427 0.0011097524964120721
3.953939327640119683e-01 6747.5440531107 0.0011097524964120721
4.028371661650686497e-01 7488.10385759003 0.0011097524964120721
4.105762824913097853e-01 8309.941949353404 0.0011097524964120721
4.185802805453364139e-01 9221.97882333434 0.0011097524964120721
4.268228665134662925e-01 10234.114021054527 0.0011097524964120721
4.352859144035693961e-01 11357.333583431051 0.0011097524964120721
4.439148788655615241e-01 12603.829296797274 0.0011097524964120721
4.526737788835199505e-01 13987.131026472387 0.0011097524964120721
4.615285140057228674e-01 15522.25357427048 0.0011097524964120721
4.704401781809638416e-01 17225.859653987874 0.0011097524964120721
4.793530811433526773e-01 19116.440753857038 0.0011097524964120721
4.882241158087602950e-01 21214.51784910632 0.0011097524964120721
4.970143916806678552e-01 23542.864143224204 0.0011097524964120721
5.056897554561904373e-01 26126.752255633317 0.0011097524964120721
5.142318639447277517e-01 28994.22853882881 0.0011097524964120721
5.226219223615282683e-01 32176.417502507353 0.0011097524964120721
5.308314126135013078e-01 35707.859649004626 0.0011097524964120721
5.388501425439732317e-01 39626.88638701478 0.0011097524964120721
5.466741297256847432e-01 43976.036093027215 0.0011097524964120721
5.543129629098678679e-01 48802.515836544335 0.0011097524964120721
5.617572725013222357e-01 54158.71378079476 0.0011097524964120721
5.689970236768492340e-01 60102.76782070388 0.0011097524964120721
5.760268752180947027e-01 66699.19663030129 0.0011097524964120721
5.828381504568099780e-01 74019.59996915652 0.0011097524964120721
5.894181050968128055e-01 82143.43584919439 0.0011097524964120721
5.957498275777428631e-01 91158.88299750836 0.0011097524964120721
6.018122089519066797e-01 101163.7979766207 0.0011097524964120721
6.075808591616040921e-01 112266.77735108159 0.0011097524964120721
6.130285243316053734e-01 124588.33642950082 0.0011097524964120721
6.181266689257487457e-01 138262.2173764659 0.0011097524964120721
6.228462203709925760e-01 153436.84089300132 0.0011097524964120721
6.271588630357375349e-01 170276.91722258978 0.0011097524964120721
6.310380994177026137e-01 188965.23396912115 0.0011097524964120721
6.344617361496345254e-01 209704.64013232305 0.0011097524964120721
6.405892836243086697e-01 232720.2478960412 0.0011097524964120721
6.476106339388372213e-01 258261.87606826748 0.0011097524964120721
6.550592435916120504e-01 286606.7616948256 0.0011097524964120721
6.632324802219095039e-01 318062.5692794119 0.0011097524964120721
6.719666416178873281e-01 352970.73027306574 0.0011097524964120721
6.814353544064025714e-01 391710.1490809261 0.0011097524964120721
6.916553911112499620e-01 434701.3158125035 0.0011097524964120721
7.025918246345481677e-01 482410.8704165374 0.0011097524964120721
7.147696602689234124e-01 535356.6677410719 0.0011097524964120721
7.282596091000428373e-01 594113.3984965039 0.0011097524964120721
7.434424659650458178e-01 659318.8271333541 0.0011097524964120721
7.603443448871374244e-01 731680.7143427207 0.0011097524964120721
7.791756360729966691e-01 811984.4993184009 0.0011097524964120721
8.001558845592869895e-01 901101.8251665037 0.0011097524964120721
8.235050460488146928e-01 1000000.0 0.0011097524964120721
1.924920994496045907e-05 0.001 0.0012315506032928262
2.087292244926852987e-05 0.0011097524964120721 0.0012315506032928262
2.257320034187765869e-05 0.0012315506032928262 0.0012315506032928262
2.436097590475632253e-05 0.001366716356462006 0.0012315506032928262
2.624345756688011634e-05 0.0015167168884709225 0.0012315506032928262
2.821192503826497268e-05 0.0016831803533309566 0.0012315506032928262
3.025696730897198952e-05 0.0018679135990207828 0.0012315506032928262
3.237307032123074821e-05 0.002072921779595372 0.0012315506032928262
3.454905733875553999e-05 0.002300430119772917 0.0012315506032928262
3.680397676856398071e-05 0.0025529080682395165 0.0012315506032928262
3.908482505884126868e-05 0.002833096101839324 0.0012315506032928262
4.141833329362687118e-05 0.0031440354715915 0.0012315506032928262
4.377276499741388611e-05 0.0034891012134067737 0.0012315506032928262
4.616084536314997709e-05 0.003872038781812557 0.0012315506032928262
4.855061255786860639e-05 0.004297004704320844 0.0012315506032928262
5.094297767747653501e-05 0.004768611697714469 0.0012315506032928262
5.333432375110968963e-05 0.005291978735958442 0.0012315506032928262
5.572319116802986014e-05 0.005872786613189483 0.0012315506032928262
5.809098138952085169e-05 0.00651733960488242 0.0012315506032928262
6.044100993081817766e-05 0.007232633896483534 0.0012315506032928262
6.277850860793585195e-05 0.008026433522257174 0.0012315506032928262
6.509398994318372328e-05 0.00890735463861044 0.0012315506032928262
6.738309553824557013e-05 0.009884959046625586 0.0012315506032928262
6.967117637208953130e-05 0.010969857978923836 0.0012315506032928262
7.194888760263675831e-05 0.012173827277396614 0.0012315506032928262
7.424176346739689691e-05 0.013509935211980273 0.0012315506032928262
7.654768371796750721e-05 0.014992684327860457 0.0012315506032928262
7.888487678444388901e-05 0.01663816886076129 0.0012315506032928262
8.127332256299166322e-05 0.018464249428955443 0.0012315506032928262
8.373564003308372572e-05 0.020490746898158472 0.0012315506032928262
8.628946866464466334e-05 0.022739657523579287 0.0012315506032928262
8.896647607491537204e-05 0.02523539170434766 0.0012315506032928262
9.180011979970364045e-05 0.02800503894183631 0.0012315506032928262
9.483426799969823281e-05 0.03107866187782014 0.0012315506032928262
9.810364777516580219e-05 0.03448962260405758 0.0012315506032928262
1.016673137599494192e-04 0.038274944785163134 0.0012315506032928262
1.055875128184730879e-04 0.04247571552536898 0.0012315506032928262
1.099331476320482753e-04 0.047137531341167244 0.0012315506032928262
1.147960817177084633e-04 0.05231099308056263 0.0012315506032928262
1.202765794221095881e-04 0.05805225516094899 0.0012315506032928262
1.265007284396999019e-04 0.06442363508721373 0.0012315506032928262
1.336160126748178495e-04 0.07149428986597581 0.0012315506032928262
1.418014530448613846e-04 0.07934096665797492 0.0012315506032928262
1.512708058685051263e-04 0.08804883581643465 0.0012315506032928262
1.622856825310862506e-04 0.09771241535346502 0.0012315506032928262
1.751563156528139064e-04 0.1084365968689611 0.0012315506032928262
1.902603062609077046e-04 0.12033778407775893 0.0012315506032928262
2.080533250668460893e-04 0.13354515629298988 0.0012315506032928262
2.290861061853513732e-04 0.14820207057988585 0.0012315506032928262
2.540268715840776127e-04 0.16446761779946645 0.0012315506032928262
2.836730657308641850e-04 0.18251834943190443 0.0012315506032928262
3.189971243236432402e-04 0.20255019392306664 0.0012315506032928262
3.611675561937756265e-04 0.22478058335487253 0.0012315506032928262
4.115917503203903429e-04 0.24945081352303167 0.0012315506032928262
4.719658869005683658e-04 0.27682866303920667 0.0012315506032928262
5.443243795302991168e-04 0.3072112998861759 0.0012315506032928262
6.311147723504232027e-04 0.34092850697468147 0.0012315506032928262
7.352624568114654808e-04 0.3783462617131929 0.0012315506032928262
8.602693615395743060e-04 0.419870708444391 0.0012315506032928262
1.010306751511842217e-03 0.4659525668664682 0.0012315506032928262
1.190340568870750654e-03 0.517092024289676 0.0012315506032928262
1.419975704403326220e-03 0.5738441648302398 0.0012315506032928262
1.708570166479845068e-03 0.6368249944718586 0.0012315506032928262
2.056129995357655095e-03 0.7067181273927491 0.0012315506032928262
2.473662340652080065e-03 0.7842822061337682 0.0012315506032928262
2.973909233440923550e-03 0.8703591361485166 0.0012315506032928262
3.571519746092978193e-03 0.9658832241158708 0.0012315506032928262
4.283210996072872589e-03 1.0718913192051276 0.0012315506032928262
5.127921897645588631e-03 1.1895340673703196 0.0012315506032928262
6.126906553518991598e-03 1.3200884008314182 0.0012315506032928262
7.303797116515384040e-03 1.4649713983072863 0.0012315506032928262
8.684592475640408663e-03 1.625755666443795 0.0012315506032928262
1.029755074994777135e-02 1.8041864093920719 0.0012315506032928262
1.217299469999559916e-02 2.0022003718155843 0.0012315506032928262
1.434298719750235623e-02 2.2219468609395236 0.0012315506032928262
1.684087538001432377e-02 2.4658110758226037 0.0012315506032928262
1.970070084134115801e-02 2.736439997074672 0.0012315506032928262
2.295646899183342859e-02 3.0367711180354604 0.0012315506032928262
2.664130541041881059e-02 3.370064329271928 0.0012315506032928262
3.078649067735892905e-02 3.739937302478798 0.0012315506032928262
3.542044103667435495e-02 4.150404757850477 0.0012315506032928262
4.056765724091877107e-02 4.605922041145108 0.0012315506032928262
4.624768743748523120e-02 5.1114334834401705 0.0012315506032928262
5.247417939000825760e-02 5.672426068491977 0.0012315506032928262
5.925404147667859278e-02 6.294988990221888 0.0012315506032928262
6.658678862647902930e-02 6.985879746785249 0.0012315506032928262
7.446409432245003346e-02 7.752597488629465 0.0012315506032928262
8.286957748744357144e-02 8.60346441668451 0.0012315506032928262
9.177882962490586938e-02 9.547716114208066 0.0012315506032928262
1.011596848115476482e-01 10.59560179277617 0.0012315506032928262
1.109727069090056528e-01 11.758495540521581 0.0012315506032928262
1.211718679347720123e-01 13.049019780144016 0.0012315506032928262
1.317053904612845716e-01 14.481182276745331 0.0012315506032928262
1.425166962624337952e-01 16.070528182616385 0.0012315506032928262
1.535454493912042084e-01 17.834308769319094 0.0012315506032928262
1.647286355753097842e-01 19.791668678535572 0.0012315506032928262
1.760016464640858924e-01 21.96385372416547 0.0012315506032928262
1.872993486208261726e-01 24.37444150122222 0.0012315506032928262
1.985570965405346611e-01 27.04959730463137 0.0012315506032928262
2.097116730208754276e-01 30.01835813575592 0.0012315506032928262
2.207021335897086378e-01 33.31294787934677 0.0012315506032928262
2.314705384023434120e-01 36.96912707195032 0.0012315506032928262
2.419625682672164879e-01 41.0265810582719 0.0012315506032928262
2.521280258101186722e-01 45.52935074866948 0.0012315506032928262
2.619212064667347239e-01 50.526310653356795 0.0012315506032928262
2.713011872795949575e-01 56.07169938205458 0.0012315506032928262
2.802320185845250666e-01 62.22570836730231 0.0012315506032928262
2.886828586711540634e-01 69.0551352016233 0.0012315506032928262
2.966323294127466981e-01 76.63410868007462 0.0012315506032928262
3.040878717403006082e-01 85.04489341802686 0.0012315506032928262
3.110056177995510485e-01 94.37878277775391 0.0012315506032928262
3.173751856627011203e-01 104.73708979594508 0.0012315506032928262
3.231913499809617729e-01 116.23224686798542 0.0012315506032928262
3.284540647497072863e-01 128.9890261253308 0.0012315506032928262
3.331684613350656132e-01 143.14589375234786 0.0012315506032928262
3.373447595134288490e-01 158.85651294280527 0.0012315506032928262
3.409980745818541603e-01 176.2914118095948 0.0012315506032928262
3.441480372024700585e-01 195.63983435170647 0.0012315506032928262
3.468182036588066675e-01 217.11179456945052 0.0012315506032928262
3.490352018446277182e-01 240.9403560239527 0.0012315506032928262
3.508276341862522907e-01 267.38416158399497 0.0012315506032928262
3.522247510651001501e-01 296.73024081888724 0.0012315506032928262
3.532549915897413295e-01 329.2971255097155 0.0012315506032928262
3.539445424229041293e-01 365.43830709572546 0.0012315506032928262
3.569073516732930718e-01 405.54607358408276 0.0012315506032928262
3.596430522838696131e-01 450.05576757004974 0.0012315506032928262
3.616400489339478552e-01 499.450511585514 0.0012315506032928262
3.629210675663784857e-01 554.2664520663108 0.0012315506032928262
3.635240116833146073e-01 615.0985788580505 0.0012315506032928262
3.634849076787293742e-01 682.6071834272393 0.0012315506032928262
3.628387648372789487e-01 757.525025877192 0.0012315506032928262
3.616398839712602897e-01 840.6652885618333 0.0012315506032928262
3.625615772580851326e-01 932.9304026284696 0.0012315506032928262
3.638628326188779738e-01 1035.3218432956637 0.0012315506032928262
3.652034231244985496e-01 1148.9510001873086 0.0012315506032928262
3.666394610596236947e-01 1275.051240713013 0.0012315506032928262
3.682249976488060628e-01 1414.991297434576 0.0012315506032928262
3.700127718387064002e-01 1570.2901247293776 0.0012315506032928262
3.720546291670436823e-01 1742.6333860096508 0.0012315506032928262
3.744038372228162270e-01 1933.891750455232 0.0012315506032928262
3.771095204885458463e-01 2146.141197858406 0.0012315506032928262
3.802157553243297183e-01 2381.6855519761607 0.0012315506032928262
3.837630109029460668e-01 2643.0814869741084 0.0012315506032928262
3.877844689512600640e-01 2933.1662783900483 0.0012315506032928262
3.923040511005070896e-01 3255.0885998350564 0.0012315506032928262
3.973350156043682913e-01 3612.3426997094302 0.0012315506032928262
4.028793225138752598e-01 4008.8063288984645 0.0012315506032928262
4.089279706865558417e-01 4448.782831127585 0.0012315506032928262
4.154681031093836463e-01 4937.047852839004 0.0012315506032928262
4.224678724965733601e-01 5478.901179593945 0.0012315506032928262
4.298954774635918574e-01 6080.224261649427 0.0012315506032928262
4.377493974257703480e-01 6747.5440531107 0.0012315506032928262
4.459647419498654619e-01 7488.10385759003 0.0012315506032928262
4.545048914197611367e-01 8309.941949353404 0.0012315506032928262
4.633351843006447979e-01 9221.97882333434 0.0012315506032928262
4.724260623520572522e-01 10234.114021054527 0.0012315506032928262
4.817577709130418939e-01 11357.333583431051 0.0012315506032928262
4.912696814376047438e-01 12603.829296797274 0.0012315506032928262
5.009224539464427473e-01 13987.131026472387 0.0012315506032928262
5.106781093786847414e-01 15522.25357427048 0.0012315506032928262
5.204940210225104114e-01 17225.859653987874 0.0012315506032928262
5.303096876040942487e-01 19116.440753857038 0.0012315506032928262
5.400778222138075124e-01 21214.51784910632 0.0012315506032928262
5.497560822417506543e-01 23542.864143224204 0.0012315506032928262
5.593073696212137458e-01 26126.752255633317 0.0012315506032928262
5.687121193114008655e-01 28994.22853882881 0.0012315506032928262
5.779497446886348033e-01 32176.417502507353 0.0012315506032928262
5.869890114956417548e-01 35707.859649004626 0.0012315506032928262
5.958186568793860660e-01 39626.88638701478 0.0012315506032928262
6.044344230446648814e-01 43976.036093027215 0.0012315506032928262
6.128455027788766163e-01 48802.515836544335 0.0012315506032928262
6.210412399270780481e-01 54158.71378079476 0.0012315506032928262
6.290095167070801629e-01 60102.76782070388 0.0012315506032928262
6.367433408742453338e-01 66699.19663030129 0.0012315506032928262
6.442318720335382665e-01 74019.59996915652 0.0012315506032928262
6.514598629183763201e-01 82143.43584919439 0.0012315506032928262
6.584074498458156732e-01 91158.88299750836 0.0012315506032928262
6.650502380700537008e-01 101163.7979766207 0.0012315506032928262
6.713602772182032385e-01 112266.77735108159 0.0012315506032928262
6.773069292052456003e-01 124588.33642950082 0.0012315506032928262
6.828577434904747889e-01 138262.2173764659 0.0012315506032928262
6.879801844466921779e-01 153436.84089300132 0.0012315506032928262
6.926424106154779325e-01 170276.91722258978 0.0012315506032928262
6.968148170326103896e-01 188965.23396912115 0.0012315506032928262
7.004725200882371272e-01 209704.64013232305 0.0012315506032928262
7.070977827707162211e-01 232720.2478960412 0.0012315506032928262
7.147004291214482663e-01 258261.87606826748 0.0012315506032928262
7.227576277131121385e-01 286606.7616948256 0.0012315506032928262
7.316231112174257367e-01 318062.5692794119 0.0012315506032928262
7.410507692898098409e-01 352970.73027306574 0.0012315506032928262
7.512702726327846747e-01 391710.1490809261 0.0012315506032928262
7.622725814590630700e-01 434701.3158125035 0.0012315506032928262
7.740478762078888408e-01 482410.8704165374 0.0012315506032928262
7.871477777186217661e-01 535356.6677410719 0.0012315506032928262
8.016434575615815072e-01 594113.3984965039 0.0012315506032928262
8.179540903417984454e-01 659318.8271333541 0.0012315506032928262
8.360927726911745461e-01 731680.7143427207 0.0012315506032928262
8.562775598415628409e-01 811984.4993184009 0.0012315506032928262
8.787355435333478182e-01 901101.8251665037 0.0012315506032928262
9.036920949270046410e-01 1000000.0 0.0012315506032928262
1.970234332217971545e-05 0.001 0.001366716356462006
2.138827534878336126e-05 0.0011097524964120721 0.001366716356462006
2.317562508628027412e-05 0.0012315506032928262 0.001366716356462006
2.507998520021171345e-05 0.001366716356462006 0.001366716356462006
2.706649842975090072e-05 0.0015167168884709225 0.001366716356462006
2.916172102498050233e-05 0.0016831803533309566 0.001366716356462006
3.134410205207098700e-05 0.0018679135990207828 0.001366716356462006
3.361078080025952915e-05 0.002072921779595372 0.001366716356462006
3.595749670328250968e-05 0.002300430119772917 0.001366716356462006
3.838011031948824017e-05 0.0025529080682395165 0.001366716356462006
4.086931716277518716e-05 0.002833096101839324 0.001366716356462006
4.341230715706312072e-05 0.0031440354715915 0.001366716356462006
4.599987919367033853e-05 0.0034891012134067737 0.001366716356462006
4.862076617997333977e-05 0.003872038781812557 0.001366716356462006
5.126719031862990368e-05 0.004297004704320844 0.001366716356462006
5.394032516550636622e-05 0.004768611697714469 0.001366716356462006
5.661522777993225773e-05 0.005291978735958442 0.001366716356462006
5.927900963599862282e-05 0.005872786613189483 0.001366716356462006
6.194317961503615516e-05 0.00651733960488242 0.001366716356462006
6.459728935264437541e-05 0.007232633896483534 0.001366716356462006
6.723447847545421774e-05 0.008026433522257174 0.001366716356462006
6.986068456355648808e-05 0.00890735463861044 0.001366716356462006
7.247343048918222016e-05 0.009884959046625586 0.001366716356462006
7.507152642234641508e-05 0.010969857978923836 0.001366716356462006
7.767402525012199587e-05 0.012173827277396614 0.001366716356462006
8.027889778254670256e-05 0.013509935211980273 0.001366716356462006
8.290307559928559587e-05 0.014992684327860457 0.001366716356462006
8.556337126172727391e-05 0.01663816886076129 0.001366716356462006
8.827784306008423603e-05 0.018464249428955443 0.001366716356462006
9.106551577818490159e-05 0.020490746898158472 0.001366716356462006
9.395812607885286726e-05 0.022739657523579287 0.001366716356462006
9.698015580279066865e-05 0.02523539170434766 0.001366716356462006
1.001723556937643753e-04 0.02800503894183631 0.001366716356462006
1.035759279827627190e-04 0.03107866187782014 0.001366716356462006
1.072392749595454015e-04 0.03448962260405758 0.001366716356462006
1.112202215337943563e-04 0.038274944785163134 0.001366716356462006
1.155887174583099307e-04 0.04247571552536898 0.001366716356462006
1.204245892912375089e-04 0.047137531341167244 0.001366716356462006
1.258233585792553231e-04 0.05231099308056263 0.001366716356462006
1.318983292471254977e-04 0.05805225516094899 0.001366716356462006
1.387876400631278225e-04 0.06442363508721373 0.001366716356462006
1.466555254495113326e-04 0.07149428986597581 0.001366716356462006
1.556976559960652996e-04 0.07934096665797492 0.001366716356462006
1.661512822763900764e-04 0.08804883581643465 0.001366716356462006
1.783010300611583281e-04 0.09771241535346502 0.001366716356462006
1.924938341388123181e-04 0.1084365968689611 0.001366716356462006
2.091436475999598364e-04 0.12033778407775893 0.001366716356462006
2.287523542947122557e-04 0.13354515629298988 0.001366716356462006
2.519287353102348513e-04 0.14820207057988585 0.001366716356462006
2.794059936838310049e-04 0.16446761779946645 0.001366716356462006
3.120677147286873864e-04 0.18251834943190443 0.001366716356462006
3.509822462105254459e-04 0.20255019392306664 0.001366716356462006
3.974381104931215547e-04 0.22478058335487253 0.001366716356462006
4.529898947452675102e-04 0.24945081352303167 0.001366716356462006
5.195021516367437711e-04 0.27682866303920667 0.001366716356462006
5.992253711364342985e-04 0.3072112998861759 0.001366716356462006
6.948529816027751178e-04 0.34092850697468147 0.001366716356462006
8.096138537613893193e-04 0.3783462617131929 0.001366716356462006
9.473672377441012728e-04 0.419870708444391 0.001366716356462006
1.112716107277796377e-03 0.4659525668664682 0.001366716356462006
1.311137985564002134e-03 0.517092024289676 0.001366716356462006
1.561910121335904336e-03 0.5738441648302398 0.001366716356462006
1.879462109897213871e-03 0.6368249944718586 0.001366716356462006
2.261931568531729952e-03 0.7067181273927491 0.001366716356462006
2.721445055162617383e-03 0.7842822061337682 0.001366716356462006
3.272044773051627480e-03 0.8703591361485166 0.001366716356462006
3.929882788716288454e-03 0.9658832241158708 0.001366716356462006
4.713390088141504973e-03 1.0718913192051276 0.001366716356462006
5.643459890031512008e-03 1.1895340673703196 0.001366716356462006
6.743545070467993514e-03 1.3200884008314182 0.001366716356462006
8.039731268075851062e-03 1.4649713983072863 0.001366716356462006
9.560727424013332892e-03 1.625755666443795 0.001366716356462006
1.133775932714589478e-02 1.8041864093920719 0.001366716356462006
1.340434499862591840e-02 2.0022003718155843 0.001366716356462006
1.579595077671906364e-02 2.2219468609395236 0.001366716356462006
1.854948744732965241e-02 2.4658110758226037 0.001366716356462006
2.170266763618746222e-02 2.736439997074672 0.001366716356462006
2.529320080605615070e-02 3.0367711180354604 0.001366716356462006
2.935785851976059277e-02 3.370064329271928 0.001366716356462006
3.393141811200177382e-02 3.739937302478798 0.001366716356462006
3.904553013500861730e-02 4.150404757850477 0.001366716356462006
4.472756028728569477e-02 4.605922041145108 0.001366716356462006
5.099943292034277847e-02 5.1114334834401705 0.001366716356462006
5.787657689195469662e-02 5.672426068491977 0.001366716356462006
6.536699126992821796e-02 6.294988990221888 0.001366716356462006
7.347051423859964070e-02 6.985879746785249 0.001366716356462006
8.217830747506346678e-02 7.752597488629465 0.001366716356462006
9.147260996990161375e-02 8.60346441668451 0.001366716356462006
1.013267583113792447e-01 9.547716114208066 0.001366716356462006
1.117054677478709623e-01 10.59560179277617 0.001366716356462006
1.225653601365224998e-01 11.758495540521581 0.001366716356462006
1.338557103931247716e-01 13.049019780144016 0.001366716356462006
1.455193576144265533e-01 14.481182276745331 0.001366716356462006
1.574937665468863768e-01 16.070528182616385 0.001366716356462006
1.697121697485425018e-01 17.834308769319094 0.001366716356462006
1.821047620193912975e-01 19.791668678535572 0.001366716356462006
1.945999098166773800e-01 21.96385372416547 0.001366716356462006
2.071253337260191008e-01 24.37444150122222 0.001366716356462006
2.196092448796181373e-01 27.04959730463137 0.001366716356462006
2.319813873759349609e-01 30.01835813575592 0.001366716356462006
2.441739874393529242e-01 33.31294787934677 0.001366716356462006
2.561225775722180686e-01 36.96912707195032 0.001366716356462006
2.677666862270619563e-01 41.0265810582719 0.001366716356462006
2.790504005127886766e-01 45.52935074866948 0.001366716356462006
2.899227961253816321e-01 50.526310653356795 0.001366716356462006
3.003382550031152287e-01 56.07169938205458 0.001366716356462006
3.102566920978772624e-01 62.22570836730231 0.001366716356462006
3.196437099956752625e-01 69.0551352016233 0.001366716356462006
3.284766582989491202e-01 76.63410868007462 0.001366716356462006
3.367610569162752254e-01 85.04489341802686 0.001366716356462006
3.444494757014206487e-01 94.37878277775391 0.001366716356462006
3.515303035632652562e-01 104.73708979594508 0.001366716356462006
3.579976719705935673e-01 116.23224686798542 0.001366716356462006
3.638514770969064061e-01 128.9890261253308 0.001366716356462006
3.690973689012231884e-01 143.14589375234786 0.001366716356462006
3.737466619835131398e-01 158.85651294280527 0.001366716356462006
3.778161040541631044e-01 176.2914118095948 0.001366716356462006
3.813274607396633931e-01 195.63983435170647 0.001366716356462006
3.843068548786504612e-01 217.11179456945052 0.001366716356462006
3.867838218494490943e-01 240.9403560239527 0.001366716356462006
3.887900841655078654e-01 267.38416158399497 0.001366716356462006
3.903580834445327663e-01 296.73024081888724 0.001366716356462006
3.915193637412799355e-01 329.2971255097155 0.001366716356462006
3.923029668877085485e-01 365.43830709572546 0.001366716356462006
3.956044623726214793e-01 405.54607358408276 0.001366716356462006
3.986573738465068462e-01 450.05576757004974 0.001366716356462006
4.008917979742476767e-01 499.450511585514 0.001366716356462006
4.023327451434580704e-01 554.2664520663108 0.001366716356462006
4.030210547031958801e-01 615.0985788580505 0.001366716356462006
4.029984351479540816e-01 682.6071834272393 0.001366716356462006
4.023022276625204952e-01 757.525025877192 0.001366716356462006
4.009928277388979945e-01 840.6652885618333 0.001366716356462006
4.017446078235051843e-01 932.9304026284696 0.001366716356462006
4.031695178893379694e-01 1035.3218432956637 0.001366716356462006
4.046354203015193329e-01 1148.9510001873086 0.001366716356462006
4.062047392577712857e-01 1275.051240713013 0.001366716356462006
4.079376798864081666e-01 1414.991297434576 0.001366716356462006
4.098930379350582132e-01 1570.2901247293776 0.001366716356462006
4.121286306953669265e-01 1742.6333860096508 0.001366716356462006
4.147042524962603061e-01 1933.891750455232 0.001366716356462006
4.176738903297684824e-01 2146.141197858406 0.001366716356462006
4.210870803952092012e-01 2381.6855519761607 0.001366716356462006
4.249888789854565085e-01 2643.0814869741084 0.001366716356462006
4.294161643761287284e-01 2933.1662783900483 0.001366716356462006
4.343954392017782551e-01 3255.0885998350564 0.001366716356462006
4.399412819420370768e-01 3612.3426997094302 0.001366716356462006
4.460556183461797941e-01 4008.8063288984645 0.001366716356462006
4.527281366736635726e-01 4448.782831127585 0.001366716356462006
4.599444740957527311e-01 4937.047852839004 0.001366716356462006
4.676682196909014988e-01 5478.901179593945 0.001366716356462006
4.758638989560205479e-01 6080.224261649427 0.001366716356462006
4.845294276815402257e-01 6747.5440531107 0.001366716356462006
4.935921867679621822e-01 7488.10385759003 0.001366716356462006
5.030112016926340246e-01 8309.941949353404 0.001366716356462006
5.127476830874381220e-01 9221.97882333434 0.001366716356462006
5.227684070582110376e-01 10234.114021054527 0.001366716356462006
5.330518880891942368e-01 11357.333583431051 0.001366716356462006
5.435307528360947549e-01 12603.829296797274 0.001366716356462006
5.541620658199827298e-01 13987.131026472387 0.001366716356462006
5.649035162628851525e-01 15522.25357427048 0.001366716356462006
5.757084381603961853e-01 17225.859653987874 0.001366716356462006
5.865113169923382719e-01 19116.440753857038 0.001366716356462006
5.972602836956379946e-01 21214.51784910632 0.001366716356462006
6.079093271133588772e-01 23542.864143224204 0.001366716356462006
6.184182272370241096e-01 26126.752255633317 0.001366716356462006
6.287661930006710476e-01 28994.22853882881 0.001366716356462006
6.389306193087617158e-01 32176.417502507353 0.001366716356462006
6.488773496786198747e-01 35707.859649004626 0.001366716356462006
6.585938706692755495e-01 39626.88638701478 0.001366716356462006
6.680756043774997988e-01 43976.036093027215 0.001366716356462006
6.773309603777508681e-01 48802.515836544335 0.001366716356462006
6.863478400122967615e-01 54158.71378079476 0.001366716356462006
6.951115290887682763e-01 60102.76782070388 0.001366716356462006
7.036129240502159155e-01 66699.19663030129 0.001366716356462006
7.118387081724356635e-01 74019.59996915652 0.001366716356462006
7.197705405315458771e-01 82143.43584919439 0.001366716356462006
7.273850836587733015e-01 91158.88299750836 0.001366716356462006
7.346543158956336805e-01 101163.7979766207 0.001366716356462006
7.415461506048101059e-01 112266.77735108159 0.001366716356462006
7.480257277772446312e-01 124588.33642950082 0.001366716356462006
7.540566636048734450e-01 138262.2173764659 0.001366716356462006
7.596022665684467601e-01 153436.84089300132 0.001366716356462006
7.646269626003703301e-01 170276.91722258978 0.001366716356462006
7.690974376023899106e-01 188965.23396912115 0.001366716356462006
7.729860735358339285e-01 209704.64013232305 0.001366716356462006
7.801273738986627126e-01 232720.2478960412 0.001366716356462006
7.883369917410698591e-01 258261.87606826748 0.001366716356462006
7.970664017281982039e-01 286606.7616948256 0.001366716356462006
8.066194883763054824e-01 318062.5692794119 0.001366716356462006
8.167636119512938775e-01 352970.73027306574 0.001366716356462006
8.277588388453971380e-01 391710.1490809261 0.001366716356462006
8.395628427717501951e-01 434701.3158125035 0.001366716356462006
8.521987236433669066e-01 482410.8704165374 0.001366716356462006
8.662410057750148384e-01 535356.6677410719 0.001366716356462006
8.817616405661496959e-01 594113.3984965039 0.001366716356462006
8.992211811961077217e-01 659318.8271333541 0.001366716356462006
9.186138223903760336e-01 731680.7143427207 0.001366716356462006
9.401672307181968558e-01 811984.4993184009 0.001366716356462006
9.641122399343406979e-01 901101.8251665037 0.001366716356462006
9.906759389612584954e-01 1000000.0 0.001366716356462006
2.013081570058302910e-05 0.001 0.0015167168884709225
2.189443756160002814e-05 0.0011097524964120721 0.0015167168884709225
2.377009312522413340e-05 0.0012315506032928262 0.0015167168884709225
2.575781073870801101e-05 0.001366716356462006 0.0015167168884709225
2.786435042508738461e-05 0.0015167168884709225 0.0015167168884709225
3.007348953422442104e-05 0.0016831803533309566 0.0015167168884709225
3.238828147032544986e-05 0.0018679135990207828 0.0015167168884709225
3.481567446559215252e-05 0.002072921779595372 0.0015167168884709225
3.732532355329893243e-05 0.002300430119772917 0.0015167168884709225
3.993802160532519777e-05 0.0025529080682395165 0.0015167168884709225
4.263803609561405404e-05 0.002833096101839324 0.0015167168884709225
4.540360842800907743e-05 0.0031440354715915 0.0015167168884709225
4.822478593809221301e-05 0.0034891012134067737 0.0015167168884709225
5.110320440922756975e-05 0.003872038781812557 0.0015167168884709225
5.401679159082569732e-05 0.004297004704320844 0.0015167168884709225
5.696458701520102724e-05 0.004768611697714469 0.0015167168884709225
5.993549485464660719e-05 0.005291978735958442 0.0015167168884709225
6.291547443026527283e-05 0.005872786613189483 0.0015167168884709225
6.589405763525151417e-05 0.00651733960488242 0.0015167168884709225
6.888008476950814932e-05 0.007232633896483534 0.0015167168884709225
7.185034467733280249e-05 0.008026433522257174 0.0015167168884709225
7.481772872453377207e-05 0.00890735463861044 0.0015167168884709225
7.777711495330052452e-05 0.009884959046625586 0.0015167168884709225
8.072711813898932889e-05 0.010969857978923836 0.0015167168884709225
8.367821683788400039e-05 0.012173827277396614 0.0015167168884709225
8.663629905737604657e-05 0.013509935211980273 0.0015167168884709225
8.962457481922742172e-05 0.014992684327860457 0.0015167168884709225
9.264368585459536684e-05 0.01663816886076129 0.0015167168884709225
9.572262198095589142e-05 0.018464249428955443 0.0015167168884709225
9.888111238884477621e-05 0.020490746898158472 0.0015167168884709225
1.021504144102871491e-04 0.022739657523579287 0.0015167168884709225
1.055594860211899789e-04 0.02523539170434766 0.0015167168884709225
1.091526677573499042e-04 0.02800503894183631 0.0015167168884709225
1.129707789031329345e-04 0.03107866187782014 0.0015167168884709225
1.170728293742832876e-04 0.03448962260405758 0.0015167168884709225
1.215192338209124338e-04 0.038274944785163134 0.0015167168884709225
1.263874755339105291e-04 0.04247571552536898 0.0015167168884709225
1.317646697029270465e-04 0.047137531341167244 0.0015167168884709225
1.377545452856470895e-04 0.05231099308056263 0.0015167168884709225
1.444854337188344168e-04 0.05805225516094899 0.0015167168884709225
1.521101008014561363e-04 0.06442363508721373 0.0015167168884709225
1.608042468339630326e-04 0.07149428986597581 0.0015167168884709225
1.707854408617621479e-04 0.07934096665797492 0.0015167168884709225
1.823185692872552200e-04 0.08804883581643465 0.0015167168884709225
1.957132546767689600e-04 0.09771241535346502 0.0015167168884709225
2.113518552035643266e-04 0.1084365968689611 0.0015167168884709225
2.296929437303315755e-04 0.12033778407775893 0.0015167168884709225
2.512863338718717516e-04 0.13354515629298988 0.0015167168884709225
2.768066742732499109e-04 0.14820207057988585 0.0015167168884709225
3.070563430589050096e-04 0.16446761779946645 0.0015167168884709225
3.430109088266967174e-04 0.18251834943190443 0.0015167168884709225
3.858497978071338992e-04 0.20255019392306664 0.0015167168884709225
4.369902406416934773e-04 0.22478058335487253 0.0015167168884709225
4.981443093645017417e-04 0.24945081352303167 0.0015167168884709225
5.713706687432662480e-04 0.27682866303920667 0.0015167168884709225
6.591423003757541487e-04 0.3072112998861759 0.0015167168884709225
7.644302892421911497e-04 0.34092850697468147 0.0015167168884709225
8.907952367194005901e-04 0.3783462617131929 0.0015167168884709225
1.042488776031888107e-03 0.419870708444391 0.0015167168884709225
1.224585883287724903e-03 0.4659525668664682 0.0015167168884709225
1.443120935025754515e-03 0.517092024289676 0.0015167168884709225
1.716518193101796916e-03 0.5738441648302398 0.0015167168884709225
2.065637490038551346e-03 0.6368249944718586 0.0015167168884709225
2.486165006658683403e-03 0.7067181273927491 0.0015167168884709225
2.991458247637992802e-03 0.7842822061337682 0.0015167168884709225
3.596981067998037719e-03 0.8703591361485166 0.0015167168884709225
4.320523264582191818e-03 0.9658832241158708 0.0015167168884709225
5.182403404795424100e-03 1.0718913192051276 0.0015167168884709225
6.205648122190837550e-03 1.1895340673703196 0.0015167168884709225
7.416120044453216285e-03 1.3200884008314182 0.0015167168884709225
8.842602975872844093e-03 1.4649713983072863 0.0015167168884709225
1.051678281991427245e-02 1.625755666443795 0.0015167168884709225
1.247314272091670090e-02 1.8041864093920719 0.0015167168884709225
1.474872148049514650e-02 2.0022003718155843 0.0015167168884709225
1.738273372295862096e-02 2.2219468609395236 0.0015167168884709225
2.041602700829997855e-02 2.4658110758226037 0.0015167168884709225
2.389036919007668167e-02 2.736439997074672 0.0015167168884709225
2.784757042187372550e-02 3.0367711180354604 0.0015167168884709225
3.232844977651467416e-02 3.370064329271928 0.0015167168884709225
3.737167735837779170e-02 3.739937302478798 0.0015167168884709225
4.301251736009373272e-02 4.150404757850477 0.0015167168884709225
4.928154512747116855e-02 4.605922041145108 0.0015167168884709225
5.620337185039984279e-02 5.1114334834401705 0.0015167168884709225
6.379546239894587356e-02 5.672426068491977 0.0015167168884709225
7.206709791473336901e-02 6.294988990221888 0.0015167168884709225
8.101854945122409501e-02 6.985879746785249 0.0015167168884709225
9.064050151254517129e-02 7.752597488629465 0.0015167168884709225
1.009137506958960734e-01 8.60346441668451 0.0015167168884709225
1.118092250982224284e-01 9.547716114208066 0.0015167168884709225
1.232882673841368681e-01 10.59560179277617 0.0015167168884709225
1.353032142968601526e-01 11.758495540521581 0.0015167168884709225
1.477982002600799483e-01 13.049019780144016 0.0015167168884709225
1.607101672930728864e-01 14.481182276745331 0.0015167168884709225
1.739700236890059926e-01 16.070528182616385 0.0015167168884709225
1.875039070850665346e-01 17.834308769319094 0.0015167168884709225
2.012345095316122046e-01 19.791668678535572 0.0015167168884709225
2.150824184531884009e-01 21.96385372416547 0.0015167168884709225
2.289674312205466078e-01 24.37444150122222 0.0015167168884709225
2.428098190257777789e-01 27.04959730463137 0.0015167168884709225
2.565314995577065993e-01 30.01835813575592 0.0015167168884709225
2.700570935935238115e-01 33.31294787934677 0.0015167168884709225
2.833148511553488236e-01 36.96912707195032 0.0015167168884709225
2.962374334473379389e-01 41.0265810582719 0.0015167168884709225
3.087625432175519768e-01 45.52935074866948 0.0015167168884709225
3.208334153966360125e-01 50.526310653356795 0.0015167168884709225
3.323991804458954480e-01 56.07169938205458 0.0015167168884709225
3.434151210473451177e-01 62.22570836730231 0.0015167168884709225
3.538428532601022858e-01 69.0551352016233 0.0015167168884709225
3.636585587643484940e-01 76.63410868007462 0.0015167168884709225
3.728650108652727391e-01 85.04489341802686 0.0015167168884709225
3.814111051665360352e-01 94.37878277775391 0.0015167168884709225
3.892838466577313583e-01 104.73708979594508 0.0015167168884709225
3.964766352170591146e-01 116.23224686798542 0.0015167168884709225
4.029892873364068762e-01 128.9890261253308 0.0015167168884709225
4.088280268791417704e-01 143.14589375234786 0.0015167168884709225
4.140053649958890802e-01 158.85651294280527 0.0015167168884709225
4.185398608716969227e-01 176.2914118095948 0.0015167168884709225
4.224556438954020776e-01 195.63983435170647 0.0015167168884709225
4.257816792274825013e-01 217.11179456945052 0.0015167168884709225
4.285507242427482044e-01 240.9403560239527 0.0015167168884709225
4.307979610787136537e-01 267.38416158399497 0.0015167168884709225
4.325593714142339508e-01 296.73024081888724 0.0015167168884709225
4.338699371267668026e-01 329.2971255097155 0.0015167168884709225
4.347618636247125301e-01 365.43830709572546 0.0015167168884709225
4.384420516039631011e-01 405.54607358408276 0.0015167168884709225
4.418506089693243766e-01 450.05576757004974 0.0015167168884709225
4.443524305496499016e-01 499.450511585514 0.0015167168884709225
4.459750146235903490e-01 554.2664520663108 0.0015167168884709225
4.467622038414136854e-01 615.0985788580505 0.0015167168884709225
4.467623752059074471e-01 682.6071834272393 0.0015167168884709225
4.460154773764782865e-01 757.525025877192 0.0015167168884709225
4.445876756018185549e-01 840.6652885618333 0.0015167168884709225
4.450971286571780983e-01 932.9304026284696 0.0015167168884709225
4.466554825865916012e-01 1035.3218432956637 0.0015167168884709225
4.482560668825261163e-01 1148.9510001873086 0.0015167168884709225
4.499683430150697716e-01 1275.051240713013 0.0015167168884709225
4.518593837756424425e-01 1414.991297434576 0.0015167168884709225
4.539947507565859630e-01 1570.2901247293776 0.0015167168884709225
4.564389620753376287e-01 1742.6333860096508 0.0015167168884709225
4.592591729444156501e-01 1933.891750455232 0.0015167168884709225
4.625146795201241501e-01 2146.141197858406 0.0015167168884709225
4.662611982483666484e-01 2381.6855519761607 0.0015167168884709225
4.705489230092488873e-01 2643.0814869741084 0.0015167168884709225
4.754188482043604225e-01 2933.1662783900483 0.0015167168884709225
4.809003593629225248e-01 3255.0885998350564 0.0015167168884709225
4.870094629872673830e-01 3612.3426997094302 0.0015167168884709225
4.937480244176046806e-01 4008.8063288984645 0.0015167168884709225
5.011045378673342210e-01 4448.782831127585 0.0015167168884709225
5.090620229744829972e-01 4937.047852839004 0.0015167168884709225
5.175797287479536601e-01 5478.901179593945 0.0015167168884709225
5.266177798186757464e-01 6080.224261649427 0.0015167168884709225
5.361733933970255217e-01 6747.5440531107 0.0015167168884709225
5.461652706459634299e-01 7488.10385759003 0.0015167168884709225
5.565475430539699175e-01 8309.941949353404 0.0015167168884709225
5.672768136149708429e-01 9221.97882333434 0.0015167168884709225
5.783156999963817713e-01 10234.114021054527 0.0015167168884709225
5.896409080700205640e-01 11357.333583431051 0.0015167168884709225
6.011775909225778314e-01 12603.829296797274 0.0015167168884709225
6.128789751484243764e-01 13987.131026472387 0.0015167168884709225
6.246979110222599108e-01 15522.25357427048 0.0015167168884709225
6.365834004017985048e-01 17225.859653987874 0.0015167168884709225
6.484646954085830917e-01 19116.440753857038 0.0015167168884709225
6.602849356024673710e-01 21214.51784910632 0.0015167168884709225
6.719942136180684367e-01 23542.864143224204 0.0015167168884709225
6.835489948446045183e-01 26126.752255633317 0.0015167168884709225
6.949272747741025436e-01 28994.22853882881 0.0015167168884709225
7.061041976593546154e-01 32176.417502507353 0.0015167168884709225
7.170423842452279262e-01 35707.859649004626 0.0015167168884709225
7.277278963420322766e-01 39626.88638701478 0.0015167168884709225
7.381557593651002502e-01 43976.036093027215 0.0015167168884709225
7.483331462919865507e-01 48802.515836544335 0.0015167168884709225
7.582461919314222865e-01 54158.71378079476 0.0015167168884709225
7.678770926605028579e-01 60102.76782070388 0.0015167168884709225
7.772141709695932210e-01 66699.19663030129 0.0015167168884709225
7.862409848577153193e-01 74019.59996915652 0.0015167168884709225
7.949356102374435240e-01 82143.43584919439 0.0015167168884709225
8.032706699977300024e-01 91158.88299750836 0.0015167168884709225
8.112137228144596923e-01 101163.7979766207 0.0015167168884709225
8.187281570490098082e-01 112266.77735108159 0.0015167168884709225
8.257744495151612130e-01 124588.33642950082 0.0015167168884709225
8.323114935298694395e-01 138262.2173764659 0.0015167168884709225
8.382981693657604039e-01 153436.84089300132 0.0015167168884709225
8.436945510411670845e-01 170276.91722258978 0.0015167168884709225
8.484634701099643683e-01 188965.23396912115 0.0015167168884709225
8.525740550522687977e-01 209704.64013232305 0.0015167168884709225
8.602447182591529407e-01 232720.2478960412 0.0015167168884709225
8.690825655472460554e-01 258261.87606826748 0.0015167168884709225
8.785182289830274494e-01 286606.7616948256 0.0015167168884709225
8.887739159745332573e-01 318062.5692794119 0.0015167168884709225
8.996510649524789294e-01 352970.73027306574 0.0015167168884709225
9.114389210020036325e-01 391710.1490809261 0.0015167168884709225
9.240550255304236238e-01 434701.3158125035 0.0015167168884709225
9.375630176309174280e-01 482410.8704165374 0.0015167168884709225
9.525568924865541742e-01 535356.6677410719 0.0015167168884709225
9.691076578822868104e-01 594113.3984965039 0.0015167168884709225
9.877206123875305055e-01 659318.8271333541 0.0015167168884709225
1.008368837711425048e+00 731680.7143427207 0.0015167168884709225
1.031284224930483662e+00 811984.4993184009 0.0015167168884709225
1.056700965377199708e+00 901101.8251665037 0.0015167168884709225
1.084845883168202407e+00 1000000.0 0.0015167168884709225
2.055208631830040685e-05 0.001 0.0016831803533309566
2.238249058559312513e-05 0.0011097524964120721 0.0016831803533309566
2.434017900335127947e-05 0.0012315506032928262 0.0016831803533309566
2.641998326590143454e-05 0.001366716356462006 0.0016831803533309566
2.863246827385602112e-05 0.0015167168884709225 0.0016831803533309566
3.096010164069477736e-05 0.0016831803533309566 0.0016831803533309566
3.342267611563731273e-05 0.0018679135990207828 0.0016831803533309566
3.599489321663344412e-05 0.002072921779595372 0.0016831803533309566
3.867543285077681248e-05 0.002300430119772917 0.0016831803533309566
4.147682670115392458e-05 0.0025529080682395165 0.0016831803533309566
4.437447139960113611e-05 0.002833096101839324 0.0016831803533309566
4.736598893110285176e-05 0.0031440354715915 0.0016831803533309566
5.043606015897539264e-05 0.0034891012134067737 0.0016831803533309566
5.357937452265059368e-05 0.003872038781812557 0.0016831803533309566
5.677872350622950717e-05 0.004297004704320844 0.0016831803533309566
6.002353597314566473e-05 0.004768611697714469 0.0016831803533309566
6.330099919364003927e-05 0.005291978735958442 0.0016831803533309566
6.661359960215925866e-05 0.005872786613189483 0.0016831803533309566
6.994286389677533951e-05 0.00651733960488242 0.0016831803533309566
7.327273884137546303e-05 0.007232633896483534 0.0016831803533309566
7.660861867787097372e-05 0.008026433522257174 0.0016831803533309566
7.994962383328742598e-05 0.00890735463861044 0.0016831803533309566
8.328576585070357366e-05 0.009884959046625586 0.0016831803533309566
8.661923612831742521e-05 0.010969857978923836 0.0016831803533309566
8.995810757582691701e-05 0.012173827277396614 0.0016831803533309566
9.331798002688527496e-05 0.013509935211980273 0.0016831803533309566
9.670167660083362285e-05 0.014992684327860457 0.0016831803533309566
1.001213788947896471e-04 0.01663816886076129 0.0016831803533309566
1.036090351495753655e-04 0.018464249428955443 0.0016831803533309566
1.071828403073885505e-04 0.020490746898158472 0.0016831803533309566
1.108719710845263654e-04 0.022739657523579287 0.0016831803533309566
1.147178447745427648e-04 0.02523539170434766 0.0016831803533309566
1.187575753083231449e-04 0.02800503894183631 0.0016831803533309566
1.230406297792497607e-04 0.03107866187782014 0.0016831803533309566
1.276324997619820696e-04 0.03448962260405758 0.0016831803533309566
1.325986192574013999e-04 0.038274944785163134 0.0016831803533309566
1.380183613667466719e-04 0.04247571552536898 0.0016831803533309566
1.439942827235959628e-04 0.047137531341167244 0.0016831803533309566
1.506385898800177193e-04 0.05231099308056263 0.0016831803533309566
1.580942174004200482e-04 0.05805225516094899 0.0016831803533309566
1.665242580535295067e-04 0.06442363508721373 0.0016831803533309566
1.761252254956692954e-04 0.07149428986597581 0.0016831803533309566
1.871385384546940772e-04 0.07934096665797492 0.0016831803533309566
1.998521713737988698e-04 0.08804883581643465 0.0016831803533309566
2.146076540986847892e-04 0.09771241535346502 0.0016831803533309566
2.318286624330767934e-04 0.1084365968689611 0.0016831803533309566
2.520159392862038480e-04 0.12033778407775893 0.0016831803533309566
2.757787938320113165e-04 0.13354515629298988 0.0016831803533309566
3.038541460150311155e-04 0.14820207057988585 0.0016831803533309566
3.371289852269901215e-04 0.16446761779946645 0.0016831803533309566
3.766793412047082486e-04 0.18251834943190443 0.0016831803533309566
4.237987941629417043e-04 0.20255019392306664 0.0016831803533309566
4.800511281835620741e-04 0.22478058335487253 0.0016831803533309566
5.473195144614290738e-04 0.24945081352303167 0.0016831803533309566
6.278695584001100886e-04 0.27682866303920667 0.0016831803533309566
7.244258954950308881e-04 0.3072112998861759 0.0016831803533309566
8.402620436155389550e-04 0.34092850697468147 0.0016831803533309566
9.792953369012142098e-04 0.3783462617131929 0.0016831803533309566
1.146210493001271471e-03 0.419870708444391 0.0016831803533309566
1.346598725432842118e-03 0.4659525668664682 0.0016831803533309566
1.587104119570360112e-03 0.517092024289676 0.0016831803533309566
1.884623854915635447e-03 0.5738441648302398 0.0016831803533309566
2.268089951276904079e-03 0.6368249944718586 0.0016831803533309566
2.730038253361776607e-03 0.7067181273927491 0.0016831803533309566
3.285165874308759552e-03 0.7842822061337682 0.0016831803533309566
3.950489204028581093e-03 0.8703591361485166 0.0016831803533309566
4.745592602655608443e-03 0.9658832241158708 0.0016831803533309566
5.692852137916333717e-03 1.0718913192051276 0.0016831803533309566
6.817633796344127819e-03 1.1895340673703196 0.0016831803533309566
8.148441391615289867e-03 1.3200884008314182 0.0016831803533309566
9.717009342142660100e-03 1.4649713983072863 0.0016831803533309566
1.155829383707803783e-02 1.625755666443795 0.0016831803533309566
1.371035588006032716e-02 1.8041864093920719 0.0016831803533309566
1.621410356193051655e-02 2.0022003718155843 0.0016831803533309566
1.911288584318436568e-02 2.2219468609395236 0.0016831803533309566
2.245188486972866243e-02 2.4658110758226037 0.0016831803533309566
2.627735211805183255e-02 2.736439997074672 0.0016831803533309566
3.063563369894363106e-02 3.0367711180354604 0.0016831803533309566
3.557204651943016854e-02 3.370064329271928 0.0016831803533309566
4.112958908277698777e-02 3.739937302478798 0.0016831803533309566
4.734756046625975684e-02 4.150404757850477 0.0016831803533309566
5.426014464626869455e-02 4.605922041145108 0.0016831803533309566
6.189498457104659207e-02 5.1114334834401705 0.0016831803533309566
7.027187943110958790e-02 5.672426068491977 0.0016831803533309566
7.940161529414990760e-02 6.294988990221888 0.0016831803533309566
8.928504300554614137e-02 6.985879746785249 0.0016831803533309566
9.991241436166350964e-02 7.752597488629465 0.0016831803533309566
1.112630432974530542e-01 8.60346441668451 0.0016831803533309566
1.233052897575235562e-01 9.547716114208066 0.0016831803533309566
1.359968682492719572e-01 10.59560179277617 0.0016831803533309566
1.492854609120969067e-01 11.758495540521581 0.0016831803533309566
1.631095962976722991e-01 13.049019780144016 0.0016831803533309566
1.773997546406669013e-01 14.481182276745331 0.0016831803533309566
1.920796396046487720e-01 16.070528182616385 0.0016831803533309566
2.070675735750644730e-01 17.834308769319094 0.0016831803533309566
2.222779599929995964e-01 19.791668678535572 0.0016831803533309566
2.376227756185037010e-01 21.96385372416547 0.0016831803533309566
2.530130320502280705e-01 24.37444150122222 0.0016831803533309566
2.683601839923510646e-01 27.04959730463137 0.0016831803533309566
2.835774371591845422e-01 30.01835813575592 0.0016831803533309566
2.985809420208890286e-01 33.31294787934677 0.0016831803533309566
3.132908254021904426e-01 36.96912707195032 0.0016831803533309566
3.276320768087822022e-01 41.0265810582719 0.0016831803533309566
3.415352635793941771e-01 45.52935074866948 0.0016831803533309566
3.549370845082545634e-01 50.526310653356795 0.0016831803533309566
3.677807887170358447e-01 56.07169938205458 0.0016831803533309566
3.800164680958362240e-01 62.22570836730231 0.0016831803533309566
3.916012654309080077e-01 69.0551352016233 0.0016831803533309566
4.025103616078610225e-01 76.63410868007462 0.0016831803533309566
4.127427323150175131e-01 85.04489341802686 0.0016831803533309566
4.222435368989247984e-01 94.37878277775391 0.0016831803533309566
4.309982177326461827e-01 104.73708979594508 0.0016831803533309566
4.389993436415310923e-01 116.23224686798542 0.0016831803533309566
4.462466284955101670e-01 128.9890261253308 0.0016831803533309566
4.527469114886885637e-01 143.14589375234786 0.0016831803533309566
4.585140334509528737e-01 158.85651294280527 0.0016831803533309566
4.635685490261184927e-01 176.2914118095948 0.0016831803533309566
4.679372041745564759e-01 195.63983435170647 0.0016831803533309566
4.716521162198235029e-01 217.11179456945052 0.0016831803533309566
4.747496089727958335e-01 240.9403560239527 0.0016831803533309566
4.772687026005861810e-01 267.38416158399497 0.0016831803533309566
4.792492985292453045e-01 296.73024081888724 0.0016831803533309566
4.807301933527933779e-01 329.2971255097155 0.0016831803533309566
4.817470979217694516e-01 365.43830709572546 0.0016831803533309566
4.858509303755841890e-01 405.54607358408276 0.0016831803533309566
4.896585244054915131e-01 450.05576757004974 0.0016831803533309566
4.924618025196239590e-01 499.450511585514 0.0016831803533309566
4.942909739688451931e-01 554.2664520663108 0.0016831803533309566
4.951928971580132899e-01 615.0985788580505 0.0016831803533309566
4.952237942158465023e-01 682.6071834272393 0.0016831803533309566
4.944261901664148140e-01 757.525025877192 0.0016831803533309566
4.928724719663813425e-01 840.6652885618333 0.0016831803533309566
4.930496929168639575e-01 932.9304026284696 0.0016831803533309566
4.947516925913919561e-01 1035.3218432956637 0.0016831803533309566
4.964965734594077307e-01 1148.9510001873086 0.0016831803533309566
4.983616301378749891e-01 1275.051240713013 0.0016831803533309566
5.004215993323073430e-01 1414.991297434576 0.0016831803533309566
5.027496146924659293e-01 1570.2901247293776 0.0016831803533309566
5.054176930944699331e-01 1742.6333860096508 0.0016831803533309566
5.085013366423489778e-01 1933.891750455232 0.0016831803533309566
5.120655920455745580e-01 2146.141197858406 0.0016831803533309566
5.161732127366338574e-01 2381.6855519761607 0.0016831803533309566
5.208801302537777733e-01 2643.0814869741084 0.0016831803533309566
5.262319459354146689e-01 2933.1662783900483 0.0016831803533309566
5.322612408350444468e-01 3255.0885998350564 0.0016831803533309566
5.389856062343562071e-01 3612.3426997094302 0.0016831803533309566
5.464067939893559878e-01 4008.8063288984645 0.0016831803533309566
5.545120550512996349e-01 4448.782831127585 0.0016831803533309566
5.632810736307655164e-01 4937.047852839004 0.0016831803533309566
5.726684704528156589e-01 5478.901179593945 0.0016831803533309566
5.826295975372079994e-01 6080.224261649427 0.0016831803533309566
5.931600212927653493e-01 6747.5440531107 0.0016831803533309566
6.041694868396542129e-01 7488.10385759003 0.0016831803533309566
6.156063651657240898e-01 8309.941949353404 0.0016831803533309566
6.274220888262720397e-01 9221.97882333434 0.0016831803533309566
6.395745946906407076e-01 10234.114021054527 0.0016831803533309566
6.520387316344645745e-01 11357.333583431051 0.0016831803533309566
6.647313319789524000e-01 12603.829296797274 0.0016831803533309566
6.776015959227357222e-01 13987.131026472387 0.0016831803533309566
6.905969269568079660e-01 15522.25357427048 0.0016831803533309566
7.036617348586254872e-01 17225.859653987874 0.0016831803533309566
7.167198070483307148e-01 19116.440753857038 0.0016831803533309566
7.297088590444293921e-01 21214.51784910632 0.0016831803533309566
7.425749124059919382e-01 23542.864143224204 0.0016831803533309566
7.552708595559047833e-01 26126.752255633317 0.0016831803533309566
7.677735147936999294e-01 28994.22853882881 0.0016831803533309566
7.800554869110083445e-01 32176.417502507353 0.0016831803533309566
7.920758896213063727e-01 35707.859649004626 0.0016831803533309566
8.038190735365861039e-01 39626.88638701478 0.0016831803533309566
8.152795992349232135e-01 43976.036093027215 0.0016831803533309566
8.264627420677714831e-01 48802.515836544335 0.0016831803533309566
8.373525855895215253e-01 54158.71378079476 0.0016831803533309566
8.479275643967842946e-01 60102.76782070388 0.0016831803533309566
8.581728439612529291e-01 66699.19663030129 0.0016831803533309566
8.680681911761918279e-01 74019.59996915652 0.0016831803533309566
8.775874545683830519e-01 82143.43584919439 0.0016831803533309566
8.866985016836950173e-01 91158.88299750836 0.0016831803533309566
8.953638970492754368e-01 101163.7979766207 0.0016831803533309566
9.035418089579255740e-01 112266.77735108159 0.0016831803533309566
9.111873502687292126e-01 124588.33642950082 0.0016831803533309566
9.182542529229203998e-01 138262.2173764659 0.0016831803533309566
9.246963546481072882e-01 153436.84089300132 0.0016831803533309566
9.304690012277624378e-01 170276.91722258978 0.0016831803533309566
9.355305426178383010e-01 188965.23396912115 0.0016831803533309566
9.398464875050378531e-01 209704.64013232305 0.0016831803533309566
9.480534295852057758e-01 232720.2478960412 0.0016831803533309566
9.575343021923251596e-01 258261.87606826748 0.0016831803533309566
9.677026886000872352e-01 286606.7616948256 0.0016831803533309566
9.786710997211743868e-01 318062.5692794119 0.0016831803533309566
9.902885221886953415e-01 352970.73027306574 0.0016831803533309566
1.002875433787631554e+00 391710.1490809261 0.0016831803533309566
1.016301757190607447e+00 434701.3158125035 0.0016831803533309566
1.030680802299614340e+00 482410.8704165374 0.0016831803533309566
1.046619819755550074e+00 535356.6677410719 0.0016831803533309566
1.064188365789731083e+00 594113.3984965039 0.0016831803533309566
1.083941249097144510e+00 659318.8271333541 0.0016831803533309566
1.105824011877837298e+00 731680.7143427207 0.0016831803533309566
1.130069703572869733e+00 811984.4993184009 0.0016831803533309566
1.156914252847506930e+00 901101.8251665037 0.0016831803533309566
1.186579747338434077e+00 1000000.0 0.0016831803533309566
2.095088041288521900e-05 0.001 0.0018679135990207828
2.285394871016709984e-05 0.0011097524964120721 0.0018679135990207828
2.488771056983508922e-05 0.0012315506032928262 0.0018679135990207828
2.705656053421613279e-05 0.001366716356462006 0.0018679135990207828
2.937048711767304308e-05 0.0015167168884709225 0.0018679135990207828
3.182649772254848869e-05 0.0016831803533309566 0.0018679135990207828
3.440595719939477243e-05 0.0018679135990207828 0.0018679135990207828
3.714787673222978606e-05 0.002072921779595372 0.0018679135990207828
3.999997985389594610e-05 0.002300430119772917 0.0018679135990207828
4.298956450787361721e-05 0.0025529080682395165 0.0018679135990207828
4.609816934932498017e-05 0.002833096101839324 0.0018679135990207828
4.931170661291045949e-05 0.0031440354715915 0.0018679135990207828
5.263520483708872429e-05 0.0034891012134067737 0.0018679135990207828
5.604634179130930379e-05 0.003872038781812557 0.0018679135990207828
5.953330952866514402e-05 0.004297004704320844 0.0018679135990207828
6.308598934460340330e-05 0.004768611697714469 0.0018679135990207828
6.670266685596378605e-05 0.005291978735958442 0.0018679135990207828
7.036716475458884980e-05 0.005872786613189483 0.0018679135990207828
7.405021653365120925e-05 0.00651733960488242 0.0018679135990207828
7.776128982578373689e-05 0.007232633896483534 0.0018679135990207828
8.149368988920727196e-05 0.008026433522257174 0.0018679135990207828
8.523516031681363666e-05 0.00890735463861044 0.0018679135990207828
8.898410164041819614e-05 0.009884959046625586 0.0018679135990207828
9.274431806444029638e-05 0.010969857978923836 0.0018679135990207828
9.651472366385425495e-05 0.012173827277396614 0.0018679135990207828
1.003040141653096390e-04 0.013509935211980273 0.0018679135990207828
1.041279838922348164e-04 0.014992684327860457 0.0018679135990207828
1.079984890859134297e-04 0.01663816886076129 0.0018679135990207828
1.119379703470188775e-04 0.018464249428955443 0.0018679135990207828
1.159781333057652097e-04 0.020490746898158472 0.0018679135990207828
1.201359333458777045e-04 0.022739657523579287 0.0018679135990207828
1.244651166006907541e-04 0.02523539170434766 0.0018679135990207828
1.290032822645758193e-04 0.02800503894183631 0.0018679135990207828
1.338062666081074300e-04 0.03107866187782014 0.0018679135990207828
1.389407619299773574e-04 0.03448962260405758 0.0018679135990207828
1.444782829593732392e-04 0.038274944785163134 0.0018679135990207828
1.505145968820853996e-04 0.04247571552536898 0.0018679135990207828
1.571523713973251414e-04 0.047137531341167244 0.0018679135990207828
1.645193343371978618e-04 0.05231099308056263 0.0018679135990207828
1.727714882231030891e-04 0.05805225516094899 0.0018679135990207828
1.820859895598681726e-04 0.06442363508721373 0.0018679135990207828
1.926830251050399797e-04 0.07149428986597581 0.0018679135990207828
2.048249152076876732e-04 0.07934096665797492 0.0018679135990207828
2.188277993949985442e-04 0.08804883581643465 0.0018679135990207828
2.350721370112238877e-04 0.09771241535346502 0.0018679135990207828
2.540177934819955945e-04 0.1084365968689611 0.0018679135990207828
2.762177427574147521e-04 0.12033778407775893 0.0018679135990207828
3.023447650144566400e-04 0.13354515629298988 0.0018679135990207828
3.332043088894736001e-04 0.14820207057988585 0.0018679135990207828
3.697783957225943101e-04 0.16446761779946645 0.0018679135990207828
4.132437642639630294e-04 0.18251834943190443 0.0018679135990207828
4.650265130599389916e-04 0.20255019392306664 0.0018679135990207828
5.268464939346376337e-04 0.22478058335487253 0.0018679135990207828
6.007734367969003826e-04 0.24945081352303167 0.0018679135990207828
6.893031671739557192e-04 0.27682866303920667 0.0018679135990207828
7.954343798046367708e-04 0.3072112998861759 0.0018679135990207828
9.227648972248437545e-04 0.34092850697468147 0.0018679135990207828
1.075606892909300319e-03 0.3783462617131929 0.0018679135990207828
1.259118361340280223e-03 0.419870708444391 0.0018679135990207828
1.479450738683992655e-03 0.4659525668664682 0.0018679135990207828
1.743921215277365868e-03 0.517092024289676 0.0018679135990207828
2.067037505410217885e-03 0.5738441648302398 0.0018679135990207828
2.487804749646717242e-03 0.6368249944718586 0.0018679135990207828
2.994747061168598692e-03 0.7067181273927491 0.0018679135990207828
3.604017905647567081e-03 0.7842822061337682 0.0018679135990207828
4.334330821339395755e-03 0.8703591361485166 0.0018679135990207828
5.207229353135266539e-03 0.9658832241158708 0.0018679135990207828
6.247332881697000538e-03 1.0718913192051276 0.0018679135990207828
7.482563287755417819e-03 1.1895340673703196 0.0018679135990207828
8.944316281870572788e-03 1.3200884008314182 0.0018679135990207828
1.066755544173185986e-02 1.4649713983072863 0.0018679135990207828
1.269082064401243388e-02 1.625755666443795 0.0018679135990207828
1.505609792787791605e-02 1.8041864093920719 0.0018679135990207828
1.780854993508821510e-02 2.0022003718155843 0.0018679135990207828
2.099606685543300988e-02 2.2219468609395236 0.0018679135990207828
2.466861394220710643e-02 2.4658110758226037 0.0018679135990207828
2.887738977944717331e-02 2.736439997074672 0.0018679135990207828
3.367376770598316804e-02 3.0367711180354604 0.0018679135990207828
3.910804653624219696e-02 3.370064329271928 0.0018679135990207828
4.522804176333849319e-02 3.739937302478798 0.0018679135990207828
5.207756807552991335e-02 4.150404757850477 0.0018679135990207828
5.969485341006341983e-02 4.605922041145108 0.0018679135990207828
6.811097910857646931e-02 5.1114334834401705 0.0018679135990207828
7.734841289350562199e-02 5.672426068491977 0.0018679135990207828
8.741971914361372498e-02 6.294988990221888 0.0018679135990207828
9.832650017090473205e-02 6.985879746785249 0.0018679135990207828
1.100586564439276493e-01 7.752597488629465 0.0018679135990207828
1.225939842004844793e-01 8.60346441668451 0.0018679135990207828
1.358981327029955555e-01 9.547716114208066 0.0018679135990207828
1.499249185379429583e-01 10.59560179277617 0.0018679135990207828
1.646169901529453694e-01 11.758495540521581 0.0018679135990207828
1.799067709661379133e-01 13.049019780144016 0.0018679135990207828
1.957176736109195458e-01 14.481182276745331 0.0018679135990207828
2.119654931183645175e-01 16.070528182616385 0.0018679135990207828
2.285599459658004540e-01 17.834308769319094 0.0018679135990207828
2.454062895263986743e-01 19.791668678535572 0.0018679135990207828
2.624069735235367018e-01 21.96385372416547 0.0018679135990207828
2.794632702242659805e-01 24.37444150122222 0.0018679135990207828
2.964768377175874825e-01 27.04959730463137 0.0018679135990207828
3.133511957402075887e-01 30.01835813575592 0.0018679135990207828
3.299930498268198731e-01 33.31294787934677 0.0018679135990207828
3.463134662068513281e-01 36.96912707195032 0.0018679135990207828
3.622288624756646036e-01 41.0265810582719 0.0018679135990207828
3.776618235464211937e-01 45.52935074866948 0.0018679135990207828
3.925417311706771994e-01 50.526310653356795 0.0018679135990207828
4.068052403463704447e-01 56.07169938205458 0.0018679135990207828
4.203966232210606391e-01 62.22570836730231 0.0018679135990207828
4.332679991269484110e-01 69.0551352016233 0.0018679135990207828
4.453937996691774703e-01 76.63410868007462 0.0018679135990207828
4.567678705821771601e-01 85.04489341802686 0.0018679135990207828
4.673316391539383274e-01 94.37878277775391 0.0018679135990207828
4.770687836669703641e-01 104.73708979594508 0.0018679135990207828
4.859709239992147656e-01 116.23224686798542 0.0018679135990207828
4.940376388893230608e-01 128.9890261253308 0.0018679135990207828
5.012764377837733987e-01 143.14589375234786 0.0018679135990207828
5.077026213278538203e-01 158.85651294280527 0.0018679135990207828
5.133389494784349472e-01 176.2914118095948 0.0018679135990207828
5.182150657933084492e-01 195.63983435170647 0.0018679135990207828
5.223665751532184931e-01 217.11179456945052 0.0018679135990207828
5.258337564917181517e-01 240.9403560239527 0.0018679135990207828
5.286598797157284757e-01 267.38416158399497 0.0018679135990207828
5.308891924112917327e-01 296.73024081888724 0.0018679135990207828
5.325647167894463907e-01 329.2971255097155 0.0018679135990207828
5.337260514876145390e-01 365.43830709572546 0.0018679135990207828
5.383040694523479885e-01 405.54607358408276 0.0018679135990207828
5.425597267595457796e-01 450.05576757004974 0.0018679135990207828
5.457032135244148652e-01 499.450511585514 0.0018679135990207828
5.477676804056504922e-01 554.2664520663108 0.0018679135990207828
5.488029594191842220e-01 615.0985788580505 0.0018679135990207828
5.488745021604151120e-01 682.6071834272393 0.0018679135990207828
5.480273266149636724e-01 757.525025877192 0.0018679135990207828
5.463404935981795996e-01 840.6652885618333 0.0018679135990207828
5.460748417957124179e-01 932.9304026284696 0.0018679135990207828
5.479310681498638091e-01 1035.3218432956637 0.0018679135990207828
5.498300144211822893e-01 1148.9510001873086 0.0018679135990207828
5.518576928815361882e-01 1275.051240713013 0.0018679135990207828
5.540974067448750651e-01 1414.991297434576 0.0018679135990207828
5.566307524912222915e-01 1570.2901247293776 0.0018679135990207828
5.595382294760802289e-01 1742.6333860096508 0.0018679135990207828
5.629045591299435269e-01 1933.891750455232 0.0018679135990207828
5.668012688479192596e-01 2146.141197858406 0.0018679135990207828
5.712990327604079432e-01 2381.6855519761607 0.0018679135990207828
5.764602054292353728e-01 2643.0814869741084 0.0018679135990207828
5.823355475295800554e-01 2933.1662783900483 0.0018679135990207828
5.889612022601826702e-01 3255.0885998350564 0.0018679135990207828
5.963564975634764176e-01 3612.3426997094302 0.0018679135990207828
6.045230319005864272e-01 4008.8063288984645 0.0018679135990207828
6.134467045351578163e-01 4448.782831127585 0.0018679135990207828
6.231032229804940314e-01 4937.047852839004 0.0018679135990207828
6.334420631196684415e-01 5478.901179593945 0.0018679135990207828
6.444137107456942015e-01 6080.224261649427 0.0018679135990207828
6.560102253204805889e-01 6747.5440531107 0.0018679135990207828
6.681328621665442169e-01 7488.10385759003 0.0018679135990207828
6.807230177205195742e-01 8309.941949353404 0.0018679135990207828
6.937263320473368022e-01 9221.97882333434 0.0018679135990207828
7.070954500486039684e-01 10234.114021054527 0.0018679135990207828
7.208033373695276191e-01 11357.333583431051 0.0018679135990207828
7.347576146793287633e-01 12603.829296797274 0.0018679135990207828
7.489032262415711294e-01 13987.131026472387 0.0018679135990207828
7.631815330108895346e-01 15522.25357427048 0.0018679135990207828
7.775319928322822483e-01 17225.859653987874 0.0018679135990207828
7.918727964234879568e-01 19116.440753857038 0.0018679135990207828
8.061358176875174086e-01 21214.51784910632 0.0018679135990207828
8.202626831294399512e-01 23542.864143224204 0.0018679135990207828
8.342025732288734785e-01 26126.752255633317 0.0018679135990207828
8.479311211745519383e-01 28994.22853882881 0.0018679135990207828
8.614180575734265988e-01 32176.417502507353 0.0018679135990207828
8.746186206535484509e-01 35707.859649004626 0.0018679135990207828
8.875151142246457958e-01 39626.88638701478 0.0018679135990207828
9.001015222263226701e-01 43976.036093027215 0.0018679135990207828
9.123804111965253538e-01 48802.515836544335 0.0018679135990207828
9.243334694841298660e-01 54158.71378079476 0.0018679135990207828
9.359345466558300908e-01 60102.76782070388 0.0018679135990207828
9.471648957060685436e-01 66699.19663030129 0.0018679135990207828
9.579998397885493011e-01 74019.59996915652 0.0018679135990207828
9.684081726422528735e-01 82143.43584919439 0.0018679135990207828
9.783522452477508846e-01 91158.88299750836 0.0018679135990207828
9.877888747264853553e-01 101163.7979766207 0.0018679135990207828
9.966701595621163534e-01 112266.77735108159 0.0018679135990207828
1.004945398356015485e+00 124588.33642950082 0.0018679135990207828
1.012562401664232503e+00 138262.2173764659 0.0018679135990207828
1.019469470112102538e+00 153436.84089300132 0.0018679135990207828
1.025616477810266547e+00 170276.91722258978 0.0018679135990207828
1.030957175524540137e+00 188965.23396912115 0.0018679135990207828
1.035452898031818059e+00 209704.64013232305 0.0018679135990207828
1.044193674729637422e+00 232720.2478960412 0.0018679135990207828
1.054324673897135023e+00 258261.87606826748 0.0018679135990207828
1.065245418659734433e+00 286606.7616948256 0.0018679135990207828
1.076926187411819447e+00 318062.5692794119 0.0018679135990207828
1.089279463046782359e+00 352970.73027306574 0.0018679135990207828
1.102658184666508001e+00 391710.1490809261 0.0018679135990207828
1.116877675782001589e+00 434701.3158125035 0.0018679135990207828
1.132110487531612142e+00 482410.8704165374 0.0018679135990207828
1.148969705950175113e+00 535356.6677410719 0.0018679135990207828
1.167522563787418921e+00 594113.3984965039 0.0018679135990207828
1.188377977523492168e+00 659318.8271333541 0.0018679135990207828
1.211445453522830729e+00 731680.7143427207 0.0018679135990207828
1.236960385436486121e+00 811984.4993184009 0.0018679135990207828
1.265152759485123957e+00 901101.8251665037 0.0018679135990207828
1.296238392528195504e+00 1000000.0 0.0018679135990207828
2.133700331722619600e-05 0.001 0.002072921779595372
2.331542997975092097e-05 0.0011097524964120721 0.002072921779595372
2.541833573502176360e-05 0.0012315506032928262 0.002072921779595372
2.768126477297109712e-05 0.001366716356462006 0.002072921779595372
3.009271973147678849e-05 0.0015167168884709225 0.002072921779595372
3.266300447013150186e-05 0.0016831803533309566 0.002072921779595372
3.538491703749363607e-05 0.0018679135990207828 0.002072921779595372
3.826503494833744407e-05 0.002072921779595372 0.002072921779595372
4.128323027502883339e-05 0.002300430119772917 0.002072921779595372
4.446691006665369359e-05 0.0025529080682395165 0.002072921779595372
4.778131607891252333e-05 0.002833096101839324 0.002072921779595372
5.123786244369484710e-05 0.0031440354715915 0.002072921779595372
5.480721517859533877e-05 0.0034891012134067737 0.002072921779595372
5.849913981228312620e-05 0.003872038781812557 0.002072921779595372
6.228296606475068164e-05 0.004297004704320844 0.002072921779595372
6.616880118935275696e-05 0.004768611697714469 0.002072921779595372
7.012140718632251673e-05 0.005291978735958442 0.002072921779595372
7.414460225854852015e-05 0.005872786613189483 0.002072921779595372
7.822436437627321528e-05 0.00651733960488242 0.002072921779595372
8.233855080043667000e-05 0.007232633896483534 0.002072921779595372
8.648964543633159681e-05 0.008026433522257174 0.002072921779595372
9.066347628666866982e-05 0.00890735463861044 0.002072921779595372
9.485932058913026943e-05 0.009884959046625586 0.002072921779595372
9.908031512440693589e-05 0.010969857978923836 0.002072921779595372
1.033192155443410338e-04 0.012173827277396614 0.002072921779595372
1.075884588823332690e-04 0.013509935211980273 0.002072921779595372
1.118964252593244866e-04 0.014992684327860457 0.002072921779595372
1.162635924831194588e-04 0.01663816886076129 0.002072921779595372
1.207080869235524728e-04 0.018464249428955443 0.002072921779595372
1.252595691010608336e-04 0.020490746898158472 0.002072921779595372
1.299454086486607172e-04 0.022739657523579287 0.002072921779595372
1.348101767607140218e-04 0.02523539170434766 0.002072921779595372
1.399009056408067448e-04 0.02800503894183631 0.002072921779595372
1.452814129278053186e-04 0.03107866187782014 0.002072921779595372
1.510190689618627895e-04 0.03448962260405758 0.002072921779595372
1.571930148029373564e-04 0.038274944785163134 0.002072921779595372
1.639042380182576994e-04 0.04247571552536898 0.002072921779595372
1.712765770355439857e-04 0.047137531341167244 0.002072921779595372
1.794373103524757166e-04 0.05231099308056263 0.002072921779595372
1.885619380354595421e-04 0.05805225516094899 0.002072921779595372
1.988490615691523031e-04 0.06442363508721373 0.002072921779595372
2.105353764667594347e-04 0.07149428986597581 0.002072921779595372
2.239113452042681973e-04 0.07934096665797492 0.002072921779595372
2.393220900589065772e-04 0.08804883581643465 0.002072921779595372
2.571887983703300155e-04 0.09771241535346502 0.002072921779595372
2.780129382487644420e-04 0.1084365968689611 0.002072921779595372
3.024048807960011171e-04 0.12033778407775893 0.002072921779595372
3.311014100730132930e-04 0.13354515629298988 0.002072921779595372
3.649919472044962096e-04 0.14820207057988585 0.002072921779595372
4.051496652353517693e-04 0.16446761779946645 0.002072921779595372
4.528708055517064140e-04 0.18251834943190443 0.002072921779595372
5.097248224112551187e-04 0.20255019392306664 0.002072921779595372
5.775985477099160716e-04 0.22478058335487253 0.002072921779595372
6.587694899726230426e-04 0.24945081352303167 0.002072921779595372
7.559784329455123721e-04 0.27682866303920667 0.002072921779595372
8.725223482910574859e-04 0.3072112998861759 0.002072921779595372
1.012357110815839548e-03 0.34092850697468147 0.002072921779595372
1.180226793571770511e-03 0.3783462617131929 0.002072921779595372
1.381800499430752048e-03 0.419870708444391 0.002072921779595372
1.623844116743152410e-03 0.4659525668664682 0.002072921779595372
1.914407193019831369e-03 0.517092024289676 0.002072921779595372
2.264549420543923285e-03 0.5738441648302398 0.002072921779595372
2.725739449780159324e-03 0.6368249944718586 0.002072921779595372
3.281452581506718019e-03 0.7067181273927491 0.002072921779595372
3.949428291188022966e-03 0.7842822061337682 0.002072921779595372
4.750227450519653796e-03 0.8703591361485166 0.002072921779595372
5.707522850442440891e-03 0.9658832241158708 0.002072921779595372
6.848385777841916981e-03 1.0718913192051276 0.002072921779595372
8.203527212810970623e-03 1.1895340673703196 0.002072921779595372
9.807495155166016595e-03 1.3200884008314182 0.002072921779595372
1.169878728107569613e-02 1.4649713983072863 0.002072921779595372
1.391986428985084873e-02 1.625755666443795 0.002072921779595372
1.651701634070443583e-02 1.8041864093920719 0.002072921779595372
1.954007384196822586e-02 2.0022003718155843 0.002072921779595372
2.304191696626465766e-02 2.2219468609395236 0.002072921779595372
2.707778165640447807e-02 2.4658110758226037 0.002072921779595372
3.170432708162386481e-02 2.736439997074672 0.002072921779595372
3.697847710228432255e-02 3.0367711180354604 0.002072921779595372
4.295606203344922575e-02 3.370064329271928 0.002072921779595372
4.969026383780038303e-02 3.739937302478798 0.002072921779595372
5.722993387556559591e-02 4.150404757850477 0.002072921779595372
6.561785163355468575e-02 4.605922041145108 0.002072921779595372
7.488898791888788653e-02 5.1114334834401705 0.002072921779595372
8.506887798578044446e-02 5.672426068491977 0.002072921779595372
9.617216887907228950e-02 6.294988990221888 0.002072921779595372
1.082014404678808828e-01 6.985879746785249 0.002072921779595372
1.211463547196404561e-01 7.752597488629465 0.002072921779595372
1.349831790173728618e-01 8.60346441668451 0.002072921779595372
1.496747161637119183e-01 9.547716114208066 0.002072921779595372
1.651706239113159558e-01 10.59560179277617 0.002072921779595372
1.814081115847269443e-01 11.758495540521581 0.002072921779595372
1.983129745610448802e-01 13.049019780144016 0.002072921779595372
2.158009053996233217e-01 14.481182276745331 0.002072921779595372
2.337790335774591610e-01 16.070528182616385 0.002072921779595372
2.521476079882388199e-01 17.834308769319094 0.002072921779595372
2.708017991542398528e-01 19.791668678535572 0.002072921779595372
2.896335217652915572e-01 21.96385372416547 0.002072921779595372
3.085332507334413998e-01 24.37444150122222 0.002072921779595372
3.273917710495414246e-01 27.04959730463137 0.002072921779595372
3.461018203134338389e-01 30.01835813575592 0.002072921779595372
3.645595814035244020e-01 33.31294787934677 0.002072921779595372
3.826660030654226441e-01 36.96912707195032 0.002072921779595372
4.003279259202111029e-01 41.0265810582719 0.002072921779595372
4.174589974136150294e-01 45.52935074866948 0.002072921779595372
4.339804019401555246e-01 50.526310653356795 0.002072921779595372
4.498214018934612590e-01 56.07169938205458 0.002072921779595372
4.649197305592081553e-01 62.22570836730231 0.002072921779595372
4.792218661375964306e-01 69.0551352016233 0.002072921779595372
4.927018458716417859e-01 76.63410868007462 0.002072921779595372
5.053467070101077541e-01 85.04489341802686 0.002072921779595372
5.170942430342592155e-01 94.37878277775391 0.002072921779595372
5.279261346958953327e-01 104.73708979594508 0.002072921779595372
5.378329156158635493e-01 116.23224686798542 0.002072921779595372
5.468139902568798227e-01 128.9890261253308 0.002072921779595372
5.548775939920951306e-01 143.14589375234786 0.002072921779595372
5.620406256507836096e-01 158.85651294280527 0.002072921779595372
5.683282871313142248e-01 176.2914118095948 0.002072921779595372
5.737734214652774334e-01 195.63983435170647 0.002072921779595372
5.784154988960428234e-01 217.11179456945052 0.002072921779595372
5.822991775825554495e-01 240.9403560239527 0.002072921779595372
5.854724344058971353e-01 267.38416158399497 0.002072921779595372
5.879843349909216199e-01 296.73024081888724 0.002072921779595372
5.898825850353950351e-01 329.2971255097155 0.002072921779595372
5.912110893763915520e-01 365.43830709572546 0.002072921779595372
5.963201468928411852e-01 405.54607358408276 0.002072921779595372
6.010793099529568861e-01 450.05576757004974 0.002072921779595372
6.046071389191808310e-01 499.450511585514 0.002072921779595372
6.069399712764238508e-01 554.2664520663108 0.002072921779595372
6.081304928978690238e-01 615.0985788580505 0.002072921779595372
6.082550316792765255e-01 682.6071834272393 0.002072921779595372
6.073609058372109182e-01 757.525025877192 0.002072921779595372
6.055343437297842080e-01 840.6652885618333 0.002072921779595372
6.046907747693326396e-01 932.9304026284696 0.002072921779595372
6.067121425259117684e-01 1035.3218432956637 0.002072921779595372
6.087749782267335430e-01 1148.9510001873086 0.002072921779595372
6.109750067380503857e-01 1275.051240713013 0.002072921779595372
6.134050738007008619e-01 1414.991297434576 0.002072921779595372
6.161562640799845836e-01 1570.2901247293776 0.002072921779595372
6.193193525331174287e-01 1742.6333860096508 0.002072921779595372
6.229872065291063299e-01 1933.891750455232 0.002072921779595372
6.272406875628860901e-01 2146.141197858406 0.002072921779595372
6.321587142881042176e-01 2381.6855519761607 0.002072921779595372
6.378108608491922515e-01 2643.0814869741084 0.002072921779595372
6.442536588468191772e-01 2933.1662783900483 0.002072921779595372
6.515272245188143962e-01 3255.0885998350564 0.002072921779595372
6.596528147953670818e-01 3612.3426997094302 0.002072921779595372
6.686318158585100591e-01 4008.8063288984645 0.002072921779595372
6.784486761677723798e-01 4448.782831127585 0.002072921779595372
6.890743580764180365e-01 4937.047852839004 0.002072921779595372
7.004526600902049038e-01 5478.901179593945 0.002072921779595372
7.125286993125102830e-01 6080.224261649427 0.002072921779595372
7.252900592809420344e-01 6747.5440531107 0.002072921779595372
7.386289202760183414e-01 7488.10385759003 0.002072921779595372
7.524787077400999502e-01 8309.941949353404 0.002072921779595372
7.667785788891182674e-01 9221.97882333434 0.002072921779595372
7.814752291555997488e-01 10234.114021054527 0.002072921779595372
7.965397371480491540e-01 11357.333583431051 0.002072921779595372
8.118695038170885558e-01 12603.829296797274 0.002072921779595372
8.274050604222098482e-01 13987.131026472387 0.002072921779595372
8.430809971046444584e-01 15522.25357427048 0.002072921779595372
8.588315085274849103e-01 17225.859653987874 0.002072921779595372
8.745691069568967135e-01 19116.440753857038 0.002072921779595372
8.902192909798988252e-01 21214.51784910632 0.002072921779595372
9.057190919281552510e-01 23542.864143224204 0.002072921779595372
9.210137134139086967e-01 26126.752255633317 0.002072921779595372
9.360776290968982893e-01 28994.22853882881 0.002072921779595372
9.508773135260596421e-01 32176.417502507353 0.002072921779595372
9.653636243389419613e-01 35707.859649004626 0.002072921779595372
9.795164611005082733e-01 39626.88638701478 0.002072921779595372
9.933289991174775180e-01 43976.036093027215 0.002072921779595372
1.006800202092848817e+00 48802.515836544335 0.002072921779595372
1.019908774445014155e+00 54158.71378079476 0.002072921779595372
1.032623098997554445e+00 60102.76782070388 0.002072921779595372
1.044919720212315273e+00 66699.19663030129 0.002072921779595372
1.056768525496369904e+00 74019.59996915652 0.002072921779595372
1.068132419690899226e+00 82143.43584919439 0.002072921779595372
1.078967408470891565e+00 91158.88299750836 0.002072921779595372
1.089223574796626792e+00 101163.7979766207 0.002072921779595372
1.098846391391873789e+00 112266.77735108159 0.002072921779595372
1.107778351348372992e+00 124588.33642950082 0.002072921779595372
1.115960804449167787e+00 138262.2173764659 0.002072921779595372
1.123335755979905981e+00 153436.84089300132 0.002072921779595372
1.129847462197309138e+00 170276.91722258978 0.002072921779595372
1.135443952765933462e+00 188965.23396912115 0.002072921779595372
1.140082374152624478e+00 209704.64013232305 0.002072921779595372
1.149343282865497695e+00 232720.2478960412 0.002072921779595372
1.160121218966142065e+00 258261.87606826748 0.002072921779595372
1.171804739330873701e+00 286606.7616948256 0.002072921779595372
1.184184121015277480e+00 318062.5692794119 0.002072921779595372
1.197253720636358487e+00 352970.73027306574 0.002072921779595372
1.211401050338896557e+00 391710.1490809261 0.002072921779595372
1.226377414929379350e+00 434701.3158125035 0.002072921779595372
1.242426697476257225e+00 482410.8704165374 0.002072921779595372
1.260158115124543121e+00 535356.6677410719 0.002072921779595372
1.279635156922816597e+00 594113.3984965039 0.002072921779595372
1.301526211300777280e+00 659318.8271333541 0.002072921779595372
1.325697422144967996e+00 731680.7143427207 0.002072921779595372
1.352381663746150764e+00 811984.4993184009 0.002072921779595372
1.381801744004997223e+00 901101.8251665037 0.002072921779595372
1.414159284914940251e+00 1000000.0 0.002072921779595372
2.170780007373005990e-05 0.001 0.002300430119772917
2.373909219934439220e-05 0.0011097524964120721 0.002300430119772917
2.592958727054814179e-05 0.0012315506032928262 0.002300430119772917
2.827537185162188482e-05 0.001366716356462006 0.002300430119772917
3.078530072185105065e-05 0.0015167168884709225 0.002300430119772917
3.347512174611000650e-05 0.0016831803533309566 0.002300430119772917
3.632881036039455270e-05 0.0018679135990207828 0.002300430119772917
3.935057362275927190e-05 0.002072921779595372 0.002300430119772917
4.255376101280811975e-05 0.002300430119772917 0.002300430119772917
4.591130935905622277e-05 0.0025529080682395165 0.002300430119772917
4.944129586351292540e-05 0.002833096101839324 0.002300430119772917
5.312236075067992261e-05 0.0031440354715915 0.002300430119772917
5.695310169075114482e-05 0.0034891012134067737 0.002300430119772917
6.092647933348550030e-05 0.003872038781812557 0.002300430119772917
6.501913799010418816e-05 0.004297004704320844 0.002300430119772917
6.923726664413299011e-05 0.004768611697714469 0.002300430119772917
7.355393069267366366e-05 0.005291978735958442 0.002300430119772917
7.795574429688826342e-05 0.005872786613189483 0.002300430119772917
8.243878668712153199e-05 0.00651733960488242 0.002300430119772917
8.698225641374352467e-05 0.007232633896483534 0.002300430119772917
9.157836578541946049e-05 0.008026433522257174 0.002300430119772917
9.621816050235784332e-05 0.00890735463861044 0.002300430119772917
1.009001735575153506e-04 0.009884959046625586 0.002300430119772917
1.056083320983733874e-04 0.010969857978923836 0.002300430119772917
1.103640002443326192e-04 0.012173827277396614 0.002300430119772917
1.151570153379733862e-04 0.013509935211980273 0.002300430119772917
1.200018265864868168e-04 0.014992684327860457 0.002300430119772917
1.249108806073819585e-04 0.01663816886076129 0.002300430119772917
1.299127180939263753e-04 0.018464249428955443 0.002300430119772917
1.350302223228494068e-04 0.020490746898158472 0.002300430119772917
1.402937328519286307e-04 0.022739657523579287 0.002300430119772917
1.457521270831403399e-04 0.02523539170434766 0.002300430119772917
1.514618415236593284e-04 0.02800503894183631 0.002300430119772917
1.574786202437661905e-04 0.03107866187782014 0.002300430119772917
1.638815595493138912e-04 0.03448962260405758 0.002300430119772917
1.707602675445136142e-04 0.038274944785163134 0.002300430119772917
1.782213674680028039e-04 0.04247571552536898 0.002300430119772917
1.863949033185572886e-04 0.047137531341167244 0.002300430119772917
1.954314439545039978e-04 0.05231099308056263 0.002300430119772917
2.055156117962028098e-04 0.05805225516094899 0.002300430119772917
2.168638266259017352e-04 0.06442363508721373 0.002300430119772917
2.297408635864001505e-04 0.07149428986597581 0.002300430119772917
2.444622150054960781e-04 0.07934096665797492 0.002300430119772917
2.614075042349848338e-04 0.08804883581643465 0.002300430119772917
2.810355124814183135e-04 0.09771241535346502 0.002300430119772917
3.039039103190611327e-04 0.1084365968689611 0.002300430119772917
3.306776560990962546e-04 0.12033778407775893 0.002300430119772917
3.621639033502608413e-04 0.13354515629298988 0.002300430119772917
3.993424369384756482e-04 0.14820207057988585 0.002300430119772917
4.433900454695443574e-04 0.16446761779946645 0.002300430119772917
4.957304341685550564e-04 0.18251834943190443 0.002300430119772917
5.580858702433989836e-04 0.20255019392306664 0.002300430119772917
6.325289073328937538e-04 0.22478058335487253 0.002300430119772917
7.215595467590208518e-04 0.24945081352303167 0.002300430119772917
8.281889432969250474e-04 0.27682866303920667 0.002300430119772917
9.560374528875920878e-04 0.3072112998861759 0.002300430119772917
1.109451967549703781e-03 0.34092850697468147 0.002300430119772917
1.293641735318720948e-03 0.3783462617131929 0.002300430119772917
1.514837275174300661e-03 0.419870708444391 0.002300430119772917
1.780472841240673433e-03 0.4659525668664682 0.002300430119772917
2.099394551366258726e-03 0.517092024289676 0.002300430119772917
2.482098675839690058e-03 0.5738441648302398 0.002300430119772917
2.982800381584839542e-03 0.6368249944718586 0.002300430119772917
3.591258772589379575e-03 0.7067181273927491 0.002300430119772917
4.322742732572160129e-03 0.7842822061337682 0.002300430119772917
5.199816409222923243e-03 0.8703591361485166 0.002300430119772917
6.248473264122035055e-03 0.9658832241158708 0.002300430119772917
7.498451021036976576e-03 1.0718913192051276 0.002300430119772917
8.983493349831258093e-03 1.1895340673703196 0.002300430119772917
1.074159202260492781e-02 1.3200884008314182 0.002300430119772917
1.281510246672029271e-02 1.4649713983072863 0.002300430119772917
1.525076848387865898e-02 1.625755666443795 0.002300430119772917
1.809959048655276903e-02 1.8041864093920719 0.002300430119772917
2.141651450307539492e-02 2.0022003718155843 0.002300430119772917
2.525990581721728606e-02 2.2219468609395236 0.002300430119772917
2.969079263480273873e-02 2.4658110758226037 0.002300430119772917
3.477185590486314010e-02 2.736439997074672 0.002300430119772917
4.056616108228612572e-02 3.0367711180354604 0.002300430119772917
4.713567041494338278e-02 3.370064329271928 0.002300430119772917
5.453952941759505207e-02 3.739937302478798 0.002300430119772917
6.283222729519365168e-02 4.150404757850477 0.002300430119772917
7.206165269136280416e-02 4.605922041145108 0.002300430119772917
8.226719306355646799e-02 5.1114334834401705 0.002300430119772917
9.347789839475216522e-02 5.672426068491977 0.002300430119772917
1.057108749045643642e-01 6.294988990221888 0.002300430119772917
1.189699467208528982e-01 6.985879746785249 0.002300430119772917
1.332446890901945180e-01 7.752597488629465 0.002300430119772917
1.485098673056041430e-01 8.60346441668451 0.002300430119772917
1.647253198939586938e-01 9.547716114208066 0.002300430119772917
1.818362780426018566e-01 10.59560179277617 0.002300430119772917
1.997741076424259521e-01 11.758495540521581 0.002300430119772917
2.184574203609927767e-01 13.049019780144016 0.002300430119772917
2.377934966934515948e-01 14.481182276745331 0.002300430119772917
2.576799783818640166e-01 16.070528182616385 0.002300430119772917
2.780067190576283043e-01 17.834308769319094 0.002300430119772917
2.986577662392151944e-01 19.791668678535572 0.002300430119772917
3.195133961986754700e-01 21.96385372416547 0.002300430119772917
3.404521219182619629e-01 24.37444150122222 0.002300430119772917
3.613526537772787095e-01 27.04959730463137 0.002300430119772917
3.820957322676253876e-01 30.01835813575592 0.002300430119772917
4.025658128468563302e-01 33.31294787934677 0.002300430119772917
4.226525499569924182e-01 36.96912707195032 0.002300430119772917
4.422520673497471466e-01 41.0265810582719 0.002300430119772917
4.612680114367390116e-01 45.52935074866948 0.002300430119772917
4.796123727140056969e-01 50.526310653356795 0.002300430119772917
4.972061155842411040e-01 56.07169938205458 0.002300430119772917
5.139796288250638723e-01 62.22570836730231 0.002300430119772917
5.298730444226873448e-01 69.0551352016233 0.002300430119772917
5.448604918975791245e-01 76.63410868007462 0.002300430119772917
5.589201021232705902e-01 85.04489341802686 0.002300430119772917
5.719862472485698346e-01 94.37878277775391 0.002300430119772917
5.840383422855437434e-01 104.73708979594508 0.002300430119772917
5.950656772752065393e-01 116.23224686798542 0.002300430119772917
6.050674315040379669e-01 128.9890261253308 0.002300430119772917
6.140526187817321180e-01 143.14589375234786 0.002300430119772917
6.220398977459573597e-01 158.85651294280527 0.002300430119772917
6.290571570200950147e-01 176.2914118095948 0.002300430119772917
6.351407809172903152e-01 195.63983435170647 0.002300430119772917
6.403345166961225132e-01 217.11179456945052 0.002300430119772917
6.446878703863905269e-01 240.9403560239527 0.002300430119772917
6.482540373594576355e-01 267.38416158399497 0.002300430119772917
6.510874179631027658e-01 296.73024081888724 0.002300430119772917
6.532409073301373992e-01 329.2971255097155 0.002300430119772917
6.547631830021316546e-01 365.43830709572546 0.002300430119772917
6.604672640078609325e-01 405.54607358408276 0.002300430119772917
6.657926784821662780e-01 450.05576757004974 0.002300430119772917
6.697551628465606699e-01 499.450511585514 0.002300430119772917
6.723944970391576570e-01 554.2664520663108 0.002300430119772917
6.737659990494834217e-01 615.0985788580505 0.002300430119772917
6.739588179785616084e-01 682.6071834272393 0.002300430119772917
6.730222920666515396e-01 757.525025877192 0.002300430119772917
6.710502844538278611e-01 840.6652885618333 0.002300430119772917
6.694652726423042655e-01 932.9304026284696 0.002300430119772917
6.716629904176701915e-01 1035.3218432956637 0.002300430119772917
6.738994917738651003e-01 1148.9510001873086 0.002300430119772917
6.762813034996532080e-01 1275.051240713013 0.002300430119772917
6.789119326604483584e-01 1414.991297434576 0.002300430119772917
6.818930669467492267e-01 1570.2901247293776 0.002300430119772917
6.853271669718128400e-01 1742.6333860096508 0.002300430119772917
6.893159142114547722e-01 1933.891750455232 0.002300430119772917
6.939508150465015790e-01 2146.141197858406 0.002300430119772917
6.993200672591675104e-01 2381.6855519761607 0.002300430119772917
7.055013437648470775e-01 2643.0814869741084 0.002300430119772917
7.125576451783069976e-01 2933.1662783900483 0.002300430119772917
7.205335441406724994e-01 3255.0885998350564 0.002300430119772917
7.294524426345248003e-01 3612.3426997094302 0.002300430119772917
7.393154441127591792e-01 4008.8063288984645 0.002300430119772917
7.501054743473227759e-01 4448.782831127585 0.002300430119772917
7.617878493996952383e-01 4937.047852839004 0.002300430119772917
7.743000871064783519e-01 5478.901179593945 0.002300430119772917
7.875814325144785411e-01 6080.224261649427 0.002300430119772917
8.016138034363962106e-01 6747.5440531107 0.002300430119772917
8.162797429140240535e-01 7488.10385759003 0.002300430119772917
8.315035568017710155e-01 8309.941949353404 0.002300430119772917
8.472171857478129064e-01 9221.97882333434 0.002300430119772917
8.633605931433087077e-01 10234.114021054527 0.002300430119772917
8.799030398976637191e-01 11357.333583431051 0.002300430119772917
8.967306182995702368e-01 12603.829296797274 0.002300430119772917
9.137792998245557463e-01 13987.131026472387 0.002300430119772917
9.309761028962334484e-01 15522.25357427048 0.002300430119772917
9.482496248762828372e-01 17225.859653987874 0.002300430119772917
9.655067037265814278e-01 19116.440753857038 0.002300430119772917
9.826658857214430887e-01 21214.51784910632 0.002300430119772917
9.996593649229760237e-01 23542.864143224204 0.002300430119772917
1.016428106283536081e+00 26126.752255633317 0.002300430119772917
1.032945431703726324e+00 28994.22853882881 0.002300430119772917
1.049174021451980687e+00 32176.417502507353 0.002300430119772917
1.065059880703141060e+00 35707.859649004626 0.002300430119772917
1.080579923716858515e+00 39626.88638701478 0.002300430119772917
1.095726297370489544e+00 43976.036093027215 0.002300430119772917
1.110493063902292299e+00 48802.515836544335 0.002300430119772917
1.124855454727013315e+00 54158.71378079476 0.002300430119772917
1.138775288095191573e+00 60102.76782070388 0.002300430119772917
1.152223299047146599e+00 66699.19663030129 0.002300430119772917
1.165163063111591013e+00 74019.59996915652 0.002300430119772917
1.177550423707281357e+00 82143.43584919439 0.002300430119772917
1.189334145740970072e+00 91158.88299750836 0.002300430119772917
1.200456654790569067e+00 101163.7979766207 0.002300430119772917
1.210855804763214083e+00 112266.77735108159 0.002300430119772917
1.220466645835215802e+00 124588.33642950082 0.002300430119772917
1.229223252950908618e+00 138262.2173764659 0.002300430119772917
1.237060731376093958e+00 153436.84089300132 0.002300430119772917
1.243916938849624509e+00 170276.91722258978 0.002300430119772917
1.249734080442631567e+00 188965.23396912115 0.002300430119772917
1.254464233086839853e+00 209704.64013232305 0.002300430119772917
1.264216845514720688e+00 232720.2478960412 0.002300430119772917
1.275625321123056377e+00 258261.87606826748 0.002300430119772917
1.288070158839392576e+00 286606.7616948256 0.002300430119772917
1.301117859819715283e+00 318062.5692794119 0.002300430119772917
1.314865943181026564e+00 352970.73027306574 0.002300430119772917
1.329737414254955619e+00 391710.1490809261 0.002300430119772917
1.345412052522383606e+00 434701.3158125035 0.002300430119772917
1.362215593114599610e+00 482410.8704165374 0.002300430119772917
1.380743227566859632e+00 535356.6677410719 0.002300430119772917
1.401052688859561135e+00 594113.3984965039 0.002300430119772917
1.423877958243528807e+00 659318.8271333541 0.002300430119772917
1.449032827170205096e+00 731680.7143427207 0.002300430119772917
1.476743303259954621e+00 811984.4993184009 0.002300430119772917
1.507219763363751186e+00 901101.8251665037 0.002300430119772917
1.540646179973856889e+00 1000000.0 0.002300430119772917
2.207678572122857215e-05 0.001 0.0025529080682395165
2.417006321412722161e-05 0.0011097524964120721 0.0025529080682395165
2.642919485669349819e-05 0.0012315506032928262 0.0025529080682395165
2.886853191218755635e-05 0.001366716356462006 0.0025529080682395165
3.147781508873158667e-05 0.0015167168884709225 0.0025529080682395165
3.427169259875141951e-05 0.0016831803533309566 0.0025529080682395165
3.724811371340055267e-05 0.0018679135990207828 0.0025529080682395165
4.041946934556655570e-05 0.002072921779595372 0.0025529080682395165
4.377708104305011688e-05 0.002300430119772917 0.0025529080682395165
4.732956877654975086e-05 0.0025529080682395165 0.0025529080682395165
5.106336570940675680e-05 0.002833096101839324 0.0025529080682395165
5.498526210021878984e-05 0.0031440354715915 0.0025529080682395165
5.907313896886760417e-05 0.0034891012134067737 0.0025529080682395165
6.333017921493091877e-05 0.003872038781812557 0.0025529080682395165
6.774458179476754822e-05 0.004297004704320844 0.0025529080682395165
7.229942853877553081e-05 0.004768611697714469 0.0025529080682395165
7.698305406298186569e-05 0.005291978735958442 0.0025529080682395165
8.178493748001279681e-05 0.005872786613189483 0.0025529080682395165
8.668956095011396497e-05 0.00651733960488242 0.0025529080682395165
9.167807303166095837e-05 0.007232633896483534 0.0025529080682395165
9.674905028101527752e-05 0.008026433522257174 0.0025529080682395165
1.018874471920196568e-04 0.00890735463861044 0.0025529080682395165
1.070818793883789158e-04 0.009884959046625586 0.0025529080682395165
1.123274859771928246e-04 0.010969857978923836 0.0025529080682395165
1.176328937103126112e-04 0.012173827277396614 0.0025529080682395165
1.229947273942241402e-04 0.013509935211980273 0.0025529080682395165
1.284205046629441588e-04 0.014992684327860457 0.0025529080682395165
1.339273797651867933e-04 0.01663816886076129 0.0025529080682395165
1.395372812242170254e-04 0.018464249428955443 0.0025529080682395165
1.452755724593062978e-04 0.020490746898158472 0.0025529080682395165
1.511804546615636599e-04 0.022739657523579287 0.0025529080682395165
1.572985828696140081e-04 0.02523539170434766 0.0025529080682395165
1.636832690653016939e-04 0.02800503894183631 0.0025529080682395165
1.704053638699716349e-04 0.03107866187782014 0.0025529080682395165
1.775451778280316326e-04 0.03448962260405758 0.0025529080682395165
1.851991546634734753e-04 0.038274944785163134 0.0025529080682395165
1.934840790350962907e-04 0.04247571552536898 0.0025529080682395165
2.025383151677631350e-04 0.047137531341167244 0.0025529080682395165
2.125331866884084045e-04 0.05231099308056263 0.0025529080682395165
2.236651121288263865e-04 0.05805225516094899 0.0025529080682395165
2.361749059540538471e-04 0.06442363508721373 0.0025529080682395165
2.503489895388100054e-04 0.07149428986597581 0.0025529080682395165
2.665346476991944285e-04 0.07934096665797492 0.0025529080682395165
2.851455454999425208e-04 0.08804883581643465 0.0025529080682395165
3.066907731401840144e-04 0.09771241535346502 0.0025529080682395165
3.317725429024999005e-04 0.1084365968689611 0.0025529080682395165
3.611270068755946441e-04 0.12033778407775893 0.0025529080682395165
3.956384065886214634e-04 0.13354515629298988 0.0025529080682395165
4.363784452228071506e-04 0.14820207057988585 0.0025529080682395165
4.846373633813247611e-04 0.16446761779946645 0.0025529080682395165
5.419799737291693944e-04 0.18251834943190443 0.0025529080682395165
6.102910914668347592e-04 0.20255019392306664 0.0025529080682395165
6.918476067067899421e-04 0.22478058335487253 0.0025529080682395165
7.893896732849375007e-04 0.24945081352303167 0.0025529080682395165
9.062235638058426706e-04 0.27682866303920667 0.0025529080682395165
1.046320704944372513e-03 0.3072112998861759 0.0025529080682395165
1.214448389938010617e-03 0.34092850697468147 0.0025529080682395165
1.416326857773927712e-03 0.3783462617131929 0.0025529080682395165
1.658794929726859413e-03 0.419870708444391 0.0025529080682395165
1.950013199519229704e-03 0.4659525668664682 0.0025529080682395165
2.299694839851743836e-03 0.517092024289676 0.0025529080682395165
2.719366402729890206e-03 0.5738441648302398 0.0025529080682395165
3.259823030780726293e-03 0.6368249944718586 0.0025529080682395165
3.925184201281166178e-03 0.7067181273927491 0.0025529080682395165
4.725202866834834342e-03 0.7842822061337682 0.0025529080682395165
5.684619515510558850e-03 0.8703591361485166 0.0025529080682395165
6.831941601516442787e-03 0.9658832241158708 0.0025529080682395165
8.199799711238766470e-03 1.0718913192051276 0.0025529080682395165
9.825244761932309251e-03 1.1895340673703196 0.0025529080682395165
1.175000891628738726e-02 1.3200884008314182 0.0025529080682395165
1.402065372228589527e-02 1.4649713983072863 0.0025529080682395165
1.668859769071705593e-02 1.625755666443795 0.0025529080682395165
1.980999146618012824e-02 1.8041864093920719 0.0025529080682395165
2.344537646939478734e-02 2.0022003718155843 0.0025529080682395165
2.765913959092909311e-02 2.2219468609395236 0.0025529080682395165
3.251867226192198257e-02 2.4658110758226037 0.0025529080682395165
3.809328886758462512e-02 2.736439997074672 0.0025529080682395165
4.445284326904947597e-02 3.0367711180354604 0.0025529080682395165
5.166608728708608350e-02 3.370064329271928 0.0025529080682395165
5.979880874741357044e-02 3.739937302478798 0.0025529080682395165
6.891178822221258327e-02 4.150404757850477 0.0025529080682395165
7.905867297373374292e-02 4.605922041145108 0.0025529080682395165
9.028384779328581244e-02 5.1114334834401705 0.0025529080682395165
1.026204073231411912e-01 5.672426068491977 0.0025529080682395165
1.160883516378438673e-01 6.294988990221888 0.0025529080682395165
1.306930812690643151e-01 6.985879746785249 0.0025529080682395165
1.464242872794421224e-01 7.752597488629465 0.0025529080682395165
1.632552959748938270e-01 8.60346441668451 0.0025529080682395165
1.811428896105248265e-01 9.547716114208066 0.0025529080682395165
2.000276245357807403e-01 10.59560179277617 0.0025529080682395165
2.198346056565867179e-01 11.758495540521581 0.0025529080682395165
2.404746808172897599e-01 13.049019780144016 0.0025529080682395165
2.618459884610221389e-01 14.481182276745331 0.0025529080682395165
2.838357986318266191e-01 16.070528182616385 0.0025529080682395165
3.063225597345125562e-01 17.834308769319094 0.0025529080682395165
3.291780788350512910e-01 19.791668678535572 0.0025529080682395165
3.522697718791912291e-01 21.96385372416547 0.0025529080682395165
3.754629092590251460e-01 24.37444150122222 0.0025529080682395165
3.986227964885162844e-01 27.04959730463137 0.0025529080682395165
4.216168296542054383e-01 30.01835813575592 0.0025529080682395165
4.443163872272133941e-01 33.31294787934677 0.0025529080682395165
4.665985082551243335e-01 36.96912707195032 0.0025529080682395165
4.883473333021573493e-01 41.0265810582719 0.0025529080682395165
5.094552986030373987e-01 45.52935074866948 0.0025529080682395165
5.298240826134310577e-01 50.526310653356795 0.0025529080682395165
5.493653266961929793e-01 56.07169938205458 0.0025529080682395165
5.680011608488045871e-01 62.22570836730231 0.0025529080682395165
5.856645709653006682e-01 69.0551352016233 0.0025529080682395165
6.023304361808956564e-01 76.63410868007462 0.0025529080682395165
6.179653581252360084e-01 85.04489341802686 0.0025529080682395165
6.325006542081909044e-01 94.37878277775391 0.0025529080682395165
6.459131690817822014e-01 104.73708979594508 0.0025529080682395165
6.581907611518733603e-01 116.23224686798542 0.0025529080682395165
6.693323209218249303e-01 128.9890261253308 0.0025529080682395165
6.793476953503425619e-01 143.14589375234786 0.0025529080682395165
6.882574697774760386e-01 158.85651294280527 0.0025529080682395165
6.960924946259080537e-01 176.2914118095948 0.0025529080682395165
7.028930684669146833e-01 195.63983435170647 0.0025529080682395165
7.087076681451603966e-01 217.11179456945052 0.0025529080682395165
7.135911684536498933e-01 240.9403560239527 0.0025529080682395165
7.176025396987378846e-01 267.38416158399497 0.0025529080682395165
7.208020972729300979e-01 296.73024081888724 0.0025529080682395165
7.232484837445695147e-01 329.2971255097155 0.0025529080682395165
7.249956646019531936e-01 365.43830709572546 0.0025529080682395165
7.313668029843872764e-01 405.54607358408276 0.0025529080682395165
7.373295309781754403e-01 450.05576757004974 0.0025529080682395165
7.417840753053909220e-01 499.450511585514 0.0025529080682395165
7.447739261123463850e-01 554.2664520663108 0.0025529080682395165
7.463570089787463502e-01 615.0985788580505 0.0025529080682395165
7.466366272367188639e-01 682.6071834272393 0.0025529080682395165
7.456646842611145409e-01 757.525025877192 0.0025529080682395165
7.435435596378746625e-01 840.6652885618333 0.0025529080682395165
7.410198831042155154e-01 932.9304026284696 0.0025529080682395165
7.434054219455462631e-01 1035.3218432956637 0.0025529080682395165
7.458252005697728615e-01 1148.9510001873086 0.0025529080682395165
7.483977584202780031e-01 1275.051240713013 0.0025529080682395165
7.512384995883103489e-01 1414.991297434576 0.0025529080682395165
7.544609679902773980e-01 1570.2901247293776 0.0025529080682395165
7.581809259904557230e-01 1742.6333860096508 0.0025529080682395165
7.625095492485566284e-01 1933.891750455232 0.0025529080682395165
7.675505264541080397e-01 2146.141197858406 0.0025529080682395165
7.734024793224564265e-01 2381.6855519761607 0.0025529080682395165
7.801521850787009882e-01 2643.0814869741084 0.0025529080682395165
7.878699318333697299e-01 2933.1662783900483 0.0025529080682395165
7.966052738505384756e-01 3255.0885998350564 0.0025529080682395165
8.063840151991858995e-01 3612.3426997094302 0.0025529080682395165
8.172069301987645584e-01 4008.8063288984645 0.0025529080682395165
8.290553516309416837e-01 4448.782831127585 0.0025529080682395165
8.418878923659134372e-01 4937.047852839004 0.0025529080682395165
8.556351608862761138e-01 5478.901179593945 0.0025529080682395165
8.702299952879476441e-01 6080.224261649427 0.0025529080682395165
8.856472059035218614e-01 6747.5440531107 0.0025529080682395165
9.017591793772086195e-01 7488.10385759003 0.0025529080682395165
9.184798211912507115e-01 8309.941949353404 0.0025529080682395165
9.357329927693794902e-01 9221.97882333434 0.0025529080682395165
9.534511068477544704e-01 10234.114021054527 0.0025529080682395165
9.716017129400970065e-01 11357.333583431051 0.0025529080682395165
9.900583896672146000e-01 12603.829296797274 0.0025529080682395165
1.008752485273954225e+00 13987.131026472387 0.0025529080682395165
1.027602500349843240e+00 15522.25357427048 0.0025529080682395165
1.046531127399902505e+00 17225.859653987874 0.0025529080682395165
1.065439606581496834e+00 19116.440753857038 0.0025529080682395165
1.084238908787813482e+00 21214.51784910632 0.0025529080682395165
1.102856086980610550e+00 23542.864143224204 0.0025529080682395165
1.121227599189188018e+00 26126.752255633317 0.0025529080682395165
1.139325576452568267e+00 28994.22853882881 0.0025529080682395165
1.157108282805286548e+00 32176.417502507353 0.0025529080682395165
1.174516172884796816e+00 35707.859649004626 0.0025529080682395165
1.191522554328410255e+00 39626.88638701478 0.0025529080682395165
1.208118191193068736e+00 43976.036093027215 0.0025529080682395165
1.224290755463817604e+00 48802.515836544335 0.0025529080682395165
1.240011257217307206e+00 54158.71378079476 0.0025529080682395165
1.255233625401673603e+00 60102.76782070388 0.0025529080682395165
1.269921770523881888e+00 66699.19663030129 0.0025529080682395165
1.284031620684151331e+00 74019.59996915652 0.0025529080682395165
1.297510939635754479e+00 82143.43584919439 0.0025529080682395165
1.310299995296991593e+00 91158.88299750836 0.0025529080682395165
1.322332695633067656e+00 101163.7979766207 0.0025529080682395165
1.333538210266765001e+00 112266.77735108159 0.0025529080682395165
1.343843300264893958e+00 124588.33642950082 0.0025529080682395165
1.353174044127338549e+00 138262.2173764659 0.0025529080682395165
1.361457959010415664e+00 153436.84089300132 0.0025529080682395165
1.368625882013771777e+00 170276.91722258978 0.0025529080682395165
1.374613482823587418e+00 188965.23396912115 0.0025529080682395165
1.379367527109789160e+00 209704.64013232305 0.0025529080682395165
1.389565383245736863e+00 232720.2478960412 0.0025529080682395165
1.401623856485342046e+00 258261.87606826748 0.0025529080682395165
1.414761679753322232e+00 286606.7616948256 0.0025529080682395165
1.428426867141554757e+00 318062.5692794119 0.0025529080682395165
1.442793183018467040e+00 352970.73027306574 0.0025529080682395165
1.458319292250681132e+00 391710.1490809261 0.0025529080682395165
1.474605755947045571e+00 434701.3158125035 0.0025529080682395165
1.492072288108511113e+00 482410.8704165374 0.0025529080682395165
1.511286748467218555e+00 535356.6677410719 0.0025529080682395165
1.532298904868282907e+00 594113.3984965039 0.0025529080682395165
1.555915946989407717e+00 659318.8271333541 0.0025529080682395165
1.581887921937404018e+00 731680.7143427207 0.0025529080682395165
1.610429654324947668e+00 811984.4993184009 0.0025529080682395165
1.641735626708957563e+00 901101.8251665037 0.0025529080682395165
1.675964543879663537e+00 1000000.0 0.0025529080682395165
2.243911931424265587e-05 0.001 0.002833096101839324
2.459183270255238407e-05 0.0011097524964120721 0.002833096101839324
2.692420561694192489e-05 0.0012315506032928262 0.002833096101839324
2.943652921478765469e-05 0.001366716356462006 0.002833096101839324
3.214120614331705269e-05 0.0015167168884709225 0.002833096101839324
3.504042204810868397e-05 0.0016831803533309566 0.002833096101839324
3.814988977805727424e-05 0.0018679135990207828 0.002833096101839324
4.146661043095912959e-05 0.002072921779595372 0.002833096101839324
4.499019478798178638e-05 0.002300430119772917 0.002833096101839324
4.872074844338471618e-05 0.0025529080682395165 0.002833096101839324
5.266990620000811961e-05 0.002833096101839324 0.002833096101839324
5.681575087100486967e-05 0.0031440354715915 0.002833096101839324
6.116787711736621131e-05 0.0034891012134067737 0.002833096101839324
6.571213898967446230e-05 0.003872038781812557 0.002833096101839324
7.044693179114198934e-05 0.004297004704320844 0.002833096101839324
7.534800166858361735e-05 0.004768611697714469 0.002833096101839324
8.041314885636263797e-05 0.005291978735958442 0.002833096101839324
8.561940744531133069e-05 0.005872786613189483 0.002833096101839324
9.096553775729108342e-05 0.00651733960488242 0.002833096101839324
9.642686759214787857e-05 0.007232633896483534 0.002833096101839324
1.019923081774795431e-04 0.008026433522257174 0.002833096101839324
1.076522869011815555e-04 0.00890735463861044 0.002833096101839324
1.133969329786171161e-04 0.009884959046625586 0.002833096101839324
1.192143231189824040e-04 0.010969857978923836 0.002833096101839324
1.251096334448874021e-04 0.012173827277396614 0.002833096101839324
1.310860065692531827e-04 0.013509935211980273 0.002833096101839324
1.371430077318551660e-04 0.014992684327860457 0.002833096101839324
1.432943447007547296e-04 0.01663816886076129 0.002833096101839324
1.495716390741475325e-04 0.018464249428955443 0.002833096101839324
1.559927397883083375e-04 0.020490746898158472 0.002833096101839324
1.625995626113111694e-04 0.022739657523579287 0.002833096101839324
1.694405168776625282e-04 0.02523539170434766 0.002833096101839324
1.765723672517822377e-04 0.02800503894183631 0.002833096101839324
1.840683931143295411e-04 0.03107866187782014 0.002833096101839324
1.920147233116935889e-04 0.03448962260405758 0.002833096101839324
2.005201177394322831e-04 0.038274944785163134 0.002833096101839324
2.097074621592377492e-04 0.04247571552536898 0.002833096101839324
2.197324739809180074e-04 0.047137531341167244 0.002833096101839324
2.307751823988181481e-04 0.05231099308056263 0.002833096101839324
2.430502527792979535e-04 0.05805225516094899 0.002833096101839324
2.568208729674450195e-04 0.06442363508721373 0.002833096101839324
2.724071719480756332e-04 0.07149428986597581 0.002833096101839324
2.901810908639159792e-04 0.07934096665797492 0.002833096101839324
3.106027972810730220e-04 0.08804883581643465 0.002833096101839324
3.342211287259137147e-04 0.09771241535346502 0.002833096101839324
3.616991224352603834e-04 0.1084365968689611 0.002833096101839324
3.938444949634225894e-04 0.12033778407775893 0.002833096101839324
4.316246313008760224e-04 0.13354515629298988 0.002833096101839324
4.762104740215078328e-04 0.14820207057988585 0.002833096101839324
5.290196677232366588e-04 0.16446761779946645 0.002833096101839324
5.917646427121012534e-04 0.18251834943190443 0.002833096101839324
6.665110672618134715e-04 0.20255019392306664 0.002833096101839324
7.557517789163879134e-04 0.22478058335487253 0.002833096101839324
8.624911246925746856e-04 0.24945081352303167 0.002833096101839324
9.903510969421934138e-04 0.27682866303920667 0.002833096101839324
1.143684517943043119e-03 0.3072112998861759 0.002833096101839324
1.327722708002011765e-03 0.34092850697468147 0.002833096101839324
1.548731448743972776e-03 0.3783462617131929 0.002833096101839324
1.814210232644330794e-03 0.419870708444391 0.002833096101839324
2.133110591651004792e-03 0.4659525668664682 0.002833096101839324
2.516087401715950619e-03 0.517092024289676 0.002833096101839324
2.975784716886996362e-03 0.5738441648302398 0.002833096101839324
3.557544679014103348e-03 0.6368249944718586 0.002833096101839324
4.284129581383920408e-03 0.7067181273927491 0.002833096101839324
5.157912516588964921e-03 0.7842822061337682 0.002833096101839324
6.205987550530728258e-03 0.8703591361485166 0.002833096101839324
7.459587841756838006e-03 0.9658832241158708 0.002833096101839324
8.954474701805074585e-03 1.0718913192051276 0.002833096101839324
1.073129079981302927e-02 1.1895340673703196 0.002833096101839324
1.283583209817710374e-02 1.3200884008314182 0.002833096101839324
1.531923377347578497e-02 1.4649713983072863 0.002833096101839324
1.823801021088468366e-02 1.625755666443795 0.002833096101839324
2.165392653252161750e-02 1.8041864093920719 0.002833096101839324
2.563365041362732424e-02 2.0022003718155843 0.002833096101839324
3.024815276306421288e-02 2.2219468609395236 0.002833096101839324
3.557182072941596912e-02 2.4658110758226037 0.002833096101839324
4.168126745660155619e-02 2.736439997074672 0.002833096101839324
4.865383591809512021e-02 3.0367711180354604 0.002833096101839324
5.656580535233355495e-02 3.370064329271928 0.002833096101839324
6.549034531742929655e-02 3.739937302478798 0.002833096101839324
7.549527532292137078e-02 4.150404757850477 0.002833096101839324
8.664071132021189392e-02 4.605922041145108 0.002833096101839324
9.897670928162698167e-02 5.1114334834401705 0.002833096101839324
1.125410173935528085e-01 5.672426068491977 0.002833096101839324
1.273570457814435231e-01 6.294988990221888 0.002833096101839324
1.434321693601810221e-01 6.985879746785249 0.002833096101839324
1.607564623367531143e-01 7.752597488629465 0.002833096101839324
1.793019236270314010e-01 8.60346441668451 0.002833096101839324
1.990222280864174242e-01 9.547716114208066 0.002833096101839324
2.198530223977134823e-01 10.59560179277617 0.002833096101839324
2.417127379623905670e-01 11.758495540521581 0.002833096101839324
2.645038587077821468e-01 13.049019780144016 0.002833096101839324
2.881146091260341491e-01 14.481182276745331 0.002833096101839324
3.124209508318563921e-01 16.070528182616385 0.002833096101839324
3.372888332779242493e-01 17.834308769319094 0.002833096101839324
3.625766016901661448e-01 19.791668678535572 0.002833096101839324
3.881374839597473980e-01 21.96385372416547 0.002833096101839324
4.138220931631272914e-01 24.37444150122222 0.002833096101839324
4.394808566932786320e-01 27.04959730463137 0.002833096101839324
4.649663281234901469e-01 30.01835813575592 0.002833096101839324
4.901353075552010163e-01 33.31294787934677 0.002833096101839324
5.148507430489367431e-01 36.96912707195032 0.002833096101839324
5.389833593547415092e-01 41.0265810582719 0.002833096101839324
5.624130310736605853e-01 45.52935074866948 0.002833096101839324
5.850298570591834224e-01 50.526310653356795 0.002833096101839324
6.067349991294170852e-01 56.07169938205458 0.002833096101839324
6.274412899745319683e-01 62.22570836730231 0.002833096101839324
6.470736614717288449e-01 69.0551352016233 0.002833096101839324
6.656086094401927333e-01 76.63410868007462 0.002833096101839324
6.829979447828692374e-01 85.04489341802686 0.002833096101839324
6.991704961954874342e-01 94.37878277775391 0.002833096101839324
7.141001775040690669e-01 104.73708979594508 0.002833096101839324
7.277732051517579182e-01 116.23224686798542 0.002833096101839324
7.401880966677686358e-01 128.9890261253308 0.002833096101839324
7.513555852378503985e-01 143.14589375234786 0.002833096101839324
7.612983598183458156e-01 158.85651294280527 0.002833096101839324
7.700505354906946875e-01 176.2914118095948 0.002833096101839324
7.776567295599972063e-01 195.63983435170647 0.002833096101839324
7.841706502968248671e-01 217.11179456945052 0.002833096101839324
7.896531126040378101e-01 240.9403560239527 0.002833096101839324
7.941694840842894454e-01 267.38416158399497 0.002833096101839324
7.977866261798368663e-01 296.73024081888724 0.002833096101839324
8.005695515782902394e-01 329.2971255097155 0.002833096101839324
8.025780850061924321e-01 365.43830709572546 0.002833096101839324
8.096973973783373468e-01 405.54607358408276 0.002833096101839324
8.163779732237923525e-01 450.05576757004974 0.002833096101839324
8.213901222688154702e-01 499.450511585514 0.002833096101839324
8.247813229324446604e-01 554.2664520663108 0.002833096101839324
8.266150086588792689e-01 615.0985788580505 0.002833096101839324
8.270011528232533715e-01 682.6071834272393 0.002833096101839324
8.260038345518616598e-01 757.525025877192 0.002833096101839324
8.237319811341737852e-01 840.6652885618333 0.002833096101839324
8.203180804764682588e-01 932.9304026284696 0.002833096101839324
8.226194390890538832e-01 1035.3218432956637 0.002833096101839324
8.252318408821661677e-01 1148.9510001873086 0.002833096101839324
8.280034429617044722e-01 1275.051240713013 0.002833096101839324
8.310629153482198550e-01 1414.991297434576 0.002833096101839324
8.345370782786111219e-01 1570.2901247293776 0.002833096101839324
8.385568184015909088e-01 1742.6333860096508 0.002833096101839324
8.432435200238970197e-01 1933.891750455232 0.002833096101839324
8.487148067807200880e-01 2146.141197858406 0.002833096101839324
8.550810413232354801e-01 2381.6855519761607 0.002833096101839324
8.624392546920252034e-01 2643.0814869741084 0.002833096101839324
8.708679272348629485e-01 2933.1662783900483 0.002833096101839324
8.804222439880678985e-01 3255.0885998350564 0.002833096101839324
8.911306891443072642e-01 3612.3426997094302 0.002833096101839324
9.029936718090223469e-01 4008.8063288984645 0.002833096101839324
9.159909017244416418e-01 4448.782831127585 0.002833096101839324
9.300730659418551260e-01 4937.047852839004 0.002833096101839324
9.451631747777237136e-01 5478.901179593945 0.002833096101839324
9.611871290649581789e-01 6080.224261649427 0.002833096101839324
9.781109039478261824e-01 6747.5440531107 0.002833096101839324
9.957962721448589960e-01 7488.10385759003 0.002833096101839324
1.014145248650547781e+00 8309.941949353404 0.002833096101839324
1.033072732953233652e+00 9221.97882333434 0.002833096101839324
1.052502627619001707e+00 10234.114021054527 0.002833096101839324
1.072400989261764304e+00 11357.333583431051 0.002833096101839324
1.092627552838110638e+00 12603.829296797274 0.002833096101839324
1.113109020311455089e+00 13987.131026472387 0.002833096101839324
1.133754332264018450e+00 15522.25357427048 0.002833096101839324
1.154479958027056163e+00 17225.859653987874 0.002833096101839324
1.175181704013255057e+00 19116.440753857038 0.002833096101839324
1.195762262466339987e+00 21214.51784910632 0.002833096101839324
1.216143217653823605e+00 23542.864143224204 0.002833096101839324
1.236256141874127801e+00 26126.752255633317 0.002833096101839324
1.256071962301660516e+00 28994.22853882881 0.002833096101839324
1.275543653419917378e+00 32176.417502507353 0.002833096101839324
1.294605352005696375e+00 35707.859649004626 0.002833096101839324
1.313225919116372653e+00 39626.88638701478 0.002833096101839324
1.331394269036079159e+00 43976.036093027215 0.002833096101839324
1.349089827911704065e+00 48802.515836544335 0.002833096101839324
1.366278603996822882e+00 54158.71378079476 0.002833096101839324
1.382905061985164608e+00 60102.76782070388 0.002833096101839324
1.398924913107845391e+00 66699.19663030129 0.002833096101839324
1.414285185868786376e+00 74019.59996915652 0.002833096101839324
1.428924266759228123e+00 82143.43584919439 0.002833096101839324
1.442772674221255214e+00 91158.88299750836 0.002833096101839324
1.455754578215594064e+00 101163.7979766207 0.002833096101839324
1.467789762755251415e+00 112266.77735108159 0.002833096101839324
1.478795565464321449e+00 124588.33642950082 0.002833096101839324
1.488689273549482328e+00 138262.2173764659 0.002833096101839324
1.497390143768150716e+00 153436.84089300132 0.002833096101839324
1.504821300777434478e+00 170276.91722258978 0.002833096101839324
1.510911222250328922e+00 188965.23396912115 0.002833096101839324
1.515601056046495865e+00 209704.64013232305 0.002833096101839324
1.526175217351185331e+00 232720.2478960412 0.002833096101839324
1.538928380243751448e+00 258261.87606826748 0.002833096101839324
1.552626426120430780e+00 286606.7616948256 0.002833096101839324
1.566833795242954075e+00 318062.5692794119 0.002833096101839324
1.581731014671056368e+00 352970.73027306574 0.002833096101839324
1.597811931275326058e+00 391710.1490809261 0.002833096101839324
1.614590812800085651e+00 434701.3158125035 0.002833096101839324
1.632593982496265639e+00 482410.8704165374 0.002833096101839324
1.652345990897658767e+00 535356.6677410719 0.002833096101839324
1.673887715100247142e+00 594113.3984965039 0.002833096101839324
1.698104987659917020e+00 659318.8271333541 0.002833096101839324
1.724674413995886724e+00 731680.7143427207 0.002833096101839324
1.753794954144530571e+00 811984.4993184009 0.002833096101839324
1.785637269740074640e+00 901101.8251665037 0.002833096101839324
1.820331253883022082e+00 1000000.0 0.002833096101839324
2.280016287892179129e-05 0.001 0.0031440354715915
2.500825100241491300e-05 0.0011097524964120721 0.0031440354715915
2.740652545383788244e-05 0.0012315506032928262 0.0031440354715915
2.999917804022557316e-05 0.001366716356462006 0.0031440354715915
3.279161050470809878e-05 0.0015167168884709225 0.0031440354715915
3.580333944164993445e-05 0.0016831803533309566 0.0031440354715915
3.903491427650134199e-05 0.0018679135990207828 0.0031440354715915
4.248872487018751201e-05 0.002072921779595372 0.0031440354715915
4.617224588218144806e-05 0.002300430119772917 0.0031440354715915
5.008965084850596373e-05 0.0025529080682395165 0.0031440354715915
5.424006207408180516e-05 0.002833096101839324 0.0031440354715915
5.862598607172021001e-05 0.0031440354715915 0.0031440354715915
6.323948015750155004e-05 0.0034891012134067737 0.0031440354715915
6.807141359313583341e-05 0.003872038781812557 0.0031440354715915
7.312597120833790238e-05 0.004297004704320844 0.0031440354715915
7.838097178899000898e-05 0.004768611697714469 0.0031440354715915
8.383305120593392444e-05 0.005291978735958442 0.0031440354715915
8.946344886988586158e-05 0.005872786613189483 0.0031440354715915
9.525761414191836367e-05 0.00651733960488242 0.0031440354715915
1.012082686734327015e-04 0.007232633896483534 0.0031440354715915
1.072945759482465939e-04 0.008026433522257174 0.0031440354715915
1.134992739934675006e-04 0.00890735463861044 0.0031440354715915
1.198257323804648530e-04 0.009884959046625586 0.0031440354715915
1.262538632797786345e-04 0.010969857978923836 0.0031440354715915
1.327842564932746935e-04 0.012173827277396614 0.0031440354715915
1.394115950017532277e-04 0.013509935211980273 0.0031440354715915
1.461469366746662895e-04 0.014992684327860457 0.0031440354715915
1.530075125624524499e-04 0.01663816886076129 0.0031440354715915
1.600047141787522644e-04 0.018464249428955443 0.0031440354715915
1.671689245010250064e-04 0.020490746898158472 0.0031440354715915
1.745435885547021659e-04 0.022739657523579287 0.0031440354715915
1.821711754872501802e-04 0.02523539170434766 0.0031440354715915
1.901216879340738197e-04 0.02800503894183631 0.0031440354715915
1.984640568875015209e-04 0.03107866187782014 0.0031440354715915
2.072975982188799814e-04 0.03448962260405758 0.0031440354715915
2.167341480392003666e-04 0.038274944785163134 0.0031440354715915
2.269096165502344157e-04 0.04247571552536898 0.0031440354715915
2.379915687854383232e-04 0.047137531341167244 0.0031440354715915
2.501730995200161073e-04 0.05231099308056263 0.0031440354715915
2.636949868479000281e-04 0.05805225516094899 0.0031440354715915
2.788403848483393742e-04 0.06442363508721373 0.0031440354715915
2.959563999166140900e-04 0.07149428986597581 0.0031440354715915
3.154509343929039764e-04 0.07934096665797492 0.0031440354715915
3.378270160516156739e-04 0.08804883581643465 0.0031440354715915
3.636864260654706113e-04 0.09771241535346502 0.0031440354715915
3.937508049500185354e-04 0.1084365968689611 0.0031440354715915
4.289061340751773956e-04 0.12033778407775893 0.0031440354715915
4.702098405303686379e-04 0.13354515629298988 0.0031440354715915
5.189403176420404528e-04 0.14820207057988585 0.0031440354715915
5.766539954153072521e-04 0.16446761779946645 0.0031440354715915
6.452183514577324117e-04 0.18251834943190443 0.0031440354715915
7.268966558402378993e-04 0.20255019392306664 0.0031440354715915
8.244164199770096738e-04 0.22478058335487253 0.0031440354715915
9.410690012998409841e-04 0.24945081352303167 0.0031440354715915
1.080815708546076573e-03 0.27682866303920667 0.0031440354715915
1.248423762187995034e-03 0.3072112998861759 0.0031440354715915
1.449621100863020522e-03 0.34092850697468147 0.0031440354715915
1.691268780367350929e-03 0.3783462617131929 0.0031440354715915
1.981582977870183226e-03 0.419870708444391 0.0031440354715915
2.330367221529936177e-03 0.4659525668664682 0.0031440354715915
2.749298380291640038e-03 0.517092024289676 0.0031440354715915
3.252232849382316951e-03 0.5738441648302398 0.0031440354715915
3.876570814782361128e-03 0.6368249944718586 0.0031440354715915
4.668838339244709389e-03 0.7067181273927491 0.0031440354715915
5.621790818708924213e-03 0.7842822061337682 0.0031440354715915
6.765056752257295712e-03 0.8703591361485166 0.0031440354715915
8.132812739770114638e-03 0.9658832241158708 0.0031440354715915
9.764214831071260647e-03 1.0718913192051276 0.0031440354715915
1.170378582099529732e-02 1.1895340673703196 0.0031440354715915
1.400173360112604362e-02 1.3200884008314182 0.0031440354715915
1.671415340837566210e-02 1.4649713983072863 0.0031440354715915
1.990310236382974649e-02 1.625755666443795 0.0031440354715915
2.363646720631445639e-02 1.8041864093920719 0.0031440354715915
2.798759520242497315e-02 2.0022003718155843 0.0031440354715915
3.303466580895028648e-02 2.2219468609395236 0.0031440354715915
3.885973158556636775e-02 2.4658110758226037 0.0031440354715915
4.554743247408876705e-02 2.736439997074672 0.0031440354715915
5.318337510954810471e-02 3.0367711180354604 0.0031440354715915
6.185216561940553442e-02 3.370064329271928 0.0031440354715915
7.163518461887842526e-02 3.739937302478798 0.0031440354715915
8.260811017361588404e-02 4.150404757850477 0.0031440354715915
9.483833818428039075e-02 4.605922041145108 0.0031440354715915
1.083823676156829147e-01 5.1114334834401705 0.0031440354715915
1.232832894321866102e-01 5.672426068491977 0.0031440354715915
1.395685307223089033e-01 6.294988990221888 0.0031440354715915
1.572479294180560150e-01 6.985879746785249 0.0031440354715915
1.763122840027347149e-01 7.752597488629465 0.0031440354715915
1.967324415455686260e-01 8.60346441668451 0.0031440354715915
2.184589626601733947e-01 9.547716114208066 0.0031440354715915
2.414223848260330096e-01 10.59560179277617 0.0031440354715915
2.655340583576085711e-01 11.758495540521581 0.0031440354715915
2.906874980683832321e-01 13.049019780144016 0.0031440354715915
3.167602015552933303e-01 14.481182276745331 0.0031440354715915
3.436158272982496875e-01 16.070528182616385 0.0031440354715915
3.711066529548557313e-01 17.834308769319094 0.0031440354715915
3.990762374359739240e-01 19.791668678535572 0.0031440354715915
4.273621688863643020e-01 21.96385372416547 0.0031440354715915
4.557988473875067559e-01 24.37444150122222 0.0031440354715915
4.842202005164026879e-01 27.04959730463137 0.0031440354715915
5.124622708139221494e-01 30.01835813575592 0.0031440354715915
5.403656069835630626e-01 33.31294787934677 0.0031440354715915
5.677774098932540925e-01 36.96912707195032 0.0031440354715915
5.945533935141955606e-01 41.0265810582719 0.0031440354715915
6.205593367462459709e-01 45.52935074866948 0.0031440354715915
6.456723340741550299e-01 50.526310653356795 0.0031440354715915
6.697817551799787328e-01 56.07169938205458 0.0031440354715915
6.927899565243517133e-01 62.22570836730231 0.0031440354715915
7.146127860706987800e-01 69.0551352016233 0.0031440354715915
7.352294812891528863e-01 76.63410868007462 0.0031440354715915
7.545730187858729066e-01 85.04489341802686 0.0031440354715915
7.725705577354814446e-01 94.37878277775391 0.0031440354715915
7.891926733477889755e-01 104.73708979594508 0.0031440354715915
8.044236784994439615e-01 116.23224686798542 0.0031440354715915
8.182616179587676175e-01 128.9890261253308 0.0031440354715915
8.307181577742710488e-01 143.14589375234786 0.0031440354715915
8.418182834140810478e-01 158.85651294280527 0.0031440354715915
8.515996960983617248e-01 176.2914118095948 0.0031440354715915
8.601117813792817923e-01 195.63983435170647 0.0031440354715915
8.674140269270591563e-01 217.11179456945052 0.0031440354715915
8.735738204930758588e-01 240.9403560239527 0.0031440354715915
8.786636064925779088e-01 267.38416158399497 0.0031440354715915
8.827574998413232343e-01 296.73024081888724 0.0031440354715915
8.859275626866023323e-01 329.2971255097155 0.0031440354715915
8.882401167639577544e-01 365.43830709572546 0.0031440354715915
8.961989615692236288e-01 405.54607358408276 0.0031440354715915
9.036886970465450863e-01 450.05576757004974 0.0031440354715915
9.093333362623513549e-01 499.450511585514 0.0031440354715915
9.131846287513286642e-01 554.2664520663108 0.0031440354715915
9.153119477370021961e-01 615.0985788580505 0.0031440354715915
9.158317600242316114e-01 682.6071834272393 0.0031440354715915
9.148229126831639579e-01 757.525025877192 0.0031440354715915
9.124006765124950125e-01 840.6652885618333 0.0031440354715915
9.087088820942662570e-01 932.9304026284696 0.0031440354715915
9.100479746401956005e-01 1035.3218432956637 0.0031440354715915
9.128619817373544443e-01 1148.9510001873086 0.0031440354715915
9.158400738912825245e-01 1275.051240713013 0.0031440354715915
9.191256939409739868e-01 1414.991297434576 0.0031440354715915
9.228610251645600338e-01 1570.2901247293776 0.0031440354715915
9.271926113374668876e-01 1742.6333860096508 0.0031440354715915
9.322543418129746184e-01 1933.891750455232 0.0031440354715915
9.381792700822461084e-01 2146.141197858406 0.0031440354715915
9.450909838617697067e-01 2381.6855519761607 0.0031440354715915
9.530980822621537563e-01 2643.0814869741084 0.0031440354715915
9.622882873963647388e-01 2933.1662783900483 0.0031440354715915
9.727231408393517409e-01 3255.0885998350564 0.0031440354715915
9.844341787415209488e-01 3612.3426997094302 0.0031440354715915
9.974214062297219741e-01 4008.8063288984645 0.0031440354715915
1.011662933929986741e+00 4448.782831127585 0.0031440354715915
1.027100098138673534e+00 4937.047852839004 0.0031440354715915
1.043647617300124342e+00 5478.901179593945 0.0031440354715915
1.061223901542092118e+00 6080.224261649427 0.0031440354715915
1.079784027912326749e+00 6747.5440531107 0.0031440354715915
1.099178799660970096e+00 7488.10385759003 0.0031440354715915
1.119296697667760521e+00 8309.941949353404 0.0031440354715915
1.140042621663302391e+00 9221.97882333434 0.0031440354715915
1.161330953052130743e+00 10234.114021054527 0.0031440354715915
1.183126565338348923e+00 11357.333583431051 0.0031440354715915
1.205273872440967287e+00 12603.829296797274 0.0031440354715915
1.227695008388734577e+00 13987.131026472387 0.0031440354715915
1.250288156487761926e+00 15522.25357427048 0.0031440354715915
1.272963220803819295e+00 17225.859653987874 0.0031440354715915
1.295610879363270795e+00 19116.440753857038 0.0031440354715915
1.318124682447713081e+00 21214.51784910632 0.0031440354715915
1.340420397675520015e+00 23542.864143224204 0.0031440354715915
1.362424262743031411e+00 26126.752255633317 0.0031440354715915
1.384105815589772082e+00 28994.22853882881 0.0031440354715915
1.405411766334628165e+00 32176.417502507353 0.0031440354715915
1.426268913675624583e+00 35707.859649004626 0.0031440354715915
1.446640614878087039e+00 39626.88638701478 0.0031440354715915
1.466513320872304904e+00 43976.036093027215 0.0031440354715915
1.485856038138135160e+00 48802.515836544335 0.0031440354715915
1.504628701961594928e+00 54158.71378079476 0.0031440354715915
1.522764684212039699e+00 60102.76782070388 0.0031440354715915
1.540209855170835196e+00 66699.19663030129 0.0031440354715915
1.556900861422343185e+00 74019.59996915652 0.0031440354715915
1.572765274443854944e+00 82143.43584919439 0.0031440354715915
1.587722618054328683e+00 91158.88299750836 0.0031440354715915
1.601686163084104164e+00 101163.7979766207 0.0031440354715915
1.614564999444097371e+00 112266.77735108159 0.0031440354715915
1.626266248380432211e+00 124588.33642950082 0.0031440354715915
1.636697605871279659e+00 138262.2173764659 0.0031440354715915
1.645769344684333557e+00 153436.84089300132 0.0031440354715915
1.653396088522927299e+00 170276.91722258978 0.0031440354715915
1.659498758267048180e+00 188965.23396912115 0.0031440354715915
1.664012065492825432e+00 209704.64013232305 0.0031440354715915
1.674866166005477774e+00 232720.2478960412 0.0031440354715915
1.688270083298124558e+00 258261.87606826748 0.0031440354715915
1.702437157405606527e+00 286606.7616948256 0.0031440354715915
1.717081583368467834e+00 318062.5692794119 0.0031440354715915
1.732412584744738249e+00 352970.73027306574 0.0031440354715915
1.748890329634122498e+00 391710.1490809261 0.0031440354715915
1.766003574722331049e+00 434701.3158125035 0.0031440354715915
1.784375803671245153e+00 482410.8704165374 0.0031440354715915
1.804470031262821461e+00 535356.6677410719 0.0031440354715915
1.826333534034200845e+00 594113.3984965039 0.0031440354715915
1.850886257623284958e+00 659318.8271333541 0.0031440354715915
1.877772676145079700e+00 731680.7143427207 0.0031440354715915
1.907151046150123763e+00 811984.4993184009 0.0031440354715915
1.939164006407150476e+00 901101.8251665037 0.0031440354715915
1.973904148427092942e+00 1000000.0 0.0031440354715915
2.315145701536398085e-05 0.001 0.0034891012134067737
2.542469150448486745e-05 0.0011097524964120721 0.0034891012134067737
2.788904958053487504e-05 0.0012315506032928262 0.0034891012134067737
3.055730021591907236e-05 0.001366716356462006 0.0034891012134067737
3.344443778505145606e-05 0.0015167168884709225 0.0034891012134067737
3.656454732019706226e-05 0.0016831803533309566 0.0034891012134067737
3.990678036022773793e-05 0.0018679135990207828 0.0034891012134067737
4.349995950113658892e-05 0.002072921779595372 0.0034891012134067737
4.734342260374764093e-05 0.002300430119772917 0.0034891012134067737
5.144016380217785811e-05 0.0025529080682395165 0.0034891012134067737
5.579611208301300877e-05 0.002833096101839324 0.0034891012134067737
6.041098820064772797e-05 0.0031440354715915 0.0034891012134067737
6.528402210353267509e-05 0.0034891012134067737 0.0034891012134067737
7.041053024562456044e-05 0.003872038781812557 0.0034891012134067737
7.578779412768114670e-05 0.004297004704320844 0.0034891012134067737
8.140093397126556079e-05 0.004768611697714469 0.0034891012134067737
8.724643966748972350e-05 0.005291978735958442 0.0034891012134067737
9.330476594327722761e-05 0.005872786613189483 0.0034891012134067737
9.956785795924034531e-05 0.00651733960488242 0.0034891012134067737
1.060166346597433615e-04 0.007232633896483534 0.0034891012134067737
1.126423895911825805e-04 0.008026433522257174 0.0034891012134067737
1.194269734284226305e-04 0.00890735463861044 0.0034891012134067737
1.263615026302297739e-04 0.009884959046625586 0.0034891012134067737
1.334286583214985486e-04 0.010969857978923836 0.0034891012134067737
1.406303140280252227e-04 0.012173827277396614 0.0034891012134067737
1.479628698478629458e-04 0.013509935211980273 0.0034891012134067737
1.554307330937929673e-04 0.014992684327860457 0.0034891012134067737
1.630412269717972595e-04 0.01663816886076129 0.0034891012134067737
1.708198152408004096e-04 0.018464249428955443 0.0034891012134067737
1.787894810935732894e-04 0.020490746898158472 0.0034891012134067737
1.869944438030522022e-04 0.022739657523579287 0.0034891012134067737
1.954830290907730967e-04 0.02523539170434766 0.0034891012134067737
2.043211871673832742e-04 0.02800503894183631 0.0034891012134067737
2.135908791751112048e-04 0.03107866187782014 0.0034891012134067737
2.233905113158491588e-04 0.03448962260405758 0.0034891012134067737
2.338449667957787754e-04 0.038274944785163134 0.0034891012134067737
2.450971524560380840e-04 0.04247571552536898 0.0034891012134067737
2.573271046799392075e-04 0.047137531341167244 0.0034891012134067737
2.707505177704952015e-04 0.05231099308056263 0.0034891012134067737
2.856240902632814428e-04 0.05805225516094899 0.0034891012134067737
3.022559390568330248e-04 0.06442363508721373 0.0034891012134067737
3.210250858370672280e-04 0.07149428986597581 0.0034891012134067737
3.423800974852656128e-04 0.07934096665797492 0.0034891012134067737
3.668654020664091566e-04 0.08804883581643465 0.0034891012134067737
3.951366215819721245e-04 0.09771241535346502 0.0034891012134067737
4.279884613923112075e-04 0.1084365968689611 0.0034891012134067737
4.663796023383517779e-04 0.12033778407775893 0.0034891012134067737
5.114689817018700261e-04 0.13354515629298988 0.0034891012134067737
5.646563634282519796e-04 0.14820207057988585 0.0034891012134067737
6.276363630230147447e-04 0.16446761779946645 0.0034891012134067737
7.024540898921152699e-04 0.18251834943190443 0.0034891012134067737
7.915806496069498904e-04 0.20255019392306664 0.0034891012134067737
8.979992730593536849e-04 0.22478058335487253 0.0034891012134067737
1.025305457381655780e-03 0.24945081352303167 0.0034891012134067737
1.177832711093121203e-03 0.27682866303920667 0.0034891012134067737
1.360791951202656872e-03 0.3072112998861759 0.0034891012134067737
1.580447085519740176e-03 0.34092850697468147 0.0034891012134067737
1.844305420088214074e-03 0.3783462617131929 0.0034891012134067737
2.161352030202167221e-03 0.419870708444391 0.0034891012134067737
2.542318820610446357e-03 0.4659525668664682 0.0034891012134067737
2.999980702460160100e-03 0.517092024289676 0.0034891012134067737
3.549506428903475685e-03 0.5738441648302398 0.0034891012134067737
4.217347530268094821e-03 0.6368249944718586 0.0034891012134067737
5.079865430729360413e-03 0.7067181273927491 0.0034891012134067737
6.117526395130047472e-03 0.7842822061337682 0.0034891012134067737
7.362686958701157754e-03 0.8703591361485166 0.0034891012134067737
8.852697603356671566e-03 0.9658832241158708 0.0034891012134067737
1.063037415091960813e-02 1.0718913192051276 0.0034891012134067737
1.274443361924336438e-02 1.1895340673703196 0.0034891012134067737
1.524984929941792557e-02 1.3200884008314182 0.0034891012134067737
1.820809957731997150e-02 1.4649713983072863 0.0034891012134067737
2.168725463668531167e-02 1.625755666443795 0.0034891012134067737
2.576185213880035491e-02 1.8041864093920719 0.0034891012134067737
3.051252288889005557e-02 2.0022003718155843 0.0034891012134067737
3.602531794294350914e-02 2.2219468609395236 0.0034891012134067737
4.239068194946153667e-02 2.4658110758226037 0.0034891012134067737
4.970207414070643148e-02 2.736439997074672 0.0034891012134067737
5.805419821656248452e-02 3.0367711180354604 0.0034891012134067737
6.754087903136492266e-02 3.370064329271928 0.0034891012134067737
7.825261331712959900e-02 3.739937302478798 0.0034891012134067737
9.027386322899597082e-02 4.150404757850477 0.0034891012134067737
1.036802101926438402e-01 4.605922041145108 0.0034891012134067737
1.185354613305333871e-01 5.1114334834401705 0.0034891012134067737
1.348888634554747112e-01 5.672426068491977 0.0034891012134067737
1.527725649585291445e-01 6.294988990221888 0.0034891012134067737
1.721994485313838863e-01 6.985879746785249 0.0034891012134067737
1.931614738902175110e-01 7.752597488629465 0.0034891012134067737
2.156285905963855054e-01 8.60346441668451 0.0034891012134067737
2.395483018666660080e-01 9.547716114208066 0.0034891012134067737
2.648458762461476379e-01 10.59560179277617 0.0034891012134067737
2.914251994913120147e-01 11.758495540521581 0.0034891012134067737
3.191702068891609234e-01 13.049019780144016 0.0034891012134067737
3.479468326308048365e-01 14.481182276745331 0.0034891012134067737
3.776053769455857134e-01 16.070528182616385 0.0034891012134067737
4.079831948081533710e-01 17.834308769319094 0.0034891012134067737
4.389076256290111444e-01 19.791668678535572 0.0034891012134067737
4.701990374236417192e-01 21.96385372416547 0.0034891012134067737
5.016739137114841762e-01 24.37444150122222 0.0034891012134067737
5.331478867813662648e-01 27.04959730463137 0.0034891012134067737
5.644386438787424298e-01 30.01835813575592 0.0034891012134067737
5.953686176625647697e-01 33.31294787934677 0.0034891012134067737
6.257674147723261138e-01 36.96912707195032 0.0034891012134067737
6.554739340280469895e-01 41.0265810582719 0.0034891012134067737
6.843381443009844967e-01 45.52935074866948 0.0034891012134067737
7.122225189339860263e-01 50.526310653356795 0.0034891012134067737
7.390031523407449843e-01 56.07169938205458 0.0034891012134067737
7.645705868021092089e-01 62.22570836730231 0.0034891012134067737
7.888304074918000008e-01 69.0551352016233 0.0034891012134067737
8.117660450826057472e-01 76.63410868007462 0.0034891012134067737
8.332866520233453977e-01 85.04489341802686 0.0034891012134067737
8.533188488100603708e-01 94.37878277775391 0.0034891012134067737
8.718293917995496578e-01 104.73708979594508 0.0034891012134067737
8.888003923045380006e-01 116.23224686798542 0.0034891012134067737
9.042292932005082662e-01 128.9890261253308 0.0034891012134067737
9.181287335016206086e-01 143.14589375234786 0.0034891012134067737
9.305261945207667917e-01 158.85651294280527 0.0034891012134067737
9.414633166966599465e-01 176.2914118095948 0.0034891012134067737
9.509947382474568389e-01 195.63983435170647 0.0034891012134067737
9.591863326661199673e-01 217.11179456945052 0.0034891012134067737
9.661127532732591838e-01 240.9403560239527 0.0034891012134067737
9.718542764892864616e-01 267.38416158399497 0.0034891012134067737
9.764930416495711807e-01 296.73024081888724 0.0034891012134067737
9.801089272014965603e-01 329.2971255097155 0.0034891012134067737
9.827754415488788586e-01 365.43830709572546 0.0034891012134067737
9.916767058229417620e-01 405.54607358408276 0.0034891012134067737
1.000079179125431761e+00 450.05576757004974 0.0034891012134067737
1.006441904264651965e+00 499.450511585514 0.0034891012134067737
1.010821185025988500e+00 554.2664520663108 0.0034891012134067737
1.013292792783190066e+00 615.0985788580505 0.0034891012134067737
1.013979319339670004e+00 682.6071834272393 0.0034891012134067737
1.012977482503240934e+00 757.525025877192 0.0034891012134067737
1.010408500379960106e+00 840.6652885618333 0.0034891012134067737
1.006429255946502455e+00 932.9304026284696 0.0034891012134067737
1.006501873246175016e+00 1035.3218432956637 0.0034891012134067737
1.009526069193434461e+00 1148.9510001873086 0.0034891012134067737
1.012717059689450361e+00 1275.051240713013 0.0034891012134067737
1.016234747771427305e+00 1414.991297434576 0.0034891012134067737
1.020240126771367217e+00 1570.2901247293776 0.0034891012134067737
1.024892651076464434e+00 1742.6333860096508 0.0034891012134067737
1.030344573939273367e+00 1933.891750455232 0.0034891012134067737
1.036744998113011462e+00 2146.141197858406 0.0034891012134067737
1.044232424916391677e+00 2381.6855519761607 0.0034891012134067737
1.052928513883834016e+00 2643.0814869741084 0.0034891012134067737
1.062931438656491645e+00 2933.1662783900483 0.0034891012134067737
1.074309954742298290e+00 3255.0885998350564 0.0034891012134067737
1.087099085023541134e+00 3612.3426997094302 0.0034891012134067737
1.101298426093556548e+00 4008.8063288984645 0.0034891012134067737
1.116884594623499538e+00 4448.782831127585 0.0034891012134067737
1.133787927295025755e+00 4937.047852839004 0.0034891012134067737
1.151914134559460123e+00 5478.901179593945 0.0034891012134067737
1.171173608068981409e+00 6080.224261649427 0.0034891012134067737
1.191508084526406552e+00 6747.5440531107 0.0034891012134067737
1.212757175253333486e+00 7488.10385759003 0.0034891012134067737
1.234793944518201458e+00 8309.941949353404 0.0034891012134067737
1.257512229328973552e+00 9221.97882333434 0.0034891012134067737
1.280815725279622619e+00 10234.114021054527 0.0034891012134067737
1.304668553258887531e+00 11357.333583431051 0.0034891012134067737
1.328898220153211129e+00 12603.829296797274 0.0034891012134067737
1.353422437223128050e+00 13987.131026472387 0.0034891012134067737
1.378127236971197878e+00 15522.25357427048 0.0034891012134067737
1.402915621996196460e+00 17225.859653987874 0.0034891012134067737
1.427673558901444650e+00 19116.440753857038 0.0034891012134067737
1.452284476341056063e+00 21214.51784910632 0.0034891012134067737
1.476657835230388738e+00 23542.864143224204 0.0034891012134067737
1.500713945338410404e+00 26126.752255633317 0.0034891012134067737
1.524420735712343156e+00 28994.22853882881 0.0034891012134067737
1.547717303605308681e+00 32176.417502507353 0.0034891012134067737
1.570521934451468704e+00 35707.859649004626 0.0034891012134067737
1.592791151118816861e+00 39626.88638701478 0.0034891012134067737
1.614508202055442654e+00 43976.036093027215 0.0034891012134067737
1.635628939304552887e+00 48802.515836544335 0.0034891012134067737
1.656106121635531281e+00 54158.71378079476 0.0034891012134067737
1.675859970055926906e+00 60102.76782070388 0.0034891012134067737
1.694824829095952223e+00 66699.19663030129 0.0034891012134067737
1.712925281997015992e+00 74019.59996915652 0.0034891012134067737
1.730076513164608309e+00 82143.43584919439 0.0034891012134067737
1.746185656214960247e+00 91158.88299750836 0.0034891012134067737
1.761153766934471676e+00 101163.7979766207 0.0034891012134067737
1.774878153280827098e+00 112266.77735108159 0.0034891012134067737
1.787254907591697473e+00 124588.33642950082 0.0034891012134067737
1.798181120544980471e+00 138262.2173764659 0.0034891012134067737
1.807557281045729214e+00 153436.84089300132 0.0034891012134067737
1.815289008471169252e+00 170276.91722258978 0.0034891012134067737
1.821288859453702003e+00 188965.23396912115 0.0034891012134067737
1.825484991612642105e+00 209704.64013232305 0.0034891012134067737
1.836489651333714557e+00 232720.2478960412 0.0034891012134067737
1.850475201066013486e+00 258261.87606826748 0.0034891012134067737
1.864987584659243192e+00 286606.7616948256 0.0034891012134067737
1.879929274075509804e+00 318062.5692794119 0.0034891012134067737
1.895571336622264402e+00 352970.73027306574 0.0034891012134067737
1.912232985095543958e+00 391710.1490809261 0.0034891012134067737
1.929477727953523347e+00 434701.3158125035 0.0034891012134067737
1.948003049574890788e+00 482410.8704165374 0.0034891012134067737
1.968190431591453571e+00 535356.6677410719 0.0034891012134067737
1.990096633702841844e+00 594113.3984965039 0.0034891012134067737
2.014668764548964042e+00 659318.8271333541 0.0034891012134067737
2.041522015890508523e+00 731680.7143427207 0.0034891012134067737
2.070761959377390937e+00 811984.4993184009 0.0034891012134067737
2.102496888378024398e+00 901101.8251665037 0.0034891012134067737
2.136776980931787140e+00 1000000.0 0.0034891012134067737
2.351554052630428244e-05 0.001 0.003872038781812557
2.584198209060049905e-05 0.0011097524964120721 0.003872038781812557
2.837390145890275451e-05 0.0012315506032928262 0.003872038781812557
3.111882266648209892e-05 0.001366716356462006 0.003872038781812557
3.409695699001920549e-05 0.0015167168884709225 0.003872038781812557
3.730877954155319842e-05 0.0016831803533309566 0.003872038781812557
4.077757160582177028e-05 0.0018679135990207828 0.003872038781812557
4.450559687637774503e-05 0.002072921779595372 0.003872038781812557
4.850368518831560399e-05 0.002300430119772917 0.003872038781812557
5.277964222565049215e-05 0.0025529080682395165 0.003872038781812557
5.733296948421773113e-05 0.002833096101839324 0.003872038781812557
6.218254734954894026e-05 0.0031440354715915 0.003872038781812557
6.731736371567301007e-05 0.0034891012134067737 0.003872038781812557
7.273353103141316106e-05 0.003872038781812557 0.003872038781812557
7.843323502555157780e-05 0.004297004704320844 0.003872038781812557
8.440805489318900241e-05 0.004768611697714469 0.003872038781812557
9.065194506940605756e-05 0.005291978735958442 0.003872038781812557
9.715145457630555801e-05 0.005872786613189483 0.003872038781812557
1.038894164425186741e-04 0.00651733960488242 0.003872038781812557
1.108567432818743600e-04 0.007232633896483534 0.003872038781812557
1.180381971977932345e-04 0.008026433522257174 0.003872038781812557
1.254236122612872645e-04 0.00890735463861044 0.003872038781812557
1.329902058788501405e-04 0.009884959046625586 0.003872038781812557
1.407328115595572889e-04 0.010969857978923836 0.003872038781812557
1.486454638709682049e-04 0.012173827277396614 0.003872038781812557
1.567216089876393619e-04 0.013509935211980273 0.003872038781812557
1.649617527993128038e-04 0.014992684327860457 0.003872038781812557
1.733833571619853339e-04 0.01663816886076129 0.003872038781812557
1.820019898094460702e-04 0.018464249428955443 0.003872038781812557
1.908405702665784073e-04 0.020490746898158472 0.003872038781812557
1.999438839212194828e-04 0.022739657523579287 0.003872038781812557
2.093652173088949306e-04 0.02523539170434766 0.003872038781812557
2.191680815918035713e-04 0.02800503894183631 0.003872038781812557
2.294412778602853049e-04 0.03107866187782014 0.003872038781812557
2.402911749708106610e-04 0.03448962260405758 0.003872038781812557
2.518487710337305062e-04 0.038274944785163134 0.003872038781812557
2.642708491972074964e-04 0.04247571552536898 0.003872038781812557
2.777480328515575451e-04 0.047137531341167244 0.003872038781812557
2.925159562455262037e-04 0.05231099308056263 0.003872038781812557
3.088509934715278618e-04 0.05805225516094899 0.003872038781812557
3.270907556077493712e-04 0.06442363508721373 0.003872038781812557
3.476438560262798817e-04 0.07149428986597581 0.003872038781812557
3.709999058408754028e-04 0.07934096665797492 0.003872038781812557
3.977509193028297071e-04 0.08804883581643465 0.003872038781812557
4.286149310461204219e-04 0.09771241535346502 0.003872038781812557
4.644548728598464084e-04 0.1084365968689611 0.003872038781812557
5.063164749035292981e-04 0.12033778407775893 0.003872038781812557
5.554631695741673886e-04 0.13354515629298988 0.003872038781812557
6.134255386164726197e-04 0.14820207057988585 0.003872038781812557
6.820472941540935228e-04 0.16446761779946645 0.003872038781812557
7.635632571339353268e-04 0.18251834943190443 0.003872038781812557
8.606700657396780356e-04 0.20255019392306664 0.003872038781812557
9.766224950241433281e-04 0.22478058335487253 0.003872038781812557
1.115347264070566452e-03 0.24945081352303167 0.003872038781812557
1.281575328804517543e-03 0.27682866303920667 0.003872038781812557
1.480997359367948333e-03 0.3072112998861759 0.003872038781812557
1.720453330107563506e-03 0.34092850697468147 0.003872038781812557
2.008146791398391414e-03 0.3783462617131929 0.003872038781812557
2.353894867158709461e-03 0.419870708444391 0.003872038781812557
2.769421717198129653e-03 0.4659525668664682 0.003872038781812557
3.268694954967617944e-03 0.517092024289676 0.003872038781812557
3.868298100082375596e-03 0.5738441648302398 0.003872038781812557
4.587861267304783712e-03 0.6368249944718586 0.003872038781812557
5.517537364374668768e-03 0.7067181273927491 0.003872038781812557
6.645531351487515836e-03 0.7842822061337682 0.003872038781812557
7.999408463827734420e-03 0.8703591361485166 0.003872038781812557
9.619925616012469857e-03 0.9658832241158708 0.003872038781812557
1.155383560792139913e-02 1.0718913192051276 0.003872038781812557
1.385437425823598558e-02 1.1895340673703196 0.003872038781812557
1.658166174675175519e-02 1.3200884008314182 0.003872038781812557
1.980299142398688622e-02 1.4649713983072863 0.003872038781812557
2.359294448135608804e-02 1.625755666443795 0.003872038781812557
2.803327959921564014e-02 1.8041864093920719 0.003872038781812557
3.321254566323159074e-02 2.0022003718155843 0.003872038781812557
3.922537476565738507e-02 2.2219468609395236 0.003872038781812557
4.617139140279314519e-02 2.4658110758226037 0.003872038781812557
5.415372267680920032e-02 2.736439997074672 0.003872038781812557
6.327708773950203869e-02 3.0367711180354604 0.003872038781812557
7.364549446242399378e-02 3.370064329271928 0.003872038781812557
8.535956131348204634e-02 3.739937302478798 0.003872038781812557
9.851355985899938605e-02 4.150404757850477 0.003872038781812557
1.131922751117951792e-01 4.605922041145108 0.003872038781812557
1.294678089372852392e-01 5.1114334834401705 0.003872038781812557
1.473964853022365351e-01 5.672426068491977 0.003872038781812557
1.670160031912193976e-01 6.294988990221888 0.003872038781812557
1.883429950007920739e-01 6.985879746785249 0.003872038781812557
2.113711174932712267e-01 7.752597488629465 0.003872038781812557
2.360697769347158970e-01 8.60346441668451 0.003872038781812557
2.623835541181422371e-01 9.547716114208066 0.003872038781812557
2.902323509775271981e-01 10.59560179277617 0.003872038781812557
3.195122407289789912e-01 11.758495540521581 0.003872038781812557
3.500969763573528182e-01 13.049019780144016 0.003872038781812557
3.818400709156822836e-01 14.481182276745331 0.003872038781812557
4.145773625532667150e-01 16.070528182616385 0.003872038781812557
4.481299560363264933e-01 17.834308769319094 0.003872038781812557
4.823074319866627602e-01 19.791668678535572 0.003872038781812557
5.169112157039302824e-01 21.96385372416547 0.003872038781812557
5.517380121297867923e-01 24.37444150122222 0.003872038781812557
5.865831863004047353e-01 27.04959730463137 0.003872038781812557
6.212440246723488491e-01 30.01835813575592 0.003872038781812557
6.555227691564563530e-01 33.31294787934677 0.003872038781812557
6.892293671806920541e-01 36.96912707195032 0.003872038781812557
7.221838850899385820e-01 41.0265810582719 0.003872038781812557
7.542185420847941080e-01 45.52935074866948 0.003872038781812557
7.851793701723972507e-01 50.526310653356795 0.003872038781812557
8.149275039308699897e-01 56.07169938205458 0.003872038781812557
8.433401520667423990e-01 62.22570836730231 0.003872038781812557
8.703112959324932341e-01 69.0551352016233 0.003872038781812557
8.958304057494329564e-01 76.63410868007462 0.003872038781812557
9.197766639351454554e-01 85.04489341802686 0.003872038781812557
9.420776793314500352e-01 94.37878277775391 0.003872038781812557
9.626958348128064058e-01 104.73708979594508 0.003872038781812557
9.816106823223467170e-01 116.23224686798542 0.003872038781812557
9.988189018549723519e-01 128.9890261253308 0.003872038781812557
1.014334132404908884e+00 143.14589375234786 0.003872038781812557
1.028186560978575415e+00 158.85651294280527 0.003872038781812557
1.040422145578736579e+00 176.2914118095948 0.003872038781812557
1.051101309493914782e+00 195.63983435170647 0.003872038781812557
1.060296970262511351e+00 217.11179456945052 0.003872038781812557
1.068091810033979128e+00 240.9403560239527 0.003872038781812557
1.074574768653630219e+00 267.38416158399497 0.003872038781812557
1.079836864854258671e+00 296.73024081888724 0.003872038781812557
1.083966625603794975e+00 329.2971255097155 0.003872038781812557
1.087045527851207893e+00 365.43830709572546 0.003872038781812557
1.097005066051506494e+00 405.54607358408276 0.003872038781812557
1.106437799728303251e+00 450.05576757004974 0.003872038781812557
1.113616475813498319e+00 499.450511585514 0.003872038781812557
1.118602238187629938e+00 554.2664520663108 0.003872038781812557
1.121477717132330909e+00 615.0985788580505 0.003872038781812557
1.122371049025547185e+00 682.6071834272393 0.003872038781812557
1.121400508053162159e+00 757.525025877192 0.003872038781812557
1.118692637086896591e+00 840.6652885618333 0.003872038781812557
1.114419747759804569e+00 932.9304026284696 0.003872038781812557
1.112865126187859266e+00 1035.3218432956637 0.003872038781812557
1.116107701399576380e+00 1148.9510001873086 0.003872038781812557
1.119516848050897684e+00 1275.051240713013 0.003872038781812557
1.123270757475918646e+00 1414.991297434576 0.003872038781812557
1.127551819761562601e+00 1570.2901247293776 0.003872038781812557
1.132533174533621567e+00 1742.6333860096508 0.003872038781812557
1.138388096856809861e+00 1933.891750455232 0.003872038781812557
1.145283767433379785e+00 2146.141197858406 0.003872038781812557
1.153375509133946375e+00 2381.6855519761607 0.003872038781812557
1.162799747560520069e+00 2643.0814869741084 0.003872038781812557
1.173666524435115210e+00 2933.1662783900483 0.003872038781812557
1.186052780244596594e+00 3255.0885998350564 0.003872038781812557
1.199997574780881759e+00 3612.3426997094302 0.003872038781812557
1.215500151036350340e+00 4008.8063288984645 0.003872038781812557
1.232535823383030804e+00 4448.782831127585 0.003872038781812557
1.251022036914503310e+00 4937.047852839004 0.003872038781812557
1.270854792138089051e+00 5478.901179593945 0.003872038781812557
1.291935985223885641e+00 6080.224261649427 0.003872038781812557
1.314191095464031012e+00 6747.5440531107 0.003872038781812557
1.337448549249709684e+00 7488.10385759003 0.003872038781812557
1.361563864198905627e+00 8309.941949353404 0.003872038781812557
1.386418655920887533e+00 9221.97882333434 0.003872038781812557
1.411904654225332179e+00 10234.114021054527 0.003872038781812557
1.437985815126350042e+00 11357.333583431051 0.003872038781812557
1.464470977030527310e+00 12603.829296797274 0.003872038781812557
1.491273694067246636e+00 13987.131026472387 0.003872038781812557
1.518266249382832500e+00 15522.25357427048 0.003872038781812557
1.545344340407351469e+00 17225.859653987874 0.003872038781812557
1.572389755699651337e+00 19116.440753857038 0.003872038781812557
1.599274614614798695e+00 21214.51784910632 0.003872038781812557
1.625901482859134717e+00 23542.864143224204 0.003872038781812557
1.652187937944649798e+00 26126.752255633317 0.003872038781812557
1.678088010727334378e+00 28994.22853882881 0.003872038781812557
1.703543401063087881e+00 32176.417502507353 0.003872038781812557
1.728458441893149899e+00 35707.859649004626 0.003872038781812557
1.752781173484409871e+00 39626.88638701478 0.003872038781812557
1.776490662884256722e+00 43976.036093027215 0.003872038781812557
1.799526513504646097e+00 48802.515836544335 0.003872038781812557
1.821832924698405964e+00 54158.71378079476 0.003872038781812557
1.843314684563652772e+00 60102.76782070388 0.003872038781812557
1.863892723220519354e+00 66699.19663030129 0.003872038781812557
1.883477663827267667e+00 74019.59996915652 0.003872038781812557
1.901970656955115579e+00 82143.43584919439 0.003872038781812557
1.919264975048945221e+00 91158.88299750836 0.003872038781812557
1.935248148673049284e+00 101163.7979766207 0.003872038781812557
1.949804641925385829e+00 112266.77735108159 0.003872038781812557
1.962818284391902424e+00 124588.33642950082 0.003872038781812557
1.974174952061309218e+00 138262.2173764659 0.003872038781812557
1.983764627518707524e+00 153436.84089300132 0.003872038781812557
1.991483233216271076e+00 170276.91722258978 0.003872038781812557
1.997234300016705433e+00 188965.23396912115 0.003872038781812557
2.000938976503964462e+00 209704.64013232305 0.003872038781812557
2.011924858906557478e+00 232720.2478960412 0.003872038781812557
2.026392715247402165e+00 258261.87606826748 0.003872038781812557
2.041088910413149549e+00 286606.7616948256 0.003872038781812557
2.056146857659561178e+00 318062.5692794119 0.003872038781812557
2.071902788446583710e+00 352970.73027306574 0.003872038781812557
2.088516314600522783e+00 391710.1490809261 0.003872038781812557
2.105637968507202640e+00 434701.3158125035 0.003872038781812557
2.124044579925200349e+00 482410.8704165374 0.003872038781812557
2.144014833016979260e+00 535356.6677410719 0.003872038781812557
2.165617211312561796e+00 594113.3984965039 0.003872038781812557
2.189819602091027662e+00 659318.8271333541 0.003872038781812557
2.216210473601196274e+00 731680.7143427207 0.003872038781812557
2.244832180298956370e+00 811984.4993184009 0.003872038781812557
2.275751051868415864e+00 901101.8251665037 0.003872038781812557
2.308968640554031282e+00 1000000.0 0.003872038781812557
2.387832943149879427e-05 0.001 0.004297004704320844
2.626282162354682723e-05 0.0011097524964120721 0.004297004704320844
2.886254522245457562e-05 0.0012315506032928262 0.004297004704320844
3.168582562396327236e-05 0.001366716356462006 0.004297004704320844
3.474494331935912007e-05 0.0015167168884709225 0.004297004704320844
3.806458563971180822e-05 0.0016831803533309566 0.004297004704320844
4.164586942586523741e-05 0.0018679135990207828 0.004297004704320844
4.551154301403142994e-05 0.002072921779595372 0.004297004704320844
4.966108348516499327e-05 0.002300430119772917 0.004297004704320844
5.411512411969034836e-05 0.0025529080682395165 0.004297004704320844
5.887405257631825745e-05 0.002833096101839324 0.004297004704320844
6.394545156238072082e-05 0.0031440354715915 0.004297004704320844
6.933884332819633095e-05 0.0034891012134067737 0.004297004704320844
7.504630096511900991e-05 0.003872038781812557 0.004297004704320844
8.107279241020982203e-05 0.004297004704320844 0.004297004704320844
8.741343726903236873e-05 0.004768611697714469 0.004297004704320844
9.405747105941407503e-05 0.005291978735958442 0.004297004704320844
1.009988690128995340e-04 0.005872786613189483 0.004297004704320844
1.082244812535830314e-04 0.00651733960488242 0.004297004704320844
1.157246067998456731e-04 0.007232633896483534 0.004297004704320844
1.234835056342248078e-04 0.008026433522257174 0.004297004704320844
1.314830215780380231e-04 0.00890735463861044 0.004297004704320844
1.397108698978226685e-04 0.009884959046625586 0.004297004704320844
1.481585707730514491e-04 0.010969857978923836 0.004297004704320844
1.568142647618510268e-04 0.012173827277396614 0.004297004704320844
1.656774973835237511e-04 0.013509935211980273 0.004297004704320844
1.747447149644581945e-04 0.014992684327860457 0.004297004704320844
1.840261386593364029e-04 0.01663816886076129 0.004297004704320844
1.935380115312582778e-04 0.018464249428955443 0.004297004704320844
2.033084335356927772e-04 0.020490746898158472 0.004297004704320844
2.133775878727852554e-04 0.022739657523579287 0.004297004704320844
2.238009756041627421e-04 0.02523539170434766 0.004297004704320844
2.346492492445163521e-04 0.02800503894183631 0.004297004704320844
2.460093119626712401e-04 0.03107866187782014 0.004297004704320844
2.579942720915193426e-04 0.03448962260405758 0.004297004704320844
2.707464130465195534e-04 0.038274944785163134 0.004297004704320844
2.844323344711400105e-04 0.04247571552536898 0.004297004704320844
2.992575810158342245e-04 0.047137531341167244 0.004297004704320844
3.154768300455252869e-04 0.05231099308056263 0.004297004704320844
3.333861145579465396e-04 0.05805225516094899 0.004297004704320844
3.533549750458331415e-04 0.06442363508721373 0.004297004704320844
3.758269356436983182e-04 0.07149428986597581 0.004297004704320844
4.013295646156867435e-04 0.07934096665797492 0.004297004704320844
4.305101970284041677e-04 0.08804883581643465 0.004297004704320844
4.641477653897369817e-04 0.09771241535346502 0.004297004704320844
5.031829638797443794e-04 0.1084365968689611 0.004297004704320844
5.487542285476589184e-04 0.12033778407775893 0.004297004704320844
6.022368206253837526e-04 0.13354515629298988 0.004297004704320844
6.652943876643252052e-04 0.14820207057988585 0.004297004704320844
7.399428438556669273e-04 0.16446761779946645 0.004297004704320844
8.286114936576865998e-04 0.18251834943190443 0.004297004704320844
9.342394211740044294e-04 0.20255019392306664 0.004297004704320844
1.060377290293168127e-03 0.22478058335487253 0.004297004704320844
1.211301234776155896e-03 0.24945081352303167 0.004297004704320844
1.392171196695620502e-03 0.27682866303920667 0.004297004704320844
1.609195304689877174e-03 0.3072112998861759 0.004297004704320844
1.869830314990129309e-03 0.34092850697468147 0.004297004704320844
2.183026261395308847e-03 0.3783462617131929 0.004297004704320844
2.559494311311967790e-03 0.419870708444391 0.004297004704320844
3.012032414693938467e-03 0.4659525668664682 0.004297004704320844
3.555884262592679413e-03 0.517092024289676 0.004297004704320844
4.209156732924511368e-03 0.5738441648302398 0.004297004704320844
4.993291803612819046e-03 0.6368249944718586 0.004297004704320844
5.981903551220941508e-03 0.7067181273927491 0.004297004704320844
7.205894921416068459e-03 0.7842822061337682 0.004297004704320844
8.675362071625824026e-03 0.8703591361485166 0.004297004704320844
1.043471397493147407e-02 0.9658832241158708 0.004297004704320844
1.253492858582551731e-02 1.0718913192051276 0.004297004704320844
1.503409457089405210e-02 1.1895340673703196 0.004297004704320844
1.799787448828226583e-02 1.3200884008314182 0.004297004704320844
2.149983154337201108e-02 1.4649713983072863 0.004297004704320844
2.562157869333909002e-02 1.625755666443795 0.004297004704320844
3.045269307643487175e-02 1.8041864093920719 0.004297004704320844
3.609031973032370000e-02 2.0022003718155843 0.004297004704320844
4.263843018118711192e-02 2.2219468609395236 0.004297004704320844
5.020666325528244656e-02 2.4658110758226037 0.004297004704320844
5.890873407064883827e-02 2.736439997074672 0.004297004704320844
6.886037334971478741e-02 3.0367711180354604 0.004297004704320844
8.017682487263243230e-02 3.370064329271928 0.004297004704320844
9.296993798448914548e-02 3.739937302478798 0.004297004704320844
1.073449245642378869e-01 4.150404757850477 0.004297004704320844
1.233969142118197110e-01 4.605922041145108 0.004297004704320844
1.412074226705538893e-01 5.1114334834401705 0.004297004704320844
1.608409063182085208e-01 5.672426068491977 0.004297004704320844
1.823415836082623587e-01 6.294988990221888 0.004297004704320844
2.057306685697674331e-01 6.985879746785249 0.004297004704320844
2.310041871984518103e-01 7.752597488629465 0.004297004704320844
2.581314678736461032e-01 8.60346441668451 0.004297004704320844
2.870544060551259435e-01 9.547716114208066 0.004297004704320844
3.176875153030443988e-01 10.59560179277617 0.004297004704320844
3.499187646334868673e-01 11.758495540521581 0.004297004704320844
3.836111447298390931e-01 13.049019780144016 0.004297004704320844
4.186048833545814585e-01 14.481182276745331 0.004297004704320844
4.547202149178785624e-01 16.070528182616385 0.004297004704320844
4.917605855670836856e-01 17.834308769319094 0.004297004704320844
5.295161683105914507e-01 19.791668678535572 0.004297004704320844
5.677675922184434176e-01 21.96385372416547 0.004297004704320844
6.062897475398690839e-01 24.37444150122222 0.004297004704320844
6.448555662742848638e-01 27.04959730463137 0.004297004704320844
6.832396747858268116e-01 30.01835813575592 0.004297004704320844
7.212218186379325546e-01 33.31294787934677 0.004297004704320844
7.585899814675209907e-01 36.96912707195032 0.004297004704320844
7.951431328333840032e-01 41.0265810582719 0.004297004704320844
8.306935654244459455e-01 45.52935074866948 0.004297004704320844
8.650688083081229385e-01 50.526310653356795 0.004297004704320844
8.981131295359077171e-01 56.07169938205458 0.004297004704320844
9.296886753781242740e-01 62.22570836730231 0.004297004704320844
9.596762897420020311e-01 69.0551352016233 0.004297004704320844
9.880738209530603999e-01 76.63410868007462 0.004297004704320844
1.014722937383998769e+00 85.04489341802686 0.004297004704320844
1.039554250843331529e+00 94.37878277775391 0.004297004704320844
1.062525123948123484e+00 104.73708979594508 0.004297004704320844
1.083612126226482175e+00 116.23224686798542 0.004297004704320844
1.102810972179301796e+00 128.9890261253308 0.004297004704320844
1.120136310804221047e+00 143.14589375234786 0.004297004704320844
1.135621250659083703e+00 158.85651294280527 0.004297004704320844
1.149316470614194063e+00 176.2914118095948 0.004297004704320844
1.161288753908976012e+00 195.63983435170647 0.004297004704320844
1.171618787183950516e+00 217.11179456945052 0.004297004704320844
1.180398117150119663e+00 240.9403560239527 0.004297004704320844
1.187725256664929230e+00 267.38416158399497 0.004297004704320844
1.193701050763079419e+00 296.73024081888724 0.004297004704320844
1.198423599068672685e+00 329.2971255097155 0.004297004704320844
1.201983200620953207e+00 365.43830709572546 0.004297004704320844
1.213131416964481346e+00 405.54607358408276 0.004297004704320844
1.223727772799551916e+00 450.05576757004974 0.004297004704320844
1.231834304150390524e+00 499.450511585514 0.004297004704320844
1.237517274044726001e+00 554.2664520663108 0.004297004704320844
1.240866651025275491e+00 615.0985788580505 0.004297004704320844
1.242015253701321154e+00 682.6071834272393 0.004297004704320844
1.241107282706749526e+00 757.525025877192 0.004297004704320844
1.238273699285812102e+00 840.6652885618333 0.004297004704320844
1.233703585597944574e+00 932.9304026284696 0.004297004704320844
1.230102633089554365e+00 1035.3218432956637 0.004297004704320844
1.233569155963283093e+00 1148.9510001873086 0.004297004704320844
1.237200497272076261e+00 1275.051240713013 0.004297004704320844
1.241195861825002300e+00 1414.991297434576 0.004297004704320844
1.245752785379294458e+00 1570.2901247293776 0.004297004704320844
1.251067990365707372e+00 1742.6333860096508 0.004297004704320844
1.257335759130235653e+00 1933.891750455232 0.004297004704320844
1.264743621410472363e+00 2146.141197858406 0.004297004704320844
1.273465905247352703e+00 2381.6855519761607 0.004297004704320844
1.283655753163610802e+00 2643.0814869741084 0.004297004704320844
1.295436677195368924e+00 2933.1662783900483 0.004297004704320844
1.308894990591950247e+00 3255.0885998350564 0.004297004704320844
1.324074450429973959e+00 3612.3426997094302 0.004297004704320844
1.340974061385858285e+00 4008.8063288984645 0.004297004704320844
1.359568180174969054e+00 4448.782831127585 0.004297004704320844
1.379759202624564418e+00 4937.047852839004 0.004297004704320844
1.401432733301693156e+00 5478.901179593945 0.004297004704320844
1.424481787406997935e+00 6080.224261649427 0.004297004704320844
1.448812161127081666e+00 6747.5440531107 0.004297004704320844
1.474241351857380478e+00 7488.10385759003 0.004297004704320844
1.500604948101203595e+00 8309.941949353404 0.004297004704320844
1.527771095991391270e+00 9221.97882333434 0.004297004704320844
1.555618168195306961e+00 10234.114021054527 0.004297004704320844
1.584110718947427721e+00 11357.333583431051 0.004297004704320844
1.613036955168689390e+00 12603.829296797274 0.004297004704320844
1.642306655140292282e+00 13987.131026472387 0.004297004704320844
1.671776469127940645e+00 15522.25357427048 0.004297004704320844
1.701334340876317297e+00 17225.859653987874 0.004297004704320844
1.730858539984424294e+00 19116.440753857038 0.004297004704320844
1.760208433471620815e+00 21214.51784910632 0.004297004704320844
1.789278865616218184e+00 23542.864143224204 0.004297004704320844
1.817985339808283474e+00 26126.752255633317 0.004297004704320844
1.846262466481749964e+00 28994.22853882881 0.004297004704320844
1.874057369994383215e+00 32176.417502507353 0.004297004704320844
1.901256932917482878e+00 35707.859649004626 0.004297004704320844
1.927798774009370941e+00 39626.88638701478 0.004297004704320844
1.953656586533593309e+00 43976.036093027215 0.004297004704320844
1.978749993153979370e+00 48802.515836544335 0.004297004704320844
2.003013131590511975e+00 54158.71378079476 0.004297004704320844
2.026332811035771009e+00 60102.76782070388 0.004297004704320844
2.048614394321567111e+00 66699.19663030129 0.004297004704320844
2.069752623138790160e+00 74019.59996915652 0.004297004704320844
2.089632828946313303e+00 82143.43584919439 0.004297004704320844
2.108132826004681437e+00 91158.88299750836 0.004297004704320844
2.125125374630044917e+00 101163.7979766207 0.004297004704320844
2.140480925927787492e+00 112266.77735108159 0.004297004704320844
2.154070213289382529e+00 124588.33642950082 0.004297004704320844
2.165766879990332683e+00 138262.2173764659 0.004297004704320844
2.175449733509292383e+00 153436.84089300132 0.004297004704320844
2.183004398468644247e+00 170276.91722258978 0.004297004704320844
2.188324737743597481e+00 188965.23396912115 0.004297004704320844
2.191324616792722946e+00 209704.64013232305 0.004297004704320844
2.202301038873554884e+00 232720.2478960412 0.004297004704320844
2.216889572558644605e+00 258261.87606826748 0.004297004704320844
2.231563590328099256e+00 286606.7616948256 0.004297004704320844
2.246509147285618901e+00 318062.5692794119 0.004297004704320844
2.262128763180833335e+00 352970.73027306574 0.004297004704320844
2.278406926913359332e+00 391710.1490809261 0.004297004704320844
2.295090897367298766e+00 434701.3158125035 0.004297004704320844
2.313043327065098520e+00 482410.8704165374 0.004297004704320844
2.332416505959267194e+00 535356.6677410719 0.004297004704320844
2.353293507144490260e+00 594113.3984965039 0.004297004704320844
2.376654179728372007e+00 659318.8271333541 0.004297004704320844
2.402068051304641294e+00 731680.7143427207 0.004297004704320844
2.429498165854884650e+00 811984.4993184009 0.004297004704320844
2.458964884825051378e+00 901101.8251665037 0.004297004704320844
2.490413124360804087e+00 1000000.0 0.004297004704320844
2.426111861699453302e-05 0.001 0.004768611697714469
2.669892529819600210e-05 0.0011097524964120721 0.004768611697714469
2.936020774164819084e-05 0.0012315506032928262 0.004768611697714469
3.225982429609775936e-05 0.001366716356462006 0.004768611697714469
3.540775304039789622e-05 0.0015167168884709225 0.004768611697714469
3.882599385703876938e-05 0.0016831803533309566 0.004768611697714469
4.252307985775761974e-05 0.0018679135990207828 0.004768611697714469
4.651882953466671047e-05 0.002072921779595372 0.004768611697714469
5.082667019947397923e-05 0.002300430119772917 0.004768611697714469
5.545182935198696974e-05 0.0025529080682395165 0.004768611697714469
6.041280735047085048e-05 0.002833096101839324 0.004768611697714469
6.571294147600372176e-05 0.0031440354715915 0.004768611697714469
7.136128030804570583e-05 0.0034891012134067737 0.004768611697714469
7.736047688859826351e-05 0.003872038781812557 0.004768611697714469
8.371343116171198152e-05 0.004297004704320844 0.004768611697714469
9.041644508113722532e-05 0.004768611697714469 0.004768611697714469
9.746745984280899317e-05 0.005291978735958442 0.004768611697714469
1.048591714871584512e-04 0.005872786613189483 0.004768611697714469
1.125820894667637370e-04 0.00651733960488242 0.004768611697714469
1.206212407319056648e-04 0.007232633896483534 0.004768611697714469
1.289673204157660094e-04 0.008026433522257174 0.004768611697714469
1.376066862995980133e-04 0.00890735463861044 0.004768611697714469
1.465194460747462439e-04 0.009884959046625586 0.004768611697714469
1.557033733763291594e-04 0.010969857978923836 0.004768611697714469
1.651373262867800260e-04 0.012173827277396614 0.004768611697714469
1.748235208937929460e-04 0.013509935211980273 0.004768611697714469
1.847592868756649579e-04 0.014992684327860457 0.004768611697714469
1.949519743076085887e-04 0.01663816886076129 0.004768611697714469
2.054160093139745181e-04 0.018464249428955443 0.004768611697714469
2.161810082304455635e-04 0.020490746898158472 0.004768611697714469
2.272845494911403209e-04 0.022739657523579287 0.004768611697714469
2.387843426365790446e-04 0.02523539170434766 0.004768611697714469
2.507518814596555496e-04 0.02800503894183631 0.004768611697714469
2.632804586363166554e-04 0.03107866187782014 0.004768611697714469
2.764905623813078135e-04 0.03448962260405758 0.004768611697714469
2.905298521235580040e-04 0.038274944785163134 0.004768611697714469
3.055755429526300004e-04 0.04247571552536898 0.004768611697714469
3.218536876954168169e-04 0.047137531341167244 0.004768611697714469
3.396296434470562537e-04 0.05231099308056263 0.004768611697714469
3.592323029635587734e-04 0.05805225516094899 0.004768611697714469
3.810575206195810499e-04 0.06442363508721373 0.004768611697714469
4.055798783234658661e-04 0.07149428986597581 0.004768611697714469
4.333792289070138534e-04 0.07934096665797492 0.004768611697714469
4.651549503842117165e-04 0.08804883581643465 0.004768611697714469
5.017524662978323268e-04 0.09771241535346502 0.004768611697714469
5.441928276293921942e-04 0.1084365968689611 0.004768611697714469
5.937137898976693534e-04 0.12033778407775893 0.004768611697714469
6.518105164917422333e-04 0.13354515629298988 0.004768611697714469
7.202936982745726004e-04 0.14820207057988585 0.004768611697714469
8.013528990765343262e-04 0.16446761779946645 0.004768611697714469
8.976328128479498522e-04 0.18251834943190443 0.004768611697714469
1.012331234263703699e-03 0.20255019392306664 0.004768611697714469
1.149309141280727836e-03 0.22478058335487253 0.004768611697714469
1.313224796506844627e-03 0.24945081352303167 0.004768611697714469
1.509693766481012226e-03 0.27682866303920667 0.004768611697714469
1.745474264567832383e-03 0.3072112998861759 0.004768611697714469
2.028690701610335895e-03 0.34092850697468147 0.004768611697714469
2.369087151296139001e-03 0.3783462617131929 0.004768611697714469
2.778338752062262714e-03 0.419870708444391 0.004768611697714469
3.270386645019187927e-03 0.4659525668664682 0.004768611697714469
3.861849108336057237e-03 0.517092024289676 0.004768611697714469
4.572472680825519394e-03 0.5738441648302398 0.004768611697714469
5.425638151800424649e-03 0.6368249944718586 0.004768611697714469
6.472712976620016018e-03 0.7067181273927491 0.004768611697714469
7.798332831479490128e-03 0.7842822061337682 0.004768611697714469
9.390240651860497223e-03 0.8703591361485166 0.004768611697714469
1.129674334369078562e-02 0.9658832241158708 0.004768611697714469
1.357333916229270208e-02 1.0718913192051276 0.004768611697714469
1.628331789649177519e-02 1.1895340673703196 0.004768611697714469
1.949828553427731745e-02 1.3200884008314182 0.004768611697714469
2.329854781993262805e-02 1.4649713983072863 0.004768611697714469
2.777330057654202322e-02 1.625755666443795 0.004768611697714469
3.302056178955139337e-02 1.8041864093920719 0.004768611697714469
3.914678801372118572e-02 2.0022003718155843 0.004768611697714469
4.626608808637006770e-02 2.2219468609395236 0.004768611697714469
5.449901438357519778e-02 2.4658110758226037 0.004768611697714469
6.397085545430812592e-02 2.736439997074672 0.004768611697714469
7.480942496370701633e-02 3.0367711180354604 0.004768611697714469
8.714235233010325654e-02 3.370064329271928 0.004768611697714469
1.010939297968651007e-01 3.739937302478798 0.004768611697714469
1.167815691868206163e-01 4.150404757850477 0.004768611697714469
1.343120162393398043e-01 4.605922041145108 0.004768611697714469
1.537774565519940684e-01 5.1114334834401705 0.004768611697714469
1.752516923207471378e-01 5.672426068491977 0.004768611697714469
1.987865798348660284e-01 6.294988990221888 0.004768611697714469
2.244089074572348796e-01 6.985879746785249 0.004768611697714469
2.521178871886376460e-01 7.752597488629465 0.004768611697714469
2.818833784500315298e-01 8.60346441668451 0.004768611697714469
3.136449500522845435e-01 9.547716114208066 0.004768611697714469
3.473118103818960134e-01 10.59560179277617 0.004768611697714469
3.827636014545973131e-01 11.758495540521581 0.004768611697714469
4.198520166355211303e-01 13.049019780144016 0.004768611697714469
4.584031448448572799e-01 14.481182276745331 0.004768611697714469
4.982204441433577546e-01 16.070528182616385 0.004768611697714469
5.390882258996884113e-01 17.834308769319094 0.004768611697714469
5.807755071913316414e-01 19.791668678535572 0.004768611697714469
6.230401191745477130e-01 21.96385372416547 0.004768611697714469
6.656329283911827099e-01 24.37444150122222 0.004768611697714469
7.083020606662943086e-01 27.04959730463137 0.004768611697714469
7.507969925319840643e-01 30.01835813575592 0.004768611697714469
7.928724172493856193e-01 33.31294787934677 0.004768611697714469
8.342917851757689629e-01 36.96912707195032 0.004768611697714469
8.748304343516588588e-01 41.0265810582719 0.004768611697714469
9.142782786028249564e-01 45.52935074866948 0.004768611697714469
9.524420192709870392e-01 50.526310653356795 0.004768611697714469
9.891468958191229621e-01 56.07169938205458 0.004768611697714469
1.024238023008663845e+00 62.22570836730231 0.004768611697714469
1.057587496928813930e+00 69.0551352016233 0.004768611697714469
1.089186072223882196e+00 76.63410868007462 0.004768611697714469
1.118847072634268303e+00 85.04489341802686 0.004768611697714469
1.146500597375669450e+00 94.37878277775391 0.004768611697714469
1.172098233256498423e+00 104.73708979594508 0.004768611697714469
1.195613063178832203e+00 116.23224686798542 0.004768611697714469
1.217039582026408606e+00 128.9890261253308 0.004768611697714469
1.236393436369173759e+00 143.14589375234786 0.004768611697714469
1.253710871021789908e+00 158.85651294280527 0.004768611697714469
1.269047717199529135e+00 176.2914118095948 0.004768611697714469
1.282477739485944568e+00 195.63983435170647 0.004768611697714469
1.294090179857183109e+00 217.11179456945052 0.004768611697714469
1.303986365255581870e+00 240.9403560239527 0.004768611697714469
1.312275385392068783e+00 267.38416158399497 0.004768611697714469
1.319068946285046451e+00 296.73024081888724 0.004768611697714469
1.324475742019750601e+00 329.2971255097155 0.004768611697714469
1.328595843821416933e+00 365.43830709572546 0.004768611697714469
1.341079430150228680e+00 405.54607358408276 0.004768611697714469
1.352990738351030009e+00 450.05576757004974 0.004768611697714469
1.362153074733605918e+00 499.450511585514 0.004768611697714469
1.368638087656238733e+00 554.2664520663108 0.004768611697714469
1.372543567120683150e+00 615.0985788580505 0.004768611697714469
1.374005816705621275e+00 682.6071834272393 0.004768611697714469
1.373200138476200038e+00 757.525025877192 0.004768611697714469
1.370260657401606741e+00 840.6652885618333 0.004768611697714469
1.365394648235477737e+00 932.9304026284696 0.004768611697714469
1.359260374584267295e+00 1035.3218432956637 0.004768611697714469
1.362960572617857080e+00 1148.9510001873086 0.004768611697714469
1.366817158884745087e+00 1275.051240713013 0.004768611697714469
1.371051350809874725e+00 1414.991297434576 0.004768611697714469
1.375883710329968368e+00 1570.2901247293776 0.004768611697714469
1.381534452806939539e+00 1742.6333860096508 0.004768611697714469
1.388221344396573187e+00 1933.891750455232 0.004768611697714469
1.396154832946687074e+00 2146.141197858406 0.004768611697714469
1.405530717033789179e+00 2381.6855519761607 0.004768611697714469
1.416521075298011079e+00 2643.0814869741084 0.004768611697714469
1.429264765927442449e+00 2933.1662783900483 0.004768611697714469
1.443858866612882874e+00 3255.0885998350564 0.004768611697714469
1.460352633997270555e+00 3612.3426997094302 0.004768611697714469
1.478745071213052986e+00 4008.8063288984645 0.004768611697714469
1.499010087924935286e+00 4448.782831127585 0.004768611697714469
1.521032606567444434e+00 4937.047852839004 0.004768611697714469
1.544687213025183636e+00 5478.901179593945 0.004768611697714469
1.569857763682355190e+00 6080.224261649427 0.004768611697714469
1.596426380010287804e+00 6747.5440531107 0.004768611697714469
1.624200211172326602e+00 7488.10385759003 0.004768611697714469
1.652992263053807864e+00 8309.941949353404 0.004768611697714469
1.682655880226385126e+00 9221.97882333434 0.004768611697714469
1.713054541584382084e+00 10234.114021054527 0.004768611697714469
1.744154365253911543e+00 11357.333583431051 0.004768611697714469
1.775720744185229627e+00 12603.829296797274 0.004768611697714469
1.807660188749218744e+00 13987.131026472387 0.004768611697714469
1.839811501194038579e+00 15522.25357427048 0.004768611697714469
1.872054297856271532e+00 17225.859653987874 0.004768611697714469
1.904264116219072100e+00 19116.440753857038 0.004768611697714469
1.936285729115119647e+00 21214.51784910632 0.004768611697714469
1.968005237350089809e+00 23542.864143224204 0.004768611697714469
1.999336227924229048e+00 26126.752255633317 0.004768611697714469
2.030188546447355247e+00 28994.22853882881 0.004768611697714469
2.060516578362035833e+00 32176.417502507353 0.004768611697714469
2.090186102013756653e+00 35707.859649004626 0.004768611697714469
2.119121885076103329e+00 39626.88638701478 0.004768611697714469
2.147290812090181689e+00 43976.036093027215 0.004768611697714469
2.174588278008260378e+00 48802.515836544335 0.004768611697714469
2.200936600889140671e+00 54158.71378079476 0.004768611697714469
2.226201857861465516e+00 60102.76782070388 0.004768611697714469
2.250271466505166629e+00 66699.19663030129 0.004768611697714469
2.273022279728976969e+00 74019.59996915652 0.004768611697714469
2.294322001447453463e+00 82143.43584919439 0.004768611697714469
2.314031402879065613e+00 91158.88299750836 0.004768611697714469
2.332007124718819657e+00 101163.7979766207 0.004768611697714469
2.348104465078169056e+00 112266.77735108159 0.004768611697714469
2.362180208485123778e+00 124588.33642950082 0.004768611697714469
2.374095088887799854e+00 138262.2173764659 0.004768611697714469
2.383715907279326363e+00 153436.84089300132 0.004768611697714469
2.390917369017997451e+00 170276.91722258978 0.004768611697714469
2.395583261278566134e+00 188965.23396912115 0.004768611697714469
2.397619779557131015e+00 209704.64013232305 0.004768611697714469
2.408417130250979810e+00 232720.2478960412 0.004768611697714469
2.422844405732855755e+00 258261.87606826748 0.004768611697714469
2.437238766750678298e+00 286606.7616948256 0.004768611697714469
2.451787762387305669e+00 318062.5692794119 0.004768611697714469
2.466960680061772937e+00 352970.73027306574 0.004768611697714469
2.482552318914165390e+00 391710.1490809261 0.004768611697714469
2.498416725636159352e+00 434701.3158125035 0.004768611697714469
2.515506940548433601e+00 482410.8704165374 0.004768611697714469
2.533824226294301152e+00 535356.6677410719 0.004768611697714469
2.553470858378326103e+00 594113.3984965039 0.004768611697714469
2.575426243849524788e+00 659318.8271333541 0.004768611697714469
2.599252750788969113e+00 731680.7143427207 0.004768611697714469
2.624817073855832295e+00 811984.4993184009 0.004768611697714469
2.652088473713008376e+00 901101.8251665037 0.004768611697714469
2.680951535044691969e+00 1000000.0 0.004768611697714469
2.465124106913096081e-05 0.001 0.005291978735958442
2.714730257230040501e-05 0.0011097524964120721 0.005291978735958442
2.987365375758974735e-05 0.0012315506032928262 0.005291978735958442
3.285276286848450489e-05 0.001366716356462006 0.005291978735958442
3.608181375939381559e-05 0.0015167168884709225 0.005291978735958442
3.960283266385650289e-05 0.0016831803533309566 0.005291978735958442
4.341502436006975789e-05 0.0018679135990207828 0.005291978735958442
4.754764021762071584e-05 0.002072921779595372 0.005291978735958442
5.200407055307254507e-05 0.002300430119772917 0.005291978735958442
5.680412860677982117e-05 0.0025529080682395165 0.005291978735958442
6.196175912790323687e-05 0.002833096101839324 0.005291978735958442
6.749154208539707306e-05 0.0031440354715915 0.005291978735958442
7.339531385518703599e-05 0.0034891012134067737 0.005291978735958442
7.968319848085339172e-05 0.003872038781812557 0.005291978735958442
8.636382184113792202e-05 0.004297004704320844 0.005291978735958442
9.343626982689696872e-05 0.004768611697714469 0.005291978735958442
1.008983670904392452e-04 0.005291978735958442 0.005291978735958442
1.087444933468295491e-04 0.005872786613189483 0.005291978735958442
1.169653843580884905e-04 0.00651733960488242 0.005291978735958442
1.255601323085626627e-04 0.007232633896483534 0.005291978735958442
1.345061299043219755e-04 0.008026433522257174 0.005291978735958442
1.438011931837766615e-04 0.00890735463861044 0.005291978735958442
1.534210687520061705e-04 0.009884959046625586 0.005291978735958442
1.633607494340062619e-04 0.010969857978923836 0.005291978735958442
1.736092941436298337e-04 0.012173827277396614 0.005291978735958442
1.841560337900786622e-04 0.013509935211980273 0.005291978735958442
1.950070310760231278e-04 0.014992684327860457 0.005291978735958442
2.061568935871016214e-04 0.01663816886076129 0.005291978735958442
2.176293998142441030e-04 0.018464249428955443 0.005291978735958442
2.294491705626627669e-04 0.020490746898158472 0.005291978735958442
2.416545596964759612e-04 0.022739657523579287 0.005291978735958442
2.543014384389220665e-04 0.02523539170434766 0.005291978735958442
2.674669800830769282e-04 0.02800503894183631 0.005291978735958442
2.812484365698764426e-04 0.03107866187782014 0.005291978735958442
2.957712768954254908e-04 0.03448962260405758 0.005291978735958442
3.111876562104438264e-04 0.038274944785163134 0.005291978735958442
3.276950600063784731e-04 0.04247571552536898 0.005291978735958442
3.455284095165199812e-04 0.047137531341167244 0.005291978735958442
3.649758801719615408e-04 0.05231099308056263 0.005291978735958442
3.863883280899964019e-04 0.05805225516094899 0.005291978735958442
4.101931252357501499e-04 0.06442363508721373 0.005291978735958442
4.369047406003202230e-04 0.07149428986597581 0.005291978735958442
4.671505510353969972e-04 0.07934096665797492 0.005291978735958442
5.016863884118676585e-04 0.08804883581643465 0.005291978735958442
5.414282756021370803e-04 0.09771241535346502 0.005291978735958442
5.874846244796760745e-04 0.1084365968689611 0.005291978735958442
6.411967896527180156e-04 0.12033778407775893 0.005291978735958442
7.041881387600645425e-04 0.13354515629298988 0.005291978735958442
7.784234914388110703e-04 0.14820207057988585 0.005291978735958442
8.662789285863676863e-04 0.16446761779946645 0.005291978735958442
9.706280809647084258e-04 0.18251834943190443 0.005291978735958442
1.094944009401520183e-03 0.20255019392306664 0.005291978735958442
1.243421828598075115e-03 0.22478058335487253 0.005291978735958442
1.421122478798683567e-03 0.24945081352303167 0.005291978735958442
1.634150264809575539e-03 0.27682866303920667 0.005291978735958442
1.889851056556847431e-03 0.3072112998861759 0.005291978735958442
2.197057816483292524e-03 0.34092850697468147 0.005291978735958442
2.566370193801730849e-03 0.3783462617131929 0.005291978735958442
3.010486537082055630e-03 0.419870708444391 0.005291978735958442
3.544577878264355483e-03 0.4659525668664682 0.005291978735958442
4.186730202353518109e-03 0.517092024289676 0.005291978735958442
4.958439140257966948e-03 0.5738441648302398 0.005291978735958442
5.885168921044182412e-03 0.6368249944718586 0.005291978735958442
6.996978251169361403e-03 0.7067181273927491 0.005291978735958442
8.422149429603406970e-03 0.7842822061337682 0.005291978735958442
1.014323999655524465e-02 0.8703591361485166 0.005291978735958442
1.220509861758240291e-02 0.9658832241158708 0.005291978735958442
1.466803776470224953e-02 1.0718913192051276 0.005291978735958442
1.760090541247261858e-02 1.1895340673703196 0.005291978735958442
2.108166777170490669e-02 1.3200884008314182 0.005291978735958442
2.519785905134813014e-02 1.4649713983072863 0.005291978735958442
3.004682289930352135e-02 1.625755666443795 0.005291978735958442
3.573567301930463680e-02 1.8041864093920719 0.005291978735958442
4.238091766993198201e-02 2.0022003718155843 0.005291978735958442
5.010765826297985254e-02 2.2219468609395236 0.005291978735958442
5.904830626532883014e-02 2.4658110758226037 0.005291978735958442
6.934077845122425809e-02 2.736439997074672 0.005291978735958442
8.112612206840245921e-02 3.0367711180354604 0.005291978735958442
9.454560559863454949e-02 3.370064329271928 0.005291978735958442
1.097372853465035658e-01 3.739937302478798 0.005291978735958442
1.268321575791476197e-01 4.150404757850477 0.005291978735958442
1.459500004734154421e-01 4.605922041145108 0.005291978735958442
1.671950868174811033e-01 5.1114334834401705 0.005291978735958442
1.906519410786232660e-01 5.672426068491977 0.005291978735958442
2.163813530258201223e-01 6.294988990221888 0.005291978735958442
2.444168550121525174e-01 6.985879746785249 0.005291978735958442
2.747618387228547565e-01 7.752597488629465 0.005291978735958442
3.073874648486225047e-01 8.60346441668451 0.005291978735958442
3.422314857450210468e-01 9.547716114208066 0.005291978735958442
3.791980136254969325e-01 10.59560179277617 0.005291978735958442
4.181582454448393715e-01 11.758495540521581 0.005291978735958442
4.589521077470059551e-01 13.049019780144016 0.005291978735958442
5.013907207325963844e-01 14.481182276745331 0.005291978735958442
5.452595866942457903e-01 16.070528182616385 0.005291978735958442
5.903223507139374604e-01 17.834308769319094 0.005291978735958442
6.363250239957115584e-01 19.791668678535572 0.005291978735958442
6.830004978904922197e-01 21.96385372416547 0.005291978735958442
7.300732288024245342e-01 24.37444150122222 0.005291978735958442
7.772639442137151411e-01 27.04959730463137 0.005291978735958442
8.242942341747082624e-01 30.01835813575592 0.005291978735958442
8.708909149288788232e-01 33.31294787934677 0.005291978735958442
9.167900387567312626e-01 36.96912707195032 0.005291978735958442
9.617404814017398440e-01 41.0265810582719 0.005291978735958442
1.005507021400089185e+00 45.52935074866948 0.005291978735958442
1.047872907754485938e+00 50.526310653356795 0.005291978735958442
1.088641902765062008e+00 56.07169938205458 0.005291978735958442
1.127639853729566655e+00 62.22570836730231 0.005291978735958442
1.164740195826471147e+00 69.0551352016233 0.005291978735958442
1.199893986842404559e+00 76.63410868007462 0.005291978735958442
1.232911203714704085e+00 85.04489341802686 0.005291978735958442
1.263712701008715911e+00 94.37878277775391 0.005291978735958442
1.292243405394010614e+00 104.73708979594508 0.005291978735958442
1.318472314042692384e+00 116.23224686798542 0.005291978735958442
1.342392382773619053e+00 128.9890261253308 0.005291978735958442
1.364020210685098489e+00 143.14589375234786 0.005291978735958442
1.383395389666757902e+00 158.85651294280527 0.005291978735958442
1.400579354834635470e+00 176.2914118095948 0.005291978735958442
1.415653522180936319e+00 195.63983435170647 0.005291978735958442
1.428716540594045625e+00 217.11179456945052 0.005291978735958442
1.439880521514755651e+00 240.9403560239527 0.005291978735958442
1.449266226189858786e+00 267.38416158399497 0.005291978735958442
1.456997363474229257e+00 296.73024081888724 0.005291978735958442
1.463194346741751417e+00 329.2971255097155 0.005291978735958442
1.467968065192161387e+00 365.43830709572546 0.005291978735958442
1.481951903579827645e+00 405.54607358408276 0.005291978735958442
1.495349845394454480e+00 450.05576757004974 0.005291978735958442
1.505714240859843400e+00 499.450511585514 0.005291978735958442
1.513122366551520770e+00 554.2664520663108 0.005291978735958442
1.517680315996148721e+00 615.0985788580505 0.005291978735958442
1.519526286071987808e+00 682.6071834272393 0.005291978735958442
1.518872775071394177e+00 757.525025877192 0.005291978735958442
1.515855397665313742e+00 840.6652885618333 0.005291978735958442
1.510701126046413156e+00 932.9304026284696 0.005291978735958442
1.503668262546975498e+00 1035.3218432956637 0.005291978735958442
1.505416417953688635e+00 1148.9510001873086 0.005291978735958442
1.509500060664173970e+00 1275.051240713013 0.005291978735958442
1.513971025269156501e+00 1414.991297434576 0.005291978735958442
1.519075450811101735e+00 1570.2901247293776 0.005291978735958442
1.525059700370828830e+00 1742.6333860096508 0.005291978735958442
1.532167866043554039e+00 1933.891750455232 0.005291978735958442
1.540636200048838500e+00 2146.141197858406 0.005291978735958442
1.550684744056227249e+00 2381.6855519761607 0.005291978735958442
1.562507073470075447e+00 2643.0814869741084 0.005291978735958442
1.576259534070456381e+00 2933.1662783900483 0.005291978735958442
1.592051610804496864e+00 3255.0885998350564 0.005291978735958442
1.609939092843537756e+00 3612.3426997094302 0.005291978735958442
1.629924594747813815e+00 4008.8063288984645 0.005291978735958442
1.651972540676713397e+00 4448.782831127585 0.005291978735958442
1.675957452535081771e+00 4937.047852839004 0.005291978735958442
1.701739101524019526e+00 5478.901179593945 0.005291978735958442
1.729192103288682336e+00 6080.224261649427 0.005291978735958442
1.758170242148577866e+00 6747.5440531107 0.005291978735958442
1.788471354203835295e+00 7488.10385759003 0.005291978735958442
1.819882883952761432e+00 8309.941949353404 0.005291978735958442
1.852241961323477737e+00 9221.97882333434 0.005291978735958442
1.885395494689332541e+00 10234.114021054527 0.005291978735958442
1.919312335194195418e+00 11357.333583431051 0.005291978735958442
1.953732633122569951e+00 12603.829296797274 0.005291978735958442
1.988560253831893609e+00 13987.131026472387 0.005291978735958442
2.023613492544993786e+00 15522.25357427048 0.005291978735958442
2.058762946119052639e+00 17225.859653987874 0.005291978735958442
2.093882221731674598e+00 19116.440753857038 0.005291978735958442
2.128799271035843876e+00 21214.51784910632 0.005291978735958442
2.163390056454238763e+00 23542.864143224204 0.005291978735958442
2.197566274320835067e+00 26126.752255633317 0.005291978735958442
2.231208097855819528e+00 28994.22853882881 0.005291978735958442
2.264274443459167507e+00 32176.417502507353 0.005291978735958442
2.296610363947177991e+00 35707.859649004626 0.005291978735958442
2.328123346412731109e+00 39626.88638701478 0.005291978735958442
2.358771760073834933e+00 43976.036093027215 0.005291978735958442
2.388421869728976521e+00 48802.515836544335 0.005291978735958442
2.416982325196427528e+00 54158.71378079476 0.005291978735958442
2.444295369802890860e+00 60102.76782070388 0.005291978735958442
2.470228163991944559e+00 66699.19663030129 0.005291978735958442
2.494637432178520520e+00 74019.59996915652 0.005291978735958442
2.517371364075435380e+00 82143.43584919439 0.005291978735958442
2.538272227610544718e+00 91158.88299750836 0.005291978735958442
2.557179267751774621e+00 101163.7979766207 0.005291978735958442
2.573931590963369764e+00 112266.77735108159 0.005291978735958442
2.588371155365795762e+00 124588.33642950082 0.005291978735958442
2.600345011296093745e+00 138262.2173764659 0.005291978735958442
2.609707492039974319e+00 153436.84089300132 0.005291978735958442
2.616321699018413938e+00 170276.91722258978 0.005291978735958442
2.620060777374554561e+00 188965.23396912115 0.005291978735958442
2.620823277832933229e+00 209704.64013232305 0.005291978735958442
2.631161588216432978e+00 232720.2478960412 0.005291978735958442
2.645139524324712443e+00 258261.87606826748 0.005291978735958442
2.658937470715794227e+00 286606.7616948256 0.005291978735958442
2.672742738142009244e+00 318062.5692794119 0.005291978735958442
2.687088651884847579e+00 352970.73027306574 0.005291978735958442
2.701571661158695736e+00 391710.1490809261 0.005291978735958442
2.716158161196709830e+00 434701.3158125035 0.005291978735958442
2.731896224540673046e+00 482410.8704165374 0.005291978735958442
2.748611592830350947e+00 535356.6677410719 0.005291978735958442
2.766429296820834605e+00 594113.3984965039 0.005291978735958442
2.786314649866936222e+00 659318.8271333541 0.005291978735958442
2.807839086950316254e+00 731680.7143427207 0.005291978735958442
2.830756019031290815e+00 811984.4993184009 0.005291978735958442
2.854977404875690183e+00 901101.8251665037 0.005291978735958442
2.880324634048434973e+00 1000000.0 0.005291978735958442
2.506686846854134474e-05 0.001 0.005872786613189483
2.761795797304219115e-05 0.0011097524964120721 0.005872786613189483
3.041180847173148734e-05 0.0012315506032928262 0.005872786613189483
3.346047380979428422e-05 0.001366716356462006 0.005872786613189483
3.678489011386622585e-05 0.0015167168884709225 0.005872786613189483
4.040409551504208472e-05 0.0016831803533309566 0.005872786613189483
4.433398570180644305e-05 0.0018679135990207828 0.005872786613189483
4.859144579367018338e-05 0.002072921779595372 0.005872786613189483
5.320318348930548803e-05 0.002300430119772917 0.005872786613189483
5.817827518299662653e-05 0.0025529080682395165 0.005872786613189483
6.353341610947886716e-05 0.002833096101839324 0.005872786613189483
6.928769428402023803e-05 0.0031440354715915 0.005872786613189483
7.544994500170178458e-05 0.0034891012134067737 0.005872786613189483
8.203550346605379643e-05 0.003872038781812557 0.005872786613189483
8.904200533147254670e-05 0.004297004704320844 0.005872786613189483
9.648020574597328909e-05 0.004768611697714469 0.005872786613189483
1.043543704680067736e-04 0.005291978735958442 0.005872786613189483
1.126612706386386539e-04 0.005872786613189483 0.005872786613189483
1.213928133966672468e-04 0.00651733960488242 0.005872786613189483
1.305466541409431474e-04 0.007232633896483534 0.005872786613189483
1.401113404069235428e-04 0.008026433522257174 0.005872786613189483
1.500724661691555056e-04 0.00890735463861044 0.005872786613189483
1.604234754541428317e-04 0.009884959046625586 0.005872786613189483
1.711471061730582938e-04 0.010969857978923836 0.005872786613189483
1.822352063919233198e-04 0.012173827277396614 0.005872786613189483
1.936802037537556235e-04 0.013509935211980273 0.005872786613189483
2.054815809972830598e-04 0.014992684327860457 0.005872786613189483
2.176393631893914517e-04 0.01663816886076129 0.005872786613189483
2.301747270374277204e-04 0.018464249428955443 0.005872786613189483
2.431082244171259591e-04 0.020490746898158472 0.005872786613189483
2.564780499458860566e-04 0.022739657523579287 0.005872786613189483
2.703465545198135609e-04 0.02523539170434766 0.005872786613189483
2.847856561356883350e-04 0.02800503894183631 0.005872786613189483
2.999019017074156445e-04 0.03107866187782014 0.005872786613189483
3.158245831097302369e-04 0.03448962260405758 0.005872786613189483
3.327146613140058483e-04 0.038274944785163134 0.005872786613189483
3.507811142892522036e-04 0.04247571552536898 0.005872786613189483
3.702738336091924271e-04 0.047137531341167244 0.005872786613189483
3.915035941736131112e-04 0.05231099308056263 0.005872786613189483
4.148435375877126529e-04 0.05805225516094899 0.005872786613189483
4.407564370268841837e-04 0.06442363508721373 0.005872786613189483
4.697943829859026438e-04 0.07149428986597581 0.005872786613189483
5.026353922813663272e-04 0.07934096665797492 0.005872786613189483
5.400949033903065409e-04 0.08804883581643465 0.005872786613189483
5.831644375241264687e-04 0.09771241535346502 0.005872786613189483
6.330450797607965405e-04 0.1084365968689611 0.005872786613189483
6.911859305900071564e-04 0.12033778407775893 0.005872786613189483
7.593473969171005925e-04 0.13354515629298988 0.005872786613189483
8.396567777002307510e-04 0.14820207057988585 0.005872786613189483
9.346904706536547864e-04 0.16446761779946645 0.005872786613189483
1.047561157439917245e-03 0.18251834943190443 0.005872786613189483
1.182036195181224505e-03 0.20255019392306664 0.005872786613189483
1.342665659010531523e-03 0.22478058335487253 0.005872786613189483
1.534938677304108212e-03 0.24945081352303167 0.005872786613189483
1.765478380946726867e-03 0.27682866303920667 0.005872786613189483
2.042256327259641801e-03 0.3072112998861759 0.005872786613189483
2.374861364495003870e-03 0.34092850697468147 0.005872786613189483
2.774802052685630422e-03 0.3783462617131929 0.005872786613189483
3.255867543054778625e-03 0.419870708444391 0.005872786613189483
3.834539227894542303e-03 0.4659525668664682 0.005872786613189483
4.530469899889528855e-03 0.517092024289676 0.005872786613189483
5.367023676050786812e-03 0.5738441648302398 0.005872786613189483
6.371887726608250688e-03 0.6368249944718586 0.005872786613189483
7.577758309456461734e-03 0.7067181273927491 0.005872786613189483
9.076191760044526394e-03 0.7842822061337682 0.005872786613189483
1.093300846036650981e-02 0.8703591361485166 0.005872786613189483
1.315820064257768214e-02 0.9658832241158708 0.005872786613189483
1.581720277943311423e-02 1.0718913192051276 0.005872786613189483
1.898477330285561204e-02 1.1895340673703196 0.005872786613189483
2.274566353741165267e-02 1.3200884008314182 0.005872786613189483
2.719513498735444401e-02 1.4649713983072863 0.005872786613189483
3.243925973835991988e-02 1.625755666443795 0.005872786613189483
3.859492348138998663e-02 1.8041864093920719 0.005872786613189483
4.578946530891062072e-02 2.0022003718155843 0.005872786613189483
5.415986173055360037e-02 2.2219468609395236 0.005872786613189483
6.385139057055197465e-02 2.4658110758226037 0.005872786613189483
7.501571301144961679e-02 2.736439997074672 0.005872786613189483
8.780835290140112659e-02 3.0367711180354604 0.005872786613189483
1.023855566687923713e-01 3.370064329271928 0.005872786613189483
1.189005913895073430e-01 3.739937302478798 0.005872786613189483
1.374995533166341877e-01 4.150404757850477 0.005872786613189483
1.583168248481325868e-01 4.605922041145108 0.005872786613189483
1.814703540415582572e-01 5.1114334834401705 0.005872786613189483
2.070569495277163330e-01 5.672426068491977 0.005872786613189483
2.351478265849751836e-01 6.294988990221888 0.005872786613189483
2.657846297063456431e-01 6.985879746785249 0.005872786613189483
2.989761213808679319e-01 7.752597488629465 0.005872786613189483
3.346957356679876039e-01 8.60346441668451 0.005872786613189483
3.728800963334308882e-01 9.547716114208066 0.005872786613189483
4.134285836164146022e-01 10.59560179277617 0.005872786613189483
4.562039615309894658e-01 11.758495540521581 0.005872786613189483
5.010340175606476931e-01 13.049019780144016 0.005872786613189483
5.477141316910968394e-01 14.481182276745331 0.005872786613189483
5.960106699695428834e-01 16.070528182616385 0.005872786613189483
6.456650493999511742e-01 17.834308769319094 0.005872786613189483
6.963983356409992886e-01 19.791668678535572 0.005872786613189483
7.479162041760192281e-01 21.96385372416547 0.005872786613189483
7.999141308621129376e-01 24.37444150122222 0.005872786613189483
8.520826294056814687e-01 27.04959730463137 0.005872786613189483
9.041124078819759990e-01 30.01835813575592 0.005872786613189483
9.556992815913323280e-01 33.31294787934677 0.005872786613189483
1.006548735311781684e+00 36.96912707195032 0.005872786613189483
1.056380014335462025e+00 41.0265810582719 0.005872786613189483
1.104929672870309743e+00 45.52935074866948 0.005872786613189483
1.151954549219513790e+00 50.526310653356795 0.005872786613189483
1.197234154000068829e+00 56.07169938205458 0.005872786613189483
1.240572520481319163e+00 62.22570836730231 0.005872786613189483
1.281847756425496421e+00 69.0551352016233 0.005872786613189483
1.320958919349157323e+00 76.63410868007462 0.005872786613189483
1.357715778879593049e+00 85.04489341802686 0.005872786613189483
1.392028581909993790e+00 94.37878277775391 0.005872786613189483
1.423834557555095248e+00 104.73708979594508 0.005872786613189483
1.453097905056023986e+00 116.23224686798542 0.005872786613189483
1.479809642824532645e+00 128.9890261253308 0.005872786613189483
1.503987228665393250e+00 143.14589375234786 0.005872786613189483
1.525673802166733539e+00 158.85651294280527 0.005872786613189483
1.544936872850347198e+00 176.2914118095948 0.005872786613189483
1.561866223506997331e+00 195.63983435170647 0.005872786613189483
1.576570834828975753e+00 217.11179456945052 0.005872786613189483
1.589174687371358585e+00 240.9403560239527 0.005872786613189483
1.599811414934642739e+00 267.38416158399497 0.005872786613189483
1.608617982491655107e+00 296.73024081888724 0.005872786613189483
1.615727757655457175e+00 329.2971255097155 0.005872786613189483
1.621263607635831550e+00 365.43830709572546 0.005872786613189483
1.636932817518066852e+00 405.54607358408276 0.005872786613189483
1.652012087046284217e+00 450.05576757004974 0.005872786613189483
1.663745632634202165e+00 499.450511585514 0.005872786613189483
1.672216580929997143e+00 554.2664520663108 0.005872786613189483
1.677539801491623184e+00 615.0985788580505 0.005872786613189483
1.679862228702945881e+00 682.6071834272393 0.005872786613189483
1.679413968602147200e+00 757.525025877192 0.005872786613189483
1.676356703457683617e+00 840.6652885618333 0.005872786613189483
1.670929776331417704e+00 932.9304026284696 0.005872786613189483
1.663416124219940118e+00 1035.3218432956637 0.005872786613189483
1.662169022252236061e+00 1148.9510001873086 0.005872786613189483
1.666481281935555891e+00 1275.051240713013 0.005872786613189483
1.671185201160988232e+00 1414.991297434576 0.005872786613189483
1.676555289981373376e+00 1570.2901247293776 0.005872786613189483
1.682867050894803818e+00 1742.6333860096508 0.005872786613189483
1.690394067998861383e+00 1933.891750455232 0.005872786613189483
1.699401600616394559e+00 2146.141197858406 0.005872786613189483
1.710137075939785589e+00 2381.6855519761607 0.005872786613189483
1.722818468864574903e+00 2643.0814869741084 0.005872786613189483
1.737622110808002551e+00 2933.1662783900483 0.005872786613189483
1.754671828733255889e+00 3255.0885998350564 0.005872786613189483
1.774031214411575519e+00 3612.3426997094302 0.005872786613189483
1.795708173602398983e+00 4008.8063288984645 0.005872786613189483
1.819655271115706130e+00 4448.782831127585 0.005872786613189483
1.845737011319020127e+00 4937.047852839004 0.005872786613189483
1.873796873204230051e+00 5478.901179593945 0.005872786613189483
1.903700368344455551e+00 6080.224261649427 0.005872786613189483
1.935267565420248026e+00 6747.5440531107 0.005872786613189483
1.968288525621856966e+00 7488.10385759003 0.005872786613189483
2.002521846241984704e+00 8309.941949353404 0.005872786613189483
2.037786947200206811e+00 9221.97882333434 0.005872786613189483
2.073913243559731168e+00 10234.114021054527 0.005872786613189483
2.110870940197803414e+00 11357.333583431051 0.005872786613189483
2.148374994104984115e+00 12603.829296797274 0.005872786613189483
2.186326401224384597e+00 13987.131026472387 0.005872786613189483
2.224519792923662198e+00 15522.25357427048 0.005872786613189483
2.262815800580511905e+00 17225.859653987874 0.005872786613189483
2.301086933910384325e+00 19116.440753857038 0.005872786613189483
2.339141528711022211e+00 21214.51784910632 0.005872786613189483
2.376846028469115524e+00 23542.864143224204 0.005872786613189483
2.414102709755243215e+00 26126.752255633317 0.005872786613189483
2.450767675330106865e+00 28994.22853882881 0.005872786613189483
2.486785927090070736e+00 32176.417502507353 0.005872786613189483
2.521994870901990371e+00 35707.859649004626 0.005872786613189483
2.556275245423567988e+00 39626.88638701478 0.005872786613189483
2.589575020926357496e+00 43976.036093027215 0.005872786613189483
2.621725775549625048e+00 48802.515836544335 0.005872786613189483
2.652620462957270497e+00 54158.71378079476 0.005872786613189483
2.682074326687907906e+00 60102.76782070388 0.005872786613189483
2.709931670942652193e+00 66699.19663030129 0.005872786613189483
2.736026914063235616e+00 74019.59996915652 0.005872786613189483
2.760187006532413889e+00 82143.43584919439 0.005872786613189483
2.782234188523541096e+00 91158.88299750836 0.005872786613189483
2.801989115293171295e+00 101163.7979766207 0.005872786613189483
2.819273790868885410e+00 112266.77735108159 0.005872786613189483
2.833914557554746860e+00 124588.33642950082 0.005872786613189483
2.845744152544899208e+00 138262.2173764659 0.005872786613189483
2.854603874855325074e+00 153436.84089300132 0.005872786613189483
2.860344787745750850e+00 170276.91722258978 0.005872786613189483
2.862828902119037178e+00 188965.23396912115 0.005872786613189483
2.861946968797714153e+00 209704.64013232305 0.005872786613189483
2.871474133394474215e+00 232720.2478960412 0.005872786613189483
2.884650744907208519e+00 258261.87606826748 0.005872786613189483
2.897468017379534189e+00 286606.7616948256 0.005872786613189483
2.910109967716559609e+00 318062.5692794119 0.005872786613189483
2.923170771071875951e+00 352970.73027306574 0.005872786613189483
2.936041783509208969e+00 391710.1490809261 0.005872786613189483
2.948838066270912606e+00 434701.3158125035 0.005872786613189483
2.962611170655819137e+00 482410.8704165374 0.005872786613189483
2.977081738493367435e+00 535356.6677410719 0.005872786613189483
2.992370078030389013e+00 594113.3984965039 0.005872786613189483
3.009411073168790196e+00 659318.8271333541 0.005872786613189483
3.027808126375720832e+00 731680.7143427207 0.005872786613189483
3.047180388059245182e+00 811984.4993184009 0.005872786613189483
3.067379171768270574e+00 901101.8251665037 0.005872786613189483
3.088161948768823439e+00 1000000.0 0.005872786613189483
2.549849857480179378e-05 0.001 0.00651733960488242
2.810946737686938212e-05 0.0011097524964120721 0.00651733960488242
3.097376941749443530e-05 0.0012315506032928262 0.00651733960488242
3.409804917769966392e-05 0.001366716356462006 0.00651733960488242
3.751080167877653653e-05 0.0015167168884709225 0.00651733960488242
4.123027487826814725e-05 0.0016831803533309566 0.00651733960488242
4.527994560319353038e-05 0.0018679135990207828 0.00651733960488242
4.967453890641011012e-05 0.002072921779595372 0.00651733960488242
5.443701976844979697e-05 0.002300430119772917 0.00651733960488242
5.958614433680088168e-05 0.0025529080682395165 0.00651733960488242
6.514436113310249226e-05 0.002833096101839324 0.00651733960488242
7.112346750708846508e-05 0.0031440354715915 0.00651733960488242
7.754682669840148618e-05 0.0034891012134067737 0.00651733960488242
8.441990820547278797e-05 0.003872038781812557 0.00651733960488242
9.175776516142197087e-05 0.004297004704320844 0.00651733960488242
9.956887238127353596e-05 0.004768611697714469 0.00651733960488242
1.078599040912521653e-04 0.005291978735958442 0.00651733960488242
1.166272560063020473e-04 0.005872786613189483 0.00651733960488242
1.258768174314040585e-04 0.00651733960488242 0.00651733960488242
1.356020999576427696e-04 0.007232633896483534 0.00651733960488242
1.457908167110150317e-04 0.008026433522257174 0.00651733960488242
1.564384548893228873e-04 0.00890735463861044 0.00651733960488242
1.675334296511937836e-04 0.009884959046625586 0.00651733960488242
1.790663332566261215e-04 0.010969857978923836 0.00651733960488242
1.910249029185634364e-04 0.012173827277396614 0.00651733960488242
2.033999198676151253e-04 0.013509935211980273 0.00651733960488242
2.161902896331336136e-04 0.014992684327860457 0.00651733960488242
2.294050367342307186e-04 0.01663816886076129 0.00651733960488242
2.430496436539260124e-04 0.018464249428955443 0.00651733960488242
2.571538999103161697e-04 0.020490746898158472 0.00651733960488242
2.717548494376158144e-04 0.022739657523579287 0.00651733960488242
2.869122204108324960e-04 0.02523539170434766 0.00651733960488242
3.027040782396630604e-04 0.02800503894183631 0.00651733960488242
3.192354219130745887e-04 0.03107866187782014 0.00651733960488242
3.366442128434338340e-04 0.03448962260405758 0.00651733960488242
3.551015953103902039e-04 0.038274944785163134 0.00651733960488242
3.748258139158988341e-04 0.04247571552536898 0.00651733960488242
3.960824543973793903e-04 0.047137531341167244 0.00651733960488242
4.192027351304638020e-04 0.05231099308056263 0.00651733960488242
4.445880872627500243e-04 0.05805225516094899 0.00651733960488242
4.727306879860725532e-04 0.06442363508721373 0.00651733960488242
5.042305471586335484e-04 0.07149428986597581 0.00651733960488242
5.398130604146934202e-04 0.07934096665797492 0.00651733960488242
5.803593785887154084e-04 0.08804883581643465 0.00651733960488242
6.269372768515435804e-04 0.09771241535346502 0.00651733960488242
6.808429984922583552e-04 0.1084365968689611 0.00651733960488242
7.436451114214809007e-04 0.12033778407775893 0.00651733960488242
8.172428962074787051e-04 0.13354515629298988 0.00651733960488242
9.039405911053691829e-04 0.14820207057988585 0.00651733960488242
1.006520849514834027e-03 0.16446761779946645 0.00651733960488242
1.128353784631125172e-03 0.18251834943190443 0.00651733960488242
1.273517578873278140e-03 0.20255019392306664 0.00651733960488242
1.446934167801871554e-03 0.22478058335487253 0.00651733960488242
1.654550147415393118e-03 0.24945081352303167 0.00651733960488242
1.903535758051656422e-03 0.27682866303920667 0.00651733960488242
2.202529238162464955e-03 0.3072112998861759 0.00651733960488242
2.561917818534533917e-03 0.34092850697468147 0.00651733960488242
2.994176808246988737e-03 0.3783462617131929 0.00651733960488242
3.514253696769283931e-03 0.419870708444391 0.00651733960488242
4.140022560683887486e-03 0.4659525668664682 0.00651733960488242
4.892801117755399623e-03 0.517092024289676 0.00651733960488242
5.797942076368072829e-03 0.5738441648302398 0.00651733960488242
6.885500686195723634e-03 0.6368249944718586 0.00651733960488242
8.190980076468510826e-03 0.7067181273927491 0.00651733960488242
9.758829523904643741e-03 0.7842822061337682 0.00651733960488242
1.175761053037983374e-02 0.8703591361485166 0.00651733960488242
1.415377106763921616e-02 0.9658832241158708 0.00651733960488242
1.701816509961139035e-02 1.0718913192051276 0.00651733960488242
2.043182072679129366e-02 1.1895340673703196 0.00651733960488242
2.448669928051855696e-02 1.3200884008314182 0.00651733960488242
2.928629361467488534e-02 1.4649713983072863 0.00651733960488242
3.494599792811419608e-02 1.625755666443795 0.00651733960488242
4.159316110894021451e-02 1.8041864093920719 0.00651733960488242
4.936676162648132027e-02 2.0022003718155843 0.00651733960488242
5.841657381081754447e-02 2.2219468609395236 0.00651733960488242
6.890179278865075918e-02 2.4658110758226037 0.00651733960488242
8.098900830372260384e-02 2.736439997074672 0.00651733960488242
9.484953574776208707e-02 3.0367711180354604 0.00651733960488242
1.106560467167340273e-01 3.370064329271928 0.00651733960488242
1.285785794826070916e-01 3.739937302478798 0.00651733960488242
1.487799923953650461e-01 4.150404757850477 0.00651733960488242
1.714110057741070892e-01 4.605922041145108 0.00651733960488242
1.966050114098323864e-01 5.1114334834401705 0.00651733960488242
2.244728657500537072e-01 5.672426068491977 0.00651733960488242
2.550979165725891784e-01 6.294988990221888 0.00651733960488242
2.885315143117743730e-01 6.985879746785249 0.00651733960488242
3.247892197731104824e-01 7.752597488629465 0.00651733960488242
3.638479265376144411e-01 8.60346441668451 0.00651733960488242
4.056440345152724780e-01 9.547716114208066 0.00651733960488242
4.500727563481908278e-01 10.59560179277617 0.00651733960488242
4.969885959488412608e-01 11.758495540521581 0.00651733960488242
5.462069529289002023e-01 13.049019780144016 0.00651733960488242
5.975067828226122701e-01 14.481182276745331 0.00651733960488242
6.506341795961295693e-01 16.070528182616385 0.00651733960488242
7.053067485988947505e-01 17.834308769319094 0.00651733960488242
7.612185977463241660e-01 19.791668678535572 0.00651733960488242
8.180457913492656941e-01 21.96385372416547 0.00651733960488242
8.754520719014962093e-01 24.37444150122222 0.00651733960488242
9.330947017451372005e-01 27.04959730463137 0.00651733960488242
9.906302300023906993e-01 30.01835813575592 0.00651733960488242
1.047720046148146400e+00 33.31294787934677 0.00651733960488242
1.104035551230500012e+00 36.96912707195032 0.00651733960488242
1.159262836377699557e+00 41.0265810582719 0.00651733960488242
1.213106770524782663e+00 45.52935074866948 0.00651733960488242
1.265294450334212062e+00 50.526310653356795 0.00651733960488242
1.315577995589420235e+00 56.07169938205458 0.00651733960488242
1.363736737103704799e+00 62.22570836730231 0.00651733960488242
1.409657762447350304e+00 69.0551352016233 0.00651733960488242
1.453172973016350733e+00 76.63410868007462 0.00651733960488242
1.494096068166349101e+00 85.04489341802686 0.00651733960488242
1.532325111195389278e+00 94.37878277775391 0.00651733960488242
1.567788416570101928e+00 104.73708979594508 0.00651733960488242
1.600444530108687813e+00 116.23224686798542 0.00651733960488242
1.630282037686027863e+00 128.9890261253308 0.00651733960488242
1.657319103363803947e+00 143.14589375234786 0.00651733960488242
1.681602592394750628e+00 158.85651294280527 0.00651733960488242
1.703206570913963436e+00 176.2914118095948 0.00651733960488242
1.722229946143710499e+00 195.63983435170647 0.00651733960488242
1.738793022586248016e+00 217.11179456945052 0.00651733960488242
1.753032828766279305e+00 240.9403560239527 0.00651733960488242
1.765097182283480226e+00 267.38416158399497 0.00651733960488242
1.775137671515564231e+00 296.73024081888724 0.00651733960488242
1.783301981854736429e+00 329.2971255097155 0.00651733960488242
1.789726231311579818e+00 365.43830709572546 0.00651733960488242
1.807288363508414264e+00 405.54607358408276 0.00651733960488242
1.824269616797982607e+00 450.05576757004974 0.00651733960488242
1.837563082159179073e+00 499.450511585514 0.00651733960488242
1.847257908709442953e+00 554.2664520663108 0.00651733960488242
1.853478197793458015e+00 615.0985788580505 0.00651733960488242
1.856383369768616287e+00 682.6071834272393 0.00651733960488242
1.856210393596672059e+00 757.525025877192 0.00651733960488242
1.853163379373715891e+00 840.6652885618333 0.00651733960488242
1.847489332556996766e+00 932.9304026284696 0.00651733960488242
1.839497823761118367e+00 1035.3218432956637 0.00651733960488242
1.834552007368166038e+00 1148.9510001873086 0.00651733960488242
1.839094811878834168e+00 1275.051240713013 0.00651733960488242
1.844026545580102594e+00 1414.991297434576 0.00651733960488242
1.849653096281832054e+00 1570.2901247293776 0.00651733960488242
1.856282390462572929e+00 1742.6333860096508 0.00651733960488242
1.864220969704591280e+00 1933.891750455232 0.00651733960488242
1.873766684968940277e+00 2146.141197858406 0.00651733960488242
1.885197871793067526e+00 2381.6855519761607 0.00651733960488242
1.898760195129474138e+00 2643.0814869741084 0.00651733960488242
1.914652860918989896e+00 2933.1662783900483 0.00651733960488242
1.933016326429183085e+00 3255.0885998350564 0.00651733960488242
1.953923543465733381e+00 3612.3426997094302 0.00651733960488242
1.977389665908408478e+00 4008.8063288984645 0.00651733960488242
2.003353317990873350e+00 4448.782831127585 0.00651733960488242
2.031669146652453239e+00 4937.047852839004 0.00651733960488242
2.062164324528675596e+00 5478.901179593945 0.00651733960488242
2.094691880735840783e+00 6080.224261649427 0.00651733960488242
2.129035814015619366e+00 6747.5440531107 0.00651733960488242
2.164979336247064623e+00 7488.10385759003 0.00651733960488242
2.202248539450085474e+00 8309.941949353404 0.00651733960488242
2.240643558999315221e+00 9221.97882333434 0.00651733960488242
2.279976600582417579e+00 10234.114021054527 0.00651733960488242
2.320213884175846619e+00 11357.333583431051 0.00651733960488242
2.361049034627916487e+00 12603.829296797274 0.00651733960488242
2.402378638502225883e+00 13987.131026472387 0.00651733960488242
2.443969836612076119e+00 15522.25357427048 0.00651733960488242
2.485672029284103246e+00 17225.859653987874 0.00651733960488242
2.527357419409655748e+00 19116.440753857038 0.00651733960488242
2.568811235099968560e+00 21214.51784910632 0.00651733960488242
2.609894346156021339e+00 23542.864143224204 0.00651733960488242
2.650480207219309658e+00 26126.752255633317 0.00651733960488242
2.690412343704683185e+00 28994.22853882881 0.00651733960488242
2.729612236936124869e+00 32176.417502507353 0.00651733960488242
2.767909407372178610e+00 35707.859649004626 0.00651733960488242
2.805152042468227691e+00 39626.88638701478 0.00651733960488242
2.841275563463689480e+00 43976.036093027215 0.00651733960488242
2.876070714876056034e+00 48802.515836544335 0.00651733960488242
2.909412656794561958e+00 54158.71378079476 0.00651733960488242
2.941086260408683817e+00 60102.76782070388 0.00651733960488242
2.970910430704067906e+00 66699.19663030129 0.00651733960488242
2.998695189689815521e+00 74019.59996915652 0.00651733960488242
3.024244453575171132e+00 82143.43584919439 0.00651733960488242
3.047359127117281297e+00 91158.88299750836 0.00651733960488242
3.067840163424336630e+00 101163.7979766207 0.00651733960488242
3.085491732794653164e+00 112266.77735108159 0.00651733960488242
3.100123819129463776e+00 124588.33642950082 0.00651733960488242
3.111554457115776717e+00 138262.2173764659 0.00651733960488242
3.119611245839997160e+00 153436.84089300132 0.00651733960488242
3.124132880032953086e+00 170276.91722258978 0.00651733960488242
3.124969932243000237e+00 188965.23396912115 0.00651733960488242
3.122005470946939809e+00 209704.64013232305 0.00651733960488242
3.130284478641128576e+00 232720.2478960412 0.00651733960488242
3.142235363328528930e+00 258261.87606826748 0.00651733960488242
3.153610490932080790e+00 286606.7616948256 0.00651733960488242
3.164628297098549314e+00 318062.5692794119 0.00651733960488242
3.175817743805499305e+00 352970.73027306574 0.00651733960488242
3.186483598756193913e+00 391710.1490809261 0.00651733960488242
3.196885804485215754e+00 434701.3158125035 0.00651733960488242
3.207976766987127082e+00 482410.8704165374 0.00651733960488242
3.219453348468764631e+00 535356.6677410719 0.00651733960488242
3.231401509045995990e+00 594113.3984965039 0.00651733960488242
3.244704775201624702e+00 659318.8271333541 0.00651733960488242
3.259030137659568283e+00 731680.7143427207 0.00651733960488242
3.273839746636076686e+00 811984.4993184009 0.00651733960488242
3.288924140796680273e+00 901101.8251665037 0.00651733960488242
3.303974808062430490e+00 1000000.0 0.00651733960488242
2.596148898054864251e-05 0.001 0.007232633896483534
2.863364192138966193e-05 0.0011097524964120721 0.007232633896483534
3.156399315231914193e-05 0.0012315506032928262 0.007232633896483534
3.477065905260467982e-05 0.001366716356462006 0.007232633896483534
3.827650838796162235e-05 0.0015167168884709225 0.007232633896483534
4.209856798189433487e-05 0.0016831803533309566 0.007232633896483534
4.626444856771716002e-05 0.0018679135990207828 0.007232633896483534
5.079523785188690583e-05 0.002072921779595372 0.007232633896483534
5.571496319012339901e-05 0.002300430119772917 0.007232633896483534
6.104037511952498606e-05 0.0025529080682395165 0.007232633896483534
6.679821419251336892e-05 0.002833096101839324 0.007232633896483534
7.300775387368847844e-05 0.0031440354715915 0.007232633896483534
7.969014158269896550e-05 0.0034891012134067737 0.007232633896483534
8.685752832663408147e-05 0.003872038781812557 0.007232633896483534
9.453067810110939379e-05 0.004297004704320844 0.007232633896483534
1.027176110291969519e-04 0.004768611697714469 0.007232633896483534
1.114255815079501753e-04 0.005291978735958442 0.007232633896483534
1.206650097659640631e-04 0.005872786613189483 0.007232633896483534
1.304382542716423432e-04 0.00651733960488242 0.007232633896483534
1.407390680436936675e-04 0.007232633896483534 0.007232633896483534
1.515668738531401362e-04 0.008026433522257174 0.007232633896483534
1.629143677251957583e-04 0.00890735463861044 0.007232633896483534
1.747743841450277085e-04 0.009884959046625586 0.007232633896483534
1.871330536653757445e-04 0.010969857978923836 0.007232633896483534
1.999873807603701681e-04 0.012173827277396614 0.007232633896483534
2.133248174482882376e-04 0.013509935211980273 0.007232633896483534
2.271448716184267728e-04 0.014992684327860457 0.007232633896483534
2.414542541890310121e-04 0.01663816886076129 0.007232633896483534
2.562612909566209162e-04 0.018464249428955443 0.007232633896483534
2.715921658483919565e-04 0.020490746898158472 0.007232633896483534
2.874853791894557979e-04 0.022739657523579287 0.007232633896483534
3.039995336825579452e-04 0.02523539170434766 0.007232633896483534
3.212157552991538076e-04 0.02800503894183631 0.007232633896483534
3.392456275982575517e-04 0.03107866187782014 0.007232633896483534
3.582259296014719645e-04 0.03448962260405758 0.007232633896483534
3.783407414956657710e-04 0.038274944785163134 0.007232633896483534
3.998185506564978569e-04 0.04247571552536898 0.007232633896483534
4.229410406880954997e-04 0.047137531341167244 0.007232633896483534
4.480591242185805721e-04 0.05231099308056263 0.007232633896483534
4.756046063979195307e-04 0.05805225516094899 0.007232633896483534
5.061016459544185470e-04 0.06442363508721373 0.007232633896483534
5.401932247200738309e-04 0.07149428986597581 0.007232633896483534
5.786598386284924189e-04 0.07934096665797492 0.007232633896483534
6.224458288953812687e-04 0.08804883581643465 0.007232633896483534
6.727042145030370660e-04 0.09771241535346502 0.007232633896483534
7.308301376799001626e-04 0.1084365968689611 0.007232633896483534
7.985135995353705033e-04 0.12033778407775893 0.007232633896483534
8.778061160281660971e-04 0.13354515629298988 0.007232633896483534
9.711899576160940755e-04 0.14820207057988585 0.007232633896483534
1.081670355219178578e-03 0.16446761779946645 0.007232633896483534
1.212889046431738643e-03 0.18251834943190443 0.007232633896483534
1.369246598368747524e-03 0.20255019392306664 0.007232633896483534
1.556062774436700515e-03 0.22478058335487253 0.007232633896483534
1.779763055864303379e-03 0.24945081352303167 0.007232633896483534
2.048098798574946554e-03 0.27682866303920667 0.007232633896483534
2.370408121900094683e-03 0.3072112998861759 0.007232633896483534
2.757926846291744102e-03 0.34092850697468147 0.007232633896483534
3.224148373321458847e-03 0.3783462617131929 0.007232633896483534
3.785251751438009800e-03 0.419870708444391 0.007232633896483534
4.460580595618749214e-03 0.4659525668664682 0.007232633896483534
5.273220346183358359e-03 0.517092024289676 0.007232633896483534
6.250630982769588874e-03 0.5738441648302398 0.007232633896483534
7.425379207894205504e-03 0.6368249944718586 0.007232633896483534
8.835951940644602015e-03 0.7067181273927491 0.007232633896483534
1.052764622290006981e-02 0.7842822061337682 0.007232633896483534
1.261450796676985044e-02 0.8703591361485166 0.007232633896483534
1.518879985335191453e-02 0.9658832241158708 0.007232633896483534
1.826737222133375388e-02 1.0718913192051276 0.007232633896483534
2.193787791406378099e-02 1.1895340673703196 0.007232633896483534
2.629991354345328006e-02 1.3200884008314182 0.007232633896483534
3.146571006909787416e-02 1.4649713983072863 0.007232633896483534
3.756058064464933011e-02 1.625755666443795 0.007232633896483534
4.472304722808727317e-02 1.8041864093920719 0.007232633896483534
5.310454768396143110e-02 2.0022003718155843 0.007232633896483534
6.286861162655354995e-02 2.2219468609395236 0.007232633896483534
7.418944219621963210e-02 2.4658110758226037 0.007232633896483534
8.724980690184080956e-02 2.736439997074672 0.007232633896483534
1.022382024775160408e-01 3.0367711180354604 0.007232633896483534
1.193452685858246709e-01 3.370064329271928 0.007232633896483534
1.387594982226425522e-01 3.739937302478798 0.007232633896483534
1.606623189040355670e-01 4.150404757850477 0.007232633896483534
1.852226905753600328e-01 4.605922041145108 0.007232633896483534
2.125914092295407010e-01 5.1114334834401705 0.007232633896483534
2.428953597130887876e-01 5.672426068491977 0.007232633896483534
2.762319699666429540e-01 6.294988990221888 0.007232633896483534
3.126641391946149429e-01 6.985879746785249 0.007232633896483534
3.522159072938292890e-01 7.752597488629465 0.007232633896483534
3.948690799832966780e-01 8.60346441668451 0.007232633896483534
4.405609833114624285e-01 9.547716114208066 0.007232633896483534
4.891834546523989302e-01 10.59560179277617 0.007232633896483534
5.405831192483416814e-01 11.758495540521581 0.007232633896483534
5.945629129023589643e-01 13.049019780144016 0.007232633896483534
6.508848010885586177e-01 14.481182276745331 0.007232633896483534
7.092735398726355278e-01 16.070528182616385 0.007232633896483534
7.694213534370129004e-01 17.834308769319094 0.007232633896483534
8.309933432808692677e-01 19.791668678535572 0.007232633896483534
8.936334472804764451e-01 21.96385372416547 0.007232633896483534
9.569707594725079813e-01 24.37444150122222 0.007232633896483534
1.020626018994750028e+00 27.04959730463137 0.007232633896483534
1.084218071971182473e+00 30.01835813575592 0.007232633896483534
1.147370124359860633e+00 33.31294787934677 0.007232633896483534
1.209715617062134374e+00 36.96912707195032 0.007232633896483534
1.270903573003858478e+00 41.0265810582719 0.007232633896483534
1.330603309026707981e+00 45.52935074866948 0.007232633896483534
1.388508438024753211e+00 50.526310653356795 0.007232633896483534
1.444340147081596415e+00 56.07169938205458 0.007232633896483534
1.497849777893383694e+00 62.22570836730231 0.007232633896483534
1.548938904625093427e+00 69.0551352016233 0.007232633896483534
1.597353692645484102e+00 76.63410868007462 0.007232633896483534
1.642917139128529547e+00 85.04489341802686 0.007232633896483534
1.685513286504423780e+00 94.37878277775391 0.007232633896483534
1.725060105337038241e+00 104.73708979594508 0.007232633896483534
1.761509468443638537e+00 116.23224686798542 0.007232633896483534
1.794846908761358995e+00 128.9890261253308 0.007232633896483534
1.825091066920434324e+00 143.14589375234786 0.007232633896483534
1.852292675480699424e+00 158.85651294280527 0.007232633896483534
1.876532842274337254e+00 176.2914118095948 0.007232633896483534
1.897920392606099238e+00 195.63983435170647 0.007232633896483534
1.916588018671656624e+00 217.11179456945052 0.007232633896483534
1.932687069748081354e+00 240.9403560239527 0.007232633896483534
1.946380965661354434e+00 267.38416158399497 0.007232633896483534
1.957837416370176609e+00 296.73024081888724 0.007232633896483534
1.967219914095549971e+00 329.2971255097155 0.007232633896483534
1.974679237847771107e+00 365.43830709572546 0.007232633896483534
1.994366591557719115e+00 405.54607358408276 0.007232633896483534
2.013499710491894135e+00 450.05576757004974 0.007232633896483534
2.028570690535540066e+00 499.450511585514 0.007232633896483534
2.039674829844100312e+00 554.2664520663108 0.007232633896483534
2.046945889206753577e+00 615.0985788580505 0.007232633896483534
2.050556504537540015e+00 682.6071834272393 0.007232633896483534
2.050748222466000747e+00 757.525025877192 0.007232633896483534
2.047776187049688001e+00 840.6652885618333 0.007232633896483534
2.041892783233689279e+00 932.9304026284696 0.007232633896483534
2.033436310726685736e+00 1035.3218432956637 0.007232633896483534
2.024004714579310527e+00 1148.9510001873086 0.007232633896483534
2.028781555222806787e+00 1275.051240713013 0.007232633896483534
2.033935532653213141e+00 1414.991297434576 0.007232633896483534
2.039807144921387483e+00 1570.2901247293776 0.007232633896483534
2.046740286594265879e+00 1742.6333860096508 0.007232633896483534
2.055078268746848291e+00 1933.891750455232 0.007232633896483534
2.065155481169815399e+00 2146.141197858406 0.007232633896483534
2.077285121423516401e+00 2381.6855519761607 0.007232633896483534
2.091744275536522757e+00 2643.0814869741084 0.007232633896483534
2.108758341500022393e+00 2933.1662783900483 0.007232633896483534
2.128487093276716813e+00 3255.0885998350564 0.007232633896483534
2.151014777187338023e+00 3612.3426997094302 0.007232633896483534
2.176366260170913502e+00 4008.8063288984645 0.007232633896483534
2.204463948134770312e+00 4448.782831127585 0.007232633896483534
2.235153148461594075e+00 4937.047852839004 0.007232633896483534
2.268248289764722703e+00 5478.901179593945 0.007232633896483534
2.303576454885988500e+00 6080.224261649427 0.007232633896483534
2.340892840767657912e+00 6747.5440531107 0.007232633896483534
2.379971991863040870e+00 7488.10385759003 0.007232633896483534
2.420503450811911428e+00 8309.941949353404 0.007232633896483534
2.462266415232904571e+00 9221.97882333434 0.007232633896483534
2.505054409150806904e+00 10234.114021054527 0.007232633896483534
2.548829140561315487e+00 11357.333583431051 0.007232633896483534
2.593261728952523715e+00 12603.829296797274 0.007232633896483534
2.638244310628859779e+00 13987.131026472387 0.007232633896483534
2.683511952588824911e+00 15522.25357427048 0.007232633896483534
2.728901113901742281e+00 17225.859653987874 0.007232633896483534
2.774284333586203299e+00 19116.440753857038 0.007232633896483534
2.819419399572911988e+00 21214.51784910632 0.007232633896483534
2.864160736276368358e+00 23542.864143224204 0.007232633896483534
2.908345635992362510e+00 26126.752255633317 0.007232633896483534
2.951802785748399494e+00 28994.22853882881 0.007232633896483534
2.994423982698631193e+00 32176.417502507353 0.007232633896483534
3.036030602503220432e+00 35707.859649004626 0.007232633896483534
3.076431693362482012e+00 39626.88638701478 0.007232633896483534
3.115547811939999079e+00 43976.036093027215 0.007232633896483534
3.153122110152156043e+00 48802.515836544335 0.007232633896483534
3.189009834237110486e+00 54158.71378079476 0.007232633896483534
3.222962130319479090e+00 60102.76782070388 0.007232633896483534
3.254769952659022803e+00 66699.19663030129 0.007232633896483534
3.284216917762689203e+00 74019.59996915652 0.007232633896483534
3.311082331185924765e+00 82143.43584919439 0.007232633896483534
3.335144547317278718e+00 91158.88299750836 0.007232633896483534
3.356183974741748788e+00 101163.7979766207 0.007232633896483534
3.373986225446291787e+00 112266.77735108159 0.007232633896483534
3.388344504594810846e+00 124588.33642950082 0.007232633896483534
3.399061511390463863e+00 138262.2173764659 0.007232633896483534
3.405951069623126770e+00 153436.84089300132 0.007232633896483534
3.408839018071904370e+00 170276.91722258978 0.007232633896483534
3.407566052695342851e+00 188965.23396912115 0.007232633896483534
3.402002588011386663e+00 209704.64013232305 0.007232633896483534
3.408497439776047244e+00 232720.2478960412 0.007232633896483534
3.418716247426742072e+00 258261.87606826748 0.007232633896483534
3.428101375543645357e+00 286606.7616948256 0.007232633896483534
3.436999389726339338e+00 318062.5692794119 0.007232633896483534
3.445576745901058668e+00 352970.73027306574 0.007232633896483534
3.453344841147531596e+00 391710.1490809261 0.007232633896483534
3.460617478596456298e+00 434701.3158125035 0.007232633896483534
3.468224210077167857e+00 482410.8704165374 0.007232633896483534
3.475842613564623651e+00 535356.6677410719 0.007232633896483534
3.483520716792947169e+00 594113.3984965039 0.007232633896483534
3.492066970897770517e+00 659318.8271333541 0.007232633896483534
3.501252720240244365e+00 731680.7143427207 0.007232633896483534
3.510358343618731780e+00 811984.4993184009 0.007232633896483534
3.519113395835896885e+00 901101.8251665037 0.007232633896483534
3.527146986736746204e+00 1000000.0 0.007232633896483534
2.645625375951314690e-05 0.001 0.008026433522257174
2.919199350487911636e-05 0.0011097524964120721 0.008026433522257174
3.219533121754621422e-05 0.0012315506032928262 0.008026433522257174
3.548329323360758088e-05 0.001366716356462006 0.008026433522257174
3.908116799718841332e-05 0.0015167168884709225 0.008026433522257174
4.301218711058216285e-05 0.0016831803533309566 0.008026433522257174
4.729930856972485489e-05 0.0018679135990207828 0.008026433522257174
5.196849508411505598e-05 0.002072921779595372 0.008026433522257174
5.704536532103852314e-05 0.002300430119772917 0.008026433522257174
6.255174430634682600e-05 0.0025529080682395165 0.008026433522257174
6.851498650896497319e-05 0.002833096101839324 0.008026433522257174
7.495598475236213626e-05 0.0031440354715915 0.008026433522257174
8.190159739815858447e-05 0.0034891012134067737 0.008026433522257174
8.936802593499539157e-05 0.003872038781812557 0.008026433522257174
9.737643716067790765e-05 0.004297004704320844 0.008026433522257174
1.059424020351620209e-04 0.004768611697714469 0.008026433522257174
1.150754714011972439e-04 0.005291978735958442 0.008026433522257174
1.247905005709068580e-04 0.005872786613189483 0.008026433522257174
1.350909638259713817e-04 0.00651733960488242 0.008026433522257174
1.459805141644940297e-04 0.007232633896483534 0.008026433522257174
1.574578589704437985e-04 0.008026433522257174 0.008026433522257174
1.695199362067197069e-04 0.00890735463861044 0.008026433522257174
1.821605062156986493e-04 0.009884959046625586 0.008026433522257174
1.953701157717698780e-04 0.010969857978923836 0.008026433522257174
2.091459123344083693e-04 0.012173827277396614 0.008026433522257174
2.234776154943724305e-04 0.013509935211980273 0.008026433522257174
2.383633362717197605e-04 0.014992684327860457 0.008026433522257174
2.538073757986251738e-04 0.01663816886076129 0.008026433522257174
2.698227717889714020e-04 0.018464249428955443 0.008026433522257174
2.864312086504016666e-04 0.020490746898158472 0.008026433522257174
3.036760749825653609e-04 0.022739657523579287 0.008026433522257174
3.216142502248624377e-04 0.02523539170434766 0.008026433522257174
3.403273256234105827e-04 0.02800503894183631 0.008026433522257174
3.599289843967270293e-04 0.03107866187782014 0.008026433522257174
3.805645615009544129e-04 0.03448962260405758 0.008026433522257174
4.024252732784689562e-04 0.038274944785163134 0.008026433522257174
4.257496775631578758e-04 0.04247571552536898 0.008026433522257174
4.508369542159524333e-04 0.047137531341167244 0.008026433522257174
4.780591683807918109e-04 0.05231099308056263 0.008026433522257174
5.078736197013588530e-04 0.05805225516094899 0.008026433522257174
5.408427578640896639e-04 0.06442363508721373 0.008026433522257174
5.776513606631702167e-04 0.07149428986597581 0.008026433522257174
6.191345831747872407e-04 0.07934096665797492 0.008026433522257174
6.663097381443768051e-04 0.08804883581643465 0.008026433522257174
7.204131924211867747e-04 0.09771241535346502 0.008026433522257174
7.829412436309326996e-04 0.1084365968689611 0.008026433522257174
8.557155603888845496e-04 0.12033778407775893 0.008026433522257174
9.409408257221598369e-04 0.13354515629298988 0.008026433522257174
1.041290905357441848e-03 0.14820207057988585 0.008026433522257174
1.160004808504290713e-03 0.16446761779946645 0.008026433522257174
1.301002668642552672e-03 0.18251834943190443 0.008026433522257174
1.469029407340839612e-03 0.20255019392306664 0.008026433522257174
1.669822467918243274e-03 0.22478058335487253 0.008026433522257174
1.910308439311354974e-03 0.24945081352303167 0.008026433522257174
2.198850551360643796e-03 0.27682866303920667 0.008026433522257174
2.545524420594212200e-03 0.3072112998861759 0.008026433522257174
2.962458066141984096e-03 0.34092850697468147 0.008026433522257174
3.464222915680823574e-03 0.3783462617131929 0.008026433522257174
4.068285885776159495e-03 0.419870708444391 0.008026433522257174
4.795551693124942318e-03 0.4659525668664682 0.008026433522257174
5.670965746967219015e-03 0.517092024289676 0.008026433522257174
6.724218225008737025e-03 0.5738441648302398 0.008026433522257174
7.990532387951665427e-03 0.6368249944718586 0.008026433522257174
9.511550206650107309e-03 0.7067181273927491 0.008026433522257174
1.133630873403552834e-02 0.7842822061337682 0.008026433522257174
1.352230481522143264e-02 0.8703591361485166 0.008026433522257174
1.625953444332342915e-02 0.9658832241158708 0.008026433522257174
1.956037144954362109e-02 1.0718913192051276 0.008026433522257174
2.349768987021454494e-02 1.1895340673703196 0.008026433522257174
2.817913738315700259e-02 1.3200884008314182 0.008026433522257174
3.372618254384140979e-02 1.4649713983072863 0.008026433522257174
4.027466066459654132e-02 1.625755666443795 0.008026433522257174
4.797497604987441960e-02 1.8041864093920719 0.008026433522257174
5.699186136039821604e-02 2.0022003718155843 0.008026433522257174
6.750358123268263011e-02 2.2219468609395236 0.008026433522257174
7.970047927125756271e-02 2.4658110758226037 0.008026433522257174
9.378279402466514758e-02 2.736439997074672 0.008026433522257174
1.099576688871188035e-01 3.0367711180354604 0.008026433522257174
1.284353482964313009e-01 3.370064329271928 0.008026433522257174
1.494245797940524922e-01 3.739937302478798 0.008026433522257174
1.731273109831930890e-01 4.150404757850477 0.008026433522257174
1.997328156414869549e-01 4.605922041145108 0.008026433522257174
2.294114656023421295e-01 5.1114334834401705 0.008026433522257174
2.623083842503551311e-01 5.672426068491977 0.008026433522257174
2.985372708212407078e-01 6.294988990221888 0.008026433522257174
3.381746967083952282e-01 6.985879746785249 0.008026433522257174
3.812551505599676149e-01 7.752597488629465 0.008026433522257174
4.277670929319821180e-01 8.60346441668451 0.008026433522257174
4.776502174951212099e-01 9.547716114208066 0.008026433522257174
5.307940558340212833e-01 10.59560179277617 0.008026433522257174
5.870379792481230652e-01 11.758495540521581 0.008026433522257174
6.461726008356851736e-01 13.049019780144016 0.008026433522257174
7.079424979266032425e-01 14.481182276745331 0.008026433522257174
7.720501362326832595e-01 16.070528182616385 0.008026433522257174
8.381608448625416097e-01 17.834308769319094 0.008026433522257174
9.059086482524700834e-01 19.791668678535572 0.008026433522257174
9.749027704236777891e-01 21.96385372416547 0.008026433522257174
1.044734585042968122e+00 24.37444150122222 0.008026433522257174
1.114984824300106814e+00 27.04959730463137 0.008026433522257174
1.185230796966351141e+00 30.01835813575592 0.008026433522257174
1.255053438481282368e+00 33.31294787934677 0.008026433522257174
1.324043971501753569e+00 36.96912707195032 0.008026433522257174
1.391810022489821996e+00 41.0265810582719 0.008026433522257174
1.457981046279260839e+00 45.52935074866948 0.008026433522257174
1.522212978579181586e+00 50.526310653356795 0.008026433522257174
1.584192077916579455e+00 56.07169938205458 0.008026433522257174
1.643647087482012381e+00 62.22570836730231 0.008026433522257174
1.700473682489411775e+00 69.0551352016233 0.008026433522257174
1.754336976727735031e+00 76.63410868007462 0.008026433522257174
1.805067003681061877e+00 85.04489341802686 0.008026433522257174
1.852531649507271672e+00 94.37878277775391 0.008026433522257174
1.896636862072784702e+00 104.73708979594508 0.008026433522257174
1.937326618682186474e+00 116.23224686798542 0.008026433522257174
1.974582628718632993e+00 128.9890261253308 0.008026433522257174
2.008423681507461200e+00 143.14589375234786 0.008026433522257174
2.038904462264162554e+00 158.85651294280527 0.008026433522257174
2.066113595329410746e+00 176.2914118095948 0.008026433522257174
2.090170650198451607e+00 195.63983435170647 0.008026433522257174
2.111221828582091398e+00 217.11179456945052 0.008026433522257174
2.129434168842943897e+00 240.9403560239527 0.008026433522257174
2.144988231292944469e+00 267.38416158399497 0.008026433522257174
2.158069474090203776e+00 296.73024081888724 0.008026433522257174
2.168858826378341487e+00 329.2971255097155 0.008026433522257174
2.177523275535934832e+00 365.43830709572546 0.008026433522257174
2.199595304345100644e+00 405.54607358408276 0.008026433522257174
2.221162976174871684e+00 450.05576757004974 0.008026433522257174
2.238259381225813804e+00 499.450511585514 0.008026433522257174
2.250986023514607748e+00 554.2664520663108 0.008026433522257174
2.259486709053779574e+00 615.0985788580505 0.008026433522257174
2.263948005687843157e+00 682.6071834272393 0.008026433522257174
2.264613090736466106e+00 757.525025877192 0.008026433522257174
2.261798183451354749e+00 840.6652885618333 0.008026433522257174
2.255758079141012562e+00 932.9304026284696 0.008026433522257174
2.246861996893663616e+00 1035.3218432956637 0.008026433522257174
2.235526552442654857e+00 1148.9510001873086 0.008026433522257174
2.237093503287401752e+00 1275.051240713013 0.008026433522257174
2.242465091472273908e+00 1414.991297434576 0.008026433522257174
2.248569196722942198e+00 1570.2901247293776 0.008026433522257174
2.255789491297260696e+00 1742.6333860096508 0.008026433522257174
2.264510191966322861e+00 1933.891750455232 0.008026433522257174
2.275106588147434827e+00 2146.141197858406 0.008026433522257174
2.287931119482817355e+00 2381.6855519761607 0.008026433522257174
2.303296508801431219e+00 2643.0814869741084 0.008026433522257174
2.321458134857028899e+00 2933.1662783900483 0.008026433522257174
2.342598259988472265e+00 3255.0885998350564 0.008026433522257174
2.366814765137974064e+00 3612.3426997094302 0.008026433522257174
2.394145320532993004e+00 4008.8063288984645 0.008026433522257174
2.424493660554088326e+00 4448.782831127585 0.008026433522257174
2.457696705733138032e+00 4937.047852839004 0.008026433522257174
2.493556713740112230e+00 5478.901179593945 0.008026433522257174
2.531871325733058953e+00 6080.224261649427 0.008026433522257174
2.572370574305915536e+00 6747.5440531107 0.008026433522257174
2.614802134793025257e+00 7488.10385759003 0.008026433522257174
2.658835000994480779e+00 8309.941949353404 0.008026433522257174
2.704218852051837985e+00 9221.97882333434 0.008026433522257174
2.750726917125077442e+00 10234.114021054527 0.008026433522257174
2.798315714750825300e+00 11357.333583431051 0.008026433522257174
2.846636959682839141e+00 12603.829296797274 0.008026433522257174
2.895564599614872225e+00 13987.131026472387 0.008026433522257174
2.944809611493777624e+00 15522.25357427048 0.008026433522257174
2.994188708084673411e+00 17225.859653987874 0.008026433522257174
3.043575166144850463e+00 19116.440753857038 0.008026433522257174
3.092693988323218068e+00 21214.51784910632 0.008026433522257174
3.141391846852234604e+00 23542.864143224204 0.008026433522257174
3.189461103419827470e+00 26126.752255633317 0.008026433522257174
3.236712801978692156e+00 28994.22853882881 0.008026433522257174
3.283001908381620204e+00 32176.417502507353 0.008026433522257174
3.328141423694890744e+00 35707.859649004626 0.008026433522257174
3.371899789431037409e+00 39626.88638701478 0.008026433522257174
3.414162579143347642e+00 43976.036093027215 0.008026433522257174
3.454635722853514057e+00 48802.515836544335 0.008026433522257174
3.493146688866372696e+00 54158.71378079476 0.008026433522257174
3.529409513989830049e+00 60102.76782070388 0.008026433522257174
3.563184815770976677e+00 66699.19663030129 0.008026433522257174
3.594227971668799260e+00 74019.59996915652 0.008026433522257174
3.622292342572957402e+00 82143.43584919439 0.008026433522257174
3.647132712796975262e+00 91158.88299750836 0.008026433522257174
3.668508282039395940e+00 101163.7979766207 0.008026433522257174
3.686185578944613628e+00 112266.77735108159 0.008026433522257174
3.699940631161899418e+00 124588.33642950082 0.008026433522257174
3.709560623045307981e+00 138262.2173764659 0.008026433522257174
3.714845154784884862e+00 153436.84089300132 0.008026433522257174
3.715607166898794222e+00 170276.91722258978 0.008026433522257174
3.711678083155403041e+00 188965.23396912115 0.008026433522257174
3.702914429825480802e+00 209704.64013232305 0.008026433522257174
3.706974893764568790e+00 232720.2478960412 0.008026433522257174
3.714862684284999439e+00 258261.87606826748 0.008026433522257174
3.721613024078755494e+00 286606.7616948256 0.008026433522257174
3.727696556737248201e+00 318062.5692794119 0.008026433522257174
3.732910480577467105e+00 352970.73027306574 0.008026433522257174
3.736978311284749221e+00 391710.1490809261 0.008026433522257174
3.740270462821568831e+00 434701.3158125035 0.008026433522257174
3.743471087760080529e+00 482410.8704165374 0.008026433522257174
3.746244076034039860e+00 535356.6677410719 0.008026433522257174
3.748596492189742779e+00 594113.3984965039 0.008026433522257174
3.751233101675595982e+00 659318.8271333541 0.008026433522257174
3.754083240917247988e+00 731680.7143427207 0.008026433522257174
3.756217749233150105e+00 811984.4993184009 0.008026433522257174
3.757307541413312801e+00 901101.8251665037 0.008026433522257174
3.756926431831446145e+00 1000000.0 0.008026433522257174
2.698479399635353651e-05 0.001 0.00890735463861044
2.979001893082542775e-05 0.0011097524964120721 0.00890735463861044
3.286615479310193397e-05 0.0012315506032928262 0.00890735463861044
3.624245526530471301e-05 0.001366716356462006 0.00890735463861044
3.993631327141369803e-05 0.0015167168884709225 0.00890735463861044
4.397785670675332466e-05 0.0016831803533309566 0.00890735463861044
4.839039863715764223e-05 0.0018679135990207828 0.00890735463861044
5.320137220984247730e-05 0.002072921779595372 0.00890735463861044
5.843833095257652669e-05 0.002300430119772917 0.00890735463861044
6.412973423546024134e-05 0.0025529080682395165 0.00890735463861044
7.030185992356836400e-05 0.002833096101839324 0.00890735463861044
7.698131402475375115e-05 0.0031440354715915 0.00890735463861044
8.419333468698763593e-05 0.0034891012134067737 0.00890735463861044
9.196386001804343429e-05 0.003872038781812557 0.00890735463861044
1.003104972216806650e-04 0.004297004704320844 0.00890735463861044
1.092619186404527795e-04 0.004768611697714469 0.00890735463861044
1.188310231302010977e-04 0.005291978735958442 0.00890735463861044
1.290284810345076355e-04 0.005872786613189483 0.00890735463861044
1.398680219671678273e-04 0.00651733960488242 0.00890735463861044
1.513533395181840605e-04 0.007232633896483534 0.00890735463861044
1.634929895464052923e-04 0.008026433522257174 0.00890735463861044
1.762833843058462667e-04 0.00890735463861044 0.00890735463861044
1.897200080384911708e-04 0.009884959046625586 0.00890735463861044
2.038030972064802920e-04 0.010969857978923836 0.00890735463861044
2.185229591782582694e-04 0.012173827277396614 0.00890735463861044
2.338750999424290134e-04 0.013509935211980273 0.00890735463861044
2.498611666459686566e-04 0.014992684327860457 0.00890735463861044
2.664790900145218452e-04 0.01663816886076129 0.00890735463861044
2.837476038648497180e-04 0.018464249428955443 0.00890735463861044
3.016895628097696048e-04 0.020490746898158472 0.00890735463861044
3.203403966448701732e-04 0.022739657523579287 0.00890735463861044
3.397646717801580262e-04 0.02523539170434766 0.00890735463861044
3.600435114164213051e-04 0.02800503894183631 0.00890735463861044
3.812902470255386997e-04 0.03107866187782014 0.00890735463861044
4.036630963298964937e-04 0.03448962260405758 0.00890735463861044
4.273531068111372454e-04 0.038274944785163134 0.00890735463861044
4.526141199319577029e-04 0.04247571552536898 0.00890735463861044
4.797615306346771926e-04 0.047137531341167244 0.00890735463861044
5.091874997769482627e-04 0.05231099308056263 0.00890735463861044
5.413768141780914709e-04 0.05805225516094899 0.00890735463861044
5.769273736595813317e-04 0.06442363508721373 0.00890735463861044
6.165708942403244630e-04 0.07149428986597581 0.00890735463861044
6.611989628431242348e-04 0.07934096665797492 0.00890735463861044
7.118997146768838574e-04 0.08804883581643465 0.00890735463861044
7.699952416968918736e-04 0.09771241535346502 0.00890735463861044
8.370934149773988147e-04 0.1084365968689611 0.00890735463861044
9.151478165367858296e-04 0.12033778407775893 0.00890735463861044
1.006524924608992845e-03 0.13354515629298988 0.00890735463861044
1.114098079431269069e-03 0.14820207057988585 0.00890735463861044
1.241346271248421236e-03 0.16446761779946645 0.00890735463861044
1.392486305671132574e-03 0.18251834943190443 0.00890735463861044
1.572619737248869085e-03 0.20255019392306664 0.00890735463861044
1.787918790741385234e-03 0.22478058335487253 0.00890735463861044
2.045838856551132016e-03 0.24945081352303167 0.00890735463861044
2.355381660157820044e-03 0.27682866303920667 0.00890735463861044
2.727398452801662286e-03 0.3072112998861759 0.00890735463861044
3.174951515500422806e-03 0.34092850697468147 0.00890735463861044
3.713739343115828040e-03 0.3783462617131929 0.00890735463861044
4.362591356925316424e-03 0.419870708444391 0.00890735463861044
5.144045382098825538e-03 0.4659525668664682 0.00890735463861044
6.085006519927458300e-03 0.517092024289676 0.00890735463861044
7.217511403133193733e-03 0.5738441648302398 0.00890735463861044
8.579580638895184866e-03 0.6368249944718586 0.00890735463861044
1.021618744806962811e-02 0.7067181273927491 0.00890735463861044
1.218031355479160319e-02 0.7842822061337682 0.00890735463861044
1.453411476844732216e-02 0.8703591361485166 0.00890735463861044
1.736148890483065962e-02 0.9658832241158708 0.00890735463861044
2.089182206409887291e-02 1.0718913192051276 0.00890735463861044
2.510492192312043305e-02 1.1895340673703196 0.00890735463861044
3.011689243723906367e-02 1.3200884008314182 0.00890735463861044
3.605893241600256760e-02 1.4649713983072863 0.00890735463861044
4.307798630651069050e-02 1.625755666443795 0.00890735463861044
5.133705155264590286e-02 1.8041864093920719 0.00890735463861044
6.101499813445344922e-02 2.0022003718155843 0.00890735463861044
7.230581601328353591e-02 2.2219468609395236 0.00890735463861044
8.541714905294708893e-02 2.4658110758226037 0.00890735463861044
1.005680419765610373e-01 2.736439997074672 0.00890735463861044
1.179858153452820330e-01 3.0367711180354604 0.00890735463861044
1.379020385998968312e-01 3.370064329271928 0.00890735463861044
1.605476290513622173e-01 3.739937302478798 0.00890735463861044
1.861471439496323044e-01 4.150404757850477 0.00890735463861044
2.149124250310098239e-01 4.605922041145108 0.00890735463861044
2.470357922524874794e-01 5.1114334834401705 0.00890735463861044
2.826830562981929584e-01 5.672426068491977 0.00890735463861044
3.219866596157703875e-01 6.294988990221888 0.00890735463861044
3.650392605164624604e-01 6.985879746785249 0.00890735463861044
4.118880801566932592e-01 7.752597488629465 0.00890735463861044
4.625303064694535893e-01 8.60346441668451 0.00890735463861044
5.169097732697720549e-01 9.547716114208066 0.00890735463861044
5.749150903417747926e-01 10.59560179277617 0.00890735463861044
6.363793083148135965e-01 11.758495540521581 0.00890735463861044
7.010811136091630313e-01 13.049019780144016 0.00890735463861044
7.687475233390009821e-01 14.481182276745331 0.00890735463861044
8.390579243551798960e-01 16.070528182616385 0.00890735463861044
9.116493343178154740e-01 17.834308769319094 0.00890735463861044
9.861226641955829209e-01 19.791668678535572 0.00890735463861044
1.062049781808409810e+00 21.96385372416547 0.00890735463861044
1.138981152355919679e+00 24.37444150122222 0.00890735463861044
1.216453810111564282e+00 27.04959730463137 0.00890735463861044
1.293999426698445587e+00 30.01835813575592 0.00890735463861044
1.371152236260142931e+00 33.31294787934677 0.00890735463861044
1.447456593707597605e+00 36.96912707195032 0.00890735463861044
1.522473956808207962e+00 41.0265810582719 0.00890735463861044
1.595789138331904278e+00 45.52935074866948 0.00890735463861044
1.667015712789292392e+00 50.526310653356795 0.00890735463861044
1.735800516046966724e+00 56.07169938205458 0.00890735463861044
1.801884362867119727e+00 62.22570836730231 0.00890735463861044
1.865049075046423255e+00 69.0551352016233 0.00890735463861044
1.924967887850104864e+00 76.63410868007462 0.00890735463861044
1.981447619136080140e+00 85.04489341802686 0.00890735463861044
2.034337517460984124e+00 94.37878277775391 0.00890735463861044
2.083529534231695290e+00 104.73708979594508 0.00890735463861044
2.128958288419714240e+00 116.23224686798542 0.00890735463861044
2.170600712398090604e+00 128.9890261253308 0.00890735463861044
2.208475284209006073e+00 143.14589375234786 0.00890735463861044
2.242640651177358890e+00 158.85651294280527 0.00890735463861044
2.273193403347170793e+00 176.2914118095948 0.00890735463861044
2.300264692772314046e+00 195.63983435170647 0.00890735463861044
2.324015415867755507e+00 217.11179456945052 0.00890735463861044
2.344629756143201682e+00 240.9403560239527 0.00890735463861044
2.362307066384077281e+00 267.38416158399497 0.00890735463861044
2.377252314672539057e+00 296.73024081888724 0.00890735463861044
2.389665649651681711e+00 329.2971255097155 0.00890735463861044
2.399731963032262438e+00 365.43830709572546 0.00890735463861044
2.424477724779466214e+00 405.54607358408276 0.00890735463861044
2.448799346347991790e+00 450.05576757004974 0.00890735463861044
2.468203234019968217e+00 499.450511585514 0.00890735463861044
2.482797067284175263e+00 554.2664520663108 0.00890735463861044
2.492735023607190570e+00 615.0985788580505 0.00890735463861044
2.498218289598276076e+00 682.6071834272393 0.00890735463861044
2.499495995989635233e+00 757.525025877192 0.00890735463861044
2.496932986734744730e+00 840.6652885618333 0.00890735463861044
2.490806815107444727e+00 932.9304026284696 0.00890735463861044
2.481511855302439784e+00 1035.3218432956637 0.00890735463861044
2.469502950548721820e+00 1148.9510001873086 0.00890735463861044
2.465696469306723593e+00 1275.051240713013 0.00890735463861044
2.471283924630081508e+00 1414.991297434576 0.00890735463861044
2.477608372850050422e+00 1570.2901247293776 0.00890735463861044
2.485097329953082301e+00 1742.6333860096508 0.00890735463861044
2.494180393183645705e+00 1933.891750455232 0.00890735463861044
2.505278493659647943e+00 2146.141197858406 0.00890735463861044
2.518788165242792587e+00 2381.6855519761607 0.00890735463861044
2.535062490039163396e+00 2643.0814869741084 0.00890735463861044
2.554391146322870565e+00 2933.1662783900483 0.00890735463861044
2.576982573209965821e+00 3255.0885998350564 0.00890735463861044
2.602951130899917587e+00 3612.3426997094302 0.00890735463861044
2.632351110640383851e+00 4008.8063288984645 0.00890735463861044
2.665064952150167255e+00 4448.782831127585 0.00890735463861044
2.700922695140297147e+00 4937.047852839004 0.00890735463861044
2.739715519573122204e+00 5478.901179593945 0.00890735463861044
2.781207846873173573e+00 6080.224261649427 0.00890735463861044
2.825104095267735538e+00 6747.5440531107 0.00890735463861044
2.871119463595224186e+00 7488.10385759003 0.00890735463861044
2.918906087424959050e+00 8309.941949353404 0.00890735463861044
2.968179384094104645e+00 9221.97882333434 0.00890735463861044
3.018690459528927228e+00 10234.114021054527 0.00890735463861044
3.070389754558784823e+00 11357.333583431051 0.00890735463861044
3.122910685506426809e+00 12603.829296797274 0.00890735463861044
3.176099983134646809e+00 13987.131026472387 0.00890735463861044
3.229646358559502772e+00 15522.25357427048 0.00890735463861044
3.283340935495082658e+00 17225.859653987874 0.00890735463861044
3.337057720884267553e+00 19116.440753857038 0.00890735463861044
3.390485963997071028e+00 21214.51784910632 0.00890735463861044
3.443452225106427012e+00 23542.864143224204 0.00890735463861044
3.495704078623830480e+00 26126.752255633317 0.00890735463861044
3.547028129851378164e+00 28994.22853882881 0.00890735463861044
3.597234324260352167e+00 32176.417502507353 0.00890735463861044
3.646127133963008138e+00 35707.859649004626 0.00890735463861044
3.693429468550971873e+00 39626.88638701478 0.00890735463861044
3.738980016181506549e+00 43976.036093027215 0.00890735463861044
3.782449250426449083e+00 48802.515836544335 0.00890735463861044
3.823631872349571470e+00 54158.71378079476 0.00890735463861044
3.862201575497405059e+00 60102.76782070388 0.00890735463861044
3.897886494222451592e+00 66699.19663030129 0.00890735463861044
3.930412185777091949e+00 74019.59996915652 0.00890735463861044
3.959504997005731219e+00 82143.43584919439 0.00890735463861044
3.984895368405973581e+00 91158.88299750836 0.00890735463861044
4.006320828719855953e+00 101163.7979766207 0.00890735463861044
4.023528480906983340e+00 112266.77735108159 0.00890735463861044
4.036276989589470787e+00 124588.33642950082 0.00890735463861044
4.044337845195549619e+00 138262.2173764659 0.00890735463861044
4.047496417085809206e+00 153436.84089300132 0.00890735463861044
4.045552554212033414e+00 170276.91722258978 0.00890735463861044
4.038329312207414645e+00 188965.23396912115 0.00890735463861044
4.025668323733705201e+00 209704.64013232305 0.00890735463861044
4.026512516147461973e+00 232720.2478960412 0.00890735463861044
4.031367472875665214e+00 258261.87606826748 0.00890735463861044
4.034730585588128804e+00 286606.7616948256 0.00890735463861044
4.037189727582630283e+00 318062.5692794119 0.00890735463861044
4.038173866780021548e+00 352970.73027306574 0.00890735463861044
4.037619151471272261e+00 391710.1490809261 0.00890735463861044
4.035954554052247012e+00 434701.3158125035 0.00890735463861044
4.033698829120847762e+00 482410.8704165374 0.00890735463861044
4.030508065002089246e+00 535356.6677410719 0.00890735463861044
4.026346910399320578e+00 594113.3984965039 0.00890735463861044
4.021783437531454730e+00 659318.8271333541 0.00890735463861044
4.016972898350310572e+00 731680.7143427207 0.00890735463861044
4.010744101841133613e+00 811984.4993184009 0.00890735463861044
4.002717156807209520e+00 901101.8251665037 0.00890735463861044
3.992418565608066849e+00 1000000.0 0.00890735463861044
2.755620878387880505e-05 0.001 0.009884959046625586
3.042937969745834639e-05 0.0011097524964120721 0.009884959046625586
3.358791367639996214e-05 0.0012315506032928262 0.009884959046625586
3.704971217449091304e-05 0.001366716356462006 0.009884959046625586
4.084549238821714664e-05 0.0015167168884709225 0.009884959046625586
4.500305084593405350e-05 0.0016831803533309566 0.009884959046625586
4.954513391546152504e-05 0.0018679135990207828 0.009884959046625586
5.450378792793432030e-05 0.002072921779595372 0.009884959046625586
5.990773235573225875e-05 0.002300430119772917 0.009884959046625586
6.578865787180251305e-05 0.0025529080682395165 0.009884959046625586
7.217488269490743237e-05 0.002833096101839324 0.009884959046625586
7.909531971295858223e-05 0.0031440354715915 0.009884959046625586
8.658304464940737516e-05 0.0034891012134067737 0.009884959046625586
9.466115405792195788e-05 0.003872038781812557 0.009884959046625586
1.033596863598354465e-04 0.004297004704320844 0.009884959046625586
1.126998434238682216e-04 0.004768611697714469 0.009884959046625586
1.227066431288663384e-04 0.005291978735958442 0.009884959046625586
1.333954603237503286e-04 0.005872786613189483 0.009884959046625586
1.447836050946308133e-04 0.00651733960488242 0.009884959046625586
1.568804981362686729e-04 0.007232633896483534 0.009884959046625586
1.696929060105866372e-04 0.008026433522257174 0.009884959046625586
1.832274809533996642e-04 0.00890735463861044 0.009884959046625586
1.974803755182114289e-04 0.009884959046625586 0.009884959046625586
2.124539069552482150e-04 0.010969857978923836 0.009884959046625586
2.281424558411190818e-04 0.012173827277396614 0.009884959046625586
2.445449906445862419e-04 0.013509935211980273 0.009884959046625586
2.616607361539070777e-04 0.014992684327860457 0.009884959046625586
2.794954500167785003e-04 0.01663816886076129 0.009884959046625586
2.980615800660298413e-04 0.018464249428955443 0.009884959046625586
3.173808629044786388e-04 0.020490746898158472 0.009884959046625586
3.374954355404509204e-04 0.022739657523579287 0.009884959046625586
3.584626785528778788e-04 0.02523539170434766 0.009884959046625586
3.803724743942069378e-04 0.02800503894183631 0.009884959046625586
4.033396033440180928e-04 0.03107866187782014 0.009884959046625586
4.275220530174027550e-04 0.03448962260405758 0.009884959046625586
4.531229706990438531e-04 0.038274944785163134 0.009884959046625586
4.804070985480765697e-04 0.04247571552536898 0.009884959046625586
5.097034380772679516e-04 0.047137531341167244 0.009884959046625586
5.414261785387252703e-04 0.05231099308056263 0.009884959046625586
5.760895251312612899e-04 0.05805225516094899 0.009884959046625586
6.143243379959270048e-04 0.06442363508721373 0.009884959046625586
6.569112244697619370e-04 0.07149428986597581 0.009884959046625586
7.047977950103783383e-04 0.07934096665797492 0.009884959046625586
7.591474970064502649e-04 0.08804883581643465 0.009884959046625586
8.213716063359937768e-04 0.09771241535346502 0.009884959046625586
8.931899147284110344e-04 0.1084365968689611 0.009884959046625586
9.766919756504822969e-04 0.12033778407775893 0.009884959046625586
1.074413883374832675e-03 0.13354515629298988 0.009884959046625586
1.189434108932989646e-03 0.14820207057988585 0.009884959046625586
1.325484535220952014e-03 0.16446761779946645 0.009884959046625586
1.487085602519206805e-03 0.18251834943190443 0.009884959046625586
1.679713093571403660e-03 0.20255019392306664 0.009884959046625586
1.909991449333683965e-03 0.22478058335487253 0.009884959046625586
2.185927739021731667e-03 0.24945081352303167 0.009884959046625586
2.517189189899864902e-03 0.27682866303920667 0.009884959046625586
2.915435636103965583e-03 0.3072112998861759 0.009884959046625586
3.394705554479479290e-03 0.34092850697468147 0.009884959046625586
3.971877839249677092e-03 0.3783462617131929 0.009884959046625586
4.667204793422153816e-03 0.419870708444391 0.009884959046625586
5.504932581496427106e-03 0.4659525668664682 0.009884959046625586
6.514023780085641778e-03 0.517092024289676 0.009884959046625586
7.728971386996136804e-03 0.5738441648302398 0.009884959046625586
9.190736799732993068e-03 0.6368249944718586 0.009884959046625586
1.094778684052747156e-02 0.7067181273927491 0.009884959046625586
1.305725327348034211e-02 0.7842822061337682 0.009884959046625586
1.558619859342706693e-02 0.8703591361485166 0.009884959046625586
1.861295951678807251e-02 0.9658832241158708 0.009884959046625586
2.225553382770350044e-02 1.0718913192051276 0.009884959046625586
2.675220482869324415e-02 1.1895340673703196 0.009884959046625586
3.210444339909074990e-02 1.3200884008314182 0.009884959046625586
3.845364854033906515e-02 1.4649713983072863 0.009884959046625586
4.595845166661363668e-02 1.625755666443795 0.009884959046625586
5.479513620657897738e-02 1.8041864093920719 0.009884959046625586
6.515754933494471990e-02 2.0022003718155843 0.009884959046625586
7.725639730628341972e-02 2.2219468609395236 0.009884959046625586
9.131780126612583370e-02 2.4658110758226037 0.009884959046625586
1.075809787384302413e-01 2.736439997074672 0.009884959046625586
1.262950061068731922e-01 3.0367711180354604 0.009884959046625586
1.477145734443334468e-01 3.370064329271928 0.009884959046625586
1.720947839995879414e-01 3.739937302478798 0.009884959046625586
1.996850363260359307e-01 4.150404757850477 0.009884959046625586
2.307221573254668590e-01 4.605922041145108 0.009884959046625586
2.654229970565961105e-01 5.1114334834401705 0.009884959046625586
3.039767521472927503e-01 5.672426068491977 0.009884959046625586
3.465373575945467355e-01 6.294988990221888 0.009884959046625586
3.932162880783943715e-01 6.985879746785249 0.009884959046625586
4.440761283245809876e-01 7.752597488629465 0.009884959046625586
4.991252242899488767e-01 8.60346441668451 0.009884959046625586
5.583136914193331801e-01 9.547716114208066 0.009884959046625586
6.215309780554544306e-01 10.59560179277617 0.009884959046625586
6.886050871843044652e-01 11.758495540521581 0.009884959046625586
7.593035078144946270e-01 13.049019780144016 0.009884959046625586
8.333357970969844652e-01 14.481182276745331 0.009884959046625586
9.103577024614881719e-01 16.070528182616385 0.009884959046625586
9.899766711691624366e-01 17.834308769319094 0.009884959046625586
1.071758542548816973e+00 19.791668678535572 0.009884959046625586
1.155235194118207076e+00 21.96385372416547 0.009884959046625586
1.239912899814131775e+00 24.37444150122222 0.009884959046625586
1.325281141384829553e+00 27.04959730463137 0.009884959046625586
1.410821594219198172e+00 30.01835813575592 0.009884959046625586
1.496017034458276385e+00 33.31294787934677 0.009884959046625586
1.580359893736302368e+00 36.96912707195032 0.009884959046625586
1.663360235518412722e+00 41.0265810582719 0.009884959046625586
1.744552950597124008e+00 45.52935074866948 0.009884959046625586
1.823504034096989246e+00 50.526310653356795 0.009884959046625586
1.899815867677320691e+00 56.07169938205458 0.009884959046625586
1.973250750601090786e+00 62.22570836730231 0.009884959046625586
2.043444904846558607e+00 69.0551352016233 0.009884959046625586
2.110089066604002195e+00 76.63410868007462 0.009884959046625586
2.172963413150260870e+00 85.04489341802686 0.009884959046625586
2.231895672547157261e+00 94.37878277775391 0.009884959046625586
2.286761478095003852e+00 104.73708979594508 0.009884959046625586
2.337484343626091920e+00 116.23224686798542 0.009884959046625586
2.384035247964217952e+00 128.9890261253308 0.009884959046625586
2.426431730980851409e+00 143.14589375234786 0.009884959046625586
2.464736306952977074e+00 158.85651294280527 0.009884959046625586
2.499053928386485879e+00 176.2914118095948 0.009884959046625586
2.529528173579459249e+00 195.63983435170647 0.009884959046625586
2.556335857068110951e+00 217.11179456945052 0.009884959046625586
2.579679847226329592e+00 240.9403560239527 0.009884959046625586
2.599780058578939457e+00 267.38416158399497 0.009884959046625586
2.616862872131125783e+00 296.73024081888724 0.009884959046625586
2.631149583401006353e+00 329.2971255097155 0.009884959046625586
2.642844848401361357e+00 365.43830709572546 0.009884959046625586
2.670585426802805529e+00 405.54607358408276 0.009884959046625586
2.698021335737931459e+00 450.05576757004974 0.009884959046625586
2.720053092367900049e+00 499.450511585514 0.009884959046625586
2.736794416187965595e+00 554.2664520663108 0.009884959046625586
2.748410104880468108e+00 615.0985788580505 0.009884959046625586
2.755116599675691447e+00 682.6071834272393 0.009884959046625586
2.757183027974493328e+00 757.525025877192 0.009884959046625586
2.754980422610550317e+00 840.6652885618333 0.009884959046625586
2.748860326698564727e+00 932.9304026284696 0.009884959046625586
2.739225965017587416e+00 1035.3218432956637 0.009884959046625586
2.726573235624201175e+00 1148.9510001873086 0.009884959046625586
2.716370779167005978e+00 1275.051240713013 0.009884959046625586
2.722177860665079496e+00 1414.991297434576 0.009884959046625586
2.728713176513240413e+00 1570.2901247293776 0.009884959046625586
2.736452378622704185e+00 1742.6333860096508 0.009884959046625586
2.745875217965345172e+00 1933.891750455232 0.009884959046625586
2.757453414991026808e+00 2146.141197858406 0.009884959046625586
2.771632924112348739e+00 2381.6855519761607 0.009884959046625586
2.788812423261940676e+00 2643.0814869741084 0.009884959046625586
2.809320793403689009e+00 2933.1662783900483 0.009884959046625586
2.833396911504949323e+00 3255.0885998350564 0.009884959046625586
2.861180617751543753e+00 3612.3426997094302 0.009884959046625586
2.892730697273981022e+00 4008.8063288984645 0.009884959046625586
2.927922320571183512e+00 4448.782831127585 0.009884959046625586
2.966575216798391423e+00 4937.047852839004 0.009884959046625586
3.008471218200636343e+00 5478.901179593945 0.009884959046625586
3.053337516152642817e+00 6080.224261649427 0.009884959046625586
3.100851785052888054e+00 6747.5440531107 0.009884959046625586
3.150693535099542864e+00 7488.10385759003 0.009884959046625586
3.202499716754438452e+00 8309.941949353404 0.009884959046625586
3.255947080256947679e+00 9221.97882333434 0.009884959046625586
3.310762544329802548e+00 10234.114021054527 0.009884959046625586
3.366889269545207064e+00 11357.333583431051 0.009884959046625586
3.423941814604979150e+00 12603.829296797274 0.009884959046625586
3.481733792932818261e+00 13987.131026472387 0.009884959046625586
3.539928587057394882e+00 15522.25357427048 0.009884959046625586
3.598286438038929447e+00 17225.859653987874 0.009884959046625586
3.656680767709161284e+00 19116.440753857038 0.009884959046625586
3.714767697876483421e+00 21214.51784910632 0.009884959046625586
3.772322129085710518e+00 23542.864143224204 0.009884959046625586
3.829063654454202492e+00 26126.752255633317 0.009884959046625586
3.884741013083786942e+00 28994.22853882881 0.009884959046625586
3.939109941467392240e+00 32176.417502507353 0.009884959046625586
3.991966413150854098e+00 35707.859649004626 0.009884959046625586
4.042981038241902247e+00 39626.88638701478 0.009884959046625586
4.091937575279271044e+00 43976.036093027215 0.009884959046625586
4.138468708466941592e+00 48802.515836544335 0.009884959046625586
4.182332985870336195e+00 54158.71378079476 0.009884959046625586
4.223160762731149376e+00 60102.76782070388 0.009884959046625586
4.260645887585715386e+00 66699.19663030129 0.009884959046625586
4.294482814576673135e+00 74019.59996915652 0.009884959046625586
4.324370034670884877e+00 82143.43584919439 0.009884959046625586
4.350013225122376426e+00 91158.88299750836 0.009884959046625586
4.371127992531219419e+00 101163.7979766207 0.009884959046625586
4.387441917048767515e+00 112266.77735108159 0.009884959046625586
4.398696206064273362e+00 124588.33642950082 0.009884959046625586
4.404646681260831365e+00 138262.2173764659 0.009884959046625586
4.405064438656325798e+00 153436.84089300132 0.009884959046625586
4.399736440985202002e+00 170276.91722258978 0.009884959046625586
4.388478897960629510e+00 188965.23396912115 0.009884959046625586
4.371117212952246867e+00 209704.64013232305 0.009884959046625586
4.367813084722594219e+00 232720.2478960412 0.009884959046625586
4.368819410918134416e+00 258261.87606826748 0.009884959046625586
4.367968764874969878e+00 286606.7616948256 0.009884959046625586
4.365823487383379664e+00 318062.5692794119 0.009884959046625586
4.361586070702750284e+00 352970.73027306574 0.009884959046625586
4.355357310685131544e+00 391710.1490809261 0.009884959046625586
4.347624717917176973e+00 434701.3158125035 0.009884959046625586
4.338726459649849154e+00 482410.8704165374 0.009884959046625586
4.328317077430639870e+00 535356.6677410719 0.009884959046625586
4.316318984754961896e+00 594113.3984965039 0.009884959046625586
4.303124254890327904e+00 659318.8271333541 0.009884959046625586
4.289199353490483979e+00 731680.7143427207 0.009884959046625586
4.273095696823363099e+00 811984.4993184009 0.009884959046625586
4.254391432713957144e+00 901101.8251665037 0.009884959046625586
4.232579081988019354e+00 1000000.0 0.009884959046625586
2.817118657335514911e-05 0.001 0.010969857978923836
3.111994062281882946e-05 0.0011097524964120721 0.010969857978923836
3.435854078075432254e-05 0.0012315506032928262 0.010969857978923836
3.791785599412503157e-05 0.001366716356462006 0.010969857978923836
4.181945640522856606e-05 0.0015167168884709225 0.010969857978923836
4.609501071553068815e-05 0.0016831803533309566 0.010969857978923836
5.077200752266028443e-05 0.0018679135990207828 0.010969857978923836
5.588623540044972284e-05 0.002072921779595372 0.010969857978923836
6.146348379052458629e-05 0.002300430119772917 0.010969857978923836
6.753744771656470982e-05 0.0025529080682395165 0.010969857978923836
7.414546706370771277e-05 0.002833096101839324 0.010969857978923836
8.131538641844714317e-05 0.0031440354715915 0.010969857978923836
8.908274152137999615e-05 0.0034891012134067737 0.010969857978923836
9.747945002760799937e-05 0.003872038781812557 0.010969857978923836
1.065342533900000835e-04 0.004297004704320844 0.010969857978923836
1.162760369337793951e-04 0.004768611697714469 0.010969857978923836
1.267293565630033382e-04 0.005291978735958442 0.010969857978923836
1.379203727845448044e-04 0.005872786613189483 0.010969857978923836
1.498667116801829569e-04 0.00651733960488242 0.010969857978923836
1.625834203949004216e-04 0.007232633896483534 0.010969857978923836
1.760851436526974362e-04 0.008026433522257174 0.010969857978923836
1.903761145976112887e-04 0.00890735463861044 0.010969857978923836
2.054655861899100876e-04 0.009884959046625586 0.010969857978923836
2.213510439182487057e-04 0.010969857978923836 0.010969857978923836
2.380365443974668128e-04 0.012173827277396614 0.010969857978923836
2.555157731548029793e-04 0.013509935211980273 0.010969857978923836
2.737968264528803397e-04 0.014992684327860457 0.010969857978923836
2.928804937320893123e-04 0.01663816886076129 0.010969857978923836
3.127840394743329607e-04 0.018464249428955443 0.010969857978923836
3.335290376180468589e-04 0.020490746898158472 0.010969857978923836
3.551572820651715547e-04 0.022739657523579287 0.010969857978923836
3.777288661894855071e-04 0.02523539170434766 0.010969857978923836
4.013295886739386077e-04 0.02800503894183631 0.010969857978923836
4.260831833808560254e-04 0.03107866187782014 0.010969857978923836
4.521478260111090326e-04 0.03448962260405758 0.010969857978923836
4.797384734168901152e-04 0.038274944785163134 0.010969857978923836
5.091238365084719717e-04 0.04247571552536898 0.010969857978923836
5.406531519806921258e-04 0.047137531341167244 0.010969857978923836
5.747601241270131446e-04 0.05231099308056263 0.010969857978923836
6.119862624123200822e-04 0.05805225516094899 0.010969857978923836
6.529998584551503088e-04 0.06442363508721373 0.010969857978923836
6.986261127432241962e-04 0.07149428986597581 0.010969857978923836
7.498754427686153906e-04 0.07934096665797492 0.010969857978923836
8.079805612093536463e-04 0.08804883581643465 0.010969857978923836
8.744486442026409932e-04 0.09771241535346502 0.010969857978923836
9.511135104458526453e-04 0.1084365968689611 0.010969857978923836
1.040205423885177602e-03 0.12033778407775893 0.010969857978923836
1.144435395955817683e-03 0.13354515629298988 0.010969857978923836
1.267091306532871489e-03 0.14820207057988585 0.010969857978923836
1.412167672801024941e-03 0.16446761779946645 0.010969857978923836
1.584500096564633864e-03 0.18251834943190443 0.010969857978923836
1.789951457547223545e-03 0.20255019392306664 0.010969857978923836
2.035614787659258823e-03 0.22478058335487253 0.010969857978923836
2.330067705465749955e-03 0.24945081352303167 0.010969857978923836
2.683671233465984279e-03 0.27682866303920667 0.010969857978923836
3.108923779251247278e-03 0.3072112998861759 0.010969857978923836
3.620880221500943387e-03 0.34092850697468147 0.010969857978923836
4.237647026622064564e-03 0.3783462617131929 0.010969857978923836
4.980957565600394044e-03 0.419870708444391 0.010969857978923836
5.876842874163337380e-03 0.4659525668664682 0.010969857978923836
6.956406309140072963e-03 0.517092024289676 0.010969857978923836
8.256712108855004256e-03 0.5738441648302398 0.010969857978923836
9.821787030387213804e-03 0.6368249944718586 0.010969857978923836
1.170375937857882909e-02 0.7067181273927491 0.010969857978923836
1.396410839928332107e-02 0.7842822061337682 0.010969857978923836
1.667503576970770854e-02 0.8703591361485166 0.010969857978923836
1.992094058695569395e-02 0.9658832241158708 0.010969857978923836
2.379997238432798173e-02 1.0718913192051276 0.010969857978923836
2.843122096874449792e-02 1.1895340673703196 0.010969857978923836
3.413189038401483189e-02 1.3200884008314182 0.010969857978923836
4.089859698594699305e-02 1.4649713983072863 0.010969857978923836
4.890221061780669620e-02 1.625755666443795 0.010969857978923836
5.833297509186728680e-02 1.8041864093920719 0.010969857978923836
6.940052903169802168e-02 2.0022003718155843 0.010969857978923836
8.233328607655099329e-02 2.2219468609395236 0.010969857978923836
9.737701182620824014e-02 2.4658110758226037 0.010969857978923836
1.147924886190091753e-01 2.736439997074672 0.010969857978923836
1.348521571561575871e-01 3.0367711180354604 0.010969857978923836
1.578356872088336471e-01 3.370064329271928 0.010969857978923836
1.840244728100617899e-01 3.739937302478798 0.010969857978923836
2.136951010170937970e-01 4.150404757850477 0.010969857978923836
2.471119719699870765e-01 4.605922041145108 0.010969857978923836
2.845192451672496348e-01 5.1114334834401705 0.010969857978923836
3.261324462034043692e-01 5.672426068491977 0.010969857978923836
3.721300385902523988e-01 6.294988990221888 0.010969857978923836
4.226453781389563624e-01 6.985879746785249 0.010969857978923836
4.777594033045434729e-01 7.752597488629465 0.010969857978923836
5.374944449273244551e-01 8.60346441668451 0.010969857978923836
6.018094549370061053e-01 9.547716114208066 0.010969857978923836
6.705968847913394981e-01 10.59560179277617 0.010969857978923836
7.436813828168675755e-01 11.758495540521581 0.010969857978923836
8.208203473600288458e-01 13.049019780144016 0.010969857978923836
9.017063257674562404e-01 14.481182276745331 0.010969857978923836
9.859711537581412610e-01 16.070528182616385 0.010969857978923836
1.073191677719542714e+00 17.834308769319094 0.010969857978923836
1.162896856183897931e+00 19.791668678535572 0.010969857978923836
1.254575999607728809e+00 21.96385372416547 0.010969857978923836
1.347687882284078986e+00 24.37444150122222 0.010969857978923836
1.441670443643941146e+00 27.04959730463137 0.010969857978923836
1.535950787074503054e+00 30.01835813575592 0.010969857978923836
1.629955157494742846e+00 33.31294787934677 0.010969857978923836
1.723118618221006537e+00 36.96912707195032 0.010969857978923836
1.814894144641702844e+00 41.0265810582719 0.010969857978923836
1.904760901366221448e+00 45.52935074866948 0.010969857978923836
1.992231529434341786e+00 50.526310653356795 0.010969857978923836
2.076880987312630378e+00 56.07169938205458 0.010969857978923836
2.158436933835746085e+00 62.22570836730231 0.010969857978923836
2.236419625163909242e+00 69.0551352016233 0.010969857978923836
2.310526444523458345e+00 76.63410868007462 0.010969857978923836
2.380506996588049429e+00 85.04489341802686 0.010969857978923836
2.446164141406300452e+00 94.37878277775391 0.010969857978923836
2.507354471175611721e+00 104.73708979594508 0.010969857978923836
2.563988307733449989e+00 116.23224686798542 0.010969857978923836
2.616029223909462686e+00 128.9890261253308 0.010969857978923836
2.663492990951656036e+00 143.14589375234786 0.010969857978923836
2.706445754523767455e+00 158.85651294280527 0.010969857978923836
2.745001144237638968e+00 176.2914118095948 0.010969857978923836
2.779315982160118548e+00 195.63983435170647 0.010969857978923836
2.809584256300196259e+00 217.11179456945052 0.010969857978923836
2.836029129088950551e+00 240.9403560239527 0.010969857978923836
2.858892952781983965e+00 267.38416158399497 0.010969857978923836
2.878425556891163861e+00 296.73024081888724 0.010969857978923836
2.894871473754868862e+00 329.2971255097155 0.010969857978923836
2.908457146238222712e+00 365.43830709572546 0.010969857978923836
2.939547957473216844e+00 405.54607358408276 0.010969857978923836
2.970503967369340081e+00 450.05576757004974 0.010969857978923836
2.995526837762563677e+00 499.450511585514 0.010969857978923836
3.014736053249604364e+00 554.2664520663108 0.010969857978923836
3.028307183808173431e+00 615.0985788580505 0.010969857978923836
3.036472490607033059e+00 682.6071834272393 0.010969857978923836
3.039522093447823980e+00 757.525025877192 0.010969857978923836
3.037835009587745105e+00 840.6652885618333 0.010969857978923836
3.031840094338455138e+00 932.9304026284696 0.010969857978923836
3.021940886524571379e+00 1035.3218432956637 0.010969857978923836
3.008693756712347511e+00 1148.9510001873086 0.010969857978923836
2.992694840018798264e+00 1275.051240713013 0.010969857978923836
2.997048520659779225e+00 1414.991297434576 0.010969857978923836
3.003790923656513456e+00 1570.2901247293776 0.010969857978923836
3.011764636031879494e+00 1742.6333860096508 0.010969857978923836
3.021504621754993458e+00 1933.891750455232 0.010969857978923836
3.033538911291214557e+00 2146.141197858406 0.010969857978923836
3.048368659899063804e+00 2381.6855519761607 0.010969857978923836
3.066443941216336011e+00 2643.0814869741084 0.010969857978923836
3.088138327068642219e+00 2933.1662783900483 0.010969857978923836
3.113726024366303857e+00 3255.0885998350564 0.010969857978923836
3.143381376205113931e+00 3612.3426997094302 0.010969857978923836
3.177158290528008688e+00 4008.8063288984645 0.010969857978923836
3.214936781096583207e+00 4448.782831127585 0.010969857978923836
3.256524202396493095e+00 4937.047852839004 0.010969857978923836
3.301695532592591409e+00 5478.901179593945 0.010969857978923836
3.350136509365309934e+00 6080.224261649427 0.010969857978923836
3.401497158967133672e+00 6747.5440531107 0.010969857978923836
3.455417971167057178e+00 7488.10385759003 0.010969857978923836
3.511522915878899642e+00 8309.941949353404 0.010969857978923836
3.569445108938259725e+00 9221.97882333434 0.010969857978923836
3.628884866301511636e+00 10234.114021054527 0.010969857978923836
3.689776478970459017e+00 11357.333583431051 0.010969857978923836
3.751714649953244773e+00 12603.829296797274 0.010969857978923836
3.814472753801597893e+00 13987.131026472387 0.010969857978923836
3.877684891315531956e+00 15522.25357427048 0.010969857978923836
3.941082910446460197e+00 17225.859653987874 0.010969857978923836
4.004510477851975558e+00 19116.440753857038 0.010969857978923836
4.067612267450043895e+00 21214.51784910632 0.010969857978923836
4.130090464263261651e+00 23542.864143224204 0.010969857978923836
4.191631557542159214e+00 26126.752255633317 0.010969857978923836
4.251939261240352153e+00 28994.22853882881 0.010969857978923836
4.310709862649809487e+00 32176.417502507353 0.010969857978923836
4.367729347096026338e+00 35707.859649004626 0.010969857978923836
4.422589382390822443e+00 39626.88638701478 0.010969857978923836
4.475031761938068620e+00 43976.036093027215 0.010969857978923836
4.524648692433768105e+00 48802.515836544335 0.010969857978923836
4.571155442983677375e+00 54158.71378079476 0.010969857978923836
4.614136415936530788e+00 60102.76782070388 0.010969857978923836
4.653249697790961648e+00 66699.19663030129 0.010969857978923836
4.688157760349058734e+00 74019.59996915652 0.010969857978923836
4.718530821880489334e+00 82143.43584919439 0.010969857978923836
4.744049575347295544e+00 91158.88299750836 0.010969857978923836
4.764407635182119627e+00 101163.7979766207 0.010969857978923836
4.779313219061310569e+00 112266.77735108159 0.010969857978923836
4.788490130392399458e+00 124588.33642950082 0.010969857978923836
4.791678637817527786e+00 138262.2173764659 0.010969857978923836
4.788635896016981697e+00 153436.84089300132 0.010969857978923836
4.779136318258596638e+00 170276.91722258978 0.010969857978923836
4.762991339522272938e+00 188965.23396912115 0.010969857978923836
4.740008793821206545e+00 209704.64013232305 0.010969857978923836
4.731454179073086408e+00 232720.2478960412 0.010969857978923836
4.727670509808956645e+00 258261.87606826748 0.010969857978923836
4.721789992029296279e+00 286606.7616948256 0.010969857978923836
4.713784946433715817e+00 318062.5692794119 0.010969857978923836
4.703199009423178367e+00 352970.73027306574 0.010969857978923836
4.690106619833665391e+00 391710.1490809261 0.010969857978923836
4.675051684841022848e+00 434701.3158125035 0.010969857978923836
4.658182913154459648e+00 482410.8704165374 0.010969857978923836
4.639159609403752604e+00 535356.6677410719 0.010969857978923836
4.617863744335540588e+00 594113.3984965039 0.010969857978923836
4.594466108697177198e+00 659318.8271333541 0.010969857978923836
4.569849392485260786e+00 731680.7143427207 0.010969857978923836
4.542247584507828506e+00 811984.4993184009 0.010969857978923836
4.511209211180375434e+00 901101.8251665037 0.010969857978923836
4.476209656359689149e+00 1000000.0 0.010969857978923836
2.883297442928823960e-05 0.001 0.012173827277396614
3.185994689917807986e-05 0.0011097524964120721 0.012173827277396614
3.518916429103433394e-05 0.0012315506032928262 0.012173827277396614
3.884719435823701989e-05 0.001366716356462006 0.012173827277396614
4.286126982549990364e-05 0.0015167168884709225 0.012173827277396614
4.726135555193418814e-05 0.0016831803533309566 0.012173827277396614
5.208268784364760698e-05 0.0018679135990207828 0.012173827277396614
5.735270114198670995e-05 0.002072921779595372 0.012173827277396614
6.311311032300191768e-05 0.002300430119772917 0.012173827277396614
6.938961899472407147e-05 0.0025529080682395165 0.012173827277396614
7.622531756979355111e-05 0.002833096101839324 0.012173827277396614
8.365262062702973989e-05 0.0031440354715915 0.012173827277396614
9.171146037353454506e-05 0.0034891012134067737 0.012173827277396614
1.004316714171202127e-04 0.003872038781812557 0.012173827277396614
1.098509653633256009e-04 0.004297004704320844 0.012173827277396614
1.200050874072931687e-04 0.004768611697714469 0.012173827277396614
1.309192576857690559e-04 0.005291978735958442 0.012173827277396614
1.426222324147267777e-04 0.005872786613189483 0.012173827277396614
1.551408894670157292e-04 0.00651733960488242 0.012173827277396614
1.684929744371650847e-04 0.007232633896483534 0.012173827277396614
1.826975084295302235e-04 0.008026433522257174 0.012173827277396614
1.977656362325117987e-04 0.00890735463861044 0.012173827277396614
2.137083527030062945e-04 0.009884959046625586 0.012173827277396614
2.305275498562181036e-04 0.010969857978923836 0.012173827277396614
2.482290955611104956e-04 0.012173827277396614 0.012173827277396614
2.668157064307993278e-04 0.013509935211980273 0.012173827277396614
2.862923851227799151e-04 0.014992684327860457 0.012173827277396614
3.066625095045728356e-04 0.01663816886076129 0.012173827277396614
3.279419184198846819e-04 0.018464249428955443 0.012173827277396614
3.501593088318060007e-04 0.020490746898158472 0.012173827277396614
3.733509703762180674e-04 0.022739657523579287 0.012173827277396614
3.975783249258527108e-04 0.02523539170434766 0.012173827277396614
4.229330609876568847e-04 0.02800503894183631 0.012173827277396614
4.495342273295309279e-04 0.03107866187782014 0.012173827277396614
4.775498106093094036e-04 0.03448962260405758 0.012173827277396614
5.071974006403705184e-04 0.038274944785163134 0.012173827277396614
5.387596332096652400e-04 0.04247571552536898 0.012173827277396614
5.725987430256344098e-04 0.047137531341167244 0.012173827277396614
6.091690445153784793e-04 0.05231099308056263 0.012173827277396614
6.490377851172261011e-04 0.05805225516094899 0.012173827277396614
6.929133667554561622e-04 0.06442363508721373 0.012173827277396614
7.416639494281996236e-04 0.07149428986597581 0.012173827277396614
7.963599423971006331e-04 0.07934096665797492 0.012173827277396614
8.583119072354739769e-04 0.08804883581643465 0.012173827277396614
9.291198173024348833e-04 0.09771241535346502 0.012173827277396614
1.010733291468665597e-03 0.1084365968689611 0.012173827277396614
1.105527360487647574e-03 0.12033778407775893 0.012173827277396614
1.216392093693671262e-03 0.13354515629298988 0.012173827277396614
1.346832811571325832e-03 0.14820207057988585 0.012173827277396614
1.501109370341502077e-03 0.16446761779946645 0.012173827277396614
1.684386574067323365e-03 0.18251834943190443 0.012173827277396614
1.902921986085045992e-03 0.20255019392306664 0.012173827277396614
2.164295584837499717e-03 0.22478058335487253 0.012173827277396614
2.477672897761536760e-03 0.24945081352303167 0.012173827277396614
2.854130662020665146e-03 0.27682866303920667 0.012173827277396614
3.307036111461718070e-03 0.3072112998861759 0.012173827277396614
3.852495147948191510e-03 0.34092850697468147 0.012173827277396614
4.509887950030081263e-03 0.3783462617131929 0.012173827277396614
5.302482004429349971e-03 0.419870708444391 0.012173827277396614
6.258158598543227778e-03 0.4659525668664682 0.012173827277396614
7.410249388897317824e-03 0.517092024289676 0.012173827277396614
8.798484343809620176e-03 0.5738441648302398 0.012173827277396614
1.047008906603835200e-02 0.6368249944718586 0.012173827277396614
1.248100059863365904e-02 0.7067181273927491 0.012173827277396614
1.489723038390655327e-02 0.7842822061337682 0.012173827277396614
1.779635043096647676e-02 0.8703591361485166 0.012173827277396614
2.126909799814716284e-02 0.9658832241158708 0.012173827277396614
2.542106638122818701e-02 1.0718913192051276 0.012173827277396614
3.037443978859222238e-02 1.1895340673703196 0.012173827277396614
3.626971537966407200e-02 1.3200884008314182 0.012173827277396614
4.338077524834881016e-02 1.4649713983072863 0.012173827277396614
5.189385623533700198e-02 1.625755666443795 0.012173827277396614
6.193238701188648332e-02 1.8041864093920719 0.012173827277396614
7.372259126528474260e-02 2.0022003718155843 0.012173827277396614
8.751154708660403847e-02 2.2219468609395236 0.012173827277396614
1.035658268592092174e-01 2.4658110758226037 0.012173827277396614
1.221691561774660845e-01 2.736439997074672 0.012173827277396614
1.436189763547825460e-01 3.0367711180354604 0.012173827277396614
1.682218298683314517e-01 3.370064329271928 0.012173827277396614
1.962875737677935717e-01 3.739937302478798 0.012173827277396614
2.281224446947953954e-01 4.150404757850477 0.012173827277396614
2.640211354277798295e-01 4.605922041145108 0.012173827277396614
3.042580953477567740e-01 5.1114334834401705 0.012173827277396614
3.490783522002839367e-01 5.672426068491977 0.012173827277396614
3.986882290846890942e-01 6.294988990221888 0.012173827277396614
4.532463553930666245e-01 6.985879746785249 0.012173827277396614
5.128553981806964757e-01 7.752597488629465 0.012173827277396614
5.775549178727534816e-01 8.60346441668451 0.012173827277396614
6.473156979256727839e-01 9.547716114208066 0.012173827277396614
7.220358332395452328e-01 10.59560179277617 0.012173827277396614
8.015387659132292564e-01 11.758495540521581 0.012173827277396614
8.855733615910160728e-01 13.049019780144016 0.012173827277396614
9.738160263499155977e-01 14.481182276745331 0.012173827277396614
1.065874781856115394e+00 16.070528182616385 0.012173827277396614
1.161295147933914862e+00 17.834308769319094 0.012173827277396614
1.259567621622665889e+00 19.791668678535572 0.012173827277396614
1.360136503900040816e+00 21.96385372416547 0.012173827277396614
1.462409794643209304e+00 24.37444150122222 0.012173827277396614
1.565769842680558632e+00 27.04959730463137 0.012173827277396614
1.669584422401213297e+00 30.01835813575592 0.012173827277396614
1.773217899053728619e+00 33.31294787934677 0.012173827277396614
1.876042147095534407e+00 36.96912707195032 0.012173827277396614
1.977446901408168145e+00 41.0265810582719 0.012173827277396614
2.076849266216652445e+00 45.52935074866948 0.012173827277396614
2.173702163895321338e+00 50.526310653356795 0.012173827277396614
2.267609344376691816e+00 56.07169938205458 0.012173827277396614
2.358091145638487429e+00 62.22570836730231 0.012173827277396614
2.444693279513806328e+00 69.0551352016233 0.012173827277396614
2.527071978571478361e+00 76.63410868007462 0.012173827277396614
2.604941756133503539e+00 85.04489341802686 0.012173827277396614
2.678076732299443652e+00 94.37878277775391 0.012173827277396614
2.746311267035856041e+00 104.73708979594508 0.012173827277396614
2.809540001084358973e+00 116.23224686798542 0.012173827277396614
2.867717320246447432e+00 128.9890261253308 0.012173827277396614
2.920856141253897142e+00 143.14589375234786 0.012173827277396614
2.969025816362248715e+00 158.85651294280527 0.012173827277396614
3.012348851423688689e+00 176.2914118095948 0.012173827277396614
3.050996075413508368e+00 195.63983435170647 0.012173827277396614
3.085179904805219753e+00 217.11179456945052 0.012173827277396614
3.115145460421870460e+00 240.9403560239527 0.012173827277396614
3.141159502058252340e+00 267.38416158399497 0.012173827277396614
3.163497475171586082e+00 296.73024081888724 0.012173827277396614
3.182429391191970769e+00 329.2971255097155 0.012173827277396614
3.198205675705234619e+00 365.43830709572546 0.012173827277396614
3.233070687915030383e+00 405.54607358408276 0.012173827277396614
3.267970748169692463e+00 450.05576757004974 0.012173827277396614
3.296395686888934584e+00 499.450511585514 0.012173827277396614
3.318438160269412407e+00 554.2664520663108 0.012173827277396614
3.334284527395376951e+00 615.0985788580505 0.012173827277396614
3.344183347574190002e+00 682.6071834272393 0.012173827277396614
3.348446660018432386e+00 757.525025877192 0.012173827277396614
3.347461106949197518e+00 840.6652885618333 0.012173827277396614
3.341741217921325280e+00 932.9304026284696 0.012173827277396614
3.331694752879267085e+00 1035.3218432956637 0.012173827277396614
3.317911267967012190e+00 1148.9510001873086 0.012173827277396614
3.301072200463981865e+00 1275.051240713013 0.012173827277396614
3.297908391488348911e+00 1414.991297434576 0.012173827277396614
3.304863663411658159e+00 1570.2901247293776 0.012173827277396614
3.313062301473222337e+00 1742.6333860096508 0.012173827277396614
3.323099779997383596e+00 1933.891750455232 0.012173827277396614
3.335566296472500802e+00 2146.141197858406 0.012173827277396614
3.351024446918485111e+00 2381.6855519761607 0.012173827277396614
3.369982014070090681e+00 2643.0814869741084 0.012173827277396614
3.392863372931568922e+00 2933.1662783900483 0.012173827277396614
3.419983615033342250e+00 3255.0885998350564 0.012173827277396614
3.451558805461079071e+00 3612.3426997094302 0.012173827277396614
3.487637121736323120e+00 4008.8063288984645 0.012173827277396614
3.528107950813939464e+00 4448.782831127585 0.012173827277396614
3.572778178522238335e+00 4937.047852839004 0.012173827277396614
3.621387621128784762e+00 5478.901179593945 0.012173827277396614
3.673607819834374233e+00 6080.224261649427 0.012173827277396614
3.729049945633075236e+00 6747.5440531107 0.012173827277396614
3.787312012603076816e+00 7488.10385759003 0.012173827277396614
3.848007820592034722e+00 8309.941949353404 0.012173827277396614
3.910721210370990075e+00 9221.97882333434 0.012173827277396614
3.975123002213718060e+00 10234.114021054527 0.012173827277396614
4.041136581831709762e+00 11357.333583431051 0.012173827277396614
4.108335076177858092e+00 12603.829296797274 0.012173827277396614
4.176443203505508350e+00 13987.131026472387 0.012173827277396614
4.245060694698829629e+00 15522.25357427048 0.012173827277396614
4.313884749553152709e+00 17225.859653987874 0.012173827277396614
4.382721346728588152e+00 19116.440753857038 0.012173827277396614
4.451202202720773826e+00 21214.51784910632 0.012173827277396614
4.518941429747070693e+00 23542.864143224204 0.012173827277396614
4.585586584334158111e+00 26126.752255633317 0.012173827277396614
4.650788526189933769e+00 28994.22853882881 0.012173827277396614
4.714199054472476114e+00 32176.417502507353 0.012173827277396614
4.775544814612344702e+00 35707.859649004626 0.012173827277396614
4.834353820816841285e+00 39626.88638701478 0.012173827277396614
4.890292807723965574e+00 43976.036093027215 0.012173827277396614
4.942965520904903265e+00 48802.515836544335 0.012173827277396614
4.992014286842329618e+00 54158.71378079476 0.012173827277396614
5.036975356863165665e+00 60102.76782070388 0.012173827277396614
5.077470072367252563e+00 66699.19663030129 0.012173827277396614
5.113128457055004183e+00 74019.59996915652 0.012173827277396614
5.143592219705122481e+00 82143.43584919439 0.012173827277396614
5.168517299164274270e+00 91158.88299750836 0.012173827277396614
5.187575495970739858e+00 101163.7979766207 0.012173827277396614
5.200455786117609058e+00 112266.77735108159 0.012173827277396614
5.206864941361033949e+00 124588.33642950082 0.012173827277396614
5.206528053288734803e+00 138262.2173764659 0.012173827277396614
5.199188696361739304e+00 153436.84089300132 0.012173827277396614
5.184609600737623225e+00 170276.91722258978 0.012173827277396614
5.162600224982265118e+00 188965.23396912115 0.012173827277396614
5.132949579007384244e+00 209704.64013232305 0.012173827277396614
5.117850574969016186e+00 232720.2478960412 0.012173827277396614
5.108199326159891029e+00 258261.87606826748 0.012173827277396614
5.096140037373806386e+00 286606.7616948256 0.012173827277396614
5.081067683464363327e+00 318062.5692794119 0.012173827277396614
5.062862463893294418e+00 352970.73027306574 0.012173827277396614
5.041571122187164633e+00 391710.1490809261 0.012173827277396614
5.017790240817509684e+00 434701.3158125035 0.012173827277396614
4.991477451479048533e+00 482410.8704165374 0.012173827277396614
4.962303072095746614e+00 535356.6677410719 0.012173827277396614
4.930113196492624361e+00 594113.3984965039 0.012173827277396614
4.894804513369169108e+00 659318.8271333541 0.012173827277396614
4.857803194990167661e+00 731680.7143427207 0.012173827277396614
4.816980103968790061e+00 811984.4993184009 0.012173827277396614
4.771870931041193309e+00 901101.8251665037 0.012173827277396614
4.721954103088524590e+00 1000000.0 0.012173827277396614
2.954734200388128357e-05 0.001 0.013509935211980273
3.265764625012795147e-05 0.0011097524964120721 0.013509935211980273
3.608057298991637185e-05 0.0012315506032928262 0.013509935211980273
3.984120748329473947e-05 0.001366716356462006 0.013509935211980273
4.397545012756100285e-05 0.0015167168884709225 0.013509935211980273
4.850823696084609723e-05 0.0016831803533309566 0.013509935211980273
5.347760423781538466e-05 0.0018679135990207828 0.013509935211980273
5.891603158241398070e-05 0.002072921779595372 0.013509935211980273
6.486147314726576664e-05 0.002300430119772917 0.013509935211980273
7.135137200838678425e-05 0.0025529080682395165 0.013509935211980273
7.842437052227112888e-05 0.002833096101839324 0.013509935211980273
8.612054717088442996e-05 0.0031440354715915 0.013509935211980273
9.447655696596649240e-05 0.0034891012134067737 0.013509935211980273
1.035351748260358677e-04 0.003872038781812557 0.013509935211980273
1.133314368411171834e-04 0.004297004704320844 0.013509935211980273
1.239062912524377380e-04 0.004768611697714469 0.013509935211980273
1.352919884969485233e-04 0.005291978735958442 0.013509935211980273
1.475222705304452962e-04 0.005872786613189483 0.013509935211980273
1.606265447112159420e-04 0.00651733960488242 0.013509935211980273
1.746285606777200406e-04 0.007232633896483534 0.013509935211980273
1.895543826440268238e-04 0.008026433522257174 0.013509935211980273
2.054161295433844963e-04 0.00890735463861044 0.013509935211980273
2.222313665206724622e-04 0.009884959046625586 0.013509935211980273
2.400087222572166773e-04 0.010969857978923836 0.013509935211980273
2.587538986369343637e-04 0.012173827277396614 0.013509935211980273
2.784750476750142518e-04 0.013509935211980273 0.013509935211980273
2.991757132145916008e-04 0.014992684327860457 0.013509935211980273
3.208669006843065433e-04 0.01663816886076129 0.013509935211980273
3.435649805699569708e-04 0.018464249428955443 0.013509935211980273
3.672936164673442218e-04 0.020490746898158472 0.013509935211980273
3.920969753781031360e-04 0.022739657523579287 0.013509935211980273
4.180329760464936129e-04 0.02523539170434766 0.013509935211980273
4.451937947928940741e-04 0.02800503894183631 0.013509935211980273
4.737042195161214023e-04 0.03107866187782014 0.013509935211980273
5.037321264332881091e-04 0.03448962260405758 0.013509935211980273
5.355035129659978027e-04 0.038274944785163134 0.013509935211980273
5.693105529608897056e-04 0.04247571552536898 0.013509935211980273
6.055276188566102898e-04 0.047137531341167244 0.013509935211980273
6.446311608764596166e-04 0.05231099308056263 0.013509935211980273
6.872143778448852732e-04 0.05805225516094899 0.013509935211980273
7.340196623489153322e-04 0.06442363508721373 0.013509935211980273
7.859644510767947300e-04 0.07149428986597581 0.013509935211980273
8.441789888312133160e-04 0.07934096665797492 0.013509935211980273
9.100465031323916191e-04 0.08804883581643465 0.013509935211980273
9.852644995296290509e-04 0.09771241535346502 0.013509935211980273
1.071900327405568348e-03 0.1084365968689611 0.013509935211980273
1.172477188728969629e-03 0.12033778407775893 0.013509935211980273
1.290062909288089291e-03 0.13354515629298988 0.013509935211980273
1.428389307743588603e-03 0.14820207057988585 0.013509935211980273
1.591987295644899840e-03 0.16446761779946645 0.013509935211980273
1.786355258464036519e-03 0.18251834943190443 0.013509935211980273
2.018160256302116429e-03 0.20255019392306664 0.013509935211980273
2.295477305617979469e-03 0.22478058335487253 0.013509935211980273
2.628078878743633686e-03 0.24945081352303167 0.013509935211980273
3.027777124932011944e-03 0.27682866303920667 0.013509935211980273
3.508833127280357959e-03 0.3072112998861759 0.013509935211980273
4.088435995956600684e-03 0.34092850697468147 0.013509935211980273
4.787275435625738297e-03 0.3783462617131929 0.013509935211980273
5.630206434809106701e-03 0.419870708444391 0.013509935211980273
6.647021164782623663e-03 0.4659525668664682 0.013509935211980273
7.873350056944937794e-03 0.517092024289676 0.013509935211980273
9.351687201391262194e-03 0.5738441648302398 0.013509935211980273
1.113256760556973791e-02 0.6368249944718586 0.013509935211980273
1.327588025589271879e-02 0.7067181273927491 0.013509935211980273
1.585234002659781025e-02 0.7842822061337682 0.013509935211980273
1.894510291499935245e-02 0.8703591361485166 0.013509935211980273
2.265150252390790708e-02 0.9658832241158708 0.013509935211980273
2.708489437032518543e-02 1.0718913192051276 0.013509935211980273
3.237655094143383067e-02 1.1895340673703196 0.013509935211980273
3.867755729895624994e-02 1.3200884008314182 0.013509935211980273
4.616061455662784363e-02 1.4649713983072863 0.013509935211980273
5.502163616185595796e-02 1.625755666443795 0.013509935211980273
6.557353645463577518e-02 1.8041864093920719 0.013509935211980273
7.810032824212602420e-02 2.0022003718155843 0.013509935211980273
9.276368792248552986e-02 2.2219468609395236 0.013509935211980273
1.098521222587543339e-01 2.4658110758226037 0.013509935211980273
1.296736605360683803e-01 2.736439997074672 0.013509935211980273
1.525523648249410003e-01 3.0367711180354604 0.013509935211980273
1.788235685032293354e-01 3.370064329271928 0.013509935211980273
2.088278094179813749e-01 3.739937302478798 0.013509935211980273
2.429035063470649514e-01 4.150404757850477 0.013509935211980273
2.813784950845381605e-01 4.605922041145108 0.013509935211980273
3.245606538762405013e-01 5.1114334834401705 0.013509935211980273
3.727279165398169058e-01 5.672426068491977 0.013509935211980273
4.261180675970456799e-01 6.294988990221888 0.013509935211980273
4.849187395419606861e-01 6.985879746785249 0.013509935211980273
5.492580889234128794e-01 7.752597488629465 0.013509935211980273
6.199524233458382216e-01 8.60346441668451 0.013509935211980273
6.962706000680387586e-01 9.547716114208066 0.013509935211980273
7.780269606830866325e-01 10.59560179277617 0.013509935211980273
8.649220754869506589e-01 11.758495540521581 0.013509935211980273
9.565391254931687737e-01 13.049019780144016 0.013509935211980273
1.052345982192220752e+00 14.481182276745331 0.013509935211980273
1.151701861375481473e+00 16.070528182616385 0.013509935211980273
1.254232774326152100e+00 17.834308769319094 0.013509935211980273
1.361742090987303033e+00 19.791668678535572 0.013509935211980273
1.471918939254655001e+00 21.96385372416547 0.013509935211980273
1.584117395765366032e+00 24.37444150122222 0.013509935211980273
1.697660173458208632e+00 27.04959730463137 0.013509935211980273
1.811850860865818147e+00 30.01835813575592 0.013509935211980273
1.925986371705488809e+00 33.31294787934677 0.013509935211980273
2.039369236758773685e+00 36.96912707195032 0.013509935211980273
2.151319358852024966e+00 41.0265810582719 0.013509935211980273
2.261184919894435819e+00 45.52935074866948 0.013509935211980273
2.368392819903638369e+00 50.526310653356795 0.013509935211980273
2.472470476167008879e+00 56.07169938205458 0.013509935211980273
2.572799670109657821e+00 62.22570836730231 0.013509935211980273
2.668927467724538261e+00 69.0551352016233 0.013509935211980273
2.760463177780349220e+00 76.63410868007462 0.013509935211980273
2.847081060550287646e+00 85.04489341802686 0.013509935211980273
2.928522019422475697e+00 94.37878277775391 0.013509935211980273
3.004594450222877633e+00 104.73708979594508 0.013509935211980273
3.075174356353592930e+00 116.23224686798542 0.013509935211980273
3.140204761517333409e+00 128.9890261253308 0.013509935211980273
3.199694321758478122e+00 143.14589375234786 0.013509935211980273
3.253714933933764097e+00 158.85651294280527 0.013509935211980273
3.302398014198090426e+00 176.2914118095948 0.013509935211980273
3.345929065042315909e+00 195.63983435170647 0.013509935211980273
3.384540156506114617e+00 217.11179456945052 0.013509935211980273
3.418500057941149084e+00 240.9403560239527 0.013509935211980273
3.448101981874187594e+00 267.38416158399497 0.013509935211980273
3.473649273925049741e+00 296.73024081888724 0.013509935211980273
3.495439816782302422e+00 329.2971255097155 0.013509935211980273
3.513750389249038708e+00 365.43830709572546 0.013509935211980273
3.552845540772136435e+00 405.54607358408276 0.013509935211980273
3.592175028262884151e+00 450.05576757004974 0.013509935211980273
3.624465853461117160e+00 499.450511585514 0.013509935211980273
3.649757119007227324e+00 554.2664520663108 0.013509935211980273
3.668245836042935526e+00 615.0985788580505 0.013509935211980273
3.680197210504893235e+00 682.6071834272393 0.013509935211980273
3.685946044149808198e+00 757.525025877192 0.013509935211980273
3.685898762903801806e+00 840.6652885618333 0.013509935211980273
3.680619616545693251e+00 932.9304026284696 0.013509935211980273
3.670568822744991522e+00 1035.3218432956637 0.013509935211980273
3.656368038948131893e+00 1148.9510001873086 0.013509935211980273
3.638735818695170376e+00 1275.051240713013 0.013509935211980273
3.626871338777728937e+00 1414.991297434576 0.013509935211980273
3.634059594825083561e+00 1570.2901247293776 0.013509935211980273
3.642484111534487923e+00 1742.6333860096508 0.013509935211980273
3.652806342314415478e+00 1933.891750455232 0.013509935211980273
3.665684810452581655e+00 2146.141197858406 0.013509935211980273
3.681750181153485180e+00 2381.6855519761607 0.013509935211980273
3.701574792319309637e+00 2643.0814869741084 0.013509935211980273
3.725640528143551844e+00 2933.1662783900483 0.013509935211980273
3.754309596049130615e+00 3255.0885998350564 0.013509935211980273
3.787848087951426912e+00 3612.3426997094302 0.013509935211980273
3.826297631086423845e+00 4008.8063288984645 0.013509935211980273
3.869562559165578897e+00 4448.782831127585 0.013509935211980273
3.917455447492503851e+00 4937.047852839004 0.013509935211980273
3.969672703959096882e+00 5478.901179593945 0.013509935211980273
4.025879705832301703e+00 6080.224261649427 0.013509935211980273
4.085644212473610537e+00 6747.5440531107 0.013509935211980273
4.148518213604371674e+00 7488.10385759003 0.013509935211980273
4.214108681956773239e+00 8309.941949353404 0.013509935211980273
4.281943791821790413e+00 9221.97882333434 0.013509935211980273
4.351661431720975415e+00 10234.114021054527 0.013509935211980273
4.423171420005162169e+00 11357.333583431051 0.013509935211980273
4.496022708353935471e+00 12603.829296797274 0.013509935211980273
4.569881454818990107e+00 13987.131026472387 0.013509935211980273
4.644306629414586496e+00 15522.25357427048 0.013509935211980273
4.718953181269630370e+00 17225.859653987874 0.013509935211980273
4.793581343323055854e+00 19116.440753857038 0.013509935211980273
4.867803870982307046e+00 21214.51784910632 0.013509935211980273
4.941133512933583383e+00 23542.864143224204 0.013509935211980273
5.013171199128481526e+00 26126.752255633317 0.013509935211980273
5.083506553606325973e+00 28994.22853882881 0.013509935211980273
5.151746434379284700e+00 32176.417502507353 0.013509935211980273
5.217534232412721629e+00 35707.859649004626 0.013509935211980273
5.280343315009548455e+00 39626.88638701478 0.013509935211980273
5.339751318232671018e+00 43976.036093027215 0.013509935211980273
5.395382512192427704e+00 48802.515836544335 0.013509935211980273
5.446798230903652893e+00 54158.71378079476 0.013509935211980273
5.493484950174266856e+00 60102.76782070388 0.013509935211980273
5.535026698757816277e+00 66699.19663030129 0.013509935211980273
5.571020975179945545e+00 74019.59996915652 0.013509935211980273
5.601081275393287484e+00 82143.43584919439 0.013509935211980273
5.624838964894708582e+00 91158.88299750836 0.013509935211980273
5.641944489486047765e+00 101163.7979766207 0.013509935211980273
5.652068036001111295e+00 112266.77735108159 0.013509935211980273
5.654899797907220638e+00 124588.33642950082 0.013509935211980273
5.650150200871253858e+00 138262.2173764659 0.013509935211980273
5.637550135039039567e+00 153436.84089300132 0.013509935211980273
5.616851758921031390e+00 170276.91722258978 0.013509935211980273
5.587866543311709400e+00 188965.23396912115 0.013509935211980273
5.550363363251260118e+00 209704.64013232305 0.013509935211980273
5.527212134561071188e+00 232720.2478960412 0.013509935211980273
5.510616814917423945e+00 258261.87606826748 0.013509935211980273
5.490929061756607332e+00 286606.7616948256 0.013509935211980273
5.467432152041213023e+00 318062.5692794119 0.013509935211980273
5.440185331397880297e+00 352970.73027306574 0.013509935211980273
5.409208665436159080e+00 391710.1490809261 0.013509935211980273
5.375145016165415512e+00 434701.3158125035 0.013509935211980273
5.337768518690992892e+00 482410.8704165374 0.013509935211980273
5.296766373163658947e+00 535356.6677410719 0.013509935211980273
5.251956602605520885e+00 594113.3984965039 0.013509935211980273
5.203097518891047102e+00 659318.8271333541 0.013509935211980273
5.151719738040181795e+00 731680.7143427207 0.013509935211980273
5.095870512660016338e+00 811984.4993184009 0.013509935211980273
5.034895443240867685e+00 901101.8251665037 0.013509935211980273
4.968299530793260033e+00 1000000.0 0.013509935211980273
3.031712303218145259e-05 0.001 0.014992684327860457
3.351593131433789106e-05 0.0011097524964120721 0.014992684327860457
3.703752455375406886e-05 0.0012315506032928262 0.014992684327860457
4.090933063035815195e-05 0.001366716356462006 0.014992684327860457
4.516720756331727880e-05 0.0015167168884709225 0.014992684327860457
4.984007733849608483e-05 0.0016831803533309566 0.014992684327860457
5.496623475791069725e-05 0.0018679135990207828 0.014992684327860457
6.058019561562896652e-05 0.002072921779595372 0.014992684327860457
6.672238601816167904e-05 0.002300430119772917 0.014992684327860457
7.343269188069173386e-05 0.0025529080682395165 0.014992684327860457
8.075285271076961793e-05 0.002833096101839324 0.014992684327860457
8.872468379546900473e-05 0.0031440354715915 0.014992684327860457
9.739273038912012127e-05 0.0034891012134067737 0.014992684327860457
1.067985240317638538e-04 0.003872038781812557 0.014992684327860457
1.169851814910075310e-04 0.004297004704320844 0.014992684327860457
1.279951328838926342e-04 0.004768611697714469 0.014992684327860457
1.398666024761052653e-04 0.005291978735958442 0.014992684327860457
1.526376686388163074e-04 0.005872786613189483 0.014992684327860457
1.663428649711161226e-04 0.00651733960488242 0.014992684327860457
1.810127549525549330e-04 0.007232633896483534 0.014992684327860457
1.966760436395196632e-04 0.008026433522257174 0.014992684327860457
2.133526510721863302e-04 0.00890735463861044 0.014992684327860457
2.310622435211182057e-04 0.009884959046625586 0.014992684327860457
2.498181518430059008e-04 0.010969857978923836 0.014992684327860457
2.696341973160179496e-04 0.012173827277396614 0.014992684327860457
2.905153152946090308e-04 0.013509935211980273 0.014992684327860457
3.124746395604338861e-04 0.014992684327860457 0.014992684327860457
3.355215319494186791e-04 0.01663816886076129 0.014992684327860457
3.596731105113673880e-04 0.018464249428955443 0.014992684327860457
3.849571498527249629e-04 0.020490746898158472 0.014992684327860457
4.114163257025695757e-04 0.022739657523579287 0.014992684327860457
4.391092615363450711e-04 0.02523539170434766 0.014992684327860457
4.681292248427737566e-04 0.02800503894183631 0.014992684327860457
4.986018202228560984e-04 0.03107866187782014 0.014992684327860457
5.306999661873730914e-04 0.03448962260405758 0.014992684327860457
5.646551778823407546e-04 0.038274944785163134 0.014992684327860457
6.007662345151279937e-04 0.04247571552536898 0.014992684327860457
6.394229932601192858e-04 0.047137531341167244 0.014992684327860457
6.811186283760351044e-04 0.05231099308056263 0.014992684327860457
7.264743291745729727e-04 0.05805225516094899 0.014992684327860457
7.762677946227593837e-04 0.06442363508721373 0.014992684327860457
8.314602843637747265e-04 0.07149428986597581 0.014992684327860457
8.932426796801572460e-04 0.07934096665797492 0.014992684327860457
9.630747421535375882e-04 0.08804883581643465 0.014992684327860457
1.042747051054641102e-03 0.09771241535346502 0.014992684327860457
1.134449359259725532e-03 0.1084365968689611 0.014992684327860457
1.240850432802943814e-03 0.12033778407775893 0.014992684327860457
1.365203649835819650e-03 0.13354515629298988 0.014992684327860457
1.511464527579547881e-03 0.14820207057988585 0.014992684327860457
1.684443247644879741e-03 0.16446761779946645 0.014992684327860457
1.889977862940532983e-03 0.18251834943190443 0.014992684327860457
2.135150611627878708e-03 0.20255019392306664 0.014992684327860457
2.428544178878238539e-03 0.22478058335487253 0.014992684327860457
2.780550040506949479e-03 0.24945081352303167 0.014992684327860457
3.203733032224449946e-03 0.27682866303920667 0.014992684327860457
3.713267392384588927e-03 0.3072112998861759 0.014992684327860457
4.327453785999593738e-03 0.34092850697468147 0.014992684327860457
5.068328140105819724e-03 0.3783462617131929 0.014992684327860457
5.962368940333594852e-03 0.419870708444391 0.014992684327860457
7.041335361062122170e-03 0.4659525668664682 0.014992684327860457
8.343222824433454629e-03 0.517092024289676 0.014992684327860457
9.913370472566171432e-03 0.5738441648302398 0.014992684327860457
1.180572368059318311e-02 0.6368249944718586 0.014992684327860457
1.408425073979627587e-02 0.7067181273927491 0.014992684327860457
1.682452895238467638e-02 0.7842822061337682 0.014992684327860457
2.011548843240998363e-02 0.8703591361485166 0.014992684327860457
2.406129831551061943e-02 0.9658832241158708 0.014992684327860457
2.878336858803422910e-02 1.0718913192051276 0.014992684327860457
3.442241931850420489e-02 1.1895340673703196 0.014992684327860457
4.114056295017810144e-02 1.3200884008314182 0.014992684327860457
4.912329148139225887e-02 1.4649713983072863 0.014992684327860457
5.858127251994554863e-02 1.625755666443795 0.014992684327860457
6.975179811486528769e-02 1.8041864093920719 0.014992684327860457
8.289971636524576248e-02 2.0022003718155843 0.014992684327860457
9.831764754802434225e-02 2.2219468609395236 0.014992684327860457
1.163252651454754483e-01 2.4658110758226037 0.014992684327860457
1.372674100932152474e-01 2.736439997074672 0.014992684327860457
1.616049701187366461e-01 3.0367711180354604 0.014992684327860457
1.895861729547490826e-01 3.370064329271928 0.014992684327860457
2.215823393352147341e-01 3.739937302478798 0.014992684327860457
2.579666511986861699e-01 4.150404757850477 0.014992684327860457
2.992737015906520304e-01 4.605922041145108 0.014992684327860457
3.458474105283268485e-01 5.1114334834401705 0.014992684327860457
3.979824211787353350e-01 5.672426068491977 0.014992684327860457
4.559618750296843270e-01 6.294988990221888 0.014992684327860457
5.200043366271779322e-01 6.985879746785249 0.014992684327860457
5.902484261768550233e-01 7.752597488629465 0.014992684327860457
6.667382565005288697e-01 8.60346441668451 0.014992684327860457
7.494105107192740034e-01 9.547716114208066 0.014992684327860457
8.380839956870692609e-01 10.59560179277617 0.014992684327860457
9.324525031569381728e-01 11.758495540521581 0.014992684327860457
1.032081685704084428e+00 13.049019780144016 0.014992684327860457
1.136410521228527148e+00 14.481182276745331 0.014992684327860457
1.244757726432295764e+00 16.070528182616385 0.014992684327860457
1.356333220161078268e+00 17.834308769319094 0.014992684327860457
1.470254453442125575e+00 19.791668678535572 0.014992684327860457
1.589853881441326777e+00 21.96385372416547 0.014992684327860457
1.712773513482798604e+00 24.37444150122222 0.014992684327860457
1.837342560261261637e+00 27.04959730463137 0.014992684327860457
1.962795549719006827e+00 30.01835813575592 0.014992684327860457
2.088356228311338381e+00 33.31294787934677 0.014992684327860457
2.213251352103105418e+00 36.96912707195032 0.014992684327860457
2.336724008515369100e+00 41.0265810582719 0.014992684327860457
2.458048669608342340e+00 45.52935074866948 0.014992684327860457
2.576692675669952859e+00 50.526310653356795 0.014992684327860457
2.691890327480471079e+00 56.07169938205458 0.014992684327860457
2.803064508902159080e+00 62.22570836730231 0.014992684327860457
2.909702208347360042e+00 69.0551352016233 0.014992684327860457
3.011359296320302636e+00 76.63410868007462 0.014992684327860457
3.107663896632692602e+00 85.04489341802686 0.014992684327860457
3.198318546841058652e+00 94.37878277775391 0.014992684327860457
3.283101329251216782e+00 104.73708979594508 0.014992684327860457
3.361866104270590849e+00 116.23224686798542 0.014992684327860457
3.434541887025355233e+00 128.9890261253308 0.014992684327860457
3.501131283607076039e+00 143.14589375234786 0.014992684327860457
3.561707767682616321e+00 158.85651294280527 0.014992684327860457
3.616411475471160930e+00 176.2914118095948 0.014992684327860457
3.665443105351044117e+00 195.63983435170647 0.014992684327860457
3.709055532583496184e+00 217.11179456945052 0.014992684327860457
3.747542851515954343e+00 240.9403560239527 0.014992684327860457
3.781226821755906187e+00 267.38416158399497 0.014992684327860457
3.810441070057646318e+00 296.73024081888724 0.014992684327860457
3.835513879605007226e+00 329.2971255097155 0.014992684327860457
3.856750920463145160e+00 365.43830709572546 0.014992684327860457
3.900564027878642204e+00 405.54607358408276 0.014992684327860457
3.944876103126598643e+00 450.05576757004974 0.014992684327860457
3.981554886795284354e+00 499.450511585514 0.014992684327860457
4.010566161589835588e+00 554.2664520663108 0.014992684327860457
4.032117254359627090e+00 615.0985788580505 0.014992684327860457
4.046490206115230137e+00 682.6071834272393 0.014992684327860457
4.054043302068573773e+00 757.525025877192 0.014992684327860457
4.055213305518201139e+00 840.6652885618333 0.014992684327860457
4.050581172394378981e+00 932.9304026284696 0.014992684327860457
4.040705610140512327e+00 1035.3218432956637 0.014992684327860457
4.026224846456424977e+00 1148.9510001873086 0.014992684327860457
4.007917669744280431e+00 1275.051240713013 0.014992684327860457
3.986650657751826365e+00 1414.991297434576 0.014992684327860457
3.993598917992529529e+00 1570.2901247293776 0.014992684327860457
4.002266125597728319e+00 1742.6333860096508 0.014992684327860457
4.012872189342708396e+00 1933.891750455232 0.014992684327860457
4.026150329976631248e+00 2146.141197858406 0.014992684327860457
4.042806258243288653e+00 2381.6855519761607 0.014992684327860457
4.063484169464571139e+00 2643.0814869741084 0.014992684327860457
4.088730740747938519e+00 2933.1662783900483 0.014992684327860457
4.118962203262891641e+00 3255.0885998350564 0.014992684327860457
4.154504100643048758e+00 3612.3426997094302 0.014992684327860457
4.195390705117652885e+00 4008.8063288984645 0.014992684327860457
4.241547961992050197e+00 4448.782831127585 0.014992684327860457
4.292800139929902059e+00 4937.047852839004 0.014992684327860457
4.348795695800791172e+00 5478.901179593945 0.014992684327860457
4.409199111884687383e+00 6080.224261649427 0.014992684327860457
4.473531322452058312e+00 6747.5440531107 0.014992684327860457
4.541294662878821775e+00 7488.10385759003 0.014992684327860457
4.612093178704751217e+00 8309.941949353404 0.014992684327860457
4.685392114415970255e+00 9221.97882333434 0.014992684327860457
4.760792269814117184e+00 10234.114021054527 0.014992684327860457
4.838186574099496262e+00 11357.333583431051 0.014992684327860457
4.917095998024023196e+00 12603.829296797274 0.014992684327860457
4.997116698619028519e+00 13987.131026472387 0.014992684327860457
5.077759055764424545e+00 15522.25357427048 0.014992684327860457
5.158626701731017228e+00 17225.859653987874 0.014992684327860457
5.239438405464964532e+00 19116.440753857038 0.014992684327860457
5.319740092320853542e+00 21214.51784910632 0.014992684327860457
5.398969500061248539e+00 23542.864143224204 0.014992684327860457
5.476659019689288144e+00 26126.752255633317 0.014992684327860457
5.552328317320686324e+00 28994.22853882881 0.014992684327860457
5.625534875338680685e+00 32176.417502507353 0.014992684327860457
5.695827447223196671e+00 35707.859649004626 0.014992684327860457
5.762621621842494157e+00 39626.88638701478 0.014992684327860457
5.825419046774271692e+00 43976.036093027215 0.014992684327860457
5.883806836362203363e+00 48802.515836544335 0.014992684327860457
5.937325557716059521e+00 54158.71378079476 0.014992684327860457
5.985388078474883855e+00 60102.76782070388 0.014992684327860457
6.027541103618944796e+00 66699.19663030129 0.014992684327860457
6.063349899268602350e+00 74019.59996915652 0.014992684327860457
6.092400195390243134e+00 82143.43584919439 0.014992684327860457
6.114299395443323348e+00 91158.88299750836 0.014992684327860457
6.128677147622489052e+00 101163.7979766207 0.014992684327860457
6.135185443039720354e+00 112266.77735108159 0.014992684327860457
6.133498541265350212e+00 124588.33642950082 0.014992684327860457
6.123313125536284929e+00 138262.2173764659 0.014992684327860457
6.104348618469842336e+00 153436.84089300132 0.014992684327860457
6.076351429577460550e+00 170276.91722258978 0.014992684327860457
6.039131252871805522e+00 188965.23396912115 0.014992684327860457
5.992444722098846377e+00 209704.64013232305 0.014992684327860457
5.959496291683014313e+00 232720.2478960412 0.014992684327860457
5.934767174189401473e+00 258261.87606826748 0.014992684327860457
5.905798298971997262e+00 286606.7616948256 0.014992684327860457
5.872362595072480040e+00 318062.5692794119 0.014992684327860457
5.834495831120846354e+00 352970.73027306574 0.014992684327860457
5.792192868859037169e+00 391710.1490809261 0.014992684327860457
5.746136108359392480e+00 434701.3158125035 0.014992684327860457
5.695933367905298361e+00 482410.8704165374 0.014992684327860457
5.641294172754768965e+00 535356.6677410719 0.014992684327860457
5.582018873188122399e+00 594113.3984965039 0.014992684327860457
5.517856360724421982e+00 659318.8271333541 0.014992684327860457
5.450025409077380090e+00 731680.7143427207 0.014992684327860457
5.377285887561654043e+00 811984.4993184009 0.014992684327860457
5.298617868934299757e+00 901101.8251665037 0.014992684327860457
5.213579441727755892e+00 1000000.0 0.014992684327860457
3.114233763561624380e-05 0.001 0.01663816886076129
3.443488726274589569e-05 0.0011097524964120721 0.01663816886076129
3.806161208469550314e-05 0.0012315506032928262 0.01663816886076129
4.205176888480481140e-05 0.001366716356462006 0.01663816886076129
4.644072908084279306e-05 0.0015167168884709225 0.01663816886076129
5.126106447771896341e-05 0.0016831803533309566 0.01663816886076129
5.654869334520778675e-05 0.0018679135990207828 0.01663816886076129
6.234796122632381540e-05 0.002072921779595372 0.01663816886076129
6.869679561819453056e-05 0.002300430119772917 0.01663816886076129
7.563725374816421211e-05 0.0025529080682395165 0.01663816886076129
8.321570131782401374e-05 0.002833096101839324 0.01663816886076129
9.147641370040351363e-05 0.0031440354715915 0.01663816886076129
1.004676237433179266e-04 0.0034891012134067737 0.01663816886076129
1.102345501177683302e-04 0.003872038781812557 0.01663816886076129
1.208247365528318897e-04 0.004297004704320844 0.01663816886076129
1.322820886681538247e-04 0.004768611697714469 0.01663816886076129
1.446554826630040366e-04 0.005291978735958442 0.01663816886076129
1.579826683704581064e-04 0.005872786613189483 0.01663816886076129
1.723071679986558553e-04 0.00651733960488242 0.01663816886076129
1.876645968150591353e-04 0.007232633896483534 0.01663816886076129
2.040831612281781920e-04 0.008026433522257174 0.01663816886076129
2.215935305229870228e-04 0.00890735463861044 0.01663816886076129
2.402197158772619956e-04 0.009884959046625586 0.01663816886076129
2.599800548170685694e-04 0.010969857978923836 0.01663816886076129
2.808902064849682322e-04 0.012173827277396614 0.01663816886076129
3.029630315722610335e-04 0.013509935211980273 0.01663816886076129
3.262100722459939186e-04 0.014992684327860457 0.01663816886076129
3.506466572059390059e-04 0.01663816886076129 0.01663816886076129
3.762896737190597361e-04 0.018464249428955443 0.01663816886076129
4.031682611661609357e-04 0.020490746898158472 0.01663816886076129
4.313230834824953886e-04 0.022739657523579287 0.01663816886076129
4.608202608354568805e-04 0.02523539170434766 0.01663816886076129
4.917468855720152866e-04 0.02800503894183631 0.01663816886076129
5.242332588943492437e-04 0.03107866187782014 0.01663816886076129
5.584534502606892893e-04 0.03448962260405758 0.01663816886076129
5.946433628570326748e-04 0.038274944785163134 0.01663816886076129
6.331117971691579450e-04 0.04247571552536898 0.01663816886076129
6.742595630632988637e-04 0.047137531341167244 0.01663816886076129
7.185968499265564914e-04 0.05231099308056263 0.01663816886076129
7.667725770158058873e-04 0.05805225516094899 0.01663816886076129
8.195964395624756290e-04 0.06442363508721373 0.01663816886076129
8.780747607905052023e-04 0.07149428986597581 0.01663816886076129
9.434557486862197358e-04 0.07934096665797492 0.01663816886076129
1.017275885125530155e-03 0.08804883581643465 0.01663816886076129
1.101420608044374055e-03 0.09771241535346502 0.01663816886076129
1.198198485815320409e-03 0.1084365968689611 0.01663816886076129
1.310426844485596638e-03 0.12033778407775893 0.01663816886076129
1.441544701111308882e-03 0.13354515629298988 0.01663816886076129
1.595734156806362944e-03 0.14820207057988585 0.01663816886076129
1.778086628352251643e-03 0.16446761779946645 0.01663816886076129
1.994784159913651645e-03 0.18251834943190443 0.01663816886076129
2.253330398693516572e-03 0.20255019392306664 0.01663816886076129
2.562823430833429360e-03 0.22478058335487253 0.01663816886076129
2.934281543355237928e-03 0.24945081352303167 0.01663816886076129
3.381035221178144493e-03 0.27682866303920667 0.01663816886076129
3.919192093519424137e-03 0.3072112998861759 0.01663816886076129
4.568183117204491737e-03 0.34092850697468147 0.01663816886076129
5.351413608414514259e-03 0.3783462617131929 0.01663816886076129
6.297026065952917445e-03 0.419870708444391 0.01663816886076129
7.438785035688427749e-03 0.4659525668664682 0.01663816886076129
8.817107653127995506e-03 0.517092024289676 0.01663816886076129
1.048024925780245524e-02 0.5738441648302398 0.01663816886076129
1.248565044528250796e-02 0.6368249944718586 0.01663816886076129
1.490146688268065463e-02 0.7067181273927491 0.01663816886076129
1.780827604845752060e-02 0.7842822061337682 0.01663816886076129
2.130095238866055660e-02 0.8703591361485166 0.01663816886076129
2.549071339694701163e-02 0.9658832241158708 0.01663816886076129
3.050728507377370793e-02 1.0718913192051276 0.01663816886076129
3.650116427146345155e-02 1.1895340673703196 0.01663816886076129
4.364588774773465324e-02 1.3200884008314182 0.01663816886076129
5.214023327171242450e-02 1.4649713983072863 0.01663816886076129
6.221022466314243132e-02 1.625755666443795 0.01663816886076129
7.411077665203173737e-02 1.8041864093920719 0.01663816886076129
8.812682025057598512e-02 2.0022003718155843 0.01663816886076129
1.045736688103951900e-01 2.2219468609395236 0.01663816886076129
1.237964084866020609e-01 2.4658110758226037 0.01663816886076129
1.461680536811669207e-01 2.736439997074672 0.01663816886076129
1.720862132754386875e-01 3.0367711180354604 0.01663816886076129
2.019680507849339612e-01 3.370064329271928 0.01663816886076129
2.362433386391944168e-01 3.739937302478798 0.01663816886076129
2.753454919016919411e-01 4.150404757850477 0.01663816886076129
3.197005644951695369e-01 4.605922041145108 0.01663816886076129
3.697142936260920387e-01 5.1114334834401705 0.01663816886076129
4.257574458145845231e-01 5.672426068491977 0.01663816886076129
4.881498474258478271e-01 6.294988990221888 0.01663816886076129
5.571436520996555508e-01 6.985879746785249 0.01663816886076129
6.329065355390882663e-01 7.752597488629465 0.01663816886076129
7.155056282583608374e-01 8.60346441668451 0.01663816886076129
8.048930737799606661e-01 9.547716114208066 0.01663816886076129
9.008941384526593099e-01 10.59560179277617 0.01663816886076129
1.003198758035446447e+00 11.758495540521581 0.01663816886076129
1.111357336708886256e+00 13.049019780144016 0.01663816886076129
1.224781432143612125e+00 14.481182276745331 0.01663816886076129
1.342749770916577212e+00 16.070528182616385 0.01663816886076129
1.464419753272041103e+00 17.834308769319094 0.01663816886076129
1.588844307709519788e+00 19.791668678535572 0.01663816886076129
1.714993614438582892e+00 21.96385372416547 0.01663816886076129
1.848253919179988269e+00 24.37444150122222 0.01663816886076129
1.984725636078771727e+00 27.04959730463137 0.01663816886076129
2.122366553840898451e+00 30.01835813575592 0.01663816886076129
2.260321493690346628e+00 33.31294787934677 0.01663816886076129
2.397734823697625917e+00 36.96912707195032 0.01663816886076129
2.533765506486064023e+00 41.0265810582719 0.01663816886076129
2.667744782115877289e+00 45.52935074866948 0.01663816886076129
2.798789821318605764e+00 50.526310653356795 0.01663816886076129
2.926184681286267963e+00 56.07169938205458 0.01663816886076129
3.049278284074397938e+00 62.22570836730231 0.01663816886076129
3.167489739013547911e+00 69.0551352016233 0.01663816886076129
3.280314165861220932e+00 76.63410868007462 0.01663816886076129
3.387326884895667245e+00 85.04489341802686 0.01663816886076129
3.488186163117240834e+00 94.37878277775391 0.01663816886076129
3.582634718768126891e+00 104.73708979594508 0.01663816886076129
3.670500132164514984e+00 116.23224686798542 0.01663816886076129
3.751694213259512356e+00 128.9890261253308 0.01663816886076129
3.826211255479031514e+00 143.14589375234786 0.01663816886076129
3.894124964561547664e+00 158.85651294280527 0.01663816886076129
3.955583714034894172e+00 176.2914118095948 0.01663816886076129
4.010803710934700561e+00 195.63983435170647 0.01663816886076129
4.060059652929182583e+00 217.11179456945052 0.01663816886076129
4.103672582515828893e+00 240.9403560239527 0.01663816886076129
4.141994908304839740e+00 267.38416158399497 0.01663816886076129
4.175392982427188038e+00 296.73024081888724 0.01663816886076129
4.204228136132490690e+00 329.2971255097155 0.01663816886076129
4.228837626419566398e+00 365.43830709572546 0.01663816886076129
4.277900447536707063e+00 405.54607358408276 0.01663816886076129
4.327809452789097122e+00 450.05576757004974 0.01663816886076129
4.369462077617503937e+00 499.450511585514 0.01663816886076129
4.402726015627179912e+00 554.2664520663108 0.01663816886076129
4.427818328742016085e+00 615.0985788580505 0.01663816886076129
4.445037882915476857e+00 682.6071834272393 0.01663816886076129
4.454767000734539906e+00 757.525025877192 0.01663816886076129
4.457473913718052572e+00 840.6652885618333 0.01663816886076129
4.453749139185757322e+00 932.9304026284696 0.01663816886076129
4.444272190520986321e+00 1035.3218432956637 0.01663816886076129
4.429689226779423450e+00 1148.9510001873086 0.01663816886076129
4.410844136352395140e+00 1275.051240713013 0.01663816886076129
4.388672872626174559e+00 1414.991297434576 0.01663816886076129
4.385773005436640837e+00 1570.2901247293776 0.01663816886076129
4.394721835357182194e+00 1742.6333860096508 0.01663816886076129
4.405628488626194716e+00 1933.891750455232 0.01663816886076129
4.419307400517054063e+00 2146.141197858406 0.01663816886076129
4.436546555608042119e+00 2381.6855519761607 0.01663816886076129
4.458069706872458404e+00 2643.0814869741084 0.01663816886076129
4.484496122967841281e+00 2933.1662783900483 0.01663816886076129
4.516317563098482424e+00 3255.0885998350564 0.01663816886076129
4.553887646036614889e+00 3612.3426997094302 0.01663816886076129
4.597274392494994366e+00 4008.8063288984645 0.01663816886076129
4.646419211533558524e+00 4448.782831127585 0.01663816886076129
4.701165250309379928e+00 4937.047852839004 0.01663816886076129
4.761108267953189532e+00 5478.901179593945 0.01663816886076129
4.825918352039480830e+00 6080.224261649427 0.01663816886076129
4.895066023687654422e+00 6747.5440531107 0.01663816886076129
4.968000220298884884e+00 7488.10385759003 0.01663816886076129
5.044326472575204612e+00 8309.941949353404 0.01663816886076129
5.123438836211433589e+00 9221.97882333434 0.01663816886076129
5.204896058316034413e+00 10234.114021054527 0.01663816886076129
5.288570070755341135e+00 11357.333583431051 0.01663816886076129
5.373948613773539051e+00 12603.829296797274 0.01663816886076129
5.460544872608510403e+00 13987.131026472387 0.01663816886076129
5.547811182234982041e+00 15522.25357427048 0.01663816886076129
5.635289372723944368e+00 17225.859653987874 0.01663816886076129
5.722647469753335159e+00 19116.440753857038 0.01663816886076129
5.809352823030530466e+00 21214.51784910632 0.01663816886076129
5.894756445586564197e+00 23542.864143224204 0.01663816886076129
5.978312289335607765e+00 26126.752255633317 0.01663816886076129
6.059461262369779000e+00 28994.22853882881 0.01663816886076129
6.137707577697828043e+00 32176.417502507353 0.01663816886076129
6.212493947676439809e+00 35707.859649004626 0.01663816886076129
6.283175838155715454e+00 39626.88638701478 0.01663816886076129
6.349191799086995047e+00 43976.036093027215 0.01663816886076129
6.410037660224259248e+00 48802.515836544335 0.01663816886076129
6.465291452974266662e+00 54158.71378079476 0.01663816886076129
6.514269967568928621e+00 60102.76782070388 0.01663816886076129
6.556482961832465151e+00 66699.19663030129 0.01663816886076129
6.591464096810003781e+00 74019.59996915652 0.01663816886076129
6.618772082522865752e+00 82143.43584919439 0.01663816886076129
6.637991108880540558e+00 91158.88299750836 0.01663816886076129
6.648730749628422920e+00 101163.7979766207 0.01663816886076129
6.650625561372685013e+00 112266.77735108159 0.01663816886076129
6.643334881700332595e+00 124588.33642950082 0.01663816886076129
6.626542920038264839e+00 138262.2173764659 0.01663816886076129
6.599959518522600987e+00 153436.84089300132 0.01663816886076129
6.563335363093305119e+00 170276.91722258978 0.01663816886076129
6.516462855012534305e+00 188965.23396912115 0.01663816886076129
6.459107911059731144e+00 209704.64013232305 0.01663816886076129
6.414550095347943959e+00 232720.2478960412 0.01663816886076129
6.379933442080825579e+00 258261.87606826748 0.01663816886076129
6.340072435343441448e+00 286606.7616948256 0.01663816886076129
6.295022755151332916e+00 318062.5692794119 0.01663816886076129
6.244799045880600197e+00 352970.73027306574 0.01663816886076129
6.189375542175980627e+00 391710.1490809261 0.01663816886076129
6.129465638489165258e+00 434701.3158125035 0.01663816886076129
6.064538829345736737e+00 482410.8704165374 0.01663816886076129
5.994332216702074057e+00 535356.6677410719 0.01663816886076129
5.918642683660293891e+00 594113.3984965039 0.01663816886076129
5.837226369056829789e+00 659318.8271333541 0.01663816886076129
5.750907513158679762e+00 731680.7143427207 0.01663816886076129
5.659382498417923735e+00 811984.4993184009 0.01663816886076129
5.561194403468729064e+00 901101.8251665037 0.01663816886076129
5.455982946662143007e+00 1000000.0 0.01663816886076129
3.202382466201678291e-05 0.001 0.018464249428955443
3.541680397378138979e-05 0.0011097524964120721 0.018464249428955443
3.915481260317969634e-05 0.0012315506032928262 0.018464249428955443
4.327048423276816543e-05 0.001366716356462006 0.018464249428955443
4.779637557208963748e-05 0.0015167168884709225 0.018464249428955443
5.277182164015732608e-05 0.0016831803533309566 0.018464249428955443
5.823455340453595388e-05 0.0018679135990207828 0.018464249428955443
6.422506676144338136e-05 0.002072921779595372 0.018464249428955443
7.079084353312430989e-05 0.002300430119772917 0.018464249428955443
7.797230526125096064e-05 0.0025529080682395165 0.018464249428955443
8.581907893021652883e-05 0.002833096101839324 0.018464249428955443
9.438189242910255752e-05 0.0031440354715915 0.018464249428955443
1.037069338480245704e-04 0.0034891012134067737 0.018464249428955443
1.138477352149232669e-04 0.003872038781812557 0.018464249428955443
1.248566686692693538e-04 0.004297004704320844 0.018464249428955443
1.367793409711945158e-04 0.004768611697714469 0.018464249428955443
1.496685186309821452e-04 0.005291978735958442 0.018464249428955443
1.635707363426929634e-04 0.005872786613189483 0.018464249428955443
1.785310251703552229e-04 0.00651733960488242 0.018464249428955443
1.945904637981280417e-04 0.007232633896483534 0.018464249428955443
2.117883733867956567e-04 0.008026433522257174 0.018464249428955443
2.301555964203421041e-04 0.00890735463861044 0.018464249428955443
2.497213181641686798e-04 0.009884959046625586 0.018464249428955443
2.705097689502581715e-04 0.010969857978923836 0.018464249428955443
2.925427231413354058e-04 0.012173827277396614 0.018464249428955443
3.158330345845727916e-04 0.013509935211980273 0.018464249428955443
3.403998705146065438e-04 0.014992684327860457 0.018464249428955443
3.662573817324135152e-04 0.01663816886076129 0.018464249428955443
3.934272195356836445e-04 0.018464249428955443 0.018464249428955443
4.219362911101317485e-04 0.020490746898158472 0.018464249428955443
4.518314188937119042e-04 0.022739657523579287 0.018464249428955443
4.831708789414905503e-04 0.02523539170434766 0.018464249428955443
5.160496760629108186e-04 0.02800503894183631 0.018464249428955443
5.505941507509289458e-04 0.03107866187782014 0.018464249428955443
5.869825121532271615e-04 0.03448962260405758 0.018464249428955443
6.254541508999380585e-04 0.038274944785163134 0.018464249428955443
6.663240974766985189e-04 0.04247571552536898 0.018464249428955443
7.100055396145963770e-04 0.047137531341167244 0.018464249428955443
7.570253027291497282e-04 0.05231099308056263 0.018464249428955443
8.080534674753690532e-04 0.05805225516094899 0.018464249428955443
8.639329861984657542e-04 0.06442363508721373 0.018464249428955443
9.257160909067986207e-04 0.07149428986597581 0.018464249428955443
9.947065175330354562e-04 0.07934096665797492 0.018464249428955443
1.072514761064208072e-03 0.08804883581643465 0.018464249428955443
1.161118466714198367e-03 0.09771241535346502 0.018464249428955443
1.262945845930217061e-03 0.1084365968689611 0.018464249428955443
1.380963914662278018e-03 0.12033778407775893 0.018464249428955443
1.518793196479007596e-03 0.13354515629298988 0.018464249428955443
1.680847621892371654e-03 0.14820207057988585 0.018464249428955443
1.872497226078990041e-03 0.16446761779946645 0.018464249428955443
2.100269867601538450e-03 0.18251834943190443 0.018464249428955443
2.372096054760491901e-03 0.20255019392306664 0.018464249428955443
2.697590500113328064e-03 0.22478058335487253 0.018464249428955443
3.088407279921313604e-03 0.24945081352303167 0.018464249428955443
3.558651381439441146e-03 0.27682866303920667 0.018464249428955443
4.125369699733700928e-03 0.3072112998861759 0.018464249428955443
4.809142108262900138e-03 0.34092850697468147 0.018464249428955443
5.634763908790409344e-03 0.3783462617131929 0.018464249428955443
6.632064570740661344e-03 0.419870708444391 0.018464249428955443
7.836847694524308808e-03 0.4659525668664682 0.018464249428955443
9.291994697633915515e-03 0.517092024289676 0.018464249428955443
1.104872707544844214e-02 0.5738441648302398 0.018464249428955443
1.316805400373308697e-02 0.6368249944718586 0.018464249428955443
1.572240772642143763e-02 0.7067181273927491 0.018464249428955443
1.879747584270613503e-02 0.7842822061337682 0.018464249428955443
2.249422218601864962e-02 0.8703591361485166 0.018464249428955443
2.693109031137303627e-02 0.9658832241158708 0.018464249428955443
3.224635372885818058e-02 1.0718913192051276 0.018464249428955443
3.860056643520326514e-02 1.1895340673703196 0.018464249428955443
4.617904932464335366e-02 1.3200884008314182 0.018464249428955443
5.519431147657869602e-02 1.4649713983072863 0.018464249428955443
6.588827725886306497e-02 1.625755666443795 0.018464249428955443
7.853416314925162900e-02 1.8041864093920719 0.018464249428955443
9.343780583155704422e-02 2.0022003718155843 0.018464249428955443
1.109382142514901692e-01 2.2219468609395236 0.018464249428955443
1.314070951826204758e-01 2.4658110758226037 0.018464249428955443
1.552470772646579733e-01 2.736439997074672 0.018464249428955443
1.828883613630031824e-01 3.0367711180354604 0.018464249428955443
2.147835490591866736e-01 3.370064329271928 0.018464249428955443
2.514004240338921226e-01 3.739937302478798 0.018464249428955443
2.932125584173828625e-01 4.150404757850477 0.018464249428955443
3.406876887703682022e-01 4.605922041145108 0.018464249428955443
3.942739604105541251e-01 5.1114334834401705 0.018464249428955443
4.543842557447463348e-01 5.672426068491977 0.018464249428955443
5.213790246330963774e-01 6.294988990221888 0.018464249428955443
5.955481706002445641e-01 6.985879746785249 0.018464249428955443
6.770927257992305215e-01 7.752597488629465 0.018464249428955443
7.661071684330460485e-01 8.60346441668451 0.018464249428955443
8.625633351406208904e-01 9.547716114208066 0.018464249428955443
9.662969276890494008e-01 10.59560179277617 0.018464249428955443
1.076997587124829847e+00 11.758495540521581 0.018464249428955443
1.194203421022499656e+00 13.049019780144016 0.018464249428955443
1.317300733387281264e+00 14.481182276745331 0.018464249428955443
1.445529457100322324e+00 16.070528182616385 0.018464249428955443
1.577994537406204101e+00 17.834308769319094 0.018464249428955443
1.713683168129155332e+00 19.791668678535572 0.018464249428955443
1.851487446326075981e+00 21.96385372416547 0.018464249428955443
1.990336365901096860e+00 24.37444150122222 0.018464249428955443
2.139612727724502506e+00 27.04959730463137 0.018464249428955443
2.290399819606260934e+00 30.01835813575592 0.018464249428955443
2.441757870563199262e+00 33.31294787934677 0.018464249428955443
2.592771146158842743e+00 36.96912707195032 0.018464249428955443
2.742581895455998620e+00 41.0265810582719 0.018464249428955443
2.890208157471793271e+00 45.52935074866948 0.018464249428955443
3.034792332721434338e+00 50.526310653356795 0.018464249428955443
3.175533111530101316e+00 56.07169938205458 0.018464249428955443
3.311696604047822401e+00 62.22570836730231 0.018464249428955443
3.442625435339694562e+00 69.0551352016233 0.018464249428955443
3.567745823634991265e+00 76.63410868007462 0.018464249428955443
3.686572766296992487e+00 85.04489341802686 0.018464249428955443
3.798713526091758386e+00 94.37878277775391 0.018464249428955443
3.903869623018068502e+00 104.73708979594508 0.018464249428955443
4.001837495951465762e+00 116.23224686798542 0.018464249428955443
4.092507904911597549e+00 128.9890261253308 0.018464249428955443
4.175864013763626481e+00 143.14589375234786 0.018464249428955443
4.251977943375131019e+00 158.85651294280527 0.018464249428955443
4.321005445174676218e+00 176.2914118095948 0.018464249428955443
4.383178260974903928e+00 195.63983435170647 0.018464249428955443
4.438793731302607348e+00 217.11179456945052 0.018464249428955443
4.488201347742500680e+00 240.9403560239527 0.018464249428955443
4.531786224117144712e+00 267.38416158399497 0.018464249428955443
4.569949909718012293e+00 296.73024081888724 0.018464249428955443
4.603089513144188238e+00 329.2971255097155 0.018464249428955443
4.631576714529203720e+00 365.43830709572546 0.018464249428955443
4.686464894611929388e+00 405.54607358408276 0.018464249428955443
4.742650621604350469e+00 450.05576757004974 0.018464249428955443
4.789932393868244098e+00 499.450511585514 0.018464249428955443
4.828048989996444718e+00 554.2664520663108 0.018464249428955443
4.857226331323612811e+00 615.0985788580505 0.018464249428955443
4.877779844112980712e+00 682.6071834272393 0.018464249428955443
4.890116232826881237e+00 757.525025877192 0.018464249428955443
4.894736153814992718e+00 840.6652885618333 0.018464249428955443
4.892237545096035589e+00 932.9304026284696 0.018464249428955443
4.883425574171887718e+00 1035.3218432956637 0.018464249428955443
4.868965292291916214e+00 1148.9510001873086 0.018464249428955443
4.849761859755330917e+00 1275.051240713013 0.018464249428955443
4.826829506674554793e+00 1414.991297434576 0.018464249428955443
4.812937285540484389e+00 1570.2901247293776 0.018464249428955443
4.822214495540177559e+00 1742.6333860096508 0.018464249428955443
4.833462915258471604e+00 1933.891750455232 0.018464249428955443
4.847563359708059849e+00 2146.141197858406 0.018464249428955443
4.865393491670959136e+00 2381.6855519761607 0.018464249428955443
4.887764591690570981e+00 2643.0814869741084 0.018464249428955443
4.915376740816155277e+00 2933.1662783900483 0.018464249428955443
4.948811055220745381e+00 3255.0885998350564 0.018464249428955443
4.988443671324460205e+00 3612.3426997094302 0.018464249428955443
5.034392628274529713e+00 4008.8063288984645 0.018464249428955443
5.086621683854763099e+00 4448.782831127585 0.018464249428955443
5.144990396124196508e+00 4937.047852839004 0.018464249428955443
5.209047706795561616e+00 5478.901179593945 0.018464249428955443
5.278473503621896157e+00 6080.224261649427 0.018464249428955443
5.352684015902001491e+00 6747.5440531107 0.018464249428955443
5.431070994681071795e+00 7488.10385759003 0.018464249428955443
5.513246237181077980e+00 8309.941949353404 0.018464249428955443
5.598523286055608672e+00 9221.97882333434 0.018464249428955443
5.686412932629614225e+00 10234.114021054527 0.018464249428955443
5.776761217600712150e+00 11357.333583431051 0.018464249428955443
5.869015651832473424e+00 12603.829296797274 0.018464249428955443
5.962592018416826178e+00 13987.131026472387 0.018464249428955443
6.056873523332685139e+00 15522.25357427048 0.018464249428955443
6.151328305296033250e+00 17225.859653987874 0.018464249428955443
6.245563363579412552e+00 19116.440753857038 0.018464249428955443
6.338954913938323443e+00 21214.51784910632 0.018464249428955443
6.430754920288337395e+00 23542.864143224204 0.018464249428955443
6.520328848010616518e+00 26126.752255633317 0.018464249428955443
6.607030294466006204e+00 28994.22853882881 0.018464249428955443
6.690307088659889878e+00 32176.417502507353 0.018464249428955443
6.769484794338696432e+00 35707.859649004626 0.018464249428955443
6.843857354231987600e+00 39626.88638701478 0.018464249428955443
6.912798057140443042e+00 43976.036093027215 0.018464249428955443
6.975705670914915224e+00 48802.515836544335 0.018464249428955443
7.032207160903550580e+00 54158.71378079476 0.018464249428955443
7.081516957785679800e+00 60102.76782070388 0.018464249428955443
7.123108658628708234e+00 66699.19663030129 0.018464249428955443
7.156485220998415109e+00 74019.59996915652 0.018464249428955443
7.181179256834894886e+00 82143.43584919439 0.018464249428955443
7.196752643324410670e+00 91158.88299750836 0.018464249428955443
7.202795763803977458e+00 101163.7979766207 0.018464249428955443
7.198926842222981293e+00 112266.77735108159 0.018464249428955443
7.184791614745692279e+00 124588.33642950082 0.018464249428955443
7.160063682077712599e+00 138262.2173764659 0.018464249428955443
7.124445932013982130e+00 153436.84089300132 0.018464249428955443
7.077700255467529011e+00 170276.91722258978 0.018464249428955443
7.019601041675392672e+00 188965.23396912115 0.018464249428955443
6.949945397156636950e+00 209704.64013232305 0.018464249428955443
6.891760219718234382e+00 232720.2478960412 0.018464249428955443
6.845241490972495235e+00 258261.87606826748 0.018464249428955443
6.792711918858357123e+00 286606.7616948256 0.018464249428955443
6.734210697676019208e+00 318062.5692794119 0.018464249428955443
6.669736684511467395e+00 352970.73027306574 0.018464249428955443
6.599250332478350245e+00 391710.1490809261 0.018464249428955443
6.523486765229582929e+00 434701.3158125035 0.018464249428955443
6.441816268529502842e+00 482410.8704165374 0.018464249428955443
6.354008456581232700e+00 535356.6677410719 0.018464249428955443
6.259874318089038603e+00 594113.3984965039 0.018464249428955443
6.159197785483710774e+00 659318.8271333541 0.018464249428955443
6.052313182164049898e+00 731680.7143427207 0.018464249428955443
5.940110154704758116e+00 811984.4993184009 0.018464249428955443
5.820611146685262582e+00 901101.8251665037 0.018464249428955443
5.693566242685918155e+00 1000000.0 0.018464249428955443
3.296484481677315625e-05 0.001 0.020490746898158472
3.646215285177904227e-05 0.0011097524964120721 0.020490746898158472
4.031862922446428313e-05 0.0012315506032928262 0.020490746898158472
4.456312917419753616e-05 0.001366716356462006 0.020490746898158472
4.923670131165944913e-05 0.0015167168884709225 0.020490746898158472
5.437569891238233503e-05 0.0016831803533309566 0.020490746898158472
6.001956168861442538e-05 0.0018679135990207828 0.020490746898158472
6.621415039631000266e-05 0.002072921779595372 0.020490746898158472
7.300355047110174448e-05 0.002300430119772917 0.020490746898158472
8.043737024396218683e-05 0.0025529080682395165 0.020490746898158472
8.856644353315121134e-05 0.002833096101839324 0.020490746898158472
9.744080746762539896e-05 0.0031440354715915 0.020490746898158472
1.071158504048125618e-04 0.0034891012134067737 0.020490746898158472
1.176451732841089071e-04 0.003872038781812557 0.020490746898158472
1.290843902791108269e-04 0.004297004704320844 0.020490746898158472
1.414888343811277730e-04 0.004768611697714469 0.020490746898158472
1.549118847026390369e-04 0.005291978735958442 0.020490746898158472
1.694067679886865178e-04 0.005872786613189483 0.020490746898158472
1.850208539326777841e-04 0.00651733960488242 0.020490746898158472
2.018061407334244923e-04 0.007232633896483534 0.020490746898158472
2.198017126028691470e-04 0.008026433522257174 0.020490746898158472
2.390464367748886378e-04 0.00890735463861044 0.020490746898158472
2.595758268063147727e-04 0.009884959046625586 0.020490746898158472
2.814179783923951563e-04 0.010969857978923836 0.020490746898158472
3.045978480811343831e-04 0.012173827277396614 0.020490746898158472
3.291352279259633531e-04 0.013509935211980273 0.020490746898158472
3.550513960637517816e-04 0.014992684327860457 0.020490746898158472
3.823612253321607610e-04 0.01663816886076129 0.020490746898158472
4.110913615628301702e-04 0.018464249428955443 0.020490746898158472
4.412689388135337260e-04 0.020490746898158472 0.020490746898158472
4.729379066823404150e-04 0.022739657523579287 0.020490746898158472
5.061614436317983783e-04 0.02523539170434766 0.020490746898158472
5.410298292548211150e-04 0.02800503894183631 0.020490746898158472
5.776741071809104403e-04 0.03107866187782014 0.020490746898158472
6.162703782000924797e-04 0.03448962260405758 0.020490746898158472
6.570615406622963084e-04 0.038274944785163134 0.020490746898158472
7.003705379198219309e-04 0.04247571552536898 0.020490746898158472
7.466169746166678289e-04 0.047137531341167244 0.020490746898158472
7.963450603397524610e-04 0.05231099308056263 0.020490746898158472
8.502466682167565898e-04 0.05805225516094899 0.020490746898158472
9.091950757489502015e-04 0.06442363508721373 0.020490746898158472
9.742825271406129872e-04 0.07149428986597581 0.020490746898158472
1.046870221539797667e-03 0.07934096665797492 0.020490746898158472
1.128638729764351763e-03 0.08804883581643465 0.020490746898158472
1.221659036763972014e-03 0.09771241535346502 0.020490746898158472
1.328475101549274817e-03 0.1084365968689611 0.020490746898158472
1.452199693011311903e-03 0.12033778407775893 0.020490746898158472
1.596637657878966074e-03 0.13354515629298988 0.020490746898158472
1.766429264375443328e-03 0.14820207057988585 0.020490746898158472
1.967224427321453452e-03 0.16446761779946645 0.020490746898158472
2.205899261832067627e-03 0.18251834943190443 0.020490746898158472
2.490804546640747533e-03 0.20255019392306664 0.020490746898158472
2.832078164780772386e-03 0.22478058335487253 0.020490746898158472
3.242008956134312999e-03 0.24945081352303167 0.020490746898158472
3.735479580161924894e-03 0.27682866303920667 0.020490746898158472
4.330484729892222079e-03 0.3072112998861759 0.020490746898158472
5.048756051966834212e-03 0.34092850697468147 0.020490746898158472
5.916493171862969268e-03 0.3783462617131929 0.020490746898158472
6.965225182195889687e-03 0.419870708444391 0.020490746898158472
8.232816683892290460e-03 0.4659525668664682 0.020490746898158472
9.764640253924875696e-03 0.517092024289676 0.020490746898158472
1.161492221376530902e-02 0.5738441648302398 0.020490746898158472
1.384828816566392728e-02 0.6368249944718586 0.020490746898158472
1.654151099746559161e-02 0.7067181273927491 0.020490746898158472
1.978547443920797982e-02 0.7842822061337682 0.020490746898158472
2.368734131226135631e-02 0.8703591361485166 0.020490746898158472
2.837292735087281956e-02 0.9658832241158708 0.020490746898158472
3.398923572925082598e-02 1.0718913192051276 0.020490746898158472
4.070711681041120494e-02 1.1895340673703196 0.020490746898158472
4.872397774902512135e-02 1.3200884008314182 0.020490746898158472
5.826643992502829328e-02 1.4649713983072863 0.020490746898158472
6.959281447602695680e-02 1.625755666443795 0.020490746898158472
8.299522056825910099e-02 1.8041864093920719 0.020490746898158472
9.880115241759857003e-02 2.0022003718155843 0.020490746898158472
1.173742390436471883e-01 2.2219468609395236 0.020490746898158472
1.391139375534475586e-01 2.4658110758226037 0.020490746898158472
1.644538607819261977e-01 2.736439997074672 0.020490746898158472
1.938584450638629886e-01 3.0367711180354604 0.020490746898158472
2.278176763202800492e-01 3.370064329271928 0.020490746898158472
2.668396384460601234e-01 3.739937302478798 0.020490746898158472
3.114407104467410980e-01 4.150404757850477 0.020490746898158472
3.621333492715670954e-01 4.605922041145108 0.020490746898158472
4.194115240819225598e-01 5.1114334834401705 0.020490746898158472
4.837340328905693210e-01 5.672426068491977 0.020490746898158472
5.555060940208412790e-01 6.294988990221888 0.020490746898158472
6.350598024976982225e-01 6.985879746785249 0.020490746898158472
7.226342062113569886e-01 7.752597488629465 0.020490746898158472
8.183559055431604001e-01 8.60346441668451 0.020490746898158472
9.222211903789588883e-01 9.547716114208066 0.020490746898158472
1.034080788254077232e+00 10.59560179277617 0.020490746898158472
1.153628279719818517e+00 11.758495540521581 0.020490746898158472
1.280393172554874059e+00 13.049019780144016 0.020490746898158472
1.413739461013375998e+00 14.481182276745331 0.020490746898158472
1.552870275165902703e+00 16.070528182616385 0.020490746898158472
1.696838945283233091e+00 17.834308769319094 0.020490746898158472
1.844566451283526254e+00 19.791668678535572 0.020490746898158472
1.994864865796697195e+00 21.96385372416547 0.020490746898158472
2.146465997928854730e+00 24.37444150122222 0.020490746898158472
2.301689408393975178e+00 27.04959730463137 0.020490746898158472
2.466604602856788286e+00 30.01835813575592 0.020490746898158472
2.632503629087737718e+00 33.31294787934677 0.020490746898158472
2.798273734748718322e+00 36.96912707195032 0.020490746898158472
2.962881469651043265e+00 41.0265810582719 0.020490746898158472
3.125325430641908930e+00 45.52935074866948 0.020490746898158472
3.284648138843147436e+00 50.526310653356795 0.020490746898158472
3.439951185274961354e+00 56.07169938205458 0.020490746898158472
3.590408309813674315e+00 62.22570836730231 0.020490746898158472
3.735276243014582498e+00 69.0551352016233 0.020490746898158472
3.873903279151068801e+00 76.63410868007462 0.020490746898158472
4.005735675937591722e+00 85.04489341802686 0.020490746898158472
4.130322058888412862e+00 94.37878277775391 0.020490746898158472
4.247316043738790903e+00 104.73708979594508 0.020490746898158472
4.356477250635455434e+00 116.23224686798542 0.020490746898158472
4.457670799699871012e+00 128.9890261253308 0.020490746898158472
4.550865243971955465e+00 143.14589375234786 0.020490746898158472
4.636128735530666845e+00 158.85651294280527 0.020490746898158472
4.713623070472540810e+00 176.2914118095948 0.020490746898158472
4.783595172894673730e+00 195.63983435170647 0.020490746898158472
4.846365559994741723e+00 217.11179456945052 0.020490746898158472
4.902313477984288959e+00 240.9403560239527 0.020490746898158472
4.951858691101993948e+00 267.38416158399497 0.020490746898158472
4.995440381682230147e+00 296.73024081888724 0.020490746898158472
5.033494210989757356e+00 329.2971255097155 0.020490746898158472
5.066429223275521920e+00 365.43830709572546 0.020490746898158472
5.127760810669205860e+00 405.54607358408276 0.020490746898158472
5.191068205932123369e+00 450.05576757004974 0.020490746898158472
5.244613578741798676e+00 499.450511585514 0.020490746898158472
5.288256100271560456e+00 554.2664520663108 0.020490746898158472
5.322133510630345121e+00 615.0985788580505 0.020490746898158472
5.346577219005642867e+00 682.6071834272393 0.020490746898158472
5.362018388403636315e+00 757.525025877192 0.020490746898158472
5.368990829574238788e+00 840.6652885618333 0.020490746898158472
5.368134658258745695e+00 932.9304026284696 0.020490746898158472
5.360271696455081170e+00 1035.3218432956637 0.020490746898158472
5.346213269250323918e+00 1148.9510001873086 0.020490746898158472
5.326881843475273826e+00 1275.051240713013 0.020490746898158472
5.303374303239866805e+00 1414.991297434576 0.020490746898158472
5.286169597430848910e+00 1570.2901247293776 0.020490746898158472
5.287138821384520959e+00 1742.6333860096508 0.020490746898158472
5.298784026948655246e+00 1933.891750455232 0.020490746898158472
5.313353515966761087e+00 2146.141197858406 0.020490746898158472
5.331803996858363703e+00 2381.6855519761607 0.020490746898158472
5.355042414743115486e+00 2643.0814869741084 0.020490746898158472
5.383858182820748794e+00 2933.1662783900483 0.020490746898158472
5.418934248658995756e+00 3255.0885998350564 0.020490746898158472
5.460670098780550319e+00 3612.3426997094302 0.020490746898158472
5.509244458830266034e+00 4008.8063288984645 0.020490746898158472
5.564667428114264069e+00 4448.782831127585 0.020490746898158472
5.626771204834987827e+00 4937.047852839004 0.020490746898158472
5.695105982443275927e+00 5478.901179593945 0.020490746898158472
5.769352849146691220e+00 6080.224261649427 0.020490746898158472
5.848869457505418978e+00 6747.5440531107 0.020490746898158472
5.933000980476594854e+00 7488.10385759003 0.020490746898158472
6.021327162320409876e+00 8309.941949353404 0.020490746898158472
6.113113963158024688e+00 9221.97882333434 0.020490746898158472
6.207802794844722527e+00 10234.114021054527 0.020490746898158472
6.305226011376208639e+00 11357.333583431051 0.020490746898158472
6.404728341194908303e+00 12603.829296797274 0.020490746898158472
6.505666068432784499e+00 13987.131026472387 0.020490746898158472
6.607322666132244393e+00 15522.25357427048 0.020490746898158472
6.709079509277846576e+00 17225.859653987874 0.020490746898158472
6.810471471908359220e+00 19116.440753857038 0.020490746898158472
6.910770644901236714e+00 21214.51784910632 0.020490746898158472
7.009117243673657072e+00 23542.864143224204 0.020490746898158472
7.104778458478295811e+00 26126.752255633317 0.020490746898158472
7.197012565852348942e+00 28994.22853882881 0.020490746898158472
7.285208912564788086e+00 32176.417502507353 0.020490746898158472
7.368565356917976317e+00 35707.859649004626 0.020490746898158472
7.446313923660226486e+00 39626.88638701478 0.020490746898158472
7.517761369815676886e+00 43976.036093027215 0.020490746898158472
7.582241920142567260e+00 48802.515836544335 0.020490746898158472
7.639331343312815825e+00 54158.71378079476 0.020490746898158472
7.688247907952596272e+00 60102.76782070388 0.020490746898158472
7.728392767642905170e+00 66699.19663030129 0.020490746898158472
7.759239298357078596e+00 74019.59996915652 0.020490746898158472
7.780295079692786331e+00 82143.43584919439 0.020490746898158472
7.791100700672348722e+00 91158.88299750836 0.020490746898158472
7.791228527145726446e+00 101163.7979766207 0.020490746898158472
7.780281816730327371e+00 112266.77735108159 0.020490746898158472
7.757894613651273197e+00 124588.33642950082 0.020490746898158472
7.723732595564186454e+00 138262.2173764659 0.020490746898158472
7.677495359796481900e+00 153436.84089300132 0.020490746898158472
7.618965011175387936e+00 170276.91722258978 0.020490746898158472
7.547897576940709286e+00 188965.23396912115 0.020490746898158472
7.464667447590146665e+00 209704.64013232305 0.020490746898158472
7.389706991575023309e+00 232720.2478960412 0.020490746898158472
7.329404883888336997e+00 258261.87606826748 0.020490746898158472
7.262265101224869568e+00 286606.7616948256 0.020490746898158472
7.188316360869848154e+00 318062.5692794119 0.020490746898158472
7.107549179900766845e+00 352970.73027306574 0.020490746898158472
7.019920247555306858e+00 391710.1490809261 0.020490746898158472
6.926177454560356495e+00 434701.3158125035 0.020490746898158472
6.825641743549724083e+00 482410.8704165374 0.020490746898158472
6.718119966377680718e+00 535356.6677410719 0.020490746898158472
6.603457816720808005e+00 594113.3984965039 0.020490746898158472
6.481491048083094064e+00 659318.8271333541 0.020490746898158472
6.352055813823668906e+00 731680.7143427207 0.020490746898158472
6.217224014444147073e+00 811984.4993184009 0.020490746898158472
6.074700223482691008e+00 901101.8251665037 0.020490746898158472
5.924274593724341287e+00 1000000.0 0.020490746898158472
3.396191415302219653e-05 0.001 0.022739657523579287
3.757138008421644331e-05 0.0011097524964120721 0.022739657523579287
4.155089644654820540e-05 0.0012315506032928262 0.022739657523579287
4.593438798425673972e-05 0.001366716356462006 0.022739657523579287
5.076127893145264636e-05 0.0015167168884709225 0.022739657523579287
5.607065874281476911e-05 0.0016831803533309566 0.022739657523579287
6.190504384314192388e-05 0.0018679135990207828 0.022739657523579287
6.831236592951098240e-05 0.002072921779595372 0.022739657523579287
7.533701249059787132e-05 0.002300430119772917 0.022739657523579287
8.303360405802220575e-05 0.0025529080682395165 0.022739657523579287
9.145520804447472530e-05 0.002833096101839324 0.022739657523579287
1.006553070490945963e-04 0.0031440354715915 0.022739657523579287
1.106926614411947473e-04 0.0034891012134067737 0.022739657523579287
1.216243199253014062e-04 0.003872038781812557 0.022739657523579287
1.335121676985924716e-04 0.004297004704320844 0.022739657523579287
1.464127604648255310e-04 0.004768611697714469 0.022739657523579287
1.603863459826293384e-04 0.005291978735958442 0.022739657523579287
1.754908001818885385e-04 0.005872786613189483 0.022739657523579287
1.917798213465439407e-04 0.00651733960488242 0.022739657523579287
2.093074556529168667e-04 0.007232633896483534 0.022739657523579287
2.281225858706048873e-04 0.008026433522257174 0.022739657523579287
2.482684197593866483e-04 0.00890735463861044 0.022739657523579287
2.697847375842758462e-04 0.009884959046625586 0.022739657523579287
2.927044954189885156e-04 0.010969857978923836 0.022739657523579287
3.170576381303857557e-04 0.012173827277396614 0.022739657523579287
3.428687066389821082e-04 0.013509935211980273 0.022739657523579287
3.701616115838964093e-04 0.014992684327860457 0.022739657523579287
3.989566079156224706e-04 0.01663816886076129 0.022739657523579287
4.292772533951617225e-04 0.018464249428955443 0.022739657523579287
4.611557585594863685e-04 0.020490746898158472 0.022739657523579287
4.946332042963394677e-04 0.022739657523579287 0.022739657523579287
5.297751921015299032e-04 0.02523539170434766 0.022739657523579287
5.666697728326369754e-04 0.02800503894183631 0.022739657523579287
6.054469356257163783e-04 0.03107866187782014 0.022739657523579287
6.462847565303646204e-04 0.03448962260405758 0.022739657523579287
6.894274517013998602e-04 0.038274944785163134 0.022739657523579287
7.352014452896458649e-04 0.04247571552536898 0.022739657523579287
7.840364637160956865e-04 0.047137531341167244 0.022739657523579287
8.364885112281623741e-04 0.05231099308056263 0.022739657523579287
8.932695702827533413e-04 0.05805225516094899 0.022739657523579287
9.552813535698234746e-04 0.06442363508721373 0.022739657523579287
1.023655477019420760e-03 0.07149428986597581 0.022739657523579287
1.099805804881967206e-03 0.07934096665797492 0.022739657523579287
1.185481551139648190e-03 0.08804883581643465 0.022739657523579287
1.282843937822961307e-03 0.09771241535346502 0.022739657523579287
1.394549272980660348e-03 0.1084365968689611 0.022739657523579287
1.523854843410700705e-03 0.12033778407775893 0.022739657523579287
1.674745052012642293e-03 0.13354515629298988 0.022739657523579287
1.852083740972444454e-03 0.14820207057988585 0.022739657523579287
2.061798454860609784e-03 0.16446761779946645 0.022739657523579287
2.311107910361094846e-03 0.18251834943190443 0.022739657523579287
2.608783751346921680e-03 0.20255019392306664 0.022739657523579287
2.965481681075245093e-03 0.22478058335487253 0.022739657523579287
3.394124239385504140e-03 0.24945081352303167 0.022739657523579287
3.910367407551310071e-03 0.27682866303920667 0.022739657523579287
4.533154472966868104e-03 0.3072112998861759 0.022739657523579287
5.285369333650811671e-03 0.34092850697468147 0.022739657523579287
6.194613390352158439e-03 0.3783462617131929 0.022739657523579287
7.294121913525283829e-03 0.419870708444391 0.022739657523579287
8.623827165428740726e-03 0.4659525668664682 0.022739657523579287
1.023160393021366535e-02 0.517092024289676 0.022739657523579287
1.217470164723752184e-02 0.5738441648302398 0.022739657523579287
1.452138792715683066e-02 0.6368249944718586 0.022739657523579287
1.735281522019263903e-02 0.7067181273927491 0.022739657523579287
2.076511604490090951e-02 0.7842822061337682 0.022739657523579287
2.487172792940613511e-02 0.8703591361485166 0.022739657523579287
2.980593736219809900e-02 0.9658832241158708 0.022739657523579287
3.572361319096802740e-02 1.0718913192051276 0.022739657523579287
4.280608374521895076e-02 1.1895340673703196 0.022739657523579287
5.126307985714880638e-02 1.3200884008314182 0.022739657523579287
6.133564780030326818e-02 1.4649713983072863 0.022739657523579287
7.329888518158259036e-02 1.625755666443795 0.022739657523579287
8.746433441631656924e-02 1.8041864093920719 0.022739657523579287
1.041818005420852011e-01 2.0022003718155843 0.022739657523579287
1.238403591602812576e-01 2.2219468609395236 0.022739657523579287
1.468682463666925453e-01 2.4658110758226037 0.022739657523579287
1.737313262809025427e-01 2.736439997074672 0.022739657523579287
2.049298157500274997e-01 3.0367711180354604 0.022739657523579287
2.409929527015532702e-01 3.370064329271928 0.022739657523579287
2.824713403422594027e-01 3.739937302478798 0.022739657523579287
3.299267772125154541e-01 4.150404757850477 0.022739657523579287
3.839194668762931362e-01 4.605922041145108 0.022739657523579287
4.449926700565940418e-01 5.1114334834401705 0.022739657523579287
5.136549969985203523e-01 5.672426068491977 0.022739657523579287
5.903607496915789232e-01 6.294988990221888 0.022739657523579287
6.754889058337156804e-01 6.985879746785249 0.022739657523579287
7.693215265703567951e-01 7.752597488629465 0.022739657523579287
8.720225439516600119e-01 8.60346441668451 0.022739657523579287
9.836179904920560046e-01 9.547716114208066 0.022739657523579287
1.103978833989996966e+00 10.59560179277617 0.022739657523579287
1.232807555521166609e+00 11.758495540521581 0.022739657523579287
1.369629555895997663e+00 13.049019780144016 0.022739657523579287
1.513790324410033028e+00 14.481182276745331 0.022739657523579287
1.664459077435209267e+00 16.070528182616385 0.022739657523579287
1.820639276661159656e+00 17.834308769319094 0.022739657523579287
1.981186084763316702e+00 19.791668678535572 0.022739657523579287
2.144830418041743236e+00 21.96385372416547 0.022739657523579287
2.310208842896261494e+00 24.37444150122222 0.022739657523579287
2.475898155794585165e+00 27.04959730463137 0.022739657523579287
2.650752992085632531e+00 30.01835813575592 0.022739657523579287
2.832175136746212019e+00 33.31294787934677 0.022739657523579287
3.013743682744557173e+00 36.96912707195032 0.022739657523579287
3.194323509758416613e+00 41.0265810582719 0.022739657523579287
3.372804049401691984e+00 45.52935074866948 0.022739657523579287
3.548118546867737866e+00 50.526310653356795 0.022739657523579287
3.719261551888469519e+00 56.07169938205458 0.022739657523579287
3.885304227711982250e+00 62.22570836730231 0.022739657523579287
4.045407222979397588e+00 69.0551352016233 0.022739657523579287
4.198831013656032063e+00 76.63410868007462 0.022739657523579287
4.344943765197167629e+00 85.04489341802686 0.022739657523579287
4.483226876183222132e+00 94.37878277775391 0.022739657523579287
4.613278402986335180e+00 104.73708979594508 0.022739657523579287
4.734814556959070053e+00 116.23224686798542 0.022739657523579287
4.847669378223882219e+00 128.9890261253308 0.022739657523579287
4.951792556548782365e+00 143.14589375234786 0.022739657523579287
5.047245207128836064e+00 158.85651294280527 0.022739657523579287
5.134193253465451079e+00 176.2914118095948 0.022739657523579287
5.212897962704695409e+00 195.63983435170647 0.022739657523579287
5.283703174879564202e+00 217.11179456945052 0.022739657523579287
5.347018905486229379e+00 240.9403560239527 0.022739657523579287
5.403301318308759704e+00 267.38416158399497 0.022739657523579287
5.453029563240559874e+00 296.73024081888724 0.022739657523579287
5.496680607459127010e+00 329.2971255097155 0.022739657523579287
5.534703867772848618e+00 365.43830709572546 0.022739657523579287
5.603135943127744767e+00 405.54607358408276 0.022739657523579287
5.674433535772143600e+00 450.05576757004974 0.022739657523579287
5.735006269191361028e+00 499.450511585514 0.022739657523579287
5.784927057086492574e+00 554.2664520663108 0.022739657523579287
5.824197063126254292e+00 615.0985788580505 0.022739657523579287
5.853162725197415206e+00 682.6071834272393 0.022739657523579287
5.872279401925582398e+00 757.525025877192 0.022739657523579287
5.882114494928414317e+00 840.6652885618333 0.022739657523579287
5.883351432869506681e+00 932.9304026284696 0.022739657523579287
5.876816592204618495e+00 1035.3218432956637 0.022739657523579287
5.863501147236996225e+00 1148.9510001873086 0.022739657523579287
5.844330502349068368e+00 1275.051240713013 0.022739657523579287
5.820488425648375319e+00 1414.991297434576 0.022739657523579287
5.803378087022886156e+00 1570.2901247293776 0.022739657523579287
5.793230191392133577e+00 1742.6333860096508 0.022739657523579287
5.803988866769549837e+00 1933.891750455232 0.022739657523579287
5.819096521012055767e+00 2146.141197858406 0.022739657523579287
5.838225510681270158e+00 2381.6855519761607 0.022739657523579287
5.862373794011596750e+00 2643.0814869741084 0.022739657523579287
5.892428776555090231e+00 2933.1662783900483 0.022739657523579287
5.929188459461050442e+00 3255.0885998350564 0.022739657523579287
5.973076030345464638e+00 3612.3426997094302 0.022739657523579287
6.024342540180702699e+00 4008.8063288984645 0.022739657523579287
6.083055595845452856e+00 4448.782831127585 0.022739657523579287
6.149017739886870615e+00 4937.047852839004 0.022739657523579287
6.221787718138929613e+00 5478.901179593945 0.022739657523579287
6.301054053371260011e+00 6080.224261649427 0.022739657523579287
6.386110991050696128e+00 6747.5440531107 0.022739657523579287
6.476275092171323244e+00 7488.10385759003 0.022739657523579287
6.571033652048546614e+00 8309.941949353404 0.022739657523579287
6.669659025013535469e+00 9221.97882333434 0.022739657523579287
6.771493339180014281e+00 10234.114021054527 0.022739657523579287
6.876383402626034425e+00 11357.333583431051 0.022739657523579287
6.983492528477683869e+00 12603.829296797274 0.022739657523579287
7.092096430845121091e+00 13987.131026472387 0.022739657523579287
7.201438039525134727e+00 15522.25357427048 0.022739657523579287
7.310761946932479383e+00 17225.859653987874 0.022739657523579287
7.419519344450742793e+00 19116.440753857038 0.022739657523579287
7.526865182221144757e+00 21214.51784910632 0.022739657523579287
7.631815212365218315e+00 23542.864143224204 0.022739657523579287
7.733529147667614900e+00 26126.752255633317 0.022739657523579287
7.831162770772424508e+00 28994.22853882881 0.022739657523579287
7.924046143759851724e+00 32176.417502507353 0.022739657523579287
8.011239552287412025e+00 35707.859649004626 0.022739657523579287
8.091913794972761309e+00 39626.88638701478 0.022739657523579287
8.165308713005705599e+00 43976.036093027215 0.022739657523579287
8.230701171156409757e+00 48802.515836544335 0.022739657523579287
8.287594793674452731e+00 54158.71378079476 0.022739657523579287
8.335239229548362161e+00 60102.76782070388 0.022739657523579287
8.372953499643422504e+00 66699.19663030129 0.022739657523579287
8.400182654065650567e+00 74019.59996915652 0.022739657523579287
8.416410417468398464e+00 82143.43584919439 0.022739657523579287
8.421157327686284333e+00 91158.88299750836 0.022739657523579287
8.413979186289729739e+00 101163.7979766207 0.022739657523579287
8.394466226835122669e+00 112266.77735108159 0.022739657523579287
8.362243417436241444e+00 124588.33642950082 0.022739657523579287
8.316972262927096793e+00 138262.2173764659 0.022739657523579287
8.258354289329911779e+00 153436.84089300132 0.022739657523579287
8.186202999712174133e+00 170276.91722258978 0.022739657523579287
8.100702969946871335e+00 188965.23396912115 0.022739657523579287
8.001575724884107288e+00 209704.64013232305 0.022739657523579287
7.906810034094486461e+00 232720.2478960412 0.022739657523579287
7.830676105644797325e+00 258261.87606826748 0.022739657523579287
7.746824737655546578e+00 286606.7616948256 0.022739657523579287
7.655282825088434606e+00 318062.5692794119 0.022739657523579287
7.556043487913088441e+00 352970.73027306574 0.022739657523579287
7.449072311999880291e+00 391710.1490809261 0.022739657523579287
7.335121850458636850e+00 434701.3158125035 0.022739657523579287
7.213524242707721967e+00 482410.8704165374 0.022739657523579287
7.084127432842971750e+00 535356.6677410719 0.022739657523579287
6.946836557822614999e+00 594113.3984965039 0.022739657523579287
6.801564910554460219e+00 659318.8271333541 0.022739657523579287
6.648248176354726091e+00 731680.7143427207 0.022739657523579287
6.488303495687302913e+00 811984.4993184009 0.022739657523579287
6.321162621188957331e+00 901101.8251665037 0.022739657523579287
6.145964320832225880e+00 1000000.0 0.022739657523579287
3.501414375779777387e-05 0.001 0.02523539170434766
3.874043436205657507e-05 0.0011097524964120721 0.02523539170434766
[truncated: 2,112,472 more chars]
