# Supplementary material for: Magnetosensitivity of tightly bound radical pairs in cryptochrome is enabled by the quantum Zeno effect
Source: Nat Commun. 2024 Dec 30;15:10823. doi: 10.1038/s41467-024-55124-x (PMC11686217; doi:10.1038/s41467-024-55124-x)
Supplement: Supplementary file 6 — Source Data [file 41467_2024_55124_MOESM6_ESM.zip › Source_Data/figure_4_1.txt]

# \% sensitivity  kS/microsecond kT/microsecond
1.853383505012579603e-06 0.001 0.001
2.000009759952625186e-06 0.0011097524964120721 0.001
2.149322878531286265e-06 0.0012315506032928262 0.001
2.302523502889656385e-06 0.001366716356462006 0.001
2.463921769161047553e-06 0.0015167168884709225 0.001
2.630962219848741570e-06 0.0016831803533309566 0.001
2.809191905506054222e-06 0.0018679135990207828 0.001
2.998917057391551284e-06 0.002072921779595372 0.001
3.169921795040068786e-06 0.002300430119772917 0.001
3.353426660936757546e-06 0.0025529080682395165 0.001
3.543999315764050427e-06 0.002833096101839324 0.001
3.738053000270406819e-06 0.0031440354715915 0.001
3.918585140952268259e-06 0.0034891012134067737 0.001
4.105511182378124005e-06 0.003872038781812557 0.001
4.291317507390743053e-06 0.004297004704320844 0.001
4.470305812135436029e-06 0.004768611697714469 0.001
4.645423404767971960e-06 0.005291978735958442 0.001
4.818394274324344673e-06 0.005872786613189483 0.001
4.983292423195797957e-06 0.00651733960488242 0.001
5.145093016494983348e-06 0.007232633896483534 0.001
5.299236924433732243e-06 0.008026433522257174 0.001
5.448035923408891761e-06 0.00890735463861044 0.001
5.586107167955564157e-06 0.009884959046625586 0.001
5.720579959571142200e-06 0.010969857978923836 0.001
5.847688624217894315e-06 0.012173827277396614 0.001
5.968270501333070855e-06 0.013509935211980273 0.001
6.084674342141968490e-06 0.014992684327860457 0.001
6.189270619872672226e-06 0.01663816886076129 0.001
6.292046289857266537e-06 0.018464249428955443 0.001
6.387026782224617850e-06 0.020490746898158472 0.001
6.477765312922465046e-06 0.022739657523579287 0.001
6.561659937278025056e-06 0.02523539170434766 0.001
6.642284748801926818e-06 0.02800503894183631 0.001
6.719822730145934982e-06 0.03107866187782014 0.001
6.793367282830980558e-06 0.03448962260405758 0.001
6.865300967058435909e-06 0.038274944785163134 0.001
6.933394453921585050e-06 0.04247571552536898 0.001
7.001181731874327626e-06 0.047137531341167244 0.001
7.065685828116919143e-06 0.05231099308056263 0.001
7.132105821589197513e-06 0.05805225516094899 0.001
7.198421814570499682e-06 0.06442363508721373 0.001
7.264554839319179857e-06 0.07149428986597581 0.001
7.333752545605027272e-06 0.07934096665797492 0.001
7.403999526048639113e-06 0.08804883581643465 0.001
7.477406722955116263e-06 0.09771241535346502 0.001
7.556048117565951104e-06 0.1084365968689611 0.001
7.639242101615723282e-06 0.12033778407775893 0.001
7.729356999174488398e-06 0.13354515629298988 0.001
7.826509853037306300e-06 0.14820207057988585 0.001
7.932253306704716247e-06 0.16446761779946645 0.001
8.049231628655245110e-06 0.18251834943190443 0.001
8.177750405874604990e-06 0.20255019392306664 0.001
8.321011363121168345e-06 0.22478058335487253 0.001
8.480581316960839603e-06 0.24945081352303167 0.001
8.658971287096615274e-06 0.27682866303920667 0.001
8.859349150408247670e-06 0.3072112998861759 0.001
9.085571846670307603e-06 0.34092850697468147 0.001
9.341092324494374083e-06 0.3783462617131929 0.001
9.631400105794719004e-06 0.419870708444391 0.001
9.962189878568697933e-06 0.4659525668664682 0.001
1.034050227354998571e-05 0.517092024289676 0.001
1.077409890116833090e-05 0.5738441648302398 0.001
1.127315410426764322e-05 0.6368249944718586 0.001
1.184980295763639370e-05 0.7067181273927491 0.001
1.251840738394242460e-05 0.7842822061337682 0.001
1.329615771330010471e-05 0.8703591361485166 0.001
1.420418036388681503e-05 0.9658832241158708 0.001
1.526750469104189945e-05 1.0718913192051276 0.001
1.651709573135759580e-05 1.1895340673703196 0.001
1.798929497438594765e-05 1.3200884008314182 0.001
1.972911052542806047e-05 1.4649713983072863 0.001
2.178997412819939401e-05 1.625755666443795 0.001
2.423700986970790387e-05 1.8041864093920719 0.001
2.714838791256552172e-05 2.0022003718155843 0.001
3.061815837898114429e-05 2.2219468609395236 0.001
3.476003041806343947e-05 2.4658110758226037 0.001
3.971058784390680277e-05 2.736439997074672 0.001
4.563340047538300728e-05 3.0367711180354604 0.001
5.272533075393045035e-05 3.370064329271928 0.001
6.122130631688613785e-05 3.739937302478798 0.001
7.140232800240093420e-05 4.150404757850477 0.001
8.360292197373909767e-05 4.605922041145108 0.001
9.822081567656080483e-05 5.1114334834401705 0.001
1.157268558195883294e-04 5.672426068491977 0.001
1.366766537723437065e-04 6.294988990221888 0.001
1.617241651070574463e-04 6.985879746785249 0.001
1.916339689616538059e-04 7.752597488629465 0.001
2.272970692841277810e-04 8.60346441668451 0.001
2.697459990316025073e-04 9.547716114208066 0.001
3.201692757562185632e-04 10.59560179277617 0.001
3.799267854650556758e-04 11.758495540521581 0.001
4.505616355003022144e-04 13.049019780144016 0.001
5.338114104197668863e-04 14.481182276745331 0.001
6.316138034759669105e-04 16.070528182616385 0.001
7.461069519181337973e-04 17.834308769319094 0.001
8.796233248653777129e-04 19.791668678535572 0.001
1.034673603237614000e-03 21.96385372416547 0.001
1.213919613078680640e-03 24.37444150122222 0.001
1.420134929862508803e-03 27.04959730463137 0.001
1.656151514985579375e-03 30.01835813575592 0.001
1.924791528307273928e-03 33.31294787934677 0.001
2.228783540668287291e-03 36.96912707195032 0.001
2.570666859939729331e-03 41.0265810582719 0.001
2.952681613300781223e-03 45.52935074866948 0.001
3.376651743039607752e-03 50.526310653356795 0.001
3.843863500462103497e-03 56.07169938205458 0.001
4.354945969492630096e-03 62.22570836730231 0.001
4.909758227900344607e-03 69.0551352016233 0.001
5.507294122606369753e-03 76.63410868007462 0.001
6.145606740915894248e-03 85.04489341802686 0.001
6.821763822684606855e-03 94.37878277775391 0.001
7.531837774508381468e-03 104.73708979594508 0.001
8.270934038356525173e-03 116.23224686798542 0.001
9.033261668242201919e-03 128.9890261253308 0.001
9.812245328856668281e-03 143.14589375234786 0.001
1.060067523926024220e-02 158.85651294280527 0.001
1.139089027439092391e-02 176.2914118095948 0.001
1.217498741549380252e-02 195.63983435170647 0.001
1.294504539776940993e-02 217.11179456945052 0.001
1.369335402354998101e-02 240.9403560239527 0.001
1.441263518901419842e-02 267.38416158399497 0.001
1.509624584384795971e-02 296.73024081888724 0.001
1.573835252200135593e-02 329.2971255097155 0.001
1.633406871608333172e-02 365.43830709572546 0.001
1.687955059666300731e-02 405.54607358408276 0.001
1.737205018137006479e-02 450.05576757004974 0.001
1.780992501317937501e-02 499.450511585514 0.001
1.819260910931590550e-02 554.2664520663108 0.001
1.852055239991830596e-02 615.0985788580505 0.001
1.879513511494713962e-02 682.6071834272393 0.001
1.901856416514624212e-02 757.525025877192 0.001
1.919376312969554854e-02 840.6652885618333 0.001
1.932425896572475751e-02 932.9304026284696 0.001
1.941407279856997153e-02 1035.3218432956637 0.001
1.946761843704185313e-02 1148.9510001873086 0.001
1.948960927629849946e-02 1275.051240713013 0.001
1.959648473853810996e-02 1414.991297434576 0.001
2.009854895014656639e-02 1570.2901247293776 0.001
2.058059696203285577e-02 1742.6333860096508 0.001
2.105265522148455984e-02 1933.891750455232 0.001
2.152936835079538938e-02 2146.141197858406 0.001
2.199388732935923102e-02 2381.6855519761607 0.001
2.244860156856812866e-02 2643.0814869741084 0.001
2.290417545235816713e-02 2933.1662783900483 0.001
2.336179112941664734e-02 3255.0885998350564 0.001
2.382151406591805770e-02 3612.3426997094302 0.001
2.428676803871299833e-02 4008.8063288984645 0.001
2.476055075316509896e-02 4448.782831127585 0.001
2.524537764702626183e-02 4937.047852839004 0.001
2.574326456891937523e-02 5478.901179593945 0.001
2.625574367511127050e-02 6080.224261649427 0.001
2.678389559753129034e-02 6747.5440531107 0.001
2.732838895417088326e-02 7488.10385759003 0.001
2.788951074352178164e-02 8309.941949353404 0.001
2.846718597473322371e-02 9221.97882333434 0.001
2.906097884671065418e-02 10234.114021054527 0.001
2.967206170392011969e-02 11357.333583431051 0.001
3.030624506618081679e-02 12603.829296797274 0.001
3.096060498175638026e-02 13987.131026472387 0.001
3.162825740902723559e-02 15522.25357427048 0.001
3.230592867360260190e-02 17225.859653987874 0.001
3.299085654827132313e-02 19116.440753857038 0.001
3.368103030294258837e-02 21214.51784910632 0.001
3.437342915512317520e-02 23542.864143224204 0.001
3.506353024831188742e-02 26126.752255633317 0.001
3.575356980454471451e-02 28994.22853882881 0.001
3.643767001243011089e-02 32176.417502507353 0.001
3.711288936050239490e-02 35707.859649004626 0.001
3.776843646918935649e-02 39626.88638701478 0.001
3.840584875774372825e-02 43976.036093027215 0.001
3.902596888003943831e-02 48802.515836544335 0.001
3.962336252088647509e-02 54158.71378079476 0.001
4.020067019463993002e-02 60102.76782070388 0.001
4.075716143335485903e-02 66699.19663030129 0.001
4.129534416571511990e-02 74019.59996915652 0.001
4.181967060966194916e-02 82143.43584919439 0.001
4.233641922262632723e-02 91158.88299750836 0.001
4.285392658754669237e-02 101163.7979766207 0.001
4.338270013924983015e-02 112266.77735108159 0.001
4.393566211122520992e-02 124588.33642950082 0.001
4.452823772323783597e-02 138262.2173764659 0.001
4.517858908795886058e-02 153436.84089300132 0.001
4.591145043394660730e-02 170276.91722258978 0.001
4.676930443540727039e-02 188965.23396912115 0.001
4.777748879893375239e-02 209704.64013232305 0.001
4.897466555277594363e-02 232720.2478960412 0.001
5.052036931990709634e-02 258261.87606826748 0.001
5.263862950732526441e-02 286606.7616948256 0.001
5.539938986477217775e-02 318062.5692794119 0.001
5.866039809205352701e-02 352970.73027306574 0.001
6.244649495332810218e-02 391710.1490809261 0.001
6.687543283520920590e-02 434701.3158125035 0.001
7.206083059550394410e-02 482410.8704165374 0.001
7.810988137918942198e-02 535356.6677410719 0.001
8.492287722920774384e-02 594113.3984965039 0.001
9.253605056132062356e-02 659318.8271333541 0.001
1.009750711004667734e-01 731680.7143427207 0.001
1.102527247903675039e-01 811984.4993184009 0.001
1.253108033090000462e-01 901101.8251665037 0.001
1.420490453564094979e-01 1000000.0 0.001
1.902283957030113205e-06 0.001 0.0011097524964120721
2.042957784757119903e-06 0.0011097524964120721 0.0011097524964120721
2.202866222285141980e-06 0.0012315506032928262 0.0011097524964120721
2.369416989837940294e-06 0.001366716356462006 0.0011097524964120721
2.548282305682920204e-06 0.0015167168884709225 0.0011097524964120721
2.729487059756515662e-06 0.0016831803533309566 0.0011097524964120721
2.925212527789657246e-06 0.0018679135990207828 0.0011097524964120721
3.119755393482251904e-06 0.002072921779595372 0.0011097524964120721
3.309668247025297866e-06 0.002300430119772917 0.0011097524964120721
3.518508287290160406e-06 0.0025529080682395165 0.0011097524964120721
3.717272629590493873e-06 0.002833096101839324 0.0011097524964120721
3.927311925024608453e-06 0.0031440354715915 0.0011097524964120721
4.138394213126288507e-06 0.0034891012134067737 0.0011097524964120721
4.343951063956680808e-06 0.003872038781812557 0.0011097524964120721
4.556183006288609613e-06 0.004297004704320844 0.0011097524964120721
4.756214901707951025e-06 0.004768611697714469 0.0011097524964120721
4.955382127914408582e-06 0.005291978735958442 0.0011097524964120721
5.155901516401835016e-06 0.005872786613189483 0.0011097524964120721
5.347491992407516665e-06 0.00651733960488242 0.0011097524964120721
5.527338232621723229e-06 0.007232633896483534 0.0011097524964120721
5.708657769203828830e-06 0.008026433522257174 0.0011097524964120721
5.877088398813518896e-06 0.00890735463861044 0.0011097524964120721
6.040772120488434264e-06 0.009884959046625586 0.0011097524964120721
6.200594354558104116e-06 0.010969857978923836 0.0011097524964120721
6.349867782976851959e-06 0.012173827277396614 0.0011097524964120721
6.490471541238352473e-06 0.013509935211980273 0.0011097524964120721
6.624732327133968769e-06 0.014992684327860457 0.0011097524964120721
6.753443928462876086e-06 0.01663816886076129 0.0011097524964120721
6.872942947093856250e-06 0.018464249428955443 0.0011097524964120721
6.985702315938665731e-06 0.020490746898158472 0.0011097524964120721
7.094284534594728095e-06 0.022739657523579287 0.0011097524964120721
7.197185909540015603e-06 0.02523539170434766 0.0011097524964120721
7.291640105386880493e-06 0.02800503894183631 0.0011097524964120721
7.382937421195034606e-06 0.03107866187782014 0.0011097524964120721
7.470109348853163226e-06 0.03448962260405758 0.0011097524964120721
7.554179532900226087e-06 0.038274944785163134 0.0011097524964120721
7.635763377717858985e-06 0.04247571552536898 0.0011097524964120721
7.714666280284631538e-06 0.047137531341167244 0.0011097524964120721
7.792914403078987737e-06 0.05231099308056263 0.0011097524964120721
7.869476308967673973e-06 0.05805225516094899 0.0011097524964120721
7.946419606965210165e-06 0.06442363508721373 0.0011097524964120721
8.023442890389219752e-06 0.07149428986597581 0.0011097524964120721
8.101832934452893605e-06 0.07934096665797492 0.0011097524964120721
8.183224362608489753e-06 0.08804883581643465 0.0011097524964120721
8.267404605006051531e-06 0.09771241535346502 0.0011097524964120721
8.356886584502886022e-06 0.1084365968689611 0.0011097524964120721
8.451193873661867927e-06 0.12033778407775893 0.0011097524964120721
8.552718271750312133e-06 0.13354515629298988 0.0011097524964120721
8.662210117552025779e-06 0.14820207057988585 0.0011097524964120721
8.781459503325918654e-06 0.16446761779946645 0.0011097524964120721
8.912201059349311849e-06 0.18251834943190443 0.0011097524964120721
9.056085292016040269e-06 0.20255019392306664 0.0011097524964120721
9.216355839566364315e-06 0.22478058335487253 0.0011097524964120721
9.394302819543659788e-06 0.24945081352303167 0.0011097524964120721
9.592733776357987666e-06 0.27682866303920667 0.0011097524964120721
9.815943505547360378e-06 0.3072112998861759 0.0011097524964120721
1.006777622294009637e-05 0.34092850697468147 0.0011097524964120721
1.035191096057389774e-05 0.3783462617131929 0.0011097524964120721
1.067412135782934380e-05 0.419870708444391 0.0011097524964120721
1.104171631459919384e-05 0.4659525668664682 0.0011097524964120721
1.146146237971867472e-05 0.517092024289676 0.0011097524964120721
1.194296806576136100e-05 0.5738441648302398 0.0011097524964120721
1.249683522437702476e-05 0.6368249944718586 0.0011097524964120721
1.313689132624503439e-05 0.7067181273927491 0.0011097524964120721
1.387854830805618675e-05 0.7842822061337682 0.0011097524964120721
1.474112758592713918e-05 0.8703591361485166 0.0011097524964120721
1.574857875878245484e-05 0.9658832241158708 0.0011097524964120721
1.692795607819226175e-05 1.0718913192051276 0.0011097524964120721
1.831392794512969784e-05 1.1895340673703196 0.0011097524964120721
1.994687997336586451e-05 1.3200884008314182 0.0011097524964120721
2.187649657693412907e-05 1.4649713983072863 0.0011097524964120721
2.416218292057620471e-05 1.625755666443795 0.0011097524964120721
2.687619071345705892e-05 1.8041864093920719 0.0011097524964120721
3.010502422665035631e-05 2.0022003718155843 0.0011097524964120721
3.395338735420841300e-05 2.2219468609395236 0.0011097524964120721
3.854701798831752980e-05 2.4658110758226037 0.0011097524964120721
4.403739729223155540e-05 2.736439997074672 0.0011097524964120721
5.060645610403185851e-05 3.0367711180354604 0.0011097524964120721
5.847189585906008801e-05 3.370064329271928 0.0011097524964120721
6.789473684436811126e-05 3.739937302478798 0.0011097524964120721
7.918650857183808206e-05 4.150404757850477 0.0011097524964120721
9.271849237078754933e-05 4.605922041145108 0.0011097524964120721
1.089311565170638133e-04 5.1114334834401705 0.0011097524964120721
1.283475120494321619e-04 5.672426068491977 0.0011097524964120721
1.515837389629863443e-04 6.294988990221888 0.0011097524964120721
1.793644945552978092e-04 6.985879746785249 0.0011097524964120721
2.125387429443582866e-04 7.752597488629465 0.0011097524964120721
2.520945935844896282e-04 8.60346441668451 0.0011097524964120721
2.991771012667777583e-04 9.547716114208066 0.0011097524964120721
3.551050259976904194e-04 10.59560179277617 0.0011097524964120721
4.213866108221490394e-04 11.758495540521581 0.0011097524964120721
4.997336639892738632e-04 13.049019780144016 0.0011097524964120721
5.920738808499967105e-04 14.481182276745331 0.0011097524964120721
7.005565188106058780e-04 16.070528182616385 0.0011097524964120721
8.275540681391933828e-04 17.834308769319094 0.0011097524964120721
9.756538032469707191e-04 19.791668678535572 0.0011097524964120721
1.147641108771986886e-03 21.96385372416547 0.0011097524964120721
1.346469413221180241e-03 24.37444150122222 0.0011097524964120721
1.575215993495827308e-03 27.04959730463137 0.0011097524964120721
1.837023166263135115e-03 30.01835813575592 0.0011097524964120721
2.135022085045514342e-03 33.31294787934677 0.0011097524964120721
2.472241244220138492e-03 36.96912707195032 0.0011097524964120721
2.851498407214385529e-03 41.0265810582719 0.0011097524964120721
3.275280183745431402e-03 45.52935074866948 0.0011097524964120721
3.745611599907325024e-03 50.526310653356795 0.0011097524964120721
4.263921443062886237e-03 56.07169938205458 0.0011097524964120721
4.830909226860944511e-03 62.22570836730231 0.0011097524964120721
5.446421027269959629e-03 69.0551352016233 0.0011097524964120721
6.109342404482093897e-03 76.63410868007462 0.0011097524964120721
6.817515640261789453e-03 85.04489341802686 0.0011097524964120721
7.567689975918012908e-03 94.37878277775391 0.0011097524964120721
8.355509628018844073e-03 104.73708979594508 0.0011097524964120721
9.175546393235152476e-03 116.23224686798542 0.0011097524964120721
1.002137699446863615e-02 128.9890261253308 0.0011097524964120721
1.088570761412648372e-02 143.14589375234786 0.0011097524964120721
1.176053979884539823e-02 158.85651294280527 0.0011097524964120721
1.263737422924139826e-02 176.2914118095948 0.0011097524964120721
1.350744211344757049e-02 195.63983435170647 0.0011097524964120721
1.436195452014621919e-02 217.11179456945052 0.0011097524964120721
1.519235523647925398e-02 240.9403560239527 0.0011097524964120721
1.599056796715864551e-02 267.38416158399497 0.0011097524964120721
1.674922010182903695e-02 296.73024081888724 0.0011097524964120721
1.746183646759462416e-02 329.2971255097155 0.0011097524964120721
1.812299278319164444e-02 365.43830709572546 0.0011097524964120721
1.872842160211114423e-02 405.54607358408276 0.0011097524964120721
1.927507067469397956e-02 450.05576757004974 0.0011097524964120721
1.976111495233501616e-02 499.450511585514 0.0011097524964120721
2.018592377014477926e-02 554.2664520663108 0.0011097524964120721
2.054999384233094709e-02 615.0985788580505 0.0011097524964120721
2.085485411233631639e-02 682.6071834272393 0.0011097524964120721
2.110295137933173443e-02 757.525025877192 0.0011097524964120721
2.129752766487064131e-02 840.6652885618333 0.0011097524964120721
2.144249518834295473e-02 932.9304026284696 0.0011097524964120721
2.154231403378932888e-02 1035.3218432956637 0.0011097524964120721
2.160188130441535043e-02 1148.9510001873086 0.0011097524964120721
2.162642514600042476e-02 1275.051240713013 0.0011097524964120721
2.174482200095957662e-02 1414.991297434576 0.0011097524964120721
2.230201064391584137e-02 1570.2901247293776 0.0011097524964120721
2.283698638350272966e-02 1742.6333860096508 0.0011097524964120721
2.336087283118417832e-02 1933.891750455232 0.0011097524964120721
2.388987327214069437e-02 2146.141197858406 0.0011097524964120721
2.440538599592284585e-02 2381.6855519761607 0.0011097524964120721
2.491001153921161906e-02 2643.0814869741084 0.0011097524964120721
2.541549002828455070e-02 2933.1662783900483 0.0011097524964120721
2.592330400448700917e-02 3255.0885998350564 0.0011097524964120721
2.643344373892812446e-02 3612.3426997094302 0.0011097524964120721
2.694970611363728744e-02 4008.8063288984645 0.0011097524964120721
2.747541681493360574e-02 4448.782831127585 0.0011097524964120721
2.801336528923953351e-02 4937.047852839004 0.0011097524964120721
2.856578591149430690e-02 5478.901179593945 0.0011097524964120721
2.913437671539899007e-02 6080.224261649427 0.0011097524964120721
2.972033440421042311e-02 6747.5440531107 0.0011097524964120721
3.032439760651316554e-02 7488.10385759003 0.0011097524964120721
3.094688078900477771e-02 8309.941949353404 0.0011097524964120721
3.158769418013174235e-02 9221.97882333434 0.0011097524964120721
3.224635072870680325e-02 10234.114021054527 0.0011097524964120721
3.292414610760620308e-02 11357.333583431051 0.0011097524964120721
3.362752456213581598e-02 12603.829296797274 0.0011097524964120721
3.435322344462661548e-02 13987.131026472387 0.0011097524964120721
3.509359796565465067e-02 15522.25357427048 0.0011097524964120721
3.584500962305858102e-02 17225.859653987874 0.0011097524964120721
3.660438323248576403e-02 19116.440753857038 0.0011097524964120721
3.736947961627287706e-02 21214.51784910632 0.0011097524964120721
3.813693352969139277e-02 23542.864143224204 0.0011097524964120721
3.890171531944386363e-02 26126.752255633317 0.0011097524964120721
3.966630170363223684e-02 28994.22853882881 0.0011097524964120721
4.042415777356567208e-02 32176.417502507353 0.0011097524964120721
4.117201430094843267e-02 35707.859649004626 0.0011097524964120721
4.189784536020374484e-02 39626.88638701478 0.0011097524964120721
4.260340101595996853e-02 43976.036093027215 0.0011097524964120721
4.328956468209008146e-02 48802.515836544335 0.0011097524964120721
4.395032734962373011e-02 54158.71378079476 0.0011097524964120721
4.458855436998637040e-02 60102.76782070388 0.0011097524964120721
4.520340035712750587e-02 66699.19663030129 0.0011097524964120721
4.579765888483131042e-02 74019.59996915652 0.0011097524964120721
4.637619035678407914e-02 82143.43584919439 0.0011097524964120721
4.694592177659227816e-02 91158.88299750836 0.0011097524964120721
4.751603412040714125e-02 101163.7979766207 0.0011097524964120721
4.809811842987634506e-02 112266.77735108159 0.0011097524964120721
4.870636796090097725e-02 124588.33642950082 0.0011097524964120721
4.935779779137407924e-02 138262.2173764659 0.0011097524964120721
5.007237363952551229e-02 153436.84089300132 0.0011097524964120721
5.087719063372421469e-02 170276.91722258978 0.0011097524964120721
5.181916837869118136e-02 188965.23396912115 0.0011097524964120721
5.292635526036872790e-02 209704.64013232305 0.0011097524964120721
5.424064214614524732e-02 232720.2478960412 0.0011097524964120721
5.593666444797924797e-02 258261.87606826748 0.0011097524964120721
5.826393584468991804e-02 286606.7616948256 0.0011097524964120721
6.129848309756688596e-02 318062.5692794119 0.0011097524964120721
6.488365328991228809e-02 352970.73027306574 0.0011097524964120721
6.904396527678695328e-02 391710.1490809261 0.0011097524964120721
7.390899440930515096e-02 434701.3158125035 0.0011097524964120721
7.959901891173845612e-02 482410.8704165374 0.0011097524964120721
8.623714109085500734e-02 535356.6677410719 0.0011097524964120721
9.370796982340490189e-02 594113.3984965039 0.0011097524964120721
1.020491070011201457e-01 659318.8271333541 0.0011097524964120721
1.112863208456722347e-01 731680.7143427207 0.0011097524964120721
1.214305897181449934e-01 811984.4993184009 0.0011097524964120721
1.377686088627214089e-01 901101.8251665037 0.0011097524964120721
1.560479138360214846e-01 1000000.0 0.0011097524964120721
1.933831986479259504e-06 0.001 0.0012315506032928262
2.101280063486788032e-06 0.0011097524964120721 0.0012315506032928262
2.258100313621419582e-06 0.0012315506032928262 0.0012315506032928262
2.437821908741274148e-06 0.001366716356462006 0.0012315506032928262
2.618466720890143517e-06 0.0015167168884709225 0.0012315506032928262
2.823926438171991474e-06 0.0016831803533309566 0.0012315506032928262
3.025619000465724743e-06 0.0018679135990207828 0.0012315506032928262
3.228975512697416460e-06 0.002072921779595372 0.0012315506032928262
3.445816384701128809e-06 0.002300430119772917 0.0012315506032928262
3.676957483591135129e-06 0.0025529080682395165 0.0012315506032928262
3.893216061871404602e-06 0.002833096101839324 0.0012315506032928262
4.125718351221347836e-06 0.0031440354715915 0.0012315506032928262
4.357003909835724690e-06 0.0034891012134067737 0.0012315506032928262
4.591004636050990587e-06 0.003872038781812557 0.0012315506032928262
4.819076304341511578e-06 0.004297004704320844 0.0012315506032928262
5.045906768779077432e-06 0.004768611697714469 0.0012315506032928262
5.271464356766148217e-06 0.005291978735958442 0.0012315506032928262
5.498499366621909787e-06 0.005872786613189483 0.0012315506032928262
5.718334443492743268e-06 0.00651733960488242 0.0012315506032928262
5.925732889335665659e-06 0.007232633896483534 0.0012315506032928262
6.133581299208231247e-06 0.008026433522257174 0.0012315506032928262
6.336833181391430889e-06 0.00890735463861044 0.0012315506032928262
6.521275676541830880e-06 0.009884959046625586 0.0012315506032928262
6.706847238202747010e-06 0.010969857978923836 0.0012315506032928262
6.880263530935118930e-06 0.012173827277396614 0.0012315506032928262
7.046564286824909981e-06 0.013509935211980273 0.0012315506032928262
7.205423424827833175e-06 0.014992684327860457 0.0012315506032928262
7.357121252626434916e-06 0.01663816886076129 0.0012315506032928262
7.497261341982820417e-06 0.018464249428955443 0.0012315506032928262
7.633798166119123315e-06 0.020490746898158472 0.0012315506032928262
7.760857293736416029e-06 0.022739657523579287 0.0012315506032928262
7.880413729466040183e-06 0.02523539170434766 0.0012315506032928262
7.993365469807242287e-06 0.02800503894183631 0.0012315506032928262
8.104357950397503245e-06 0.03107866187782014 0.0012315506032928262
8.207455152112738952e-06 0.03448962260405758 0.0012315506032928262
8.307305608082851762e-06 0.038274944785163134 0.0012315506032928262
8.404229935317491452e-06 0.04247571552536898 0.0012315506032928262
8.496775909164829512e-06 0.047137531341167244 0.0012315506032928262
8.588194058717891379e-06 0.05231099308056263 0.0012315506032928262
8.677486530739656680e-06 0.05805225516094899 0.0012315506032928262
8.766842635291866630e-06 0.06442363508721373 0.0012315506032928262
8.856293602167884999e-06 0.07149428986597581 0.0012315506032928262
8.947190523846571420e-06 0.07934096665797492 0.0012315506032928262
9.040269200596025482e-06 0.08804883581643465 0.0012315506032928262
9.137421864117621189e-06 0.09771241535346502 0.0012315506032928262
9.239016145811252992e-06 0.1084365968689611 0.0012315506032928262
9.346388462383272948e-06 0.12033778407775893 0.0012315506032928262
9.460751237144673383e-06 0.13354515629298988 0.0012315506032928262
9.584048961832596222e-06 0.14820207057988585 0.0012315506032928262
9.718964555767382942e-06 0.16446761779946645 0.0012315506032928262
9.865491318013181404e-06 0.18251834943190443 0.0012315506032928262
1.002679062524349196e-05 0.20255019392306664 0.0012315506032928262
1.020547210456299271e-05 0.22478058335487253 0.0012315506032928262
1.040393518879499017e-05 0.24945081352303167 0.0012315506032928262
1.062582971090447657e-05 0.27682866303920667 0.0012315506032928262
1.087426016501302698e-05 0.3072112998861759 0.0012315506032928262
1.115421755042782724e-05 0.34092850697468147 0.0012315506032928262
1.147019441609490238e-05 0.3783462617131929 0.0012315506032928262
1.182871598544694858e-05 0.419870708444391 0.0012315506032928262
1.223653790467531134e-05 0.4659525668664682 0.0012315506032928262
1.270259540090021347e-05 0.517092024289676 0.0012315506032928262
1.323708065103813520e-05 0.5738441648302398 0.0012315506032928262
1.385186877369795219e-05 0.6368249944718586 0.0012315506032928262
1.456186938813620607e-05 0.7067181273927491 0.0012315506032928262
1.538478406022472870e-05 0.7842822061337682 0.0012315506032928262
1.634189564570729999e-05 0.8703591361485166 0.0012315506032928262
1.745912658481365914e-05 0.9658832241158708 0.0012315506032928262
1.876718370509590969e-05 1.0718913192051276 0.0012315506032928262
2.030436358536658769e-05 1.1895340673703196 0.0012315506032928262
2.211550402853263979e-05 1.3200884008314182 0.0012315506032928262
2.425562649734612158e-05 1.4649713983072863 0.0012315506032928262
2.679046352946575264e-05 1.625755666443795 0.0012315506032928262
2.980028480789970950e-05 1.8041864093920719 0.0012315506032928262
3.338092951064089702e-05 2.0022003718155843 0.0012315506032928262
3.764883655404548026e-05 2.2219468609395236 0.0012315506032928262
4.274327372173125563e-05 2.4658110758226037 0.0012315506032928262
4.883206470194223877e-05 2.736439997074672 0.0012315506032928262
5.611707140645001924e-05 3.0367711180354604 0.0012315506032928262
6.484000401829922544e-05 3.370064329271928 0.0012315506032928262
7.529015548550624425e-05 3.739937302478798 0.0012315506032928262
8.781304411468175046e-05 4.150404757850477 0.0012315506032928262
1.028203501720959179e-04 4.605922041145108 0.0012315506032928262
1.208011540398595059e-04 5.1114334834401705 0.0012315506032928262
1.423347518100718623e-04 5.672426068491977 0.0012315506032928262
1.681050953447576872e-04 6.294988990221888 0.0012315506032928262
1.989159946464820147e-04 6.985879746785249 0.0012315506032928262
2.357086246062455232e-04 7.752597488629465 0.0012315506032928262
2.795793224233644974e-04 8.60346441668451 0.0012315506032928262
3.317984629610200081e-04 9.547716114208066 0.0012315506032928262
3.938282085507014861e-04 10.59560179277617 0.0012315506032928262
4.673420047646853763e-04 11.758495540521581 0.0012315506032928262
5.542385066894265017e-04 13.049019780144016 0.0012315506032928262
6.566560908577534321e-04 14.481182276745331 0.0012315506032928262
7.769790102758334770e-04 16.070528182616385 0.0012315506032928262
9.178389631870832906e-04 17.834308769319094 0.0012315506032928262
1.082106378616921232e-03 19.791668678535572 0.0012315506032928262
1.272871333093796541e-03 21.96385372416547 0.0012315506032928262
1.493410334648489612e-03 24.37444150122222 0.0012315506032928262
1.747137641091687284e-03 27.04959730463137 0.0012315506032928262
2.037539842286482852e-03 30.01835813575592 0.0012315506032928262
2.368091237271801285e-03 33.31294787934677 0.0012315506032928262
2.742152692606516281e-03 36.96912707195032 0.0012315506032928262
3.162851407722255641e-03 41.0265810582719 0.0012315506032928262
3.632947495539252513e-03 45.52935074866948 0.0012315506032928262
4.154689215158548568e-03 50.526310653356795 0.0012315506032928262
4.729663914784121119e-03 56.07169938205458 0.0012315506032928262
5.358649690033391588e-03 62.22570836730231 0.0012315506032928262
6.041478438650119999e-03 69.0551352016233 0.0012315506032928262
6.776916443095275765e-03 76.63410868007462 0.0012315506032928262
7.562572741031714334e-03 85.04489341802686 0.0012315506032928262
8.394843261687741712e-03 94.37878277775391 0.0012315506032928262
9.268898510185136566e-03 104.73708979594508 0.0012315506032928262
1.017871832356902380e-02 116.23224686798542 0.0012315506032928262
1.111717867198687079e-02 128.9890261253308 0.0012315506032928262
1.207618902244379268e-02 143.14589375234786 0.0012315506032928262
1.304687632462358388e-02 158.85651294280527 0.0012315506032928262
1.401981150852317677e-02 176.2914118095948 0.0012315506032928262
1.498526594012775971e-02 195.63983435170647 0.0012315506032928262
1.593348735018491544e-02 217.11179456945052 0.0012315506032928262
1.685498186860815567e-02 240.9403560239527 0.0012315506032928262
1.774078644112520725e-02 267.38416158399497 0.0012315506032928262
1.858271886321216995e-02 296.73024081888724 0.0012315506032928262
1.937359203079947606e-02 329.2971255097155 0.0012315506032928262
2.010738406947701340e-02 365.43830709572546 0.0012315506032928262
2.077935698922400362e-02 405.54607358408276 0.0012315506032928262
2.138612091925631495e-02 450.05576757004974 0.0012315506032928262
2.192564697320661254e-02 499.450511585514 0.0012315506032928262
2.239723230055611428e-02 554.2664520663108 0.0012315506032928262
2.280142502288866335e-02 615.0985788580505 0.0012315506032928262
2.313991819595494562e-02 682.6071834272393 0.0012315506032928262
2.341542477056950469e-02 757.525025877192 0.0012315506032928262
2.363153967070288214e-02 840.6652885618333 0.0012315506032928262
2.379260128546027003e-02 932.9304026284696 0.0012315506032928262
2.390355746271877885e-02 1035.3218432956637 0.0012315506032928262
2.396983995383304700e-02 1148.9510001873086 0.0012315506032928262
2.399725011983413342e-02 1275.051240713013 0.0012315506032928262
2.412838460245481098e-02 1414.991297434576 0.0012315506032928262
2.474675231792402424e-02 1570.2901247293776 0.0012315506032928262
2.534046964976583577e-02 1742.6333860096508 0.0012315506032928262
2.592187687317988251e-02 1933.891750455232 0.0012315506032928262
2.650889589633977778e-02 2146.141197858406 0.0012315506032928262
2.708100121102499647e-02 2381.6855519761607 0.0012315506032928262
2.764101652748605573e-02 2643.0814869741084 0.0012315506032928262
2.820185593852569256e-02 2933.1662783900483 0.0012315506032928262
2.876537111582812972e-02 3255.0885998350564 0.0012315506032928262
2.933145068976747427e-02 3612.3426997094302 0.0012315506032928262
2.990430765288208670e-02 4008.8063288984645 0.0012315506032928262
3.048762969115120791e-02 4448.782831127585 0.0012315506032928262
3.108450927353893778e-02 4937.047852839004 0.0012315506032928262
3.169742360405013865e-02 5478.901179593945 0.0012315506032928262
3.232825378199628147e-02 6080.224261649427 0.0012315506032928262
3.297832436664783345e-02 6747.5440531107 0.0012315506032928262
3.364845122433129249e-02 7488.10385759003 0.0012315506032928262
3.433897729148453759e-02 8309.941949353404 0.0012315506032928262
3.504979890688784266e-02 9221.97882333434 0.0012315506032928262
3.578036834252155962e-02 10234.114021054527 0.0012315506032928262
3.653211665273254499e-02 11357.333583431051 0.0012315506032928262
3.731219045664224687e-02 12603.829296797274 0.0012315506032928262
3.811694555719365857e-02 13987.131026472387 0.0012315506032928262
3.893789655692637963e-02 15522.25357427048 0.0012315506032928262
3.977099667302975289e-02 17225.859653987874 0.0012315506032928262
4.061281897186047596e-02 19116.440753857038 0.0012315506032928262
4.146086989019113350e-02 21214.51784910632 0.0012315506032928262
4.231140191251300114e-02 23542.864143224204 0.0012315506032928262
4.315881937847596689e-02 26126.752255633317 0.0012315506032928262
4.400585972644421168e-02 28994.22853882881 0.0012315506032928262
4.484526186531224284e-02 32176.417502507353 0.0012315506032928262
4.567338810966247581e-02 35707.859649004626 0.0012315506032928262
4.647683948390367997e-02 39626.88638701478 0.0012315506032928262
4.725760308588118630e-02 43976.036093027215 0.0012315506032928262
4.801660321352430733e-02 48802.515836544335 0.0012315506032928262
4.874717989808443480e-02 54158.71378079476 0.0012315506032928262
4.945244336090755949e-02 60102.76782070388 0.0012315506032928262
5.013145329178861354e-02 66699.19663030129 0.0012315506032928262
5.078724893904042192e-02 74019.59996915652 0.0012315506032928262
5.142517767763411102e-02 82143.43584919439 0.0012315506032928262
5.205286445894753006e-02 91158.88299750836 0.0012315506032928262
5.268039510886057819e-02 101163.7979766207 0.0012315506032928262
5.332054169369930541e-02 112266.77735108159 0.0012315506032928262
5.398893858214058594e-02 124588.33642950082 0.0012315506032928262
5.470428708509763455e-02 138262.2173764659 0.0012315506032928262
5.548853338622580095e-02 153436.84089300132 0.0012315506032928262
5.637130921527704064e-02 170276.91722258978 0.0012315506032928262
5.740440129864530366e-02 188965.23396912115 0.0012315506032928262
5.861885975021432355e-02 209704.64013232305 0.0012315506032928262
6.005996118012578433e-02 232720.2478960412 0.0012315506032928262
6.191843914330269483e-02 258261.87606826748 0.0012315506032928262
6.447240391794993586e-02 286606.7616948256 0.0012315506032928262
6.780434570218901724e-02 318062.5692794119 0.0012315506032928262
7.174188345777927911e-02 352970.73027306574 0.0012315506032928262
7.630835059927530695e-02 391710.1490809261 0.0012315506032928262
8.164661639071896237e-02 434701.3158125035 0.0012315506032928262
8.788236578086412731e-02 482410.8704165374 0.0012315506032928262
9.515815443807730534e-02 535356.6677410719 0.0012315506032928262
1.033397291353956582e-01 594113.3984965039 0.0012315506032928262
1.124657196133266035e-01 659318.8271333541 0.0012315506032928262
1.225615986148082953e-01 731680.7143427207 0.0012315506032928262
1.336356746117110528e-01 811984.4993184009 0.0012315506032928262
1.513162370547729008e-01 901101.8251665037 0.0012315506032928262
1.712449695925072346e-01 1000000.0 0.0012315506032928262
1.969739826435165094e-06 0.001 0.001366716356462006
2.140941975065963561e-06 0.0011097524964120721 0.001366716356462006
2.318762461219466474e-06 0.0012315506032928262 0.001366716356462006
2.510981074016574669e-06 0.001366716356462006 0.001366716356462006
2.701010442268581051e-06 0.0015167168884709225 0.001366716356462006
2.914467972245458792e-06 0.0016831803533309566 0.001366716356462006
3.126649365721236784e-06 0.0018679135990207828 0.001366716356462006
3.352734415530147870e-06 0.002072921779595372 0.001366716356462006
3.581471485398505855e-06 0.002300430119772917 0.001366716356462006
3.825055089192595017e-06 0.0025529080682395165 0.001366716356462006
4.073252345081517456e-06 0.002833096101839324 0.001366716356462006
4.318829987375174279e-06 0.0031440354715915 0.001366716356462006
4.569872207259854194e-06 0.0034891012134067737 0.001366716356462006
4.825550030451966839e-06 0.003872038781812557 0.001366716356462006
5.080921495424560516e-06 0.004297004704320844 0.001366716356462006
5.343912661617508052e-06 0.004768611697714469 0.001366716356462006
5.601809018834530513e-06 0.005291978735958442 0.001366716356462006
5.849614765011903309e-06 0.005872786613189483 0.001366716356462006
6.096643756781011927e-06 0.00651733960488242 0.001366716356462006
6.338512925475930602e-06 0.007232633896483534 0.001366716356462006
6.575112954202673102e-06 0.008026433522257174 0.001366716356462006
6.804414192292150393e-06 0.00890735463861044 0.001366716356462006
7.029320351248773157e-06 0.009884959046625586 0.001366716356462006
7.237068729964558862e-06 0.010969857978923836 0.001366716356462006
7.441761079536578859e-06 0.012173827277396614 0.001366716356462006
7.638116207164163249e-06 0.013509935211980273 0.001366716356462006
7.823443304265769176e-06 0.014992684327860457 0.001366716356462006
7.998401893194859432e-06 0.01663816886076129 0.001366716356462006
8.168116005879055155e-06 0.018464249428955443 0.001366716356462006
8.324997494353048768e-06 0.020490746898158472 0.001366716356462006
8.476730742966704735e-06 0.022739657523579287 0.001366716356462006
8.619016232192566580e-06 0.02523539170434766 0.001366716356462006
8.755411945507555360e-06 0.02800503894183631 0.001366716356462006
8.884639378507834303e-06 0.03107866187782014 0.001366716356462006
9.008132553490979280e-06 0.03448962260405758 0.001366716356462006
9.126203814185533713e-06 0.038274944785163134 0.001366716356462006
9.239813036005606821e-06 0.04247571552536898 0.001366716356462006
9.350216344856753349e-06 0.047137531341167244 0.001366716356462006
9.457266797629945823e-06 0.05231099308056263 0.001366716356462006
9.562053280129315921e-06 0.05805225516094899 0.001366716356462006
9.665910288317283415e-06 0.06442363508721373 0.001366716356462006
9.770303665875090416e-06 0.07149428986597581 0.001366716356462006
9.875785192330340336e-06 0.07934096665797492 0.001366716356462006
9.983347225331165619e-06 0.08804883581643465 0.001366716356462006
1.009401366780496417e-05 0.09771241535346502 0.001366716356462006
1.021010967178185452e-05 0.1084365968689611 0.001366716356462006
1.033243232445319768e-05 0.12033778407775893 0.001366716356462006
1.046210473287022638e-05 0.13354515629298988 0.001366716356462006
1.060164786683421824e-05 0.14820207057988585 0.001366716356462006
1.075321711285434543e-05 0.16446761779946645 0.001366716356462006
1.091803843405084632e-05 0.18251834943190443 0.001366716356462006
1.109891143569190630e-05 0.20255019392306664 0.001366716356462006
1.129845839438397863e-05 0.22478058335487253 0.001366716356462006
1.152035501541881950e-05 0.24945081352303167 0.001366716356462006
1.176713299198137268e-05 0.27682866303920667 0.001366716356462006
1.204414196489617842e-05 0.3072112998861759 0.001366716356462006
1.235559206723561920e-05 0.34092850697468147 0.001366716356462006
1.270728005242819838e-05 0.3783462617131929 0.001366716356462006
1.310559752490092230e-05 0.419870708444391 0.001366716356462006
1.355857560759701361e-05 0.4659525668664682 0.001366716356462006
1.407629424599228936e-05 0.517092024289676 0.001366716356462006
1.466942919681799510e-05 0.5738441648302398 0.001366716356462006
1.535166563005706033e-05 0.6368249944718586 0.001366716356462006
1.613948232848694364e-05 0.7067181273927491 0.001366716356462006
1.705232092462573317e-05 0.7842822061337682 0.001366716356462006
1.811415628641863435e-05 0.8703591361485166 0.001366716356462006
1.935338838308949916e-05 0.9658832241158708 0.001366716356462006
2.080434845575486404e-05 1.0718913192051276 0.001366716356462006
2.250890716897061455e-05 1.1895340673703196 0.001366716356462006
2.451731170264619654e-05 1.3200884008314182 0.001366716356462006
2.689046864885997906e-05 1.4649713983072863 0.001366716356462006
2.970155393870513961e-05 1.625755666443795 0.001366716356462006
3.303919577971943549e-05 1.8041864093920719 0.001366716356462006
3.700995751052823341e-05 2.0022003718155843 0.001366716356462006
4.174269648249303829e-05 2.2219468609395236 0.001366716356462006
4.739188558206248287e-05 2.4658110758226037 0.001366716356462006
5.414396706223211886e-05 2.736439997074672 0.001366716356462006
6.222258255670280291e-05 3.0367711180354604 0.001366716356462006
7.189581437222901015e-05 3.370064329271928 0.001366716356462006
8.348440257712334595e-05 3.739937302478798 0.001366716356462006
9.737162329111228557e-05 4.150404757850477 0.001366716356462006
1.140138520693897707e-04 4.605922041145108 0.001366716356462006
1.339540224715053001e-04 5.1114334834401705 0.001366716356462006
1.578343679870371707e-04 5.672426068491977 0.001366716356462006
1.864132695623317581e-04 6.294988990221888 0.001366716356462006
2.205823031406896437e-04 6.985879746785249 0.001366716356462006
2.613854852347045139e-04 7.752597488629465 0.001366716356462006
3.100386220928889771e-04 8.60346441668451 0.001366716356462006
3.679507074116939737e-04 9.547716114208066 0.001366716356462006
4.367438563681167352e-04 10.59560179277617 0.001366716356462006
5.182737187127288469e-04 11.758495540521581 0.001366716356462006
6.146467897034590348e-04 13.049019780144016 0.001366716356462006
7.282346842022433854e-04 14.481182276745331 0.001366716356462006
8.616820306376286182e-04 16.070528182616385 0.001366716356462006
1.017908502596897137e-03 17.834308769319094 0.001366716356462006
1.200098194087487972e-03 19.791668678535572 0.001366716356462006
1.411678933980719348e-03 21.96385372416547 0.001366716356462006
1.656285860399160518e-03 24.37444150122222 0.001366716356462006
1.937706943686299437e-03 27.04959730463137 0.001366716356462006
2.259810510228380497e-03 30.01835813575592 0.001366716356462006
2.626451981570882433e-03 33.31294787934677 0.001366716356462006
3.041360518243848773e-03 36.96912707195032 0.001366716356462006
3.508007184066948368e-03 41.0265810582719 0.001366716356462006
4.029455175254386887e-03 45.52935074866948 0.001366716356462006
4.608201427881874167e-03 50.526310653356795 0.001366716356462006
5.246009003192825607e-03 56.07169938205458 0.001366716356462006
5.943744217604177670e-03 62.22570836730231 0.001366716356462006
6.701223675105897476e-03 69.0551352016233 0.001366716356462006
7.517081764268297196e-03 76.63410868007462 0.001366716356462006
8.388669466384607656e-03 85.04489341802686 0.001366716356462006
9.311991906427766544e-03 94.37878277775391 0.001366716356462006
1.028169429044444722e-02 104.73708979594508 0.001366716356462006
1.129110072592068477e-02 116.23224686798542 0.001366716356462006
1.233231057232488104e-02 128.9890261253308 0.001366716356462006
1.339634957633616813e-02 143.14589375234786 0.001366716356462006
1.447337554029402493e-02 158.85651294280527 0.001366716356462006
1.555292791278232827e-02 176.2914118095948 0.001366716356462006
1.662421326922153622e-02 195.63983435170647 0.001366716356462006
1.767641099887616238e-02 217.11179456945052 0.001366716356462006
1.869898643004522937e-02 240.9403560239527 0.001366716356462006
1.968199299223322152e-02 267.38416158399497 0.001366716356462006
2.061634944984287038e-02 296.73024081888724 0.001366716356462006
2.149407849386602079e-02 329.2971255097155 0.001366716356462006
2.230849501748053201e-02 365.43830709572546 0.001366716356462006
2.305433770543560343e-02 405.54607358408276 0.001366716356462006
2.372784127241839985e-02 450.05576757004974 0.001366716356462006
2.432675044815509058e-02 499.450511585514 0.001366716356462006
2.485028133391108118e-02 554.2664520663108 0.001366716356462006
2.529903792230986728e-02 615.0985788580505 0.001366716356462006
2.567489552064359040e-02 682.6071834272393 0.001366716356462006
2.598086107222248239e-02 757.525025877192 0.001366716356462006
2.622092025045801023e-02 840.6652885618333 0.001366716356462006
2.639988477469758232e-02 932.9304026284696 0.001366716356462006
2.652324253530444903e-02 1035.3218432956637 0.001366716356462006
2.659701862409586184e-02 1148.9510001873086 0.001366716356462006
2.662764840831038926e-02 1275.051240713013 0.001366716356462006
2.677285920194642788e-02 1414.991297434576 0.001366716356462006
2.745912659093289673e-02 1570.2901247293776 0.001366716356462006
2.811803813571649505e-02 1742.6333860096508 0.001366716356462006
2.876328455301694828e-02 1933.891750455232 0.001366716356462006
2.941468047185809634e-02 2146.141197858406 0.001366716356462006
3.004959316790985907e-02 2381.6855519761607 0.001366716356462006
3.067107843338057888e-02 2643.0814869741084 0.001366716356462006
3.129332811448259921e-02 2933.1662783900483 0.001366716356462006
3.191864959092354653e-02 3255.0885998350564 0.001366716356462006
3.254679825595218484e-02 3612.3426997094302 0.001366716356462006
3.318244588903621756e-02 4008.8063288984645 0.001366716356462006
3.382968132836586955e-02 4448.782831127585 0.001366716356462006
3.449193433588184504e-02 4937.047852839004 0.001366716356462006
3.517195005244327932e-02 5478.901179593945 0.001366716356462006
3.587181250599497107e-02 6080.224261649427 0.001366716356462006
3.659298723128376341e-02 6747.5440531107 0.001366716356462006
3.733637398355030279e-02 7488.10385759003 0.001366716356462006
3.810234836425183125e-02 8309.941949353404 0.001366716356462006
3.889078675844207661e-02 9221.97882333434 0.001366716356462006
3.970107427576802933e-02 10234.114021054527 0.001366716356462006
4.053479231021595713e-02 11357.333583431051 0.001366716356462006
4.139986275403659960e-02 12603.829296797274 0.001366716356462006
4.229221539106377964e-02 13987.131026472387 0.001366716356462006
4.320243119162268247e-02 15522.25357427048 0.001366716356462006
4.412600264310548304e-02 17225.859653987874 0.001366716356462006
4.505911947044885513e-02 19116.440753857038 0.001366716356462006
4.599899528334269044e-02 21214.51784910632 0.001366716356462006
4.694145807572154550e-02 23542.864143224204 0.001366716356462006
4.788028209231957877e-02 26126.752255633317 0.001366716356462006
4.881848965994145528e-02 28994.22853882881 0.001366716356462006
4.974801701158133166e-02 32176.417502507353 0.001366716356462006
5.066481076810509798e-02 35707.859649004626 0.001366716356462006
5.155393197284199869e-02 39626.88638701478 0.001366716356462006
5.241764865908764975e-02 43976.036093027215 0.001366716356462006
5.325691546217131006e-02 48802.515836544335 0.001366716356462006
5.406435275465223955e-02 54158.71378079476 0.001366716356462006
5.484332456821220531e-02 60102.76782070388 0.001366716356462006
5.559277786581671293e-02 66699.19663030129 0.001366716356462006
5.631602261114664748e-02 74019.59996915652 0.001366716356462006
5.701893619533956320e-02 82143.43584919439 0.001366716356462006
5.770990383538047303e-02 91158.88299750836 0.001366716356462006
5.840000327482764569e-02 101163.7979766207 0.001366716356462006
5.910329447245833701e-02 112266.77735108159 0.001366716356462006
5.983693618962231814e-02 124588.33642950082 0.001366716356462006
6.062150139779497876e-02 138262.2173764659 0.001366716356462006
6.148111037277390056e-02 153436.84089300132 0.001366716356462006
6.244806852999577884e-02 170276.91722258978 0.001366716356462006
6.357952096692108535e-02 188965.23396912115 0.001366716356462006
6.490984999129316424e-02 209704.64013232305 0.001366716356462006
6.648783312706406379e-02 232720.2478960412 0.001366716356462006
6.852137950979204917e-02 258261.87606826748 0.001366716356462006
7.132064659726607136e-02 286606.7616948256 0.001366716356462006
7.497471568296351641e-02 318062.5692794119 0.001366716356462006
7.929429761484267647e-02 352970.73027306574 0.001366716356462006
8.430045427722636375e-02 391710.1490809261 0.001366716356462006
9.015054199033624427e-02 434701.3158125035 0.001366716356462006
9.697505350589742668e-02 482410.8704165374 0.001366716356462006
1.049391275484138075e-01 535356.6677410719 0.001366716356462006
1.138860540349668632e-01 594113.3984965039 0.001366716356462006
1.238557609375849355e-01 659318.8271333541 0.001366716356462006
1.348714848502751418e-01 731680.7143427207 0.001366716356462006
1.469394741723848985e-01 811984.4993184009 0.001366716356462006
1.660162987374864396e-01 901101.8251665037 0.001366716356462006
1.877027565377698826e-01 1000000.0 0.001366716356462006
2.005674954187254113e-06 0.001 0.0015167168884709225
2.184692995438592941e-06 0.0011097524964120721 0.0015167168884709225
2.371895115854682785e-06 0.0012315506032928262 0.0015167168884709225
2.562552659615751598e-06 0.001366716356462006 0.0015167168884709225
2.775648158598462385e-06 0.0015167168884709225 0.0015167168884709225
2.992671892167481976e-06 0.0016831803533309566 0.0015167168884709225
3.223013340079258566e-06 0.0018679135990207828 0.0015167168884709225
3.459951814889110816e-06 0.002072921779595372 0.0015167168884709225
3.710990750825354231e-06 0.002300430119772917 0.0015167168884709225
3.970569462189135805e-06 0.0025529080682395165 0.0015167168884709225
4.238462861712512269e-06 0.002833096101839324 0.0015167168884709225
4.513877942677734695e-06 0.0031440354715915 0.0015167168884709225
4.791162307854975291e-06 0.0034891012134067737 0.0015167168884709225
5.074294717349118244e-06 0.003872038781812557 0.0015167168884709225
5.352186884182822364e-06 0.004297004704320844 0.0015167168884709225
5.640698929750175449e-06 0.004768611697714469 0.0015167168884709225
5.928248058812761887e-06 0.005291978735958442 0.0015167168884709225
6.210697321123514785e-06 0.005872786613189483 0.0015167168884709225
6.489048087063571190e-06 0.00651733960488242 0.0015167168884709225
6.768096200268214070e-06 0.007232633896483534 0.0015167168884709225
7.032645178348158067e-06 0.008026433522257174 0.0015167168884709225
7.295346163385400110e-06 0.00890735463861044 0.0015167168884709225
7.552740983564067858e-06 0.009884959046625586 0.0015167168884709225
7.798835363991136373e-06 0.010969857978923836 0.0015167168884709225
8.033990394439163035e-06 0.012173827277396614 0.0015167168884709225
8.260334869439652972e-06 0.013509935211980273 0.0015167168884709225
8.479110380629522315e-06 0.014992684327860457 0.0015167168884709225
8.686920332559739126e-06 0.01663816886076129 0.0015167168884709225
8.883736756018726301e-06 0.018464249428955443 0.0015167168884709225
9.070401059451417886e-06 0.020490746898158472 0.0015167168884709225
9.248518590195146585e-06 0.022739657523579287 0.0015167168884709225
9.416783576115403073e-06 0.02523539170434766 0.0015167168884709225
9.578422129825613784e-06 0.02800503894183631 0.0015167168884709225
9.730491352321373852e-06 0.03107866187782014 0.0015167168884709225
9.876598540530770977e-06 0.03448962260405758 0.0015167168884709225
1.001594908640252665e-05 0.038274944785163134 0.0015167168884709225
1.015076511234948489e-05 0.04247571552536898 0.0015167168884709225
1.028072920363620289e-05 0.047137531341167244 0.0015167168884709225
1.040569219488971877e-05 0.05231099308056263 0.0015167168884709225
1.052872182629601077e-05 0.05805225516094899 0.0015167168884709225
1.065125153429001788e-05 0.06442363508721373 0.0015167168884709225
1.077221719826207103e-05 0.07149428986597581 0.0015167168884709225
1.089366753587687144e-05 0.07934096665797492 0.0015167168884709225
1.101842825443616907e-05 0.08804883581643465 0.0015167168884709225
1.114564943135057245e-05 0.09771241535346502 0.0015167168884709225
1.127799305116036848e-05 0.1084365968689611 0.0015167168884709225
1.141763318929116479e-05 0.12033778407775893 0.0015167168884709225
1.156453346964108636e-05 0.13354515629298988 0.0015167168884709225
1.172309312379716915e-05 0.14820207057988585 0.0015167168884709225
1.189352397438285685e-05 0.16446761779946645 0.0015167168884709225
1.207852062558825106e-05 0.18251834943190443 0.0015167168884709225
1.228155226720364454e-05 0.20255019392306664 0.0015167168884709225
1.250500864187822327e-05 0.22478058335487253 0.0015167168884709225
1.275273437404567568e-05 0.24945081352303167 0.0015167168884709225
1.302885361914844114e-05 0.27682866303920667 0.0015167168884709225
1.333731820574864419e-05 0.3072112998861759 0.0015167168884709225
1.368366426734707179e-05 0.34092850697468147 0.0015167168884709225
1.407497975684509299e-05 0.3783462617131929 0.0015167168884709225
1.451777997830835234e-05 0.419870708444391 0.0015167168884709225
1.502132105198848903e-05 0.4659525668664682 0.0015167168884709225
1.559601423163458597e-05 0.517092024289676 0.0015167168884709225
1.625445067317597372e-05 0.5738441648302398 0.0015167168884709225
1.701148119076674719e-05 0.6368249944718586 0.0015167168884709225
1.788549644732059226e-05 0.7067181273927491 0.0015167168884709225
1.889829324932546515e-05 0.7842822061337682 0.0015167168884709225
2.007601839117479546e-05 0.8703591361485166 0.0015167168884709225
2.145031164432038910e-05 0.9658832241158708 0.0015167168884709225
2.305956796899672834e-05 1.0718913192051276 0.0015167168884709225
2.494984722010380659e-05 1.1895340673703196 0.0015167168884709225
2.717699616208585977e-05 1.3200884008314182 0.0015167168884709225
2.980840489283991817e-05 1.4649713983072863 0.0015167168884709225
3.292561654514847947e-05 1.625755666443795 0.0015167168884709225
3.662646562082162802e-05 1.8041864093920719 0.0015167168884709225
4.102928867565109477e-05 2.0022003718155843 0.0015167168884709225
4.627712472884901862e-05 2.2219468609395236 0.0015167168884709225
5.254110670533483217e-05 2.4658110758226037 0.0015167168884709225
6.002820646602730770e-05 2.736439997074672 0.0015167168884709225
6.898592287163904412e-05 3.0367711180354604 0.0015167168884709225
7.971193022422593194e-05 3.370064329271928 0.0015167168884709225
9.256210519880894586e-05 3.739937302478798 0.0015167168884709225
1.079610914630012406e-04 4.150404757850477 0.0015167168884709225
1.264153992465571216e-04 4.605922041145108 0.0015167168884709225
1.485264619227658870e-04 5.1114334834401705 0.0015167168884709225
1.750071547414043147e-04 5.672426068491977 0.0015167168884709225
2.066982891140281336e-04 6.294988990221888 0.0015167168884709225
2.445886029434335266e-04 6.985879746785249 0.0015167168884709225
2.898363021642301821e-04 7.752597488629465 0.0015167168884709225
3.437892749071913014e-04 8.60346441668451 0.0015167168884709225
4.080105040527563396e-04 9.547716114208066 0.0015167168884709225
4.842988500765514452e-04 10.59560179277617 0.0015167168884709225
5.747127268766584821e-04 11.758495540521581 0.0015167168884709225
6.815883631873673404e-04 13.049019780144016 0.0015167168884709225
8.075562469070583478e-04 14.481182276745331 0.0015167168884709225
9.555502060586071322e-04 16.070528182616385 0.0015167168884709225
1.128808229222823907e-03 17.834308769319094 0.0015167168884709225
1.330862509923154413e-03 19.791668678535572 0.0015167168884709225
1.565515973917331726e-03 21.96385372416547 0.0015167168884709225
1.836801001122188382e-03 24.37444150122222 0.0015167168884709225
2.148920073855767766e-03 27.04959730463137 0.0015167168884709225
2.506165036779819510e-03 30.01835813575592 0.0015167168884709225
2.912813872152690987e-03 33.31294787934677 0.0015167168884709225
3.373005128152961433e-03 36.96912707195032 0.0015167168884709225
3.890590503020021230e-03 41.0265810582719 0.0015167168884709225
4.468970988470886800e-03 45.52935074866948 0.0015167168884709225
5.110918743706529405e-03 50.526310653356795 0.0015167168884709225
5.818392775319459163e-03 56.07169938205458 0.0015167168884709225
6.592357797327113265e-03 62.22570836730231 0.0015167168884709225
7.432613800699414131e-03 69.0551352016233 0.0015167168884709225
8.337650283949074592e-03 76.63410868007462 0.0015167168884709225
9.304532350315747671e-03 85.04489341802686 0.0015167168884709225
1.032883264434931309e-02 94.37878277775391 0.0015167168884709225
1.140461453011211782e-02 104.73708979594508 0.0015167168884709225
1.252447577651873839e-02 116.23224686798542 0.0015167168884709225
1.367965445117790349e-02 128.9890261253308 0.0015167168884709225
1.486019760517569635e-02 143.14589375234786 0.0015167168884709225
1.605518759968455403e-02 158.85651294280527 0.0015167168884709225
1.725302049627317272e-02 176.2914118095948 0.0015167168884709225
1.844172185105458217e-02 195.63983435170647 0.0015167168884709225
1.960928588588217725e-02 217.11179456945052 0.0015167168884709225
2.074402336942841527e-02 240.9403560239527 0.0015167168884709225
2.183489578979534371e-02 267.38416158399497 0.0015167168884709225
2.287182456892649512e-02 296.73024081888724 0.0015167168884709225
2.384595470900548186e-02 329.2971255097155 0.0015167168884709225
2.474986460853714418e-02 365.43830709572546 0.0015167168884709225
2.557771162068990176e-02 405.54607358408276 0.0015167168884709225
2.632531308164468356e-02 450.05576757004974 0.0015167168884709225
2.699016159574959411e-02 499.450511585514 0.0015167168884709225
2.757138207418569076e-02 554.2664520663108 0.0015167168884709225
2.806964022392465993e-02 615.0985788580505 0.0015167168884709225
2.848701242889719459e-02 682.6071834272393 0.0015167168884709225
2.882683052225716927e-02 757.525025877192 0.0015167168884709225
2.909351398120154503e-02 840.6652885618333 0.0015167168884709225
2.929239805123287285e-02 932.9304026284696 0.0015167168884709225
2.942956988863163967e-02 1035.3218432956637 0.0015167168884709225
2.951171222087566395e-02 1148.9510001873086 0.0015167168884709225
2.954596420410575061e-02 1275.051240713013 0.0015167168884709225
2.970672265106803767e-02 1414.991297434576 0.0015167168884709225
3.046834908249273707e-02 1570.2901247293776 0.0015167168884709225
3.119961818885856955e-02 1742.6333860096508 0.0015167168884709225
3.191571615989777927e-02 1933.891750455232 0.0015167168884709225
3.263854243630226470e-02 2146.141197858406 0.0015167168884709225
3.334315922599272175e-02 2381.6855519761607 0.0015167168884709225
3.403286294108719828e-02 2643.0814869741084 0.0015167168884709225
3.472322970746391513e-02 2933.1662783900483 0.0015167168884709225
3.541713260188023016e-02 3255.0885998350564 0.0015167168884709225
3.611414803310682847e-02 3612.3426997094302 0.0015167168884709225
3.681945800093729126e-02 4008.8063288984645 0.0015167168884709225
3.753759748571253163e-02 4448.782831127585 0.0015167168884709225
3.827236718272027105e-02 4937.047852839004 0.0015167168884709225
3.902681081960962528e-02 5478.901179593945 0.0015167168884709225
3.980323465290083740e-02 6080.224261649427 0.0015167168884709225
4.060326144499419587e-02 6747.5440531107 0.0015167168884709225
4.142788230071887956e-02 7488.10385759003 0.0015167168884709225
4.227750701468194205e-02 8309.941949353404 0.0015167168884709225
4.315198973746792871e-02 9221.97882333434 0.0015167168884709225
4.405063842712598349e-02 10234.114021054527 0.0015167168884709225
4.497519775606390741e-02 11357.333583431051 0.0015167168884709225
4.593445230939070811e-02 12603.829296797274 0.0015167168884709225
4.692384893332937623e-02 13987.131026472387 0.0015167168884709225
4.793293178874167421e-02 15522.25357427048 0.0015167168884709225
4.895668528906865075e-02 17225.859653987874 0.0015167168884709225
4.999086256138254858e-02 19116.440753857038 0.0015167168884709225
5.103235615314229839e-02 21214.51784910632 0.0015167168884709225
5.207651462158861128e-02 23542.864143224204 0.0015167168884709225
5.311640993837064145e-02 26126.752255633317 0.0015167168884709225
5.415538243710153049e-02 28994.22853882881 0.0015167168884709225
5.518446545827464245e-02 32176.417502507353 0.0015167168884709225
5.619914821431238466e-02 35707.859649004626 0.0015167168884709225
5.718276973104669675e-02 39626.88638701478 0.0015167168884709225
5.813791603864737478e-02 43976.036093027215 0.0015167168884709225
5.906556423552497548e-02 48802.515836544335 0.0015167168884709225
5.995754231145068724e-02 54158.71378079476 0.0015167168884709225
6.081748126535917176e-02 60102.76782070388 0.0015167168884709225
6.164417655592466239e-02 66699.19663030129 0.0015167168884709225
6.244125351223857312e-02 74019.59996915652 0.0015167168884709225
6.321514941892450445e-02 82143.43584919439 0.0015167168884709225
6.397506722724756456e-02 91158.88299750836 0.0015167168884709225
6.473317748956701478e-02 101163.7979766207 0.0015167168884709225
6.550491121992396693e-02 112266.77735108159 0.0015167168884709225
6.630914987959822537e-02 124588.33642950082 0.0015167168884709225
6.716845067168809857e-02 138262.2173764659 0.0015167168884709225
6.810928645828626116e-02 153436.84089300132 0.0015167168884709225
6.916685621460055833e-02 170276.91722258978 0.0015167168884709225
7.040414550935486515e-02 188965.23396912115 0.0015167168884709225
7.185917850829330600e-02 209704.64013232305 0.0015167168884709225
7.358435722082695696e-02 232720.2478960412 0.0015167168884709225
7.580575620703665363e-02 258261.87606826748 0.0015167168884709225
7.886950381871038473e-02 286606.7616948256 0.0015167168884709225
8.287162874073401853e-02 318062.5692794119 0.0015167168884709225
8.760424035453616420e-02 352970.73027306574 0.0015167168884709225
9.308515530743674549e-02 391710.1490809261 0.0015167168884709225
9.948735909388742304e-02 434701.3158125035 0.0015167168884709225
1.069447025413297891e-01 482410.8704165374 0.0015167168884709225
1.156488149613690286e-01 535356.6677410719 0.0015167168884709225
1.254173714736578626e-01 594113.3984965039 0.0015167168884709225
1.362897656387224155e-01 659318.8271333541 0.0015167168884709225
1.482878540022461444e-01 731680.7143427207 0.0015167168884709225
1.614127315130167717e-01 811984.4993184009 0.0015167168884709225
1.819282685844761660e-01 901101.8251665037 0.0015167168884709225
2.054780683550081199e-01 1000000.0 0.0015167168884709225
2.046743136784953072e-06 0.001 0.0016831803533309566
2.223375091687081497e-06 0.0011097524964120721 0.0016831803533309566
2.420308094516177080e-06 0.0012315506032928262 0.0016831803533309566
2.618984668831278673e-06 0.001366716356462006 0.0016831803533309566
2.845212154561801514e-06 0.0015167168884709225 0.0016831803533309566
3.075857551591339455e-06 0.0016831803533309566 0.0016831803533309566
3.318544151490174828e-06 0.0018679135990207828 0.0016831803533309566
3.568477843091339797e-06 0.002072921779595372 0.0016831803533309566
3.833254416558433604e-06 0.002300430119772917 0.0016831803533309566
4.110809246999041023e-06 0.0025529080682395165 0.0016831803533309566
4.402378717398749405e-06 0.002833096101839324 0.0016831803533309566
4.695178681276185700e-06 0.0031440354715915 0.0016831803533309566
5.000906344758154611e-06 0.0034891012134067737 0.0016831803533309566
5.313454238289496642e-06 0.003872038781812557 0.0016831803533309566
5.624599715336083435e-06 0.004297004704320844 0.0016831803533309566
5.939344592454661041e-06 0.004768611697714469 0.0016831803533309566
6.255068813991146176e-06 0.005291978735958442 0.0016831803533309566
6.575607809574528092e-06 0.005872786613189483 0.0016831803533309566
6.889459784513685330e-06 0.00651733960488242 0.0016831803533309566
7.199566957435504485e-06 0.007232633896483534 0.0016831803533309566
7.503018821357544015e-06 0.008026433522257174 0.0016831803533309566
7.807225201562249266e-06 0.00890735463861044 0.0016831803533309566
8.098903830057603532e-06 0.009884959046625586 0.0016831803533309566
8.379982441681198681e-06 0.010969857978923836 0.0016831803533309566
8.650800933953672843e-06 0.012173827277396614 0.0016831803533309566
8.916982120771435117e-06 0.013509935211980273 0.0016831803533309566
9.171776588209870406e-06 0.014992684327860457 0.0016831803533309566
9.411849922622273466e-06 0.01663816886076129 0.0016831803533309566
9.643085243579755078e-06 0.018464249428955443 0.0016831803533309566
9.863235628157395588e-06 0.020490746898158472 0.0016831803533309566
1.007272704851115897e-05 0.022739657523579287 0.0016831803533309566
1.027357884204879111e-05 0.02523539170434766 0.0016831803533309566
1.046401170022316415e-05 0.02800503894183631 0.0016831803533309566
1.064341753001891370e-05 0.03107866187782014 0.0016831803533309566
1.081714752184690257e-05 0.03448962260405758 0.0016831803533309566
1.098329245180841606e-05 0.038274944785163134 0.0016831803533309566
1.114054346561454857e-05 0.04247571552536898 0.0016831803533309566
1.129334735527797915e-05 0.047137531341167244 0.0016831803533309566
1.144010121900811398e-05 0.05231099308056263 0.0016831803533309566
1.158533129457383102e-05 0.05805225516094899 0.0016831803533309566
1.172797445148246314e-05 0.06442363508721373 0.0016831803533309566
1.186852677227843337e-05 0.07149428986597581 0.0016831803533309566
1.201001197689422669e-05 0.07934096665797492 0.0016831803533309566
1.215405317672871070e-05 0.08804883581643465 0.0016831803533309566
1.230003611949652925e-05 0.09771241535346502 0.0016831803533309566
1.245244276815833303e-05 0.1084365968689611 0.0016831803533309566
1.261127277183766082e-05 0.12033778407775893 0.0016831803533309566
1.277892127164237489e-05 0.13354515629298988 0.0016831803533309566
1.295788754822251492e-05 0.14820207057988585 0.0016831803533309566
1.314998049849705468e-05 0.16446761779946645 0.0016831803533309566
1.335862143993647184e-05 0.18251834943190443 0.0016831803533309566
1.358638741967469335e-05 0.20255019392306664 0.0016831803533309566
1.383692956824967157e-05 0.22478058335487253 0.0016831803533309566
1.411405259195361317e-05 0.24945081352303167 0.0016831803533309566
1.442189284170023590e-05 0.27682866303920667 0.0016831803533309566
1.476557745263202176e-05 0.3072112998861759 0.0016831803533309566
1.515168223263687565e-05 0.34092850697468147 0.0016831803533309566
1.558681209464951210e-05 0.3783462617131929 0.0016831803533309566
1.607899158776625035e-05 0.419870708444391 0.0016831803533309566
1.663864907244100977e-05 0.4659525668664682 0.0016831803533309566
1.727656441539901613e-05 0.517092024289676 0.0016831803533309566
1.800750994440680243e-05 0.5738441648302398 0.0016831803533309566
1.884788809815320901e-05 0.6368249944718586 0.0016831803533309566
1.981754921669278847e-05 0.7067181273927491 0.0016831803533309566
2.094108234785594261e-05 0.7842822061337682 0.0016831803533309566
2.224720329088669704e-05 0.8703591361485166 0.0016831803533309566
2.377124298986191142e-05 0.9658832241158708 0.0016831803533309566
2.555598442191501233e-05 1.0718913192051276 0.0016831803533309566
2.765201213536391689e-05 1.1895340673703196 0.0016831803533309566
3.012143420644505221e-05 1.3200884008314182 0.0016831803533309566
3.303923009965640352e-05 1.4649713983072863 0.0016831803533309566
3.649515284903853614e-05 1.625755666443795 0.0016831803533309566
4.059851519823898995e-05 1.8041864093920719 0.0016831803533309566
4.548019023470244643e-05 2.0022003718155843 0.0016831803533309566
5.129841452932042459e-05 2.2219468609395236 0.0016831803533309566
5.824353860671802757e-05 2.4658110758226037 0.0016831803533309566
6.654465182859158241e-05 2.736439997074672 0.0016831803533309566
7.647653103885048429e-05 3.0367711180354604 0.0016831803533309566
8.836898142984915127e-05 3.370064329271928 0.0016831803533309566
1.026164678896990528e-04 3.739937302478798 0.0016831803533309566
1.196904121112418750e-04 4.150404757850477 0.0016831803533309566
1.401521995184310421e-04 4.605922041145108 0.0016831803533309566
1.646686570747781084e-04 5.1114334834401705 0.0016831803533309566
1.940303043297505114e-04 5.672426068491977 0.0016831803533309566
2.291697315562250901e-04 6.294988990221888 0.0016831803533309566
2.711833336608605329e-04 6.985879746785249 0.0016831803533309566
3.213552346447149559e-04 7.752597488629465 0.0016831803533309566
3.811806823549417078e-04 8.60346441668451 0.0016831803533309566
4.523926885413830090e-04 9.547716114208066 0.0016831803533309566
5.369864000452217057e-04 10.59560179277617 0.0016831803533309566
6.372445987119516788e-04 11.758495540521581 0.0016831803533309566
7.557583982393440997e-04 13.049019780144016 0.0016831803533309566
8.954453385753254665e-04 14.481182276745331 0.0016831803533309566
1.059559160168920726e-03 16.070528182616385 0.0016831803533309566
1.251691693323110817e-03 17.834308769319094 0.0016831803533309566
1.475760996649770531e-03 19.791668678535572 0.0016831803533309566
1.735985013538636360e-03 21.96385372416547 0.0016831803533309566
2.036837342013728212e-03 24.37444150122222 0.0016831803533309566
2.382980259364056528e-03 27.04959730463137 0.0016831803533309566
2.779175437624851336e-03 30.01835813575592 0.0016831803533309566
3.230169444446802894e-03 33.31294787934677 0.0016831803533309566
3.740554395774385588e-03 36.96912707195032 0.0016831803533309566
4.314605705892341977e-03 41.0265810582719 0.0016831803533309566
4.956098788435460076e-03 45.52935074866948 0.0016831803533309566
5.668111528085397442e-03 50.526310653356795 0.0016831803533309566
6.452821380098928972e-03 56.07169938205458 0.0016831803533309566
7.311302190130748377e-03 62.22570836730231 0.0016831803533309566
8.243337325840529792e-03 69.0551352016233 0.0016831803533309566
9.247255887045014930e-03 76.63410868007462 0.0016831803533309566
1.031980731325688079e-02 85.04489341802686 0.0016831803533309566
1.145608523092982514e-02 94.37878277775391 0.0016831803533309566
1.264950910059086525e-02 104.73708979594508 0.0016831803533309566
1.389187185755001025e-02 116.23224686798542 0.0016831803533309566
1.517345731088241834e-02 128.9890261253308 0.0016831803533309566
1.648322699617758846e-02 143.14589375234786 0.0016831803533309566
1.780907190705664084e-02 158.85651294280527 0.0016831803533309566
1.913812017999771617e-02 176.2914118095948 0.0016831803533309566
2.045708715646457274e-02 195.63983435170647 0.0016831803533309566
2.175265270218736807e-02 217.11179456945052 0.0016831803533309566
2.301184595140020120e-02 240.9403560239527 0.0016831803533309566
2.422241769864447863e-02 267.38416158399497 0.0016831803533309566
2.537318170510712012e-02 296.73024081888724 0.0016831803533309566
2.645430879743499927e-02 329.2971255097155 0.0016831803533309566
2.745755893149376056e-02 365.43830709572546 0.0016831803533309566
2.837644395436557040e-02 405.54607358408276 0.0016831803533309566
2.920631677744373392e-02 450.05576757004974 0.0016831803533309566
2.994438904490722558e-02 499.450511585514 0.0016831803533309566
3.058968373881671213e-02 554.2664520663108 0.0016831803533309566
3.114293368172088572e-02 615.0985788580505 0.0016831803533309566
3.160643700802293760e-02 682.6071834272393 0.0016831803533309566
3.198388557530628534e-02 757.525025877192 0.0016831803533309566
3.228017890207920959e-02 840.6652885618333 0.0016831803533309566
3.250123273548784220e-02 932.9304026284696 0.0016831803533309566
3.265379772558395927e-02 1035.3218432956637 0.0016831803533309566
3.274528655167915220e-02 1148.9510001873086 0.0016831803533309566
3.278361749162003735e-02 1275.051240713013 0.0016831803533309566
3.296154016945480880e-02 1414.991297434576 0.0016831803533309566
3.380680547311623596e-02 1570.2901247293776 0.0016831803533309566
3.461838213529904590e-02 1742.6333860096508 0.0016831803533309566
3.541311592145512943e-02 1933.891750455232 0.0016831803533309566
3.621519819140286284e-02 2146.141197858406 0.0016831803533309566
3.699717414932205545e-02 2381.6855519761607 0.0016831803533309566
3.776258449356713343e-02 2643.0814869741084 0.0016831803533309566
3.852850425364582471e-02 2933.1662783900483 0.0016831803533309566
3.929850275934515524e-02 3255.0885998350564 0.0016831803533309566
4.007192715467783328e-02 3612.3426997094302 0.0016831803533309566
4.085452208764083631e-02 4008.8063288984645 0.0016831803533309566
4.165131667691190226e-02 4448.782831127585 0.0016831803533309566
4.246652327758509288e-02 4937.047852839004 0.0016831803533309566
4.330351521999249026e-02 5478.901179593945 0.0016831803533309566
4.416484708306131490e-02 6080.224261649427 0.0016831803533309566
4.505231028716741304e-02 6747.5440531107 0.0016831803533309566
4.596699955342408578e-02 7488.10385759003 0.0016831803533309566
4.690935945597170947e-02 8309.941949353404 0.0016831803533309566
4.787921749336322697e-02 9221.97882333434 0.0016831803533309566
4.887579230061929458e-02 10234.114021054527 0.0016831803533309566
4.990101221775877088e-02 11357.333583431051 0.0016831803533309566
5.096461217608967698e-02 12603.829296797274 0.0016831803533309566
5.206149936994279581e-02 13987.131026472387 0.0016831803533309566
5.318006358379768345e-02 15522.25357427048 0.0016831803533309566
5.431472236189822944e-02 17225.859653987874 0.0016831803533309566
5.546074235445176692e-02 19116.440753857038 0.0016831803533309566
5.661465173319563116e-02 21214.51784910632 0.0016831803533309566
5.777126941892516548e-02 23542.864143224204 0.0016831803533309566
5.892287999443093088e-02 26126.752255633317 0.0016831803533309566
6.007317033475119417e-02 28994.22853882881 0.0016831803533309566
6.121217084559803928e-02 32176.417502507353 0.0016831803533309566
6.233486506409365024e-02 35707.859649004626 0.0016831803533309566
6.342265641701848311e-02 39626.88638701478 0.0016831803533309566
6.447850288945977670e-02 43976.036093027215 0.0016831803533309566
6.550338425100472872e-02 48802.515836544335 0.0016831803533309566
6.648825819689337113e-02 54158.71378079476 0.0016831803533309566
6.743700918995972071e-02 60102.76782070388 0.0016831803533309566
6.834829269456413336e-02 66699.19663030129 0.0016831803533309566
6.922604648210844980e-02 74019.59996915652 0.0016831803533309566
7.007732302333823105e-02 82143.43584919439 0.0016831803533309566
7.091219359824330049e-02 91158.88299750836 0.0016831803533309566
7.174404879225058929e-02 101163.7979766207 0.0016831803533309566
7.258978613568610461e-02 112266.77735108159 0.0016831803533309566
7.347013741835070610e-02 124588.33642950082 0.0016831803533309566
7.440984534819780616e-02 138262.2173764659 0.0016831803533309566
7.543790356689511478e-02 153436.84089300132 0.0016831803533309566
7.659256241658812803e-02 170276.91722258978 0.0016831803533309566
7.794322603875991629e-02 188965.23396912115 0.0016831803533309566
7.953198248597830033e-02 209704.64013232305 0.0016831803533309566
8.141480751800790616e-02 232720.2478960412 0.0016831803533309566
8.383695256198939183e-02 258261.87606826748 0.0016831803533309566
8.718491808530490217e-02 286606.7616948256 0.0016831803533309566
9.156171621004421945e-02 318062.5692794119 0.0016831803533309566
9.673948627060507954e-02 352970.73027306574 0.0016831803533309566
1.027318555259523619e-01 391710.1490809261 0.0016831803533309566
1.097268694408625733e-01 434701.3158125035 0.0016831803533309566
1.178617681507270198e-01 482410.8704165374 0.0016831803533309566
1.273589767021396091e-01 535356.6677410719 0.0016831803533309566
1.380056810383400168e-01 594113.3984965039 0.0016831803533309566
1.498401918569337854e-01 659318.8271333541 0.0016831803533309566
1.628820881662268738e-01 731680.7143427207 0.0016831803533309566
1.771256212586940215e-01 811984.4993184009 0.0016831803533309566
1.991044852756262140e-01 901101.8251665037 0.0016831803533309566
2.246206432561525801e-01 1000000.0 0.0016831803533309566
2.071923447775166911e-06 0.001 0.0018679135990207828
2.263869402254194385e-06 0.0011097524964120721 0.0018679135990207828
2.465822323418240249e-06 0.0012315506032928262 0.0018679135990207828
2.677725705818471176e-06 0.001366716356462006 0.0018679135990207828
2.908100649066655007e-06 0.0015167168884709225 0.0018679135990207828
3.151028515674309145e-06 0.0016831803533309566 0.0018679135990207828
3.402275352488563916e-06 0.0018679135990207828 0.0018679135990207828
3.677782823438807766e-06 0.002072921779595372 0.0018679135990207828
3.964249630873057108e-06 0.002300430119772917 0.0018679135990207828
4.257567484192095114e-06 0.0025529080682395165 0.0018679135990207828
4.566152362080449701e-06 0.002833096101839324 0.0018679135990207828
4.880125947629414380e-06 0.0031440354715915 0.0018679135990207828
5.212873364205563076e-06 0.0034891012134067737 0.0018679135990207828
5.549426784373491062e-06 0.003872038781812557 0.0018679135990207828
5.891520044638421985e-06 0.004297004704320844 0.0018679135990207828
6.235096222375898697e-06 0.004768611697714469 0.0018679135990207828
6.589864171874669037e-06 0.005291978735958442 0.0018679135990207828
6.945932999290667634e-06 0.005872786613189483 0.0018679135990207828
7.292275751735096975e-06 0.00651733960488242 0.0018679135990207828
7.642077970762361402e-06 0.007232633896483534 0.0018679135990207828
7.989686111895944910e-06 0.008026433522257174 0.0018679135990207828
8.331010286706562470e-06 0.00890735463861044 0.0018679135990207828
8.663284021708741350e-06 0.009884959046625586 0.0018679135990207828
8.987114896650420226e-06 0.010969857978923836 0.0018679135990207828
9.302401969046729028e-06 0.012173827277396614 0.0018679135990207828
9.605815902813741040e-06 0.013509935211980273 0.0018679135990207828
9.896917260138895183e-06 0.014992684327860457 0.0018679135990207828
1.017971981369217913e-05 0.01663816886076129 0.0018679135990207828
1.044974837676426028e-05 0.018464249428955443 0.0018679135990207828
1.071106723897049624e-05 0.020490746898158472 0.0018679135990207828
1.095441002424239673e-05 0.022739657523579287 0.0018679135990207828
1.119102139722808362e-05 0.02523539170434766 0.0018679135990207828
1.141484622159011115e-05 0.02800503894183631 0.0018679135990207828
1.162768438159575433e-05 0.03107866187782014 0.0018679135990207828
1.183215198720329763e-05 0.03448962260405758 0.0018679135990207828
1.202565559725603062e-05 0.038274944785163134 0.0018679135990207828
1.221334841517738521e-05 0.04247571552536898 0.0018679135990207828
1.239285841518366808e-05 0.047137531341167244 0.0018679135990207828
1.256640145466489551e-05 0.05231099308056263 0.0018679135990207828
1.273693530318150712e-05 0.05805225516094899 0.0018679135990207828
1.290307753444137129e-05 0.06442363508721373 0.0018679135990207828
1.306767367083090188e-05 0.07149428986597581 0.0018679135990207828
1.323173945777676835e-05 0.07934096665797492 0.0018679135990207828
1.339783243210957534e-05 0.08804883581643465 0.0018679135990207828
1.356675189859693806e-05 0.09771241535346502 0.0018679135990207828
1.374136990947918460e-05 0.1084365968689611 0.0018679135990207828
1.392276598178987778e-05 0.12033778407775893 0.0018679135990207828
1.411401873754084026e-05 0.13354515629298988 0.0018679135990207828
1.431642508942704745e-05 0.14820207057988585 0.0018679135990207828
1.453449954576760229e-05 0.16446761779946645 0.0018679135990207828
1.476952216844472083e-05 0.18251834943190443 0.0018679135990207828
1.502525796446008832e-05 0.20255019392306664 0.0018679135990207828
1.530601757646614668e-05 0.22478058335487253 0.0018679135990207828
1.561546466856498366e-05 0.24945081352303167 0.0018679135990207828
1.595924600912740387e-05 0.27682866303920667 0.0018679135990207828
1.634298956231638046e-05 0.3072112998861759 0.0018679135990207828
1.677302639016162191e-05 0.34092850697468147 0.0018679135990207828
1.725697072068343340e-05 0.3783462617131929 0.0018679135990207828
1.780437403985687177e-05 0.419870708444391 0.0018679135990207828
1.842612541826173673e-05 0.4659525668664682 0.0018679135990207828
1.913486202696937464e-05 0.517092024289676 0.0018679135990207828
1.994618528701871797e-05 0.5738441648302398 0.0018679135990207828
2.087856039627195454e-05 0.6368249944718586 0.0018679135990207828
2.195466408430319014e-05 0.7067181273927491 0.0018679135990207828
2.320084403012871144e-05 0.7842822061337682 0.0018679135990207828
2.464937534182094187e-05 0.8703591361485166 0.0018679135990207828
2.633955178107467494e-05 0.9658832241158708 0.0018679135990207828
2.831824757305433787e-05 1.0718913192051276 0.0018679135990207828
3.064232508374329272e-05 1.1895340673703196 0.0018679135990207828
3.338046061378901558e-05 1.3200884008314182 0.0018679135990207828
3.661510691834638333e-05 1.4649713983072863 0.0018679135990207828
4.044679766522826764e-05 1.625755666443795 0.0018679135990207828
4.499552664406769598e-05 1.8041864093920719 0.0018679135990207828
5.040753680405243544e-05 2.0022003718155843 0.0018679135990207828
5.685772889404927896e-05 2.2219468609395236 0.0018679135990207828
6.455727300940201712e-05 2.4658110758226037 0.0018679135990207828
7.375995656240445059e-05 2.736439997074672 0.0018679135990207828
8.477072817677014632e-05 3.0367711180354604 0.0018679135990207828
9.795523064902600808e-05 3.370064329271928 0.0018679135990207828
1.137507705678981047e-04 3.739937302478798 0.0018679135990207828
1.326798397717980746e-04 4.150404757850477 0.0018679135990207828
1.553650036935070352e-04 4.605922041145108 0.0018679135990207828
1.825462183234356208e-04 5.1114334834401705 0.0018679135990207828
2.150990910663170934e-04 5.672426068491977 0.0018679135990207828
2.540582908065903284e-04 6.294988990221888 0.0018679135990207828
3.006397492743015181e-04 6.985879746785249 0.0018679135990207828
3.562667818307325269e-04 7.752597488629465 0.0018679135990207828
4.225979079185363928e-04 8.60346441668451 0.0018679135990207828
5.015546368405376368e-04 9.547716114208066 0.0018679135990207828
5.953498688183040928e-04 10.59560179277617 0.0018679135990207828
7.065147845685191934e-04 11.758495540521581 0.0018679135990207828
8.379230087130180122e-04 13.049019780144016 0.0018679135990207828
9.928102036975625100e-04 14.481182276745331 0.0018679135990207828
1.174785180528054550e-03 16.070528182616385 0.0018679135990207828
1.387831386261734797e-03 17.834308769319094 0.0018679135990207828
1.636294849924074639e-03 19.791668678535572 0.0018679135990207828
1.924854024236549548e-03 21.96385372416547 0.0018679135990207828
2.258471495656982214e-03 24.37444150122222 0.0018679135990207828
2.642319179053171339e-03 27.04959730463137 0.0018679135990207828
3.081679933349425020e-03 30.01835813575592 0.0018679135990207828
3.581820290472444157e-03 33.31294787934677 0.0018679135990207828
4.147836387035401355e-03 36.96912707195032 0.0018679135990207828
4.784472950181415871e-03 41.0265810582719 0.0018679135990207828
5.495920956645351102e-03 45.52935074866948 0.0018679135990207828
6.285599022526032476e-03 50.526310653356795 0.0018679135990207828
7.155926737122046515e-03 56.07169938205458 0.0018679135990207828
8.108101024435146117e-03 62.22570836730231 0.0018679135990207828
9.141886848032167168e-03 69.0551352016233 0.0018679135990207828
1.025543692035046049e-02 76.63410868007462 0.0018679135990207828
1.144515203055535002e-02 85.04489341802686 0.0018679135990207828
1.270559583699026364e-02 94.37878277775391 0.0018679135990207828
1.402947464157896888e-02 104.73708979594508 0.0018679135990207828
1.540769005144022354e-02 116.23224686798542 0.0018679135990207828
1.682946879947672808e-02 128.9890261253308 0.0018679135990207828
1.828256964090901882e-02 143.14589375234786 0.0018679135990207828
1.975356251893625043e-02 158.85651294280527 0.0018679135990207828
2.122816941123377432e-02 176.2914118095948 0.0018679135990207828
2.269165326714214781e-02 195.63983435170647 0.0018679135990207828
2.412923582962979777e-02 217.11179456945052 0.0018679135990207828
2.552652473633977570e-02 240.9403560239527 0.0018679135990207828
2.686992649917200812e-02 267.38416158399497 0.0018679135990207828
2.814702591569703469e-02 296.73024081888724 0.0018679135990207828
2.934691190133201927e-02 329.2971255097155 0.0018679135990207828
3.046043567764630811e-02 365.43830709572546 0.0018679135990207828
3.148039136147939843e-02 405.54607358408276 0.0018679135990207828
3.240161552172830112e-02 450.05576757004974 0.0018679135990207828
3.322100638421351254e-02 499.450511585514 0.0018679135990207828
3.393747260736780513e-02 554.2664520663108 0.0018679135990207828
3.455181988930682013e-02 615.0985788580505 0.0018679135990207828
3.506659128106832946e-02 682.6071834272393 0.0018679135990207828
3.548587753793147614e-02 757.525025877192 0.0018679135990207828
3.581510833690330908e-02 840.6652885618333 0.0018679135990207828
3.606084358064592238e-02 932.9304026284696 0.0018679135990207828
3.623056902525775141e-02 1035.3218432956637 0.0018679135990207828
3.633250583203775919e-02 1148.9510001873086 0.0018679135990207828
3.637543752492283788e-02 1275.051240713013 0.0018679135990207828
3.657229712738743060e-02 1414.991297434576 0.0018679135990207828
3.751039167238064825e-02 1570.2901247293776 0.0018679135990207828
3.841110062001182324e-02 1742.6333860096508 0.0018679135990207828
3.929311016510168841e-02 1933.891750455232 0.0018679135990207828
4.018312862900438875e-02 2146.141197858406 0.0018679135990207828
4.105095964151918297e-02 2381.6855519761607 0.0018679135990207828
4.190038832733440632e-02 2643.0814869741084 0.0018679135990207828
4.275010310552427445e-02 2933.1662783900483 0.0018679135990207828
4.360453569782221650e-02 3255.0885998350564 0.0018679135990207828
4.446273290475422774e-02 3612.3426997094302 0.0018679135990207828
4.533106661063972254e-02 4008.8063288984645 0.0018679135990207828
4.621511051399564141e-02 4448.782831127585 0.0018679135990207828
4.711953602739119701e-02 4937.047852839004 0.0018679135990207828
4.804807756650334577e-02 5478.901179593945 0.0018679135990207828
4.900356422156730563e-02 6080.224261649427 0.0018679135990207828
4.998797689915146503e-02 6747.5440531107 0.0018679135990207828
5.100251878875455835e-02 7488.10385759003 0.0018679135990207828
5.204767337181464421e-02 8309.941949353404 0.0018679135990207828
5.312323583084299639e-02 9221.97882333434 0.0018679135990207828
5.422832422918129336e-02 10234.114021054527 0.0018679135990207828
5.536506415425549582e-02 11357.333583431051 0.0018679135990207828
5.654424814885449652e-02 12603.829296797274 0.0018679135990207828
5.776017084613362801e-02 13987.131026472387 0.0018679135990207828
5.899994134328757911e-02 15522.25357427048 0.0018679135990207828
6.025734428751689659e-02 17225.859653987874 0.0018679135990207828
6.152709877835173952e-02 19116.440753857038 0.0018679135990207828
6.280533147901048996e-02 21214.51784910632 0.0018679135990207828
6.408625941017043193e-02 23542.864143224204 0.0018679135990207828
6.536129356291224546e-02 26126.752255633317 0.0018679135990207828
6.663449859950211496e-02 28994.22853882881 0.0018679135990207828
6.789479480104651521e-02 32176.417502507353 0.0018679135990207828
6.913658843011295796e-02 35707.859649004626 0.0018679135990207828
7.033911961963634774e-02 39626.88638701478 0.0018679135990207828
7.150577976962256554e-02 43976.036093027215 0.0018679135990207828
7.263752383324723061e-02 48802.515836544335 0.0018679135990207828
7.372434964823824932e-02 54158.71378079476 0.0018679135990207828
7.477040985455693511e-02 60102.76782070388 0.0018679135990207828
7.577417236515598953e-02 66699.19663030129 0.0018679135990207828
7.673992056527466354e-02 74019.59996915652 0.0018679135990207828
7.767536082708680067e-02 82143.43584919439 0.0018679135990207828
7.859153076099364976e-02 91158.88299750836 0.0018679135990207828
7.950309244120555563e-02 101163.7979766207 0.0018679135990207828
8.042856253630507879e-02 112266.77735108159 0.0018679135990207828
8.139066822521870415e-02 124588.33642950082 0.0018679135990207828
8.241649408672992172e-02 138262.2173764659 0.0018679135990207828
8.353778997145656915e-02 153436.84089300132 0.0018679135990207828
8.479599782543387199e-02 170276.91722258978 0.0018679135990207828
8.626754999809872759e-02 188965.23396912115 0.0018679135990207828
8.799898325613048078e-02 209704.64013232305 0.0018679135990207828
9.004983711170706784e-02 232720.2478960412 0.0018679135990207828
9.268538785653529510e-02 258261.87606826748 0.0018679135990207828
9.633750080924459447e-02 286606.7616948256 0.0018679135990207828
1.011160721114630484e-01 318062.5692794119 0.0018679135990207828
1.067719397639029372e-01 352970.73027306574 0.0018679135990207828
1.133131282466696282e-01 391710.1490809261 0.0018679135990207828
1.209422882550617445e-01 434701.3158125035 0.0018679135990207828
1.297996139371579427e-01 482410.8704165374 0.0018679135990207828
1.401431246989631174e-01 535356.6677410719 0.0018679135990207828
1.517241121656710823e-01 594113.3984965039 0.0018679135990207828
1.645793019729817064e-01 659318.8271333541 0.0018679135990207828
1.787234852793151696e-01 731680.7143427207 0.0018679135990207828
1.941444896828096178e-01 811984.4993184009 0.0018679135990207828
2.175906633050378181e-01 901101.8251665037 0.0018679135990207828
2.451679436574785709e-01 1000000.0 0.0018679135990207828
2.106049517681646148e-06 0.001 0.002072921779595372
2.301472298946580917e-06 0.0011097524964120721 0.002072921779595372
2.506291568625513451e-06 0.0012315506032928262 0.002072921779595372
2.732450321028968725e-06 0.001366716356462006 0.002072921779595372
2.969665782919185213e-06 0.0015167168884709225 0.002072921779595372
3.225323575714593764e-06 0.0016831803533309566 0.002072921779595372
3.493176333561698764e-06 0.0018679135990207828 0.002072921779595372
3.777710737235926354e-06 0.002072921779595372 0.002072921779595372
4.073857855267154383e-06 0.002300430119772917 0.002072921779595372
4.392618663267280958e-06 0.0025529080682395165 0.002072921779595372
4.719315488935719977e-06 0.002833096101839324 0.002072921779595372
5.066629937884381572e-06 0.0031440354715915 0.002072921779595372
5.416277645330842002e-06 0.0034891012134067737 0.002072921779595372
5.780894436942712660e-06 0.003872038781812557 0.002072921779595372
6.151675156166707085e-06 0.004297004704320844 0.002072921779595372
6.537318666255680940e-06 0.004768611697714469 0.002072921779595372
6.919239060651687234e-06 0.005291978735958442 0.002072921779595372
7.312611693264905365e-06 0.005872786613189483 0.002072921779595372
7.704671847590886108e-06 0.00651733960488242 0.002072921779595372
8.092932400887164367e-06 0.007232633896483534 0.002072921779595372
8.483270122870657107e-06 0.008026433522257174 0.002072921779595372
8.865324113388311424e-06 0.00890735463861044 0.002072921779595372
9.242101027550910666e-06 0.009884959046625586 0.002072921779595372
9.613217797616092591e-06 0.010969857978923836 0.002072921779595372
9.972690323037259266e-06 0.012173827277396614 0.002072921779595372
1.032252575540930347e-05 0.013509935211980273 0.002072921779595372
1.066112682794026702e-05 0.014992684327860457 0.002072921779595372
1.098820147263116442e-05 0.01663816886076129 0.002072921779595372
1.130275502714201697e-05 0.018464249428955443 0.002072921779595372
1.160661059643240087e-05 0.020490746898158472 0.002072921779595372
1.189530689026568762e-05 0.022739657523579287 0.002072921779595372
1.217064149064826009e-05 0.02523539170434766 0.002072921779595372
1.243225154152041009e-05 0.02800503894183631 0.002072921779595372
1.268405520132752207e-05 0.03107866187782014 0.002072921779595372
1.292495980959502130e-05 0.03448962260405758 0.002072921779595372
1.315339983090826469e-05 0.038274944785163134 0.002072921779595372
1.337183936500540745e-05 0.04247571552536898 0.002072921779595372
1.358609269648726079e-05 0.047137531341167244 0.002072921779595372
1.378924796276773983e-05 0.05231099308056263 0.002072921779595372
1.398837030990543624e-05 0.05805225516094899 0.002072921779595372
1.418379467753308919e-05 0.06442363508721373 0.002072921779595372
1.437583850085691525e-05 0.07149428986597581 0.002072921779595372
1.456730374863636219e-05 0.07934096665797492 0.002072921779595372
1.475926998659405602e-05 0.08804883581643465 0.002072921779595372
1.495506239044351102e-05 0.09771241535346502 0.002072921779595372
1.515521060367479028e-05 0.1084365968689611 0.002072921779595372
1.536271227199849899e-05 0.12033778407775893 0.002072921779595372
1.558040390020901396e-05 0.13354515629298988 0.002072921779595372
1.581101723359906749e-05 0.14820207057988585 0.002072921779595372
1.605702691433897811e-05 0.16446761779946645 0.002072921779595372
1.632169929400688143e-05 0.18251834943190443 0.002072921779595372
1.660993903697861754e-05 0.20255019392306664 0.002072921779595372
1.692486125331851265e-05 0.22478058335487253 0.002072921779595372
1.727181858053905729e-05 0.24945081352303167 0.002072921779595372
1.765592576244724428e-05 0.27682866303920667 0.002072921779595372
1.808387803130144655e-05 0.3072112998861759 0.002072921779595372
1.856271212183336055e-05 0.34092850697468147 0.002072921779595372
1.910163415679984561e-05 0.3783462617131929 0.002072921779595372
1.971038866098826991e-05 0.419870708444391 0.002072921779595372
2.040122332681322588e-05 0.4659525668664682 0.002072921779595372
2.118839249396249630e-05 0.517092024289676 0.002072921779595372
2.208913730303482860e-05 0.5738441648302398 0.002072921779595372
2.312418013711911303e-05 0.6368249944718586 0.002072921779595372
2.431761650632427413e-05 0.7067181273927491 0.002072921779595372
2.569993317265208222e-05 0.7842822061337682 0.002072921779595372
2.730631800601992991e-05 0.8703591361485166 0.002072921779595372
2.918050747397121970e-05 0.9658832241158708 0.002072921779595372
3.137438443460338806e-05 1.0718913192051276 0.002072921779595372
3.395095619325938995e-05 1.1895340673703196 0.002072921779595372
3.698632378710098014e-05 1.3200884008314182 0.002072921779595372
4.057203033236933093e-05 1.4649713983072863 0.002072921779595372
4.481949355242363376e-05 1.625755666443795 0.002072921779595372
4.986198700664074755e-05 1.8041864093920719 0.002072921779595372
5.586111727247586854e-05 2.0022003718155843 0.002072921779595372
6.301105058519670000e-05 2.2219468609395236 0.002072921779595372
7.154597572089327578e-05 2.4658110758226037 0.002072921779595372
8.174722400235373641e-05 2.736439997074672 0.002072921779595372
9.395271812577058444e-05 3.0367711180354604 0.002072921779595372
1.085678895546619117e-04 3.370064329271928 0.002072921779595372
1.260776712907086953e-04 3.739937302478798 0.002072921779595372
1.470613299703383051e-04 4.150404757850477 0.002072921779595372
1.722092142828113477e-04 4.605922041145108 0.002072921779595372
2.023410400221654112e-04 5.1114334834401705 0.002072921779595372
2.384285794956825884e-04 5.672426068491977 0.002072921779595372
2.816184204337938177e-04 6.294988990221888 0.002072921779595372
3.332588300204817754e-04 6.985879746785249 0.002072921779595372
3.949280916823116557e-04 7.752597488629465 0.002072921779595372
4.684651654797621035e-04 8.60346441668451 0.002072921779595372
5.560005174074097393e-04 9.547716114208066 0.002072921779595372
6.599879962903667293e-04 10.59560179277617 0.002072921779595372
7.832344811254368568e-04 11.758495540521581 0.002072921779595372
9.289265946522243288e-04 13.049019780144016 0.002072921779595372
1.100652393935391826e-03 14.481182276745331 0.002072921779595372
1.302414283994451655e-03 16.070528182616385 0.002072921779595372
1.538629837794333165e-03 17.834308769319094 0.002072921779595372
1.814119165614589422e-03 19.791668678535572 0.002072921779595372
2.134071959715170587e-03 21.96385372416547 0.002072921779595372
2.503992260269004289e-03 24.37444150122222 0.002072921779595372
2.929617508798555616e-03 27.04959730463137 0.002072921779595372
3.416808591022142596e-03 30.01835813575592 0.002072921779595372
3.971408943105357754e-03 33.31294787934677 0.002072921779595372
4.599073166081357397e-03 36.96912707195032 0.002072921779595372
5.305067834556476125e-03 41.0265810582719 0.002072921779595372
6.094045422452934804e-03 45.52935074866948 0.002072921779595372
6.969802694896770102e-03 50.526310653356795 0.002072921779595372
7.935029131550652010e-03 56.07169938205458 0.002072921779595372
8.991058708753826151e-03 62.22570836730231 0.002072921779595372
1.013763806114018062e-02 69.0551352016233 0.002072921779595372
1.137272548394544641e-02 76.63410868007462 0.002072921779595372
1.269233656133366556e-02 85.04489341802686 0.002072921779595372
1.409044873716828669e-02 94.37878277775391 0.002072921779595372
1.555897931648756241e-02 104.73708979594508 0.002072921779595372
1.708784263509066648e-02 116.23224686798542 0.002072921779595372
1.866509434232313872e-02 128.9890261253308 0.002072921779595372
2.027716062828498200e-02 143.14589375234786 0.002072921779595372
2.190914696124064698e-02 158.85651294280527 0.002072921779595372
2.354521698423654372e-02 176.2914118095948 0.002072921779595372
2.516902254438313849e-02 195.63983435170647 0.002072921779595372
2.676416832214947861e-02 217.11179456945052 0.002072921779595372
2.831468480900460605e-02 240.9403560239527 0.002072921779595372
2.980548692744520306e-02 267.38416158399497 0.002072921779595372
3.122279523402952603e-02 296.73024081888724 0.002072921779595372
3.255449723407490698e-02 329.2971255097155 0.002072921779595372
3.379043477435336729e-02 365.43830709572546 0.002072921779595372
3.492260423916360851e-02 405.54607358408276 0.002072921779595372
3.594526723961084802e-02 450.05576757004974 0.002072921779595372
3.685497325825840692e-02 499.450511585514 0.002072921779595372
3.765050219709076273e-02 554.2664520663108 0.002072921779595372
3.833273857917952193e-02 615.0985788580505 0.002072921779595372
3.890449624579996046e-02 682.6071834272393 0.002072921779595372
3.937030567232501638e-02 757.525025877192 0.002072921779595372
3.973618541881065308e-02 840.6652885618333 0.002072921779595372
4.000940698975069543e-02 932.9304026284696 0.002072921779595372
4.019827170091607588e-02 1035.3218432956637 0.002072921779595372
4.031189681469654618e-02 1148.9510001873086 0.002072921779595372
4.036002399901620491e-02 1275.051240713013 0.002072921779595372
4.057776199039178633e-02 1414.991297434576 0.002072921779595372
4.161888705610636979e-02 1570.2901247293776 0.002072921779595372
4.261852464460021833e-02 1742.6333860096508 0.002072921779595372
4.359739971131806197e-02 1933.891750455232 0.002072921779595372
4.458498359130064898e-02 2146.141197858406 0.002072921779595372
4.554809944069722338e-02 2381.6855519761607 0.002072921779595372
4.649077040812921169e-02 2643.0814869741084 0.002072921779595372
4.743341644451118388e-02 2933.1662783900483 0.002072921779595372
4.838153139436151412e-02 3255.0885998350564 0.002072921779595372
4.933378052739224168e-02 3612.3426997094302 0.002072921779595372
5.029722715662245797e-02 4008.8063288984645 0.002072921779595372
5.127805084247007150e-02 4448.782831127585 0.002072921779595372
5.228142685085911123e-02 4937.047852839004 0.002072921779595372
5.331149461109748605e-02 5478.901179593945 0.002072921779595372
5.437138264540479493e-02 6080.224261649427 0.002072921779595372
5.546328061363334921e-02 6747.5440531107 0.002072921779595372
5.658851125641482793e-02 7488.10385759003 0.002072921779595372
5.774759662198922922e-02 8309.941949353404 0.002072921779595372
5.894029528026243497e-02 9221.97882333434 0.002072921779595372
6.016560742092549180e-02 10234.114021054527 0.002072921779595372
6.142587962637060389e-02 11357.333583431051 0.002072921779595372
6.273306765176389632e-02 12603.829296797274 0.002072921779595372
6.408077972069603501e-02 13987.131026472387 0.002072921779595372
6.545470245733003845e-02 15522.25357427048 0.002072921779595372
6.684791045861508685e-02 17225.859653987874 0.002072921779595372
6.825451439913898799e-02 19116.440753857038 0.002072921779595372
6.967018365535863900e-02 21214.51784910632 0.002072921779595372
7.108846426187249989e-02 23542.864143224204 0.002072921779595372
7.249979042741087898e-02 26126.752255633317 0.002072921779595372
7.390864214358275341e-02 28994.22853882881 0.002072921779595372
7.530269624681600049e-02 32176.417502507353 0.002072921779595372
7.667572185837154275e-02 35707.859649004626 0.002072921779595372
7.800453065809652420e-02 39626.88638701478 0.002072921779595372
7.929301134344711455e-02 43976.036093027215 0.002072921779595372
8.054207654105632885e-02 48802.515836544335 0.002072921779595372
8.174065596424287539e-02 54158.71378079476 0.002072921779595372
8.289316188288770038e-02 60102.76782070388 0.002072921779595372
8.399785185269180443e-02 66699.19663030129 0.002072921779595372
8.505937153363869740e-02 74019.59996915652 0.002072921779595372
8.608613595664024731e-02 82143.43584919439 0.002072921779595372
8.709020211825679869e-02 91158.88299750836 0.002072921779595372
8.808762268825560959e-02 101163.7979766207 0.002072921779595372
8.909866402792834816e-02 112266.77735108159 0.002072921779595372
9.014819502241322446e-02 124588.33642950082 0.002072921779595372
9.126583358862616624e-02 138262.2173764659 0.002072921779595372
9.248626543069336792e-02 153436.84089300132 0.002072921779595372
9.385429886492162310e-02 170276.91722258978 0.002072921779595372
9.545399587194895730e-02 188965.23396912115 0.002072921779595372
9.733685551623870447e-02 209704.64013232305 0.002072921779595372
9.956577943580621759e-02 232720.2478960412 0.002072921779595372
1.024267999716522159e-01 258261.87606826748 0.002072921779595372
1.064027605185532827e-01 286606.7616948256 0.002072921779595372
1.116104755565143214e-01 318062.5692794119 0.002072921779595372
1.177777433972899274e-01 352970.73027306574 0.002072921779595372
1.249049113998772914e-01 391710.1490809261 0.002072921779595372
1.332097696875294279e-01 434701.3158125035 0.002072921779595372
1.428333026814815887e-01 482410.8704165374 0.002072921779595372
1.540756514073606531e-01 535356.6677410719 0.002072921779595372
1.666457120357712485e-01 594113.3984965039 0.002072921779595372
1.805772948259300459e-01 659318.8271333541 0.002072921779595372
1.958792840304854621e-01 731680.7143427207 0.002072921779595372
2.125304579903380675e-01 811984.4993184009 0.002072921779595372
2.374202135704215344e-01 901101.8251665037 0.002072921779595372
2.671436364522410956e-01 1000000.0 0.002072921779595372
2.128655467032663680e-06 0.001 0.002300430119772917
2.329174667324665379e-06 0.0011097524964120721 0.002300430119772917
2.547249489406111424e-06 0.0012315506032928262 0.002300430119772917
2.777070166625618156e-06 0.001366716356462006 0.002300430119772917
3.025103542263168465e-06 0.0015167168884709225 0.002300430119772917
3.290018342240116572e-06 0.0016831803533309566 0.002300430119772917
3.566869640411531044e-06 0.0018679135990207828 0.002300430119772917
3.870341885772633202e-06 0.002072921779595372 0.002300430119772917
4.191152580163586766e-06 0.002300430119772917 0.002300430119772917
4.517185992379582289e-06 0.0025529080682395165 0.002300430119772917
4.869505009485923730e-06 0.002833096101839324 0.002300430119772917
5.236425407619419002e-06 0.0031440354715915 0.002300430119772917
5.613407329836636593e-06 0.0034891012134067737 0.002300430119772917
6.007822342378063248e-06 0.003872038781812557 0.002300430119772917
6.409306146773510321e-06 0.004297004704320844 0.002300430119772917
6.826805408715064091e-06 0.004768611697714469 0.002300430119772917
7.249207464163939792e-06 0.005291978735958442 0.002300430119772917
7.678757722747446245e-06 0.005872786613189483 0.002300430119772917
8.111763429429686469e-06 0.00651733960488242 0.002300430119772917
8.544680204791114676e-06 0.007232633896483534 0.002300430119772917
8.979229400790110074e-06 0.008026433522257174 0.002300430119772917
9.409823035350049826e-06 0.00890735463861044 0.002300430119772917
9.837578302893003871e-06 0.009884959046625586 0.002300430119772917
1.025339786893108937e-05 0.010969857978923836 0.002300430119772917
1.066793223615188191e-05 0.012173827277396614 0.002300430119772917
1.106971752834918439e-05 0.013509935211980273 0.002300430119772917
1.145890444748023912e-05 0.014992684327860457 0.002300430119772917
1.183575448537593037e-05 0.01663816886076129 0.002300430119772917
1.220240605777979854e-05 0.018464249428955443 0.002300430119772917
1.255519679788373214e-05 0.020490746898158472 0.002300430119772917
1.288963954004307171e-05 0.022739657523579287 0.002300430119772917
1.321034616820088587e-05 0.02523539170434766 0.002300430119772917
1.352081012317635796e-05 0.02800503894183631 0.002300430119772917
1.381497724581305529e-05 0.03107866187782014 0.002300430119772917
1.409685136934177924e-05 0.03448962260405758 0.002300430119772917
1.436674462279442828e-05 0.038274944785163134 0.002300430119772917
1.462504775642162141e-05 0.04247571552536898 0.002300430119772917
1.487460865253654233e-05 0.047137531341167244 0.002300430119772917
1.511511413821565180e-05 0.05231099308056263 0.002300430119772917
1.534929232608691919e-05 0.05805225516094899 0.002300430119772917
1.557729676741188390e-05 0.06442363508721373 0.002300430119772917
1.580208552226729614e-05 0.07149428986597581 0.002300430119772917
1.602505418486730322e-05 0.07934096665797492 0.002300430119772917
1.624805500568335872e-05 0.08804883581643465 0.002300430119772917
1.647289313365122164e-05 0.09771241535346502 0.002300430119772917
1.670415007647204706e-05 0.1084365968689611 0.002300430119772917
1.694231396059124023e-05 0.12033778407775893 0.002300430119772917
1.719017831709715487e-05 0.13354515629298988 0.002300430119772917
1.745239462890295191e-05 0.14820207057988585 0.002300430119772917
1.773107521623721352e-05 0.16446761779946645 0.002300430119772917
1.802998208384099410e-05 0.18251834943190443 0.002300430119772917
1.835427519515454422e-05 0.20255019392306664 0.002300430119772917
1.870806706516382119e-05 0.22478058335487253 0.002300430119772917
1.909644925107473781e-05 0.24945081352303167 0.002300430119772917
1.952595901962865727e-05 0.27682866303920667 0.002300430119772917
2.000351834441444691e-05 0.3072112998861759 0.002300430119772917
2.053753795017169962e-05 0.34092850697468147 0.002300430119772917
2.113739449020405741e-05 0.3783462617131929 0.002300430119772917
2.181464350854818381e-05 0.419870708444391 0.002300430119772917
2.258250335683332805e-05 0.4659525668664682 0.002300430119772917
2.345692265902860003e-05 0.517092024289676 0.002300430119772917
2.445695850961536515e-05 0.5738441648302398 0.002300430119772917
2.560521072249707854e-05 0.6368249944718586 0.002300430119772917
2.692951585691005746e-05 0.7067181273927491 0.002300430119772917
2.846252374560294079e-05 0.7842822061337682 0.002300430119772917
3.024388018905849128e-05 0.8703591361485166 0.002300430119772917
3.232193382771046886e-05 0.9658832241158708 0.002300430119772917
3.475404387483631307e-05 1.0718913192051276 0.002300430119772917
3.761016559556953155e-05 1.1895340673703196 0.002300430119772917
4.097477110059309760e-05 1.3200884008314182 0.002300430119772917
4.494935637712239873e-05 1.4649713983072863 0.002300430119772917
4.965694875942519706e-05 1.625755666443795 0.002300430119772917
5.524608076255673676e-05 1.8041864093920719 0.002300430119772917
6.189512701864926354e-05 2.0022003718155843 0.002300430119772917
6.981989543621933028e-05 2.2219468609395236 0.002300430119772917
7.927962440195936112e-05 2.4658110758226037 0.002300430119772917
9.058627492409420832e-05 2.736439997074672 0.002300430119772917
1.041145587860129845e-04 3.0367711180354604 0.002300430119772917
1.203138152541540732e-04 3.370064329271928 0.002300430119772917
1.397214990092383489e-04 3.739937302478798 0.002300430119772917
1.629800274356035003e-04 4.150404757850477 0.002300430119772917
1.908543614835937492e-04 4.605922041145108 0.002300430119772917
2.242537094369549786e-04 5.1114334834401705 0.002300430119772917
2.642549759888082259e-04 5.672426068491977 0.002300430119772917
3.121294175998606899e-04 6.294988990221888 0.002300430119772917
3.693718232763354078e-04 6.985879746785249 0.002300430119772917
4.377320426508410594e-04 7.752597488629465 0.002300430119772917
5.192489207979998460e-04 8.60346441668451 0.002300430119772917
6.162846242144348445e-04 9.547716114208066 0.002300430119772917
7.315597333406898299e-04 10.59560179277617 0.002300430119772917
8.681865152420416981e-04 11.758495540521581 0.002300430119772917
1.029698551927974793e-03 13.049019780144016 0.002300430119772917
1.220074446391101628e-03 14.481182276745331 0.002300430119772917
1.443752260808428859e-03 16.070528182616385 0.002300430119772917
1.705631371030313448e-03 17.834308769319094 0.002300430119772917
2.011057293445107311e-03 19.791668678535572 0.002300430119772917
2.365785704644333357e-03 21.96385372416547 0.002300430119772917
2.775921650960337054e-03 24.37444150122222 0.002300430119772917
3.247829495000454942e-03 27.04959730463137 0.002300430119772917
3.788010935321396797e-03 30.01835813575592 0.002300430119772917
4.402949386841431903e-03 33.31294787934677 0.002300430119772917
5.098919878123979281e-03 36.96912707195032 0.002300430119772917
5.881766709223593993e-03 41.0265810582719 0.002300430119772917
6.756655990333433615e-03 45.52935074866948 0.002300430119772917
7.727804603568783071e-03 50.526310653356795 0.002300430119772917
8.798202448094562950e-03 56.07169938205458 0.002300430119772917
9.969337200644743865e-03 62.22570836730231 0.002300430119772917
1.124093624964976612e-02 69.0551352016233 0.002300430119772917
1.261074462369578264e-02 76.63410868007462 0.002300430119772917
1.407435212271784114e-02 85.04489341802686 0.002300430119772917
1.562508880543972412e-02 94.37878277775391 0.002300430119772917
1.725399819100949597e-02 104.73708979594508 0.002300430119772917
1.894990202141023927e-02 116.23224686798542 0.002300430119772917
2.069955889637611554e-02 128.9890261253308 0.002300430119772917
2.248791850634881268e-02 143.14589375234786 0.002300430119772917
2.429846379304486520e-02 158.85651294280527 0.002300430119772917
2.611363027063655362e-02 176.2914118095948 0.002300430119772917
2.791528400271892779e-02 195.63983435170647 0.002300430119772917
2.968523597214982324e-02 217.11179456945052 0.002300430119772917
3.140576696063512169e-02 240.9403560239527 0.002300430119772917
3.306013700532715177e-02 267.38416158399497 0.002300430119772917
3.463305182816866362e-02 296.73024081888724 0.002300430119772917
3.611106535052351768e-02 329.2971255097155 0.002300430119772917
3.748289755898726039e-02 365.43830709572546 0.002300430119772917
3.873965792679947423e-02 405.54607358408276 0.002300430119772917
3.987496887517419375e-02 450.05576757004974 0.002300430119772917
4.088499038048151041e-02 499.450511585514 0.002300430119772917
4.176835691347163815e-02 554.2664520663108 0.002300430119772917
4.252603952617756145e-02 615.0985788580505 0.002300430119772917
4.316114943155053424e-02 682.6071834272393 0.002300430119772917
4.367870399729657793e-02 757.525025877192 0.002300430119772917
4.408537235799873943e-02 840.6652885618333 0.002300430119772917
4.438921573389566222e-02 932.9304026284696 0.002300430119772917
4.459943738963970117e-02 1035.3218432956637 0.002300430119772917
4.472614762106136288e-02 1148.9510001873086 0.002300430119772917
4.478015178900074389e-02 1275.051240713013 0.002300430119772917
4.502089109320540211e-02 1414.991297434576 0.002300430119772917
4.617637118271575303e-02 1570.2901247293776 0.002300430119772917
4.728581064849124438e-02 1742.6333860096508 0.002300430119772917
4.837219681951844541e-02 1933.891750455232 0.002300430119772917
4.946802671468626678e-02 2146.141197858406 0.002300430119772917
5.053689281176142883e-02 2381.6855519761607 0.002300430119772917
5.158304268863332653e-02 2643.0814869741084 0.002300430119772917
5.262874490249976056e-02 2933.1662783900483 0.002300430119772917
5.368080285164651688e-02 3255.0885998350564 0.002300430119772917
5.473739392420823996e-02 3612.3426997094302 0.002300430119772917
5.580634860356475241e-02 4008.8063288984645 0.002300430119772917
5.689451649050717569e-02 4448.782831127585 0.002300430119772917
5.800763298321994638e-02 4937.047852839004 0.002300430119772917
5.915028051423475847e-02 5478.901179593945 0.002300430119772917
6.032592161157565580e-02 6080.224261649427 0.002300430119772917
6.153697286600669225e-02 6747.5440531107 0.002300430119772917
6.278488859777479891e-02 7488.10385759003 0.002300430119772917
6.407023089712210462e-02 8309.941949353404 0.002300430119772917
6.539271087618238332e-02 9221.97882333434 0.002300430119772917
6.675119961569504767e-02 10234.114021054527 0.002300430119772917
6.814827735056340485e-02 11357.333583431051 0.002300430119772917
6.959719555170691685e-02 12603.829296797274 0.002300430119772917
7.109078086704055666e-02 13987.131026472387 0.002300430119772917
7.261313929676375956e-02 15522.25357427048 0.002300430119772917
7.415655512975671826e-02 17225.859653987874 0.002300430119772917
7.571445461247257314e-02 19116.440753857038 0.002300430119772917
7.728199075162654752e-02 21214.51784910632 0.002300430119772917
7.885196320040736839e-02 23542.864143224204 0.002300430119772917
8.041370825837242109e-02 26126.752255633317 0.002300430119772917
8.197216139485727360e-02 28994.22853882881 0.002300430119772917
8.351361564236772783e-02 32176.417502507353 0.002300430119772917
8.503113028854833444e-02 35707.859649004626 0.002300430119772917
8.649877954849506667e-02 39626.88638701478 0.002300430119772917
8.792104676375622763e-02 43976.036093027215 0.002300430119772917
8.929874759394249017e-02 48802.515836544335 0.002300430119772917
9.061964152235375825e-02 54158.71378079476 0.002300430119772917
9.188838891636415263e-02 60102.76782070388 0.002300430119772917
9.310301063272978517e-02 66699.19663030129 0.002300430119772917
9.426852892488048197e-02 74019.59996915652 0.002300430119772917
9.539408832407240968e-02 82143.43584919439 0.002300430119772917
9.649287633398243025e-02 91158.88299750836 0.002300430119772917
9.758241480833766690e-02 101163.7979766207 0.002300430119772917
9.868485951121939992e-02 112266.77735108159 0.002300430119772917
9.982738447265764037e-02 124588.33642950082 0.002300430119772917
1.010423247649389900e-01 138262.2173764659 0.002300430119772917
1.023675178752524867e-01 153436.84089300132 0.002300430119772917
1.038512416444000303e-01 170276.91722258978 0.002300430119772917
1.055859010782049801e-01 188965.23396912115 0.002300430119772917
1.076284577549276866e-01 209704.64013232305 0.002300430119772917
1.100448530900707683e-01 232720.2478960412 0.002300430119772917
1.131423996947780591e-01 258261.87606826748 0.002300430119772917
1.174612850529824226e-01 286606.7616948256 0.002300430119772917
1.231249434476784366e-01 318062.5692794119 0.002300430119772917
1.298367758785780868e-01 352970.73027306574 0.002300430119772917
1.375865024747174037e-01 391710.1490809261 0.002300430119772917
1.466078842897061418e-01 434701.3158125035 0.002300430119772917
1.570392347615327810e-01 482410.8704165374 0.002300430119772917
1.692308644389654837e-01 535356.6677410719 0.002300430119772917
1.828416242229725097e-01 594113.3984965039 0.002300430119772917
1.979011762544266584e-01 659318.8271333541 0.002300430119772917
2.144107804915677817e-01 731680.7143427207 0.002300430119772917
2.323380166086674303e-01 811984.4993184009 0.002300430119772917
2.586123337860229410e-01 901101.8251665037 0.002300430119772917
2.905514142978715686e-01 1000000.0 0.002300430119772917
2.156911434522810569e-06 0.001 0.0025529080682395165
2.360782145252157731e-06 0.0011097524964120721 0.0025529080682395165
2.585860577789357756e-06 0.0012315506032928262 0.0025529080682395165
2.824983943394448359e-06 0.001366716356462006 0.0025529080682395165
3.080624717797899926e-06 0.0015167168884709225 0.0025529080682395165
3.356922833102162046e-06 0.0016831803533309566 0.0025529080682395165
3.648361162863209602e-06 0.0018679135990207828 0.0025529080682395165
3.963439801490452292e-06 0.002072921779595372 0.0025529080682395165
4.287661864928402518e-06 0.002300430119772917 0.0025529080682395165
4.641404731692898838e-06 0.0025529080682395165 0.0025529080682395165
5.010920929706477744e-06 0.002833096101839324 0.0025529080682395165
5.400305140485688057e-06 0.0031440354715915 0.0025529080682395165
5.805552161685383009e-06 0.0034891012134067737 0.0025529080682395165
6.226789861786190359e-06 0.003872038781812557 0.0025529080682395165
6.666713930477746462e-06 0.004297004704320844 0.0025529080682395165
7.113777263418881273e-06 0.004768611697714469 0.0025529080682395165
7.572747746808584130e-06 0.005291978735958442 0.0025529080682395165
8.043504260569710908e-06 0.005872786613189483 0.0025529080682395165
8.519362237410595234e-06 0.00651733960488242 0.0025529080682395165
8.996954111979908365e-06 0.007232633896483534 0.0025529080682395165
9.482361776668103470e-06 0.008026433522257174 0.0025529080682395165
9.964291406586576241e-06 0.00890735463861044 0.0025529080682395165
1.044340789776102691e-05 0.009884959046625586 0.0025529080682395165
1.091529473486714583e-05 0.010969857978923836 0.0025529080682395165
1.138174926666799178e-05 0.012173827277396614 0.0025529080682395165
1.184108694092597098e-05 0.013509935211980273 0.0025529080682395165
1.228672896604524752e-05 0.014992684327860457 0.0025529080682395165
1.272145810294612811e-05 0.01663816886076129 0.0025529080682395165
1.314329671602874868e-05 0.018464249428955443 0.0025529080682395165
1.354913386392624760e-05 0.020490746898158472 0.0025529080682395165
1.393995564243466191e-05 0.022739657523579287 0.0025529080682395165
1.431623879851921231e-05 0.02523539170434766 0.0025529080682395165
1.467564383383398506e-05 0.02800503894183631 0.0025529080682395165
1.502136485562126983e-05 0.03107866187782014 0.0025529080682395165
1.535284009429312651e-05 0.03448962260405758 0.0025529080682395165
1.567004756919157765e-05 0.038274944785163134 0.0025529080682395165
1.597404208184875109e-05 0.04247571552536898 0.0025529080682395165
1.626530863749459422e-05 0.047137531341167244 0.0025529080682395165
1.654835375636665282e-05 0.05231099308056263 0.0025529080682395165
1.682252154232604573e-05 0.05805225516094899 0.0025529080682395165
1.709038743073418637e-05 0.06442363508721373 0.0025529080682395165
1.735273443550707244e-05 0.07149428986597581 0.0025529080682395165
1.761273800009020450e-05 0.07934096665797492 0.0025529080682395165
1.787075007354074044e-05 0.08804883581643465 0.0025529080682395165
1.813229806943618692e-05 0.09771241535346502 0.0025529080682395165
1.839761289670472551e-05 0.1084365968689611 0.0025529080682395165
1.867112633306456209e-05 0.12033778407775893 0.0025529080682395165
1.895528419440005246e-05 0.13354515629298988 0.0025529080682395165
1.925376652552494847e-05 0.14820207057988585 0.0025529080682395165
1.956958247002149002e-05 0.16446761779946645 0.0025529080682395165
1.990788558933154705e-05 0.18251834943190443 0.0025529080682395165
2.027301788857054890e-05 0.20255019392306664 0.0025529080682395165
2.067059722444352765e-05 0.22478058335487253 0.0025529080682395165
2.110582542463372921e-05 0.24945081352303167 0.0025529080682395165
2.158649164577728825e-05 0.27682866303920667 0.0025529080682395165
2.212011385885720609e-05 0.3072112998861759 0.0025529080682395165
2.271530426726422127e-05 0.34092850697468147 0.0025529080682395165
2.338326797209627428e-05 0.3783462617131929 0.0025529080682395165
2.413669860135538112e-05 0.419870708444391 0.0025529080682395165
2.499021754487692489e-05 0.4659525668664682 0.0025529080682395165
2.596141928057803456e-05 0.517092024289676 0.0025529080682395165
2.707155046607290648e-05 0.5738441648302398 0.0025529080682395165
2.834604454049946182e-05 0.6368249944718586 0.0025529080682395165
2.981514410737508589e-05 0.7067181273927491 0.0025529080682395165
3.151516439226905645e-05 0.7842822061337682 0.0025529080682395165
3.349046278202954841e-05 0.8703591361485166 0.0025529080682395165
3.579415967198657335e-05 0.9658832241158708 0.0025529080682395165
3.849026943963570877e-05 1.0718913192051276 0.0025529080682395165
4.165606699722272015e-05 1.1895340673703196 0.0025529080682395165
4.538489775355611735e-05 1.3200884008314182 0.0025529080682395165
4.979005303759751670e-05 1.4649713983072863 0.0025529080682395165
5.500725459859380484e-05 1.625755666443795 0.0025529080682395165
6.120103984729991073e-05 1.8041864093920719 0.0025529080682395165
6.856968273263297476e-05 2.0022003718155843 0.0025529080682395165
7.735196912348402999e-05 2.2219468609395236 0.0025529080682395165
8.783514852465325784e-05 2.4658110758226037 0.0025529080682395165
1.003653626238474727e-04 2.736439997074672 0.0025529080682395165
1.153577587228722358e-04 3.0367711180354604 0.0025529080682395165
1.333103367011560878e-04 3.370064329271928 0.0025529080682395165
1.548189040421393066e-04 3.739937302478798 0.0025529080682395165
1.805954092563601934e-04 4.150404757850477 0.0025529080682395165
2.114878252535286568e-04 4.605922041145108 0.0025529080682395165
2.485042565167059660e-04 5.1114334834401705 0.0025529080682395165
2.928380184004828694e-04 5.672426068491977 0.0025529080682395165
3.458986101114548749e-04 6.294988990221888 0.0025529080682395165
4.093429309922442735e-04 6.985879746785249 0.0025529080682395165
4.851108870315412320e-04 7.752597488629465 0.0025529080682395165
5.754626554253496279e-04 8.60346441668451 0.0025529080682395165
6.830168006894964160e-04 9.547716114208066 0.0025529080682395165
8.107897617290349022e-04 10.59560179277617 0.0025529080682395165
9.622319682494934103e-04 11.758495540521581 0.0025529080682395165
1.141261167126297361e-03 13.049019780144016 0.0025529080682395165
1.352288959806959056e-03 14.481182276745331 0.0025529080682395165
1.600236132294755118e-03 16.070528182616385 0.0025529080682395165
1.890535673532738525e-03 17.834308769319094 0.0025529080682395165
2.229115370448400083e-03 19.791668678535572 0.0025529080682395165
2.622358463086791117e-03 21.96385372416547 0.0025529080682395165
3.077036044756628532e-03 24.37444150122222 0.0025529080682395165
3.600207576469100119e-03 27.04959730463137 0.0025529080682395165
4.199085540298746685e-03 30.01835813575592 0.0025529080682395165
4.880862895644036935e-03 33.31294787934677 0.0025529080682395165
5.652502787534230758e-03 36.96912707195032 0.0025529080682395165
6.520492328809990648e-03 41.0265810582719 0.0025529080682395165
7.490566436857601026e-03 45.52935074866948 0.0025529080682395165
8.567409703312874741e-03 50.526310653356795 0.0025529080682395165
9.754346752677412261e-03 56.07169938205458 0.0025529080682395165
1.105303719009896601e-02 62.22570836730231 0.0025529080682395165
1.246318930795749756e-02 69.0551352016233 0.0025529080682395165
1.398231335949818785e-02 76.63410868007462 0.0025529080682395165
1.560553018367991963e-02 85.04489341802686 0.0025529080682395165
1.732545342563926449e-02 94.37878277775391 0.0025529080682395165
1.913216076399981008e-02 104.73708979594508 0.0025529080682395165
2.101326436695305500e-02 116.23224686798542 0.0025529080682395165
2.295408703439040174e-02 128.9890261253308 0.0025529080682395165
2.493794245560259845e-02 143.14589375234786 0.0025529080682395165
2.694651566603597712e-02 158.85651294280527 0.0025529080682395165
2.896032731800908880e-02 176.2914118095948 0.0025529080682395165
3.095926320947491733e-02 195.63983435170647 0.0025529080682395165
3.292314519658171706e-02 217.11179456945052 0.0025529080682395165
3.483231310674236164e-02 240.9403560239527 0.0025529080682395165
3.666819017325684965e-02 267.38416158399497 0.0025529080682395165
3.841380128956258660e-02 296.73024081888724 0.0025529080682395165
4.005421864087047729e-02 329.2971255097155 0.0025529080682395165
4.157691620835892582e-02 365.43830709572546 0.0025529080682395165
4.297201739542078069e-02 405.54607358408276 0.0025529080682395165
4.423243232682735199e-02 450.05576757004974 0.0025529080682395165
4.535388671521431436e-02 499.450511585514 0.0025529080682395165
4.633485161979297023e-02 554.2664520663108 0.0025529080682395165
4.717639043073239280e-02 615.0985788580505 0.0025529080682395165
4.788194287484171668e-02 682.6071834272393 0.0025529080682395165
4.845706391200328700e-02 757.525025877192 0.0025529080682395165
4.890914239986509510e-02 840.6652885618333 0.0025529080682395165
4.924711297686237832e-02 932.9304026284696 0.0025529080682395165
4.948117930963023825e-02 1035.3218432956637 0.0025529080682395165
4.962255227140234537e-02 1148.9510001873086 0.0025529080682395165
4.968321401018618161e-02 1275.051240713013 0.0025529080682395165
4.994927173282055766e-02 1414.991297434576 0.0025529080682395165
5.123167670682393648e-02 1570.2901247293776 0.0025529080682395165
5.246298938275647389e-02 1742.6333860096508 0.0025529080682395165
5.366870320479007195e-02 1933.891750455232 0.0025529080682395165
5.488462539059871248e-02 2146.141197858406 0.0025529080682395165
5.607085859554083312e-02 2381.6855519761607 0.0025529080682395165
5.723184791024142626e-02 2643.0814869741084 0.0025529080682395165
5.839182576851161682e-02 2933.1662783900483 0.0025529080682395165
5.955920697544855869e-02 3255.0885998350564 0.0025529080682395165
6.073155263687592120e-02 3612.3426997094302 0.0025529080682395165
6.191754160349837582e-02 4008.8063288984645 0.0025529080682395165
6.312476481476868295e-02 4448.782831127585 0.0025529080682395165
6.435957689855371922e-02 4937.047852839004 0.0025529080682395165
6.562705158090365032e-02 5478.901179593945 0.0025529080682395165
6.693101782713350989e-02 6080.224261649427 0.0025529080682395165
6.827414220508816467e-02 6747.5440531107 0.0025529080682395165
6.965802080342432812e-02 7488.10385759003 0.0025529080682395165
7.108325801503011243e-02 8309.941949353404 0.0025529080682395165
7.254950759809929151e-02 9221.97882333434 0.0025529080682395165
7.405548838658271293e-02 10234.114021054527 0.0025529080682395165
7.560403967767002908e-02 11357.333583431051 0.0025529080682395165
7.720984499108188293e-02 12603.829296797274 0.0025529080682395165
7.886484640527760548e-02 13987.131026472387 0.0025529080682395165
8.055139355194879114e-02 15522.25357427048 0.0025529080682395165
8.226088543111835516e-02 17225.859653987874 0.0025529080682395165
8.398597983470287853e-02 19116.440753857038 0.0025529080682395165
8.572125294470565871e-02 21214.51784910632 0.0025529080682395165
8.745865985208178817e-02 23542.864143224204 0.0025529080682395165
8.918631401093386757e-02 26126.752255633317 0.0025529080682395165
9.090964648858211594e-02 28994.22853882881 0.0025529080682395165
9.261340740125154070e-02 32176.417502507353 0.0025529080682395165
9.428985949534725297e-02 35707.859649004626 0.0025529080682395165
9.591000793638067290e-02 39626.88638701478 0.0025529080682395165
9.747901618520310452e-02 43976.036093027215 0.0025529080682395165
9.899756309373416996e-02 48802.515836544335 0.0025529080682395165
1.004521240312534897e-01 54158.71378079476 0.0025529080682395165
1.018475636624485425e-01 60102.76782070388 0.0025529080682395165
1.031816462079004765e-01 66699.19663030129 0.0025529080682395165
1.044597620244314545e-01 74019.59996915652 0.0025529080682395165
1.056918680890768236e-01 82143.43584919439 0.0025529080682395165
1.068923283836683974e-01 91158.88299750836 0.0025529080682395165
1.080802493787533652e-01 101163.7979766207 0.0025529080682395165
1.092798149809970781e-01 112266.77735108159 0.0025529080682395165
1.105206385846139450e-01 124588.33642950082 0.0025529080682395165
1.118379867584294168e-01 138262.2173764659 0.0025529080682395165
1.132730679089464371e-01 153436.84089300132 0.0025529080682395165
1.148776878635087428e-01 170276.91722258978 0.0025529080682395165
1.167533336782952125e-01 188965.23396912115 0.0025529080682395165
1.189630155082272989e-01 209704.64013232305 0.0025529080682395165
1.215752313449500327e-01 232720.2478960412 0.0025529080682395165
1.249187233177293799e-01 258261.87606826748 0.0025529080682395165
1.295984272026818596e-01 286606.7616948256 0.0025529080682395165
1.357436708950712223e-01 318062.5692794119 0.0025529080682395165
1.430322712434578536e-01 352970.73027306574 0.0025529080682395165
1.514400025281044948e-01 391710.1490809261 0.0025529080682395165
1.612164602845663486e-01 434701.3158125035 0.0025529080682395165
1.724937856693118388e-01 482410.8704165374 0.0025529080682395165
1.856817172711697772e-01 535356.6677410719 0.0025529080682395165
2.003803953476386568e-01 594113.3984965039 0.0025529080682395165
2.166133327094852123e-01 659318.8271333541 0.0025529080682395165
2.343717660862670027e-01 731680.7143427207 0.0025529080682395165
2.536101396932257668e-01 811984.4993184009 0.0025529080682395165
2.811676693784295744e-01 901101.8251665037 0.0025529080682395165
3.153754376566840212e-01 1000000.0 0.0025529080682395165
2.183474859569500802e-06 0.001 0.002833096101839324
2.390740510962067674e-06 0.0011097524964120721 0.002833096101839324
2.621661922275945092e-06 0.0012315506032928262 0.002833096101839324
2.866988335695086215e-06 0.001366716356462006 0.002833096101839324
3.129779634935423913e-06 0.0015167168884709225 0.002833096101839324
3.415176125269339998e-06 0.0016831803533309566 0.002833096101839324
3.717587357553428431e-06 0.0018679135990207828 0.002833096101839324
4.048538928399376925e-06 0.002072921779595372 0.002833096101839324
4.393787722638251509e-06 0.002300430119772917 0.002833096101839324
4.761824597697797659e-06 0.0025529080682395165 0.002833096101839324
5.152804187024538622e-06 0.002833096101839324 0.002833096101839324
5.562756023984942355e-06 0.0031440354715915 0.002833096101839324
5.990947598034123328e-06 0.0034891012134067737 0.002833096101839324
6.439303043561181817e-06 0.003872038781812557 0.002833096101839324
6.909939507142317588e-06 0.004297004704320844 0.002833096101839324
7.392659719675109463e-06 0.004768611697714469 0.002833096101839324
7.892324301183346817e-06 0.005291978735958442 0.002833096101839324
8.401505127253951926e-06 0.005872786613189483 0.002833096101839324
8.924462340812200446e-06 0.00651733960488242 0.002833096101839324
9.451854791613025793e-06 0.007232633896483534 0.002833096101839324
9.985169816723508767e-06 0.008026433522257174 0.002833096101839324
1.052271997039244083e-05 0.00890735463861044 0.002833096101839324
1.105772022748937733e-05 0.009884959046625586 0.002833096101839324
1.158814887825949248e-05 0.010969857978923836 0.002833096101839324
1.211308897663800379e-05 0.012173827277396614 0.002833096101839324
1.263526759213482153e-05 0.013509935211980273 0.002833096101839324
1.314442023413822330e-05 0.014992684327860457 0.002833096101839324
1.363805809509769768e-05 0.01663816886076129 0.002833096101839324
1.412432993394767621e-05 0.018464249428955443 0.002833096101839324
1.459247192321525008e-05 0.020490746898158472 0.002833096101839324
1.504545895559626425e-05 0.022739657523579287 0.002833096101839324
1.548294056220119488e-05 0.02523539170434766 0.002833096101839324
1.590297272964376929e-05 0.02800503894183631 0.002833096101839324
1.630620577741146397e-05 0.03107866187782014 0.002833096101839324
1.669228638774788954e-05 0.03448962260405758 0.002833096101839324
1.706405754468168784e-05 0.038274944785163134 0.002833096101839324
1.742001546218637737e-05 0.04247571552536898 0.002833096101839324
1.776423835749103370e-05 0.047137531341167244 0.002833096101839324
1.809668996517998498e-05 0.05231099308056263 0.002833096101839324
1.841719312160811499e-05 0.05805225516094899 0.002833096101839324
1.872873677280008860e-05 0.06442363508721373 0.002833096101839324
1.903648419755023423e-05 0.07149428986597581 0.002833096101839324
1.933873096891460894e-05 0.07934096665797492 0.002833096101839324
1.964005973897018780e-05 0.08804883581643465 0.002833096101839324
1.994245535093311023e-05 0.09771241535346502 0.002833096101839324
2.024827937366618230e-05 0.1084365968689611 0.002833096101839324
2.056262594982226599e-05 0.12033778407775893 0.002833096101839324
2.088805970182392271e-05 0.13354515629298988 0.002833096101839324
2.122783650442463258e-05 0.14820207057988585 0.002833096101839324
2.158646388666424619e-05 0.16446761779946645 0.002833096101839324
2.196952812958432501e-05 0.18251834943190443 0.002833096101839324
2.238173775305356169e-05 0.20255019392306664 0.002833096101839324
2.282881103519686589e-05 0.22478058335487253 0.002833096101839324
2.331726316140781674e-05 0.24945081352303167 0.002833096101839324
2.385503621409461078e-05 0.27682866303920667 0.002833096101839324
2.445073461495146189e-05 0.3072112998861759 0.002833096101839324
2.511513251056216717e-05 0.34092850697468147 0.002833096101839324
2.585923959494072744e-05 0.3783462617131929 0.002833096101839324
2.669739103827212487e-05 0.419870708444391 0.002833096101839324
2.764617552656156341e-05 0.4659525668664682 0.002833096101839324
2.872522337574508962e-05 0.517092024289676 0.002833096101839324
2.995784684196645920e-05 0.5738441648302398 0.002833096101839324
3.137179873425518384e-05 0.6368249944718586 0.002833096101839324
3.300183906991022316e-05 0.7067181273927491 0.002833096101839324
3.488705201231608483e-05 0.7842822061337682 0.002833096101839324
3.707715369877110837e-05 0.8703591361485166 0.002833096101839324
3.963080677006654279e-05 0.9658832241158708 0.002833096101839324
4.261889817149534630e-05 1.0718913192051276 0.002833096101839324
4.612732862339866943e-05 1.1895340673703196 0.002833096101839324
5.025958952417717006e-05 1.3200884008314182 0.002833096101839324
5.514091629671854470e-05 1.4649713983072863 0.002833096101839324
6.092211962353089949e-05 1.625755666443795 0.002833096101839324
6.778508531415309690e-05 1.8041864093920719 0.002833096101839324
7.594971500035491694e-05 2.0022003718155843 0.002833096101839324
8.568069754226446152e-05 2.2219468609395236 0.002833096101839324
9.729672201767424356e-05 2.4658110758226037 0.002833096101839324
1.111807469778847417e-04 2.736439997074672 0.002833096101839324
1.277931837489713755e-04 3.0367711180354604 0.002833096101839324
1.476857381338917568e-04 3.370064329271928 0.002833096101839324
1.715192620629526869e-04 3.739937302478798 0.002833096101839324
2.000822835048723827e-04 4.150404757850477 0.002833096101839324
2.343148655047586353e-04 4.605922041145108 0.002833096101839324
2.753339362311540191e-04 5.1114334834401705 0.002833096101839324
3.244628322032299100e-04 5.672426068491977 0.002833096101839324
3.832631568756524488e-04 6.294988990221888 0.002833096101839324
4.535717543950720169e-04 6.985879746785249 0.002833096101839324
5.375386938624587569e-04 7.752597488629465 0.002833096101839324
6.376692996147915234e-04 8.60346441668451 0.002833096101839324
7.568665261668359318e-04 9.547716114208066 0.002833096101839324
8.984739017755252397e-04 10.59560179277617 0.002833096101839324
1.066316626326720184e-03 11.758495540521581 0.002833096101839324
1.264737997243818059e-03 13.049019780144016 0.002833096101839324
1.498628822654537703e-03 14.481182276745331 0.002833096101839324
1.773445235060711576e-03 16.070528182616385 0.002833096101839324
2.095210938703398560e-03 17.834308769319094 0.002833096101839324
2.470499331597886868e-03 19.791668678535572 0.002833096101839324
2.906388807099468188e-03 21.96385372416547 0.002833096101839324
3.410388916175355074e-03 24.37444150122222 0.002833096101839324
3.990329590388870529e-03 27.04959730463137 0.002833096101839324
4.654211352805605155e-03 30.01835813575592 0.002833096101839324
5.410014646864096458e-03 33.31294787934677 0.002833096101839324
6.265465783096313065e-03 36.96912707195032 0.002833096101839324
7.227764656325987719e-03 41.0265810582719 0.002833096101839324
8.303279427061785456e-03 45.52935074866948 0.002833096101839324
9.497213752340607357e-03 50.526310653356795 0.002833096101839324
1.081326548253118414e-02 56.07169938205458 0.002833096101839324
1.225328675592892227e-02 62.22570836730231 0.002833096101839324
1.381696762966772712e-02 69.0551352016233 0.002833096101839324
1.550156084059844085e-02 76.63410868007462 0.002833096101839324
1.730166937653761575e-02 85.04489341802686 0.002833096101839324
1.920911614514842630e-02 94.37878277775391 0.002833096101839324
2.121291052419009907e-02 104.73708979594508 0.002833096101839324
2.329932664663201050e-02 116.23224686798542 0.002833096101839324
2.545209728310061578e-02 128.9890261253308 0.002833096101839324
2.765272506651864429e-02 143.14589375234786 0.002833096101839324
2.988090285760122006e-02 158.85651294280527 0.002833096101839324
3.211502907027655174e-02 176.2914118095948 0.002833096101839324
3.433279432478030663e-02 195.63983435170647 0.002833096101839324
3.651181441925996363e-02 217.11179456945052 0.002833096101839324
3.863027657383509561e-02 240.9403560239527 0.002833096101839324
4.066756571152598670e-02 267.38416158399497 0.002833096101839324
4.260484045533495523e-02 296.73024081888724 0.002833096101839324
4.442552789093615756e-02 329.2971255097155 0.002833096101839324
4.611571703561213181e-02 365.43830709572546 0.002833096101839324
4.766443449432575252e-02 405.54607358408276 0.002833096101839324
4.906379778660701491e-02 450.05576757004974 0.002833096101839324
5.030904718063276132e-02 499.450511585514 0.002833096101839324
5.139846918464117953e-02 554.2664520663108 0.002833096101839324
5.233322711771030977e-02 615.0985788580505 0.002833096101839324
5.311712152192332725e-02 682.6071834272393 0.002833096101839324
5.375630120282016283e-02 757.525025877192 0.002833096101839324
5.425895103707169265e-02 840.6652885618333 0.002833096101839324
5.463497287813329217e-02 932.9304026284696 0.002833096101839324
5.489567714777850160e-02 1035.3218432956637 0.002833096101839324
5.505349440390717997e-02 1148.9510001873086 0.002833096101839324
5.512171184578000538e-02 1275.051240713013 0.002833096101839324
5.541561128677319897e-02 1414.991297434576 0.002833096101839324
5.683889488826818909e-02 1570.2901247293776 0.002833096101839324
5.820548110499118577e-02 1742.6333860096508 0.002833096101839324
5.954363903234340810e-02 1933.891750455232 0.002833096101839324
6.089279210251563601e-02 2146.141197858406 0.002833096101839324
6.220928619393165798e-02 2381.6855519761607 0.002833096101839324
6.349772180883681005e-02 2643.0814869741084 0.002833096101839324
6.478440581394609432e-02 2933.1662783900483 0.002833096101839324
6.607973511918335818e-02 3255.0885998350564 0.002833096101839324
6.738049024820365329e-02 3612.3426997094302 0.002833096101839324
6.869629246719799465e-02 4008.8063288984645 0.002833096101839324
7.003555139554940023e-02 4448.782831127585 0.002833096101839324
7.140530693484199720e-02 4937.047852839004 0.002833096101839324
7.281117428332337105e-02 5478.901179593945 0.002833096101839324
7.425738725840748400e-02 6080.224261649427 0.002833096101839324
7.574688724408677742e-02 6747.5440531107 0.002833096101839324
7.728142280352576221e-02 7488.10385759003 0.002833096101839324
7.886163672657932333e-02 8309.941949353404 0.002833096101839324
8.048711948737836963e-02 9221.97882333434 0.002833096101839324
8.215641163728834573e-02 10234.114021054527 0.002833096101839324
8.387263818907565727e-02 11357.333583431051 0.002833096101839324
8.565205844444157002e-02 12603.829296797274 0.002833096101839324
8.748561742941605990e-02 13987.131026472387 0.002833096101839324
8.935371234170627619e-02 15522.25357427048 0.002833096101839324
9.124674953715114500e-02 17225.859653987874 0.002833096101839324
9.315652684256600646e-02 19116.440753857038 0.002833096101839324
9.507696564470602407e-02 21214.51784910632 0.002833096101839324
9.699907390023969345e-02 23542.864143224204 0.002833096101839324
9.890959720170348912e-02 26126.752255633317 0.002833096101839324
1.008145072784999430e-01 28994.22853882881 0.002833096101839324
1.026968346686219780e-01 32176.417502507353 0.002833096101839324
1.045479462702458423e-01 35707.859649004626 0.002833096101839324
1.063353907687062810e-01 39626.88638701478 0.002833096101839324
1.080651384477764876e-01 43976.036093027215 0.002833096101839324
1.097376600991985945e-01 48802.515836544335 0.002833096101839324
1.113380170002309238e-01 54158.71378079476 0.002833096101839324
1.128712393206956072e-01 60102.76782070388 0.002833096101839324
1.143347924972019647e-01 66699.19663030129 0.002833096101839324
1.157344559960587355e-01 74019.59996915652 0.002833096101839324
1.170810302626399402e-01 82143.43584919439 0.002833096101839324
1.183901221368007933e-01 91158.88299750836 0.002833096101839324
1.196825309886236782e-01 101163.7979766207 0.002833096101839324
1.209846233601361704e-01 112266.77735108159 0.002833096101839324
1.223286117592160549e-01 124588.33642950082 0.002833096101839324
1.237528725374195671e-01 138262.2173764659 0.002833096101839324
1.253021887238812970e-01 153436.84089300132 0.002833096101839324
1.270319258359684511e-01 170276.91722258978 0.002833096101839324
1.290534005018554586e-01 188965.23396912115 0.002833096101839324
1.314363598059508642e-01 209704.64013232305 0.002833096101839324
1.342511708785870950e-01 232720.2478960412 0.002833096101839324
1.378477496405480507e-01 258261.87606826748 0.002833096101839324
1.429041111955480503e-01 286606.7616948256 0.002833096101839324
1.495547037994695572e-01 318062.5692794119 0.002833096101839324
1.574502648257923298e-01 352970.73027306574 0.002833096101839324
1.665490161915523237e-01 391710.1490809261 0.002833096101839324
1.771158354612548946e-01 434701.3158125035 0.002833096101839324
1.892720796507746106e-01 482410.8704165374 0.002833096101839324
2.034981882136690234e-01 535356.6677410719 0.002833096101839324
2.193248897199080727e-01 594113.3984965039 0.002833096101839324
2.367678203574704598e-01 659318.8271333541 0.002833096101839324
2.558060582352409962e-01 731680.7143427207 0.002833096101839324
2.763777695304813764e-01 811984.4993184009 0.002833096101839324
3.050652042783369988e-01 901101.8251665037 0.002833096101839324
3.415691597212116570e-01 1000000.0 0.002833096101839324
2.210522533625371784e-06 0.001 0.0031440354715915
2.416355960802412286e-06 0.0011097524964120721 0.0031440354715915
2.652146632234403822e-06 0.0012315506032928262 0.0031440354715915
2.903396296309584324e-06 0.001366716356462006 0.0031440354715915
3.176839110578843269e-06 0.0015167168884709225 0.0031440354715915
3.470320244487032722e-06 0.0016831803533309566 0.0031440354715915
3.789097405335743186e-06 0.0018679135990207828 0.0031440354715915
4.125375399707253603e-06 0.002072921779595372 0.0031440354715915
4.487598314141491403e-06 0.002300430119772917 0.0031440354715915
4.871420298626571662e-06 0.0025529080682395165 0.0031440354715915
5.282121980016627583e-06 0.002833096101839324 0.0031440354715915
5.718112720184058481e-06 0.0031440354715915 0.0031440354715915
6.171533741353754429e-06 0.0034891012134067737 0.0031440354715915
6.649049890954690540e-06 0.003872038781812557 0.0031440354715915
7.149003473294501362e-06 0.004297004704320844 0.0031440354715915
7.663098432881775465e-06 0.004768611697714469 0.0031440354715915
8.204582937146976751e-06 0.005291978735958442 0.0031440354715915
8.758654258425175364e-06 0.005872786613189483 0.0031440354715915
9.323440854549968891e-06 0.00651733960488242 0.0031440354715915
9.903095738054133553e-06 0.007232633896483534 0.0031440354715915
1.049030895737665136e-05 0.008026433522257174 0.0031440354715915
1.107901253251364361e-05 0.00890735463861044 0.0031440354715915
1.167652657098469482e-05 0.009884959046625586 0.0031440354715915
1.227114229311653408e-05 0.010969857978923836 0.0031440354715915
1.286357112347939982e-05 0.012173827277396614 0.0031440354715915
1.344694282737590431e-05 0.013509935211980273 0.0031440354715915
1.402239922804798182e-05 0.014992684327860457 0.0031440354715915
1.459170983684264033e-05 0.01663816886076129 0.0031440354715915
1.514509675542587063e-05 0.018464249428955443 0.0031440354715915
1.568224575364011108e-05 0.020490746898158472 0.0031440354715915
1.620623344139662532e-05 0.022739657523579287 0.0031440354715915
1.670992174917352476e-05 0.02523539170434766 0.0031440354715915
1.719893678312598928e-05 0.02800503894183631 0.0031440354715915
1.766689821923178103e-05 0.03107866187782014 0.0031440354715915
1.811823871087663552e-05 0.03448962260405758 0.0031440354715915
1.855241766541098933e-05 0.038274944785163134 0.0031440354715915
1.896944586142449929e-05 0.04247571552536898 0.0031440354715915
1.937245559016702608e-05 0.047137531341167244 0.0031440354715915
1.976042944249299055e-05 0.05231099308056263 0.0031440354715915
2.013669095220619497e-05 0.05805225516094899 0.0031440354715915
2.050210879479436878e-05 0.06442363508721373 0.0031440354715915
2.086119535481294256e-05 0.07149428986597581 0.0031440354715915
2.121310792314130825e-05 0.07934096665797492 0.0031440354715915
2.156302366831196979e-05 0.08804883581643465 0.0031440354715915
2.191381475331267691e-05 0.09771241535346502 0.0031440354715915
2.226640215087186153e-05 0.1084365968689611 0.0031440354715915
2.262833796491637520e-05 0.12033778407775893 0.0031440354715915
2.300141927992815485e-05 0.13354515629298988 0.0031440354715915
2.338863721684125057e-05 0.14820207057988585 0.0031440354715915
2.379732791935886175e-05 0.16446761779946645 0.0031440354715915
2.423099884156998128e-05 0.18251834943190443 0.0031440354715915
2.469613316404996922e-05 0.20255019392306664 0.0031440354715915
2.519919364661455554e-05 0.22478058335487253 0.0031440354715915
2.574791384235418135e-05 0.24945081352303167 0.0031440354715915
2.635029364364256413e-05 0.27682866303920667 0.0031440354715915
2.701624594958978599e-05 0.3072112998861759 0.0031440354715915
2.775772169267250999e-05 0.34092850697468147 0.0031440354715915
2.858692602450933214e-05 0.3783462617131929 0.0031440354715915
2.951996887289675718e-05 0.419870708444391 0.0031440354715915
3.057468632974260687e-05 0.4659525668664682 0.0031440354715915
3.177352771881058080e-05 0.517092024289676 0.0031440354715915
3.314206993836417745e-05 0.5738441648302398 0.0031440354715915
3.471130554359734744e-05 0.6368249944718586 0.0031440354715915
3.651884105059549943e-05 0.7067181273927491 0.0031440354715915
3.860944755441561571e-05 0.7842822061337682 0.0031440354715915
4.103737286128188920e-05 0.8703591361485166 0.0031440354715915
4.386767348289821267e-05 0.9658832241158708 0.0031440354715915
4.717907710682145347e-05 1.0718913192051276 0.0031440354715915
5.106656499736379718e-05 1.1895340673703196 0.0031440354715915
5.564527628217645812e-05 1.3200884008314182 0.0031440354715915
6.105332344868534273e-05 1.4649713983072863 0.0031440354715915
6.745814336175522358e-05 1.625755666443795 0.0031440354715915
7.506171724284872325e-05 1.8041864093920719 0.0031440354715915
8.410694841823326893e-05 2.0022003718155843 0.0031440354715915
9.488742122071266224e-05 2.2219468609395236 0.0031440354715915
1.077561152610748303e-04 2.4658110758226037 0.0031440354715915
1.231377757064099098e-04 2.736439997074672 0.0031440354715915
1.415423887094416767e-04 3.0367711180354604 0.0031440354715915
1.635812965784474743e-04 3.370064329271928 0.0031440354715915
1.899864553623142416e-04 3.739937302478798 0.0031440354715915
2.216320853880295819e-04 4.150404757850477 0.0031440354715915
2.595599475765710006e-04 4.605922041145108 0.0031440354715915
3.050076710980376984e-04 5.1114334834401705 0.0031440354715915
3.594414815646923144e-04 5.672426068491977 0.0031440354715915
4.245925423291880716e-04 6.294988990221888 0.0031440354715915
5.024960464634819959e-04 6.985879746785249 0.0031440354715915
5.955354783802182606e-04 7.752597488629465 0.0031440354715915
7.064869694168938574e-04 8.60346441668451 0.0031440354715915
8.385684281735262960e-04 9.547716114208066 0.0031440354715915
9.954857810265968585e-04 10.59560179277617 0.0031440354715915
1.181478767117602859e-03 11.758495540521581 0.0031440354715915
1.401362018826728117e-03 13.049019780144016 0.0031440354715915
1.660557481117032287e-03 14.481182276745331 0.0031440354715915
1.965113901912498781e-03 16.070528182616385 0.0031440354715915
2.321709313321942969e-03 17.834308769319094 0.0031440354715915
2.737632264653534590e-03 19.791668678535572 0.0031440354715915
3.220731955413936448e-03 21.96385372416547 0.0031440354715915
3.779335814847871455e-03 24.37444150122222 0.0031440354715915
4.422127907677352206e-03 27.04959730463137 0.0031440354715915
5.157982692065165783e-03 30.01835813575592 0.0031440354715915
5.995753564446966097e-03 33.31294787934677 0.0031440354715915
6.944014032846975229e-03 36.96912707195032 0.0031440354715915
8.010755542606608562e-03 41.0265810582719 0.0031440354715915
9.203048352959687650e-03 45.52935074866948 0.0031440354715915
1.052667463049305509e-02 50.526310653356795 0.0031440354715915
1.198574779542697574e-02 56.07169938205458 0.0031440354715915
1.358233650669063083e-02 62.22570836730231 0.0031440354715915
1.531611284800544863e-02 69.0551352016233 0.0031440354715915
1.718404773464581037e-02 76.63410868007462 0.0031440354715915
1.918017384272135278e-02 85.04489341802686 0.0031440354715915
2.129544055465739869e-02 94.37878277775391 0.0031440354715915
2.351767698990029840e-02 104.73708979594508 0.0031440354715915
2.583167686279050704e-02 116.23224686798542 0.0031440354715915
2.821941353877999506e-02 128.9890261253308 0.0031440354715915
3.066038391957370476e-02 143.14589375234786 0.0031440354715915
3.313207476019765924e-02 158.85651294280527 0.0031440354715915
3.561053254633694126e-02 176.2914118095948 0.0031440354715915
3.807101490022203605e-02 195.63983435170647 0.0031440354715915
4.048869147261782708e-02 217.11179456945052 0.0031440354715915
4.283936146716135068e-02 240.9403560239527 0.0031440354715915
4.510014815144245542e-02 267.38416158399497 0.0031440354715915
4.725013863581720153e-02 296.73024081888724 0.0031440354715915
4.927093214150020384e-02 329.2971255097155 0.0031440354715915
5.114707886454439301e-02 365.43830709572546 0.0031440354715915
5.286638564445314548e-02 405.54607358408276 0.0031440354715915
5.442008625529782401e-02 450.05576757004974 0.0031440354715915
5.580287922347389878e-02 499.450511585514 0.0031440354715915
5.701284232067785340e-02 554.2664520663108 0.0031440354715915
5.805124566266148950e-02 615.0985788580505 0.0031440354715915
5.892228644579247665e-02 682.6071834272393 0.0031440354715915
5.963276889485755877e-02 757.525025877192 0.0031440354715915
6.019175823406838766e-02 840.6652885618333 0.0031440354715915
6.061022570899562284e-02 932.9304026284696 0.0031440354715915
6.090070810695248638e-02 1035.3218432956637 0.0031440354715915
6.107698635466256298e-02 1148.9510001873086 0.0031440354715915
6.115379348098711615e-02 1275.051240713013 0.0031440354715915
6.147827536271134596e-02 1414.991297434576 0.0031440354715915
6.305792871178719783e-02 1570.2901247293776 0.0031440354715915
6.457466402978016828e-02 1742.6333860096508 0.0031440354715915
6.605982736444944436e-02 1933.891750455232 0.0031440354715915
6.755678135594753164e-02 2146.141197858406 0.0031440354715915
6.901784661830870360e-02 2381.6855519761607 0.0031440354715915
7.044772244723861154e-02 2643.0814869741084 0.0031440354715915
7.187488116968467067e-02 2933.1662783900483 0.0031440354715915
7.331215954882781827e-02 3255.0885998350564 0.0031440354715915
7.475535859295166785e-02 3612.3426997094302 0.0031440354715915
7.621513871360624526e-02 4008.8063288984645 0.0031440354715915
7.770081875860293530e-02 4448.782831127585 0.0031440354715915
7.922019427478753373e-02 4937.047852839004 0.0031440354715915
8.077947907019648877e-02 5478.901179593945 0.0031440354715915
8.238335243430332244e-02 6080.224261649427 0.0031440354715915
8.403505347072022513e-02 6747.5440531107 0.0031440354715915
8.573649764413580898e-02 7488.10385759003 0.0031440354715915
8.748836840254224645e-02 8309.941949353404 0.0031440354715915
8.929017095717980967e-02 9221.97882333434 0.0031440354715915
9.114024691108950360e-02 10234.114021054527 0.0031440354715915
9.304202773166170282e-02 11357.333583431051 0.0031440354715915
9.501351807036755026e-02 12603.829296797274 0.0031440354715915
9.704452816042037633e-02 13987.131026472387 0.0031440354715915
9.911328531955670984e-02 15522.25357427048 0.0031440354715915
1.012090846560364521e-01 17225.859653987874 0.0031440354715915
1.033227559392369405e-01 19116.440753857038 0.0031440354715915
1.054474792318183252e-01 21214.51784910632 0.0031440354715915
1.075732036986922352e-01 23542.864143224204 0.0031440354715915
1.096851371875156855e-01 26126.752255633317 0.0031440354715915
1.117898387289822382e-01 28994.22853882881 0.0031440354715915
1.138684266629293312e-01 32176.417502507353 0.0031440354715915
1.159112569425125860e-01 35707.859649004626 0.0031440354715915
1.178819929254944776e-01 39626.88638701478 0.0031440354715915
1.197875442195368290e-01 43976.036093027215 0.0031440354715915
1.216280910575494728e-01 48802.515836544335 0.0031440354715915
1.233871443309975391e-01 54158.71378079476 0.0031440354715915
1.250698508046289015e-01 60102.76782070388 0.0031440354715915
1.266733074338288190e-01 66699.19663030129 0.0031440354715915
1.282037043426656198e-01 74019.59996915652 0.0031440354715915
1.296727129790488930e-01 82143.43584919439 0.0031440354715915
1.310972534626796138e-01 91158.88299750836 0.0031440354715915
1.324999475847605801e-01 101163.7979766207 0.0031440354715915
1.339094256876083022e-01 112266.77735108159 0.0031440354715915
1.353607081561026548e-01 124588.33642950082 0.0031440354715915
1.368954534679958646e-01 138262.2173764659 0.0031440354715915
1.385622391365106676e-01 153436.84089300132 0.0031440354715915
1.404198534320146574e-01 170276.91722258978 0.0031440354715915
1.425904182833034328e-01 188965.23396912115 0.0031440354715915
1.451510610723411865e-01 209704.64013232305 0.0031440354715915
1.481730202200178259e-01 232720.2478960412 0.0031440354715915
1.520266481313873319e-01 258261.87606826748 0.0031440354715915
1.574725923740271094e-01 286606.7616948256 0.0031440354715915
1.646491935421162400e-01 318062.5692794119 0.0031440354715915
1.731791196242455644e-01 352970.73027306574 0.0031440354715915
1.829979356700840443e-01 391710.1490809261 0.0031440354715915
1.943856482842659661e-01 434701.3158125035 0.0031440354715915
2.074464952116327476e-01 482410.8704165374 0.0031440354715915
2.227452084433289570e-01 535356.6677410719 0.0031440354715915
2.397312396284311531e-01 594113.3984965039 0.0031440354715915
2.584092333655571005e-01 659318.8271333541 0.0031440354715915
2.787440436970411439e-01 731680.7143427207 0.0031440354715915
3.006545330496135926e-01 811984.4993184009 0.0031440354715915
3.302562239131324184e-01 901101.8251665037 0.0031440354715915
3.690567862350534467e-01 1000000.0 0.0031440354715915
2.224286863575107336e-06 0.001 0.0034891012134067737
2.444720333914619857e-06 0.0011097524964120721 0.0034891012134067737
2.685325497377220190e-06 0.0012315506032928262 0.0034891012134067737
2.940646186692112202e-06 0.001366716356462006 0.0034891012134067737
3.220668276070820471e-06 0.0015167168884709225 0.0034891012134067737
3.526888707762226599e-06 0.0016831803533309566 0.0034891012134067737
3.849707961315496203e-06 0.0018679135990207828 0.0034891012134067737
4.200863284524910651e-06 0.002072921779595372 0.0034891012134067737
4.578118884914110066e-06 0.002300430119772917 0.0034891012134067737
4.979542511151684201e-06 0.0025529080682395165 0.0034891012134067737
5.406986347711439690e-06 0.002833096101839324 0.0034891012134067737
5.857675388115465757e-06 0.0031440354715915 0.0034891012134067737
6.340091728235980982e-06 0.0034891012134067737 0.0034891012134067737
6.844842142416466480e-06 0.003872038781812557 0.0034891012134067737
7.378084575595661714e-06 0.004297004704320844 0.0034891012134067737
7.931524616528305179e-06 0.004768611697714469 0.0034891012134067737
8.508691352136443800e-06 0.005291978735958442 0.0034891012134067737
9.102993621652701110e-06 0.005872786613189483 0.0034891012134067737
9.715721133060857944e-06 0.00651733960488242 0.0034891012134067737
1.034474603895757303e-05 0.007232633896483534 0.0034891012134067737
1.098849955310558126e-05 0.008026433522257174 0.0034891012134067737
1.163871598095912420e-05 0.00890735463861044 0.0034891012134067737
1.229801794969695525e-05 0.009884959046625586 0.0034891012134067737
1.295727244122782973e-05 0.010969857978923836 0.0034891012134067737
1.361877749976779022e-05 0.012173827277396614 0.0034891012134067737
1.427722455205024217e-05 0.013509935211980273 0.0034891012134067737
1.492963202794226612e-05 0.014992684327860457 0.0034891012134067737
1.556966392491496688e-05 0.01663816886076129 0.0034891012134067737
1.620028098512056125e-05 0.018464249428955443 0.0034891012134067737
1.681426136714812429e-05 0.020490746898158472 0.0034891012134067737
1.741423432460864618e-05 0.022739657523579287 0.0034891012134067737
1.799616022779013393e-05 0.02523539170434766 0.0034891012134067737
1.855943407170513392e-05 0.02800503894183631 0.0034891012134067737
1.910411269922555067e-05 0.03107866187782014 0.0034891012134067737
1.962874316852855671e-05 0.03448962260405758 0.0034891012134067737
2.013593457572296247e-05 0.038274944785163134 0.0034891012134067737
2.062295616718023302e-05 0.04247571552536898 0.0034891012134067737
2.109257916428553109e-05 0.047137531341167244 0.0034891012134067737
2.154693084758475268e-05 0.05231099308056263 0.0034891012134067737
2.198712332271237128e-05 0.05805225516094899 0.0034891012134067737
2.241366262933030566e-05 0.06442363508721373 0.0034891012134067737
2.283188166561953575e-05 0.07149428986597581 0.0034891012134067737
2.324305715833151862e-05 0.07934096665797492 0.0034891012134067737
2.365022608615812509e-05 0.08804883581643465 0.0034891012134067737
2.405621810345749635e-05 0.09771241535346502 0.0034891012134067737
2.446514421590404394e-05 0.1084365968689611 0.0034891012134067737
2.488125360631113358e-05 0.12033778407775893 0.0034891012134067737
2.530859707920003225e-05 0.13354515629298988 0.0034891012134067737
2.575175543056693861e-05 0.14820207057988585 0.0034891012134067737
2.621645335044903676e-05 0.16446761779946645 0.0034891012134067737
2.670842145461156547e-05 0.18251834943190443 0.0034891012134067737
2.723409832997871526e-05 0.20255019392306664 0.0034891012134067737
2.780111289816075042e-05 0.22478058335487253 0.0034891012134067737
2.841740158450398190e-05 0.24945081352303167 0.0034891012134067737
2.909282792691769267e-05 0.27682866303920667 0.0034891012134067737
2.983771517794933176e-05 0.3072112998861759 0.0034891012134067737
3.066521075259170075e-05 0.34092850697468147 0.0034891012134067737
3.158958472318521357e-05 0.3783462617131929 0.0034891012134067737
3.262793454076158101e-05 0.419870708444391 0.0034891012134067737
3.380119268629719928e-05 0.4659525668664682 0.0034891012134067737
3.513312975744449854e-05 0.517092024289676 0.0034891012134067737
3.665233261781059422e-05 0.5738441648302398 0.0034891012134067737
3.839366746773986840e-05 0.6368249944718586 0.0034891012134067737
4.039860645502891092e-05 0.7067181273927491 0.0034891012134067737
4.271661654799940427e-05 0.7842822061337682 0.0034891012134067737
4.540781252658386482e-05 0.8703591361485166 0.0034891012134067737
4.854434006132559007e-05 0.9658832241158708 0.0034891012134067737
5.221344543254551989e-05 1.0718913192051276 0.0034891012134067737
5.652046897760431730e-05 1.1895340673703196 0.0034891012134067737
6.159279392909981982e-05 1.3200884008314182 0.0034891012134067737
6.758349669762628634e-05 1.4649713983072863 0.0034891012134067737
7.467810862077774257e-05 1.625755666443795 0.0034891012134067737
8.310005974787822213e-05 1.8041864093920719 0.0034891012134067737
9.311917456417814960e-05 2.0022003718155843 0.0034891012134067737
1.050601105534020046e-04 2.2219468609395236 0.0034891012134067737
1.193142537361242643e-04 2.4658110758226037 0.0034891012134067737
1.363519683031841855e-04 2.736439997074672 0.0034891012134067737
1.567381742276464051e-04 3.0367711180354604 0.0034891012134067737
1.811503906169850318e-04 3.370064329271928 0.0034891012134067737
2.103996839767253849e-04 3.739937302478798 0.0034891012134067737
2.454545539915040770e-04 4.150404757850477 0.0034891012134067737
2.874690609744459733e-04 4.605922041145108 0.0034891012134067737
3.378145207562508129e-04 5.1114334834401705 0.0034891012134067737
3.981161428739541036e-04 5.672426068491977 0.0034891012134067737
4.702914408384522909e-04 6.294988990221888 0.0034891012134067737
5.565961939506169822e-04 6.985879746785249 0.0034891012134067737
6.596709780894010342e-04 7.752597488629465 0.0034891012134067737
7.825928163797371724e-04 8.60346441668451 0.0034891012134067737
9.289275211780328783e-04 9.547716114208066 0.0034891012134067737
1.102782101967150936e-03 10.59560179277617 0.0034891012134067737
1.308855954503609443e-03 11.758495540521581 0.0034891012134067737
1.552485247858538314e-03 13.049019780144016 0.0034891012134067737
1.839679388648195971e-03 14.481182276745331 0.0034891012134067737
2.177143705565824823e-03 16.070528182616385 0.0034891012134067737
2.572281534142248707e-03 17.834308769319094 0.0034891012134067737
3.033173070852050474e-03 19.791668678535572 0.0034891012134067737
3.568520864680615242e-03 21.96385372416547 0.0034891012134067737
4.187559466469234319e-03 24.37444150122222 0.0034891012134067737
4.899919358038643848e-03 27.04959730463137 0.0034891012134067737
5.715443869362526151e-03 30.01835813575592 0.0034891012134067737
6.643954529342022998e-03 33.31294787934677 0.0034891012134067737
7.694964597216817116e-03 36.96912707195032 0.0034891012134067737
8.877344127936805801e-03 41.0265810582719 0.0034891012134067737
1.019894429207507218e-02 45.52935074866948 0.0034891012134067737
1.166618971808009407e-02 50.526310653356795 0.0034891012134067737
1.328365762624081348e-02 56.07169938205458 0.0034891012134067737
1.505365982450500642e-02 62.22570836730231 0.0034891012134067737
1.697585258815650228e-02 69.0551352016233 0.0034891012134067737
1.904689780607193850e-02 76.63410868007462 0.0034891012134067737
2.126020066058201263e-02 85.04489341802686 0.0034891012134067737
2.360574685362313435e-02 94.37878277775391 0.0034891012134067737
2.607006104140511052e-02 104.73708979594508 0.0034891012134067737
2.863630033078173875e-02 116.23224686798542 0.0034891012134067737
3.128449136495589644e-02 128.9890261253308 0.0034891012134067737
3.399191127775957194e-02 143.14589375234786 0.0034891012134067737
3.673360299480653984e-02 158.85651294280527 0.0034891012134067737
3.948300792075618015e-02 176.2914118095948 0.0034891012134067737
4.221268671925232363e-02 195.63983435170647 0.0034891012134067737
4.489509750847418129e-02 217.11179456945052 0.0034891012134067737
4.750339025408092247e-02 240.9403560239527 0.0034891012134067737
5.001217917188069406e-02 267.38416158399497 0.0034891012134067737
5.239825053121893034e-02 296.73024081888724 0.0034891012134067737
5.464117446726322186e-02 329.2971255097155 0.0034891012134067737
5.672379002851436758e-02 365.43830709572546 0.0034891012134067737
5.863254660806985902e-02 405.54607358408276 0.0034891012134067737
6.035769402858521399e-02 450.05576757004974 0.0034891012134067737
6.189332439783321732e-02 499.450511585514 0.0034891012134067737
6.323727906393264431e-02 554.2664520663108 0.0034891012134067737
6.439094238072072540e-02 615.0985788580505 0.0034891012134067737
6.535894689392524048e-02 682.6071834272393 0.0034891012134067737
6.614881964491964306e-02 757.525025877192 0.0034891012134067737
6.677059846156291334e-02 840.6652885618333 0.0034891012134067737
6.723643807685757146e-02 932.9304026284696 0.0034891012134067737
6.756023237662171776e-02 1035.3218432956637 0.0034891012134067737
6.775725751585241763e-02 1148.9510001873086 0.0034891012134067737
6.784384848843928728e-02 1275.051240713013 0.0034891012134067737
6.820188161046635000e-02 1414.991297434576 0.0034891012134067737
6.995510124490861292e-02 1570.2901247293776 0.0034891012134067737
7.163850037394285664e-02 1742.6333860096508 0.0034891012134067737
7.328683315322497005e-02 1933.891750455232 0.0034891012134067737
7.494774498427637932e-02 2146.141197858406 0.0034891012134067737
7.656926656789125873e-02 2381.6855519761607 0.0034891012134067737
7.815611034509417632e-02 2643.0814869741084 0.0034891012134067737
7.973899364279846136e-02 2933.1662783900483 0.0034891012134067737
8.133374990700539819e-02 3255.0885998350564 0.0034891012134067737
8.293495224758176687e-02 3612.3426997094302 0.0034891012134067737
8.455441261791346585e-02 4008.8063288984645 0.0034891012134067737
8.620245305140959713e-02 4448.782831127585 0.0034891012134067737
8.788770495637789060e-02 4937.047852839004 0.0034891012134067737
8.961704320031130266e-02 5478.901179593945 0.0034891012134067737
9.139563437074331442e-02 6080.224261649427 0.0034891012134067737
9.322704758006426784e-02 6747.5440531107 0.0034891012134067737
9.511337272889384964e-02 7488.10385759003 0.0034891012134067737
9.705533156281290208e-02 8309.941949353404 0.0034891012134067737
9.905233008038487330e-02 9221.97882333434 0.0034891012134067737
1.011024758696240783e-01 10234.114021054527 0.0034891012134067737
1.032095332563938289e-01 11357.333583431051 0.0034891012134067737
1.053934404303421002e-01 12603.829296797274 0.0034891012134067737
1.076427077150515499e-01 13987.131026472387 0.0034891012134067737
1.099331545066858512e-01 15522.25357427048 0.0034891012134067737
1.122528311590539341e-01 17225.859653987874 0.0034891012134067737
1.145914752072518944e-01 19116.440753857038 0.0034891012134067737
1.169414353221126662e-01 21214.51784910632 0.0034891012134067737
1.192914602981683392e-01 23542.864143224204 0.0034891012134067737
1.216250386899030839e-01 26126.752255633317 0.0034891012134067737
1.239493651436923832e-01 28994.22853882881 0.0034891012134067737
1.262434223297918545e-01 32176.417502507353 0.0034891012134067737
1.284964386207867182e-01 35707.859649004626 0.0034891012134067737
1.306676891925024342e-01 39626.88638701478 0.0034891012134067737
1.327651991350762284e-01 43976.036093027215 0.0034891012134067737
1.347887406328635573e-01 48802.515836544335 0.0034891012134067737
1.367201277251869906e-01 54158.71378079476 0.0034891012134067737
1.385645375846905336e-01 60102.76782070388 0.0034891012134067737
1.403186616572463519e-01 66699.19663030129 0.0034891012134067737
1.419890770824983606e-01 74019.59996915652 0.0034891012134067737
1.435883643339435078e-01 82143.43584919439 0.0034891012134067737
1.451348489830729949e-01 91158.88299750836 0.0034891012134067737
1.466530278218466099e-01 101163.7979766207 0.0034891012134067737
1.481739649718792906e-01 112266.77735108159 0.0034891012134067737
1.497356137165002654e-01 124588.33642950082 0.0034891012134067737
1.513831155926081140e-01 138262.2173764659 0.0034891012134067737
1.531689721419630112e-01 153436.84089300132 0.0034891012134067737
1.551553761183584734e-01 170276.91722258978 0.0034891012134067737
1.574760226986040290e-01 188965.23396912115 0.0034891012134067737
1.602162654265067154e-01 209704.64013232305 0.0034891012134067737
1.634470170881957563e-01 232720.2478960412 0.0034891012134067737
1.675573824950036261e-01 258261.87606826748 0.0034891012134067737
1.734017927425227645e-01 286606.7616948256 0.0034891012134067737
1.811206898006680333e-01 318062.5692794119 0.0034891012134067737
1.903080051163383579e-01 352970.73027306574 0.0034891012134067737
2.008706202117281070e-01 391710.1490809261 0.0034891012134067737
2.131028648989228003e-01 434701.3158125035 0.0034891012134067737
2.270845034481152325e-01 482410.8704165374 0.0034891012134067737
2.434805113408267108e-01 535356.6677410719 0.0034891012134067737
2.616445752837748828e-01 594113.3984965039 0.0034891012134067737
2.815685483948832113e-01 659318.8271333541 0.0034891012134067737
3.031996331260506383e-01 731680.7143427207 0.0034891012134067737
3.264339968720251783e-01 811984.4993184009 0.0034891012134067737
3.566612814899027817e-01 901101.8251665037 0.0034891012134067737
3.977470742812896920e-01 1000000.0 0.0034891012134067737
2.243858878461691755e-06 0.001 0.003872038781812557
2.467502200628166436e-06 0.0011097524964120721 0.003872038781812557
2.712022900892228183e-06 0.0012315506032928262 0.003872038781812557
2.973934298312219444e-06 0.001366716356462006 0.003872038781812557
3.263774415840723435e-06 0.0015167168884709225 0.003872038781812557
3.572643510426513668e-06 0.0016831803533309566 0.003872038781812557
3.910308251032280460e-06 0.0018679135990207828 0.003872038781812557
4.272910773213028153e-06 0.002072921779595372 0.003872038781812557
4.662099105297974590e-06 0.002300430119772917 0.003872038781812557
5.078060430269559298e-06 0.0025529080682395165 0.003872038781812557
5.522045716264781708e-06 0.002833096101839324 0.003872038781812557
5.999490804861083532e-06 0.0031440354715915 0.003872038781812557
6.504546794169318774e-06 0.0034891012134067737 0.003872038781812557
7.035386640665146429e-06 0.003872038781812557 0.003872038781812557
7.597931476588941971e-06 0.004297004704320844 0.003872038781812557
8.185892694087289941e-06 0.004768611697714469 0.003872038781812557
8.802157486334416574e-06 0.005291978735958442 0.003872038781812557
9.441654211548281654e-06 0.005872786613189483 0.003872038781812557
1.010396976659648819e-05 0.00651733960488242 0.003872038781812557
1.078345490383402481e-05 0.007232633896483534 0.003872038781812557
1.148038897615692307e-05 0.008026433522257174 0.003872038781812557
1.219491647396824575e-05 0.00890735463861044 0.003872038781812557
1.291744962377569953e-05 0.009884959046625586 0.003872038781812557
1.364766629976768083e-05 0.010969857978923836 0.003872038781812557
1.438350277434448038e-05 0.012173827277396614 0.003872038781812557
1.511798988570054662e-05 0.013509935211980273 0.003872038781812557
1.584571671238029601e-05 0.014992684327860457 0.003872038781812557
1.657019041059789845e-05 0.01663816886076129 0.003872038781812557
1.728569750863730950e-05 0.018464249428955443 0.003872038781812557
1.798493044090300727e-05 0.020490746898158472 0.003872038781812557
1.867006005494005445e-05 0.022739657523579287 0.003872038781812557
1.933932445515157734e-05 0.02523539170434766 0.003872038781812557
1.998732903523012320e-05 0.02800503894183631 0.003872038781812557
2.061555772081757946e-05 0.03107866187782014 0.003872038781812557
2.122368507870950704e-05 0.03448962260405758 0.003872038781812557
2.181221678265277296e-05 0.038274944785163134 0.003872038781812557
2.238009835040324314e-05 0.04247571552536898 0.003872038781812557
2.292761659932618926e-05 0.047137531341167244 0.003872038781812557
2.345830715527397127e-05 0.05231099308056263 0.003872038781812557
2.397206867014771710e-05 0.05805225516094899 0.003872038781812557
2.447094906727196025e-05 0.06442363508721373 0.003872038781812557
2.495876855104214726e-05 0.07149428986597581 0.003872038781812557
2.543742634152032928e-05 0.07934096665797492 0.003872038781812557
2.590996813447257909e-05 0.08804883581643465 0.003872038781812557
2.638122362323443222e-05 0.09771241535346502 0.003872038781812557
2.685431125382695632e-05 0.1084365968689611 0.003872038781812557
2.733357468838235236e-05 0.12033778407775893 0.003872038781812557
2.782374875037605310e-05 0.13354515629298988 0.003872038781812557
2.833127799243675550e-05 0.14820207057988585 0.003872038781812557
2.886049219896482805e-05 0.16446761779946645 0.003872038781812557
2.941897245820024423e-05 0.18251834943190443 0.003872038781812557
3.001384618437291253e-05 0.20255019392306664 0.003872038781812557
3.065313066640532107e-05 0.22478058335487253 0.003872038781812557
3.134621855994497105e-05 0.24945081352303167 0.003872038781812557
3.210373609639304135e-05 0.27682866303920667 0.003872038781812557
3.293740446706805333e-05 0.3072112998861759 0.003872038781812557
3.386130319245769197e-05 0.34092850697468147 0.003872038781812557
3.489216466325343447e-05 0.3783462617131929 0.003872038781812557
3.604865472752386268e-05 0.419870708444391 0.003872038781812557
3.735330138220510778e-05 0.4659525668664682 0.003872038781812557
3.883334535143925814e-05 0.517092024289676 0.003872038781812557
4.052032235814479415e-05 0.5738441648302398 0.003872038781812557
4.245232453171404903e-05 0.6368249944718586 0.003872038781812557
4.467589476774904442e-05 0.7067181273927491 0.003872038781812557
4.724571875658892727e-05 0.7842822061337682 0.003872038781812557
5.022823916744786438e-05 0.8703591361485166 0.003872038781812557
5.370356226900988624e-05 0.9658832241158708 0.003872038781812557
5.776839377086993496e-05 1.0718913192051276 0.003872038781812557
6.253930816166925648e-05 1.1895340673703196 0.003872038781812557
6.815737876205494163e-05 1.3200884008314182 0.003872038781812557
7.479195935673605658e-05 1.4649713983072863 0.003872038781812557
8.264906304230984458e-05 1.625755666443795 0.003872038781812557
9.197597027959331041e-05 1.8041864093920719 0.003872038781812557
1.030714124501645198e-04 2.0022003718155843 0.003872038781812557
1.162950526244162149e-04 2.2219468609395236 0.003872038781812557
1.320805275221036590e-04 2.4658110758226037 0.003872038781812557
1.509486572789119400e-04 2.736439997074672 0.003872038781812557
1.735252691327080388e-04 3.0367711180354604 0.003872038781812557
2.005612040486516525e-04 3.370064329271928 0.003872038781812557
2.329544042242034322e-04 3.739937302478798 0.003872038781812557
2.717780441206828820e-04 4.150404757850477 0.003872038781812557
3.183105972346839422e-04 4.605922041145108 0.003872038781812557
3.740713407142127198e-04 5.1114334834401705 0.003872038781812557
4.408602519641153746e-04 5.672426068491977 0.003872038781812557
5.208022929059228289e-04 6.294988990221888 0.003872038781812557
6.163962754174606056e-04 6.985879746785249 0.003872038781812557
7.305681914834448931e-04 7.752597488629465 0.003872038781812557
8.667272251156682645e-04 8.60346441668451 0.003872038781812557
1.028824348688547668e-03 9.547716114208066 0.003872038781812557
1.221410877512725058e-03 10.59560179277617 0.003872038781812557
1.449694015683577987e-03 11.758495540521581 0.003872038781812557
1.719587709748480976e-03 13.049019780144016 0.003872038781812557
2.037751917423642669e-03 14.481182276745331 0.003872038781812557
2.411618407520310821e-03 16.070528182616385 0.003872038781812557
2.849393647788228418e-03 17.834308769319094 0.003872038781812557
3.360034480239918169e-03 19.791668678535572 0.003872038781812557
3.953189595527060139e-03 21.96385372416547 0.003872038781812557
4.639097280089191436e-03 24.37444150122222 0.003872038781812557
5.428437504977288650e-03 27.04959730463137 0.003872038781812557
6.332127373137656952e-03 30.01835813575592 0.003872038781812557
7.361062430442586769e-03 33.31294787934677 0.003872038781812557
8.525797923448931795e-03 36.96912707195032 0.003872038781812557
9.836179734660270568e-03 41.0265810582719 0.003872038781812557
1.130092611633304496e-02 45.52935074866948 0.003872038781812557
1.292717720319391979e-02 50.526310653356795 0.003872038781812557
1.472002726099220365e-02 56.07169938205458 0.003872038781812557
1.668206151558739719e-02 62.22570836730231 0.003872038781812557
1.881292330607611807e-02 69.0551352016233 0.003872038781812557
2.110893732573009343e-02 76.63410868007462 0.003872038781812557
2.356281798320443432e-02 85.04489341802686 0.003872038781812557
2.616348859090640924e-02 94.37878277775391 0.003872038781812557
2.889603345170457457e-02 104.73708979594508 0.003872038781812557
3.174180045974131503e-02 116.23224686798542 0.003872038781812557
3.467866340950561538e-02 128.9890261253308 0.003872038781812557
3.768144249341227880e-02 143.14589375234786 0.003872038781812557
4.072247577683411196e-02 158.85651294280527 0.003872038781812557
4.377231832237098857e-02 176.2914118095948 0.003872038781812557
4.680054249989214210e-02 195.63983435170647 0.003872038781812557
4.977660009819474818e-02 217.11179456945052 0.003872038781812557
5.267070317919340938e-02 240.9403560239527 0.003872038781812557
5.545468123821124806e-02 267.38416158399497 0.003872038781812557
5.810276725758960203e-02 296.73024081888724 0.003872038781812557
6.059227624588814365e-02 329.2971255097155 0.003872038781812557
6.290414539091046531e-02 365.43830709572546 0.003872038781812557
6.502331338402340954e-02 405.54607358408276 0.003872038781812557
6.693893236274714442e-02 450.05576757004974 0.003872038781812557
6.864441667222523358e-02 499.450511585514 0.003872038781812557
7.013733949803742374e-02 554.2664520663108 0.003872038781812557
7.141920563132098110e-02 615.0985788580505 0.003872038781812557
7.249512528908462483e-02 682.6071834272393 0.003872038781812557
7.337342287713374822e-02 757.525025877192 0.003872038781812557
7.406520925582545101e-02 840.6652885618333 0.003872038781812557
7.458394853718880446e-02 932.9304026284696 0.003872038781812557
7.494503578321168313e-02 1035.3218432956637 0.003872038781812557
7.516540320029721500e-02 1148.9510001873086 0.003872038781812557
7.526315982915104952e-02 1275.051240713013 0.003872038781812557
7.565794859382182769e-02 1414.991297434576 0.003872038781812557
7.760382642124268038e-02 1570.2901247293776 0.003872038781812557
7.947222379836527129e-02 1742.6333860096508 0.003872038781812557
8.130167105724266097e-02 1933.891750455232 0.003872038781812557
8.314445497667630192e-02 2146.141197858406 0.003872038781812557
8.494406342673671562e-02 2381.6855519761607 0.003872038781812557
8.670510962797312038e-02 2643.0814869741084 0.003872038781812557
8.846060381775813775e-02 2933.1662783900483 0.003872038781812557
9.023005884556054013e-02 3255.0885998350564 0.003872038781812557
9.200651447369560809e-02 3612.3426997094302 0.003872038781812557
9.380305652418878537e-02 4008.8063288984645 0.003872038781812557
9.563111649110171697e-02 4448.782831127585 0.003872038781812557
9.750024745551731653e-02 4937.047852839004 0.003872038781812557
9.941805380178368734e-02 5478.901179593945 0.003872038781812557
1.013902382719572282e-01 6080.224261649427 0.003872038781812557
1.034207263320928022e-01 6747.5440531107 0.003872038781812557
1.055117996257691204e-01 7488.10385759003 0.003872038781812557
1.076642093416915608e-01 8309.941949353404 0.003872038781812557
1.098772419406975065e-01 9221.97882333434 0.003872038781812557
1.121487358922304556e-01 10234.114021054527 0.003872038781812557
1.144828130957729062e-01 11357.333583431051 0.003872038781812557
1.169015453717697633e-01 12603.829296797274 0.003872038781812557
1.193919655435111693e-01 13987.131026472387 0.003872038781812557
1.219272141928227360e-01 15522.25357427048 0.003872038781812557
1.244939452267502661e-01 17225.859653987874 0.003872038781812557
1.270806646037800913e-01 19116.440753857038 0.003872038781812557
1.296787785930267611e-01 21214.51784910632 0.003872038781812557
1.322756876744709820e-01 23542.864143224204 0.003872038781812557
1.348529460381473477e-01 26126.752255633317 0.003872038781812557
1.374184421225208008e-01 28994.22853882881 0.003872038781812557
1.399487738219311050e-01 32176.417502507353 0.003872038781812557
1.424318978169218930e-01 35707.859649004626 0.003872038781812557
1.448221412286206933e-01 39626.88638701478 0.003872038781812557
1.471288357882918896e-01 43976.036093027215 0.003872038781812557
1.493512254135071771e-01 48802.515836544335 0.003872038781812557
1.514692579623877211e-01 54158.71378079476 0.003872038781812557
1.534880339991863130e-01 60102.76782070388 0.003872038781812557
1.554037753693796320e-01 66699.19663030129 0.003872038781812557
1.572234316956217515e-01 74019.59996915652 0.003872038781812557
1.589605155940735648e-01 82143.43584919439 0.003872038781812557
1.606348132574065835e-01 91158.88299750836 0.003872038781812557
1.622728088019750881e-01 101163.7979766207 0.003872038781812557
1.639081039709368026e-01 112266.77735108159 0.003872038781812557
1.655817284637002007e-01 124588.33642950082 0.003872038781812557
1.673424620377039762e-01 138262.2173764659 0.003872038781812557
1.692469576544468890e-01 153436.84089300132 0.003872038781812557
1.713604545214773012e-01 170276.91722258978 0.003872038781812557
1.738292363691187337e-01 188965.23396912115 0.003872038781812557
1.767478211252039855e-01 209704.64013232305 0.003872038781812557
1.801849984954168593e-01 232720.2478960412 0.003872038781812557
1.845463723869714134e-01 258261.87606826748 0.003872038781812557
1.907926671612417691e-01 286606.7616948256 0.003872038781812557
1.990641851389877703e-01 318062.5692794119 0.003872038781812557
2.089260747642165128e-01 352970.73027306574 0.003872038781812557
2.202491508553081345e-01 391710.1490809261 0.003872038781812557
2.333406986553012985e-01 434701.3158125035 0.003872038781812557
2.482466242295868208e-01 482410.8704165374 0.003872038781812557
2.657519200048566455e-01 535356.6677410719 0.003872038781812557
2.850979326048719842e-01 594113.3984965039 0.003872038781812557
3.062605421560291585e-01 659318.8271333541 0.003872038781812557
3.291658121915216895e-01 731680.7143427207 0.003872038781812557
3.536851395392842101e-01 811984.4993184009 0.003872038781812557
3.841647834983621945e-01 901101.8251665037 0.003872038781812557
4.274735937571021438e-01 1000000.0 0.003872038781812557
2.262225712505016089e-06 0.001 0.004297004704320844
2.488756551591169958e-06 0.0011097524964120721 0.004297004704320844
2.738836206483211313e-06 0.0012315506032928262 0.004297004704320844
3.007968460692730418e-06 0.001366716356462006 0.004297004704320844
3.300442312854050987e-06 0.0015167168884709225 0.004297004704320844
3.620623017643759933e-06 0.0016831803533309566 0.004297004704320844
3.965246573423111615e-06 0.0018679135990207828 0.004297004704320844
4.337928630572041471e-06 0.002072921779595372 0.004297004704320844
4.741230721110238347e-06 0.002300430119772917 0.004297004704320844
5.172958809291072114e-06 0.0025529080682395165 0.004297004704320844
5.636018394088560190e-06 0.002833096101839324 0.004297004704320844
6.130129567147449138e-06 0.0031440354715915 0.004297004704320844
6.658691427929424489e-06 0.0034891012134067737 0.004297004704320844
7.216900255264924870e-06 0.003872038781812557 0.004297004704320844
7.809518299238557443e-06 0.004297004704320844 0.004297004704320844
8.432722662206810720e-06 0.004768611697714469 0.004297004704320844
9.085590535235691959e-06 0.005291978735958442 0.004297004704320844
9.766990574404983970e-06 0.005872786613189483 0.004297004704320844
1.047589699445160477e-05 0.00651733960488242 0.004297004704320844
1.121057134664033732e-05 0.007232633896483534 0.004297004704320844
1.196884730604785561e-05 0.008026433522257174 0.004297004704320844
1.274458170785351248e-05 0.00890735463861044 0.004297004704320844
1.353425461085323370e-05 0.009884959046625586 0.004297004704320844
1.433771480632796236e-05 0.010969857978923836 0.004297004704320844
1.514824473295858224e-05 0.012173827277396614 0.004297004704320844
1.596551695769216596e-05 0.013509935211980273 0.004297004704320844
1.678127892481922311e-05 0.014992684327860457 0.004297004704320844
1.759333201692026303e-05 0.01663816886076129 0.004297004704320844
1.839710668987929942e-05 0.018464249428955443 0.004297004704320844
1.918975545364924454e-05 0.020490746898158472 0.004297004704320844
1.996832588624253093e-05 0.022739657523579287 0.004297004704320844
2.073158145442691955e-05 0.02523539170434766 0.004297004704320844
2.147711820492421642e-05 0.02800503894183631 0.004297004704320844
2.220091509690228071e-05 0.03107866187782014 0.004297004704320844
2.290220394391993738e-05 0.03448962260405758 0.004297004704320844
2.358356035749358209e-05 0.038274944785163134 0.004297004704320844
2.424262120368928379e-05 0.04247571552536898 0.004297004704320844
2.487932069870554062e-05 0.047137531341167244 0.004297004704320844
2.549783196212492101e-05 0.05231099308056263 0.004297004704320844
2.609558167447192852e-05 0.05805225516094899 0.004297004704320844
2.667720577429128206e-05 0.06442363508721373 0.004297004704320844
2.724648010277465394e-05 0.07149428986597581 0.004297004704320844
2.780303035707481623e-05 0.07934096665797492 0.004297004704320844
2.835236930708791392e-05 0.08804883581643465 0.004297004704320844
2.889850165002876800e-05 0.09771241535346502 0.004297004704320844
2.944536661505127163e-05 0.1084365968689611 0.004297004704320844
2.999817268072373734e-05 0.12033778407775893 0.004297004704320844
3.056162986280385531e-05 0.13354515629298988 0.004297004704320844
3.114159596067222216e-05 0.14820207057988585 0.004297004704320844
3.174594636822474755e-05 0.16446761779946645 0.004297004704320844
3.238068191105302677e-05 0.18251834943190443 0.004297004704320844
3.305412571283031518e-05 0.20255019392306664 0.004297004704320844
3.377628010653633715e-05 0.22478058335487253 0.004297004704320844
3.455599827018360188e-05 0.24945081352303167 0.004297004704320844
3.540584311468689566e-05 0.27682866303920667 0.004297004704320844
3.633953821904354405e-05 0.3072112998861759 0.004297004704320844
3.737187509139802498e-05 0.34092850697468147 0.004297004704320844
3.852153641200350580e-05 0.3783462617131929 0.004297004704320844
3.980930418572660646e-05 0.419870708444391 0.004297004704320844
4.126078229100245214e-05 0.4659525668664682 0.004297004704320844
4.290542409355385038e-05 0.517092024289676 0.004297004704320844
4.477830378477960289e-05 0.5738441648302398 0.004297004704320844
4.692214893480310488e-05 0.6368249944718586 0.004297004704320844
4.938776179200321737e-05 0.7067181273927491 0.004297004704320844
5.223650078051397306e-05 0.7842822061337682 0.004297004704320844
5.554136234612307247e-05 0.8703591361485166 0.004297004704320844
5.939166797152488857e-05 0.9658832241158708 0.004297004704320844
6.389397399018153698e-05 1.0718913192051276 0.004297004704320844
6.917776057072490877e-05 1.1895340673703196 0.004297004704320844
7.539870836568280093e-05 1.3200884008314182 0.004297004704320844
8.274526493374697309e-05 1.4649713983072863 0.004297004704320844
9.144474331100939672e-05 1.625755666443795 0.004297004704320844
1.017715919411231511e-04 1.8041864093920719 0.004297004704320844
1.140559027297123032e-04 2.0022003718155843 0.004297004704320844
1.286969940406392464e-04 2.2219468609395236 0.004297004704320844
1.461740628788995157e-04 2.4658110758226037 0.004297004704320844
1.670646643554607794e-04 2.736439997074672 0.004297004704320844
1.920617569517212096e-04 3.0367711180354604 0.004297004704320844
2.219964924474729297e-04 3.370064329271928 0.004297004704320844
2.578637844379054684e-04 3.739937302478798 0.004297004704320844
3.008521123474340348e-04 4.150404757850477 0.004297004704320844
3.523773795458512003e-04 4.605922041145108 0.004297004704320844
4.141227338264979975e-04 5.1114334834401705 0.004297004704320844
4.880815029932476031e-04 5.672426068491977 0.004297004704320844
5.766076030022497263e-04 6.294988990221888 0.004297004704320844
6.824692731201922619e-04 6.985879746785249 0.004297004704320844
8.089074121923135784e-04 7.752597488629465 0.004297004704320844
9.596990532005068809e-04 8.60346441668451 0.004297004704320844
1.139221358092533430e-03 9.547716114208066 0.004297004704320844
1.352516534378979656e-03 10.59560179277617 0.004297004704320844
1.605354260585250019e-03 11.758495540521581 0.004297004704320844
1.904287423068200431e-03 13.049019780144016 0.004297004704320844
2.256696248348803637e-03 14.481182276745331 0.004297004704320844
2.670816423442074709e-03 16.070528182616385 0.004297004704320844
3.155743279922571583e-03 17.834308769319094 0.004297004704320844
3.721404687692757979e-03 19.791668678535572 0.004297004704320844
4.378496239936530664e-03 21.96385372416547 0.004297004704320844
5.138369437497563620e-03 24.37444150122222 0.004297004704320844
6.012866186992055044e-03 27.04959730463137 0.004297004704320844
7.014094004593763101e-03 30.01835813575592 0.004297004704320844
8.154138571808383640e-03 33.31294787934677 0.004297004704320844
9.444712426883336912e-03 36.96912707195032 0.004297004704320844
1.089674385311800373e-02 41.0265810582719 0.004297004704320844
1.251991496991384720e-02 45.52935074866948 0.004297004704320844
1.432216210192547093e-02 50.526310653356795 0.004297004704320844
1.630915644812235693e-02 56.07169938205458 0.004297004704320844
1.848379141424252511e-02 62.22570836730231 0.004297004704320844
2.084570129075201395e-02 69.0551352016233 0.004297004704320844
2.339084335493543665e-02 76.63410868007462 0.004297004704320844
2.611117291432380264e-02 85.04489341802686 0.004297004704320844
2.899444236230607277e-02 94.37878277775391 0.004297004704320844
3.202414640821588110e-02 104.73708979594508 0.004297004704320844
3.517963449433624684e-02 116.23224686798542 0.004297004704320844
3.843639988585091649e-02 128.9890261253308 0.004297004704320844
4.176654506897197611e-02 143.14589375234786 0.004297004704320844
4.513941315645665642e-02 158.85651294280527 0.004297004704320844
4.852236377360157060e-02 176.2914118095948 0.004297004704320844
5.188165799480069090e-02 195.63983435170647 0.004297004704320844
5.518341492345883725e-02 217.11179456945052 0.004297004704320844
5.839458885478605171e-02 240.9403560239527 0.004297004704320844
6.148391905632239612e-02 267.38416158399497 0.004297004704320844
6.442280343924840225e-02 296.73024081888724 0.004297004704320844
6.718605230668633910e-02 329.2971255097155 0.004297004704320844
6.975248742520949452e-02 365.43830709572546 0.004297004704320844
7.210536592271858669e-02 405.54607358408276 0.004297004704320844
7.423261582058089669e-02 450.05576757004974 0.004297004704320844
7.612689213769495422e-02 499.450511585514 0.004297004704320844
7.778546356404567041e-02 554.2664520663108 0.004297004704320844
7.920996150412637493e-02 615.0985788580505 0.004297004704320844
8.040601953880660568e-02 682.6071834272393 0.004297004704320844
8.138283919009738077e-02 757.525025877192 0.004297004704320844
8.215271705624128951e-02 840.6652885618333 0.004297004704320844
8.273056379693335960e-02 932.9304026284696 0.004297004704320844
8.313343560795698195e-02 1035.3218432956637 0.004297004704320844
8.338009746527084987e-02 1148.9510001873086 0.004297004704320844
8.349062258947909099e-02 1275.051240713013 0.004297004704320844
8.392561299320554224e-02 1414.991297434576 0.004297004704320844
8.608534382094504278e-02 1570.2901247293776 0.004297004704320844
8.815909518602768613e-02 1742.6333860096508 0.004297004704320844
9.018957826611069539e-02 1933.891750455232 0.004297004704320844
9.223409504051117980e-02 2146.141197858406 0.004297004704320844
9.423136067703101471e-02 2381.6855519761607 0.004297004704320844
9.618573524035076150e-02 2643.0814869741084 0.004297004704320844
9.813253388100945385e-02 2933.1662783900483 0.004297004704320844
1.000957836175169202e-01 3255.0885998350564 0.004297004704320844
1.020666154964453703e-01 3612.3426997094302 0.004297004704320844
1.040595217829384522e-01 4008.8063288984645 0.004297004704320844
1.060871613651712675e-01 4448.782831127585 0.004297004704320844
1.081601048090116840e-01 4937.047852839004 0.004297004704320844
1.102867572837326338e-01 5478.901179593945 0.004297004704320844
1.124734130128432485e-01 6080.224261649427 0.004297004704320844
1.147243845917480104e-01 6747.5440531107 0.004297004704320844
1.170421538497600361e-01 7488.10385759003 0.004297004704320844
1.194274978378564306e-01 8309.941949353404 0.004297004704320844
1.218795579176819577e-01 9221.97882333434 0.004297004704320844
1.243958574103615072e-01 10234.114021054527 0.004297004704320844
1.269809061785306670e-01 11357.333583431051 0.004297004704320844
1.296591302248381039e-01 12603.829296797274 0.004297004704320844
1.324158720407062340e-01 13987.131026472387 0.004297004704320844
1.352212977653506065e-01 15522.25357427048 0.004297004704320844
1.380604883409476125e-01 17225.859653987874 0.004297004704320844
1.409205651771106016e-01 19116.440753857038 0.004297004704320844
1.437918650177741620e-01 21214.51784910632 0.004297004704320844
1.466602640929399459e-01 23542.864143224204 0.004297004704320844
1.495051529523352407e-01 26126.752255633317 0.004297004704320844
1.523351605322972036e-01 28994.22853882881 0.004297004704320844
1.551242228857377115e-01 32176.417502507353 0.004297004704320844
1.578588661844886054e-01 35707.859649004626 0.004297004704320844
1.604878371613128463e-01 39626.88638701478 0.004297004704320844
1.630220032147694231e-01 43976.036093027215 0.004297004704320844
1.654599036249219390e-01 48802.515836544335 0.004297004704320844
1.677794761203314777e-01 54158.71378079476 0.004297004704320844
1.699855643211551082e-01 60102.76782070388 0.004297004704320844
1.720738734385841850e-01 66699.19663030129 0.004297004704320844
1.740516915590232805e-01 74019.59996915652 0.004297004704320844
1.759334909366292443e-01 82143.43584919439 0.004297004704320844
1.777405367936078784e-01 91158.88299750836 0.004297004704320844
1.795014017039280874e-01 101163.7979766207 0.004297004704320844
1.812523312936641373e-01 112266.77735108159 0.004297004704320844
1.830375879291985808e-01 124588.33642950082 0.004297004704320844
1.849096846502817915e-01 138262.2173764659 0.004297004704320844
1.869295954275908000e-01 153436.84089300132 0.004297004704320844
1.891666843575312285e-01 170276.91722258978 0.004297004704320844
1.917763431907631988e-01 188965.23396912115 0.004297004704320844
1.948678196389430628e-01 209704.64013232305 0.004297004704320844
1.985041012272479866e-01 232720.2478960412 0.004297004704320844
2.031037092355496010e-01 258261.87606826748 0.004297004704320844
2.097482541478943585e-01 286606.7616948256 0.004297004704320844
2.185751052874049249e-01 318062.5692794119 0.004297004704320844
2.291206317079158006e-01 352970.73027306574 0.004297004704320844
2.412113694541762332e-01 391710.1490809261 0.004297004704320844
2.551654974138929943e-01 434701.3158125035 0.004297004704320844
2.709839043972315231e-01 482410.8704165374 0.004297004704320844
2.895946722900028525e-01 535356.6677410719 0.004297004704320844
3.101078043648478055e-01 594113.3984965039 0.004297004704320844
3.324800574938816533e-01 659318.8271333541 0.004297004704320844
3.566131221549664887e-01 731680.7143427207 0.004297004704320844
3.823494040701524987e-01 811984.4993184009 0.004297004704320844
4.126110942755735755e-01 901101.8251665037 0.004297004704320844
4.580326606941848566e-01 1000000.0 0.004297004704320844
2.280565852673686418e-06 0.001 0.004768611697714469
2.511257364674154710e-06 0.0011097524964120721 0.004768611697714469
2.760877119806824943e-06 0.0012315506032928262 0.004768611697714469
3.038126075351279820e-06 0.001366716356462006 0.004768611697714469
3.337765396513955331e-06 0.0015167168884709225 0.004768611697714469
3.662768258448707818e-06 0.0016831803533309566 0.004768611697714469
4.018665351811376615e-06 0.0018679135990207828 0.004768611697714469
4.400069818520026575e-06 0.002072921779595372 0.004768611697714469
4.815081295602947996e-06 0.002300430119772917 0.004768611697714469
5.262125825519152383e-06 0.0025529080682395165 0.004768611697714469
5.739974224932908307e-06 0.002833096101839324 0.004768611697714469
6.255923664351362794e-06 0.0031440354715915 0.004768611697714469
6.805319473911946695e-06 0.0034891012134067737 0.004768611697714469
7.388090154345638683e-06 0.003872038781812557 0.004768611697714469
8.011323640615634613e-06 0.004297004704320844 0.004768611697714469
8.666435165164128009e-06 0.004768611697714469 0.004768611697714469
9.357513146546784990e-06 0.005291978735958442 0.004768611697714469
1.008283858630137458e-05 0.005872786613189483 0.004768611697714469
1.084105729945127253e-05 0.00651733960488242 0.004768611697714469
1.162823470845650334e-05 0.007232633896483534 0.004768611697714469
1.244257192244479616e-05 0.008026433522257174 0.004768611697714469
1.328399762446194726e-05 0.00890735463861044 0.004768611697714469
1.414314296035933863e-05 0.009884959046625586 0.004768611697714469
1.502497479659576378e-05 0.010969857978923836 0.004768611697714469
1.591491364036414985e-05 0.012173827277396614 0.004768611697714469
1.681602897922377488e-05 0.013509935211980273 0.004768611697714469
1.772174100338161530e-05 0.014992684327860457 0.004768611697714469
1.862804644554310568e-05 0.01663816886076129 0.004768611697714469
1.952917816295314280e-05 0.018464249428955443 0.004768611697714469
2.042350575600577456e-05 0.020490746898158472 0.004768611697714469
2.130534261526494520e-05 0.022739657523579287 0.004768611697714469
2.217335377818822174e-05 0.02523539170434766 0.004768611697714469
2.302336349316748393e-05 0.02800503894183631 0.004768611697714469
2.385248376002312005e-05 0.03107866187782014 0.004768611697714469
2.466063873192183003e-05 0.03448962260405758 0.004768611697714469
2.544695142258880460e-05 0.038274944785163134 0.004768611697714469
2.620818323197715151e-05 0.04247571552536898 0.004768611697714469
2.694771100909201060e-05 0.047137531341167244 0.004768611697714469
2.766390476509280154e-05 0.05231099308056263 0.004768611697714469
2.835994664534169208e-05 0.05805225516094899 0.004768611697714469
2.903809425312668826e-05 0.06442363508721373 0.004768611697714469
2.969888239802381290e-05 0.07149428986597581 0.004768611697714469
3.034652581003009945e-05 0.07934096665797492 0.004768611697714469
3.098501868503793493e-05 0.08804883581643465 0.004768611697714469
3.161829920207211598e-05 0.09771241535346502 0.004768611697714469
3.225060858500504083e-05 0.1084365968689611 0.004768611697714469
3.288774822972275347e-05 0.12033778407775893 0.004768611697714469
3.353515789462877829e-05 0.13354515629298988 0.004768611697714469
3.419996732468168872e-05 0.14820207057988585 0.004768611697714469
3.488957210778546658e-05 0.16446761779946645 0.004768611697714469
3.561170847165164683e-05 0.18251834943190443 0.004768611697714469
3.637532178624634061e-05 0.20255019392306664 0.004768611697714469
3.719057804614748911e-05 0.22478058335487253 0.004768611697714469
3.806881437622064966e-05 0.24945081352303167 0.004768611697714469
3.902346667781592072e-05 0.27682866303920667 0.004768611697714469
4.006922595845208217e-05 0.3072112998861759 0.004768611697714469
4.122362136131217674e-05 0.34092850697468147 0.004768611697714469
4.250605977846814824e-05 0.3783462617131929 0.004768611697714469
4.394102338264742650e-05 0.419870708444391 0.004768611697714469
4.555545189670232275e-05 0.4659525668664682 0.004768611697714469
4.738260057788968107e-05 0.517092024289676 0.004768611697714469
4.946235300264474252e-05 0.5738441648302398 0.004768611697714469
5.184102095353686619e-05 0.6368249944718586 0.004768611697714469
5.457517007838508976e-05 0.7067181273927491 0.004768611697714469
5.773222311358710353e-05 0.7842822061337682 0.004768611697714469
6.139392704697565681e-05 0.8703591361485166 0.004768611697714469
6.565828050847584993e-05 0.9658832241158708 0.004768611697714469
7.064412688001660799e-05 1.0718913192051276 0.004768611697714469
7.649442963208205690e-05 1.1895340673703196 0.004768611697714469
8.338158218883909615e-05 1.3200884008314182 0.004768611697714469
9.151444760997126920e-05 1.4649713983072863 0.004768611697714469
1.011445056551715490e-04 1.625755666443795 0.004768611697714469
1.125751167589147505e-04 1.8041864093920719 0.004768611697714469
1.261729451480271145e-04 2.0022003718155843 0.004768611697714469
1.423789641001079321e-04 2.2219468609395236 0.004768611697714469
1.617245070126793706e-04 2.4658110758226037 0.004768611697714469
1.848485028724217529e-04 2.736439997074672 0.004768611697714469
2.125186206579295653e-04 3.0367711180354604 0.004768611697714469
2.456550597170331900e-04 3.370064329271928 0.004768611697714469
2.853594531666001142e-04 3.739937302478798 0.004768611697714469
3.329477764850359870e-04 4.150404757850477 0.004768611697714469
3.899882376226775776e-04 4.605922041145108 0.004768611697714469
4.583443073115816874e-04 5.1114334834401705 0.004768611697714469
5.402237635871949334e-04 5.672426068491977 0.004768611697714469
6.382333197199375769e-04 6.294988990221888 0.004768611697714469
7.554388191834115205e-04 6.985879746785249 0.004768611697714469
8.954300640047326227e-04 7.752597488629465 0.004768611697714469
1.062390140635715175e-03 8.60346441668451 0.004768611697714469
1.261167450870816697e-03 9.547716114208066 0.004768611697714469
1.497347742559915250e-03 10.59560179277617 0.004768611697714469
1.777322097133966902e-03 11.758495540521581 0.004768611697714469
2.108350407369445189e-03 13.049019780144016 0.004768611697714469
2.498609895697218811e-03 14.481182276745331 0.004768611697714469
2.957226001755489282e-03 16.070528182616385 0.004768611697714469
3.494277060755682663e-03 17.834308769319094 0.004768611697714469
4.120766395319130394e-03 19.791668678535572 0.004768611697714469
4.848548954724240904e-03 21.96385372416547 0.004768611697714469
5.690208119042458601e-03 24.37444150122222 0.004768611697714469
6.658873756548887822e-03 27.04959730463137 0.004768611697714469
7.767972395884235708e-03 30.01835813575592 0.004768611697714469
9.030909657578790189e-03 33.31294787934677 0.004768611697714469
1.046068106741913049e-02 36.96912707195032 0.004768611697714469
1.206941721724167325e-02 41.0265810582719 0.004768611697714469
1.386787134010429579e-02 45.52935074866948 0.004768611697714469
1.586486565607780549e-02 50.526310653356795 0.004768611697714469
1.806671637161775049e-02 56.07169938205458 0.004768611697714469
2.047666380987782711e-02 62.22570836730231 0.004768611697714469
2.309433932948757456e-02 69.0551352016233 0.004768611697714469
2.591529997510923569e-02 76.63410868007462 0.004768611697714469
2.893066838323429119e-02 85.04489341802686 0.004768611697714469
3.212690757327612417e-02 94.37878277775391 0.004768611697714469
3.548575891907370522e-02 104.73708979594508 0.004768611697714469
3.898436495626771137e-02 116.23224686798542 0.004768611697714469
4.259558813164977115e-02 128.9890261253308 0.004768611697714469
4.628852511905214018e-02 143.14589375234786 0.004768611697714469
5.002920576193384261e-02 158.85651294280527 0.004768611697714469
5.378145063222532218e-02 176.2914118095948 0.004768611697714469
5.750785337057644914e-02 195.63983435170647 0.004768611697714469
6.117083920576529832e-02 217.11179456945052 0.004768611697714469
6.473374913887611215e-02 240.9403560239527 0.004768611697714469
6.816189431007756150e-02 267.38416158399497 0.004768611697714469
7.142352495896252262e-02 296.73024081888724 0.004768611697714469
7.449066756568499537e-02 329.2971255097155 0.004768611697714469
7.733979213562662547e-02 365.43830709572546 0.004768611697714469
7.995228229940937181e-02 405.54607358408276 0.004768611697714469
8.231470096549849125e-02 450.05576757004974 0.004768611697714469
8.441885156730075113e-02 499.450511585514 0.004768611697714469
8.626165650805180107e-02 554.2664520663108 0.004768611697714469
8.784487905062872415e-02 615.0985788580505 0.004768611697714469
8.917472433748054039e-02 682.6071834272393 0.004768611697714469
9.026135954706443476e-02 757.525025877192 0.004768611697714469
9.111838968804918115e-02 840.6652885618333 0.004768611697714469
9.176232323723490514e-02 932.9304026284696 0.004768611697714469
9.221205321249732745e-02 1035.3218432956637 0.004768611697714469
9.248837260606745936e-02 1148.9510001873086 0.004768611697714469
9.261352994811418438e-02 1275.051240713013 0.004768611697714469
9.309240962395509689e-02 1414.991297434576 0.004768611697714469
9.548952542583490077e-02 1570.2901247293776 0.004768611697714469
9.779123102132820933e-02 1742.6333860096508 0.004768611697714469
1.000448658006161395e-01 1933.891750455232 0.004768611697714469
1.023131331081688911e-01 2146.141197858406 0.004768611697714469
1.045297778845056258e-01 2381.6855519761607 0.004768611697714469
1.066987061834638040e-01 2643.0814869741084 0.004768611697714469
1.088574990469109577e-01 2933.1662783900483 0.004768611697714469
1.110357185056249779e-01 3255.0885998350564 0.004768611697714469
1.132221205363358879e-01 3612.3426997094302 0.004768611697714469
1.154327558032826606e-01 4008.8063288984645 0.004768611697714469
1.176816355720665952e-01 4448.782831127585 0.004768611697714469
1.199804541143878883e-01 4937.047852839004 0.004768611697714469
1.223384996901157457e-01 5478.901179593945 0.004768611697714469
1.247627104671097525e-01 6080.224261649427 0.004768611697714469
1.272578219052835913e-01 6747.5440531107 0.004768611697714469
1.298265273193537073e-01 7488.10385759003 0.004768611697714469
1.324696179743020119e-01 8309.941949353404 0.004768611697714469
1.351860590662254391e-01 9221.97882333434 0.004768611697714469
1.379730069300642292e-01 10234.114021054527 0.004768611697714469
1.408353890996252300e-01 11357.333583431051 0.004768611697714469
1.438002289175550896e-01 12603.829296797274 0.004768611697714469
1.468509331135874341e-01 13987.131026472387 0.004768611697714469
1.499543582211364245e-01 15522.25357427048 0.004768611697714469
1.530938227984437738e-01 17225.859653987874 0.004768611697714469
1.562548804508544220e-01 19116.440753857038 0.004768611697714469
1.594266528110153125e-01 21214.51784910632 0.004768611697714469
1.625932987796555318e-01 23542.864143224204 0.004768611697714469
1.657317734745022419e-01 26126.752255633317 0.004768611697714469
1.688515039228647985e-01 28994.22853882881 0.004768611697714469
1.719234591255239253e-01 32176.417502507353 0.004768611697714469
1.749325449393559495e-01 35707.859649004626 0.004768611697714469
1.778212060611088219e-01 39626.88638701478 0.004768611697714469
1.806021170142488308e-01 43976.036093027215 0.004768611697714469
1.832729210383931273e-01 48802.515836544335 0.004768611697714469
1.858093402901600799e-01 54158.71378079476 0.004768611697714469
1.882157996338237882e-01 60102.76782070388 0.004768611697714469
1.904873822910634895e-01 66699.19663030129 0.004768611697714469
1.926316965976483664e-01 74019.59996915652 0.004768611697714469
1.946641483675087270e-01 82143.43584919439 0.004768611697714469
1.966075504003554908e-01 91158.88299750836 0.004768611697714469
1.984925947088204967e-01 101163.7979766207 0.004768611697714469
2.003582810966249017e-01 112266.77735108159 0.004768611697714469
2.022521901301053415e-01 124588.33642950082 0.004768611697714469
2.042307509560761236e-01 138262.2173764659 0.004768611697714469
2.063592841474740924e-01 153436.84089300132 0.004768611697714469
2.087120313913236602e-01 170276.91722258978 0.004768611697714469
2.114507075631744393e-01 188965.23396912115 0.004768611697714469
2.147043203593239913e-01 209704.64013232305 0.004768611697714469
2.185259693744658338e-01 232720.2478960412 0.004768611697714469
2.233422343805921972e-01 258261.87606826748 0.004768611697714469
2.303725162798252457e-01 286606.7616948256 0.004768611697714469
2.397472589565826373e-01 318062.5692794119 0.004768611697714469
2.509756873817170497e-01 352970.73027306574 0.004768611697714469
2.638294762005076732e-01 391710.1490809261 0.004768611697714469
2.786350091846306887e-01 434701.3158125035 0.004768611697714469
2.953348191914372256e-01 482410.8704165374 0.004768611697714469
3.150280743068353262e-01 535356.6677410719 0.004768611697714469
3.366710740340086994e-01 594113.3984965039 0.004768611697714469
3.601980515373682246e-01 659318.8271333541 0.004768611697714469
3.854830475012105406e-01 731680.7143427207 0.004768611697714469
4.123359000859575518e-01 811984.4993184009 0.004768611697714469
4.418000874548835832e-01 901101.8251665037 0.004768611697714469
4.891757852050619415e-01 1000000.0 0.004768611697714469
2.294888602482559106e-06 0.001 0.005291978735958442
2.529532156818360305e-06 0.0011097524964120721 0.005291978735958442
2.783304493907770915e-06 0.0012315506032928262 0.005291978735958442
3.065911299168664333e-06 0.001366716356462006 0.005291978735958442
3.368508272240462447e-06 0.0015167168884709225 0.005291978735958442
3.702782157109336187e-06 0.0016831803533309566 0.005291978735958442
4.064421171577547967e-06 0.0018679135990207828 0.005291978735958442
4.460281307959931795e-06 0.002072921779595372 0.005291978735958442
4.884115095781523185e-06 0.002300430119772917 0.005291978735958442
5.342758611885170403e-06 0.0025529080682395165 0.005291978735958442
5.839029041919668686e-06 0.002833096101839324 0.005291978735958442
6.372433466817347222e-06 0.0031440354715915 0.005291978735958442
6.942871926893208171e-06 0.0034891012134067737 0.005291978735958442
7.551916605352224730e-06 0.003872038781812557 0.005291978735958442
8.201669330830935184e-06 0.004297004704320844 0.005291978735958442
8.889590550058037221e-06 0.004768611697714469 0.005291978735958442
9.621366220518296682e-06 0.005291978735958442 0.005291978735958442
1.038670945080061235e-05 0.005872786613189483 0.005291978735958442
1.118973493082972898e-05 0.00651733960488242 0.005291978735958442
1.203308771648557598e-05 0.007232633896483534 0.005291978735958442
1.290521514416803059e-05 0.008026433522257174 0.005291978735958442
1.381327839616046736e-05 0.00890735463861044 0.005291978735958442
1.474356191705627220e-05 0.009884959046625586 0.005291978735958442
1.569929919175070657e-05 0.010969857978923836 0.005291978735958442
1.667572551724955495e-05 0.012173827277396614 0.005291978735958442
1.766477701845017102e-05 0.013509935211980273 0.005291978735958442
1.866837983542739469e-05 0.014992684327860457 0.005291978735958442
1.967171288213769197e-05 0.01663816886076129 0.005291978735958442
2.067796712460154567e-05 0.018464249428955443 0.005291978735958442
2.168109541915485820e-05 0.020490746898158472 0.005291978735958442
2.267530169827817874e-05 0.022739657523579287 0.005291978735958442
2.365635173956035861e-05 0.02523539170434766 0.005291978735958442
2.462216834739219487e-05 0.02800503894183631 0.005291978735958442
2.556917439621256440e-05 0.03107866187782014 0.005291978735958442
2.649556234954092939e-05 0.03448962260405758 0.005291978735958442
2.739678770792531529e-05 0.038274944785163134 0.005291978735958442
2.827558244277413857e-05 0.04247571552536898 0.005291978735958442
2.913016924595749317e-05 0.047137531341167244 0.005291978735958442
2.996065150531984460e-05 0.05231099308056263 0.005291978735958442
3.076779343410517958e-05 0.05805225516094899 0.005291978735958442
3.155448931357367816e-05 0.06442363508721373 0.005291978735958442
3.232155732703549211e-05 0.07149428986597581 0.005291978735958442
3.307410075702784530e-05 0.07934096665797492 0.005291978735958442
3.381470480338373785e-05 0.08804883581643465 0.005291978735958442
3.454825072021011840e-05 0.09771241535346502 0.005291978735958442
3.527949593527725941e-05 0.1084365968689611 0.005291978735958442
3.601444102787840635e-05 0.12033778407775893 0.005291978735958442
3.675922680172303712e-05 0.13354515629298988 0.005291978735958442
3.752134857450209617e-05 0.14820207057988585 0.005291978735958442
3.830895683262525728e-05 0.16446761779946645 0.005291978735958442
3.913073552993633482e-05 0.18251834943190443 0.005291978735958442
3.999681900988751889e-05 0.20255019392306664 0.005291978735958442
4.091865702758127737e-05 0.22478058335487253 0.005291978735958442
4.190835005595862519e-05 0.24945081352303167 0.005291978735958442
4.298126786357030774e-05 0.27682866303920667 0.005291978735958442
4.415338662326294790e-05 0.3072112998861759 0.005291978735958442
4.544412939710193428e-05 0.34092850697468147 0.005291978735958442
4.687547068266932767e-05 0.3783462617131929 0.005291978735958442
4.847426851736545770e-05 0.419870708444391 0.005291978735958442
5.027077884862442698e-05 0.4659525668664682 0.005291978735958442
5.230164800550031901e-05 0.517092024289676 0.005291978735958442
5.461054163136929275e-05 0.5738441648302398 0.005291978735958442
5.724933212758141212e-05 0.6368249944718586 0.005291978735958442
6.028048743134844964e-05 0.7067181273927491 0.005291978735958442
6.377915065722206329e-05 0.7842822061337682 0.005291978735958442
6.783514672272063304e-05 0.8703591361485166 0.005291978735958442
7.255764602634886108e-05 0.9658832241158708 0.005291978735958442
7.807767403203606858e-05 1.0718913192051276 0.005291978735958442
8.455356164675007869e-05 1.1895340673703196 0.005291978735958442
9.217644476725094882e-05 1.3200884008314182 0.005291978735958442
1.011770119568538526e-04 1.4649713983072863 0.005291978735958442
1.118340245622063544e-04 1.625755666443795 0.005291978735958442
1.244834589801008002e-04 1.8041864093920719 0.005291978735958442
1.395306322442687534e-04 2.0022003718155843 0.005291978735958442
1.574640207802182126e-04 2.2219468609395236 0.005291978735958442
1.788717320074206774e-04 2.4658110758226037 0.005291978735958442
2.044612262766505129e-04 2.736439997074672 0.005291978735958442
2.350819159515458870e-04 3.0367711180354604 0.005291978735958442
2.717526413869999851e-04 3.370064329271928 0.005291978735958442
3.156927823510983057e-04 3.739937302478798 0.005291978735958442
3.683597436922565012e-04 4.150404757850477 0.005291978735958442
4.314889976498097689e-04 4.605922041145108 0.005291978735958442
5.071440767379333447e-04 5.1114334834401705 0.005291978735958442
5.977692967836181369e-04 5.672426068491977 0.005291978735958442
7.062510330400989479e-04 6.294988990221888 0.005291978735958442
8.359837901003900566e-04 6.985879746785249 0.005291978735958442
9.909425457799976664e-04 7.752597488629465 0.005291978735958442
1.175759815315091878e-03 8.60346441668451 0.005291978735958442
1.395804891051156309e-03 9.547716114208066 0.005291978735958442
1.657263529857206904e-03 10.59560179277617 0.005291978735958442
1.967215226506059157e-03 11.758495540521581 0.005291978735958442
2.333700833103198157e-03 13.049019780144016 0.005291978735958442
2.765778809193316506e-03 14.481182276745331 0.005291978735958442
3.273558896002914855e-03 16.070528182616385 0.005291978735958442
3.868207974530617037e-03 17.834308769319094 0.005291978735958442
4.561918512429504954e-03 19.791668678535572 0.005291978735958442
5.367828742010668890e-03 21.96385372416547 0.005291978735958442
6.299886683977112128e-03 24.37444150122222 0.005291978735958442
7.372648149917408224e-03 27.04959730463137 0.005291978735958442
8.601001425381905527e-03 30.01835813575592 0.005291978735958442
9.999815698546831930e-03 33.31294787934677 0.005291978735958442
1.158350952318102332e-02 36.96912707195032 0.005291978735958442
1.336554796951098384e-02 41.0265810582719 0.005291978735958442
1.535787490515987987e-02 45.52935074866948 0.005291978735958442
1.757029939801016058e-02 50.526310653356795 0.005291978735958442
2.000985778571079399e-02 56.07169938205458 0.005291978735958442
2.268018270781237480e-02 62.22570836730231 0.005291978735958442
2.558090968709118840e-02 69.0551352016233 0.005291978735958442
2.870716245703400574e-02 76.63410868007462 0.005291978735958442
3.204915026608830264e-02 85.04489341802686 0.005291978735958442
3.559191767579301252e-02 94.37878277775391 0.005291978735958442
3.931527352478264570e-02 104.73708979594508 0.005291978735958442
4.319392469883798907e-02 116.23224686798542 0.005291978735958442
4.719782759233360353e-02 128.9890261253308 0.005291978735958442
5.129275613247349236e-02 143.14589375234786 0.005291978735958442
5.544107411235089933e-02 158.85651294280527 0.005291978735958442
5.960268569470637823e-02 176.2914118095948 0.005291978735958442
6.373612186079315178e-02 195.63983435170647 0.005291978735958442
6.779971436929856099e-02 217.11179456945052 0.005291978735958442
7.175279826885422318e-02 240.9403560239527 0.005291978735958442
7.555688068868475493e-02 267.38416158399497 0.005291978735958442
7.917671664936394571e-02 296.73024081888724 0.005291978735958442
8.258123956944427024e-02 329.2971255097155 0.005291978735958442
8.574430275816179170e-02 365.43830709572546 0.005291978735958442
8.864520384955518195e-02 405.54607358408276 0.005291978735958442
9.126898024343262084e-02 450.05576757004974 0.005291978735958442
9.360648121148007483e-02 499.450511585514 0.005291978735958442
9.565423367363400098e-02 554.2664520663108 0.005291978735958442
9.741413670158058369e-02 615.0985788580505 0.005291978735958442
9.889301948729065095e-02 682.6071834272393 0.005291978735958442
1.001021105666755617e-01 757.525025877192 0.005291978735958442
1.010564575669522236e-01 840.6652885618333 0.005291978735958442
1.017743326007829879e-01 932.9304026284696 0.005291978735958442
1.022766605245787747e-01 1035.3218432956637 0.005291978735958442
1.025864772502897287e-01 1148.9510001873086 0.005291978735958442
1.027284379200105041e-01 1275.051240713013 0.005291978735958442
1.032551313059873743e-01 1414.991297434576 0.005291978735958442
1.059157589751473089e-01 1570.2901247293776 0.005291978735958442
1.084705118577931338e-01 1742.6333860096508 0.005291978735958442
1.109718520435866718e-01 1933.891750455232 0.005291978735958442
1.134882723911455199e-01 2146.141197858406 0.005291978735958442
1.159484084694455547e-01 2381.6855519761607 0.005291978735958442
1.183554452415407632e-01 2643.0814869741084 0.005291978735958442
1.207491267882836450e-01 2933.1662783900483 0.005291978735958442
1.231657897576118599e-01 3255.0885998350564 0.005291978735958442
1.255912518111870768e-01 3612.3426997094302 0.005291978735958442
1.280432802256512015e-01 4008.8063288984645 0.005291978735958442
1.305373832062740047e-01 4448.782831127585 0.005291978735958442
1.330864919881034336e-01 4937.047852839004 0.005291978735958442
1.357008645282831438e-01 5478.901179593945 0.005291978735958442
1.383881461096327092e-01 6080.224261649427 0.005291978735958442
1.411535262406801716e-01 6747.5440531107 0.005291978735958442
1.439999222285870406e-01 7488.10385759003 0.005291978735958442
1.469281235938474373e-01 8309.941949353404 0.005291978735958442
1.499368827832744111e-01 9221.97882333434 0.005291978735958442
1.530229284186984395e-01 10234.114021054527 0.005291978735958442
1.561916331724588214e-01 11357.333583431051 0.005291978735958442
1.594728843323908740e-01 12603.829296797274 0.005291978735958442
1.628478678691216708e-01 13987.131026472387 0.005291978735958442
1.662797624981140754e-01 15522.25357427048 0.005291978735958442
1.697498992377493021e-01 17225.859653987874 0.005291978735958442
1.732420626830192267e-01 19116.440753857038 0.005291978735958442
1.767439955364323578e-01 21214.51784910632 0.005291978735958442
1.802379105632234135e-01 23542.864143224204 0.005291978735958442
1.836980233119956119e-01 26126.752255633317 0.005291978735958442
1.871346213656514823e-01 28994.22853882881 0.005291978735958442
1.905153535220993621e-01 32176.417502507353 0.005291978735958442
1.938232979670875267e-01 35707.859649004626 0.005291978735958442
1.969937763118867480e-01 39626.88638701478 0.005291978735958442
2.000416028685589875e-01 43976.036093027215 0.005291978735958442
2.029632528251747725e-01 48802.515836544335 0.005291978735958442
2.057320674195802501e-01 54158.71378079476 0.005291978735958442
2.083517849957428891e-01 60102.76782070388 0.005291978735958442
2.108168009146140498e-01 66699.19663030129 0.005291978735958442
2.131349606875913849e-01 74019.59996915652 0.005291978735958442
2.153225973485790590e-01 82143.43584919439 0.005291978735958442
2.174040795419331651e-01 91158.88299750836 0.005291978735958442
2.194123021132046714e-01 101163.7979766207 0.005291978735958442
2.213890232383530776e-01 112266.77735108159 0.005291978735958442
2.233852855154708772e-01 124588.33642950082 0.005291978735958442
2.254614611524693168e-01 138262.2173764659 0.005291978735958442
2.276873770501709471e-01 153436.84089300132 0.005291978735958442
2.301420848536324393e-01 170276.91722258978 0.005291978735958442
2.329922237768182747e-01 188965.23396912115 0.005291978735958442
2.363905929750673429e-01 209704.64013232305 0.005291978735958442
2.403759651927281360e-01 232720.2478960412 0.005291978735958442
2.453765007473709403e-01 258261.87606826748 0.005291978735958442
2.527687343516046292e-01 286606.7616948256 0.005291978735958442
2.626716096530626321e-01 318062.5692794119 0.005291978735958442
2.745696370762995553e-01 352970.73027306574 0.005291978735958442
2.881669945244611508e-01 391710.1490809261 0.005291978735958442
3.037952704226609679e-01 434701.3158125035 0.005291978735958442
3.213772611363609477e-01 482410.8704165374 0.005291978735958442
3.420522025969694457e-01 535356.6677410719 0.005291978735958442
3.647614660152818100e-01 594113.3984965039 0.005291978735958442
3.893584293337740143e-01 659318.8271333541 0.005291978735958442
4.156860380948544376e-01 731680.7143427207 0.005291978735958442
4.435188451312497282e-01 811984.4993184009 0.005291978735958442
4.725617689848989333e-01 901101.8251665037 0.005291978735958442
5.206029525551640891e-01 1000000.0 0.005291978735958442
2.309833654087197169e-06 0.001 0.005872786613189483
2.545868943702621185e-06 0.0011097524964120721 0.005872786613189483
2.807181135581504909e-06 0.0012315506032928262 0.005872786613189483
3.091405773869521498e-06 0.001366716356462006 0.005872786613189483
3.400042883115973501e-06 0.0015167168884709225 0.005872786613189483
3.742627212106530905e-06 0.0016831803533309566 0.005872786613189483
4.111126434074794150e-06 0.0018679135990207828 0.005872786613189483
4.510772026426795373e-06 0.002072921779595372 0.005872786613189483
4.948582236555827973e-06 0.002300430119772917 0.005872786613189483
5.421670527626132295e-06 0.0025529080682395165 0.005872786613189483
5.930888278805064455e-06 0.002833096101839324 0.005872786613189483
6.481460093930907511e-06 0.0031440354715915 0.005872786613189483
7.072802839944374919e-06 0.0034891012134067737 0.005872786613189483
7.707980980871291732e-06 0.003872038781812557 0.005872786613189483
8.383963440824358774e-06 0.004297004704320844 0.005872786613189483
9.102835150175886536e-06 0.004768611697714469 0.005872786613189483
9.867882609284298897e-06 0.005291978735958442 0.005872786613189483
1.067774701450862543e-05 0.005872786613189483 0.005872786613189483
1.152857273575876780e-05 0.00651733960488242 0.005872786613189483
1.242311097367563541e-05 0.007232633896483534 0.005872786613189483
1.335760394639449833e-05 0.008026433522257174 0.005872786613189483
1.432701276149604984e-05 0.00890735463861044 0.005872786613189483
1.533323045731018415e-05 0.009884959046625586 0.005872786613189483
1.636776330447873041e-05 0.010969857978923836 0.005872786613189483
1.742854102725185163e-05 0.012173827277396614 0.005872786613189483
1.851081497557330460e-05 0.013509935211980273 0.005872786613189483
1.961105752734277892e-05 0.014992684327860457 0.005872786613189483
2.071990884941967586e-05 0.01663816886076129 0.005872786613189483
2.183860844682931719e-05 0.018464249428955443 0.005872786613189483
2.295750303610042889e-05 0.020490746898158472 0.005872786613189483
2.407012938923297550e-05 0.022739657523579287 0.005872786613189483
2.517650959687027377e-05 0.02523539170434766 0.005872786613189483
2.626745283077110477e-05 0.02800503894183631 0.005872786613189483
2.734331329809728953e-05 0.03107866187782014 0.005872786613189483
2.839970300530633959e-05 0.03448962260405758 0.005872786613189483
2.943164394197187166e-05 0.038274944785163134 0.005872786613189483
3.044077637062927395e-05 0.04247571552536898 0.005872786613189483
3.142453848989286311e-05 0.047137531341167244 0.005872786613189483
3.238411003844492256e-05 0.05231099308056263 0.005872786613189483
3.331728655207789636e-05 0.05805225516094899 0.005872786613189483
3.422903561499626344e-05 0.06442363508721373 0.005872786613189483
3.511835272549077453e-05 0.07149428986597581 0.005872786613189483
3.599063803160762183e-05 0.07934096665797492 0.005872786613189483
3.684837186818448322e-05 0.08804883581643465 0.005872786613189483
3.769699219802708043e-05 0.09771241535346502 0.005872786613189483
3.854261040941107784e-05 0.1084365968689611 0.005872786613189483
3.938973976787373389e-05 0.12033778407775893 0.005872786613189483
4.024668950513850507e-05 0.13354515629298988 0.005872786613189483
4.112054991413482394e-05 0.14820207057988585 0.005872786613189483
4.202094846718339453e-05 0.16446761779946645 0.005872786613189483
4.295683760129156189e-05 0.18251834943190443 0.005872786613189483
4.393974257569253287e-05 0.20255019392306664 0.005872786613189483
4.498263447339786265e-05 0.22478058335487253 0.005872786613189483
4.609890273910909693e-05 0.24945081352303167 0.005872786613189483
4.730526687310965907e-05 0.27682866303920667 0.005872786613189483
4.861962998951922078e-05 0.3072112998861759 0.005872786613189483
5.006366096711588359e-05 0.34092850697468147 0.005872786613189483
5.166189441430388350e-05 0.3783462617131929 0.005872786613189483
5.344351208596692253e-05 0.419870708444391 0.005872786613189483
5.544251344955974714e-05 0.4659525668664682 0.005872786613189483
5.769960555170124177e-05 0.517092024289676 0.005872786613189483
6.026299831475218826e-05 0.5738441648302398 0.005872786613189483
6.319011630334671044e-05 0.6368249944718586 0.005872786613189483
6.655052849279018481e-05 0.7067181273927491 0.005872786613189483
7.042666740303804693e-05 0.7842822061337682 0.005872786613189483
7.491873786767458388e-05 0.8703591361485166 0.005872786613189483
8.014710868353382882e-05 0.9658832241158708 0.005872786613189483
8.625684206518779670e-05 1.0718913192051276 0.005872786613189483
9.342329426625652035e-05 1.1895340673703196 0.005872786613189483
1.018578455837653991e-04 1.3200884008314182 0.005872786613189483
1.118160550328425152e-04 1.4649713983072863 0.005872786613189483
1.236060755857473325e-04 1.625755666443795 0.005872786613189483
1.375999117381423358e-04 1.8041864093920719 0.005872786613189483
1.542459568811648917e-04 2.0022003718155843 0.005872786613189483
1.740848013180972941e-04 2.2219468609395236 0.005872786613189483
1.977676329996527001e-04 2.4658110758226037 0.005872786613189483
2.260764770482959890e-04 2.736439997074672 0.005872786613189483
2.599522250542544554e-04 3.0367711180354604 0.005872786613189483
3.005223222026072124e-04 3.370064329271928 0.005872786613189483
3.491360761141188590e-04 3.739937302478798 0.005872786613189483
4.074063863280139269e-04 4.150404757850477 0.005872786613189483
4.772543775029545500e-04 4.605922041145108 0.005872786613189483
5.609640051738776613e-04 5.1114334834401705 0.005872786613189483
6.612410198108652085e-04 5.672426068491977 0.005872786613189483
7.812804235049317265e-04 6.294988990221888 0.005872786613189483
9.248399252972963570e-04 6.985879746785249 0.005872786613189483
1.096320117555634301e-03 7.752597488629465 0.005872786613189483
1.300849759059022641e-03 8.60346441668451 0.005872786613189483
1.544373424336839681e-03 9.547716114208066 0.005872786613189483
1.833740985826348225e-03 10.59560179277617 0.005872786613189483
2.176791445774701409e-03 11.758495540521581 0.005872786613189483
2.582429794698715055e-03 13.049019780144016 0.005872786613189483
3.060688567426540427e-03 14.481182276745331 0.005872786613189483
3.622765776812446412e-03 16.070528182616385 0.005872786613189483
4.281032321138570317e-03 17.834308769319094 0.005872786613189483
5.048996105554056854e-03 19.791668678535572 0.005872786613189483
5.941215832443873072e-03 21.96385372416547 0.005872786613189483
6.973149739884312338e-03 24.37444150122222 0.005872786613189483
8.160932883130583501e-03 27.04959730463137 0.005872786613189483
9.521073192493487852e-03 30.01835813575592 0.005872786613189483
1.107006135966046023e-02 33.31294787934677 0.005872786613189483
1.282389507838798196e-02 36.96912707195032 0.005872786613189483
1.479752115929301552e-02 41.0265810582719 0.005872786613189483
1.700420644699401906e-02 45.52935074866948 0.005872786613189483
1.945485963141496688e-02 50.526310653356795 0.005872786613189483
2.215732230179539089e-02 56.07169938205458 0.005872786613189483
2.511566987264738163e-02 62.22570836730231 0.005872786613189483
2.832955339270952153e-02 69.0551352016233 0.005872786613189483
3.179362712687087977e-02 76.63410868007462 0.005872786613189483
3.549710097221463884e-02 85.04489341802686 0.005872786613189483
3.942346027101096412e-02 94.37878277775391 0.005872786613189483
4.355038510208077140e-02 104.73708979594508 0.005872786613189483
4.784989635234493388e-02 116.23224686798542 0.005872786613189483
5.228874167263843770e-02 128.9890261253308 0.005872786613189483
5.682902291213978024e-02 143.14589375234786 0.005872786613189483
6.142905024439768852e-02 158.85651294280527 0.005872786613189483
6.604439342813379910e-02 176.2914118095948 0.005872786613189483
7.062908503995266041e-02 195.63983435170647 0.005872786613189483
7.513692172414536408e-02 217.11179456945052 0.005872786613189483
7.952279622861667396e-02 240.9403560239527 0.005872786613189483
8.374399513904433323e-02 267.38416158399497 0.005872786613189483
8.776139264420343422e-02 296.73024081888724 0.005872786613189483
9.154048468957462492e-02 329.2971255097155 0.005872786613189483
9.505221333946639595e-02 365.43830709572546 0.005872786613189483
9.827355092175230067e-02 405.54607358408276 0.005872786613189483
1.011878313483166036e-01 450.05576757004974 0.005872786613189483
1.037848320586252648e-01 499.450511585514 0.005872786613189483
1.060606287092676070e-01 554.2664520663108 0.005872786613189483
1.080172573347442100e-01 615.0985788580505 0.005872786613189483
1.096622270686582468e-01 682.6071834272393 0.005872786613189483
1.110079320713573542e-01 757.525025877192 0.005872786613189483
1.120710084916155536e-01 840.6652885618333 0.005872786613189483
1.128716767582616520e-01 932.9304026284696 0.005872786613189483
1.134331048359860650e-01 1035.3218432956637 0.005872786613189483
1.137808099057857486e-01 1148.9510001873086 0.005872786613189483
1.139421103207608477e-01 1275.051240713013 0.005872786613189483
1.145207650667783988e-01 1414.991297434576 0.005872786613189483
1.174739126702565167e-01 1570.2901247293776 0.005872786613189483
1.203095740797361646e-01 1742.6333860096508 0.005872786613189483
1.230858802482463765e-01 1933.891750455232 0.005872786613189483
1.258774972367588119e-01 2146.141197858406 0.005872786613189483
1.286078878574012097e-01 2381.6855519761607 0.005872786613189483
1.312791739709697203e-01 2643.0814869741084 0.005872786613189483
1.339330679573210170e-01 2933.1662783900483 0.005872786613189483
1.366141980630345143e-01 3255.0885998350564 0.005872786613189483
1.393047466676372304e-01 3612.3426997094302 0.005872786613189483
1.420243789198849804e-01 4008.8063288984645 0.005872786613189483
1.447902508031138624e-01 4448.782831127585 0.005872786613189483
1.476166583272887356e-01 4937.047852839004 0.005872786613189483
1.505149232438153239e-01 5478.901179593945 0.005872786613189483
1.534934631160685958e-01 6080.224261649427 0.005872786613189483
1.565579596952913766e-01 6747.5440531107 0.005872786613189483
1.597115578025655180e-01 7488.10385759003 0.005872786613189483
1.629550298242542772e-01 8309.941949353404 0.005872786613189483
1.662868673912214490e-01 9221.97882333434 0.005872786613189483
1.697032992411682539e-01 10234.114021054527 0.005872786613189483
1.732101709244193155e-01 11357.333583431051 0.005872786613189483
1.768405284376142750e-01 12603.829296797274 0.005872786613189483
1.805730007696970674e-01 13987.131026472387 0.005872786613189483
1.843666782210185151e-01 15522.25357427048 0.005872786613189483
1.882006565803205633e-01 17225.859653987874 0.005872786613189483
1.920567163029080204e-01 19116.440753857038 0.005872786613189483
1.959210233283564806e-01 21214.51784910632 0.005872786613189483
1.997735970660856897e-01 23542.864143224204 0.005872786613189483
2.035855673845148317e-01 26126.752255633317 0.005872786613189483
2.073681418334205051e-01 28994.22853882881 0.005872786613189483
2.110852564075936522e-01 32176.417502507353 0.005872786613189483
2.147179272574970543e-01 35707.859649004626 0.005872786613189483
2.181934106158082420e-01 39626.88638701478 0.005872786613189483
2.215290500603862844e-01 43976.036093027215 0.005872786613189483
2.247198433934392836e-01 48802.515836544335 0.005872786613189483
2.277365643840073561e-01 54158.71378079476 0.005872786613189483
2.305819364905790925e-01 60102.76782070388 0.005872786613189483
2.332495745983494406e-01 66699.19663030129 0.005872786613189483
2.357474771675461545e-01 74019.59996915652 0.005872786613189483
2.380928802773960573e-01 82143.43584919439 0.005872786613189483
2.403116899303436027e-01 91158.88299750836 0.005872786613189483
2.424389882238820737e-01 101163.7979766207 0.005872786613189483
2.445194184715285268e-01 112266.77735108159 0.005872786613189483
2.466074581375124475e-01 124588.33642950082 0.005872786613189483
2.487675060029872764e-01 138262.2173764659 0.005872786613189483
2.510738730307117139e-01 153436.84089300132 0.005872786613189483
2.536104775646221277e-01 170276.91722258978 0.005872786613189483
2.565468571590346913e-01 188965.23396912115 0.005872786613189483
2.600643481982697347e-01 209704.64013232305 0.005872786613189483
2.641821554267622663e-01 232720.2478960412 0.005872786613189483
2.693212324082937537e-01 258261.87606826748 0.005872786613189483
2.770380069393207911e-01 286606.7616948256 0.005872786613189483
2.874340201259769634e-01 318062.5692794119 0.005872786613189483
2.999728300846664086e-01 352970.73027306574 0.005872786613189483
3.142766738372008706e-01 391710.1490809261 0.005872786613189483
3.306781375447228610e-01 434701.3158125035 0.005872786613189483
3.490964930864745575e-01 482410.8704165374 0.005872786613189483
3.706446911806511313e-01 535356.6677410719 0.005872786613189483
3.943261632037679543e-01 594113.3984965039 0.005872786613189483
4.198744490766939119e-01 659318.8271333541 0.005872786613189483
4.470983944627055506e-01 731680.7143427207 0.005872786613189483
4.757342501452994643e-01 811984.4993184009 0.005872786613189483
5.054452125483114289e-01 901101.8251665037 0.005872786613189483
5.519633906580028171e-01 1000000.0 0.005872786613189483
2.323394013591368599e-06 0.001 0.00651733960488242
2.562927595586862859e-06 0.0011097524964120721 0.00651733960488242
2.826518522609780732e-06 0.0012315506032928262 0.00651733960488242
3.114585010277282849e-06 0.001366716356462006 0.00651733960488242
3.430872681837880704e-06 0.0015167168884709225 0.00651733960488242
3.774984601701451071e-06 0.0016831803533309566 0.00651733960488242
4.152030723826589779e-06 0.0018679135990207828 0.00651733960488242
4.563429679801030576e-06 0.002072921779595372 0.00651733960488242
5.010638324036100162e-06 0.002300430119772917 0.00651733960488242
5.494683972737107527e-06 0.0025529080682395165 0.00651733960488242
6.019828496471966311e-06 0.002833096101839324 0.00651733960488242
6.584748498965795638e-06 0.0031440354715915 0.00651733960488242
7.195836859403928599e-06 0.0034891012134067737 0.00651733960488242
7.851629906370610995e-06 0.003872038781812557 0.00651733960488242
8.555376157498753413e-06 0.004297004704320844 0.00651733960488242
9.306190883639505647e-06 0.004768611697714469 0.00651733960488242
1.010783359145635807e-05 0.005291978735958442 0.00651733960488242
1.095444712555057930e-05 0.005872786613189483 0.00651733960488242
1.185370269671606656e-05 0.00651733960488242 0.00651733960488242
1.280178299883310553e-05 0.007232633896483534 0.00651733960488242
1.379224294031186755e-05 0.008026433522257174 0.00651733960488242
1.482802132673706924e-05 0.00890735463861044 0.00651733960488242
1.590483155342602048e-05 0.009884959046625586 0.00651733960488242
1.702125772633559885e-05 0.010969857978923836 0.00651733960488242
1.817101986329403300e-05 0.012173827277396614 0.00651733960488242
1.934755512743944876e-05 0.013509935211980273 0.00651733960488242
2.054764728406292227e-05 0.014992684327860457 0.00651733960488242
2.177021348593862014e-05 0.01663816886076129 0.00651733960488242
2.300270532364880855e-05 0.018464249428955443 0.00651733960488242
2.424392358853567263e-05 0.020490746898158472 0.00651733960488242
2.548580699989212017e-05 0.022739657523579287 0.00651733960488242
2.672472919930176465e-05 0.02523539170434766 0.00651733960488242
2.795428749999183136e-05 0.02800503894183631 0.00651733960488242
2.916971522580412741e-05 0.03107866187782014 0.00651733960488242
3.036837068961688175e-05 0.03448962260405758 0.00651733960488242
3.154545738281721863e-05 0.038274944785163134 0.00651733960488242
3.270011303726788886e-05 0.04247571552536898 0.00651733960488242
3.382887137411284123e-05 0.047137531341167244 0.00651733960488242
3.493204331968683063e-05 0.05231099308056263 0.00651733960488242
3.600855001252708468e-05 0.05805225516094899 0.00651733960488242
3.705975396443205111e-05 0.06442363508721373 0.00651733960488242
3.808898042754182425e-05 0.07149428986597581 0.00651733960488242
3.909817365115040905e-05 0.07934096665797492 0.00651733960488242
4.009138854292827243e-05 0.08804883581643465 0.00651733960488242
4.107271854273229506e-05 0.09771241535346502 0.00651733960488242
4.204865733886869528e-05 0.1084365968689611 0.00651733960488242
4.302532508611615713e-05 0.12033778407775893 0.00651733960488242
4.400996936180864855e-05 0.13354515629298988 0.00651733960488242
4.501274951470096383e-05 0.14820207057988585 0.00651733960488242
4.604176113479125672e-05 0.16446761779946645 0.00651733960488242
4.710805527619046852e-05 0.18251834943190443 0.00651733960488242
4.822497163758259121e-05 0.20255019392306664 0.00651733960488242
4.940526054492612072e-05 0.22478058335487253 0.00651733960488242
5.066502243872265688e-05 0.24945081352303167 0.00651733960488242
5.202195652102932966e-05 0.27682866303920667 0.00651733960488242
5.349681402324411969e-05 0.3072112998861759 0.00651733960488242
5.511277658236949972e-05 0.34092850697468147 0.00651733960488242
5.689776973737216333e-05 0.3783462617131929 0.00651733960488242
5.888361131939721515e-05 0.419870708444391 0.00651733960488242
6.110832582905794666e-05 0.4659525668664682 0.00651733960488242
6.361686815823511579e-05 0.517092024289676 0.00651733960488242
6.646261386955631750e-05 0.5738441648302398 0.00651733960488242
6.970943730483330190e-05 0.6368249944718586 0.00651733960488242
7.343394660461645548e-05 0.7067181273927491 0.00651733960488242
7.772762800268767712e-05 0.7842822061337682 0.00651733960488242
8.270131643478746426e-05 0.8703591361485166 0.00651733960488242
8.848791685588538417e-05 0.9658832241158708 0.00651733960488242
9.524854351612723987e-05 1.0718913192051276 0.00651733960488242
1.031767205305030629e-04 1.1895340673703196 0.00651733960488242
1.125066877259939881e-04 1.3200884008314182 0.00651733960488242
1.235207015380170058e-04 1.4649713983072863 0.00651733960488242
1.365600538287199174e-04 1.625755666443795 0.00651733960488242
1.520358601888725141e-04 1.8041864093920719 0.00651733960488242
1.704445215456727887e-04 2.0022003718155843 0.00651733960488242
1.923841758368969430e-04 2.2219468609395236 0.00651733960488242
2.185746885993256159e-04 2.4658110758226037 0.00651733960488242
2.498820115929217085e-04 2.736439997074672 0.00651733960488242
2.873463192499617629e-04 3.0367711180354604 0.00651733960488242
3.322154827193893258e-04 3.370064329271928 0.00651733960488242
3.859827122891379284e-04 3.739937302478798 0.00651733960488242
4.504317938847445077e-04 4.150404757850477 0.00651733960488242
5.276892361876418412e-04 4.605922041145108 0.00651733960488242
6.202820070059827029e-04 5.1114334834401705 0.00651733960488242
7.312044242633863054e-04 5.672426068491977 0.00651733960488242
8.639921556971717938e-04 6.294988990221888 0.00651733960488242
1.022803856551623329e-03 6.985879746785249 0.00651733960488242
1.212510166313968433e-03 7.752597488629465 0.00651733960488242
1.438787855137241582e-03 8.60346441668451 0.00651733960488242
1.708217167100268240e-03 9.547716114208066 0.00651733960488242
2.028380522425690582e-03 10.59560179277617 0.00651733960488242
2.407956939570561703e-03 11.758495540521581 0.00651733960488242
2.856805874087865911e-03 13.049019780144016 0.00651733960488242
3.386036228719025310e-03 14.481182276745331 0.00651733960488242
4.008049202623924223e-03 16.070528182616385 0.00651733960488242
4.736546474589048948e-03 17.834308769319094 0.00651733960488242
5.586491333742785864e-03 19.791668678535572 0.00651733960488242
6.574013321152646222e-03 21.96385372416547 0.00651733960488242
7.716242295065699197e-03 24.37444150122222 0.00651733960488242
9.031061811854059623e-03 27.04959730463137 0.00651733960488242
1.053677326697445224e-02 30.01835813575592 0.00651733960488242
1.225166537867567948e-02 33.31294787934677 0.00651733960488242
1.419348668280695155e-02 36.96912707195032 0.00651733960488242
1.637882902763432291e-02 41.0265810582719 0.00651733960488242
1.882243089920086071e-02 45.52935074866948 0.00651733960488242
2.153642500016179212e-02 50.526310653356795 0.00651733960488242
2.452955472416880681e-02 56.07169938205458 0.00651733960488242
2.780639672140408289e-02 62.22570836730231 0.00651733960488242
3.136663128254375127e-02 69.0551352016233 0.00651733960488242
3.520440653622955440e-02 76.63410868007462 0.00651733960488242
3.930783975260203345e-02 85.04489341802686 0.00651733960488242
4.365870483114900336e-02 94.37878277775391 0.00651733960488242
4.823233925619545281e-02 104.73708979594508 0.00651733960488242
5.299780306463824919e-02 116.23224686798542 0.00651733960488242
5.791830298119900883e-02 128.9890261253308 0.00651733960488242
6.295188528110004511e-02 143.14589375234786 0.00651733960488242
6.805237887259422969e-02 158.85651294280527 0.00651733960488242
7.317055841270050931e-02 176.2914118095948 0.00651733960488242
7.825547714951529288e-02 195.63983435170647 0.00651733960488242
8.325590684142929188e-02 217.11179456945052 0.00651733960488242
8.812181597451904103e-02 240.9403560239527 0.00651733960488242
9.280580843366323385e-02 267.38416158399497 0.00651733960488242
9.726444929815497575e-02 296.73024081888724 0.00651733960488242
1.014594132347809013e-01 329.2971255097155 0.00651733960488242
1.053584023168171180e-01 365.43830709572546 0.00651733960488242
1.089357968489400724e-01 405.54607358408276 0.00651733960488242
1.121730263623409163e-01 450.05576757004974 0.00651733960488242
1.150586639698314845e-01 499.450511585514 0.00651733960488242
1.175882681837731175e-01 554.2664520663108 0.00651733960488242
1.197640112323187234e-01 615.0985788580505 0.00651733960488242
1.215941410947618678e-01 682.6071834272393 0.00651733960488242
1.230923301112471502e-01 757.525025877192 0.00651733960488242
1.242769637644506875e-01 840.6652885618333 0.00651733960488242
1.251704106779446823e-01 932.9304026284696 0.00651733960488242
1.257983170245614846e-01 1035.3218432956637 0.00651733960488242
1.261889415644882884e-01 1148.9510001873086 0.00651733960488242
1.263725498113436874e-01 1275.051240713013 0.00651733960488242
1.270075150457676272e-01 1414.991297434576 0.00651733960488242
1.302853902444313927e-01 1570.2901247293776 0.00651733960488242
1.334328969791261366e-01 1742.6333860096508 0.00651733960488242
1.365144347378670908e-01 1933.891750455232 0.00651733960488242
1.396112128393331153e-01 2146.141197858406 0.00651733960488242
1.426415649643050509e-01 2381.6855519761607 0.00651733960488242
1.456061085818610712e-01 2643.0814869741084 0.00651733960488242
1.485482200636076555e-01 2933.1662783900483 0.00651733960488242
1.515226626776653707e-01 3255.0885998350564 0.00651733960488242
1.545071319916477282e-01 3612.3426997094302 0.00651733960488242
1.575233880331722847e-01 4008.8063288984645 0.00651733960488242
1.605904044803014297e-01 4448.782831127585 0.00651733960488242
1.637239771819117284e-01 4937.047852839004 0.00651733960488242
1.669365972798937392e-01 5478.901179593945 0.00651733960488242
1.702375218910215648e-01 6080.224261649427 0.00651733960488242
1.736329618353979476e-01 6747.5440531107 0.00651733960488242
1.771262956937421085e-01 7488.10385759003 0.00651733960488242
1.807182524994369877e-01 8309.941949353404 0.00651733960488242
1.844070060495172081e-01 9221.97882333434 0.00651733960488242
1.881882021716105025e-01 10234.114021054527 0.00651733960488242
1.920681844618114253e-01 11357.333583431051 0.00651733960488242
1.960834762766635042e-01 12603.829296797274 0.00651733960488242
2.002097639834901910e-01 13987.131026472387 0.00651733960488242
2.044015882473202150e-01 15522.25357427048 0.00651733960488242
2.086355244629986838e-01 17225.859653987874 0.00651733960488242
2.128910831667075454e-01 19116.440753857038 0.00651733960488242
2.171526386679291376e-01 21214.51784910632 0.00651733960488242
2.213977177081333236e-01 23542.864143224204 0.00651733960488242
2.255939778485181180e-01 26126.752255633317 0.00651733960488242
2.297535982879382321e-01 28994.22853882881 0.00651733960488242
2.338363774782137861e-01 32176.417502507353 0.00651733960488242
2.378209798347060699e-01 35707.859649004626 0.00651733960488242
2.416255518069906350e-01 39626.88638701478 0.00651733960488242
2.452704183971379515e-01 43976.036093027215 0.00651733960488242
2.487487185454468341e-01 48802.515836544335 0.00651733960488242
2.520284619916457469e-01 54158.71378079476 0.00651733960488242
2.551109485595906556e-01 60102.76782070388 0.00651733960488242
2.579889292100887577e-01 66699.19663030129 0.00651733960488242
2.606704360450659563e-01 74019.59996915652 0.00651733960488242
2.631735304829092570e-01 82143.43584919439 0.00651733960488242
2.655256298891776057e-01 91158.88299750836 0.00651733960488242
2.677640220773582214e-01 101163.7979766207 0.00651733960488242
2.699362113103928040e-01 112266.77735108159 0.00651733960488242
2.721001175974442909e-01 124588.33642950082 0.00651733960488242
2.743241778368760708e-01 138262.2173764659 0.00651733960488242
2.766871207330180438e-01 153436.84089300132 0.00651733960488242
2.792776714664748083e-01 170276.91722258978 0.00651733960488242
2.822700801124499725e-01 188965.23396912115 0.00651733960488242
2.858666952467291966e-01 209704.64013232305 0.00651733960488242
2.900737970078081096e-01 232720.2478960412 0.00651733960488242
2.952897694172988419e-01 258261.87606826748 0.00651733960488242
3.032770866691925082e-01 286606.7616948256 0.00651733960488242
3.141126318242121740e-01 318062.5692794119 0.00651733960488242
3.272451209683400752e-01 352970.73027306574 0.00651733960488242
3.421970929863520916e-01 391710.1490809261 0.00651733960488242
3.592973747978968624e-01 434701.3158125035 0.00651733960488242
3.784643965327752491e-01 482410.8704165374 0.00651733960488242
4.007569154559142421e-01 535356.6677410719 0.00651733960488242
4.252821513266697995e-01 594113.3984965039 0.00651733960488242
4.516255576793590798e-01 659318.8271333541 0.00651733960488242
4.795585927580053309e-01 731680.7143427207 0.00651733960488242
5.087770466914682821e-01 811984.4993184009 0.00651733960488242
5.389027797427590194e-01 901101.8251665037 0.00651733960488242
5.828543046123944027e-01 1000000.0 0.00651733960488242
2.335480173891161555e-06 0.001 0.007232633896483534
2.578745040214614737e-06 0.0011097524964120721 0.007232633896483534
2.845412589196872620e-06 0.0012315506032928262 0.007232633896483534
3.138076330976373582e-06 0.001366716356462006 0.007232633896483534
3.460228641585633024e-06 0.0015167168884709225 0.007232633896483534
3.809108280659165329e-06 0.0016831803533309566 0.007232633896483534
4.191958788040000980e-06 0.0018679135990207828 0.007232633896483534
4.611453439457528233e-06 0.002072921779595372 0.007232633896483534
5.068046497387547234e-06 0.002300430119772917 0.007232633896483534
5.563411712240853914e-06 0.0025529080682395165 0.007232633896483534
6.100330313931827737e-06 0.002833096101839324 0.007232633896483534
6.681643860775816085e-06 0.0031440354715915 0.007232633896483534
7.311635975842774239e-06 0.0034891012134067737 0.007232633896483534
7.988591959254184635e-06 0.003872038781812557 0.007232633896483534
8.719047344222748998e-06 0.004297004704320844 0.007232633896483534
9.499473060497196016e-06 0.004768611697714469 0.007232633896483534
1.033267615679253367e-05 0.005291978735958442 0.007232633896483534
1.122162397378670884e-05 0.005872786613189483 0.007232633896483534
1.216667146520176923e-05 0.00651733960488242 0.007232633896483534
1.316260007441589830e-05 0.007232633896483534 0.007232633896483534
1.421192300533722219e-05 0.008026433522257174 0.007232633896483534
1.531262357524904231e-05 0.00890735463861044 0.007232633896483534
1.646318181561981888e-05 0.009884959046625586 0.007232633896483534
1.765689919368504152e-05 0.010969857978923836 0.007232633896483534
1.889553361526620238e-05 0.012173827277396614 0.007232633896483534
2.016931092857936460e-05 0.013509935211980273 0.007232633896483534
2.147519934531329068e-05 0.014992684327860457 0.007232633896483534
2.281069934974916597e-05 0.01663816886076129 0.007232633896483534
2.416584659681496341e-05 0.018464249428955443 0.007232633896483534
2.553617207109482067e-05 0.020490746898158472 0.007232633896483534
2.691461668217642419e-05 0.022739657523579287 0.007232633896483534
2.829516428283301665e-05 0.02523539170434766 0.007232633896483534
2.967193186023744662e-05 0.02800503894183631 0.007232633896483534
3.104183502572038642e-05 0.03107866187782014 0.007232633896483534
3.239554599154755742e-05 0.03448962260405758 0.007232633896483534
3.373151798905303064e-05 0.038274944785163134 0.007232633896483534
3.504648137970728448e-05 0.04247571552536898 0.007232633896483534
3.633632570580911053e-05 0.047137531341167244 0.007232633896483534
3.759978274595571570e-05 0.05231099308056263 0.007232633896483534
3.883747176983848044e-05 0.05805225516094899 0.007232633896483534
4.004827567571321432e-05 0.06442363508721373 0.007232633896483534
4.123510467139042526e-05 0.07149428986597581 0.007232633896483534
4.240075046660795233e-05 0.07934096665797492 0.007232633896483534
4.354668762573387915e-05 0.08804883581643465 0.007232633896483534
4.467953163575506912e-05 0.09771241535346502 0.007232633896483534
4.580509895071856961e-05 0.1084365968689611 0.007232633896483534
4.692953492414952868e-05 0.12033778407775893 0.007232633896483534
4.806211042481847424e-05 0.13354515629298988 0.007232633896483534
4.921147781621934396e-05 0.14820207057988585 0.007232633896483534
5.038765739273668657e-05 0.16446761779946645 0.007232633896483534
5.160372610838450606e-05 0.18251834943190443 0.007232633896483534
5.287263627455435699e-05 0.20255019392306664 0.007232633896483534
5.420952386690308612e-05 0.22478058335487253 0.007232633896483534
5.563171040804722477e-05 0.24945081352303167 0.007232633896483534
5.715920296782666109e-05 0.27682866303920667 0.007232633896483534
5.881445640555038005e-05 0.3072112998861759 0.007232633896483534
6.062372882041630931e-05 0.34092850697468147 0.007232633896483534
6.261722639520325749e-05 0.3783462617131929 0.007232633896483534
6.483152354251938549e-05 0.419870708444391 0.007232633896483534
6.730754244955634044e-05 0.4659525668664682 0.007232633896483534
7.009570364342449075e-05 0.517092024289676 0.007232633896483534
7.325486800543486296e-05 0.5738441648302398 0.007232633896483534
7.685550281843117398e-05 0.6368249944718586 0.007232633896483534
8.098272754459631001e-05 0.7067181273927491 0.007232633896483534
8.573763066461898030e-05 0.7842822061337682 0.007232633896483534
9.124313326102854841e-05 0.8703591361485166 0.007232633896483534
9.764605932522875040e-05 0.9658832241158708 0.007232633896483534
1.051244086159093023e-04 1.0718913192051276 0.007232633896483534
1.138923394509973129e-04 1.1895340673703196 0.007232633896483534
1.242087282895852965e-04 1.3200884008314182 0.007232633896483534
1.363863542667109155e-04 1.4649713983072863 0.007232633896483534
1.508019252787582299e-04 1.625755666443795 0.007232633896483534
1.679105264770969002e-04 1.8041864093920719 0.007232633896483534
1.882610727505605998e-04 2.0022003718155843 0.007232633896483534
2.125147321551923950e-04 2.2219468609395236 0.007232633896483534
2.414679501059602805e-04 2.4658110758226037 0.007232633896483534
2.760785280123206832e-04 2.736439997074672 0.007232633896483534
3.174968897758792346e-04 3.0367711180354604 0.007232633896483534
3.671028146780849852e-04 3.370064329271928 0.007232633896483534
4.265483388898099956e-04 3.739937302478798 0.007232633896483534
4.978064764515404902e-04 4.150404757850477 0.007232633896483534
5.832295984579985394e-04 4.605922041145108 0.007232633896483534
6.856127197188692946e-04 5.1114334834401705 0.007232633896483534
8.082686575308275362e-04 5.672426068491977 0.007232633896483534
9.551090178297509063e-04 6.294988990221888 0.007232633896483534
1.130734941924070635e-03 6.985879746785249 0.007232633896483534
1.340535718149730993e-03 7.752597488629465 0.007232633896483534
1.590792579054325266e-03 8.60346441668451 0.007232633896483534
1.888787683394695062e-03 9.547716114208066 0.007232633896483534
2.242912625613345968e-03 10.59560179277617 0.007232633896483534
2.662773046198265922e-03 11.758495540521581 0.007232633896483534
3.159283004084640755e-03 13.049019780144016 0.007232633896483534
3.744740877625194614e-03 14.481182276745331 0.007232633896483534
4.432876760536226535e-03 16.070528182616385 0.007232633896483534
5.238862939403720123e-03 17.834308769319094 0.007232633896483534
6.179271909565068298e-03 19.791668678535572 0.007232633896483534
7.271970692926469672e-03 21.96385372416547 0.007232633896483534
8.535937943067265291e-03 24.37444150122222 0.007232633896483534
9.990992747436727717e-03 27.04959730463137 0.007232633896483534
1.165742296890908032e-02 30.01835813575592 0.007232633896483534
1.355550914974071666e-02 33.31294787934677 0.007232633896483534
1.570494245352646243e-02 36.96912707195032 0.007232633896483534
1.812414027706938865e-02 41.0265810582719 0.007232633896483534
2.082947796387164124e-02 45.52935074866948 0.007232633896483534
2.383445292206458344e-02 50.526310653356795 0.007232633896483534
2.714881739255578172e-02 56.07169938205458 0.007232633896483534
3.077771642231755256e-02 62.22570836730231 0.007232633896483534
3.472087824921912119e-02 69.0551352016233 0.007232633896483534
3.897190681686157898e-02 76.63410868007462 0.007232633896483534
4.351772751121456284e-02 85.04489341802686 0.007232633896483534
4.833823725902321178e-02 94.37878277775391 0.007232633896483534
5.340619811559179503e-02 104.73708979594508 0.007232633896483534
5.868740890664705251e-02 116.23224686798542 0.007232633896483534
6.414117159745932883e-02 128.9890261253308 0.007232633896483534
6.972105492431675267e-02 143.14589375234786 0.007232633896483534
7.537593634988265512e-02 158.85651294280527 0.007232633896483534
8.105128819729022494e-02 176.2914118095948 0.007232633896483534
8.669065189024159623e-02 195.63983435170647 0.007232633896483534
9.223723434237078578e-02 217.11179456945052 0.007232633896483534
9.763554541442924506e-02 240.9403560239527 0.007232633896483534
1.028329936057957861e-01 267.38416158399497 0.007232633896483534
1.077813591826528861e-01 296.73024081888724 0.007232633896483534
1.124380688865309896e-01 329.2971255097155 0.007232633896483534
1.167672177071617939e-01 365.43830709572546 0.007232633896483534
1.207402953439980636e-01 405.54607358408276 0.007232633896483534
1.243366008456691651e-01 450.05576757004974 0.007232633896483534
1.275433523216059351e-01 499.450511585514 0.007232633896483534
1.303555152318255916e-01 554.2664520663108 0.007232633896483534
1.327753933644510442e-01 615.0985788580505 0.007232633896483534
1.348120351085062840e-01 682.6071834272393 0.007232633896483534
1.364805131946958960e-01 757.525025877192 0.007232633896483534
1.378011362847886001e-01 840.6652885618333 0.007232633896483534
1.387986414834257165e-01 932.9304026284696 0.007232633896483534
1.395014101546246943e-01 1035.3218432956637 0.007232633896483534
1.399407312884330956e-01 1148.9510001873086 0.007232633896483534
1.401501273633656008e-01 1275.051240713013 0.007232633896483534
1.408459157068642775e-01 1414.991297434576 0.007232633896483534
1.444842803117946661e-01 1570.2901247293776 0.007232633896483534
1.479779831887300667e-01 1742.6333860096508 0.007232633896483534
1.513983553337799326e-01 1933.891750455232 0.007232633896483534
1.548334888387953856e-01 2146.141197858406 0.007232633896483534
1.581967767385266399e-01 2381.6855519761607 0.007232633896483534
1.614867678665334316e-01 2643.0814869741084 0.007232633896483534
1.647480555620600973e-01 2933.1662783900483 0.007232633896483534
1.680477774808615266e-01 3255.0885998350564 0.007232633896483534
1.713581061295609276e-01 3612.3426997094302 0.007232633896483534
1.747031108472599514e-01 4008.8063288984645 0.007232633896483534
1.781037673015098133e-01 4448.782831127585 0.007232633896483534
1.815775211257932564e-01 4937.047852839004 0.007232633896483534
1.851381434227950262e-01 5478.901179593945 0.007232633896483534
1.887958055959650383e-01 6080.224261649427 0.007232633896483534
1.925572836709283642e-01 6747.5440531107 0.007232633896483534
1.964261910003187173e-01 7488.10385759003 0.007232633896483534
2.004031780525883377e-01 8309.941949353404 0.007232633896483534
2.044860377995778022e-01 9221.97882333434 0.007232633896483534
2.086697258694240609e-01 10234.114021054527 0.007232633896483534
2.129611134216685686e-01 11357.333583431051 0.007232633896483534
2.174005499953566289e-01 12603.829296797274 0.007232633896483534
2.219603173026286347e-01 13987.131026472387 0.007232633896483534
2.265899051712548518e-01 15522.25357427048 0.007232633896483534
2.312630421151510851e-01 17225.859653987874 0.007232633896483534
2.359566613800816726e-01 19116.440753857038 0.007232633896483534
2.406530947627674999e-01 21214.51784910632 0.007232633896483534
2.453270392927310029e-01 23542.864143224204 0.007232633896483534
2.499422417913249039e-01 26126.752255633317 0.007232633896483534
2.545119087150126136e-01 28994.22853882881 0.007232633896483534
2.589912136002245902e-01 32176.417502507353 0.007232633896483534
2.633561480728715543e-01 35707.859649004626 0.007232633896483534
2.675145495761787062e-01 39626.88638701478 0.007232633896483534
2.714902705731305765e-01 43976.036093027215 0.007232633896483534
2.752741191278885169e-01 48802.515836544335 0.007232633896483534
2.788311495280987318e-01 54158.71378079476 0.007232633896483534
2.821607582307480433e-01 60102.76782070388 0.007232633896483534
2.852546867818335774e-01 66699.19663030129 0.007232633896483534
2.881208800922241964e-01 74019.59996915652 0.007232633896483534
2.907781317608347793e-01 82143.43584919439 0.007232633896483534
2.932553066747569659e-01 91158.88299750836 0.007232633896483534
2.955918286323405697e-01 101163.7979766207 0.007232633896483534
2.978380337913920650e-01 112266.77735108159 0.007232633896483534
3.000552826130177819e-01 124588.33642950082 0.007232633896483534
3.023159458436356917e-01 138262.2173764659 0.007232633896483534
3.047031060383670886e-01 153436.84089300132 0.007232633896483534
3.073100572034058731e-01 170276.91722258978 0.007232633896483534
3.103162256126270613e-01 188965.23396912115 0.007232633896483534
3.139405246805507255e-01 209704.64013232305 0.007232633896483534
3.181878485180398841e-01 232720.2478960412 0.007232633896483534
3.234341581464430515e-01 258261.87606826748 0.007232633896483534
3.315760883957625249e-01 286606.7616948256 0.007232633896483534
3.427757523982902788e-01 318062.5692794119 0.007232633896483534
3.564327407010591808e-01 352970.73027306574 0.007232633896483534
3.719498384432664007e-01 391710.1490809261 0.007232633896483534
3.896461900529237243e-01 434701.3158125035 0.007232633896483534
4.094431132806056750e-01 482410.8704165374 0.007232633896483534
4.323113030078564178e-01 535356.6677410719 0.007232633896483534
4.575136813672552316e-01 594113.3984965039 0.007232633896483534
4.844549552238277546e-01 659318.8271333541 0.007232633896483534
5.128668822008409789e-01 731680.7143427207 0.007232633896483534
5.424034381566255059e-01 811984.4993184009 0.007232633896483534
5.726443242861886107e-01 901101.8251665037 0.007232633896483534
6.128272088101658355e-01 1000000.0 0.007232633896483534
2.348330734850409566e-06 0.001 0.008026433522257174
2.593051951749409097e-06 0.0011097524964120721 0.008026433522257174
2.863105832684771651e-06 0.0012315506032928262 0.008026433522257174
3.159737812653253356e-06 0.001366716356462006 0.008026433522257174
3.484394150759206008e-06 0.0015167168884709225 0.008026433522257174
3.841880660439534026e-06 0.0016831803533309566 0.008026433522257174
4.229860903405829677e-06 0.0018679135990207828 0.008026433522257174
4.655073659545606074e-06 0.002072921779595372 0.008026433522257174
5.121010151369440885e-06 0.002300430119772917 0.008026433522257174
5.627609893464882506e-06 0.0025529080682395165 0.008026433522257174
6.178649551643216790e-06 0.002833096101839324 0.008026433522257174
6.773540117093534643e-06 0.0031440354715915 0.008026433522257174
7.422023789277629498e-06 0.0034891012134067737 0.008026433522257174
8.119216523387220291e-06 0.003872038781812557 0.008026433522257174
8.872312557573621168e-06 0.004297004704320844 0.008026433522257174
9.682384206284079948e-06 0.004768611697714469 0.008026433522257174
1.054786700521613984e-05 0.005291978735958442 0.008026433522257174
1.147447526577102906e-05 0.005872786613189483 0.008026433522257174
1.246033850565716392e-05 0.00651733960488242 0.008026433522257174
1.350709594358399282e-05 0.007232633896483534 0.008026433522257174
1.461316602428297731e-05 0.008026433522257174 0.008026433522257174
1.577847021599561338e-05 0.00890735463861044 0.008026433522257174
1.700083630504094538e-05 0.009884959046625586 0.008026433522257174
1.827567226157714565e-05 0.010969857978923836 0.008026433522257174
1.960407204480213499e-05 0.012173827277396614 0.008026433522257174
2.097765464190641082e-05 0.013509935211980273 0.008026433522257174
2.239232401788506481e-05 0.014992684327860457 0.008026433522257174
2.384280969524556749e-05 0.01663816886076129 0.008026433522257174
2.532405960461974598e-05 0.018464249428955443 0.008026433522257174
2.682729567859880527e-05 0.020490746898158472 0.008026433522257174
2.834946520192172567e-05 0.022739657523579287 0.008026433522257174
2.988180569104512433e-05 0.02523539170434766 0.008026433522257174
3.141664419080560333e-05 0.02800503894183631 0.008026433522257174
3.294907184688338836e-05 0.03107866187782014 0.008026433522257174
3.447171327482248201e-05 0.03448962260405758 0.008026433522257174
3.598089061047319171e-05 0.038274944785163134 0.008026433522257174
3.747138577967761307e-05 0.04247571552536898 0.008026433522257174
3.893923381961375053e-05 0.047137531341167244 0.008026433522257174
4.038233246685305985e-05 0.05231099308056263 0.008026433522257174
4.179866216940350575e-05 0.05805225516094899 0.008026433522257174
4.318907400204825283e-05 0.06442363508721373 0.008026433522257174
4.455368926896577473e-05 0.07149428986597581 0.008026433522257174
4.589468331656926671e-05 0.07934096665797492 0.008026433522257174
4.721553108196265556e-05 0.08804883581643465 0.008026433522257174
4.852203171746020184e-05 0.09771241535346502 0.008026433522257174
4.981807016477992055e-05 0.1084365968689611 0.008026433522257174
5.111235255180592637e-05 0.12033778407775893 0.008026433522257174
5.241297168008631272e-05 0.13354515629298988 0.008026433522257174
5.373001657768021661e-05 0.14820207057988585 0.008026433522257174
5.507524093931924031e-05 0.16446761779946645 0.008026433522257174
5.646112843169124668e-05 0.18251834943190443 0.008026433522257174
5.790303597316116770e-05 0.20255019392306664 0.008026433522257174
5.941790914822113370e-05 0.22478058335487253 0.008026433522257174
6.102418899091652797e-05 0.24945081352303167 0.008026433522257174
6.274416037589788595e-05 0.27682866303920667 0.008026433522257174
6.460253047225565637e-05 0.3072112998861759 0.008026433522257174
6.662858153923062953e-05 0.34092850697468147 0.008026433522257174
6.885660127088044885e-05 0.3783462617131929 0.008026433522257174
7.132503915154576033e-05 0.419870708444391 0.008026433522257174
7.408120582287261837e-05 0.4659525668664682 0.008026433522257174
7.717972974264637037e-05 0.517092024289676 0.008026433522257174
8.068628849121367184e-05 0.5738441648302398 0.008026433522257174
8.467905740828791505e-05 0.6368249944718586 0.008026433522257174
8.925154471501747994e-05 0.7067181273927491 0.008026433522257174
9.451611208442057621e-05 0.7842822061337682 0.008026433522257174
1.006082228357883785e-04 0.8703591361485166 0.008026433522257174
1.076905810122600124e-04 0.9658832241158708 0.008026433522257174
1.159598104309359076e-04 1.0718913192051276 0.008026433522257174
1.256528517137305717e-04 1.1895340673703196 0.008026433522257174
1.370558749672831373e-04 1.3200884008314182 0.008026433522257174
1.505142554536978026e-04 1.4649713983072863 0.008026433522257174
1.664450162784741026e-04 1.625755666443795 0.008026433522257174
1.853511250171953480e-04 1.8041864093920719 0.008026433522257174
2.078390138430821711e-04 2.0022003718155843 0.008026433522257174
2.346402325948832848e-04 2.2219468609395236 0.008026433522257174
2.666346337320452706e-04 2.4658110758226037 0.008026433522257174
3.048814768235003450e-04 2.736439997074672 0.008026433522257174
3.506527668842283917e-04 3.0367711180354604 0.008026433522257174
4.054739164456638758e-04 3.370064329271928 0.008026433522257174
4.711715561106642378e-04 3.739937302478798 0.008026433522257174
5.499276280895490886e-04 4.150404757850477 0.008026433522257174
6.443429812892970034e-04 4.605922041145108 0.008026433522257174
7.575088323188121234e-04 5.1114334834401705 0.008026433522257174
8.930886635647629227e-04 5.672426068491977 0.008026433522257174
1.055408515423482841e-03 6.294988990221888 0.008026433522257174
1.249557693504179745e-03 6.985879746785249 0.008026433522257174
1.481497100456917113e-03 7.752597488629465 0.008026433522257174
1.758175525212442606e-03 8.60346441668451 0.008026433522257174
2.087648759232511603e-03 9.547716114208066 0.008026433522257174
2.479201368331065622e-03 10.59560179277617 0.008026433522257174
2.943462354214220443e-03 11.758495540521581 0.008026433522257174
3.492509063196195650e-03 13.049019780144016 0.008026433522257174
4.139952920854111408e-03 14.481182276745331 0.008026433522257174
4.900992381975556068e-03 16.070528182616385 0.008026433522257174
5.792424257539636329e-03 17.834308769319094 0.008026433522257174
6.832599151667786801e-03 19.791668678535572 0.008026433522257174
8.041304670578201461e-03 21.96385372416547 0.008026433522257174
9.439564676743667296e-03 24.37444150122222 0.008026433522257174
1.104933966565242037e-02 27.04959730463137 0.008026433522257174
1.289311660328354425e-02 30.01835813575592 0.008026433522257174
1.499338354651582987e-02 33.31294787934677 0.008026433522257174
1.737198506025781908e-02 36.96912707195032 0.008026433522257174
2.004936654519276149e-02 41.0265810582719 0.008026433522257174
2.304372274083765423e-02 45.52935074866948 0.008026433522257174
2.637007315570654917e-02 50.526310653356795 0.008026433522257174
3.003930043691144941e-02 56.07169938205458 0.008026433522257174
3.405719505797974445e-02 62.22570836730231 0.008026433522257174
3.842355616877509566e-02 69.0551352016233 0.008026433522257174
4.313140570380661482e-02 76.63410868007462 0.008026433522257174
4.816637178447287504e-02 85.04489341802686 0.008026433522257174
5.350629569844088385e-02 94.37878277775391 0.008026433522257174
5.912111064411278150e-02 104.73708979594508 0.008026433522257174
6.497302653458168764e-02 116.23224686798542 0.008026433522257174
7.101704187116331113e-02 128.9890261253308 0.008026433522257174
7.720178568484556414e-02 143.14589375234786 0.008026433522257174
8.347066631953203864e-02 158.85651294280527 0.008026433522257174
8.976329461504115037e-02 176.2914118095948 0.008026433522257174
9.601711391866020462e-02 195.63983435170647 0.008026433522257174
1.021691688184328123e-01 217.11179456945052 0.008026433522257174
1.081579190382468969e-01 240.9403560239527 0.008026433522257174
1.139250102028422362e-01 267.38416158399497 0.008026433522257174
1.194169078442002541e-01 296.73024081888724 0.008026433522257174
1.245863163731898982e-01 329.2971255097155 0.008026433522257174
1.293933142595832808e-01 365.43830709572546 0.008026433522257174
1.338061653137451457e-01 405.54607358408276 0.008026433522257174
1.378017844568311667e-01 450.05576757004974 0.008026433522257174
1.413658632157286099e-01 499.450511585514 0.008026433522257174
1.444926851094398557e-01 554.2664520663108 0.008026433522257174
1.471846762606403847e-01 615.0985788580505 0.008026433522257174
1.494517493876597047e-01 682.6071834272393 0.008026433522257174
1.513105089664772418e-01 757.525025877192 0.008026433522257174
1.527833766620225742e-01 840.6652885618333 0.008026433522257174
1.538976983144680066e-01 932.9304026284696 0.008026433522257174
1.546848726016651354e-01 1035.3218432956637 0.008026433522257174
1.551795350973929621e-01 1148.9510001873086 0.008026433522257174
1.554188089701635245e-01 1275.051240713013 0.008026433522257174
1.561800410097644587e-01 1414.991297434576 0.008026433522257174
1.602186037245576511e-01 1570.2901247293776 0.008026433522257174
1.640966463126331265e-01 1742.6333860096508 0.008026433522257174
1.678931612170352361e-01 1933.891750455232 0.008026433522257174
1.717034132839016514e-01 2146.141197858406 0.008026433522257174
1.754362368830292007e-01 2381.6855519761607 0.008026433522257174
1.790873940749880266e-01 2643.0814869741084 0.008026433522257174
1.827020703222058950e-01 2933.1662783900483 0.008026433522257174
1.863624937141278859e-01 3255.0885998350564 0.008026433522257174
1.900340507247308131e-01 3612.3426997094302 0.008026433522257174
1.937433548853997878e-01 4008.8063288984645 0.008026433522257174
1.975135859436822905e-01 4448.782831127585 0.008026433522257174
2.013640012357470199e-01 4937.047852839004 0.008026433522257174
2.053097721779227891e-01 5478.901179593945 0.008026433522257174
2.093620619596591459e-01 6080.224261649427 0.008026433522257174
2.135282470964679213e-01 6747.5440531107 0.008026433522257174
2.178121730804939427e-01 7488.10385759003 0.008026433522257174
2.222143679274852512e-01 8309.941949353404 0.008026433522257174
2.267321600298493334e-01 9221.97882333434 0.008026433522257174
2.313596974178188936e-01 10234.114021054527 0.008026433522257174
2.361043958510165575e-01 11357.333583431051 0.008026433522257174
2.410108172938009163e-01 12603.829296797274 0.008026433522257174
2.460473021000510740e-01 13987.131026472387 0.008026433522257174
2.511577200093357831e-01 15522.25357427048 0.008026433522257174
2.563125871796049782e-01 17225.859653987874 0.008026433522257174
2.614859112163415711e-01 19116.440753857038 0.008026433522257174
2.666576869744495815e-01 21214.51784910632 0.008026433522257174
2.717993996693731651e-01 23542.864143224204 0.008026433522257174
2.768703856431306010e-01 26126.752255633317 0.008026433522257174
2.818849301282733699e-01 28994.22853882881 0.008026433522257174
2.867930368587803258e-01 32176.417502507353 0.008026433522257174
2.915676593910246361e-01 35707.859649004626 0.008026433522257174
2.961049721810412039e-01 39626.88638701478 0.008026433522257174
3.004329873733884715e-01 43976.036093027215 0.008026433522257174
3.045396147449588309e-01 48802.515836544335 0.008026433522257174
3.083867886908276956e-01 54158.71378079476 0.008026433522257174
3.119713589697335476e-01 60102.76782070388 0.008026433522257174
3.152839510106662524e-01 66699.19663030129 0.008026433522257174
3.183322494660069113e-01 74019.59996915652 0.008026433522257174
3.211356517032949998e-01 82143.43584919439 0.008026433522257174
3.237243483130288757e-01 91158.88299750836 0.008026433522257174
3.261398426465272893e-01 101163.7979766207 0.008026433522257174
3.284352093811120921e-01 112266.77735108159 0.008026433522257174
3.306751419829019878e-01 124588.33642950082 0.008026433522257174
3.329358413277132556e-01 138262.2173764659 0.008026433522257174
3.353045358620250216e-01 153436.84089300132 0.008026433522257174
3.378788269426472590e-01 170276.91722258978 0.008026433522257174
3.408414796763325483e-01 188965.23396912115 0.008026433522257174
3.444291391290005278e-01 209704.64013232305 0.008026433522257174
3.486522529388452196e-01 232720.2478960412 0.008026433522257174
3.538831309948100023e-01 258261.87606826748 0.008026433522257174
3.620158562762729737e-01 286606.7616948256 0.008026433522257174
3.734786265079024226e-01 318062.5692794119 0.008026433522257174
3.875657797004965488e-01 352970.73027306574 0.008026433522257174
4.035367288155333187e-01 391710.1490809261 0.008026433522257174
4.216938893756708162e-01 434701.3158125035 0.008026433522257174
4.419671207384232581e-01 482410.8704165374 0.008026433522257174
4.651984685740912506e-01 535356.6677410719 0.008026433522257174
4.908703571021683643e-01 594113.3984965039 0.008026433522257174
5.181686582733960877e-01 659318.8271333541 0.008026433522257174
5.467839928508909653e-01 731680.7143427207 0.008026433522257174
5.763283086241813846e-01 811984.4993184009 0.008026433522257174
6.063401926074484249e-01 901101.8251665037 0.008026433522257174
6.413931531853047652e-01 1000000.0 0.008026433522257174
2.360335576733572848e-06 0.001 0.00890735463861044
2.608994236775305540e-06 0.0011097524964120721 0.00890735463861044
2.879714533914130902e-06 0.0012315506032928262 0.00890735463861044
3.180875810623291345e-06 0.001366716356462006 0.00890735463861044
3.508613318449815141e-06 0.0015167168884709225 0.00890735463861044
3.871139478455519429e-06 0.0016831803533309566 0.00890735463861044
4.264891134259603581e-06 0.0018679135990207828 0.00890735463861044
4.698154691179510252e-06 0.002072921779595372 0.00890735463861044
5.170505230423560946e-06 0.002300430119772917 0.00890735463861044
5.687863899261571200e-06 0.0025529080682395165 0.00890735463861044
6.250331207388347159e-06 0.002833096101839324 0.00890735463861044
6.861578440697860508e-06 0.0031440354715915 0.00890735463861044
7.523425700530091313e-06 0.0034891012134067737 0.00890735463861044
8.242328516620094555e-06 0.003872038781812557 0.00890735463861044
9.017221899888251861e-06 0.004297004704320844 0.00890735463861044
9.853382382183820771e-06 0.004768611697714469 0.00890735463861044
1.075410912960315655e-05 0.005291978735958442 0.00890735463861044
1.171693027004066299e-05 0.005872786613189483 0.00890735463861044
1.274544397370680340e-05 0.00651733960488242 0.00890735463861044
1.383851096606544421e-05 0.007232633896483534 0.00890735463861044
1.500089841974337232e-05 0.008026433522257174 0.00890735463861044
1.622907200723773077e-05 0.00890735463861044 0.00890735463861044
1.752052692313354888e-05 0.009884959046625586 0.00890735463861044
1.887772281181288435e-05 0.010969857978923836 0.00890735463861044
2.029409488497804765e-05 0.012173827277396614 0.00890735463861044
2.176569118398238937e-05 0.013509935211980273 0.00890735463861044
2.329086260869094420e-05 0.014992684327860457 0.00890735463861044
2.485900354251259370e-05 0.01663816886076129 0.00890735463861044
2.646976786446831914e-05 0.018464249428955443 0.00890735463861044
2.811536033855073331e-05 0.020490746898158472 0.00890735463861044
2.978526675592818874e-05 0.022739657523579287 0.00890735463861044
3.147668101245418737e-05 0.02523539170434766 0.00890735463861044
3.317916457689474392e-05 0.02800503894183631 0.00890735463861044
3.488429784474149191e-05 0.03107866187782014 0.00890735463861044
3.659030018754840988e-05 0.03448962260405758 0.00890735463861044
3.828577934185837194e-05 0.038274944785163134 0.00890735463861044
3.996774764957755508e-05 0.04247571552536898 0.00890735463861044
4.163123752996800674e-05 0.047137531341167244 0.00890735463861044
4.327229412825972716e-05 0.05231099308056263 0.00890735463861044
4.488787990340241071e-05 0.05805225516094899 0.00890735463861044
4.647745831057516913e-05 0.06442363508721373 0.00890735463861044
4.804168740974422164e-05 0.07149428986597581 0.00890735463861044
4.958137784933272616e-05 0.07934096665797492 0.00890735463861044
5.109992652525454238e-05 0.08804883581643465 0.00890735463861044
5.260111690038895259e-05 0.09771241535346502 0.00890735463861044
5.409126154917176657e-05 0.1084365968689611 0.00890735463861044
5.557849593769985153e-05 0.12033778407775893 0.00890735463861044
5.707085317753334962e-05 0.13354515629298988 0.00890735463861044
5.857990574894901038e-05 0.14820207057988585 0.00890735463861044
6.011714938296488120e-05 0.16446761779946645 0.00890735463861044
6.169722825802591336e-05 0.18251834943190443 0.00890735463861044
6.333604741393785234e-05 0.20255019392306664 0.00890735463861044
6.505249168525810064e-05 0.22478058335487253 0.00890735463861044
6.686703897563346622e-05 0.24945081352303167 0.00890735463861044
6.880405988188330671e-05 0.27682866303920667 0.00890735463861044
7.089149447702136370e-05 0.3072112998861759 0.00890735463861044
7.316122081241380421e-05 0.34092850697468147 0.00890735463861044
7.565073995171754315e-05 0.3783462617131929 0.00890735463861044
7.840355562811171823e-05 0.419870708444391 0.00890735463861044
8.147151783900123245e-05 0.4659525668664682 0.00890735463861044
8.491491763002318978e-05 0.517092024289676 0.00890735463861044
8.880670670384288243e-05 0.5738441648302398 0.00890735463861044
9.323287972409714905e-05 0.6368249944718586 0.00890735463861044
9.829752994900214599e-05 0.7067181273927491 0.00890735463861044
1.041244411398446729e-04 0.7842822061337682 0.00890735463861044
1.108633478471291513e-04 0.8703591361485166 0.00890735463861044
1.186945884073635087e-04 0.9658832241158708 0.00890735463861044
1.278346940590935734e-04 1.0718913192051276 0.00890735463861044
1.385460002709571912e-04 1.1895340673703196 0.00890735463861044
1.511446706173095154e-04 1.3200884008314182 0.00890735463861044
1.660123044550451275e-04 1.4649713983072863 0.00890735463861044
1.836095392426323415e-04 1.625755666443795 0.00890735463861044
2.044925361680390507e-04 1.8041864093920719 0.00890735463861044
2.293313110398484899e-04 2.0022003718155843 0.00890735463861044
2.589340909427737089e-04 2.2219468609395236 0.00890735463861044
2.942735354081029505e-04 2.4658110758226037 0.00890735463861044
3.365200094884680999e-04 2.736439997074672 0.00890735463861044
3.870794425886876214e-04 3.0367711180354604 0.00890735463861044
4.476379447680812833e-04 3.370064329271928 0.00890735463861044
5.202139169263739682e-04 3.739937302478798 0.00890735463861044
6.072196432317817369e-04 4.150404757850477 0.00890735463861044
7.115297584844042147e-04 4.605922041145108 0.00890735463861044
8.365616507791814004e-04 5.1114334834401705 0.00890735463861044
9.863651510299189379e-04 5.672426068491977 0.00890735463861044
1.165723257033252124e-03 6.294988990221888 0.00890735463861044
1.380262822920821702e-03 6.985879746785249 0.00890735463861044
1.636575148495690926e-03 7.752597488629465 0.00890735463861044
1.942344292361268153e-03 8.60346441668451 0.00890735463861044
2.306479536963729291e-03 9.547716114208066 0.00890735463861044
2.739250153261808991e-03 10.59560179277617 0.00890735463861044
3.252413301143213236e-03 11.758495540521581 0.00890735463861044
3.859330536773382479e-03 13.049019780144016 0.00890735463861044
4.575062001755685406e-03 14.481182276745331 0.00890735463861044
5.416426605365659737e-03 16.070528182616385 0.00890735463861044
6.402015543468605671e-03 17.834308769319094 0.00890735463861044
7.552142773992991630e-03 19.791668678535572 0.00890735463861044
8.888718630210606236e-03 21.96385372416547 0.00890735463861044
1.043502811592101134e-02 24.37444150122222 0.00890735463861044
1.221540020261865055e-02 27.04959730463137 0.00890735463861044
1.425475666520395479e-02 30.01835813575592 0.00890735463861044
1.657803036377605496e-02 33.31294787934677 0.00890735463861044
1.920945371102562513e-02 36.96912707195032 0.00890735463861044
2.217172414752849319e-02 41.0265810582719 0.00890735463861044
2.548505979179558137e-02 45.52935074866948 0.00890735463861044
2.916617808648209673e-02 50.526310653356795 0.00890735463861044
3.322722912366069675e-02 56.07169938205458 0.00890735463861044
3.767473710404108805e-02 62.22570836730231 0.00890735463861044
4.250860230499956677e-02 69.0551352016233 0.00890735463861044
4.772122749202011016e-02 76.63410868007462 0.00890735463861044
5.329683085338842580e-02 85.04489341802686 0.00890735463861044
5.921100639859887271e-02 94.37878277775391 0.00890735463861044
6.543058368037184269e-02 104.73708979594508 0.00890735463861044
7.191382656863973266e-02 116.23224686798542 0.00890735463861044
7.861099493193383914e-02 128.9890261253308 0.00890735463861044
8.546527006088547318e-02 143.14589375234786 0.00890735463861044
9.241402422495520463e-02 158.85651294280527 0.00890735463861044
9.939039058230243751e-02 176.2914118095948 0.00890735463861044
1.063250684885983927e-01 195.63983435170647 0.00890735463861044
1.131482798693178998e-01 217.11179456945052 0.00890735463861044
1.197917800339733108e-01 240.9403560239527 0.00890735463861044
1.261908213645644705e-01 267.38416158399497 0.00890735463861044
1.322859682532711301e-01 296.73024081888724 0.00890735463861044
1.380246724829344573e-01 329.2971255097155 0.00890735463861044
1.433625393901543366e-01 365.43830709572546 0.00890735463861044
1.482642318253521718e-01 405.54607358408276 0.00890735463861044
1.527039932507998909e-01 450.05576757004974 0.00890735463861044
1.566657940228758095e-01 499.450511585514 0.00890735463861044
1.601431324388037924e-01 554.2664520663108 0.00890735463861044
1.631385403905058762e-01 615.0985788580505 0.00890735463861044
1.656628614592244586e-01 682.6071834272393 0.00890735463861044
1.677343719387989207e-01 757.525025877192 0.00890735463861044
1.693778128756553980e-01 840.6652885618333 0.00890735463861044
1.706234005766341377e-01 932.9304026284696 0.00890735463861044
1.715058611994994264e-01 1035.3218432956637 0.00890735463861044
1.720635237619998759e-01 1148.9510001873086 0.00890735463861044
1.723374893095306060e-01 1275.051240713013 0.00890735463861044
1.731688170114923098e-01 1414.991297434576 0.00890735463861044
1.776516683175747291e-01 1570.2901247293776 0.00890735463861044
1.819564059330060768e-01 1742.6333860096508 0.00890735463861044
1.861704857281679670e-01 1933.891750455232 0.00890735463861044
1.903965613869092188e-01 2146.141197858406 0.00890735463861044
1.945395440357339523e-01 2381.6855519761607 0.00890735463861044
1.985915006542789407e-01 2643.0814869741084 0.00890735463861044
2.025973572006899703e-01 2933.1662783900483 0.00890735463861044
2.066577256336519508e-01 3255.0885998350564 0.00890735463861044
2.107296687940073687e-01 3612.3426997094302 0.00890735463861044
2.148426030867934822e-01 4008.8063288984645 0.00890735463861044
2.190221312056014058e-01 4448.782831127585 0.00890735463861044
2.232894980410139452e-01 4937.047852839004 0.00890735463861044
2.276614037409431246e-01 5478.901179593945 0.00890735463861044
2.321500844274754505e-01 6080.224261649427 0.00890735463861044
2.367635523588858537e-01 6747.5440531107 0.00890735463861044
2.415058730265282616e-01 7488.10385759003 0.00890735463861044
2.463773970890087150e-01 8309.941949353404 0.00890735463861044
2.513748899439854356e-01 9221.97882333434 0.00890735463861044
2.564915459933183595e-01 10234.114021054527 0.00890735463861044
2.617353443278228053e-01 11357.333583431051 0.00890735463861044
2.671554752349808437e-01 12603.829296797274 0.00890735463861044
2.727157038954499124e-01 13987.131026472387 0.00890735463861044
2.783536575008951353e-01 15522.25357427048 0.00890735463861044
2.840362196706487374e-01 17225.859653987874 0.00890735463861044
2.897340676024615647e-01 19116.440753857038 0.00890735463861044
2.954245267799237018e-01 21214.51784910632 0.00890735463861044
3.010754325129531006e-01 23542.864143224204 0.00890735463861044
3.066411364111206184e-01 26126.752255633317 0.00890735463861044
3.121370587537000696e-01 28994.22853882881 0.00890735463861044
3.175074301030146318e-01 32176.417502507353 0.00890735463861044
3.227217223996279305e-01 35707.859649004626 0.00890735463861044
3.276629351533068002e-01 39626.88638701478 0.00890735463861044
3.323639755842185406e-01 43976.036093027215 0.00890735463861044
3.368091890078209749e-01 48802.515836544335 0.00890735463861044
3.409572161607694052e-01 54158.71378079476 0.00890735463861044
3.448015954611621248e-01 60102.76782070388 0.00890735463861044
3.483317231754912702e-01 66699.19663030129 0.00890735463861044
3.515548154681638615e-01 74019.59996915652 0.00890735463861044
3.544906705284985304e-01 82143.43584919439 0.00890735463861044
3.571714216845404688e-01 91158.88299750836 0.00890735463861044
3.596383533156477519e-01 101163.7979766207 0.00890735463861044
3.619492688813143455e-01 112266.77735108159 0.00890735463861044
3.641713627361644612e-01 124588.33642950082 0.00890735463861044
3.663844399140055441e-01 138262.2173764659 0.00890735463861044
3.686796546930732887e-01 153436.84089300132 0.00890735463861044
3.711585487555026375e-01 170276.91722258978 0.00890735463861044
3.740047383549056081e-01 188965.23396912115 0.00890735463861044
3.774740030116169875e-01 209704.64013232305 0.00890735463861044
3.815847121231544792e-01 232720.2478960412 0.00890735463861044
3.866972939950473753e-01 258261.87606826748 0.00890735463861044
3.947072245865335671e-01 286606.7616948256 0.00890735463861044
4.062605596813292363e-01 318062.5692794119 0.00890735463861044
4.206545369404374179e-01 352970.73027306574 0.00890735463861044
4.369361115764266446e-01 391710.1490809261 0.00890735463861044
4.553828215167238791e-01 434701.3158125035 0.00890735463861044
4.759410626204514938e-01 482410.8704165374 0.00890735463861044
4.992753759048388362e-01 535356.6677410719 0.00890735463861044
5.251652804115656270e-01 594113.3984965039 0.00890735463861044
5.525347494360064449e-01 659318.8271333541 0.00890735463861044
5.810327058525501798e-01 731680.7143427207 0.00890735463861044
6.102300226875199129e-01 811984.4993184009 0.00890735463861044
6.396276831230277571e-01 901101.8251665037 0.00890735463861044
6.686689250834971787e-01 1000000.0 0.00890735463861044
2.371534743615982272e-06 0.001 0.009884959046625586
2.620200768557902648e-06 0.0011097524964120721 0.009884959046625586
2.896920216337240469e-06 0.0012315506032928262 0.009884959046625586
3.199096662827092906e-06 0.001366716356462006 0.009884959046625586
3.532485885022110098e-06 0.0015167168884709225 0.009884959046625586
3.897808395741378546e-06 0.0016831803533309566 0.009884959046625586
4.298725203883353795e-06 0.0018679135990207828 0.009884959046625586
4.738000457980751986e-06 0.002072921779595372 0.009884959046625586
5.218953350328855353e-06 0.002300430119772917 0.009884959046625586
5.745315952030984596e-06 0.0025529080682395165 0.009884959046625586
6.318278060849130795e-06 0.002833096101839324 0.009884959046625586
6.941385600561728118e-06 0.0031440354715915 0.009884959046625586
7.621631137949281455e-06 0.0034891012134067737 0.009884959046625586
8.358141613976791340e-06 0.003872038781812557 0.009884959046625586
9.156051517677277047e-06 0.004297004704320844 0.009884959046625586
1.001696607349705338e-05 0.004768611697714469 0.009884959046625586
1.094598507781957370e-05 0.005291978735958442 0.009884959046625586
1.194341015401757007e-05 0.005872786613189483 0.009884959046625586
1.301313725851921280e-05 0.00651733960488242 0.009884959046625586
1.415543163051830178e-05 0.007232633896483534 0.009884959046625586
1.537032366114556706e-05 0.008026433522257174 0.009884959046625586
1.666078854822632230e-05 0.00890735463861044 0.009884959046625586
1.802262518316275104e-05 0.009884959046625586 0.009884959046625586
1.945776393134263668e-05 0.010969857978923836 0.009884959046625586
2.096193730438791463e-05 0.012173827277396614 0.009884959046625586
2.253282589802051619e-05 0.013509935211980273 0.009884959046625586
2.416651253184596274e-05 0.014992684327860457 0.009884959046625586
2.585842637811176114e-05 0.01663816886076129 0.009884959046625586
2.760263122272275688e-05 0.018464249428955443 0.009884959046625586
2.939037046043781678e-05 0.020490746898158472 0.009884959046625586
3.121657322509515146e-05 0.022739657523579287 0.009884959046625586
3.307113396327343970e-05 0.02523539170434766 0.009884959046625586
3.494970739365135326e-05 0.02800503894183631 0.009884959046625586
3.684167342653212382e-05 0.03107866187782014 0.009884959046625586
3.874014773635016325e-05 0.03448962260405758 0.009884959046625586
4.063652875619552080e-05 0.038274944785163134 0.009884959046625586
4.252645866985255905e-05 0.04247571552536898 0.009884959046625586
4.440246447756784356e-05 0.047137531341167244 0.009884959046625586
4.625988622916881853e-05 0.05231099308056263 0.009884959046625586
4.809589382752143042e-05 0.05805225516094899 0.009884959046625586
4.990643619474099144e-05 0.06442363508721373 0.009884959046625586
5.169316198780119181e-05 0.07149428986597581 0.009884959046625586
5.345464109490172076e-05 0.07934096665797492 0.009884959046625586
5.519520539472573230e-05 0.08804883581643465 0.009884959046625586
5.691752719842881032e-05 0.09771241535346502 0.009884959046625586
5.862775208978294794e-05 0.1084365968689611 0.009884959046625586
6.033362192598271844e-05 0.12033778407775893 0.009884959046625586
6.204400886144076030e-05 0.13354515629298988 0.009884959046625586
6.377064807373320865e-05 0.14820207057988585 0.009884959046625586
6.552676732690318473e-05 0.16446761779946645 0.009884959046625586
6.732709944837576420e-05 0.18251834943190443 0.009884959046625586
6.918943948782866173e-05 0.20255019392306664 0.009884959046625586
7.113426228099904366e-05 0.22478058335487253 0.009884959046625586
7.318463669217020056e-05 0.24945081352303167 0.009884959046625586
7.536679074658637033e-05 0.27682866303920667 0.009884959046625586
7.771176518258237785e-05 0.3072112998861759 0.009884959046625586
8.025460870313906223e-05 0.34092850697468147 0.009884959046625586
8.303686444354240533e-05 0.3783462617131929 0.009884959046625586
8.610699063060584457e-05 0.419870708444391 0.009884959046625586
8.952134854317988523e-05 0.4659525668664682 0.009884959046625586
9.334786094583393825e-05 0.517092024289676 0.009884959046625586
9.766612165438713546e-05 0.5738441648302398 0.009884959046625586
1.025722374266683660e-04 0.6368249944718586 0.009884959046625586
1.081802704319513391e-04 0.7067181273927491 0.009884959046625586
1.146272963195080869e-04 0.7842822061337682 0.009884959046625586
1.220791519168816703e-04 0.8703591361485166 0.009884959046625586
1.307341696544129400e-04 0.9658832241158708 0.009884959046625586
1.408326821111001838e-04 1.0718913192051276 0.009884959046625586
1.526637141632501422e-04 1.1895340673703196 0.009884959046625586
1.665768411582162266e-04 1.3200884008314182 0.009884959046625586
1.829933520256493815e-04 1.4649713983072863 0.009884959046625586
2.024220925778551661e-04 1.625755666443795 0.009884959046625586
2.254772734631422908e-04 1.8041864093920719 0.009884959046625586
2.528990730800868554e-04 2.0022003718155843 0.009884959046625586
2.855801446580202223e-04 2.2219468609395236 0.009884959046625586
3.245952649488852105e-04 2.4658110758226037 0.009884959046625586
3.712371347026780584e-04 2.736439997074672 0.009884959046625586
4.270587348955848326e-04 3.0367711180354604 0.009884959046625586
4.939226254058961705e-04 3.370064329271928 0.009884959046625586
5.740594173658219437e-04 3.739937302478798 0.009884959046625586
6.701339016623543204e-04 4.150404757850477 0.009884959046625586
7.853223114220671437e-04 4.605922041145108 0.009884959046625586
9.234011080623941202e-04 5.1114334834401705 0.009884959046625586
1.088845673522805630e-03 5.672426068491977 0.009884959046625586
1.286941474829686634e-03 6.294988990221888 0.009884959046625586
1.523907932598701515e-03 6.985879746785249 0.009884959046625586
1.807030589301120323e-03 7.752597488629465 0.009884959046625586
2.144803180783688180e-03 8.60346441668451 0.009884959046625586
2.547075861643168480e-03 9.547716114208066 0.009884959046625586
3.025202426706019316e-03 10.59560179277617 0.009884959046625586
3.592184003331210310e-03 11.758495540521581 0.009884959046625586
4.262797913649306845e-03 13.049019780144016 0.009884959046625586
5.053701986408581405e-03 14.481182276745331 0.009884959046625586
5.983503229723235485e-03 16.070528182616385 0.009884959046625586
7.072772471657834924e-03 17.834308769319094 0.009884959046625586
8.343991985265589856e-03 19.791668678535572 0.009884959046625586
9.821416569066291832e-03 21.96385372416547 0.009884959046625586
1.153082971338392597e-02 24.37444150122222 0.009884959046625586
1.349918004584415611e-02 27.04959730463137 0.009884959046625586
1.575408276572145411e-02 30.01835813575592 0.009884959046625586
1.832317891232937423e-02 33.31294787934677 0.009884959046625586
2.123334886596198179e-02 36.96912707195032 0.009884959046625586
2.450978928445140398e-02 41.0265810582719 0.009884959046625586
2.817497041683317965e-02 45.52935074866948 0.009884959046625586
3.224750359070442662e-02 50.526310653356795 0.009884959046625586
3.674096187992669654e-02 56.07169938205458 0.009884959046625586
4.166270457920454029e-02 62.22570836730231 0.009884959046625586
4.701277102095205440e-02 69.0551352016233 0.009884959046625586
5.278290920052963742e-02 76.63410868007462 0.009884959046625586
5.895580960181298624e-02 85.04489341802686 0.009884959046625586
6.550461295109306914e-02 94.37878277775391 0.009884959046625586
7.239274824545506581e-02 104.73708979594508 0.009884959046625586
7.957414520149876103e-02 116.23224686798542 0.009884959046625586
8.699384936408935398e-02 128.9890261253308 0.009884959046625586
9.458904002520034104e-02 143.14589375234786 0.009884959046625586
1.022904293763365335e-01 158.85651294280527 0.009884959046625586
1.100239968242015948e-01 176.2914118095948 0.009884959046625586
1.177129850964306612e-01 195.63983435170647 0.009884959046625586
1.252800649046783843e-01 217.11179456945052 0.009884959046625586
1.326495633264044294e-01 240.9403560239527 0.009884959046625586
1.397496417092271848e-01 267.38416158399497 0.009884959046625586
1.465143098637092245e-01 296.73024081888724 0.009884959046625586
1.528851784007662640e-01 329.2971255097155 0.009884959046625586
1.588128680270644577e-01 365.43830709572546 0.009884959046625586
1.642580196088456734e-01 405.54607358408276 0.009884959046625586
1.691918822948428880e-01 450.05576757004974 0.009884959046625586
1.735964827549290601e-01 499.450511585514 0.009884959046625586
1.774644118642344226e-01 554.2664520663108 0.009884959046625586
1.807982840507306732e-01 615.0985788580505 0.009884959046625586
1.836099408914828868e-01 682.6071834272393 0.009884959046625586
1.859194797760510554e-01 757.525025877192 0.009884959046625586
1.877541840568421883e-01 840.6652885618333 0.009884959046625586
1.891474267822200184e-01 932.9304026284696 0.009884959046625586
1.901375990666296645e-01 1035.3218432956637 0.009884959046625586
1.907671049876501213e-01 1148.9510001873086 0.009884959046625586
1.910814383900355518e-01 1275.051240713013 0.009884959046625586
1.919874388561749468e-01 1414.991297434576 0.009884959046625586
1.969635342021750779e-01 1570.2901247293776 0.009884959046625586
2.017419985837592411e-01 1742.6333860096508 0.009884959046625586
2.064196320662363415e-01 1933.891750455232 0.009884959046625586
2.111065878212955715e-01 2146.141197858406 0.009884959046625586
2.157048164080633545e-01 2381.6855519761607 0.009884959046625586
2.202015443427146335e-01 2643.0814869741084 0.009884959046625586
2.246403133041173783e-01 2933.1662783900483 0.009884959046625586
2.291440939767089013e-01 3255.0885998350564 0.009884959046625586
2.336597649729765247e-01 3612.3426997094302 0.009884959046625586
2.382198259577291699e-01 4008.8063288984645 0.009884959046625586
2.428525409088807263e-01 4448.782831127585 0.009884959046625586
2.475813331991856825e-01 4937.047852839004 0.009884959046625586
2.524245678022156159e-01 5478.901179593945 0.009884959046625586
2.573956392215653310e-01 6080.224261649427 0.009884959046625586
2.625032250944361323e-01 6747.5440531107 0.009884959046625586
2.677515912776249896e-01 7488.10385759003 0.009884959046625586
2.731408416989722920e-01 8309.941949353404 0.009884959046625586
2.786670571129936658e-01 9221.97882333434 0.009884959046625586
2.843223078246782110e-01 10234.114021054527 0.009884959046625586
2.901151484482180631e-01 11357.333583431051 0.009884959046625586
2.960998496901905419e-01 12603.829296797274 0.009884959046625586
3.022348581720887273e-01 13987.131026472387 0.009884959046625586
3.084508588599101375e-01 15522.25357427048 0.009884959046625586
3.147106308737797065e-01 17225.859653987874 0.009884959046625586
3.209810575653981868e-01 19116.440753857038 0.009884959046625586
3.272364107719498705e-01 21214.51784910632 0.009884959046625586
3.334403712515084384e-01 23542.864143224204 0.009884959046625586
3.395416669724493075e-01 26126.752255633317 0.009884959046625586
3.455568904728132384e-01 28994.22853882881 0.009884959046625586
3.514253517905283064e-01 32176.417502507353 0.009884959046625586
3.571079598343557260e-01 35707.859649004626 0.009884959046625586
3.624774041031992300e-01 39626.88638701478 0.009884959046625586
3.675708423467209940e-01 43976.036093027215 0.009884959046625586
3.723682295025296241e-01 48802.515836544335 0.009884959046625586
3.768248040731612125e-01 54158.71378079476 0.009884959046625586
3.809298285662737760e-01 60102.76782070388 0.009884959046625586
3.846713555648967886e-01 66699.19663030129 0.009884959046625586
3.880558900391151700e-01 74019.59996915652 0.009884959046625586
3.911034322515162809e-01 82143.43584919439 0.009884959046625586
3.938487721215991888e-01 91158.88299750836 0.009884959046625586
3.963304448825480386e-01 101163.7979766207 0.009884959046625586
3.986122451503752995e-01 112266.77735108159 0.009884959046625586
4.007640814421208897e-01 124588.33642950082 0.009884959046625586
4.028686766281285858e-01 138262.2173764659 0.009884959046625586
4.050207185887588768e-01 153436.84089300132 0.009884959046625586
4.073252434472342531e-01 170276.91722258978 0.009884959046625586
4.099637380596899972e-01 188965.23396912115 0.009884959046625586
4.132126590215694506e-01 209704.64013232305 0.009884959046625586
4.171012698904136284e-01 232720.2478960412 0.009884959046625586
4.219681877127357539e-01 258261.87606826748 0.009884959046625586
4.297341515068080486e-01 286606.7616948256 0.009884959046625586
4.411417825910817214e-01 318062.5692794119 0.009884959046625586
4.556869462902926604e-01 352970.73027306574 0.009884959046625586
4.721006309835310555e-01 391710.1490809261 0.009884959046625586
4.906266996097741750e-01 434701.3158125035 0.009884959046625586
5.112375169722420676e-01 482410.8704165374 0.009884959046625586
5.343640423237638881e-01 535356.6677410719 0.009884959046625586
5.601757021908839729e-01 594113.3984965039 0.009884959046625586
5.872854409554337796e-01 659318.8271333541 0.009884959046625586
6.153013520797996350e-01 731680.7143427207 0.009884959046625586
6.437556899110487008e-01 811984.4993184009 0.009884959046625586
6.721166375873839360e-01 901101.8251665037 0.009884959046625586
6.998006421094483676e-01 1000000.0 0.009884959046625586
2.382103054882668778e-06 0.001 0.010969857978923836
2.635527014162121640e-06 0.0011097524964120721 0.010969857978923836
2.912138487639442530e-06 0.0012315506032928262 0.010969857978923836
3.219306326654330523e-06 0.001366716356462006 0.010969857978923836
3.555302792913591144e-06 0.0015167168884709225 0.010969857978923836
3.924668987383159730e-06 0.0016831803533309566 0.010969857978923836
4.330750631869678648e-06 0.0018679135990207828 0.010969857978923836
4.777014365191557855e-06 0.002072921779595372 0.010969857978923836
5.265017427808609199e-06 0.002300430119772917 0.010969857978923836
5.799232241613605760e-06 0.0025529080682395165 0.010969857978923836
6.384387893121597763e-06 0.002833096101839324 0.010969857978923836
7.020239841937536864e-06 0.0031440354715915 0.010969857978923836
7.713534698427294459e-06 0.0034891012134067737 0.010969857978923836
8.468612134603100038e-06 0.003872038781812557 0.010969857978923836
9.287250222955224527e-06 0.004297004704320844 0.010969857978923836
1.017362475703665981e-05 0.004768611697714469 0.010969857978923836
1.112958135786437187e-05 0.005291978735958442 0.010969857978923836
1.216100766205239678e-05 0.005872786613189483 0.010969857978923836
1.326878348162029707e-05 0.00651733960488242 0.010969857978923836
1.445476965784930005e-05 0.007232633896483534 0.010969857978923836
1.572295409863988278e-05 0.008026433522257174 0.010969857978923836
1.707086034992698646e-05 0.00890735463861044 0.010969857978923836
1.850300732294864282e-05 0.009884959046625586 0.010969857978923836
2.001563869926836051e-05 0.010969857978923836 0.010969857978923836
2.160987328995176896e-05 0.012173827277396614 0.010969857978923836
2.327849027662336613e-05 0.013509935211980273 0.010969857978923836
2.502381193179119336e-05 0.014992684327860457 0.010969857978923836
2.683637943527691485e-05 0.01663816886076129 0.010969857978923836
2.871447394933141726e-05 0.018464249428955443 0.010969857978923836
3.064906439870464840e-05 0.020490746898158472 0.010969857978923836
3.263414561673423284e-05 0.022739657523579287 0.010969857978923836
3.466159863831932107e-05 0.02523539170434766 0.010969857978923836
3.672196060929832652e-05 0.02800503894183631 0.010969857978923836
3.880944065496979607e-05 0.03107866187782014 0.010969857978923836
4.091235328499866474e-05 0.03448962260405758 0.010969857978923836
4.302531630838230052e-05 0.038274944785163134 0.010969857978923836
4.513708916064134525e-05 0.04247571552536898 0.010969857978923836
4.724325047506068364e-05 0.047137531341167244 0.010969857978923836
4.933691152129436087e-05 0.05231099308056263 0.010969857978923836
5.141327637941371664e-05 0.05805225516094899 0.010969857978923836
5.346818460249853374e-05 0.06442363508721373 0.010969857978923836
5.550063283264943610e-05 0.07149428986597581 0.010969857978923836
5.751067484997600762e-05 0.07934096665797492 0.010969857978923836
5.949865476063125074e-05 0.08804883581643465 0.010969857978923836
6.146878904917865835e-05 0.09771241535346502 0.010969857978923836
6.342653877860534716e-05 0.1084365968689611 0.010969857978923836
6.537917796569079384e-05 0.12033778407775893 0.010969857978923836
6.733682654104669954e-05 0.13354515629298988 0.010969857978923836
6.930984652694975818e-05 0.14820207057988585 0.010969857978923836
7.131394823367795161e-05 0.16446761779946645 0.010969857978923836
7.336407838738672133e-05 0.18251834943190443 0.010969857978923836
7.548000294047998808e-05 0.20255019392306664 0.010969857978923836
7.768337310165205310e-05 0.22478058335487253 0.010969857978923836
7.999974726405043350e-05 0.24945081352303167 0.010969857978923836
8.245822762863462595e-05 0.27682866303920667 0.010969857978923836
8.509270601706894960e-05 0.3072112998861759 0.010969857978923836
8.794182348446500221e-05 0.34092850697468147 0.010969857978923836
9.105136806510545904e-05 0.3783462617131929 0.010969857978923836
9.447480392483827030e-05 0.419870708444391 0.010969857978923836
9.827498434027865401e-05 0.4659525668664682 0.010969857978923836
1.025261505737161074e-04 0.517092024289676 0.010969857978923836
1.073172767291730265e-04 0.5738441648302398 0.010969857978923836
1.127530911752853352e-04 0.6368249944718586 0.010969857978923836
1.189605070206265733e-04 0.7067181273927491 0.010969857978923836
1.260913940305127769e-04 0.7842822061337682 0.010969857978923836
1.343278792806523335e-04 0.8703591361485166 0.010969857978923836
1.438892816816320845e-04 0.9658832241158708 0.010969857978923836
1.550410140459579410e-04 1.0718913192051276 0.010969857978923836
1.681024610386239963e-04 1.1895340673703196 0.010969857978923836
1.834587782664940606e-04 1.3200884008314182 0.010969857978923836
2.015758688445711932e-04 1.4649713983072863 0.010969857978923836
2.230152656273653642e-04 1.625755666443795 0.010969857978923836
2.484547270368123758e-04 1.8041864093920719 0.010969857978923836
2.787120006083475981e-04 2.0022003718155843 0.010969857978923836
3.147721926101413248e-04 2.2219468609395236 0.010969857978923836
3.578220975485295200e-04 2.4658110758226037 0.010969857978923836
4.092889479312794261e-04 2.736439997074672 0.010969857978923836
4.708876761277382356e-04 3.0367711180354604 0.010969857978923836
5.446749483982885965e-04 3.370064329271928 0.010969857978923836
6.331141593117509082e-04 3.739937302478798 0.010969857978923836
7.391479658290828376e-04 4.150404757850477 0.010969857978923836
8.662847163743253543e-04 4.605922041145108 0.010969857978923836
1.018695114856989822e-03 5.1114334834401705 0.010969857978923836
1.201322733047654372e-03 5.672426068491977 0.010969857978923836
1.420006364699849446e-03 6.294988990221888 0.010969857978923836
1.681616972929680758e-03 6.985879746785249 0.010969857978923836
1.994204167331128843e-03 7.752597488629465 0.010969857978923836
2.367153270790059091e-03 8.60346441668451 0.010969857978923836
2.811349896645186364e-03 9.547716114208066 0.010969857978923836
3.339342494107902515e-03 10.59560179277617 0.010969857978923836
3.965502320662437664e-03 11.758495540521581 0.010969857978923836
4.706166300050859501e-03 13.049019780144016 0.010969857978923836
5.579753750041213829e-03 14.481182276745331 0.010969857978923836
6.606842608893491973e-03 16.070528182616385 0.010969857978923836
7.810187493897093915e-03 17.834308769319094 0.010969857978923836
9.214663301472712786e-03 19.791668678535572 0.010969857978923836
1.084711283077419500e-02 21.96385372416547 0.010969857978923836
1.273607986656720599e-02 24.37444150122222 0.010969857978923836
1.491140830987708159e-02 27.04959730463137 0.010969857978923836
1.740369336157249550e-02 30.01835813575592 0.010969857978923836
2.024357433516562818e-02 33.31294787934677 0.010969857978923836
2.346086700482760690e-02 36.96912707195032 0.010969857978923836
2.708354344382997436e-02 41.0265810582719 0.010969857978923836
3.113657900008639720e-02 45.52935074866948 0.010969857978923836
3.564070008416203583e-02 50.526310653356795 0.010969857978923836
4.061107696218710372e-02 56.07169938205458 0.010969857978923836
4.605602208012039150e-02 62.22570836730231 0.010969857978923836
5.197576153705168317e-02 69.0551352016233 0.010969857978923836
5.836135532179258928e-02 76.63410868007462 0.010969857978923836
6.519384373902942231e-02 85.04489341802686 0.010969857978923836
7.244369461382078879e-02 94.37878277775391 0.010969857978923836
8.007061564720194258e-02 104.73708979594508 0.010969857978923836
8.802378186397244453e-02 116.23224686798542 0.010969857978923836
9.624250705713477405e-02 128.9890261253308 0.010969857978923836
1.046573614935305957e-01 143.14589375234786 0.010969857978923836
1.131917149888728991e-01 158.85651294280527 0.010969857978923836
1.217636499121691335e-01 176.2914118095948 0.010969857978923836
1.302881678481437877e-01 195.63983435170647 0.010969857978923836
1.386795846957033784e-01 217.11179456945052 0.010969857978923836
1.468539991577396953e-01 240.9403560239527 0.010969857978923836
1.547317072781781155e-01 267.38416158399497 0.010969857978923836
1.622394395058352756e-01 296.73024081888724 0.010969857978923836
1.693123086312685321e-01 329.2971255097155 0.010969857978923836
1.758953797788470330e-01 365.43830709572546 0.010969857978923836
1.819447993485994730e-01 405.54607358408276 0.010969857978923836
1.874284561670986893e-01 450.05576757004974 0.010969857978923836
1.923261794763934107e-01 499.450511585514 0.010969857978923836
1.966295108234923650e-01 554.2664520663108 0.010969857978923836
2.003411124347041217e-01 615.0985788580505 0.010969857978923836
2.034738901252400034e-01 682.6071834272393 0.010969857978923836
2.060499215133930750e-01 757.525025877192 0.010969857978923836
2.080992731874700408e-01 840.6652885618333 0.010969857978923836
2.096587842920207001e-01 932.9304026284696 0.010969857978923836
2.107708810463475024e-01 1035.3218432956637 0.010969857978923836
2.114824606125551842e-01 1148.9510001873086 0.010969857978923836
2.118438653473310174e-01 1275.051240713013 0.010969857978923836
2.128288955254687420e-01 1414.991297434576 0.010969857978923836
2.183525920518799013e-01 1570.2901247293776 0.010969857978923836
2.236570073795697278e-01 1742.6333860096508 0.010969857978923836
2.288492522727826051e-01 1933.891750455232 0.010969857978923836
2.340469429027736414e-01 2146.141197858406 0.010969857978923836
2.391504560394578649e-01 2381.6855519761607 0.010969857978923836
2.441407384661612445e-01 2643.0814869741084 0.010969857978923836
2.490604452821233994e-01 2933.1662783900483 0.010969857978923836
2.540538074511098365e-01 3255.0885998350564 0.010969857978923836
2.590611637452813198e-01 3612.3426997094302 0.010969857978923836
2.641164361881856437e-01 4008.8063288984645 0.010969857978923836
2.692508105561793874e-01 4448.782831127585 0.010969857978923836
2.744900913448736213e-01 4937.047852839004 0.010969857978923836
2.798544548612640903e-01 5478.901179593945 0.010969857978923836
2.853585386760215670e-01 6080.224261649427 0.010969857978923836
2.910117147403132321e-01 6747.5440531107 0.010969857978923836
2.968184160803247207e-01 7488.10385759003 0.010969857978923836
3.027784123352019185e-01 8309.941949353404 0.010969857978923836
3.088869503441788456e-01 9221.97882333434 0.010969857978923836
3.151347789959409451e-01 10234.114021054527 0.010969857978923836
3.215310256803904920e-01 11357.333583431051 0.010969857978923836
3.281355366687385144e-01 12603.829296797274 0.010969857978923836
3.349005605730752122e-01 13987.131026472387 0.010969857978923836
3.417490727839026521e-01 15522.25357427048 0.010969857978923836
3.486391989782587908e-01 17225.859653987874 0.010969857978923836
3.555335047234480794e-01 19116.440753857038 0.010969857978923836
3.624027611750516020e-01 21214.51784910632 0.010969857978923836
3.692059216410393252e-01 23542.864143224204 0.010969857978923836
3.758853586933298963e-01 26126.752255633317 0.010969857978923836
3.824588747039170400e-01 28994.22853882881 0.010969857978923836
3.888608151806411395e-01 32176.417502507353 0.010969857978923836
3.950408136050752583e-01 35707.859649004626 0.010969857978923836
4.008614655103797109e-01 39626.88638701478 0.010969857978923836
4.063644785864107822e-01 43976.036093027215 0.010969857978923836
4.115244592902049248e-01 48802.515836544335 0.010969857978923836
4.162931517062726794e-01 54158.71378079476 0.010969857978923836
4.206543975668552982e-01 60102.76782070388 0.010969857978923836
4.245948190088795204e-01 66699.19663030129 0.010969857978923836
4.281198754325326039e-01 74019.59996915652 0.010969857978923836
4.312495365679382409e-01 82143.43584919439 0.010969857978923836
4.340215257736168564e-01 91158.88299750836 0.010969857978923836
4.364718206194262984e-01 101163.7979766207 0.010969857978923836
4.386655927347563044e-01 112266.77735108159 0.010969857978923836
4.406806080548840709e-01 124588.33642950082 0.010969857978923836
4.426001527783378076e-01 138262.2173764659 0.010969857978923836
4.445220982732254189e-01 153436.84089300132 0.010969857978923836
4.465544605148181190e-01 170276.91722258978 0.010969857978923836
4.488727582833433871e-01 188965.23396912115 0.010969857978923836
4.517760043732529929e-01 209704.64013232305 0.010969857978923836
4.553084274302313661e-01 232720.2478960412 0.010969857978923836
4.597744419262194127e-01 258261.87606826748 0.010969857978923836
4.670950210381939471e-01 286606.7616948256 0.010969857978923836
4.781210265474473142e-01 318062.5692794119 0.010969857978923836
4.926259458318567597e-01 352970.73027306574 0.010969857978923836
5.089548695034021852e-01 391710.1490809261 0.010969857978923836
5.273076529206636165e-01 434701.3158125035 0.010969857978923836
5.476965510673069693e-01 482410.8704165374 0.010969857978923836
5.702521639012760879e-01 535356.6677410719 0.010969857978923836
5.956448113702766944e-01 594113.3984965039 0.010969857978923836
6.221201785469920864e-01 659318.8271333541 0.010969857978923836
6.492482368808636384e-01 731680.7143427207 0.010969857978923836
6.765276116257536998e-01 811984.4993184009 0.010969857978923836
7.033988798444094082e-01 901101.8251665037 0.010969857978923836
7.292614975058205884e-01 1000000.0 0.010969857978923836
2.392665621814534511e-06 0.001 0.012173827277396614
2.647859589415702951e-06 0.0011097524964120721 0.012173827277396614
2.927994411329031975e-06 0.0012315506032928262 0.012173827277396614
3.238029133428355437e-06 0.001366716356462006 0.012173827277396614
3.576503899167962226e-06 0.0015167168884709225 0.012173827277396614
3.950356881378394267e-06 0.0016831803533309566 0.012173827277396614
4.362477535522271711e-06 0.0018679135990207828 0.012173827277396614
4.813119464710265088e-06 0.002072921779595372 0.012173827277396614
5.309580531678531574e-06 0.002300430119772917 0.012173827277396614
5.850904483585286662e-06 0.0025529080682395165 0.012173827277396614
6.445381102044920277e-06 0.002833096101839324 0.012173827277396614
7.093437942394946391e-06 0.0031440354715915 0.012173827277396614
7.802977732683343605e-06 0.0034891012134067737 0.012173827277396614
8.572965776365762657e-06 0.003872038781812557 0.012173827277396614
9.409977238008592645e-06 0.004297004704320844 0.012173827277396614
1.032097532468193332e-05 0.004768611697714469 0.012173827277396614
1.130545766394071379e-05 0.005291978735958442 0.012173827277396614
1.236744878076317910e-05 0.005872786613189483 0.012173827277396614
1.351329814027877749e-05 0.00651733960488242 0.012173827277396614
1.474264521920390023e-05 0.007232633896483534 0.012173827277396614
1.606077778268694511e-05 0.008026433522257174 0.012173827277396614
1.746739665064025798e-05 0.00890735463861044 0.012173827277396614
1.896641524017034385e-05 0.009884959046625586 0.012173827277396614
2.055449527827981428e-05 0.010969857978923836 0.012173827277396614
2.223305062206033461e-05 0.012173827277396614 0.012173827277396614
2.400056273859600749e-05 0.013509935211980273 0.012173827277396614
2.585586403094154004e-05 0.014992684327860457 0.012173827277396614
2.779087775080599180e-05 0.01663816886076129 0.012173827277396614
2.980254666238000584e-05 0.018464249428955443 0.012173827277396614
3.188763779813996664e-05 0.020490746898158472 0.012173827277396614
3.403561652971439521e-05 0.022739657523579287 0.012173827277396614
3.623867069791539942e-05 0.02523539170434766 0.012173827277396614
3.849106891335365575e-05 0.02800503894183631 0.012173827277396614
4.078050375494823659e-05 0.03107866187782014 0.012173827277396614
4.309969757500357472e-05 0.03448962260405758 0.012173827277396614
4.543884121313774335e-05 0.038274944785163134 0.012173827277396614
4.778869124317344276e-05 0.04247571552536898 0.012173827277396614
5.014213872094921265e-05 0.047137531341167244 0.012173827277396614
5.249128732834987694e-05 0.05231099308056263 0.012173827277396614
5.482863851825989666e-05 0.05805225516094899 0.012173827277396614
5.715159650610665071e-05 0.06442363508721373 0.012173827277396614
5.945512066684562134e-05 0.07149428986597581 0.012173827277396614
6.173843261945162594e-05 0.07934096665797492 0.012173827277396614
6.400258426189552540e-05 0.08804883581643465 0.012173827277396614
6.625011362651588161e-05 0.09771241535346502 0.012173827277396614
6.848530399653388425e-05 0.1084365968689611 0.012173827277396614
7.071544479663576519e-05 0.12033778407775893 0.012173827277396614
7.295136305835707316e-05 0.13354515629298988 0.012173827277396614
7.520342881648315453e-05 0.14820207057988585 0.012173827277396614
7.748713661062549328e-05 0.16446761779946645 0.012173827277396614
7.982013438539230471e-05 0.18251834943190443 0.012173827277396614
8.222214151913450502e-05 0.20255019392306664 0.012173827277396614
8.471784373758305120e-05 0.22478058335487253 0.012173827277396614
8.733427407710901810e-05 0.24945081352303167 0.012173827277396614
9.010351446809701753e-05 0.27682866303920667 0.012173827277396614
9.306287959732819910e-05 0.3072112998861759 0.012173827277396614
9.625478429112578128e-05 0.34092850697468147 0.012173827277396614
9.973030772943933817e-05 0.3783462617131929 0.012173827277396614
1.035476738202403168e-04 0.419870708444391 0.012173827277396614
1.077761320667800442e-04 0.4659525668664682 0.012173827277396614
1.124986793659995112e-04 0.517092024289676 0.012173827277396614
1.178119980269198971e-04 0.5738441648302398 0.012173827277396614
1.238332498638614857e-04 0.6368249944718586 0.012173827277396614
1.307017289984661608e-04 0.7067181273927491 0.012173827277396614
1.385849724213229620e-04 0.7842822061337682 0.012173827277396614
1.476841996564227466e-04 0.8703591361485166 0.012173827277396614
1.582417880998354101e-04 0.9658832241158708 0.012173827277396614
1.705500074192217296e-04 1.0718913192051276 0.012173827277396614
1.849613054414617078e-04 1.1895340673703196 0.012173827277396614
2.019011789528291350e-04 1.3200884008314182 0.012173827277396614
2.218832099384156404e-04 1.4649713983072863 0.012173827277396614
2.455273075221432711e-04 1.625755666443795 0.012173827277396614
2.735812329549460863e-04 1.8041864093920719 0.012173827277396614
3.069471469106160649e-04 2.0022003718155843 0.012173827277396614
3.467122959639103315e-04 2.2219468609395236 0.012173827277396614
3.941862612794572542e-04 2.4658110758226037 0.012173827277396614
4.509440380940199066e-04 2.736439997074672 0.012173827277396614
5.188784866329590418e-04 3.0367711180354604 0.012173827277396614
6.002593237499734584e-04 3.370064329271928 0.012173827277396614
6.978052722388816296e-04 3.739937302478798 0.012173827277396614
8.147650375435721562e-04 4.150404757850477 0.012173827277396614
9.550111246088000255e-04 4.605922041145108 0.012173827277396614
1.123147823648539901e-03 5.1114334834401705 0.012173827277396614
1.324633209107860992e-03 5.672426068491977 0.012173827277396614
1.565914414875044540e-03 6.294988990221888 0.012173827277396614
1.854578272417453134e-03 6.985879746785249 0.012173827277396614
2.199514755559882958e-03 7.752597488629465 0.012173827277396614
2.611090242241863226e-03 8.60346441668451 0.012173827277396614
3.101328535328593938e-03 9.547716114208066 0.012173827277396614
3.684093398989551731e-03 10.59560179277617 0.012173827277396614
4.375263754058215937e-03 11.758495540521581 0.012173827277396614
5.192894091292432797e-03 13.049019780144016 0.012173827277396614
6.157343168964637438e-03 14.481182276745331 0.012173827277396614
7.291360794949831858e-03 16.070528182616385 0.012173827277396614
8.620108739717659979e-03 17.834308769319094 0.012173827277396614
1.017110073162629663e-02 19.791668678535572 0.012173827277396614
1.197403497964768387e-02 21.96385372416547 0.012173827277396614
1.406050247308223040e-02 24.37444150122222 0.012173827277396614
1.646354658370982257e-02 27.04959730463137 0.012173827277396614
1.921705751472356158e-02 30.01835813575592 0.012173827277396614
2.235499419004105537e-02 33.31294787934677 0.012173827277396614
2.591042550482309734e-02 36.96912707195032 0.012173827277396614
2.991440482998210595e-02 41.0265810582719 0.012173827277396614
3.439469576628536446e-02 45.52935074866948 0.012173827277396614
3.937438622339301669e-02 50.526310653356795 0.012173827277396614
4.487044230833892727e-02 56.07169938205458 0.012173827277396614
5.089226524319360317e-02 62.22570836730231 0.012173827277396614
5.744032738323169573e-02 69.0551352016233 0.012173827277396614
6.450497277454174394e-02 76.63410868007462 0.012173827277396614
7.206546431708664435e-02 85.04489341802686 0.012173827277396614
8.008936401384923742e-02 94.37878277775391 0.012173827277396614
8.853231449720565249e-02 104.73708979594508 0.012173827277396614
9.733828082895247535e-02 116.23224686798542 0.012173827277396614
1.064402818076792268e-01 128.9890261253308 0.012173827277396614
1.157616177359419990e-01 143.14589375234786 0.012173827277396614
1.252175687847739971e-01 158.85651294280527 0.012173827277396614
1.347175051964452919e-01 176.2914118095948 0.012173827277396614
1.441673246730573454e-01 195.63983435170647 0.012173827277396614
1.534721020127654822e-01 217.11179456945052 0.012173827277396614
1.625388232485270590e-01 240.9403560239527 0.012173827277396614
1.712790618166041279e-01 267.38416158399497 0.012173827277396614
1.796114631457566835e-01 296.73024081888724 0.012173827277396614
1.874639105065970535e-01 329.2971255097155 0.012173827277396614
1.947752748202102313e-01 365.43830709572546 0.012173827277396614
2.014966769253543621e-01 405.54607358408276 0.012173827277396614
2.075922323733153108e-01 450.05576757004974 0.012173827277396614
2.130392821182576224e-01 499.450511585514 0.012173827277396614
2.178281514035791400e-01 554.2664520663108 0.012173827277396614
2.219615019378982090e-01 615.0985788580505 0.012173827277396614
2.254533692736176709e-01 682.6071834272393 0.012173827277396614
2.283279781990978363e-01 757.525025877192 0.012173827277396614
2.306184361019214535e-01 840.6652885618333 0.012173827277396614
2.323653859089401252e-01 932.9304026284696 0.012173827277396614
2.336156921128124397e-01 1035.3218432956637 0.012173827277396614
2.344212006783775448e-01 1148.9510001873086 0.012173827277396614
2.348376028760679746e-01 1275.051240713013 0.012173827277396614
2.359056093675451493e-01 1414.991297434576 0.012173827277396614
2.420372600226861626e-01 1570.2901247293776 0.012173827277396614
2.479256137860780251e-01 1742.6333860096508 0.012173827277396614
2.536891526593597068e-01 1933.891750455232 0.012173827277396614
2.594527202890095086e-01 2146.141197858406 0.012173827277396614
2.651170483475422390e-01 2381.6855519761607 0.012173827277396614
2.706549990365641478e-01 2643.0814869741084 0.012173827277396614
2.761136723552309880e-01 2933.1662783900483 0.012173827277396614
2.816426918627450982e-01 3255.0885998350564 0.012173827277396614
2.871947800936525685e-01 3612.3426997094302 0.012173827277396614
2.927983992151079740e-01 4008.8063288984645 0.012173827277396614
2.984879360879389987e-01 4448.782831127585 0.012173827277396614
3.042917951840897750e-01 4937.047852839004 0.012173827277396614
3.102321198214409992e-01 5478.901179593945 0.012173827277396614
3.163248759764986651e-01 6080.224261649427 0.012173827277396614
3.225801487348689545e-01 6747.5440531107 0.012173827277396614
3.290024932645194689e-01 7488.10385759003 0.012173827277396614
3.355912322864474384e-01 8309.941949353404 0.012173827277396614
3.423406059284273550e-01 9221.97882333434 0.012173827277396614
3.492397943858652209e-01 10234.114021054527 0.012173827277396614
3.562984943872580246e-01 11357.333583431051 0.012173827277396614
3.635826634649927391e-01 12603.829296797274 0.012173827277396614
3.710373083421567020e-01 13987.131026472387 0.012173827277396614
3.785768467007253890e-01 15522.25357427048 0.012173827277396614
3.861541322117790220e-01 17225.859653987874 0.012173827277396614
3.937268055609441375e-01 19116.440753857038 0.012173827277396614
4.012616262220186081e-01 21214.51784910632 0.012173827277396614
4.087121591675439425e-01 23542.864143224204 0.012173827277396614
4.160136015278682042e-01 26126.752255633317 0.012173827277396614
4.231849835027765017e-01 28994.22853882881 0.012173827277396614
4.301554461773960392e-01 32176.417502507353 0.012173827277396614
4.368609121229474201e-01 35707.859649004626 0.012173827277396614
4.431534872149969773e-01 39626.88638701478 0.012173827277396614
4.490800357359249761e-01 43976.036093027215 0.012173827277396614
4.546086700474057940e-01 48802.515836544335 0.012173827277396614
4.596876271880209197e-01 54158.71378079476 0.012173827277396614
4.642939392035585477e-01 60102.76782070388 0.012173827277396614
4.684126977180194662e-01 66699.19663030129 0.012173827277396614
4.720480130006501351e-01 74019.59996915652 0.012173827277396614
4.752196277896993948e-01 82143.43584919439 0.012173827277396614
4.779681288253270210e-01 91158.88299750836 0.012173827277396614
4.803259532974085144e-01 101163.7979766207 0.012173827277396614
4.823588264298339645e-01 112266.77735108159 0.012173827277396614
4.841536770306288373e-01 124588.33642950082 0.012173827277396614
4.857932579381674665e-01 138262.2173764659 0.012173827277396614
4.873780937149477244e-01 153436.84089300132 0.012173827277396614
4.890186490327488311e-01 170276.91722258978 0.012173827277396614
4.908798603122953019e-01 188965.23396912115 0.012173827277396614
4.932856047721749237e-01 209704.64013232305 0.012173827277396614
4.963001763872055272e-01 232720.2478960412 0.012173827277396614
5.001791388947530725e-01 258261.87606826748 0.012173827277396614
5.068095469931687136e-01 286606.7616948256 0.012173827277396614
5.171724011380686159e-01 318062.5692794119 0.012173827277396614
5.314068954743284001e-01 352970.73027306574 0.012173827277396614
5.473936667888414931e-01 391710.1490809261 0.012173827277396614
5.652770641708226851e-01 434701.3158125035 0.012173827277396614
5.851257973823810188e-01 482410.8704165374 0.012173827277396614
6.066948930300651854e-01 535356.6677410719 0.012173827277396614
6.312845483243648692e-01 594113.3984965039 0.012173827277396614
6.567110277475127766e-01 659318.8271333541 0.012173827277396614
6.825103266139110891e-01 731680.7143427207 0.012173827277396614
7.081528774197553000e-01 811984.4993184009 0.012173827277396614
7.330607523252311575e-01 901101.8251665037 0.012173827277396614
7.566256727016538175e-01 1000000.0 0.012173827277396614
2.403999048626171774e-06 0.001 0.013509935211980273
2.660244809086024009e-06 0.0011097524964120721 0.013509935211980273
2.943213015522055132e-06 0.0012315506032928262 0.013509935211980273
3.254315323591409959e-06 0.001366716356462006 0.013509935211980273
3.598574734785734214e-06 0.0015167168884709225 0.013509935211980273
3.976227690562642067e-06 0.0016831803533309566 0.013509935211980273
4.392399216375562748e-06 0.0018679135990207828 0.013509935211980273
4.849659560757726210e-06 0.002072921779595372 0.013509935211980273
5.351725016608085851e-06 0.002300430119772917 0.013509935211980273
5.901153307527665590e-06 0.0025529080682395165 0.013509935211980273
6.504840308593729503e-06 0.002833096101839324 0.013509935211980273
7.165548846651276639e-06 0.0031440354715915 0.013509935211980273
7.886254864612379358e-06 0.0034891012134067737 0.013509935211980273
8.674105860108812570e-06 0.003872038781812557 0.013509935211980273
9.529663569975768282e-06 0.004297004704320844 0.013509935211980273
1.046141542979425715e-05 0.004768611697714469 0.013509935211980273
1.147124332292981580e-05 0.005291978735958442 0.013509935211980273
1.256467237572254664e-05 0.005872786613189483 0.013509935211980273
1.374590216588954478e-05 0.00651733960488242 0.013509935211980273
1.501640529139944523e-05 0.007232633896483534 0.013509935211980273
1.638409592300183902e-05 0.008026433522257174 0.013509935211980273
1.784633749710775328e-05 0.00890735463861044 0.013509935211980273
1.940932077065946130e-05 0.009884959046625586 0.013509935211980273
2.107255047087632394e-05 0.010969857978923836 0.013509935211980273
2.283579556785882839e-05 0.012173827277396614 0.013509935211980273
2.470033279024914480e-05 0.013509935211980273 0.013509935211980273
2.666146064604818283e-05 0.014992684327860457 0.013509935211980273
2.871859394628030655e-05 0.01663816886076129 0.013509935211980273
3.086734632557072092e-05 0.018464249428955443 0.013509935211980273
3.310087456763112246e-05 0.020490746898158472 0.013509935211980273
3.541514535623450081e-05 0.022739657523579287 0.013509935211980273
3.779884373744241404e-05 0.02523539170434766 0.013509935211980273
4.024598100779095002e-05 0.02800503894183631 0.013509935211980273
4.274724790437313214e-05 0.03107866187782014 0.013509935211980273
4.529136887443213600e-05 0.03448962260405758 0.013509935211980273
4.786956847809006681e-05 0.038274944785163134 0.013509935211980273
5.047190343781310422e-05 0.04247571552536898 0.013509935211980273
5.308840010635794085e-05 0.047137531341167244 0.013509935211980273
5.571172808150090761e-05 0.05231099308056263 0.013509935211980273
5.833234281935892270e-05 0.05805225516094899 0.013509935211980273
6.094496405801230564e-05 0.06442363508721373 0.013509935211980273
6.354505125727506515e-05 0.07149428986597581 0.013509935211980273
6.613054496755818709e-05 0.07934096665797492 0.013509935211980273
6.869921030721767277e-05 0.08804883581643465 0.013509935211980273
7.125428923811633313e-05 0.09771241535346502 0.013509935211980273
7.379871019123740276e-05 0.1084365968689611 0.013509935211980273
7.634020545668369364e-05 0.12033778407775893 0.013509935211980273
7.888738183208852234e-05 0.13354515629298988 0.013509935211980273
8.145314053372665840e-05 0.14820207057988585 0.013509935211980273
8.405236360316107637e-05 0.16446761779946645 0.013509935211980273
8.670339177551472599e-05 0.18251834943190443 0.013509935211980273
8.942852535201048188e-05 0.20255019392306664 0.013509935211980273
9.225300218965938235e-05 0.22478058335487253 0.013509935211980273
9.520714810743458587e-05 0.24945081352303167 0.013509935211980273
9.832564950742598328e-05 0.27682866303920667 0.013509935211980273
1.016494979607460852e-04 0.3072112998861759 0.013509935211980273
1.052252527274656467e-04 0.34092850697468147 0.013509935211980273
1.091083586090918028e-04 0.3783462617131929 0.013509935211980273
1.133641500350837433e-04 0.419870708444391 0.013509935211980273
1.180686996027825069e-04 0.4659525668664682 0.013509935211980273
1.233127561794069205e-04 0.517092024289676 0.013509935211980273
1.292037016609170477e-04 0.5738441648302398 0.013509935211980273
1.358706611682387682e-04 0.6368249944718586 0.013509935211980273
1.434673029369884967e-04 0.7067181273927491 0.013509935211980273
1.521779010078573298e-04 0.7842822061337682 0.013509935211980273
1.622248873569399452e-04 0.8703591361485166 0.013509935211980273
1.738754740783379858e-04 0.9658832241158708 0.013509935211980273
1.874521284752996605e-04 1.0718913192051276 0.013509935211980273
2.033432386470061630e-04 1.1895340673703196 0.013509935211980273
2.220178993369235074e-04 1.3200884008314182 0.013509935211980273
2.440428644363023842e-04 1.4649713983072863 0.013509935211980273
2.701012681294597917e-04 1.625755666443795 0.013509935211980273
3.010180937870274168e-04 1.8041864093920719 0.013509935211980273
3.377881751206286091e-04 2.0022003718155843 0.013509935211980273
3.816106123085092347e-04 2.2219468609395236 0.013509935211980273
4.339294812666227440e-04 2.4658110758226037 0.013509935211980273
4.964821377225221016e-04 2.736439997074672 0.013509935211980273
5.713559582506629085e-04 3.0367711180354604 0.013509935211980273
6.610554416287333854e-04 3.370064329271928 0.013509935211980273
7.685789508429711038e-04 3.739937302478798 0.013509935211980273
8.975108604590140626e-04 4.150404757850477 0.013509935211980273
1.052123391416137643e-03 4.605922041145108 0.013509935211980273
1.237497160364439555e-03 5.1114334834401705 0.013509935211980273
1.459654869293019628e-03 5.672426068491977 0.013509935211980273
1.725711514884768717e-03 6.294988990221888 0.013509935211980273
2.044040872266688139e-03 6.985879746785249 0.013509935211980273
2.424455542976646557e-03 7.752597488629465 0.013509935211980273
2.878399577652707153e-03 8.60346441668451 0.013509935211980273
3.419148625412251827e-03 9.547716114208066 0.013509935211980273
4.062011647021660996e-03 10.59560179277617 0.013509935211980273
4.824526493028530316e-03 11.758495540521581 0.013509935211980273
5.726636252150929703e-03 13.049019780144016 0.013509935211980273
6.790834990488279002e-03 14.481182276745331 0.013509935211980273
8.042263314748493777e-03 16.070528182616385 0.013509935211980273
9.508734553426536826e-03 17.834308769319094 0.013509935211980273
1.122066996751459184e-02 19.791668678535572 0.013509935211980273
1.321091734723198186e-02 21.96385372416547 0.013509935211980273
1.551443051415408655e-02 24.37444150122222 0.013509935211980273
1.816778551758899476e-02 27.04959730463137 0.013509935211980273
2.120851535788665851e-02 30.01835813575592 0.013509935211980273
2.467425192216975843e-02 33.31294787934677 0.013509935211980273
2.860166980150933083e-02 36.96912707195032 0.013509935211980273
3.302524323188629762e-02 41.0265810582719 0.013509935211980273
3.797583876171756884e-02 45.52935074866948 0.013509935211980273
4.347918347068562700e-02 50.526310653356795 0.013509935211980273
4.955426318181099798e-02 56.07169938205458 0.013509935211980273
5.621172469257422477e-02 62.22570836730231 0.013509935211980273
6.345236137127399645e-02 69.0551352016233 0.013509935211980273
7.126577949608259299e-02 76.63410868007462 0.013509935211980273
7.962933569484738350e-02 85.04489341802686 0.013509935211980273
8.850743964297271005e-02 94.37878277775391 0.013509935211980273
9.785130135748668079e-02 104.73708979594508 0.013509935211980273
1.075991844555900939e-01 116.23224686798542 0.013509935211980273
1.176772031976068833e-01 128.9890261253308 0.013509935211980273
1.280006679005586678e-01 143.14589375234786 0.013509935211980273
1.384759526986240330e-01 158.85651294280527 0.013509935211980273
1.490028225549744623e-01 176.2914118095948 0.013509935211980273
1.594771233581178116e-01 195.63983435170647 0.013509935211980273
1.697937130897406721e-01 217.11179456945052 0.013509935211980273
1.798494875059004350e-01 240.9403560239527 0.013509935211980273
1.895463480000907919e-01 267.38416158399497 0.013509935211980273
1.987939600420549346e-01 296.73024081888724 0.013509935211980273
2.075121622818532907e-01 329.2971255097155 0.013509935211980273
2.156329168965567256e-01 365.43830709572546 0.013509935211980273
2.231017217665080543e-01 405.54607358408276 0.013509935211980273
2.298784513093781456e-01 450.05576757004974 0.013509935211980273
2.359376255327219341e-01 499.450511585514 0.013509935211980273
2.412681557205132721e-01 554.2664520663108 0.013509935211980273
2.458726397912080752e-01 615.0985788580505 0.013509935211980273
2.497663030399902839e-01 682.6071834272393 0.013509935211980273
2.529756922778543804e-01 757.525025877192 0.013509935211980273
2.555372316514049613e-01 840.6652885618333 0.013509935211980273
2.574957324433566619e-01 932.9304026284696 0.013509935211980273
2.589029349914191425e-01 1035.3218432956637 0.013509935211980273
2.598161347643836439e-01 1148.9510001873086 0.013509935211980273
2.602969182710559437e-01 1275.051240713013 0.013509935211980273
2.614511870678359884e-01 1414.991297434576 0.013509935211980273
2.682577968068896590e-01 1570.2901247293776 0.013509935211980273
2.747944738265042930e-01 1742.6333860096508 0.013509935211980273
2.811922290590763707e-01 1933.891750455232 0.013509935211980273
2.875826356879591650e-01 2146.141197858406 0.013509935211980273
2.938693962198438148e-01 2381.6855519761607 0.013509935211980273
3.000150354287955401e-01 2643.0814869741084 0.013509935211980273
3.060715324625823408e-01 2933.1662783900483 0.013509935211980273
3.121923640774089681e-01 3255.0885998350564 0.013509935211980273
3.183478369963427257e-01 3612.3426997094302 0.013509935211980273
3.245584892552860201e-01 4008.8063288984645 0.013509935211980273
3.308622095760125337e-01 4448.782831127585 0.013509935211980273
3.372902382355171813e-01 4937.047852839004 0.013509935211980273
3.438668440641229340e-01 5478.901179593945 0.013509935211980273
3.506094077756425342e-01 6080.224261649427 0.013509935211980273
3.575287386064479045e-01 6747.5440531107 0.013509935211980273
3.646294474034902922e-01 7488.10385759003 0.013509935211980273
3.719102724089951018e-01 8309.941949353404 0.013509935211980273
3.793642334219996526e-01 9221.97882333434 0.013509935211980273
3.869786561987268447e-01 10234.114021054527 0.013509935211980273
3.947637828733087106e-01 11357.333583431051 0.013509935211980273
4.027922650148157979e-01 12603.829296797274 0.013509935211980273
4.110006412615334614e-01 13987.131026472387 0.013509935211980273
4.192938225246776729e-01 15522.25357427048 0.013509935211980273
4.276186920608874287e-01 17225.859653987874 0.013509935211980273
4.359272686103348726e-01 19116.440753857038 0.013509935211980273
4.441817147846123248e-01 21214.51784910632 0.013509935211980273
4.523294525446562853e-01 23542.864143224204 0.013509935211980273
4.602975708208864591e-01 26126.752255633317 0.013509935211980273
4.681063461340986276e-01 28994.22853882881 0.013509935211980273
4.756794749247245657e-01 32176.417502507353 0.013509935211980273
4.829363108613569100e-01 35707.859649004626 0.013509935211980273
4.897181709709308994e-01 39626.88638701478 0.013509935211980273
4.960777373848070382e-01 43976.036093027215 0.013509935211980273
5.019752979307242624e-01 48802.515836544335 0.013509935211980273
5.073556716524724175e-01 54158.71378079476 0.013509935211980273
5.121873814323697482e-01 60102.76782070388 0.013509935211980273
5.164539641300494033e-01 66699.19663030129 0.013509935211980273
5.201577858007205846e-01 74019.59996915652 0.013509935211980273
5.233201988871371002e-01 82143.43584919439 0.013509935211980273
5.259785942219169508e-01 91158.88299750836 0.013509935211980273
5.281666502156697751e-01 101163.7979766207 0.013509935211980273
5.299476781940012371e-01 112266.77735108159 0.013509935211980273
5.314194352820343914e-01 124588.33642950082 0.013509935211980273
5.326627432323093325e-01 138262.2173764659 0.013509935211980273
5.337803407069671158e-01 153436.84089300132 0.013509935211980273
5.348845064365410629e-01 170276.91722258978 0.013509935211980273
5.361240944088851990e-01 188965.23396912115 0.013509935211980273
5.378506823754434230e-01 209704.64013232305 0.013509935211980273
5.401552102985298642e-01 232720.2478960412 0.013509935211980273
5.432267038605249621e-01 258261.87606826748 0.013509935211980273
5.488769035975166188e-01 286606.7616948256 0.013509935211980273
5.582471315605055384e-01 318062.5692794119 0.013509935211980273
5.719365463991864518e-01 352970.73027306574 0.013509935211980273
5.872814466716262949e-01 391710.1490809261 0.013509935211980273
6.043546727948081454e-01 434701.3158125035 0.013509935211980273
6.233027754625679595e-01 482410.8704165374 0.013509935211980273
6.434741223311908342e-01 535356.6677410719 0.013509935211980273
6.667818094403763496e-01 594113.3984965039 0.013509935211980273
6.907102491145986622e-01 659318.8271333541 0.013509935211980273
7.147113362224923883e-01 731680.7143427207 0.013509935211980273
7.382361450780977608e-01 811984.4993184009 0.013509935211980273
7.606970793764812333e-01 901101.8251665037 0.013509935211980273
7.814899443537561829e-01 1000000.0 0.013509935211980273
2.415897484604139691e-06 0.001 0.014992684327860457
2.674067003612951789e-06 0.0011097524964120721 0.014992684327860457
2.958915870296400468e-06 0.0012315506032928262 0.014992684327860457
3.272758702371261041e-06 0.001366716356462006 0.014992684327860457
3.619632255023337711e-06 0.0015167168884709225 0.014992684327860457
4.000578483950020563e-06 0.0016831803533309566 0.014992684327860457
4.421833036441725715e-06 0.0018679135990207828 0.014992684327860457
4.883928929253702632e-06 0.002072921779595372 0.014992684327860457
5.392412906199756041e-06 0.002300430119772917 0.014992684327860457
5.950695470883608174e-06 0.0025529080682395165 0.014992684327860457
6.563250458821744757e-06 0.002833096101839324 0.014992684327860457
7.233244929057309697e-06 0.0031440354715915 0.014992684327860457
7.967658383823146071e-06 0.0034891012134067737 0.014992684327860457
8.769169576659577360e-06 0.003872038781812557 0.014992684327860457
9.643555035849865351e-06 0.004297004704320844 0.014992684327860457
1.059614665861295256e-05 0.004768611697714469 0.014992684327860457
1.163089721196171702e-05 0.005291978735958442 0.014992684327860457
1.275302711422746351e-05 0.005872786613189483 0.014992684327860457
1.396760096348408537e-05 0.00651733960488242 0.014992684327860457
1.527902984020714910e-05 0.007232633896483534 0.014992684327860457
1.669235643382546017e-05 0.008026433522257174 0.014992684327860457
1.820931636027507176e-05 0.00890735463861044 0.014992684327860457
1.983461192760990223e-05 0.009884959046625586 0.014992684327860457
2.156891178944235000e-05 0.010969857978923836 0.014992684327860457
2.341613171876493111e-05 0.012173827277396614 0.014992684327860457
2.537314981482135501e-05 0.013509935211980273 0.014992684327860457
2.744232939857562829e-05 0.014992684327860457 0.014992684327860457
2.962038624408842754e-05 0.01663816886076129 0.014992684327860457
3.190354138914429258e-05 0.018464249428955443 0.014992684327860457
3.428826888446508228e-05 0.020490746898158472 0.014992684327860457
3.676967606985062859e-05 0.022739657523579287 0.014992684327860457
3.933667815880548978e-05 0.02523539170434766 0.014992684327860457
4.198429588135658253e-05 0.02800503894183631 0.014992684327860457
4.470193214541914552e-05 0.03107866187782014 0.014992684327860457
4.747968592374505304e-05 0.03448962260405758 0.014992684327860457
5.030831911352546718e-05 0.038274944785163134 0.014992684327860457
5.317514649817553409e-05 0.04247571552536898 0.014992684327860457
5.607100094841696922e-05 0.047137531341167244 0.014992684327860457
5.898561038109173126e-05 0.05231099308056263 0.014992684327860457
6.190963490458307008e-05 0.05805225516094899 0.014992684327860457
6.483634679911664622e-05 0.06442363508721373 0.014992684327860457
6.775832665288563251e-05 0.07149428986597581 0.014992684327860457
7.067280181243627423e-05 0.07934096665797492 0.014992684327860457
7.357691275873442767e-05 0.08804883581643465 0.014992684327860457
7.647101780996999067e-05 0.09771241535346502 0.014992684327860457
7.935915642709944710e-05 0.1084365968689611 0.014992684327860457
8.224643781780890148e-05 0.12033778407775893 0.014992684327860457
8.514251783637601231e-05 0.13354515629298988 0.014992684327860457
8.805891329385989394e-05 0.14820207057988585 0.014992684327860457
9.101205633085906034e-05 0.16446761779946645 0.014992684327860457
9.402078042447425585e-05 0.18251834943190443 0.014992684327860457
9.710846874847732263e-05 0.20255019392306664 0.014992684327860457
1.003025608006350859e-04 0.22478058335487253 0.014992684327860457
1.036357548239274899e-04 0.24945081352303167 0.014992684327860457
1.071459630764765101e-04 0.27682866303920667 0.014992684327860457
1.108772996372823415e-04 0.3072112998861759 0.014992684327860457
1.148814157237174137e-04 0.34092850697468147 0.014992684327860457
1.192195708740698162e-04 0.3783462617131929 0.014992684327860457
1.239624535147924552e-04 0.419870708444391 0.014992684327860457
1.291947888935580469e-04 0.4659525668664682 0.014992684327860457
1.350161599809005257e-04 0.517092024289676 0.014992684327860457
1.415449423661169833e-04 0.5738441648302398 0.014992684327860457
1.489232674055944363e-04 0.6368249944718586 0.014992684327860457
1.573205918708948426e-04 0.7067181273927491 0.014992684327860457
1.669403448795141588e-04 0.7842822061337682 0.014992684327860457
1.780271795270724699e-04 0.8703591361485166 0.014992684327860457
1.908757525712390416e-04 0.9658832241158708 0.014992684327860457
2.058413770196967224e-04 1.0718913192051276 0.014992684327860457
2.233520569696664370e-04 1.1895340673703196 0.014992684327860457
2.439251834313385929e-04 1.3200884008314182 0.014992684327860457
2.681846775990475969e-04 1.4649713983072863 0.014992684327860457
2.968837223103842037e-04 1.625755666443795 0.014992684327860457
3.309314463456624906e-04 1.8041864093920719 0.014992684327860457
3.714241484402417337e-04 2.0022003718155843 0.014992684327860457
4.196833738839305565e-04 2.2219468609395236 0.014992684327860457
4.773007569229240792e-04 2.4658110758226037 0.014992684327860457
5.461916945004121650e-04 2.736439997074672 0.014992684327860457
6.286567830434988636e-04 3.0367711180354604 0.014992684327860457
7.274566602616887702e-04 3.370064329271928 0.014992684327860457
8.458977012578280334e-04 3.739937302478798 0.014992684327860457
9.879311394405862999e-04 4.150404757850477 0.014992684327860457
1.158268190040035416e-03 4.605922041145108 0.014992684327860457
1.362511227658377453e-03 5.1114334834401705 0.014992684327860457
1.607302527128203189e-03 5.672426068491977 0.014992684327860457
1.900489580403247163e-03 6.294988990221888 0.014992684327860457
2.251309220203353764e-03 6.985879746785249 0.014992684327860457
2.670587153698544651e-03 7.752597488629465 0.014992684327860457
3.170950127808865125e-03 8.60346441668451 0.014992684327860457
3.767048547707808198e-03 9.547716114208066 0.014992684327860457
4.475778831212358193e-03 10.59560179277617 0.014992684327860457
5.316500805171904889e-03 11.758495540521581 0.014992684327860457
6.311234351459425566e-03 13.049019780144016 0.014992684327860457
7.484820866971677276e-03 14.481182276745331 0.014992684327860457
8.865031294091907724e-03 16.070528182616385 0.014992684327860457
1.048259744711058788e-02 17.834308769319094 0.014992684327860457
1.237114299676742545e-02 19.791668678535572 0.014992684327860457
1.456698609052154911e-02 21.96385372416547 0.014992684327860457
1.710878945772857651e-02 24.37444150122222 0.014992684327860457
2.003702852945375354e-02 27.04959730463137 0.014992684327860457
2.339326127222386698e-02 30.01835813575592 0.014992684327860457
2.721918268960862516e-02 33.31294787934677 0.014992684327860457
3.155546261365952537e-02 36.96912707195032 0.014992684327860457
3.644037259180671340e-02 41.0265810582719 0.014992684327860457
4.190823383342693470e-02 45.52935074866948 0.014992684327860457
4.798772268811828806e-02 50.526310653356795 0.014992684327860457
5.470009990327825283e-02 56.07169938205458 0.014992684327860457
6.205743864448060032e-02 62.22570836730231 0.014992684327860457
7.006094607990738521e-02 69.0551352016233 0.014992684327860457
7.869947829699736053e-02 76.63410868007462 0.014992684327860457
8.794835577361750922e-02 85.04489341802686 0.014992684327860457
9.776857818662761102e-02 94.37878277775391 0.014992684327860457
1.081065309702404498e-01 104.73708979594508 0.014992684327860457
1.188942493587869104e-01 116.23224686798542 0.014992684327860457
1.300502830339145544e-01 128.9890261253308 0.014992684327860457
1.414811701732367200e-01 143.14589375234786 0.014992684327860457
1.530834889939909071e-01 158.85651294280527 0.014992684327860457
1.647464217002345965e-01 176.2914118095948 0.014992684327860457
1.763547225695288045e-01 195.63983435170647 0.014992684327860457
1.877919577509970517e-01 217.11179456945052 0.014992684327860457
1.989438545413707016e-01 240.9403560239527 0.014992684327860457
2.097015909434956360e-01 267.38416158399497 0.014992684327860457
2.199648585164196701e-01 296.73024081888724 0.014992684327860457
2.296445422538404280e-01 329.2971255097155 0.014992684327860457
2.386648955100919289e-01 365.43830709572546 0.014992684327860457
2.469651220886636689e-01 405.54607358408276 0.014992684327860457
2.545003236040294659e-01 450.05576757004974 0.014992684327860457
2.612418173636699703e-01 499.450511585514 0.014992684327860457
2.671768697993081587e-01 554.2664520663108 0.014992684327860457
2.723079292592915923e-01 615.0985788580505 0.014992684327860457
2.766514639483436677e-01 682.6071834272393 0.014992684327860457
2.802365237557117861e-01 757.525025877192 0.014992684327860457
2.831031440177854130e-01 840.6652885618333 0.014992684327860457
2.853006959942676057e-01 932.9304026284696 0.014992684327860457
2.868862730655958315e-01 1035.3218432956637 0.014992684327860457
2.879231635934312306e-01 1148.9510001873086 0.014992684327860457
2.884794482166158636e-01 1275.051240713013 0.014992684327860457
2.897222793664805951e-01 1414.991297434576 0.014992684327860457
2.972782336126770231e-01 1570.2901247293776 0.014992684327860457
3.045347150737233721e-01 1742.6333860096508 0.014992684327860457
3.116365296479907676e-01 1933.891750455232 0.014992684327860457
3.187211351295865525e-01 2146.141197858406 0.014992684327860457
3.256986935262045080e-01 2381.6855519761607 0.014992684327860457
3.325185807597406673e-01 2643.0814869741084 0.014992684327860457
3.392381248520842107e-01 2933.1662783900483 0.014992684327860457
3.460125532567074891e-01 3255.0885998350564 0.014992684327860457
3.528362347745724326e-01 3612.3426997094302 0.014992684327860457
3.597187034684156126e-01 4008.8063288984645 0.014992684327860457
3.667016728381056190e-01 4448.782831127585 0.014992684327860457
3.738194679251791164e-01 4937.047852839004 0.014992684327860457
3.810986490541539706e-01 5478.901179593945 0.014992684327860457
3.885580964063416465e-01 6080.224261649427 0.014992684327860457
3.962093344076237922e-01 6747.5440531107 0.014992684327860457
4.040569490470447001e-01 7488.10385759003 0.014992684327860457
4.120989161158560288e-01 8309.941949353404 0.014992684327860457
4.203267825668911550e-01 9221.97882333434 0.014992684327860457
4.287256763796022940e-01 10234.114021054527 0.014992684327860457
4.373063501768053030e-01 11357.333583431051 0.014992684327860457
4.461487772166418675e-01 12603.829296797274 0.014992684327860457
4.551795692467306975e-01 13987.131026472387 0.014992684327860457
4.642930939586667471e-01 15522.25357427048 0.014992684327860457
4.734294666590173062e-01 17225.859653987874 0.014992684327860457
4.825342860666189115e-01 19116.440753857038 0.014992684327860457
4.915644454639591654e-01 21214.51784910632 0.014992684327860457
5.004603633109624417e-01 23542.864143224204 0.014992684327860457
5.091399714647468766e-01 26126.752255633317 0.014992684327860457
5.176247856496489774e-01 28994.22853882881 0.014992684327860457
5.258332234993779997e-01 32176.417502507353 0.014992684327860457
5.336636224523221284e-01 35707.859649004626 0.014992684327860457
5.409478865866553798e-01 39626.88638701478 0.014992684327860457
5.477434842712916030e-01 43976.036093027215 0.014992684327860457
5.540033370554183767e-01 48802.515836544335 0.014992684327860457
5.596668237037391025e-01 54158.71378079476 0.014992684327860457
5.646936826405914989e-01 60102.76782070388 0.014992684327860457
5.690653545069618291e-01 66699.19663030129 0.014992684327860457
5.727820354796805402e-01 74019.59996915652 0.014992684327860457
5.758670200774423931e-01 82143.43584919439 0.014992684327860457
5.783529449153760327e-01 91158.88299750836 0.014992684327860457
5.802748055167138430e-01 101163.7979766207 0.014992684327860457
5.816956765387961692e-01 112266.77735108159 0.014992684327860457
5.827148599354403657e-01 124588.33642950082 0.014992684327860457
5.834210373917702031e-01 138262.2173764659 0.014992684327860457
5.839148337645840847e-01 153436.84089300132 0.014992684327860457
5.843098338992156471e-01 170276.91722258978 0.014992684327860457
5.847322674733339554e-01 188965.23396912115 0.014992684327860457
5.855650057549611764e-01 209704.64013232305 0.014992684327860457
5.869338381562730911e-01 232720.2478960412 0.014992684327860457
5.889405815820536461e-01 258261.87606826748 0.014992684327860457
5.932714435314269119e-01 286606.7616948256 0.014992684327860457
6.014840854114599233e-01 318062.5692794119 0.014992684327860457
6.140916745377925645e-01 352970.73027306574 0.014992684327860457
6.284527240695283457e-01 391710.1490809261 0.014992684327860457
6.443312071104070338e-01 434701.3158125035 0.014992684327860457
6.619775247284588326e-01 482410.8704165374 0.014992684327860457
6.806229180419069991e-01 535356.6677410719 0.014992684327860457
7.018057320558188650e-01 594113.3984965039 0.014992684327860457
7.237600587915670181e-01 659318.8271333541 0.014992684327860457
7.454752500571076856e-01 731680.7143427207 0.014992684327860457
7.663921277550237443e-01 811984.4993184009 0.014992684327860457
7.859253650782479506e-01 901101.8251665037 0.014992684327860457
8.034865366368689754e-01 1000000.0 0.014992684327860457
2.427449986631916328e-06 0.001 0.01663816886076129
2.686600635442202983e-06 0.0011097524964120721 0.01663816886076129
2.974468472365231761e-06 0.0012315506032928262 0.01663816886076129
3.291119775675257607e-06 0.001366716356462006 0.01663816886076129
3.641385099944059123e-06 0.0015167168884709225 0.01663816886076129
4.026983797062124925e-06 0.0016831803533309566 0.01663816886076129
4.449059488220653670e-06 0.0018679135990207828 0.01663816886076129
4.917759828275355293e-06 0.002072921779595372 0.01663816886076129
5.432802537033602738e-06 0.002300430119772917 0.01663816886076129
5.997987361166177064e-06 0.0025529080682395165 0.01663816886076129
6.619077014097335649e-06 0.002833096101839324 0.01663816886076129
7.299827670575135131e-06 0.0031440354715915 0.01663816886076129
8.046520953410755969e-06 0.0034891012134067737 0.01663816886076129
8.862627819988809190e-06 0.003872038781812557 0.01663816886076129
9.753906353181422150e-06 0.004297004704320844 0.01663816886076129
1.072498669685681092e-05 0.004768611697714469 0.01663816886076129
1.178404937240520459e-05 0.005291978735958442 0.01663816886076129
1.293317748878704245e-05 0.005872786613189483 0.01663816886076129
1.418076717992360418e-05 0.00651733960488242 0.01663816886076129
1.553204078839817478e-05 0.007232633896483534 0.01663816886076129
1.698861419196586551e-05 0.008026433522257174 0.01663816886076129
1.855712299215347828e-05 0.00890735463861044 0.01663816886076129
2.024244278248999492e-05 0.009884959046625586 0.01663816886076129
2.204699613833372777e-05 0.010969857978923836 0.01663816886076129
2.397365086162483170e-05 0.012173827277396614 0.01663816886076129
2.602388394402432189e-05 0.013509935211980273 0.01663816886076129
2.819756852177149759e-05 0.014992684327860457 0.01663816886076129
3.049519918593220864e-05 0.01663816886076129 0.01663816886076129
3.291292842332204011e-05 0.018464249428955443 0.01663816886076129
3.544810629312705426e-05 0.020490746898158472 0.01663816886076129
3.809468480753291008e-05 0.022739657523579287 0.01663816886076129
4.084895451230339777e-05 0.02523539170434766 0.01663816886076129
4.369950767460345622e-05 0.02800503894183631 0.01663816886076129
4.663966594629033913e-05 0.03107866187782014 0.01663816886076129
4.965825071431103808e-05 0.03448962260405758 0.01663816886076129
5.274503586239634250e-05 0.038274944785163134 0.01663816886076129
5.588850279346415517e-05 0.04247571552536898 0.01663816886076129
5.907775731703281878e-05 0.047137531341167244 0.01663816886076129
6.230058129441788412e-05 0.05231099308056263 0.01663816886076129
6.554857180771371701e-05 0.05805225516094899 0.01663816886076129
6.881221136087107052e-05 0.06442363508721373 0.01663816886076129
7.208229009100445954e-05 0.07149428986597581 0.01663816886076129
7.535385973794876951e-05 0.07934096665797492 0.01663816886076129
7.862369323015541798e-05 0.08804883581643465 0.01663816886076129
8.189063431566076447e-05 0.09771241535346502 0.01663816886076129
8.515708994725341952e-05 0.1084365968689611 0.01663816886076129
8.842716142876541412e-05 0.12033778407775893 0.01663816886076129
9.171051065802429041e-05 0.13354515629298988 0.01663816886076129
9.501763662436851234e-05 0.14820207057988585 0.01663816886076129
9.836576298314049168e-05 0.16446761779946645 0.01663816886076129
1.017744592003688562e-04 0.18251834943190443 0.01663816886076129
1.052682289063502506e-04 0.20255019392306664 0.01663816886076129
1.088765484773101112e-04 0.22478058335487253 0.01663816886076129
1.126340707799660415e-04 0.24945081352303167 0.01663816886076129
1.165819249466879405e-04 0.27682866303920667 0.01663816886076129
1.207689958004942211e-04 0.3072112998861759 0.01663816886076129
1.252512543070695948e-04 0.34092850697468147 0.01663816886076129
1.300951035090944100e-04 0.3783462617131929 0.01663816886076129
1.353790506994754128e-04 0.419870708444391 0.01663816886076129
1.411956443790584866e-04 0.4659525668664682 0.01663816886076129
1.476545226941984633e-04 0.517092024289676 0.01663816886076129
1.548868286620461751e-04 0.5738441648302398 0.01663816886076129
1.630481258787949651e-04 0.6368249944718586 0.01663816886076129
1.723249976527567787e-04 0.7067181273927491 0.01663816886076129
1.829418931703924596e-04 0.7842822061337682 0.01663816886076129
1.951678806316839996e-04 0.8703591361485166 0.01663816886076129
2.093277921091389517e-04 0.9658832241158708 0.01663816886076129
2.258123006365014103e-04 1.0718913192051276 0.01663816886076129
2.450936254663251012e-04 1.1895340673703196 0.01663816886076129
2.677407853315406645e-04 1.3200884008314182 0.01663816886076129
2.944407246360524226e-04 1.4649713983072863 0.01663816886076129
3.260235597897502991e-04 1.625755666443795 0.01663816886076129
3.634897834587300092e-04 1.8041864093920719 0.01663816886076129
4.080472562216520003e-04 2.0022003718155843 0.01663816886076129
4.611513136777636445e-04 2.2219468609395236 0.01663816886076129
5.245550487713935076e-04 2.4658110758226037 0.01663816886076129
6.003681546272695343e-04 2.736439997074672 0.01663816886076129
6.911250936509475730e-04 3.0367711180354604 0.01663816886076129
7.998671866145948750e-04 3.370064329271928 0.01663816886076129
9.302369929243311641e-04 3.739937302478798 0.01663816886076129
1.086588001979226122e-03 4.150404757850477 0.01663816886076129
1.274112006887972168e-03 4.605922041145108 0.01663816886076129
1.498983007245988704e-03 5.1114334834401705 0.01663816886076129
1.768521584612942803e-03 5.672426068491977 0.01663816886076129
2.091378077694249545e-03 6.294988990221888 0.01663816886076129
2.477735396647578071e-03 6.985879746785249 0.01663816886076129
2.939529289865587883e-03 7.752597488629465 0.01663816886076129
3.490684067063657553e-03 8.60346441668451 0.01663816886076129
4.147357157360253253e-03 9.547716114208066 0.01663816886076129
4.928187519955783830e-03 10.59560179277617 0.01663816886076129
5.854534703713477894e-03 11.758495540521581 0.01663816886076129
6.950698812338409159e-03 13.049019780144016 0.01663816886076129
8.244100183456379294e-03 14.481182276745331 0.01663816886076129
9.765400864965391448e-03 16.070528182616385 0.01663816886076129
1.154854213700367074e-02 17.834308769319094 0.01663816886076129
1.363067184090356251e-02 19.791668678535572 0.01663816886076129
1.605193000254468913e-02 21.96385372416547 0.01663816886076129
1.885506640850976093e-02 24.37444150122222 0.01663816886076129
2.208485855435834977e-02 27.04959730463137 0.01663816886076129
2.578730932391088901e-02 30.01835813575592 0.01663816886076129
3.000860760321961973e-02 33.31294787934677 0.01663816886076129
3.479384766352413422e-02 36.96912707195032 0.01663816886076129
4.018551707301267623e-02 41.0265810582719 0.01663816886076129
4.622178280339974549e-02 45.52935074866948 0.01663816886076129
5.293461943825237409e-02 50.526310653356795 0.01663816886076129
6.034785082526372690e-02 56.07169938205458 0.01663816886076129
6.847518718183813469e-02 62.22570836730231 0.01663816886076129
7.731836307139225428e-02 69.0551352016233 0.01663816886076129
8.686548493285367600e-02 76.63410868007462 0.01663816886076129
9.708970931514891711e-02 85.04489341802686 0.01663816886076129
1.079483584924186973e-01 94.37878277775391 0.01663816886076129
1.193825782069446312e-01 104.73708979594508 0.01663816886076129
1.313176101866347367e-01 116.23224686798542 0.01663816886076129
1.436637292305547597e-01 128.9890261253308 0.01663816886076129
1.563178532931240039e-01 143.14589375234786 0.01663816886076129
1.691657967486668857e-01 158.85651294280527 0.01663816886076129
1.820850909566033016e-01 176.2914118095948 0.01663816886076129
1.949482587379860743e-01 195.63983435170647 0.01663816886076129
2.076263928055398778e-01 217.11179456945052 0.01663816886076129
2.199928620513027511e-01 240.9403560239527 0.01663816886076129
2.319269579924974622e-01 267.38416158399497 0.01663816886076129
2.433172941133028566e-01 296.73024081888724 0.01663816886076129
2.540647884241089005e-01 329.2971255097155 0.01663816886076129
2.640850901676529694e-01 365.43830709572546 0.01663816886076129
2.733103515723429577e-01 405.54607358408276 0.01663816886076129
2.816903000684563008e-01 450.05576757004974 0.01663816886076129
2.891926109507645948e-01 499.450511585514 0.01663816886076129
2.958026323509926336e-01 554.2664520663108 0.01663816886076129
3.015225519700293066e-01 615.0985788580505 0.01663816886076129
3.063701243393793239e-01 682.6071834272393 0.01663816886076129
3.103770861896415489e-01 757.525025877192 0.01663816886076129
3.135873955401614621e-01 840.6652885618333 0.01663816886076129
3.160554062546737653e-01 932.9304026284696 0.01663816886076129
3.178440786461358414e-01 1035.3218432956637 0.01663816886076129
3.190232873118734602e-01 1148.9510001873086 0.01663816886076129
3.196682616885719308e-01 1275.051240713013 0.01663816886076129
3.210007980812456529e-01 1414.991297434576 0.01663816886076129
3.293884180042571663e-01 1570.2901247293776 0.01663816886076129
3.374440550344904866e-01 1742.6333860096508 0.01663816886076129
3.453274426249660634e-01 1933.891750455232 0.01663816886076129
3.531806307058381611e-01 2146.141197858406 0.01663816886076129
3.609248257620033540e-01 2381.6855519761607 0.01663816886076129
3.684927574945942030e-01 2643.0814869741084 0.01663816886076129
3.759476099809753724e-01 2933.1662783900483 0.01663816886076129
3.834435665364711587e-01 3255.0885998350564 0.01663816886076129
3.910070665967534942e-01 3612.3426997094302 0.01663816886076129
3.986328198765796138e-01 4008.8063288984645 0.01663816886076129
4.063667145404132874e-01 4448.782831127585 0.01663816886076129
4.142464194688307844e-01 4937.047852839004 0.01663816886076129
4.223009603875232942e-01 5478.901179593945 0.01663816886076129
4.305507878751509976e-01 6080.224261649427 0.01663816886076129
4.390081279878078613e-01 6747.5440531107 0.01663816886076129
4.476774181051068613e-01 7488.10385759003 0.01663816886076129
4.565556635863073365e-01 8309.941949353404 0.01663816886076129
4.656326290120468836e-01 9221.97882333434 0.01663816886076129
4.748908405341499828e-01 10234.114021054527 0.01663816886076129
4.843415019870829785e-01 11357.333583431051 0.01663816886076129
4.940725922377078860e-01 12603.829296797274 0.01663816886076129
5.039990702138350542e-01 13987.131026472387 0.01663816886076129
5.140036161311135610e-01 15522.25357427048 0.01663816886076129
5.240186702982083666e-01 17225.859653987874 0.01663816886076129
5.339824998845565940e-01 19116.440753857038 0.01663816886076129
5.438459624678095850e-01 21214.51784910632 0.01663816886076129
5.535414886221018405e-01 23542.864143224204 0.01663816886076129
5.629766732543320940e-01 26126.752255633317 0.01663816886076129
5.721742540350409634e-01 28994.22853882881 0.01663816886076129
5.810473138236653678e-01 32176.417502507353 0.01663816886076129
5.894689304972425825e-01 35707.859649004626 0.01663816886076129
5.972640553166420618e-01 39626.88638701478 0.01663816886076129
6.044891910616918551e-01 43976.036093027215 0.01663816886076129
6.110971279522380284e-01 48802.515836544335 0.01663816886076129
6.170123926244567292e-01 54158.71378079476 0.01663816886076129
6.221911615830335585e-01 60102.76782070388 0.01663816886076129
6.266103514094503169e-01 66699.19663030129 0.01663816886076129
6.302675575918531559e-01 74019.59996915652 0.01663816886076129
6.331884729521176647e-01 82143.43584919439 0.01663816886076129
6.353991364913064155e-01 91158.88299750836 0.01663816886076129
6.369360793972408397e-01 101163.7979766207 0.01663816886076129
6.378630777419077580e-01 112266.77735108159 0.01663816886076129
6.382749383340455829e-01 124588.33642950082 0.01663816886076129
6.382750882292169692e-01 138262.2173764659 0.01663816886076129
6.379587650779677821e-01 153436.84089300132 0.01663816886076129
6.374403252644080808e-01 170276.91722258978 0.01663816886076129
6.368395286553240053e-01 188965.23396912115 0.01663816886076129
6.365037961878929895e-01 209704.64013232305 0.01663816886076129
6.366753526207822311e-01 232720.2478960412 0.01663816886076129
6.373207598694908826e-01 258261.87606826748 0.01663816886076129
6.399410617284551073e-01 286606.7616948256 0.01663816886076129
6.466077895807139653e-01 318062.5692794119 0.01663816886076129
6.577199692240669471e-01 352970.73027306574 0.01663816886076129
6.707137039284009061e-01 391710.1490809261 0.01663816886076129
6.849714307239206379e-01 434701.3158125035 0.01663816886076129
7.008786950886447542e-01 482410.8704165374 0.01663816886076129
7.175384565338959186e-01 535356.6677410719 0.01663816886076129
7.360164785616811756e-01 594113.3984965039 0.01663816886076129
7.555035263292456671e-01 659318.8271333541 0.01663816886076129
7.744379857201086903e-01 731680.7143427207 0.01663816886076129
7.922615137028942156e-01 811984.4993184009 0.01663816886076129
8.084029394817167091e-01 901101.8251665037 0.01663816886076129
8.223025675755050168e-01 1000000.0 0.01663816886076129
2.438897435272228099e-06 0.001 0.018464249428955443
2.700739718350329133e-06 0.0011097524964120721 0.018464249428955443
2.990050704609697998e-06 0.0012315506032928262 0.018464249428955443
3.310024166306259017e-06 0.001366716356462006 0.018464249428955443
3.662449004660871374e-06 0.0015167168884709225 0.018464249428955443
4.051099720689010370e-06 0.0016831803533309566 0.018464249428955443
4.480342510882060674e-06 0.0018679135990207828 0.018464249428955443
4.951901053382800744e-06 0.002072921779595372 0.018464249428955443
5.473497914944861905e-06 0.002300430119772917 0.018464249428955443
6.045668101060782023e-06 0.0025529080682395165 0.018464249428955443
6.674372084824288371e-06 0.002833096101839324 0.018464249428955443
7.365858132365017225e-06 0.0031440354715915 0.018464249428955443
8.122406285162705051e-06 0.0034891012134067737 0.018464249428955443
8.951681776293943463e-06 0.003872038781812557 0.018464249428955443
9.860650415945569673e-06 0.004297004704320844 0.018464249428955443
1.085096981746430624e-05 0.004768611697714469 0.018464249428955443
1.193169519415805187e-05 0.005291978735958442 0.018464249428955443
1.310807065338265907e-05 0.005872786613189483 0.018464249428955443
1.438632242668900163e-05 0.00651733960488242 0.018464249428955443
1.577229314022090604e-05 0.007232633896483534 0.018464249428955443
1.727322081289753026e-05 0.008026433522257174 0.018464249428955443
1.889276074124221201e-05 0.00890735463861044 0.018464249428955443
2.063582533503743627e-05 0.009884959046625586 0.018464249428955443
2.250753092139688990e-05 0.010969857978923836 0.018464249428955443
2.451319424813042580e-05 0.012173827277396614 0.018464249428955443
2.665198194297059545e-05 0.013509935211980273 0.018464249428955443
2.892928838541670956e-05 0.014992684327860457 0.018464249428955443
3.134346514252879062e-05 0.01663816886076129 0.018464249428955443
3.389405522325181816e-05 0.018464249428955443 0.018464249428955443
3.657755439918417261e-05 0.020490746898158472 0.018464249428955443
3.939306269705255365e-05 0.022739657523579287 0.018464249428955443
4.233144784469153934e-05 0.02523539170434766 0.018464249428955443
4.538856322909952867e-05 0.02800503894183631 0.018464249428955443
4.855428781479376339e-05 0.03107866187782014 0.018464249428955443
5.181923525288108592e-05 0.03448962260405758 0.018464249428955443
5.517293643991238203e-05 0.038274944785163134 0.018464249428955443
5.860293539241275636e-05 0.04247571552536898 0.018464249428955443
6.209870001863950439e-05 0.047137531341167244 0.018464249428955443
6.564746826999312448e-05 0.05231099308056263 0.018464249428955443
6.923738447211615966e-05 0.05805225516094899 0.018464249428955443
7.285832948365021503e-05 0.06442363508721373 0.018464249428955443
7.650139214826960448e-05 0.07149428986597581 0.018464249428955443
8.015893802169089409e-05 0.07934096665797492 0.018464249428955443
8.382601354776540118e-05 0.08804883581643465 0.018464249428955443
8.749894075062753949e-05 0.09771241535346502 0.018464249428955443
9.117949029289425841e-05 0.1084365968689611 0.018464249428955443
9.487153408956735189e-05 0.12033778407775893 0.018464249428955443
9.858204749443129269e-05 0.13354515629298988 0.018464249428955443
1.023232995707751850e-04 0.14820207057988585 0.018464249428955443
1.061107098987805057e-04 0.16446761779946645 0.018464249428955443
1.099644402960151077e-04 0.18251834943190443 0.018464249428955443
1.139114631942147690e-04 0.20255019392306664 0.018464249428955443
1.179817265899026725e-04 0.22478058335487253 0.018464249428955443
1.222128905124043375e-04 0.24945081352303167 0.018464249428955443
1.266497552544593142e-04 0.27682866303920667 0.018464249428955443
1.313438698709707656e-04 0.3072112998861759 0.018464249428955443
1.363577728990634174e-04 0.34092850697468147 0.018464249428955443
1.417633091295034261e-04 0.3783462617131929 0.018464249428955443
1.476469628646726528e-04 0.419870708444391 0.018464249428955443
1.541097779532979840e-04 0.4659525668664682 0.018464249428955443
1.612725728060446315e-04 0.517092024289676 0.018464249428955443
1.692788927456194826e-04 0.5738441648302398 0.018464249428955443
1.783003006577563653e-04 0.6368249944718586 0.018464249428955443
1.885421649708291100e-04 0.7067181273927491 0.018464249428955443
2.002511920286021167e-04 0.7842822061337682 0.018464249428955443
2.137235693766162761e-04 0.8703591361485166 0.018464249428955443
2.293161865021776588e-04 0.9658832241158708 0.018464249428955443
2.474595955816982751e-04 1.0718913192051276 0.018464249428955443
2.686726919730734781e-04 1.1895340673703196 0.018464249428955443
2.935817549065253187e-04 1.3200884008314182 0.018464249428955443
3.229432012929642454e-04 1.4649713983072863 0.018464249428955443
3.576696934369813052e-04 1.625755666443795 0.018464249428955443
3.988627847050093492e-04 1.8041864093920719 0.018464249428955443
4.478513005778254116e-04 2.0022003718155843 0.018464249428955443
5.062370393935834321e-04 2.2219468609395236 0.018464249428955443
5.759495717485100521e-04 2.4658110758226037 0.018464249428955443
6.593108078048967331e-04 2.736439997074672 0.018464249428955443
7.591105579721329219e-04 3.0367711180354604 0.018464249428955443
8.786971298937291345e-04 3.370064329271928 0.018464249428955443
1.022080556057327651e-03 3.739937302478798 0.018464249428955443
1.194054678838897586e-03 4.150404757850477 0.018464249428955443
1.400335762293284866e-03 4.605922041145108 0.018464249428955443
1.647723615284407651e-03 5.1114334834401705 0.018464249428955443
1.944280960091806241e-03 5.672426068491977 0.018464249428955443
2.299536592148485655e-03 6.294988990221888 0.018464249428955443
2.724708755489989309e-03 6.985879746785249 0.018464249428955443
3.232949083736667492e-03 7.752597488629465 0.018464249428955443
3.839602512954160170e-03 8.60346441668451 0.018464249428955443
4.562478072981559184e-03 9.547716114208066 0.018464249428955443
5.422123662917116213e-03 10.59560179277617 0.018464249428955443
6.442092493178447690e-03 11.758495540521581 0.018464249428955443
7.649185313215453759e-03 13.049019780144016 0.018464249428955443
9.073652910008143252e-03 14.481182276745331 0.018464249428955443
1.074933180586126052e-02 16.070528182616385 0.018464249428955443
1.271369008093094569e-02 17.834308769319094 0.018464249428955443
1.500774967042174494e-02 19.791668678535572 0.018464249428955443
1.767585660455137445e-02 21.96385372416547 0.018464249428955443
2.076526187173726931e-02 24.37444150122222 0.018464249428955443
2.432548557165315969e-02 27.04959730463137 0.018464249428955443
2.840743716434595070e-02 30.01835813575592 0.018464249428955443
3.306227252051167909e-02 33.31294787934677 0.018464249428955443
3.833998599907995075e-02 36.96912707195032 0.018464249428955443
4.428774446238659124e-02 41.0265810582719 0.018464249428955443
5.094799648048081026e-02 45.52935074866948 0.018464249428955443
5.835640685019654467e-02 50.526310653356795 0.018464249428955443
6.653968984416160082e-02 56.07169938205458 0.018464249428955443
7.551343666535113852e-02 62.22570836730231 0.018464249428955443
8.528004857667603744e-02 69.0551352016233 0.018464249428955443
9.582690034257941580e-02 76.63410868007462 0.018464249428955443
1.071248614405121286e-01 85.04489341802686 0.018464249428955443
1.191273019083874396e-01 94.37878277775391 0.018464249428955443
1.317696911098299173e-01 104.73708979594508 0.018464249428955443
1.449698755227164515e-01 116.23224686798542 0.018464249428955443
1.586290910362926632e-01 128.9890261253308 0.018464249428955443
1.726337201796205589e-01 143.14589375234786 0.018464249428955443
1.868577609314454047e-01 158.85651294280527 0.018464249428955443
2.011659304643029778e-01 176.2914118095948 0.018464249428955443
2.154172720429712029e-01 195.63983435170647 0.018464249428955443
2.294691072133872578e-01 217.11179456945052 0.018464249428955443
2.431811353465379022e-01 240.9403560239527 0.018464249428955443
2.564194738547688202e-01 267.38416158399497 0.018464249428955443
2.690604329864302313e-01 296.73024081888724 0.018464249428955443
2.809938339781902217e-01 329.2971255097155 0.018464249428955443
2.921257183248884837e-01 365.43830709572546 0.018464249428955443
3.023803343149819578e-01 405.54607358408276 0.018464249428955443
3.117013507628457192e-01 450.05576757004974 0.018464249428955443
3.200522954838269096e-01 499.450511585514 0.018464249428955443
3.274162756443902977e-01 554.2664520663108 0.018464249428955443
3.337950757746270258e-01 615.0985788580505 0.018464249428955443
3.392077639021723323e-01 682.6071834272393 0.018464249428955443
3.436889500426146271e-01 757.525025877192 0.018464249428955443
3.472868412440896502e-01 840.6652885618333 0.018464249428955443
3.500612251229670013e-01 932.9304026284696 0.018464249428955443
3.520814858178122897e-01 1035.3218432956637 0.018464249428955443
3.534247270108294425e-01 1148.9510001873086 0.018464249428955443
3.541740400884198503e-01 1275.051240713013 0.018464249428955443
3.555966394852971835e-01 1414.991297434576 0.018464249428955443
3.649061614463993686e-01 1570.2901247293776 0.018464249428955443
3.738490293991774682e-01 1742.6333860096508 0.018464249428955443
3.826000025169617458e-01 1933.891750455232 0.018464249428955443
3.913038544459216395e-01 2146.141197858406 0.018464249428955443
3.998987988524936310e-01 2381.6855519761607 0.018464249428955443
4.082965740928701237e-01 2643.0814869741084 0.018464249428955443
4.165667698138937336e-01 2933.1662783900483 0.018464249428955443
4.248588903817056006e-01 3255.0885998350564 0.018464249428955443
4.332412697646644273e-01 3612.3426997094302 0.018464249428955443
4.416891009900901222e-01 4008.8063288984645 0.018464249428955443
4.502528126333414926e-01 4448.782831127585 0.018464249428955443
4.589736942798728347e-01 4937.047852839004 0.018464249428955443
4.678834076599145964e-01 5478.901179593945 0.018464249428955443
4.770040399088006366e-01 6080.224261649427 0.018464249428955443
4.863484748181441941e-01 6747.5440531107 0.018464249428955443
4.959208507009181810e-01 7488.10385759003 0.018464249428955443
5.057169438594344424e-01 8309.941949353404 0.018464249428955443
5.157243609771262616e-01 9221.97882333434 0.018464249428955443
5.259225519159950180e-01 10234.114021054527 0.018464249428955443
5.363230891376938869e-01 11357.333583431051 0.018464249428955443
5.470226948125241906e-01 12603.829296797274 0.018464249428955443
5.579226249941834359e-01 13987.131026472387 0.018464249428955443
5.688926228808085517e-01 15522.25357427048 0.018464249428955443
5.798564246592728955e-01 17225.859653987874 0.018464249428955443
5.907439284357604015e-01 19116.440753857038 0.018464249428955443
6.014990765434857778e-01 21214.51784910632 0.018464249428955443
6.120451963370604487e-01 23542.864143224204 0.018464249428955443
6.222782210091951649e-01 26126.752255633317 0.018464249428955443
6.322220730207651629e-01 28994.22853882881 0.018464249428955443
6.417844926957844143e-01 32176.417502507353 0.018464249428955443
6.508084464465188068e-01 35707.859649004626 0.018464249428955443
6.591132049846795127e-01 39626.88638701478 0.018464249428955443
6.667527608538920125e-01 43976.036093027215 0.018464249428955443
6.736810877723230506e-01 48802.515836544335 0.018464249428955443
6.798047409614288439e-01 54158.71378079476 0.018464249428955443
6.850763797785837106e-01 60102.76782070388 0.018464249428955443
6.894677091673296898e-01 66699.19663030129 0.018464249428955443
6.929732584007304297e-01 74019.59996915652 0.018464249428955443
6.956217928414248908e-01 82143.43584919439 0.018464249428955443
6.974305493938077749e-01 91158.88299750836 0.018464249428955443
6.984379661367914327e-01 101163.7979766207 0.018464249428955443
6.987082547692450296e-01 112266.77735108159 0.018464249428955443
6.983292704448569310e-01 124588.33642950082 0.018464249428955443
6.974229584617879230e-01 138262.2173764659 0.018464249428955443
6.960769240882940245e-01 153436.84089300132 0.018464249428955443
6.944060407579955019e-01 170276.91722258978 0.018464249428955443
6.925297668179957178e-01 188965.23396912115 0.018464249428955443
6.907435338431732186e-01 209704.64013232305 0.018464249428955443
6.893954546376812598e-01 232720.2478960412 0.018464249428955443
6.883419849616596586e-01 258261.87606826748 0.018464249428955443
6.888063038044023312e-01 286606.7616948256 0.018464249428955443
6.935010373469572276e-01 318062.5692794119 0.018464249428955443
7.026415671522437956e-01 352970.73027306574 0.018464249428955443
7.138458562431114762e-01 391710.1490809261 0.018464249428955443
7.260627820007556910e-01 434701.3158125035 0.018464249428955443
7.397199068521965737e-01 482410.8704165374 0.018464249428955443
7.539110731460699766e-01 535356.6677410719 0.018464249428955443
7.690776080463574971e-01 594113.3984965039 0.018464249428955443
7.855979950230510545e-01 659318.8271333541 0.018464249428955443
8.012624160224918191e-01 731680.7143427207 0.018464249428955443
8.155251109044640012e-01 811984.4993184009 0.018464249428955443
8.278417742775360244e-01 901101.8251665037 0.018464249428955443
8.376927737379452621e-01 1000000.0 0.018464249428955443
2.451694509692109407e-06 0.001 0.020490746898158472
2.715078775774865145e-06 0.0011097524964120721 0.020490746898158472
3.007150786034134339e-06 0.0012315506032928262 0.020490746898158472
3.327786830322764456e-06 0.001366716356462006 0.020490746898158472
3.684003937399125731e-06 0.0015167168884709225 0.020490746898158472
4.077006905755497537e-06 0.0016831803533309566 0.020490746898158472
4.509389027323165601e-06 0.0018679135990207828 0.020490746898158472
4.987306063501431813e-06 0.002072921779595372 0.020490746898158472
5.513160259406804456e-06 0.002300430119772917 0.020490746898158472
6.092736364022655915e-06 0.0025529080682395165 0.020490746898158472
6.729835561733082518e-06 0.002833096101839324 0.020490746898158472
7.429876748313207100e-06 0.0031440354715915 0.020490746898158472
8.198361837102908242e-06 0.0034891012134067737 0.020490746898158472
9.041006291376980884e-06 0.003872038781812557 0.020490746898158472
9.963499288207990998e-06 0.004297004704320844 0.020490746898158472
1.097327736049073158e-05 0.004768611697714469 0.020490746898158472
1.207551701098559517e-05 0.005291978735958442 0.020490746898158472
1.327806896824040241e-05 0.005872786613189483 0.020490746898158472
1.458527538879876394e-05 0.00651733960488242 0.020490746898158472
1.600790900629925286e-05 0.007232633896483534 0.020490746898158472
1.754939815233880399e-05 0.008026433522257174 0.020490746898158472
1.921621841748759465e-05 0.00890735463861044 0.020490746898158472
2.101611053405536518e-05 0.009884959046625586 0.020490746898158472
2.295328592046846583e-05 0.010969857978923836 0.020490746898158472
2.503392762799763846e-05 0.012173827277396614 0.020490746898158472
2.726066628472261888e-05 0.013509935211980273 0.020490746898158472
2.963866857333675818e-05 0.014992684327860457 0.020490746898158472
3.216641330799620914e-05 0.01663816886076129 0.020490746898158472
3.484813544352463702e-05 0.018464249428955443 0.020490746898158472
3.768011364685956737e-05 0.020490746898158472 0.020490746898158472
4.066082550585657738e-05 0.022739657523579287 0.020490746898158472
4.378577927536858767e-05 0.02523539170434766 0.020490746898158472
4.704875051705799383e-05 0.02800503894183631 0.020490746898158472
5.044352561152226080e-05 0.03107866187782014 0.020490746898158472
5.395892638999434562e-05 0.03448962260405758 0.020490746898158472
5.758523685822218200e-05 0.038274944785163134 0.020490746898158472
6.131176337435028712e-05 0.04247571552536898 0.020490746898158472
6.512473688862242273e-05 0.047137531341167244 0.020490746898158472
6.901254966080215341e-05 0.05231099308056263 0.020490746898158472
7.296269320547069711e-05 0.05805225516094899 0.020490746898158472
7.696323889874078427e-05 0.06442363508721373 0.020490746898158472
8.100273420322036410e-05 0.07149428986597581 0.020490746898158472
8.507348265840760238e-05 0.07934096665797492 0.020490746898158472
8.916789551518535754e-05 0.08804883581643465 0.020490746898158472
9.328142107500383420e-05 0.09771241535346502 0.020490746898158472
9.741368459029799446e-05 0.1084365968689611 0.020490746898158472
1.015666027986343822e-04 0.12033778407775893 0.020490746898158472
1.057471641209987897e-04 0.13354515629298988 0.020490746898158472
1.099663543859077963e-04 0.14820207057988585 0.020490746898158472
1.142392394557119204e-04 0.16446761779946645 0.020490746898158472
1.185876913903558097e-04 0.18251834943190443 0.020490746898158472
1.230374773489443293e-04 0.20255019392306664 0.020490746898158472
1.276217058298839235e-04 0.22478058335487253 0.020490746898158472
1.323798478379114370e-04 0.24945081352303167 0.020490746898158472
1.373600379443110228e-04 0.27682866303920667 0.020490746898158472
1.426183320614872842e-04 0.3072112998861759 0.020490746898158472
1.482219009554107837e-04 0.34092850697468147 0.020490746898158472
1.542501037406310304e-04 0.3783462617131929 0.020490746898158472
1.607967168482063610e-04 0.419870708444391 0.020490746898158472
1.679726683444177700e-04 0.4659525668664682 0.020490746898158472
1.759105346944999271e-04 0.517092024289676 0.020490746898158472
1.847677968807225567e-04 0.5738441648302398 0.020490746898158472
1.947329699465604120e-04 0.6368249944718586 0.020490746898158472
2.060314649731383814e-04 0.7067181273927491 0.020490746898158472
2.189346109892750716e-04 0.7842822061337682 0.020490746898158472
2.337676985464003977e-04 0.8703591361485166 0.020490746898158472
2.509234238179907490e-04 0.9658832241158708 0.020490746898158472
2.708747429725883956e-04 1.0718913192051276 0.020490746898158472
2.941921028296577982e-04 1.1895340673703196 0.020490746898158472
3.215642744184048153e-04 1.3200884008314182 0.020490746898158472
3.538223398480406612e-04 1.4649713983072863 0.020490746898158472
3.919702239687664958e-04 1.625755666443795 0.020490746898158472
4.372186979850279168e-04 1.8041864093920719 0.020490746898158472
4.910290185089931977e-04 2.0022003718155843 0.020490746898158472
5.551625370871723659e-04 2.2219468609395236 0.020490746898158472
6.317412798804465180e-04 2.4658110758226037 0.020490746898158472
7.233186755227071375e-04 2.736439997074672 0.020490746898158472
8.329637041940787410e-04 3.0367711180354604 0.020490746898158472
9.643588763835518954e-04 3.370064329271928 0.020490746898158472
1.121915726757123904e-03 3.739937302478798 0.020490746898158472
1.310908274721041223e-03 4.150404757850477 0.020490746898158472
1.537626830660506361e-03 4.605922041145108 0.020490746898158472
1.809553484768456916e-03 5.1114334834401705 0.020490746898158472
2.135562382412934355e-03 5.672426068491977 0.020490746898158472
2.526142007267578350e-03 6.294988990221888 0.020490746898158472
2.993642689176895157e-03 6.985879746785249 0.020490746898158472
3.552545167163894541e-03 7.752597488629465 0.020490746898158472
4.219748220289181589e-03 8.60346441668451 0.020490746898158472
5.014868239339657051e-03 9.547716114208066 0.020490746898158472
5.960543403600938699e-03 10.59560179277617 0.020490746898158472
7.082728024772637007e-03 11.758495540521581 0.020490746898158472
8.410963531744308774e-03 13.049019780144016 0.020490746898158472
9.978603365773717690e-03 14.481182276745331 0.020490746898158472
1.182296652030177808e-02 16.070528182616385 0.020490746898158472
1.398539172843091087e-02 17.834308769319094 0.020490746898158472
1.651115728558003731e-02 19.791668678535572 0.020490746898158472
1.944923243642271080e-02 21.96385372416547 0.020490746898158472
2.285182199162366298e-02 24.37444150122222 0.020490746898158472
2.677367115360084621e-02 27.04959730463137 0.020490746898158472
3.127110157345663194e-02 30.01835813575592 0.020490746898158472
3.640075741098836720e-02 33.31294787934677 0.020490746898158472
4.221805723083367490e-02 36.96912707195032 0.020490746898158472
4.877536057311844531e-02 41.0265810582719 0.020490746898158472
5.611988424485157834e-02 45.52935074866948 0.020490746898158472
6.429142221382161404e-02 50.526310653356795 0.020490746898158472
7.331995131106125441e-02 56.07169938205458 0.020490746898158472
8.322322623587992407e-02 62.22570836730231 0.020490746898158472
9.400448647791216639e-02 69.0551352016233 0.020490746898158472
1.056504128509472007e-01 76.63410868007462 0.020490746898158472
1.181294760249096826e-01 85.04489341802686 0.020490746898158472
1.313908141703480636e-01 94.37878277775391 0.020490746898158472
1.453637634956778113e-01 104.73708979594508 0.020490746898158472
1.599581379192094310e-01 116.23224686798542 0.020490746898158472
1.750653171003135888e-01 128.9890261253308 0.020490746898158472
1.905601605943613996e-01 143.14589375234786 0.020490746898158472
2.063037123400158490e-01 158.85651294280527 0.020490746898158472
2.221466074753490061e-01 176.2914118095948 0.020490746898158472
2.379330468698452328e-01 195.63983435170647 0.020490746898158472
2.535051570587835146e-01 217.11179456945052 0.020490746898158472
2.687075239653705094e-01 240.9403560239527 0.020490746898158472
2.833916679717971565e-01 267.38416158399497 0.020490746898158472
2.974202353974462198e-01 296.73024081888724 0.020490746898158472
3.106706918947326757e-01 329.2971255097155 0.020490746898158472
3.230383459633297538e-01 365.43830709572546 0.020490746898158472
3.344385807100383468e-01 405.54607358408276 0.020490746898158472
3.448082278094866115e-01 450.05576757004974 0.020490746898158472
3.541060858865547889e-01 499.450511585514 0.020490746898158472
3.623126399302812883e-01 554.2664520663108 0.020490746898158472
3.694290883480934595e-01 615.0985788580505 0.020490746898158472
3.754758199251211348e-01 682.6071834272393 0.020490746898158472
3.804905004869116314e-01 757.525025877192 0.020490746898158472
3.845259280827291182e-01 840.6652885618333 0.020490746898158472
3.876478033638210974e-01 932.9304026284696 0.020490746898158472
3.899325335026250228e-01 1035.3218432956637 0.020490746898158472
3.914651483829285072e-01 1148.9510001873086 0.020490746898158472
3.923373762724551850e-01 1275.051240713013 0.020490746898158472
3.938469205850924082e-01 1414.991297434576 0.020490746898158472
4.041794807586482907e-01 1570.2901247293776 0.020490746898158472
4.141073182701573985e-01 1742.6333860096508 0.020490746898158472
4.238212983793238631e-01 1933.891750455232 0.020490746898158472
4.334663154782156802e-01 2146.141197858406 0.020490746898158472
4.430052733667926290e-01 2381.6855519761607 0.020490746898158472
4.523235376453348944e-01 2643.0814869741084 0.020490746898158472
4.614976854948594220e-01 2933.1662783900483 0.020490746898158472
4.706679133276910343e-01 3255.0885998350564 0.020490746898158472
4.799564066485936253e-01 3612.3426997094302 0.020490746898158472
4.893131161090213954e-01 4008.8063288984645 0.020490746898158472
4.987933996976540718e-01 4448.782831127585 0.020490746898158472
5.084424528605456794e-01 4937.047852839004 0.020490746898158472
5.182947436004751163e-01 5478.901179593945 0.020490746898158472
5.283740479599154938e-01 6080.224261649427 0.020490746898158472
5.386938346531426891e-01 6747.5440531107 0.020490746898158472
5.492577485434843032e-01 7488.10385759003 0.020490746898158472
5.600600150823034085e-01 8309.941949353404 0.020490746898158472
5.710856447217468324e-01 9221.97882333434 0.020490746898158472
5.823104394840672438e-01 10234.114021054527 0.020490746898158472
5.937462353913481872e-01 11357.333583431051 0.020490746898158472
6.054992955750525541e-01 12603.829296797274 0.020490746898158472
6.174547434067284568e-01 13987.131026472387 0.020490746898158472
6.294680135115269248e-01 15522.25357427048 0.020490746898158472
6.414529833788329416e-01 17225.859653987874 0.020490746898158472
6.533299925866463687e-01 19116.440753857038 0.020490746898158472
6.650350746967940152e-01 21214.51784910632 0.020490746898158472
6.764811801115183654e-01 23542.864143224204 0.020490746898158472
6.875511072736617546e-01 26126.752255633317 0.020490746898158472
6.982699177193922857e-01 28994.22853882881 0.020490746898158472
7.085400557286065659e-01 32176.417502507353 0.020490746898158472
7.181688174002546221e-01 35707.859649004626 0.020490746898158472
7.269715249178663186e-01 39626.88638701478 0.020490746898158472
7.349978136765429326e-01 43976.036093027215 0.020490746898158472
7.422042108800003257e-01 48802.515836544335 0.020490746898158472
7.484760545127641107e-01 54158.71378079476 0.020490746898158472
7.537625545703193763e-01 60102.76782070388 0.020490746898158472
7.580294382484726867e-01 66699.19663030129 0.020490746898158472
7.612677640221721109e-01 74019.59996915652 0.020490746898158472
7.635102954052583879e-01 82143.43584919439 0.020490746898158472
7.647628789750129386e-01 91158.88299750836 0.020490746898158472
7.650665347813507822e-01 101163.7979766207 0.020490746898158472
7.644856480566857293e-01 112266.77735108159 0.020490746898158472
7.631004959820837374e-01 124588.33642950082 0.020490746898158472
7.610500427404824908e-01 138262.2173764659 0.020490746898158472
7.584181285395297234e-01 153436.84089300132 0.020490746898158472
7.553179834036313212e-01 170276.91722258978 0.020490746898158472
7.518688694313737653e-01 188965.23396912115 0.020490746898158472
7.483279490217217278e-01 209704.64013232305 0.020490746898158472
7.450842930103993567e-01 232720.2478960412 0.020490746898158472
7.420125092370291053e-01 258261.87606826748 0.020490746898158472
7.397603613834056180e-01 286606.7616948256 0.020490746898158472
7.421848291761780070e-01 318062.5692794119 0.020490746898158472
7.486520828488487656e-01 352970.73027306574 0.020490746898158472
7.576102801226423100e-01 391710.1490809261 0.020490746898158472
7.673517294623629637e-01 434701.3158125035 0.020490746898158472
7.782083431986247524e-01 482410.8704165374 0.020490746898158472
7.894341570067658909e-01 535356.6677410719 0.020490746898158472
8.006669979383435054e-01 594113.3984965039 0.020490746898158472
8.137286800803447129e-01 659318.8271333541 0.020490746898158472
8.256531768589200349e-01 731680.7143427207 0.020490746898158472
8.359198307710279385e-01 811984.4993184009 0.020490746898158472
8.440230443404571625e-01 901101.8251665037 0.020490746898158472
8.494952954590547778e-01 1000000.0 0.020490746898158472
2.464565842818567191e-06 0.001 0.022739657523579287
2.730032009607584439e-06 0.0011097524964120721 0.022739657523579287
3.024193087319910585e-06 0.0012315506032928262 0.022739657523579287
3.348068278283834907e-06 0.001366716356462006 0.022739657523579287
3.706759094011666055e-06 0.0015167168884709225 0.022739657523579287
4.103133555540348158e-06 0.0016831803533309566 0.022739657523579287
4.540118411470968880e-06 0.0018679135990207828 0.022739657523579287
5.023402108058317021e-06 0.002072921779595372 0.022739657523579287
5.554088505385455070e-06 0.002300430119772917 0.022739657523579287
6.140110936147988252e-06 0.0025529080682395165 0.022739657523579287
6.785166094023206050e-06 0.002833096101839324 0.022739657523579287
7.494290915205437411e-06 0.0031440354715915 0.022739657523579287
8.273646022404303381e-06 0.0034891012134067737 0.022739657523579287
9.128409157320059656e-06 0.003872038781812557 0.022739657523579287
1.006746949337401496e-05 0.004297004704320844 0.022739657523579287
1.109392572105248747e-05 0.004768611697714469 0.022739657523579287
1.221722968759354681e-05 0.005291978735958442 0.022739657523579287
1.344390435551837565e-05 0.005872786613189483 0.022739657523579287
1.478063314914148612e-05 0.00651733960488242 0.022739657523579287
1.623565540068646370e-05 0.007232633896483534 0.022739657523579287
1.781667363562056196e-05 0.008026433522257174 0.022739657523579287
1.953081756800773049e-05 0.00890735463861044 0.022739657523579287
2.138507306612922668e-05 0.009884959046625586 0.022739657523579287
2.338574614517571908e-05 0.010969857978923836 0.022739657523579287
2.553913003466985090e-05 0.012173827277396614 0.022739657523579287
2.785033204168130635e-05 0.013509935211980273 0.022739657523579287
3.032568346679981338e-05 0.014992684327860457 0.022739657523579287
3.296700766096233689e-05 0.01663816886076129 0.022739657523579287
3.577594760996199075e-05 0.018464249428955443 0.022739657523579287
3.875442254421947804e-05 0.020490746898158472 0.022739657523579287
4.189892202091853552e-05 0.022739657523579287 0.022739657523579287
4.520948566555960812e-05 0.02523539170434766 0.022739657523579287
4.867968636856120896e-05 0.02800503894183631 0.022739657523579287
5.230375007947194008e-05 0.03107866187782014 0.022739657523579287
5.607295757393601220e-05 0.03448962260405758 0.022739657523579287
5.997763797607264446e-05 0.038274944785163134 0.022739657523579287
6.400657657721367738e-05 0.04247571552536898 0.022739657523579287
6.814775381919486021e-05 0.047137531341167244 0.022739657523579287
7.238789905753063619e-05 0.05231099308056263 0.022739657523579287
7.671390009578811422e-05 0.05805225516094899 0.022739657523579287
8.111295187673596690e-05 0.06442363508721373 0.022739657523579287
8.557236182254394485e-05 0.07149428986597581 0.022739657523579287
9.008295312450307854e-05 0.07934096665797492 0.022739657523579287
9.463492589617200439e-05 0.08804883581643465 0.022739657523579287
9.922290401915899005e-05 0.09771241535346502 0.022739657523579287
1.038437612502563146e-04 0.1084365968689611 0.022739657523579287
1.084985620581267019e-04 0.12033778407775893 0.022739657523579287
1.131926299618465323e-04 0.13354515629298988 0.022739657523579287
1.179360971445996464e-04 0.14820207057988585 0.022739657523579287
1.227435375191727540e-04 0.16446761779946645 0.022739657523579287
1.276371938847844188e-04 0.18251834943190443 0.022739657523579287
1.326431042620596220e-04 0.20255019392306664 0.022739657523579287
1.377963582675980226e-04 0.22478058335487253 0.022739657523579287
1.431385613563764057e-04 0.24945081352303167 0.022739657523579287
1.487205921798730353e-04 0.27682866303920667 0.022739657523579287
1.546038395436421359e-04 0.3072112998861759 0.022739657523579287
1.608606962944483158e-04 0.34092850697468147 0.022739657523579287
1.675766564761781152e-04 0.3783462617131929 0.022739657523579287
1.748547838241489548e-04 0.419870708444391 0.022739657523579287
1.828161585939915154e-04 0.4659525668664682 0.022739657523579287
1.916060165196053805e-04 0.517092024289676 0.022739657523579287
2.013968795158545765e-04 0.5738441648302398 0.022739657523579287
2.123951749755899950e-04 0.6368249944718586 0.022739657523579287
2.248486791326610365e-04 0.7067181273927491 0.022739657523579287
2.390547743390019546e-04 0.7842822061337682 0.022739657523579287
2.553712319400996728e-04 0.8703591361485166 0.022739657523579287
2.742287672398365547e-04 0.9658832241158708 0.022739657523579287
2.961467057209794373e-04 1.0718913192051276 0.022739657523579287
3.217517830750097870e-04 1.1895340673703196 0.022739657523579287
3.518002422291287225e-04 1.3200884008314182 0.022739657523579287
3.872052381847812552e-04 1.4649713983072863 0.022739657523579287
4.290688291968167926e-04 1.625755666443795 0.022739657523579287
4.787218093546445966e-04 1.8041864093920719 0.022739657523579287
5.377689083702579106e-04 2.0022003718155843 0.022739657523579287
6.081454384245803171e-04 2.2219468609395236 0.022739657523579287
6.921829676883843466e-04 2.4658110758226037 0.022739657523579287
7.926871055263967928e-04 2.736439997074672 0.022739657523579287
9.130303219793183206e-04 3.0367711180354604 0.022739657523579287
1.057260194206002596e-03 3.370064329271928 0.022739657523579287
1.230225383629411163e-03 3.739937302478798 0.022739657523579287
1.437723657003258347e-03 4.150404757850477 0.022739657523579287
1.686670242017997579e-03 4.605922041145108 0.022739657523579287
1.985292449555159204e-03 5.1114334834401705 0.022739657523579287
2.343348840150125990e-03 5.672426068491977 0.022739657523579287
2.772375368053065555e-03 6.294988990221888 0.022739657523579287
3.285957838008997638e-03 6.985879746785249 0.022739657523579287
3.900028269538789553e-03 7.752597488629465 0.022739657523579287
4.633183068930237306e-03 8.60346441668451 0.022739657523579287
5.507013207294704678e-03 9.547716114208066 0.022739657523579287
6.546441373558804615e-03 10.59560179277617 0.022739657523579287
7.780048901810966526e-03 11.758495540521581 0.022739657523579287
9.240376180144069598e-03 13.049019780144016 0.022739657523579287
1.096417359506432834e-02 14.481182276745331 0.022739657523579287
1.299257573195241114e-02 16.070528182616385 0.022739657523579287
1.537116545673040957e-02 17.834308769319094 0.022739657523579287
1.814989193848580429e-02 19.791668678535572 0.022739657523579287
2.138280224812607114e-02 21.96385372416547 0.022739657523579287
2.512754795772150287e-02 24.37444150122222 0.022739657523579287
2.944462630550330820e-02 27.04959730463137 0.022739657523579287
3.439632541300789020e-02 30.01835813575592 0.022739657523579287
4.004535013332050086e-02 33.31294787934677 0.022739657523579287
4.645312133647767211e-02 36.96912707195032 0.022739657523579287
5.367776017275141531e-02 41.0265810582719 0.022739657523579287
6.177179272385736192e-02 45.52935074866948 0.022739657523579287
7.077963571339088156e-02 50.526310653356795 0.022739657523579287
8.073495127319814391e-02 56.07169938205458 0.022739657523579287
9.165798507701916620e-02 62.22570836730231 0.022739657523579287
1.035530233174086767e-01 69.0551352016233 0.022739657523579287
1.164061191230974374e-01 76.63410868007462 0.022739657523579287
1.301832460512422074e-01 85.04489341802686 0.022739657523579287
1.448290315202361844e-01 94.37878277775391 0.022739657523579287
1.602662061032557317e-01 104.73708979594508 0.022739657523579287
1.763958783929454599e-01 116.23224686798542 0.022739657523579287
1.930987016155847891e-01 128.9890261253308 0.022739657523579287
2.102369534482437241e-01 143.14589375234786 0.022739657523579287
2.276574926087962802e-01 158.85651294280527 0.022739657523579287
2.451954976601136427e-01 176.2914118095948 0.022739657523579287
2.626788398643937761e-01 195.63983435170647 0.022739657523579287
2.799328914155072012e-01 217.11179456945052 0.022739657523579287
2.967855355058124367e-01 240.9403560239527 0.022739657523579287
3.130721244285006311e-01 267.38416158399497 0.022739657523579287
3.286401310856693070e-01 296.73024081888724 0.022739657523579287
3.433532609348735054e-01 329.2971255097155 0.022739657523579287
3.570948296279431999e-01 365.43830709572546 0.022739657523579287
3.697702692318849405e-01 405.54607358408276 0.022739657523579287
3.813086890132804663e-01 450.05576757004974 0.022739657523579287
3.916634866211530230e-01 499.450511585514 0.022739657523579287
4.008120745780248684e-01 554.2664520663108 0.022739657523579287
4.087548338614849230e-01 615.0985788580505 0.022739657523579287
4.155134534327613038e-01 682.6071834272393 0.022739657523579287
4.211288300524613226e-01 757.525025877192 0.022739657523579287
4.256587044738364689e-01 840.6652885618333 0.022739657523579287
4.291751996446590556e-01 932.9304026284696 0.022739657523579287
4.317623865484940260e-01 1035.3218432956637 0.022739657523579287
4.335139740539891151e-01 1148.9510001873086 0.022739657523579287
4.345311712771238177e-01 1275.051240713013 0.022739657523579287
4.361212009418509727e-01 1414.991297434576 0.022739657523579287
4.475889117658157224e-01 1570.2901247293776 0.022739657523579287
4.586101536198999851e-01 1742.6333860096508 0.022739657523579287
4.693929693832994965e-01 1933.891750455232 0.022739657523579287
4.800788414630762224e-01 2146.141197858406 0.022739657523579287
4.906651946079769178e-01 2381.6855519761607 0.022739657523579287
5.010043557358553334e-01 2643.0814869741084 0.022739657523579287
5.111805166674112666e-01 2933.1662783900483 0.022739657523579287
5.213187474888326678e-01 3255.0885998350564 0.022739657523579287
5.316095416841403187e-01 3612.3426997094302 0.022739657523579287
5.419706697849314692e-01 4008.8063288984645 0.022739657523579287
5.524628294775510984e-01 4448.782831127585 0.022739657523579287
5.631354139519253454e-01 4937.047852839004 0.022739657523579287
5.740258629653945954e-01 5478.901179593945 0.022739657523579287
5.851596709329013324e-01 6080.224261649427 0.022739657523579287
5.965507832413255995e-01 6747.5440531107 0.022739657523579287
6.082021051745302165e-01 7488.10385759003 0.022739657523579287
6.201059225089485816e-01 8309.941949353404 0.022739657523579287
6.322441196724873924e-01 9221.97882333434 0.022739657523579287
6.445881809185749489e-01 10234.114021054527 0.022739657523579287
6.571500660757301215e-01 11357.333583431051 0.022739657523579287
6.700464480381569388e-01 12603.829296797274 0.022739657523579287
6.831434297503393704e-01 13987.131026472387 0.022739657523579287
6.962806466903513902e-01 15522.25357427048 0.022739657523579287
7.093608181035772065e-01 17225.859653987874 0.022739657523579287
7.222933740854086127e-01 19116.440753857038 0.022739657523579287
7.350053155478838418e-01 21214.51784910632 0.022739657523579287
7.473977766711248361e-01 23542.864143224204 0.022739657523579287
7.593387833774705165e-01 26126.752255633317 0.022739657523579287
7.708544606193266091e-01 28994.22853882881 0.022739657523579287
7.818421067193273011e-01 32176.417502507353 0.022739657523579287
7.920670384264953956e-01 35707.859649004626 0.022739657523579287
8.013428285943735574e-01 39626.88638701478 0.022739657523579287
8.097154733591890308e-01 43976.036093027215 0.022739657523579287
8.171369644928964115e-01 48802.515836544335 0.022739657523579287
8.234765756968703831e-01 54158.71378079476 0.022739657523579287
8.286773291393836338e-01 60102.76782070388 0.022739657523579287
8.326982193576382141e-01 66699.19663030129 0.022739657523579287
8.355264655448327860e-01 74019.59996915652 0.022739657523579287
8.372000729863516844e-01 82143.43584919439 0.022739657523579287
8.377105760191312367e-01 91158.88299750836 0.022739657523579287
8.371025124779672977e-01 101163.7979766207 0.022739657523579287
8.354404416367485764e-01 112266.77735108159 0.022739657523579287
8.328053215554745980e-01 124588.33642950082 0.022739657523579287
8.293250529308111574e-01 138262.2173764659 0.022739657523579287
8.251112626476874157e-01 153436.84089300132 0.022739657523579287
8.202645572625130166e-01 170276.91722258978 0.022739657523579287
8.149045368175457105e-01 188965.23396912115 0.022739657523579287
8.092382597578405834e-01 209704.64013232305 0.022739657523579287
8.037050732833909139e-01 232720.2478960412 0.022739657523579287
7.982521911201440057e-01 258261.87606826748 0.022739657523579287
7.932457118902749293e-01 286606.7616948256 0.022739657523579287
7.923346653791417671e-01 318062.5692794119 0.022739657523579287
7.955269354908580670e-01 352970.73027306574 0.022739657523579287
8.017541172489361934e-01 391710.1490809261 0.022739657523579287
8.085239452297535712e-01 434701.3158125035 0.022739657523579287
8.160544953093205045e-01 482410.8704165374 0.022739657523579287
8.238155125178858729e-01 535356.6677410719 0.022739657523579287
8.311412751754649886e-01 594113.3984965039 0.022739657523579287
8.396218491409689344e-01 659318.8271333541 0.022739657523579287
8.473697814162001185e-01 731680.7143427207 0.022739657523579287
8.532508683973988317e-01 811984.4993184009 0.022739657523579287
8.568092709559281817e-01 901101.8251665037 0.022739657523579287
8.576396238656467386e-01 1000000.0 0.022739657523579287
2.478407501373324117e-06 0.001 0.02523539170434766
2.745680093905413766e-06 0.0011097524964120721 0.02523539170434766
[truncated: 2,112,472 more chars]
