# Supplementary material for: Magnetosensitivity of tightly bound radical pairs in cryptochrome is enabled by the quantum Zeno effect
Source: Nat Commun. 2024 Dec 30;15:10823. doi: 10.1038/s41467-024-55124-x (PMC11686217; doi:10.1038/s41467-024-55124-x)
Supplement: Supplementary file 6 — Source Data [file 41467_2024_55124_MOESM6_ESM.zip › Source_Data/figure_4_2.txt]

# \% sensitivity  kS/microsecond kT/microsecond
1.263100457161556385e-06 0.001 0.001
1.240441764358168837e-06 0.0011097524964120721 0.001
1.236001276575267376e-06 0.0012315506032928262 0.001
1.204527877355557407e-06 0.001366716356462006 0.001
1.175567121055174531e-06 0.0015167168884709225 0.001
1.150852050092444948e-06 0.0016831803533309566 0.001
1.109287689107799590e-06 0.0018679135990207828 0.001
1.087231637461959101e-06 0.002072921779595372 0.001
1.058922921344381325e-06 0.002300430119772917 0.001
1.026510158814361234e-06 0.0025529080682395165 0.001
9.939440334725985226e-07 0.002833096101839324 0.001
9.657019933927973961e-07 0.0031440354715915 0.001
9.405463747134306691e-07 0.0034891012134067737 0.001
8.955009970672237725e-07 0.003872038781812557 0.001
8.696834692634341024e-07 0.004297004704320844 0.001
8.530011423926930920e-07 0.004768611697714469 0.001
8.179997413065825754e-07 0.005291978735958442 0.001
7.909625943360785029e-07 0.005872786613189483 0.001
7.677661170128626140e-07 0.00651733960488242 0.001
7.358628260114288638e-07 0.007232633896483534 0.001
7.272293984589225776e-07 0.008026433522257174 0.001
7.080014901631123327e-07 0.00890735463861044 0.001
6.916818502722866797e-07 0.009884959046625586 0.001
6.751050679257170810e-07 0.010969857978923836 0.001
6.643992112477329340e-07 0.012173827277396614 0.001
6.473830068049970474e-07 0.013509935211980273 0.001
6.446375358406176644e-07 0.014992684327860457 0.001
6.418929796507303015e-07 0.01663816886076129 0.001
6.368365951444162192e-07 0.018464249428955443 0.001
6.347959087601598974e-07 0.020490746898158472 0.001
6.308869314164219285e-07 0.022739657523579287 0.001
6.265939708197525599e-07 0.02523539170434766 0.001
6.234354348733815314e-07 0.02800503894183631 0.001
6.210935512000021361e-07 0.03107866187782014 0.001
6.193966865522444084e-07 0.03448962260405758 0.001
6.155693186834493521e-07 0.038274944785163134 0.001
6.142687879311779955e-07 0.04247571552536898 0.001
6.133753437188546791e-07 0.047137531341167244 0.001
6.124668104070469238e-07 0.05231099308056263 0.001
6.087464093163003055e-07 0.05805225516094899 0.001
6.079389600868712911e-07 0.06442363508721373 0.001
6.082972541966249930e-07 0.07149428986597581 0.001
6.067319586806005447e-07 0.07934096665797492 0.001
6.056958254926846282e-07 0.08804883581643465 0.001
6.047122572215958905e-07 0.09771241535346502 0.001
6.042241409162994665e-07 0.1084365968689611 0.001
6.046581635534686616e-07 0.12033778407775893 0.001
6.055127928659588301e-07 0.13354515629298988 0.001
6.063315424446287556e-07 0.14820207057988585 0.001
6.065910286060558896e-07 0.16446761779946645 0.001
6.074844861092039922e-07 0.18251834943190443 0.001
6.080794386423583435e-07 0.20255019392306664 0.001
6.089802112324077507e-07 0.22478058335487253 0.001
6.098149196766822160e-07 0.24945081352303167 0.001
6.106726972380146611e-07 0.27682866303920667 0.001
6.115691350876804586e-07 0.3072112998861759 0.001
6.127118291666369002e-07 0.34092850697468147 0.001
6.137615903628741643e-07 0.3783462617131929 0.001
6.151015857216161416e-07 0.419870708444391 0.001
6.164771386789301727e-07 0.4659525668664682 0.001
6.182204729999686680e-07 0.517092024289676 0.001
6.199542054965159929e-07 0.5738441648302398 0.001
6.219067735110557756e-07 0.6368249944718586 0.001
6.241319301224398607e-07 0.7067181273927491 0.001
6.266065042229568012e-07 0.7842822061337682 0.001
6.294133242388295257e-07 0.8703591361485166 0.001
6.325791490556855877e-07 0.9658832241158708 0.001
6.360896797138017325e-07 1.0718913192051276 0.001
6.401370909548158704e-07 1.1895340673703196 0.001
6.446003354126804730e-07 1.3200884008314182 0.001
6.497256293130876318e-07 1.4649713983072863 0.001
6.554614808616671781e-07 1.625755666443795 0.001
6.619929156113985457e-07 1.8041864093920719 0.001
6.693830297987145403e-07 2.0022003718155843 0.001
6.777212174756571523e-07 2.2219468609395236 0.001
6.871897880427269621e-07 2.4658110758226037 0.001
6.979751131555461272e-07 2.736439997074672 0.001
7.102019216119831841e-07 3.0367711180354604 0.001
7.241451675789454583e-07 3.370064329271928 0.001
7.400015662326754757e-07 3.739937302478798 0.001
7.580970525540522898e-07 4.150404757850477 0.001
7.787859887344609508e-07 4.605922041145108 0.001
8.024732487723068419e-07 5.1114334834401705 0.001
8.296107205073065542e-07 5.672426068491977 0.001
8.607512377659341107e-07 6.294988990221888 0.001
8.966064881548742025e-07 6.985879746785249 0.001
9.379179312332136700e-07 7.752597488629465 0.001
9.856008606887136823e-07 8.60346441668451 0.001
1.040792879090705535e-06 9.547716114208066 0.001
1.104742267105232299e-06 10.59560179277617 0.001
1.179478163688745972e-06 11.758495540521581 0.001
1.267411813609021881e-06 13.049019780144016 0.001
1.369974125394865438e-06 14.481182276745331 0.001
1.489859087685833099e-06 16.070528182616385 0.001
1.630168326603604315e-06 17.834308769319094 0.001
1.794673888924090590e-06 19.791668678535572 0.001
1.987887038378890805e-06 21.96385372416547 0.001
2.215102287854105368e-06 24.37444150122222 0.001
2.482655189732200203e-06 27.04959730463137 0.001
2.797831871588821112e-06 30.01835813575592 0.001
3.169841996076562463e-06 33.31294787934677 0.001
3.608968259161941516e-06 36.96912707195032 0.001
4.127588733751645795e-06 41.0265810582719 0.001
4.740142547050373064e-06 45.52935074866948 0.001
5.463581682684061186e-06 50.526310653356795 0.001
6.317647520349835498e-06 56.07169938205458 0.001
7.325201092640729515e-06 62.22570836730231 0.001
8.512646390537816334e-06 69.0551352016233 0.001
9.910234584552166895e-06 76.63410868007462 0.001
1.155243302797687990e-05 85.04489341802686 0.001
1.347812968383147376e-05 94.37878277775391 0.001
1.573090976326097209e-05 104.73708979594508 0.001
1.835905128221299512e-05 116.23224686798542 0.001
2.141548527102748434e-05 128.9890261253308 0.001
2.495742401118069084e-05 143.14589375234786 0.001
2.904590373768378971e-05 158.85651294280527 0.001
3.374472955036909172e-05 176.2914118095948 0.001
3.911939422828331477e-05 195.63983435170647 0.001
4.523530136986550140e-05 217.11179456945052 0.001
5.215582003893857993e-05 240.9403560239527 0.001
5.993983575990369667e-05 267.38416158399497 0.001
6.863896991304880440e-05 296.73024081888724 0.001
7.829463810319495037e-05 329.2971255097155 0.001
8.893482921801521533e-05 365.43830709572546 0.001
1.005711064252159671e-04 405.54607358408276 0.001
1.131957038099798223e-04 450.05576757004974 0.001
1.267792985492110288e-04 499.450511585514 0.001
1.412692249490242707e-04 554.2664520663108 0.001
1.565888502792585270e-04 615.0985788580505 0.001
1.726380331917411811e-04 682.6071834272393 0.001
1.892944656419975424e-04 757.525025877192 0.001
2.064166844979325208e-04 840.6652885618333 0.001
2.238479484559754604e-04 932.9304026284696 0.001
2.414210627016108489e-04 1035.3218432956637 0.001
2.589641314960877639e-04 1148.9510001873086 0.001
2.763064483464567288e-04 1275.051240713013 0.001
2.932842915632717824e-04 1414.991297434576 0.001
3.097465085537229085e-04 1570.2901247293776 0.001
3.255590972956666994e-04 1742.6333860096508 0.001
3.406083910935397713e-04 1933.891750455232 0.001
3.548032329013528778e-04 2146.141197858406 0.001
3.680753364428850419e-04 2381.6855519761607 0.001
3.803782820583538420e-04 2643.0814869741084 0.001
3.916855760539413251e-04 2933.1662783900483 0.001
4.019871348981326207e-04 3255.0885998350564 0.001
4.112863128007718488e-04 3612.3426997094302 0.001
4.195959438789351181e-04 4008.8063288984645 0.001
4.269357459783466174e-04 4448.782831127585 0.001
4.333292388220802058e-04 4937.047852839004 0.001
4.388022216585493350e-04 5478.901179593945 0.001
4.433809595454093837e-04 6080.224261649427 0.001
4.470910299538316166e-04 6747.5440531107 0.001
4.499563804674112650e-04 7488.10385759003 0.001
4.519983270930719253e-04 8309.941949353404 0.001
4.532333263191908415e-04 9221.97882333434 0.001
4.536724915908681263e-04 10234.114021054527 0.001
4.533199305924949778e-04 11357.333583431051 0.001
4.521724433005159041e-04 12603.829296797274 0.001
4.502185121927317546e-04 13987.131026472387 0.001
4.474382983063925350e-04 15522.25357427048 0.001
4.438050711732903215e-04 17225.859653987874 0.001
4.392855730856266763e-04 19116.440753857038 0.001
4.338420646083574936e-04 21214.51784910632 0.001
4.274337152675270228e-04 23542.864143224204 0.001
4.200184711877806088e-04 26126.752255633317 0.001
4.115547085841809788e-04 28994.22853882881 0.001
4.020019105647751941e-04 32176.417502507353 0.001
3.913227849634695415e-04 35707.859649004626 0.001
3.794811816305854982e-04 39626.88638701478 0.001
3.664420040320572666e-04 43976.036093027215 0.001
3.548759754965413933e-04 48802.515836544335 0.001
3.571706194731764472e-04 54158.71378079476 0.001
3.775200852755065495e-04 60102.76782070388 0.001
4.160167829731502460e-04 66699.19663030129 0.001
4.751442258220409066e-04 74019.59996915652 0.001
5.608485871949831425e-04 82143.43584919439 0.001
6.734280358164558165e-04 91158.88299750836 0.001
8.199404033038623250e-04 101163.7979766207 0.001
1.003213394792745565e-03 112266.77735108159 0.001
1.222802897289283069e-03 124588.33642950082 0.001
1.481215663247362549e-03 138262.2173764659 0.001
1.783023850112851324e-03 153436.84089300132 0.001
2.132846625676950228e-03 170276.91722258978 0.001
2.551617081703655074e-03 188965.23396912115 0.001
3.063045632427334377e-03 209704.64013232305 0.001
3.641531931668020011e-03 232720.2478960412 0.001
4.291283643170384909e-03 258261.87606826748 0.001
5.015884761450995974e-03 286606.7616948256 0.001
5.818056865790376293e-03 318062.5692794119 0.001
6.699601677578343600e-03 352970.73027306574 0.001
7.660944163283168497e-03 391710.1490809261 0.001
8.701369011052654048e-03 434701.3158125035 0.001
9.818793697318826952e-03 482410.8704165374 0.001
1.100940165634703947e-02 535356.6677410719 0.001
1.226814397070992435e-02 594113.3984965039 0.001
1.358833532838107754e-02 659318.8271333541 0.001
1.496210306502665163e-02 731680.7143427207 0.001
1.637993359237389229e-02 811984.4993184009 0.001
1.783186356857178329e-02 901101.8251665037 0.001
1.930640038527397379e-02 1000000.0 0.001
1.193680739734916079e-06 0.001 0.0011097524964120721
1.160643740391294291e-06 0.0011097524964120721 0.0011097524964120721
1.140300465782534782e-06 0.0012315506032928262 0.0011097524964120721
1.137938307818843992e-06 0.001366716356462006 0.0011097524964120721
1.094965854467560611e-06 0.0015167168884709225 0.0011097524964120721
1.089674728480041882e-06 0.0016831803533309566 0.0011097524964120721
1.066397292858252101e-06 0.0018679135990207828 0.0011097524964120721
1.042634277781327241e-06 0.002072921779595372 0.0011097524964120721
1.013535510250078616e-06 0.002300430119772917 0.0011097524964120721
9.935555777423259179e-07 0.0025529080682395165 0.0011097524964120721
9.669573063195532834e-07 0.002833096101839324 0.0011097524964120721
9.350593723175878649e-07 0.0031440354715915 0.0011097524964120721
9.126998965503654876e-07 0.0034891012134067737 0.0011097524964120721
8.930570784561714129e-07 0.003872038781812557 0.0011097524964120721
8.610322270310635635e-07 0.004297004704320844 0.0011097524964120721
8.454861740196367918e-07 0.004768611697714469 0.0011097524964120721
8.164821550504210109e-07 0.005291978735958442 0.0011097524964120721
7.885134660178510979e-07 0.005872786613189483 0.0011097524964120721
7.654531204231221836e-07 0.00651733960488242 0.0011097524964120721
7.543557081062172779e-07 0.007232633896483534 0.0011097524964120721
7.383990299891093496e-07 0.008026433522257174 0.0011097524964120721
7.268937215538090578e-07 0.00890735463861044 0.0011097524964120721
7.167147889362001266e-07 0.009884959046625586 0.0011097524964120721
7.026936026859765586e-07 0.010969857978923836 0.0011097524964120721
6.917312344130282904e-07 0.012173827277396614 0.0011097524964120721
6.919837755762852337e-07 0.013509935211980273 0.0011097524964120721
6.857170315149494502e-07 0.014992684327860457 0.0011097524964120721
6.859685805317974911e-07 0.01663816886076129 0.0011097524964120721
6.821301226569221198e-07 0.018464249428955443 0.0011097524964120721
6.805576007557081081e-07 0.020490746898158472 0.0011097524964120721
6.799338804660494063e-07 0.022739657523579287 0.0011097524964120721
6.784469739496623922e-07 0.02523539170434766 0.0011097524964120721
6.753924863055616099e-07 0.02800503894183631 0.0011097524964120721
6.748433412720170832e-07 0.03107866187782014 0.0011097524964120721
6.727354790186676390e-07 0.03448962260405758 0.0011097524964120721
6.714282185424699877e-07 0.038274944785163134 0.0011097524964120721
6.703832209338219339e-07 0.04247571552536898 0.0011097524964120721
6.698613748440561546e-07 0.047137531341167244 0.0011097524964120721
6.698957613931333077e-07 0.05231099308056263 0.0011097524964120721
6.684983160958777403e-07 0.05805225516094899 0.0011097524964120721
6.673186953581812227e-07 0.06442363508721373 0.0011097524964120721
6.666928354091329642e-07 0.07149428986597581 0.0011097524964120721
6.662096822583428709e-07 0.07934096665797492 0.0011097524964120721
6.660640480820719768e-07 0.08804883581643465 0.0011097524964120721
6.657879537605628154e-07 0.09771241535346502 0.0011097524964120721
6.672077876383492510e-07 0.1084365968689611 0.0011097524964120721
6.679935666013068428e-07 0.12033778407775893 0.0011097524964120721
6.690669643268817604e-07 0.13354515629298988 0.0011097524964120721
6.700016314406022180e-07 0.14820207057988585 0.0011097524964120721
6.708194947716452001e-07 0.16446761779946645 0.0011097524964120721
6.718143640575687861e-07 0.18251834943190443 0.0011097524964120721
6.727710239896792913e-07 0.20255019392306664 0.0011097524964120721
6.739825169692913787e-07 0.22478058335487253 0.0011097524964120721
6.750852892255446534e-07 0.24945081352303167 0.0011097524964120721
6.760950480871419114e-07 0.27682866303920667 0.0011097524964120721
6.773419018293249984e-07 0.3072112998861759 0.0011097524964120721
6.787825000649664843e-07 0.34092850697468147 0.0011097524964120721
6.800852019607033453e-07 0.3783462617131929 0.0011097524964120721
6.814847790540649580e-07 0.419870708444391 0.0011097524964120721
6.833176837307410075e-07 0.4659525668664682 0.0011097524964120721
6.851495271520550092e-07 0.517092024289676 0.0011097524964120721
6.872216323674098313e-07 0.5738441648302398 0.0011097524964120721
6.894842717272594565e-07 0.6368249944718586 0.0011097524964120721
6.920678119426819487e-07 0.7067181273927491 0.0011097524964120721
6.948526554361827935e-07 0.7842822061337682 0.0011097524964120721
6.979370343677430621e-07 0.8703591361485166 0.0011097524964120721
7.015250863197805846e-07 0.9658832241158708 0.0011097524964120721
7.054532082010939307e-07 1.0718913192051276 0.0011097524964120721
7.099531150152990544e-07 1.1895340673703196 0.0011097524964120721
7.149950338412231664e-07 1.3200884008314182 0.0011097524964120721
7.207002670778209971e-07 1.4649713983072863 0.0011097524964120721
7.270717037331807559e-07 1.625755666443795 0.0011097524964120721
7.343328523318063712e-07 1.8041864093920719 0.0011097524964120721
7.425436499757944811e-07 2.0022003718155843 0.0011097524964120721
7.518426438494548724e-07 2.2219468609395236 0.0011097524964120721
7.623735736788268756e-07 2.4658110758226037 0.0011097524964120721
7.743420275527970262e-07 2.736439997074672 0.0011097524964120721
7.879309541089848259e-07 3.0367711180354604 0.0011097524964120721
8.034012310683122803e-07 3.370064329271928 0.0011097524964120721
8.210097642646838285e-07 3.739937302478798 0.0011097524964120721
8.411222145996635278e-07 4.150404757850477 0.0011097524964120721
8.641087960954573837e-07 4.605922041145108 0.0011097524964120721
8.903498087053038147e-07 5.1114334834401705 0.0011097524964120721
9.204868999534653171e-07 5.672426068491977 0.0011097524964120721
9.550829369859379955e-07 6.294988990221888 0.0011097524964120721
9.948377297160286617e-07 6.985879746785249 0.0011097524964120721
1.040688503382255546e-06 7.752597488629465 0.0011097524964120721
1.093625357779847325e-06 8.60346441668451 0.0011097524964120721
1.154851765088738763e-06 9.547716114208066 0.0011097524964120721
1.225895600921654127e-06 10.59560179277617 0.0011097524964120721
1.308836066299276258e-06 11.758495540521581 0.0011097524964120721
1.406405398629427947e-06 13.049019780144016 0.0011097524964120721
1.520234702239624520e-06 14.481182276745331 0.0011097524964120721
1.653233733903654536e-06 16.070528182616385 0.0011097524964120721
1.808941473736630825e-06 17.834308769319094 0.0011097524964120721
1.991507833671633015e-06 19.791668678535572 0.0011097524964120721
2.205892933289033066e-06 21.96385372416547 0.0011097524964120721
2.458035205389224057e-06 24.37444150122222 0.0011097524964120721
2.754920694999054587e-06 27.04959730463137 0.0011097524964120721
3.104697157302657430e-06 30.01835813575592 0.0011097524964120721
3.517492216132991715e-06 33.31294787934677 0.0011097524964120721
4.004795521017973535e-06 36.96912707195032 0.0011097524964120721
4.580289394010737274e-06 41.0265810582719 0.0011097524964120721
5.260031541522591797e-06 45.52935074866948 0.0011097524964120721
6.062821883807416022e-06 50.526310653356795 0.0011097524964120721
7.010554551432163242e-06 56.07169938205458 0.0011097524964120721
8.128627417520377461e-06 62.22570836730231 0.0011097524964120721
9.446324314040120123e-06 69.0551352016233 0.0011097524964120721
1.099722960081617992e-05 76.63410868007462 0.0011097524964120721
1.281954774359412914e-05 85.04489341802686 0.0011097524964120721
1.495650024472226024e-05 94.37878277775391 0.0011097524964120721
1.745638831494559796e-05 104.73708979594508 0.0011097524964120721
2.037281015745874235e-05 116.23224686798542 0.0011097524964120721
2.376451647532974295e-05 128.9890261253308 0.0011097524964120721
2.769501711587666332e-05 143.14589375234786 0.0011097524964120721
3.223200429285858203e-05 158.85651294280527 0.0011097524964120721
3.744630414124167181e-05 176.2914118095948 0.0011097524964120721
4.341056771603383059e-05 195.63983435170647 0.0011097524964120721
5.019741813275729403e-05 217.11179456945052 0.0011097524964120721
5.787713540341500379e-05 240.9403560239527 0.0011097524964120721
6.651511370787053493e-05 267.38416158399497 0.0011097524964120721
7.616864492503132723e-05 296.73024081888724 0.0011097524964120721
8.688361542149482665e-05 329.2971255097155 0.0011097524964120721
9.869117665089999734e-05 365.43830709572546 0.0011097524964120721
1.116041095752477036e-04 405.54607358408276 0.0011097524964120721
1.256138255802395393e-04 450.05576757004974 0.0011097524964120721
1.406877718534823771e-04 499.450511585514 0.0011097524964120721
1.567675263239867928e-04 554.2664520663108 0.0011097524964120721
1.737680664864740213e-04 615.0985788580505 0.0011097524964120721
1.915782025378340802e-04 682.6071834272393 0.0011097524964120721
2.100622882225168530e-04 757.525025877192 0.0011097524964120721
2.290632444421663498e-04 840.6652885618333 0.0011097524964120721
2.484072029425601858e-04 932.9304026284696 0.0011097524964120721
2.679086276164504795e-04 1035.3218432956637 0.0011097524964120721
2.873767665754882483e-04 1148.9510001873086 0.0011097524964120721
3.066220740505810893e-04 1275.051240713013 0.0011097524964120721
3.254630019400677463e-04 1414.991297434576 0.0011097524964120721
3.437317060881037362e-04 1570.2901247293776 0.0011097524964120721
3.612794918938850479e-04 1742.6333860096508 0.0011097524964120721
3.779802743393694551e-04 1933.891750455232 0.0011097524964120721
3.937327963289760581e-04 2146.141197858406 0.0011097524964120721
4.084613053753162254e-04 2381.6855519761607 0.0011097524964120721
4.221143277993335934e-04 2643.0814869741084 0.0011097524964120721
4.346623451920237215e-04 2933.1662783900483 0.0011097524964120721
4.460943200697889389e-04 3255.0885998350564 0.0011097524964120721
4.564138150232659131e-04 3612.3426997094302 0.0011097524964120721
4.656351769309037352e-04 4008.8063288984645 0.0011097524964120721
4.737801590719981212e-04 4448.782831127585 0.0011097524964120721
4.808750493073771031e-04 4937.047852839004 0.0011097524964120721
4.869482648174186046e-04 5478.901179593945 0.0011097524964120721
4.920290113064423832e-04 6080.224261649427 0.0011097524964120721
4.961457442800862663e-04 6747.5440531107 0.0011097524964120721
4.993251438652112012e-04 7488.10385759003 0.0011097524964120721
5.015906030233187795e-04 8309.941949353404 0.0011097524964120721
5.029603434742762518e-04 9221.97882333434 0.0011097524964120721
5.034470113090044798e-04 10234.114021054527 0.0011097524964120721
5.030549001101745042e-04 11357.333583431051 0.0011097524964120721
5.017806950745272963e-04 12603.829296797274 0.0011097524964120721
4.996113978655853782e-04 13987.131026472387 0.0011097524964120721
4.965251886665648408e-04 15522.25357427048 0.0011097524964120721
4.924922227310216420e-04 17225.859653987874 0.0011097524964120721
4.874758696432461048e-04 19116.440753857038 0.0011097524964120721
4.814339387743678906e-04 21214.51784910632 0.0011097524964120721
4.743214040362070394e-04 23542.864143224204 0.0011097524964120721
4.660914396455247588e-04 26126.752255633317 0.0011097524964120721
4.566981215852223695e-04 28994.22853882881 0.0011097524964120721
4.460966217842909313e-04 32176.417502507353 0.0011097524964120721
4.342452099506311403e-04 35707.859649004626 0.0011097524964120721
4.211035490769750051e-04 39626.88638701478 0.0011097524964120721
4.066336397140526125e-04 43976.036093027215 0.0011097524964120721
3.937861541870232569e-04 48802.515836544335 0.0011097524964120721
3.962983465502290035e-04 54158.71378079476 0.0011097524964120721
4.188298855280772550e-04 60102.76782070388 0.0011097524964120721
4.614867038078923297e-04 66699.19663030129 0.0011097524964120721
5.270077014719128008e-04 74019.59996915652 0.0011097524964120721
6.220123664370505370e-04 82143.43584919439 0.0011097524964120721
7.467870057729032642e-04 91158.88299750836 0.0011097524964120721
9.091717997011696103e-04 101163.7979766207 0.0011097524964120721
1.112306203333811349e-03 112266.77735108159 0.0011097524964120721
1.355677284872110287e-03 124588.33642950082 0.0011097524964120721
1.642045309653639281e-03 138262.2173764659 0.0011097524964120721
1.976459443976645667e-03 153436.84089300132 0.0011097524964120721
2.364021934023908134e-03 170276.91722258978 0.0011097524964120721
2.827649262158856043e-03 188965.23396912115 0.0011097524964120721
3.394108573257185492e-03 209704.64013232305 0.0011097524964120721
4.034704639120415513e-03 232720.2478960412 0.0011097524964120721
4.754066351826711362e-03 258261.87606826748 0.0011097524964120721
5.556093264643156143e-03 286606.7616948256 0.0011097524964120721
6.443798791625589446e-03 318062.5692794119 0.0011097524964120721
7.419022693416024196e-03 352970.73027306574 0.0011097524964120721
8.482265722592150295e-03 391710.1490809261 0.0011097524964120721
9.632608060140088191e-03 434701.3158125035 0.0011097524964120721
1.086747795433153085e-02 482410.8704165374 0.0011097524964120721
1.218280087403051694e-02 535356.6677410719 0.0011097524964120721
1.357273425069609012e-02 594113.3984965039 0.0011097524964120721
1.502972185228788025e-02 659318.8271333541 0.0011097524964120721
1.654480352824778608e-02 731680.7143427207 0.0011097524964120721
1.810786333216158131e-02 811984.4993184009 0.0011097524964120721
1.970704720034273730e-02 901101.8251665037 0.0011097524964120721
2.132963415095943255e-02 1000000.0 0.0011097524964120721
1.104340293998034680e-06 0.001 0.0012315506032928262
1.096617943671417168e-06 0.0011097524964120721 0.0012315506032928262
1.081680140182998199e-06 0.0012315506032928262 0.0012315506032928262
1.065004924437483030e-06 0.001366716356462006 0.0012315506032928262
1.034635113045658900e-06 0.0015167168884709225 0.0012315506032928262
1.032152193867359993e-06 0.0016831803533309566 0.0012315506032928262
1.017083159703895785e-06 0.0018679135990207828 0.0012315506032928262
9.871792130075719783e-07 0.002072921779595372 0.0012315506032928262
9.735140692915912809e-07 0.002300430119772917 0.0012315506032928262
9.562205628273660029e-07 0.0025529080682395165 0.0012315506032928262
9.302689478168821973e-07 0.002833096101839324 0.0012315506032928262
9.105969969169770336e-07 0.0031440354715915 0.0012315506032928262
8.875634499540061732e-07 0.0034891012134067737 0.0012315506032928262
8.682583011693785828e-07 0.003872038781812557 0.0012315506032928262
8.475100238228396489e-07 0.004297004704320844 0.0012315506032928262
8.301494278494686350e-07 0.004768611697714469 0.0012315506032928262
8.118426579301573186e-07 0.005291978735958442 0.0012315506032928262
7.923182900884924778e-07 0.005872786613189483 0.0012315506032928262
7.756872913535493283e-07 0.00651733960488242 0.0012315506032928262
7.635349732832425192e-07 0.007232633896483534 0.0012315506032928262
7.586362043848918407e-07 0.008026433522257174 0.0012315506032928262
7.454521653829325973e-07 0.00890735463861044 0.0012315506032928262
7.374769523227976566e-07 0.009884959046625586 0.0012315506032928262
7.350657567879826153e-07 0.010969857978923836 0.0012315506032928262
7.324926400236675408e-07 0.012173827277396614 0.0012315506032928262
7.323375022919573772e-07 0.013509935211980273 0.0012315506032928262
7.318764075533491569e-07 0.014992684327860457 0.0012315506032928262
7.325827879355756415e-07 0.01663816886076129 0.0012315506032928262
7.338813771680711063e-07 0.018464249428955443 0.0012315506032928262
7.306014191401264636e-07 0.020490746898158472 0.0012315506032928262
7.317645287111796589e-07 0.022739657523579287 0.0012315506032928262
7.321765431081434382e-07 0.02523539170434766 0.0012315506032928262
7.315737956993846565e-07 0.02800503894183631 0.0012315506032928262
7.322502001427154628e-07 0.03107866187782014 0.0012315506032928262
7.327726262324799579e-07 0.03448962260405758 0.0012315506032928262
7.319889357390355384e-07 0.038274944785163134 0.0012315506032928262
7.328139296440504156e-07 0.04247571552536898 0.0012315506032928262
7.324705389334189124e-07 0.047137531341167244 0.0012315506032928262
7.319204441808698847e-07 0.05231099308056263 0.0012315506032928262
7.324549625352824422e-07 0.05805225516094899 0.0012315506032928262
7.320029593876081831e-07 0.06442363508721373 0.0012315506032928262
7.325629525339031353e-07 0.07149428986597581 0.0012315506032928262
7.328686019339281826e-07 0.07934096665797492 0.0012315506032928262
7.330640479931011757e-07 0.08804883581643465 0.0012315506032928262
7.348128057105124228e-07 0.09771241535346502 0.0012315506032928262
7.365045799542894979e-07 0.1084365968689611 0.0012315506032928262
7.377474535647748057e-07 0.12033778407775893 0.0012315506032928262
7.389458767342637502e-07 0.13354515629298988 0.0012315506032928262
7.404308510530629449e-07 0.14820207057988585 0.0012315506032928262
7.420598816658296313e-07 0.16446761779946645 0.0012315506032928262
7.431550331519017804e-07 0.18251834943190443 0.0012315506032928262
7.444815023689100089e-07 0.20255019392306664 0.0012315506032928262
7.458959599296777214e-07 0.22478058335487253 0.0012315506032928262
7.472471105219648065e-07 0.24945081352303167 0.0012315506032928262
7.487776810699600153e-07 0.27682866303920667 0.0012315506032928262
7.502162183335756525e-07 0.3072112998861759 0.0012315506032928262
7.519045227387049988e-07 0.34092850697468147 0.0012315506032928262
7.534741004559866675e-07 0.3783462617131929 0.0012315506032928262
7.553462608055942787e-07 0.419870708444391 0.0012315506032928262
7.572748646510555888e-07 0.4659525668664682 0.0012315506032928262
7.593718317033336764e-07 0.517092024289676 0.0012315506032928262
7.618390672068961635e-07 0.5738441648302398 0.0012315506032928262
7.644049213907049577e-07 0.6368249944718586 0.0012315506032928262
7.672886488244396698e-07 0.7067181273927491 0.0012315506032928262
7.704953320159490795e-07 0.7842822061337682 0.0012315506032928262
7.740665559145614240e-07 0.8703591361485166 0.0012315506032928262
7.779888426202063931e-07 0.9658832241158708 0.0012315506032928262
7.823816739190177536e-07 1.0718913192051276 0.0012315506032928262
7.874161176628316460e-07 1.1895340673703196 0.0012315506032928262
7.930347206657654849e-07 1.3200884008314182 0.0012315506032928262
7.994174606251709229e-07 1.4649713983072863 0.0012315506032928262
8.065548668146582912e-07 1.625755666443795 0.0012315506032928262
8.146036946425279147e-07 1.8041864093920719 0.0012315506032928262
8.237247565089885178e-07 2.0022003718155843 0.0012315506032928262
8.340743737640966538e-07 2.2219468609395236 0.0012315506032928262
8.457952679029470745e-07 2.4658110758226037 0.0012315506032928262
8.590735639438029509e-07 2.736439997074672 0.0012315506032928262
8.741709149232424922e-07 3.0367711180354604 0.0012315506032928262
8.913319596675190715e-07 3.370064329271928 0.0012315506032928262
9.109015915819501598e-07 3.739937302478798 0.0012315506032928262
9.332343138557911367e-07 4.150404757850477 0.0012315506032928262
9.587253565056139754e-07 4.605922041145108 0.0012315506032928262
9.879004597355654985e-07 5.1114334834401705 0.0012315506032928262
1.021331028593121452e-06 5.672426068491977 0.0012315506032928262
1.059706313963819650e-06 6.294988990221888 0.0012315506032928262
1.103851443203665335e-06 6.985879746785249 0.0012315506032928262
1.154715494377976613e-06 7.752597488629465 0.0012315506032928262
1.213444622190317480e-06 8.60346441668451 0.0012315506032928262
1.281469339828432723e-06 9.547716114208066 0.0012315506032928262
1.360319532049167977e-06 10.59560179277617 0.0012315506032928262
1.452358858006554662e-06 11.758495540521581 0.0012315506032928262
1.560636741499102214e-06 13.049019780144016 0.0012315506032928262
1.686933620648291576e-06 14.481182276745331 0.0012315506032928262
1.834529279903750044e-06 16.070528182616385 0.0012315506032928262
2.007299751177885685e-06 17.834308769319094 0.0012315506032928262
2.209887302307710663e-06 19.791668678535572 0.0012315506032928262
2.447788837312468066e-06 21.96385372416547 0.0012315506032928262
2.727577761292390321e-06 24.37444150122222 0.0012315506032928262
3.057017245239366745e-06 27.04959730463137 0.0012315506032928262
3.445165443211680910e-06 30.01835813575592 0.0012315506032928262
3.903231430811582122e-06 33.31294787934677 0.0012315506032928262
4.443992972629093546e-06 36.96912707195032 0.0012315506032928262
5.082591442234376904e-06 41.0265810582719 0.0012315506032928262
5.836892963201237199e-06 45.52935074866948 0.0012315506032928262
6.727726851067065605e-06 50.526310653356795 0.0012315506032928262
7.779416897008058031e-06 56.07169938205458 0.0012315506032928262
9.020117730320053925e-06 62.22570836730231 0.0012315506032928262
1.048234829741145278e-05 69.0551352016233 0.0012315506032928262
1.220334842681814047e-05 76.63410868007462 0.0012315506032928262
1.422555843528456485e-05 85.04489341802686 0.0012315506032928262
1.659688437578206725e-05 94.37878277775391 0.0012315506032928262
1.937097941816813540e-05 104.73708979594508 0.0012315506032928262
2.260731396792579420e-05 116.23224686798542 0.0012315506032928262
2.637106218816369872e-05 128.9890261253308 0.0012315506032928262
3.073271564848011577e-05 143.14589375234786 0.0012315506032928262
3.576737120887921905e-05 158.85651294280527 0.0012315506032928262
4.155364968889426304e-05 176.2914118095948 0.0012315506032928262
4.817218772878573542e-05 195.63983435170647 0.0012315506032928262
5.570352408010943376e-05 217.11179456945052 0.0012315506032928262
6.422572323488828100e-05 240.9403560239527 0.0012315506032928262
7.381131201228227797e-05 267.38416158399497 0.0012315506032928262
8.452386222357983689e-05 296.73024081888724 0.0012315506032928262
9.641433583940372002e-05 329.2971255097155 0.0012315506032928262
1.095172738752299104e-04 365.43830709572546 0.0012315506032928262
1.238468758014742502e-04 405.54607358408276 0.0012315506032928262
1.393936420760348354e-04 450.05576757004974 0.0012315506032928262
1.561213917881531133e-04 499.450511585514 0.0012315506032928262
1.739653419732234668e-04 554.2664520663108 0.0012315506032928262
1.928311577645051790e-04 615.0985788580505 0.0012315506032928262
2.125954097210959925e-04 682.6071834272393 0.0012315506032928262
2.331075851432290122e-04 757.525025877192 0.0012315506032928262
2.541934526736819018e-04 840.6652885618333 0.0012315506032928262
2.756599438834282699e-04 932.9304026284696 0.0012315506032928262
2.973012261934737058e-04 1035.3218432956637 0.0012315506032928262
3.189055542426240419e-04 1148.9510001873086 0.0012315506032928262
3.402627089857616764e-04 1275.051240713013 0.0012315506032928262
3.611710729433075646e-04 1414.991297434576 0.0012315506032928262
3.814444975500266670e-04 1570.2901247293776 0.0012315506032928262
4.009178753152674627e-04 1742.6333860096508 0.0012315506032928262
4.194513070059516864e-04 1933.891750455232 0.0012315506032928262
4.369324521504241001e-04 2146.141197858406 0.0012315506032928262
4.532771670526473539e-04 2381.6855519761607 0.0012315506032928262
4.684283871526105430e-04 2643.0814869741084 0.0012315506032928262
4.823532828527785066e-04 2933.1662783900483 0.0012315506032928262
4.950395851502912463e-04 3255.0885998350564 0.0012315506032928262
5.064913294268853739e-04 3612.3426997094302 0.0012315506032928262
5.167243958656112142e-04 4008.8063288984645 0.0012315506032928262
5.257629573299048417e-04 4448.782831127585 0.0012315506032928262
5.336360081217116210e-04 4937.047852839004 0.0012315506032928262
5.403752523005493245e-04 5478.901179593945 0.0012315506032928262
5.460130953243188916e-04 6080.224261649427 0.0012315506032928262
5.505809744209992423e-04 6747.5440531107 0.0012315506032928262
5.541086510628672347e-04 7488.10385759003 0.0012315506032928262
5.566219050517404567e-04 8309.941949353404 0.0012315506032928262
5.581412822178493044e-04 9221.97882333434 0.0012315506032928262
5.586804195498826665e-04 10234.114021054527 0.0012315506032928262
5.582442972824153225e-04 11357.333583431051 0.0012315506032928262
5.568292064203709266e-04 12603.829296797274 0.0012315506032928262
5.544207390677780272e-04 13987.131026472387 0.0012315506032928262
5.509945097376162289e-04 15522.25357427048 0.0012315506032928262
5.465179407478121688e-04 17225.859653987874 0.0012315506032928262
5.409497442238303359e-04 19116.440753857038 0.0012315506032928262
5.342435281755540753e-04 21214.51784910632 0.0012315506032928262
5.263492897833371492e-04 23542.864143224204 0.0012315506032928262
5.172152344082765491e-04 26126.752255633317 0.0012315506032928262
5.067899032914081458e-04 28994.22853882881 0.0012315506032928262
4.950244108693933540e-04 32176.417502507353 0.0012315506032928262
4.818719118591703468e-04 35707.859649004626 0.0012315506032928262
4.672877994220325185e-04 39626.88638701478 0.0012315506032928262
4.512309931634283979e-04 43976.036093027215 0.0012315506032928262
4.369576571819117246e-04 48802.515836544335 0.0012315506032928262
4.397022463789026711e-04 54158.71378079476 0.0012315506032928262
4.646427603495935908e-04 60102.76782070388 0.0012315506032928262
5.119042030804983644e-04 66699.19663030129 0.0012315506032928262
5.844965893942361034e-04 74019.59996915652 0.0012315506032928262
6.897953902955786167e-04 82143.43584919439 0.0012315506032928262
8.280669410179870805e-04 91158.88299750836 0.0012315506032928262
1.008022609396821111e-03 101163.7979766207 0.0012315506032928262
1.233134736364876289e-03 112266.77735108159 0.0012315506032928262
1.502825115523068926e-03 124588.33642950082 0.0012315506032928262
1.820122068570318450e-03 138262.2173764659 0.0012315506032928262
2.190606272552777112e-03 153436.84089300132 0.0012315506032928262
2.619899690279444901e-03 170276.91722258978 0.0012315506032928262
3.133052363948860084e-03 188965.23396912115 0.0012315506032928262
3.760323095741088546e-03 209704.64013232305 0.0012315506032928262
4.469525440825530826e-03 232720.2478960412 0.0012315506032928262
5.265751145451550916e-03 258261.87606826748 0.0012315506032928262
6.153286808558270683e-03 286606.7616948256 0.0012315506032928262
7.135310012730684305e-03 318062.5692794119 0.0012315506032928262
8.213842866254305111e-03 352970.73027306574 0.0012315506032928262
9.389311936217090843e-03 391710.1490809261 0.0012315506032928262
1.066056612927402877e-02 434701.3158125035 0.0012315506032928262
1.202474351736738251e-02 482410.8704165374 0.0012315506032928262
1.347711594366517857e-02 535356.6677410719 0.0012315506032928262
1.501101009738845665e-02 594113.3984965039 0.0012315506032928262
1.661815946134603816e-02 659318.8271333541 0.0012315506032928262
1.828834215125611090e-02 731680.7143427207 0.0012315506032928262
2.000962019854399254e-02 811984.4993184009 0.0012315506032928262
2.176957063248503160e-02 901101.8251665037 0.0012315506032928262
2.355376736330294304e-02 1000000.0 0.0012315506032928262
1.032006652388431541e-06 0.001 0.001366716356462006
1.016321148834504873e-06 0.0011097524964120721 0.001366716356462006
1.006953161583252785e-06 0.0012315506032928262 0.001366716356462006
9.971531823337150536e-07 0.001366716356462006 0.001366716356462006
9.790162589674778223e-07 0.0015167168884709225 0.001366716356462006
9.659836617561237239e-07 0.0016831803533309566 0.001366716356462006
9.653038524603701278e-07 0.0018679135990207828 0.001366716356462006
9.547014709132283383e-07 0.002072921779595372 0.001366716356462006
9.259033210238603647e-07 0.002300430119772917 0.001366716356462006
9.122756569219394907e-07 0.0025529080682395165 0.001366716356462006
9.007303459107545745e-07 0.002833096101839324 0.001366716356462006
8.809022447998093722e-07 0.0031440354715915 0.001366716356462006
8.615473780771701543e-07 0.0034891012134067737 0.001366716356462006
8.499415285699665479e-07 0.003872038781812557 0.001366716356462006
8.337829598867344196e-07 0.004297004704320844 0.001366716356462006
8.197233630019422539e-07 0.004768611697714469 0.001366716356462006
8.083132977573535576e-07 0.005291978735958442 0.001366716356462006
7.994752000534475289e-07 0.005872786613189483 0.001366716356462006
7.901163056487640547e-07 0.00651733960488242 0.001366716356462006
7.851428911181176393e-07 0.007232633896483534 0.001366716356462006
7.849807324053585097e-07 0.008026433522257174 0.001366716356462006
7.723238262441442555e-07 0.00890735463861044 0.001366716356462006
7.679054766368815841e-07 0.009884959046625586 0.001366716356462006
7.690673499247370061e-07 0.010969857978923836 0.001366716356462006
7.753107161442549275e-07 0.012173827277396614 0.001366716356462006
7.772713854824707270e-07 0.013509935211980273 0.001366716356462006
7.794884028389606974e-07 0.014992684327860457 0.001366716356462006
7.804011245249639431e-07 0.01663816886076129 0.001366716356462006
7.860128522762225308e-07 0.018464249428955443 0.001366716356462006
7.878890216083648892e-07 0.020490746898158472 0.001366716356462006
7.860546739090992716e-07 0.022739657523579287 0.001366716356462006
7.915440677821914521e-07 0.02523539170434766 0.001366716356462006
7.909424121848388168e-07 0.02800503894183631 0.001366716356462006
7.941101786980340472e-07 0.03107866187782014 0.001366716356462006
7.963024242558004646e-07 0.03448962260405758 0.001366716356462006
7.973226511191456429e-07 0.038274944785163134 0.001366716356462006
7.986707205561174256e-07 0.04247571552536898 0.001366716356462006
7.997631405399877037e-07 0.047137531341167244 0.001366716356462006
8.007807871523363318e-07 0.05231099308056263 0.001366716356462006
8.015715499301409657e-07 0.05805225516094899 0.001366716356462006
8.030589171149085240e-07 0.06442363508721373 0.001366716356462006
8.046612732711537942e-07 0.07149428986597581 0.001366716356462006
8.057102352513063492e-07 0.07934096665797492 0.001366716356462006
8.086142833526469322e-07 0.08804883581643465 0.001366716356462006
8.105510392498261994e-07 0.09771241535346502 0.001366716356462006
8.127643676863196612e-07 0.1084365968689611 0.001366716356462006
8.146856587592137065e-07 0.12033778407775893 0.001366716356462006
8.165059726048892003e-07 0.13354515629298988 0.001366716356462006
8.183570340353106509e-07 0.14820207057988585 0.001366716356462006
8.205017914731843220e-07 0.16446761779946645 0.001366716356462006
8.221084807981264158e-07 0.18251834943190443 0.001366716356462006
8.238388190576166118e-07 0.20255019392306664 0.001366716356462006
8.255022332226956828e-07 0.22478058335487253 0.001366716356462006
8.273578529442445977e-07 0.24945081352303167 0.001366716356462006
8.289808824152560219e-07 0.27682866303920667 0.001366716356462006
8.307480113182499012e-07 0.3072112998861759 0.001366716356462006
8.328763058029228802e-07 0.34092850697468147 0.001366716356462006
8.348620920952365377e-07 0.3783462617131929 0.001366716356462006
8.369536714754741785e-07 0.419870708444391 0.001366716356462006
8.392164795593082488e-07 0.4659525668664682 0.001366716356462006
8.417465987554708803e-07 0.517092024289676 0.001366716356462006
8.444313337141648873e-07 0.5738441648302398 0.001366716356462006
8.474241559691574015e-07 0.6368249944718586 0.001366716356462006
8.506777284435312882e-07 0.7067181273927491 0.001366716356462006
8.542723046374823222e-07 0.7842822061337682 0.001366716356462006
8.583183896579251175e-07 0.8703591361485166 0.001366716356462006
8.627668287403400126e-07 0.9658832241158708 0.001366716356462006
8.677692855340427800e-07 1.0718913192051276 0.001366716356462006
8.733778328688045791e-07 1.1895340673703196 0.001366716356462006
8.796132457491288477e-07 1.3200884008314182 0.001366716356462006
8.866929177656295351e-07 1.4649713983072863 0.001366716356462006
8.946524165436630778e-07 1.625755666443795 0.001366716356462006
9.036259945352442214e-07 1.8041864093920719 0.001366716356462006
9.137697556349178123e-07 2.0022003718155843 0.001366716356462006
9.252709775459061932e-07 2.2219468609395236 0.001366716356462006
9.382894478589348442e-07 2.4658110758226037 0.001366716356462006
9.530419705095738717e-07 2.736439997074672 0.001366716356462006
9.698137768503946219e-07 3.0367711180354604 0.001366716356462006
9.889073171437501078e-07 3.370064329271928 0.001366716356462006
1.010631144950071341e-06 3.739937302478798 0.001366716356462006
1.035414123574285750e-06 4.150404757850477 0.001366716356462006
1.063685705948203623e-06 4.605922041145108 0.001366716356462006
1.096077112042832085e-06 5.1114334834401705 0.001366716356462006
1.133189006325515760e-06 5.672426068491977 0.001366716356462006
1.175799157295201828e-06 6.294988990221888 0.001366716356462006
1.224784456366360653e-06 6.985879746785249 0.001366716356462006
1.281241107351930803e-06 7.752597488629465 0.001366716356462006
1.346447880752108270e-06 8.60346441668451 0.001366716356462006
1.421953311708769474e-06 9.547716114208066 0.001366716356462006
1.509472326276393730e-06 10.59560179277617 0.001366716356462006
1.611597987525438210e-06 11.758495540521581 0.001366716356462006
1.731749906689585254e-06 13.049019780144016 0.001366716356462006
1.871914520727691057e-06 14.481182276745331 0.001366716356462006
2.035666861161163912e-06 16.070528182616385 0.001366716356462006
2.227397130408929314e-06 17.834308769319094 0.001366716356462006
2.452199552108843804e-06 19.791668678535572 0.001366716356462006
2.716190611287368492e-06 21.96385372416547 0.001366716356462006
3.026654120046735655e-06 24.37444150122222 0.001366716356462006
3.392215993233240469e-06 27.04959730463137 0.001366716356462006
3.822927857746751872e-06 30.01835813575592 0.001366716356462006
4.331255129167979028e-06 33.31294787934677 0.001366716356462006
4.931305134227973731e-06 36.96912707195032 0.001366716356462006
5.639956092191423270e-06 41.0265810582719 0.001366716356462006
6.476971541688365875e-06 45.52935074866948 0.001366716356462006
7.465509378597863659e-06 50.526310653356795 0.001366716356462006
8.632526458932830593e-06 56.07169938205458 0.001366716356462006
1.000930137235071350e-05 62.22570836730231 0.001366716356462006
1.163188977697444167e-05 69.0551352016233 0.001366716356462006
1.354164403286079695e-05 76.63410868007462 0.001366716356462006
1.578565206590617912e-05 85.04489341802686 0.001366716356462006
1.841705562893122019e-05 94.37878277775391 0.001366716356462006
2.149542862929776219e-05 104.73708979594508 0.001366716356462006
2.508671455517204451e-05 116.23224686798542 0.001366716356462006
2.926329442774217032e-05 128.9890261253308 0.001366716356462006
3.410334484583579453e-05 143.14589375234786 0.001366716356462006
3.969023688151814547e-05 158.85651294280527 0.001366716356462006
4.611121565860486514e-05 176.2914118095948 0.001366716356462006
5.345574184267199743e-05 195.63983435170647 0.001366716356462006
6.181321532198971616e-05 217.11179456945052 0.001366716356462006
7.127025948499191130e-05 240.9403560239527 0.001366716356462006
8.190733411163896342e-05 267.38416158399497 0.001366716356462006
9.379503543313711593e-05 296.73024081888724 0.001366716356462006
1.069899247246066634e-04 329.2971255097155 0.001366716356462006
1.215302803721680111e-04 365.43830709572546 0.001366716356462006
1.374319138319688967e-04 405.54607358408276 0.001366716356462006
1.546842724062015030e-04 450.05576757004974 0.001366716356462006
1.732472149495524233e-04 499.450511585514 0.001366716356462006
1.930488682777820291e-04 554.2664520663108 0.001366716356462006
2.139845164274960796e-04 615.0985788580505 0.001366716356462006
2.359172389911944404e-04 682.6071834272393 0.001366716356462006
2.586799859669798758e-04 757.525025877192 0.001366716356462006
2.820794081654052501e-04 840.6652885618333 0.001366716356462006
3.059012813393982544e-04 932.9304026284696 0.001366716356462006
3.299171474602281026e-04 1035.3218432956637 0.001366716356462006
3.538920944625700013e-04 1148.9510001873086 0.001366716356462006
3.775927181933526073e-04 1275.051240713013 0.001366716356462006
4.007953642433593924e-04 1414.991297434576 0.001366716356462006
4.232934362102953570e-04 1570.2901247293776 0.001366716356462006
4.449036620961310871e-04 1742.6333860096508 0.001366716356462006
4.654708052037602223e-04 1933.891750455232 0.001366716356462006
4.848701694619446238e-04 2146.141197858406 0.001366716356462006
5.030084808636960765e-04 2381.6855519761607 0.001366716356462006
5.198222392696727305e-04 2643.0814869741084 0.001366716356462006
5.352750711490566853e-04 2933.1662783900483 0.001366716356462006
5.493533533953367945e-04 3255.0885998350564 0.001366716356462006
5.620615222970365508e-04 3612.3426997094302 0.001366716356462006
5.734172380317168437e-04 4008.8063288984645 0.001366716356462006
5.834472822145462872e-04 4448.782831127585 0.001366716356462006
5.921838654964502570e-04 4937.047852839004 0.001366716356462006
5.996621490868419852e-04 5478.901179593945 0.001366716356462006
6.059180002352474717e-04 6080.224261649427 0.001366716356462006
6.109865174254384274e-04 6747.5440531107 0.001366716356462006
6.149004903383485220e-04 7488.10385759003 0.001366716356462006
6.176886716919476397e-04 8309.941949353404 0.001366716356462006
6.193736773950970402e-04 9221.97882333434 0.001366716356462006
6.199708897284028934e-04 10234.114021054527 0.001366716356462006
6.194856796447393817e-04 11357.333583431051 0.001366716356462006
6.179139738584203288e-04 12603.829296797274 0.001366716356462006
6.152398050619029479e-04 13987.131026472387 0.001366716356462006
6.114363416854030940e-04 15522.25357427048 0.001366716356462006
6.064668673663719265e-04 17225.859653987874 0.001366716356462006
6.002862055407082653e-04 19116.440753857038 0.001366716356462006
5.928425108645995383e-04 21214.51784910632 0.001366716356462006
5.840804686980976450e-04 23542.864143224204 0.001366716356462006
5.739426113699850479e-04 26126.752255633317 0.001366716356462006
5.623721091611227430e-04 28994.22853882881 0.001366716356462006
5.493146435173877802e-04 32176.417502507353 0.001366716356462006
5.347182802692965935e-04 35707.859649004626 0.001366716356462006
5.185344095061430450e-04 39626.88638701478 0.001366716356462006
5.007155333910575518e-04 43976.036093027215 0.001366716356462006
4.848575686694035010e-04 48802.515836544335 0.001366716356462006
4.878502429621532849e-04 54158.71378079476 0.001366716356462006
5.154488385374412542e-04 60102.76782070388 0.001366716356462006
5.678005002428878354e-04 66699.19663030129 0.001366716356462006
6.482131375819714459e-04 74019.59996915652 0.001366716356462006
7.649095095473367563e-04 82143.43584919439 0.001366716356462006
9.181111190308252276e-04 91158.88299750836 0.001366716356462006
1.117505894016254664e-03 101163.7979766207 0.001366716356462006
1.366941174470409680e-03 112266.77735108159 0.001366716356462006
1.665752662517699717e-03 124588.33642950082 0.001366716356462006
2.017258313321587063e-03 138262.2173764659 0.001366716356462006
2.427616211346133365e-03 153436.84089300132 0.001366716356462006
2.903045372406395149e-03 170276.91722258978 0.001366716356462006
3.470865194501114061e-03 188965.23396912115 0.001366716356462006
4.165284714394431632e-03 209704.64013232305 0.001366716356462006
4.950238075891400837e-03 232720.2478960412 0.001366716356462006
5.831310028292683439e-03 258261.87606826748 0.001366716356462006
6.813118311451970069e-03 286606.7616948256 0.001366716356462006
7.899140387361100468e-03 318062.5692794119 0.001366716356462006
9.091446670901325369e-03 352970.73027306574 0.001366716356462006
1.039046396659900652e-02 391710.1490809261 0.001366716356462006
1.179478811766863228e-02 434701.3158125035 0.001366716356462006
1.330101208924762239e-02 482410.8704165374 0.001366716356462006
1.490374111090586595e-02 535356.6677410719 0.001366716356462006
1.659560593360746850e-02 594113.3984965039 0.001366716356462006
1.836702096748132548e-02 659318.8271333541 0.001366716356462006
2.020653178685509477e-02 731680.7143427207 0.001366716356462006
2.210109007238426904e-02 811984.4993184009 0.001366716356462006
2.403618381794965508e-02 901101.8251665037 0.001366716356462006
2.599580697258170245e-02 1000000.0 0.001366716356462006
9.582180466197655564e-07 0.001 0.0015167168884709225
9.431867436496918544e-07 0.0011097524964120721 0.0015167168884709225
9.363067219936669118e-07 0.0012315506032928262 0.0015167168884709225
9.297328882085411481e-07 0.001366716356462006 0.0015167168884709225
9.276018463605987016e-07 0.0015167168884709225 0.0015167168884709225
9.168169252102232436e-07 0.0016831803533309566 0.0015167168884709225
9.082319352805881923e-07 0.0018679135990207828 0.0015167168884709225
8.941874632822158110e-07 0.002072921779595372 0.0015167168884709225
8.837557952252277151e-07 0.002300430119772917 0.0015167168884709225
8.723349859291633340e-07 0.0025529080682395165 0.0015167168884709225
8.678608735119219714e-07 0.002833096101839324 0.0015167168884709225
8.552535073961781691e-07 0.0031440354715915 0.0015167168884709225
8.419940795127219181e-07 0.0034891012134067737 0.0015167168884709225
8.328661114375503211e-07 0.003872038781812557 0.0015167168884709225
8.213906524937151310e-07 0.004297004704320844 0.0015167168884709225
8.147806371099785217e-07 0.004768611697714469 0.0015167168884709225
8.103682692067805324e-07 0.005291978735958442 0.0015167168884709225
8.018657963921877057e-07 0.005872786613189483 0.0015167168884709225
7.980766774211493604e-07 0.00651733960488242 0.0015167168884709225
7.962110155979002650e-07 0.007232633896483534 0.0015167168884709225
7.971318254480366955e-07 0.008026433522257174 0.0015167168884709225
7.960376355942900918e-07 0.00890735463861044 0.0015167168884709225
8.053911090357324955e-07 0.009884959046625586 0.0015167168884709225
8.151711700627599223e-07 0.010969857978923836 0.0015167168884709225
8.180158128113261845e-07 0.012173827277396614 0.0015167168884709225
8.231627684412346586e-07 0.013509935211980273 0.0015167168884709225
8.300718937714490263e-07 0.014992684327860457 0.0015167168884709225
8.348288645852818997e-07 0.01663816886076129 0.0015167168884709225
8.412331894373100845e-07 0.018464249428955443 0.0015167168884709225
8.470785161085847557e-07 0.020490746898158472 0.0015167168884709225
8.503942268066369507e-07 0.022739657523579287 0.0015167168884709225
8.545439130789927913e-07 0.02523539170434766 0.0015167168884709225
8.589242234694502603e-07 0.02800503894183631 0.0015167168884709225
8.611898628774199100e-07 0.03107866187782014 0.0015167168884709225
8.639030935575115768e-07 0.03448962260405758 0.0015167168884709225
8.683975436534014288e-07 0.038274944785163134 0.0015167168884709225
8.716447395976398988e-07 0.04247571552536898 0.0015167168884709225
8.728276343236798845e-07 0.047137531341167244 0.0015167168884709225
8.761174038980723888e-07 0.05231099308056263 0.0015167168884709225
8.790930378061795136e-07 0.05805225516094899 0.0015167168884709225
8.813051439985788464e-07 0.06442363508721373 0.0015167168884709225
8.840318986391025699e-07 0.07149428986597581 0.0015167168884709225
8.871504802204515416e-07 0.07934096665797492 0.0015167168884709225
8.910012260570077772e-07 0.08804883581643465 0.0015167168884709225
8.935946196709993538e-07 0.09771241535346502 0.0015167168884709225
8.965517912368781136e-07 0.1084365968689611 0.0015167168884709225
8.993682977604569709e-07 0.12033778407775893 0.0015167168884709225
9.018599119554087467e-07 0.13354515629298988 0.0015167168884709225
9.044565713671771254e-07 0.14820207057988585 0.0015167168884709225
9.067846510809789515e-07 0.16446761779946645 0.0015167168884709225
9.089656562330677172e-07 0.18251834943190443 0.0015167168884709225
9.112983167776234612e-07 0.20255019392306664 0.0015167168884709225
9.134736064228897664e-07 0.22478058335487253 0.0015167168884709225
9.156044775703170317e-07 0.24945081352303167 0.0015167168884709225
9.178515651914217062e-07 0.27682866303920667 0.0015167168884709225
9.201105058768539901e-07 0.3072112998861759 0.0015167168884709225
9.222967933247228456e-07 0.34092850697468147 0.0015167168884709225
9.247763475955847417e-07 0.3783462617131929 0.0015167168884709225
9.273122781288663898e-07 0.419870708444391 0.0015167168884709225
9.300684782827287989e-07 0.4659525668664682 0.0015167168884709225
9.329513354382928293e-07 0.517092024289676 0.0015167168884709225
9.360628105773739813e-07 0.5738441648302398 0.0015167168884709225
9.394053854677323417e-07 0.6368249944718586 0.0015167168884709225
9.430690100059731131e-07 0.7067181273927491 0.0015167168884709225
9.472209417661090670e-07 0.7842822061337682 0.0015167168884709225
9.516912146828561812e-07 0.8703591361485166 0.0015167168884709225
9.567587790071880972e-07 0.9658832241158708 0.0015167168884709225
9.623523008894467093e-07 1.0718913192051276 0.0015167168884709225
9.685851619360645695e-07 1.1895340673703196 0.0015167168884709225
9.755923444074855237e-07 1.3200884008314182 0.0015167168884709225
9.834424250070905450e-07 1.4649713983072863 0.0015167168884709225
9.923562167480971812e-07 1.625755666443795 0.0015167168884709225
1.002370659062132305e-06 1.8041864093920719 0.0015167168884709225
1.013626310804514924e-06 2.0022003718155843 0.0015167168884709225
1.026464996514283372e-06 2.2219468609395236 0.0015167168884709225
1.040888735626709052e-06 2.4658110758226037 0.0015167168884709225
1.057327517800254280e-06 2.736439997074672 0.0015167168884709225
1.075938506278124186e-06 3.0367711180354604 0.0015167168884709225
1.097124607481936392e-06 3.370064329271928 0.0015167168884709225
1.121264077171093233e-06 3.739937302478798 0.0015167168884709225
1.148766230535390063e-06 4.150404757850477 0.0015167168884709225
1.180182099595566773e-06 4.605922041145108 0.0015167168884709225
1.216106317844130413e-06 5.1114334834401705 0.0015167168884709225
1.257298406802417979e-06 5.672426068491977 0.0015167168884709225
1.304591905858234468e-06 6.294988990221888 0.0015167168884709225
1.358941571303728173e-06 6.985879746785249 0.0015167168884709225
1.421647325333217586e-06 7.752597488629465 0.0015167168884709225
1.494052974566069475e-06 8.60346441668451 0.0015167168884709225
1.577845441778652126e-06 9.547716114208066 0.0015167168884709225
1.674941818018515418e-06 10.59560179277617 0.0015167168884709225
1.788278881637207256e-06 11.758495540521581 0.0015167168884709225
1.921601670836781597e-06 13.049019780144016 0.0015167168884709225
2.077124314133091626e-06 14.481182276745331 0.0015167168884709225
2.258861178682832729e-06 16.070528182616385 0.0015167168884709225
2.471600638378146174e-06 17.834308769319094 0.0015167168884709225
2.721034929591431273e-06 19.791668678535572 0.0015167168884709225
3.013972724709597633e-06 21.96385372416547 0.0015167168884709225
3.358487158839700937e-06 24.37444150122222 0.0015167168884709225
3.764139458972933252e-06 27.04959730463137 0.0015167168884709225
4.242109890704217784e-06 30.01835813575592 0.0015167168884709225
4.806138616205511293e-06 33.31294787934677 0.0015167168884709225
5.472005615118405905e-06 36.96912707195032 0.0015167168884709225
6.258356217134395303e-06 41.0265810582719 0.0015167168884709225
7.187162183953614383e-06 45.52935074866948 0.0015167168884709225
8.284094650624303821e-06 50.526310653356795 0.0015167168884709225
9.579094453191966044e-06 56.07169938205458 0.0015167168884709225
1.110685364655377246e-05 62.22570836730231 0.0015167168884709225
1.290738231592550863e-05 69.0551352016233 0.0015167168884709225
1.502658991581982137e-05 76.63410868007462 0.0015167168884709225
1.751667874074530249e-05 85.04489341802686 0.0015167168884709225
2.043669362397665417e-05 94.37878277775391 0.0015167168884709225
2.385265646438808251e-05 104.73708979594508 0.0015167168884709225
2.783782563739359189e-05 116.23224686798542 0.0015167168884709225
3.247246014046909298e-05 128.9890261253308 0.0015167168884709225
3.784337144063349659e-05 143.14589375234786 0.0015167168884709225
4.404304354222274992e-05 158.85651294280527 0.0015167168884709225
5.116828003815775139e-05 176.2914118095948 0.0015167168884709225
5.931838132304085535e-05 195.63983435170647 0.0015167168884709225
6.859254420201397453e-05 217.11179456945052 0.0015167168884709225
7.908692280681556221e-05 240.9403560239527 0.0015167168884709225
9.089079152189173661e-05 267.38416158399497 0.0015167168884709225
1.040824764617467087e-04 296.73024081888724 0.0015167168884709225
1.187247828657192423e-04 329.2971255097155 0.0015167168884709225
1.348601803627641862e-04 365.43830709572546 0.0015167168884709225
1.525062184195831265e-04 405.54607358408276 0.0015167168884709225
1.716511808749031766e-04 450.05576757004974 0.0015167168884709225
1.922505872066496624e-04 499.450511585514 0.0015167168884709225
2.142246249604620441e-04 554.2664520663108 0.0015167168884709225
2.374571137798887498e-04 615.0985788580505 0.0015167168884709225
2.617961392703003283e-04 682.6071834272393 0.0015167168884709225
2.870563009246947196e-04 757.525025877192 0.0015167168884709225
3.130230587244142216e-04 840.6652885618333 0.0015167168884709225
3.394586447461084462e-04 932.9304026284696 0.0015167168884709225
3.661096129980393062e-04 1035.3218432956637 0.0015167168884709225
3.927151709212306431e-04 1148.9510001873086 0.0015167168884709225
4.190163843075560756e-04 1275.051240713013 0.0015167168884709225
4.447649945962961634e-04 1414.991297434576 0.0015167168884709225
4.697317633795229847e-04 1570.2901247293776 0.0015167168884709225
4.937133077218999440e-04 1742.6333860096508 0.0015167168884709225
5.165372967807304889e-04 1933.891750455232 0.0015167168884709225
5.380654025101752613e-04 2146.141197858406 0.0015167168884709225
5.581939572627583326e-04 2381.6855519761607 0.0015167168884709225
5.768526334267027851e-04 2643.0814869741084 0.0015167168884709225
5.940010622384540081e-04 2933.1662783900483 0.0015167168884709225
6.096240244140944606e-04 3255.0885998350564 0.0015167168884709225
6.237264135595682211e-04 3612.3426997094302 0.0015167168884709225
6.363278625512137302e-04 4008.8063288984645 0.0015167168884709225
6.474580956242004595e-04 4448.782831127585 0.0015167168884709225
6.571528373824088963e-04 4937.047852839004 0.0015167168884709225
6.654511263411408461e-04 5478.901179593945 0.0015167168884709225
6.723927163739987049e-04 6080.224261649427 0.0015167168884709225
6.780165747466333510e-04 6747.5440531107 0.0015167168884709225
6.823589619531707532e-04 7488.10385759003 0.0015167168884709225
6.854520083620036040e-04 8309.941949353404 0.0015167168884709225
6.873207457353779082e-04 9221.97882333434 0.0015167168884709225
6.879821323826247875e-04 10234.114021054527 0.0015167168884709225
6.874422827662914157e-04 11357.333583431051 0.0015167168884709225
6.856964453788690550e-04 12603.829296797274 0.0015167168884709225
6.827270710431660849e-04 13987.131026472387 0.0015167168884709225
6.785044577277154522e-04 15522.25357427048 0.0015167168884709225
6.729878111578159374e-04 17225.859653987874 0.0015167168884709225
6.661269635878842464e-04 19116.440753857038 0.0015167168884709225
6.578646639763735321e-04 21214.51784910632 0.0015167168884709225
6.481393016394983685e-04 23542.864143224204 0.0015167168884709225
6.368873577954762329e-04 26126.752255633317 0.0015167168884709225
6.240456843296713187e-04 28994.22853882881 0.0015167168884709225
6.095544036348602345e-04 32176.417502507353 0.0015167168884709225
5.933556619465219558e-04 35707.859649004626 0.0015167168884709225
5.753956058466418730e-04 39626.88638701478 0.0015167168884709225
5.556223632848116033e-04 43976.036093027215 0.0015167168884709225
5.379991493603970398e-04 48802.515836544335 0.0015167168884709225
5.412551625551787707e-04 54158.71378079476 0.0015167168884709225
5.717882345568380854e-04 60102.76782070388 0.0015167168884709225
6.297665356292339199e-04 66699.19663030129 0.0015167168884709225
7.188241526108801651e-04 74019.59996915652 0.0015167168884709225
8.481289574408661406e-04 82143.43584919439 0.0015167168884709225
1.017847209229085989e-03 91158.88299750836 0.0015167168884709225
1.238742532637587173e-03 101163.7979766207 0.0015167168884709225
1.515077755568618179e-03 112266.77735108159 0.0015167168884709225
1.846093372495082778e-03 124588.33642950082 0.0015167168884709225
2.235419821886565090e-03 138262.2173764659 0.0015167168884709225
2.689862379651722715e-03 153436.84089300132 0.0015167168884709225
3.216255221841380230e-03 170276.91722258978 0.0015167168884709225
3.844354770800023982e-03 188965.23396912115 0.0015167168884709225
4.612924443622921401e-03 209704.64013232305 0.0015167168884709225
5.481487826637259676e-03 232720.2478960412 0.0015167168884709225
6.456085930674407627e-03 258261.87606826748 0.0015167168884709225
7.541834312718895782e-03 286606.7616948256 0.0015167168884709225
8.742405336515922734e-03 318062.5692794119 0.0015167168884709225
1.005999223581507604e-02 352970.73027306574 0.0015167168884709225
1.149486078057839790e-02 391710.1490809261 0.0015167168884709225
1.304531718875326200e-02 434701.3158125035 0.0015167168884709225
1.470750052421958623e-02 482410.8704165374 0.0015167168884709225
1.647516857468869431e-02 535356.6677410719 0.0015167168884709225
1.833990969567522722e-02 594113.3984965039 0.0015167168884709225
2.029090174364193283e-02 659318.8271333541 0.0015167168884709225
2.231541118390372586e-02 731680.7143427207 0.0015167168884709225
2.439856844815472062e-02 811984.4993184009 0.0015167168884709225
2.652429012612036660e-02 901101.8251665037 0.0015167168884709225
2.867442546827977945e-02 1000000.0 0.0015167168884709225
8.795765734922549458e-07 0.001 0.0016831803533309566
8.859035692924082551e-07 0.0011097524964120721 0.0016831803533309566
8.790748813243602759e-07 0.0012315506032928262 0.0016831803533309566
8.754774464836876311e-07 0.001366716356462006 0.0016831803533309566
8.762958538258370827e-07 0.0015167168884709225 0.0016831803533309566
8.620896427419840111e-07 0.0016831803533309566 0.0016831803533309566
8.609320420330106371e-07 0.0018679135990207828 0.0016831803533309566
8.594395862851579882e-07 0.002072921779595372 0.0016831803533309566
8.520465331465037513e-07 0.002300430119772917 0.0016831803533309566
8.409463861021055757e-07 0.0025529080682395165 0.0016831803533309566
8.300446725664001787e-07 0.002833096101839324 0.0016831803533309566
8.291376950116625599e-07 0.0031440354715915 0.0016831803533309566
8.255310086098822623e-07 0.0034891012134067737 0.0016831803533309566
8.153772464048831270e-07 0.003872038781812557 0.0016831803533309566
8.090118978126046201e-07 0.004297004704320844 0.0016831803533309566
8.101653726536770852e-07 0.004768611697714469 0.0016831803533309566
8.026005610358222646e-07 0.005291978735958442 0.0016831803533309566
8.107674410207858526e-07 0.005872786613189483 0.0016831803533309566
8.202670675638155969e-07 0.00651733960488242 0.0016831803533309566
8.160446814585059027e-07 0.007232633896483534 0.0016831803533309566
8.234353142754979049e-07 0.008026433522257174 0.0016831803533309566
8.331524500160707687e-07 0.00890735463861044 0.0016831803533309566
8.447614512618125615e-07 0.009884959046625586 0.0016831803533309566
8.554275735546083365e-07 0.010969857978923836 0.0016831803533309566
8.631303887185151313e-07 0.012173827277396614 0.0016831803533309566
8.738407720859290469e-07 0.013509935211980273 0.0016831803533309566
8.824748938082169228e-07 0.014992684327860457 0.0016831803533309566
8.922316289047575733e-07 0.01663816886076129 0.0016831803533309566
8.991351054350003027e-07 0.018464249428955443 0.0016831803533309566
9.085388009879753082e-07 0.020490746898158472 0.0016831803533309566
9.155699934217244297e-07 0.022739657523579287 0.0016831803533309566
9.232027196462488939e-07 0.02523539170434766 0.0016831803533309566
9.280311313112434268e-07 0.02800503894183631 0.0016831803533309566
9.334233267086209324e-07 0.03107866187782014 0.0016831803533309566
9.400358192006499484e-07 0.03448962260405758 0.0016831803533309566
9.451363211785518983e-07 0.038274944785163134 0.0016831803533309566
9.500975168933942433e-07 0.04247571552536898 0.0016831803533309566
9.546748768034915005e-07 0.047137531341167244 0.0016831803533309566
9.593017527260284375e-07 0.05231099308056263 0.0016831803533309566
9.628049092568884024e-07 0.05805225516094899 0.0016831803533309566
9.677678643480017629e-07 0.06442363508721373 0.0016831803533309566
9.722176551070196186e-07 0.07149428986597581 0.0016831803533309566
9.766492158662097848e-07 0.07934096665797492 0.0016831803533309566
9.814102086828637857e-07 0.08804883581643465 0.0016831803533309566
9.850038669132443884e-07 0.09771241535346502 0.0016831803533309566
9.891564729636696603e-07 0.1084365968689611 0.0016831803533309566
9.929105712068710372e-07 0.12033778407775893 0.0016831803533309566
9.962401832315593868e-07 0.13354515629298988 0.0016831803533309566
9.993595010476039528e-07 0.14820207057988585 0.0016831803533309566
1.002216167553597444e-06 0.16446761779946645 0.0016831803533309566
1.005048638288060182e-06 0.18251834943190443 0.0016831803533309566
1.007855226212146304e-06 0.20255019392306664 0.0016831803533309566
1.010655448556837848e-06 0.22478058335487253 0.0016831803533309566
1.013417625074871987e-06 0.24945081352303167 0.0016831803533309566
1.016171326946226294e-06 0.27682866303920667 0.0016831803533309566
1.018651294919916971e-06 0.3072112998861759 0.0016831803533309566
1.021533749147929444e-06 0.34092850697468147 0.0016831803533309566
1.024413905323273330e-06 0.3783462617131929 0.0016831803533309566
1.027394902643334266e-06 0.419870708444391 0.0016831803533309566
1.030587423091414907e-06 0.4659525668664682 0.0016831803533309566
1.033776898995902595e-06 0.517092024289676 0.0016831803533309566
1.037438952129830736e-06 0.5738441648302398 0.0016831803533309566
1.041334195256892326e-06 0.6368249944718586 0.0016831803533309566
1.045572319466367930e-06 0.7067181273927491 0.0016831803533309566
1.050182501952387823e-06 0.7842822061337682 0.0016831803533309566
1.055245512964729659e-06 0.8703591361485166 0.0016831803533309566
1.060863546641876681e-06 0.9658832241158708 0.0016831803533309566
1.067234089387754549e-06 1.0718913192051276 0.0016831803533309566
1.074203199249980050e-06 1.1895340673703196 0.0016831803533309566
1.082023383274431885e-06 1.3200884008314182 0.0016831803533309566
1.090818451260208007e-06 1.4649713983072863 0.0016831803533309566
1.100705540553092909e-06 1.625755666443795 0.0016831803533309566
1.111851755778121001e-06 1.8041864093920719 0.0016831803533309566
1.124447862215823532e-06 2.0022003718155843 0.0016831803533309566
1.138660785692157362e-06 2.2219468609395236 0.0016831803533309566
1.154722367328582361e-06 2.4658110758226037 0.0016831803533309566
1.172957876366491159e-06 2.736439997074672 0.0016831803533309566
1.193659375326625240e-06 3.0367711180354604 0.0016831803533309566
1.217187822266900131e-06 3.370064329271928 0.0016831803533309566
1.243951665094889048e-06 3.739937302478798 0.0016831803533309566
1.274504890607191533e-06 4.150404757850477 0.0016831803533309566
1.309391821384138113e-06 4.605922041145108 0.0016831803533309566
1.349274417438224347e-06 5.1114334834401705 0.0016831803533309566
1.394991375061501935e-06 5.672426068491977 0.0016831803533309566
1.447468700084693633e-06 6.294988990221888 0.0016831803533309566
1.507826189290745557e-06 6.985879746785249 0.0016831803533309566
1.577456344025664851e-06 7.752597488629465 0.0016831803533309566
1.657813423952578886e-06 8.60346441668451 0.0016831803533309566
1.750792091836288583e-06 9.547716114208066 0.0016831803533309566
1.858544081834324699e-06 10.59560179277617 0.0016831803533309566
1.984291587622678777e-06 11.758495540521581 0.0016831803533309566
2.132247359946424694e-06 13.049019780144016 0.0016831803533309566
2.304824292964609557e-06 14.481182276745331 0.0016831803533309566
2.506475039390976683e-06 16.070528182616385 0.0016831803533309566
2.742522245173360236e-06 17.834308769319094 0.0016831803533309566
3.019336273381059598e-06 19.791668678535572 0.0016831803533309566
3.344385404033806888e-06 21.96385372416547 0.0016831803533309566
3.726649787447212118e-06 24.37444150122222 0.0016831803533309566
4.176775586225513766e-06 27.04959730463137 0.0016831803533309566
4.707176550160615519e-06 30.01835813575592 0.0016831803533309566
5.333062537209070359e-06 33.31294787934677 0.0016831803533309566
6.071917254550371896e-06 36.96912707195032 0.0016831803533309566
6.944471822477483296e-06 41.0265810582719 0.0016831803533309566
7.975136397467416381e-06 45.52935074866948 0.0016831803533309566
9.192353014085664984e-06 50.526310653356795 0.0016831803533309566
1.062936167580341608e-05 56.07169938205458 0.0016831803533309566
1.232462979796413706e-05 62.22570836730231 0.0016831803533309566
1.432260045971417495e-05 69.0551352016233 0.0016831803533309566
1.667419847144388975e-05 76.63410868007462 0.0016831803533309566
1.943735332529913012e-05 85.04489341802686 0.0016831803533309566
2.267756554566519974e-05 94.37878277775391 0.0016831803533309566
2.646815122878224151e-05 104.73708979594508 0.0016831803533309566
3.089037454021210157e-05 116.23224686798542 0.0016831803533309566
3.603327897055788891e-05 128.9890261253308 0.0016831803533309566
4.199320425551670492e-05 143.14589375234786 0.0016831803533309566
4.887278712937756926e-05 158.85651294280527 0.0016831803533309566
5.677948900793813256e-05 176.2914118095948 0.0016831803533309566
6.582347557199783494e-05 195.63983435170647 0.0016831803533309566
7.611481713525425992e-05 217.11179456945052 0.0016831803533309566
8.776022167186020258e-05 240.9403560239527 0.0016831803533309566
1.008587831240567750e-04 267.38416158399497 0.0016831803533309566
1.154974157526574214e-04 296.73024081888724 0.0016831803533309566
1.317458167253895550e-04 329.2971255097155 0.0016831803533309566
1.496511233302472946e-04 365.43830709572546 0.0016831803533309566
1.692328167381741439e-04 405.54607358408276 0.0016831803533309566
1.904779338833652107e-04 450.05576757004974 0.0016831803533309566
2.133370844773072234e-04 499.450511585514 0.0016831803533309566
2.377217159103021059e-04 554.2664520663108 0.0016831803533309566
2.635029578091934344e-04 615.0985788580505 0.0016831803533309566
2.905121613784072596e-04 682.6071834272393 0.0016831803533309566
3.185436309232097434e-04 757.525025877192 0.0016831803533309566
3.473593021271001316e-04 840.6652885618333 0.0016831803533309566
3.766953076307243587e-04 932.9304026284696 0.0016831803533309566
4.062703729910198229e-04 1035.3218432956637 0.0016831803533309566
4.357951443103627565e-04 1148.9510001873086 0.0016831803533309566
4.649822210154835986e-04 1275.051240713013 0.0016831803533309566
4.935561261907923285e-04 1414.991297434576 0.0016831803533309566
5.212624088666020176e-04 1570.2901247293776 0.0016831803533309566
5.478754117115748482e-04 1742.6333860096508 0.0016831803533309566
5.732038476275748938e-04 1933.891750455232 0.0016831803533309566
5.970941338752453614e-04 2146.141197858406 0.0016831803533309566
6.194313598220855784e-04 2381.6855519761607 0.0016831803533309566
6.401373821544501614e-04 2643.0814869741084 0.0016831803533309566
6.591673249318019505e-04 2933.1662783900483 0.0016831803533309566
6.765043379101478606e-04 3255.0885998350564 0.0016831803533309566
6.921539321848781557e-04 3612.3426997094302 0.0016831803533309566
7.061377135682794619e-04 4008.8063288984645 0.0016831803533309566
7.184887700850779366e-04 4448.782831127585 0.0016831803533309566
7.292466302753784551e-04 4937.047852839004 0.0016831803533309566
7.384546747453925222e-04 5478.901179593945 0.0016831803533309566
7.461571355281606394e-04 6080.224261649427 0.0016831803533309566
7.523970042244441719e-04 6747.5440531107 0.0016831803533309566
7.572147550394595344e-04 7488.10385759003 0.0016831803533309566
7.606457943880471024e-04 8309.941949353404 0.0016831803533309566
7.627180825120685867e-04 9221.97882333434 0.0016831803533309566
7.634503314330814364e-04 10234.114021054527 0.0016831803533309566
7.628494376244694458e-04 11357.333583431051 0.0016831803533309566
7.609100823710348563e-04 12603.829296797274 0.0016831803533309566
7.576127577048433768e-04 13987.131026472387 0.0016831803533309566
7.529244817476375261e-04 15522.25357427048 0.0016831803533309566
7.468001578088805928e-04 17225.859653987874 0.0016831803533309566
7.391842200853462582e-04 19116.440753857038 0.0016831803533309566
7.300129669424755682e-04 21214.51784910632 0.0016831803533309566
7.192184398165277995e-04 23542.864143224204 0.0016831803533309566
7.067296593957016855e-04 26126.752255633317 0.0016831803533309566
6.924770177238130219e-04 28994.22853882881 0.0016831803533309566
6.763938905062126744e-04 32176.417502507353 0.0016831803533309566
6.584168764676487763e-04 35707.859649004626 0.0016831803533309566
6.384860999092435967e-04 39626.88638701478 0.0016831803533309566
6.165441972893154297e-04 43976.036093027215 0.0016831803533309566
5.969577223415212979e-04 48802.515836544335 0.0016831803533309566
6.004914719792553554e-04 54158.71378079476 0.0016831803533309566
6.342567186327633571e-04 60102.76782070388 0.0016831803533309566
6.984517928810808846e-04 66699.19663030129 0.0016831803533309566
7.970612551129848322e-04 74019.59996915652 0.0016831803533309566
9.403156261319844207e-04 82143.43584919439 0.0016831803533309566
1.128291525747716862e-03 91158.88299750836 0.0016831803533309566
1.372960326528113902e-03 101163.7979766207 0.0016831803533309566
1.679039361456896541e-03 112266.77735108159 0.0016831803533309566
2.045662786037339559e-03 124588.33642950082 0.0016831803533309566
2.476790614156675150e-03 138262.2173764659 0.0016831803533309566
2.979932754521838912e-03 153436.84089300132 0.0016831803533309566
3.562609819172477248e-03 170276.91722258978 0.0016831803533309566
4.257140299639448205e-03 188965.23396912115 0.0016831803533309566
5.107536474150311222e-03 209704.64013232305 0.0016831803533309566
6.068283965652039071e-03 232720.2478960412 0.0016831803533309566
7.146008802990559163e-03 258261.87606826748 0.0016831803533309566
8.346203812336690925e-03 286606.7616948256 0.0016831803533309566
9.672856192855823834e-03 318062.5692794119 0.0016831803533309566
1.112814087903460890e-02 352970.73027306574 0.0016831803533309566
1.271231681266304231e-02 391710.1490809261 0.0016831803533309566
1.442323009814922181e-02 434701.3158125035 0.0016831803533309566
1.625635015119598209e-02 482410.8704165374 0.0016831803533309566
1.820460519309780728e-02 535356.6677410719 0.0016831803533309566
2.025840627716502668e-02 594113.3984965039 0.0016831803533309566
2.240551388583334608e-02 659318.8271333541 0.0016831803533309566
2.463160857152848007e-02 731680.7143427207 0.0016831803533309566
2.691993971214974926e-02 811984.4993184009 0.0016831803533309566
2.925217991519080477e-02 901101.8251665037 0.0016831803533309566
3.160844491722334532e-02 1000000.0 0.0016831803533309566
8.227182830795825733e-07 0.001 0.0018679135990207828
8.256677030528694012e-07 0.0011097524964120721 0.0018679135990207828
8.223982761582138418e-07 0.0012315506032928262 0.0018679135990207828
8.169212633924023208e-07 0.001366716356462006 0.0018679135990207828
8.144135689064521735e-07 0.0015167168884709225 0.0018679135990207828
8.163984079005669878e-07 0.0016831803533309566 0.0018679135990207828
8.092003831443221648e-07 0.0018679135990207828 0.0018679135990207828
8.166118545154091260e-07 0.002072921779595372 0.0018679135990207828
8.056377206470528037e-07 0.002300430119772917 0.0018679135990207828
8.030233978791914409e-07 0.0025529080682395165 0.0018679135990207828
8.050297459780185765e-07 0.002833096101839324 0.0018679135990207828
7.986493262207353682e-07 0.0031440354715915 0.0018679135990207828
8.046006722581261910e-07 0.0034891012134067737 0.0018679135990207828
7.952999700725314625e-07 0.003872038781812557 0.0018679135990207828
8.053190848602995214e-07 0.004297004704320844 0.0018679135990207828
8.109078849036969637e-07 0.004768611697714469 0.0018679135990207828
8.178182351066055585e-07 0.005291978735958442 0.0018679135990207828
8.221698227050881708e-07 0.005872786613189483 0.0018679135990207828
8.272121780418979750e-07 0.00651733960488242 0.0018679135990207828
8.360702329438508673e-07 0.007232633896483534 0.0018679135990207828
8.509884277928497687e-07 0.008026433522257174 0.0018679135990207828
8.689707851719493497e-07 0.00890735463861044 0.0018679135990207828
8.833876668268937082e-07 0.009884959046625586 0.0018679135990207828
8.976361312446847142e-07 0.010969857978923836 0.0018679135990207828
9.133927499548527981e-07 0.012173827277396614 0.0018679135990207828
9.262735425199746594e-07 0.013509935211980273 0.0018679135990207828
9.390509657235004325e-07 0.014992684327860457 0.0018679135990207828
9.488203939805425897e-07 0.01663816886076129 0.0018679135990207828
9.630870367696379834e-07 0.018464249428955443 0.0018679135990207828
9.752258191647379082e-07 0.020490746898158472 0.0018679135990207828
9.852765974523905921e-07 0.022739657523579287 0.0018679135990207828
9.958458896364336402e-07 0.02523539170434766 0.0018679135990207828
1.005095756436112678e-06 0.02800503894183631 0.0018679135990207828
1.012539209712237476e-06 0.03107866187782014 0.0018679135990207828
1.020534851542690318e-06 0.03448962260405758 0.0018679135990207828
1.029027542286022037e-06 0.038274944785163134 0.0018679135990207828
1.035451035153515212e-06 0.04247571552536898 0.0018679135990207828
1.042385095828450739e-06 0.047137531341167244 0.0018679135990207828
1.048985953406664338e-06 0.05231099308056263 0.0018679135990207828
1.055504978937736359e-06 0.05805225516094899 0.0018679135990207828
1.061957914168630884e-06 0.06442363508721373 0.0018679135990207828
1.068964306105908937e-06 0.07149428986597581 0.0018679135990207828
1.074814105802265022e-06 0.07934096665797492 0.0018679135990207828
1.080718772682529829e-06 0.08804883581643465 0.0018679135990207828
1.085993568164356180e-06 0.09771241535346502 0.0018679135990207828
1.090935409172393462e-06 0.1084365968689611 0.0018679135990207828
1.095287159743633121e-06 0.12033778407775893 0.0018679135990207828
1.099630165117548344e-06 0.13354515629298988 0.0018679135990207828
1.103590352410810825e-06 0.14820207057988585 0.0018679135990207828
1.107627083567007117e-06 0.16446761779946645 0.0018679135990207828
1.111362336367450116e-06 0.18251834943190443 0.0018679135990207828
1.114823855058438002e-06 0.20255019392306664 0.0018679135990207828
1.118277758936387034e-06 0.22478058335487253 0.0018679135990207828
1.121422419515826210e-06 0.24945081352303167 0.0018679135990207828
1.124631998956457350e-06 0.27682866303920667 0.0018679135990207828
1.127900133383653397e-06 0.3072112998861759 0.0018679135990207828
1.131340104403579301e-06 0.34092850697468147 0.0018679135990207828
1.134657046685176335e-06 0.3783462617131929 0.0018679135990207828
1.138150550818848291e-06 0.419870708444391 0.0018679135990207828
1.141834372477979189e-06 0.4659525668664682 0.0018679135990207828
1.145677186593149786e-06 0.517092024289676 0.0018679135990207828
1.149776047645568090e-06 0.5738441648302398 0.0018679135990207828
1.154191665472760685e-06 0.6368249944718586 0.0018679135990207828
1.159033471167492945e-06 0.7067181273927491 0.0018679135990207828
1.164299258896652639e-06 0.7842822061337682 0.0018679135990207828
1.170007135459893749e-06 0.8703591361485166 0.0018679135990207828
1.176378997691111987e-06 0.9658832241158708 0.0018679135990207828
1.183404415860822217e-06 1.0718913192051276 0.0018679135990207828
1.191267720322875765e-06 1.1895340673703196 0.0018679135990207828
1.200069663294049731e-06 1.3200884008314182 0.0018679135990207828
1.209852593197781274e-06 1.4649713983072863 0.0018679135990207828
1.220891165585252187e-06 1.625755666443795 0.0018679135990207828
1.233253114964985331e-06 1.8041864093920719 0.0018679135990207828
1.247270061629218882e-06 2.0022003718155843 0.0018679135990207828
1.263076103812347428e-06 2.2219468609395236 0.0018679135990207828
1.280960715972621255e-06 2.4658110758226037 0.0018679135990207828
1.301225327845807504e-06 2.736439997074672 0.0018679135990207828
1.324207436533087637e-06 3.0367711180354604 0.0018679135990207828
1.350342732528453285e-06 3.370064329271928 0.0018679135990207828
1.380102309361935843e-06 3.739937302478798 0.0018679135990207828
1.414005040201455776e-06 4.150404757850477 0.0018679135990207828
1.452701344122077442e-06 4.605922041145108 0.0018679135990207828
1.497012877016626453e-06 5.1114334834401705 0.0018679135990207828
1.547733123394493527e-06 5.672426068491977 0.0018679135990207828
1.605982873523855763e-06 6.294988990221888 0.0018679135990207828
1.673066505135371601e-06 6.985879746785249 0.0018679135990207828
1.750311929502689454e-06 7.752597488629465 0.0018679135990207828
1.839488064866778166e-06 8.60346441668451 0.0018679135990207828
1.942644792718846901e-06 9.547716114208066 0.0018679135990207828
2.062225543074992846e-06 10.59560179277617 0.0018679135990207828
2.201776792378455085e-06 11.758495540521581 0.0018679135990207828
2.365937180022036683e-06 13.049019780144016 0.0018679135990207828
2.557433382231847354e-06 14.481182276745331 0.0018679135990207828
2.781187534531418346e-06 16.070528182616385 0.0018679135990207828
3.043126472969807011e-06 17.834308769319094 0.0018679135990207828
3.350271040756393126e-06 19.791668678535572 0.0018679135990207828
3.710952014120101563e-06 21.96385372416547 0.0018679135990207828
4.135143704338125122e-06 24.37444150122222 0.0018679135990207828
4.634601948053039861e-06 27.04959730463137 0.0018679135990207828
5.223155570523217973e-06 30.01835813575592 0.0018679135990207828
5.917648335366945256e-06 33.31294787934677 0.0018679135990207828
6.737517042407616883e-06 36.96912707195032 0.0018679135990207828
7.705760514412106623e-06 41.0265810582719 0.0018679135990207828
8.849409419956665162e-06 45.52935074866948 0.0018679135990207828
1.020007783776595065e-05 50.526310653356795 0.0018679135990207828
1.179462483600556882e-05 56.07169938205458 0.0018679135990207828
1.367577950690939785e-05 62.22570836730231 0.0018679135990207828
1.589283239994308819e-05 69.0551352016233 0.0018679135990207828
1.850225830404248571e-05 76.63410868007462 0.0018679135990207828
2.156839557086291466e-05 85.04489341802686 0.0018679135990207828
2.516390674656235224e-05 94.37878277775391 0.0018679135990207828
2.937014182549800605e-05 104.73708979594508 0.0018679135990207828
3.427727894917509632e-05 116.23224686798542 0.0018679135990207828
3.998414002052837711e-05 128.9890261253308 0.0018679135990207828
4.659765012876966811e-05 143.14589375234786 0.0018679135990207828
5.423168706458737586e-05 158.85651294280527 0.0018679135990207828
6.300548007084159755e-05 176.2914118095948 0.0018679135990207828
7.304128512894788499e-05 195.63983435170647 0.0018679135990207828
8.446130497589705161e-05 217.11179456945052 0.0018679135990207828
9.738390181566890680e-05 240.9403560239527 0.0018679135990207828
1.119190497271898242e-04 267.38416158399497 0.0018679135990207828
1.281632328007074894e-04 296.73024081888724 0.0018679135990207828
1.461937821168538671e-04 329.2971255097155 0.0018679135990207828
1.660630377580078602e-04 365.43830709572546 0.0018679135990207828
1.877926039780111256e-04 405.54607358408276 0.0018679135990207828
2.113681197694120256e-04 450.05576757004974 0.0018679135990207828
2.367347598834616015e-04 499.450511585514 0.0018679135990207828
2.637943246882911482e-04 554.2664520663108 0.0018679135990207828
2.924037551507151244e-04 615.0985788580505 0.0018679135990207828
3.223759520343048683e-04 682.6071834272393 0.0018679135990207828
3.534826630775300725e-04 757.525025877192 0.0018679135990207828
3.854596641840767664e-04 840.6652885618333 0.0018679135990207828
4.180142006129640929e-04 932.9304026284696 0.0018679135990207828
4.508341067428848223e-04 1035.3218432956637 0.0018679135990207828
4.835982765779173751e-04 1148.9510001873086 0.0018679135990207828
5.159877616976989243e-04 1275.051240713013 0.0018679135990207828
5.476968688240691895e-04 1414.991297434576 0.0018679135990207828
5.784432154576543130e-04 1570.2901247293776 0.0018679135990207828
6.079763176921063267e-04 1742.6333860096508 0.0018679135990207828
6.360839120320147585e-04 1933.891750455232 0.0018679135990207828
6.625955977754096650e-04 2146.141197858406 0.0018679135990207828
6.873837689391430056e-04 2381.6855519761607 0.0018679135990207828
7.103617070591374330e-04 2643.0814869741084 0.0018679135990207828
7.314795304508546221e-04 2933.1662783900483 0.0018679135990207828
7.507186697515310812e-04 3255.0885998350564 0.0018679135990207828
7.680849768718934220e-04 3612.3426997094302 0.0018679135990207828
7.836026994816542354e-04 4008.8063288984645 0.0018679135990207828
7.973083041864788929e-04 4448.782831127585 0.0018679135990207828
8.092458726197015355e-04 4937.047852839004 0.0018679135990207828
8.194633024509938128e-04 5478.901179593945 0.0018679135990207828
8.280098069538484621e-04 6080.224261649427 0.0018679135990207828
8.349330275152899022e-04 6747.5440531107 0.0018679135990207828
8.402779189364090141e-04 7488.10385759003 0.0018679135990207828
8.440838204985208265e-04 8309.941949353404 0.0018679135990207828
8.463816086437230945e-04 9221.97882333434 0.0018679135990207828
8.471921120268314717e-04 10234.114021054527 0.0018679135990207828
8.465230435983208757e-04 11357.333583431051 0.0018679135990207828
8.443684756513148478e-04 12603.829296797274 0.0018679135990207828
8.407068018217416904e-04 13987.131026472387 0.0018679135990207828
8.355013050407806077e-04 15522.25357427048 0.0018679135990207828
8.287023211737320951e-04 17225.859653987874 0.0018679135990207828
8.202475977058709851e-04 19116.440753857038 0.0018679135990207828
8.100671406365757710e-04 21214.51784910632 0.0018679135990207828
7.980852478398256207e-04 23542.864143224204 0.0018679135990207828
7.842234796718256049e-04 26126.752255633317 0.0018679135990207828
7.684048277389933252e-04 28994.22853882881 0.0018679135990207828
7.505553331775880301e-04 32176.417502507353 0.0018679135990207828
7.306044446440545809e-04 35707.859649004626 0.0018679135990207828
7.084870561320136912e-04 39626.88638701478 0.0018679135990207828
6.841388450710626486e-04 43976.036093027215 0.0018679135990207828
6.623668117959717605e-04 48802.515836544335 0.0018679135990207828
6.661894923778451756e-04 54158.71378079476 0.0018679135990207828
7.035151238776818101e-04 60102.76782070388 0.0018679135990207828
7.745766292382418256e-04 66699.19663030129 0.0018679135990207828
8.837359047821729792e-04 74019.59996915652 0.0018679135990207828
1.042413589846172186e-03 82143.43584919439 0.0018679135990207828
1.250566550715319965e-03 91158.88299750836 0.0018679135990207828
1.521509176365365120e-03 101163.7979766207 0.0018679135990207828
1.860466184182202982e-03 112266.77735108159 0.0018679135990207828
2.266431745033175953e-03 124588.33642950082 0.0018679135990207828
2.743741944060917610e-03 138262.2173764659 0.0018679135990207828
3.300654799410423362e-03 153436.84089300132 0.0018679135990207828
3.945455947231575784e-03 170276.91722258978 0.0018679135990207828
4.713136273561373789e-03 188965.23396912115 0.0018679135990207828
5.653753005486485475e-03 209704.64013232305 0.0018679135990207828
6.716107671045511499e-03 232720.2478960412 0.0018679135990207828
7.907377041992640423e-03 258261.87606826748 0.0018679135990207828
9.233538055091975588e-03 286606.7616948256 0.0018679135990207828
1.069881312600346086e-02 318062.5692794119 0.0018679135990207828
1.230543042018906325e-02 352970.73027306574 0.0018679135990207828
1.405341906889022441e-02 391710.1490809261 0.0018679135990207828
1.594020350917951453e-02 434701.3158125035 0.0018679135990207828
1.796052057510959948e-02 482410.8704165374 0.0018679135990207828
2.010623441283549209e-02 535356.6677410719 0.0018679135990207828
2.236647436855758800e-02 594113.3984965039 0.0018679135990207828
2.472731345238844344e-02 659318.8271333541 0.0018679135990207828
2.717244185914245713e-02 731680.7143427207 0.0018679135990207828
2.968329676850827575e-02 811984.4993184009 0.0018679135990207828
3.223922397614323310e-02 901101.8251665037 0.0018679135990207828
3.481778189963254111e-02 1000000.0 0.0018679135990207828
7.678282273990962900e-07 0.001 0.002072921779595372
7.593699263005372945e-07 0.0011097524964120721 0.002072921779595372
7.626555464499750476e-07 0.0012315506032928262 0.002072921779595372
7.658791378615321058e-07 0.001366716356462006 0.002072921779595372
7.632607187001845168e-07 0.0015167168884709225 0.002072921779595372
7.728424207338219855e-07 0.0016831803533309566 0.002072921779595372
7.719708678786019364e-07 0.0018679135990207828 0.002072921779595372
7.750066064900312441e-07 0.002072921779595372 0.002072921779595372
7.771588588537602868e-07 0.002300430119772917 0.002072921779595372
7.759525260631431442e-07 0.0025529080682395165 0.002072921779595372
7.710294166032527245e-07 0.002833096101839324 0.002072921779595372
7.743684170195029799e-07 0.0031440354715915 0.002072921779595372
7.806066316288645848e-07 0.0034891012134067737 0.002072921779595372
7.824382179657196815e-07 0.003872038781812557 0.002072921779595372
7.990766029245320560e-07 0.004297004704320844 0.002072921779595372
8.141366696010494939e-07 0.004768611697714469 0.002072921779595372
8.213770859503566476e-07 0.005291978735958442 0.002072921779595372
8.272529473853546705e-07 0.005872786613189483 0.002072921779595372
8.404772106233831719e-07 0.00651733960488242 0.002072921779595372
8.626022484137402412e-07 0.007232633896483534 0.002072921779595372
8.858487095313688976e-07 0.008026433522257174 0.002072921779595372
9.036614964761387201e-07 0.00890735463861044 0.002072921779595372
9.266462998392576852e-07 0.009884959046625586 0.002072921779595372
9.419811904134237556e-07 0.010969857978923836 0.002072921779595372
9.633203060239639628e-07 0.012173827277396614 0.002072921779595372
9.797737182549163442e-07 0.013509935211980273 0.002072921779595372
9.960554980346152863e-07 0.014992684327860457 0.002072921779595372
1.016657874891020655e-06 0.01663816886076129 0.002072921779595372
1.029588170834878583e-06 0.018464249428955443 0.002072921779595372
1.044685002581804850e-06 0.020490746898158472 0.002072921779595372
1.058596969908348425e-06 0.022739657523579287 0.002072921779595372
1.073723010318456246e-06 0.02523539170434766 0.002072921779595372
1.085360816604775351e-06 0.02800503894183631 0.002072921779595372
1.096856429466856667e-06 0.03107866187782014 0.002072921779595372
1.108620165799784655e-06 0.03448962260405758 0.002072921779595372
1.120057760033800598e-06 0.038274944785163134 0.002072921779595372
1.129426321001985675e-06 0.04247571552536898 0.002072921779595372
1.138730987614209279e-06 0.047137531341167244 0.002072921779595372
1.146973012209070946e-06 0.05231099308056263 0.002072921779595372
1.156693335111383077e-06 0.05805225516094899 0.002072921779595372
1.166084675533710948e-06 0.06442363508721373 0.002072921779595372
1.174520198628193662e-06 0.07149428986597581 0.002072921779595372
1.182412070846602922e-06 0.07934096665797492 0.002072921779595372
1.189303502877784677e-06 0.08804883581643465 0.002072921779595372
1.196221080306652080e-06 0.09771241535346502 0.002072921779595372
1.202335382407892668e-06 0.1084365968689611 0.002072921779595372
1.208057036252690178e-06 0.12033778407775893 0.002072921779595372
1.213713175595545222e-06 0.13354515629298988 0.002072921779595372
1.218672521915171910e-06 0.14820207057988585 0.002072921779595372
1.223582915322547805e-06 0.16446761779946645 0.002072921779595372
1.228086837548294957e-06 0.18251834943190443 0.002072921779595372
1.232364953134268353e-06 0.20255019392306664 0.002072921779595372
1.236689087469795457e-06 0.22478058335487253 0.002072921779595372
1.240731478892331721e-06 0.24945081352303167 0.002072921779595372
1.244738130037551254e-06 0.27682866303920667 0.002072921779595372
1.248717677191686380e-06 0.3072112998861759 0.002072921779595372
1.252547855854896937e-06 0.34092850697468147 0.002072921779595372
1.256620599955483910e-06 0.3783462617131929 0.002072921779595372
1.260805184821206091e-06 0.419870708444391 0.002072921779595372
1.265053968807196627e-06 0.4659525668664682 0.002072921779595372
1.269459892056845299e-06 0.517092024289676 0.002072921779595372
1.274255641790091310e-06 0.5738441648302398 0.002072921779595372
1.279303732065602449e-06 0.6368249944718586 0.002072921779595372
1.284696543369183773e-06 0.7067181273927491 0.002072921779595372
1.290724556465121583e-06 0.7842822061337682 0.002072921779595372
1.297154635176609887e-06 0.8703591361485166 0.002072921779595372
1.304353711454291581e-06 0.9658832241158708 0.002072921779595372
1.312285049513556070e-06 1.0718913192051276 0.002072921779595372
1.321049891256423305e-06 1.1895340673703196 0.002072921779595372
1.330880666261528831e-06 1.3200884008314182 0.002072921779595372
1.341796204961454187e-06 1.4649713983072863 0.002072921779595372
1.354116333721950047e-06 1.625755666443795 0.002072921779595372
1.367898533589326917e-06 1.8041864093920719 0.002072921779595372
1.383513113944285666e-06 2.0022003718155843 0.002072921779595372
1.401083316590157773e-06 2.2219468609395236 0.002072921779595372
1.420975331284630612e-06 2.4658110758226037 0.002072921779595372
1.443478439279284399e-06 2.736439997074672 0.002072921779595372
1.469040303409113332e-06 3.0367711180354604 0.002072921779595372
1.498051464155811936e-06 3.370064329271928 0.002072921779595372
1.531086297123022213e-06 3.739937302478798 0.002072921779595372
1.568737888080968216e-06 4.150404757850477 0.002072921779595372
1.611735789971374925e-06 4.605922041145108 0.002072921779595372
1.660868278126213596e-06 5.1114334834401705 0.002072921779595372
1.717194437185289398e-06 5.672426068491977 0.002072921779595372
1.781917503761701266e-06 6.294988990221888 0.002072921779595372
1.856345956427157409e-06 6.985879746785249 0.002072921779595372
1.942071102854156917e-06 7.752597488629465 0.002072921779595372
2.041038625253113621e-06 8.60346441668451 0.002072921779595372
2.155505234023119426e-06 9.547716114208066 0.002072921779595372
2.288193063218606390e-06 10.59560179277617 0.002072921779595372
2.443039086730070678e-06 11.758495540521581 0.002072921779595372
2.625200358175884807e-06 13.049019780144016 0.002072921779595372
2.837678834976746767e-06 14.481182276745331 0.002072921779595372
3.085975371252194630e-06 16.070528182616385 0.002072921779595372
3.376622989561152823e-06 17.834308769319094 0.002072921779595372
3.717420292709873430e-06 19.791668678535572 0.002072921779595372
4.117654241600959613e-06 21.96385372416547 0.002072921779595372
4.588318800297560327e-06 24.37444150122222 0.002072921779595372
5.142532316722564224e-06 27.04959730463137 0.002072921779595372
5.795601013170650257e-06 30.01835813575592 0.002072921779595372
6.566252846308790492e-06 33.31294787934677 0.002072921779595372
7.475981428227135323e-06 36.96912707195032 0.002072921779595372
8.550363121765128951e-06 41.0265810582719 0.002072921779595372
9.819378928264580232e-06 45.52935074866948 0.002072921779595372
1.131812808031062509e-05 50.526310653356795 0.002072921779595372
1.308748470961849156e-05 56.07169938205458 0.002072921779595372
1.517487255360725574e-05 62.22570836730231 0.002072921779595372
1.763498524081414897e-05 69.0551352016233 0.002072921779595372
2.053050619735212993e-05 76.63410868007462 0.002072921779595372
2.393281534505834943e-05 85.04489341802686 0.002072921779595372
2.792253678496480984e-05 94.37878277775391 0.002072921779595372
3.258995138118801868e-05 104.73708979594508 0.002072921779595372
3.803513537417559846e-05 116.23224686798542 0.002072921779595372
4.436775711288813446e-05 128.9890261253308 0.002072921779595372
5.170642782206319254e-05 143.14589375234786 0.002072921779595372
6.017755462005898204e-05 158.85651294280527 0.002072921779595372
6.991346454471716670e-05 176.2914118095948 0.002072921779595372
8.104978329475427017e-05 195.63983435170647 0.002072921779595372
9.372214242277079660e-05 217.11179456945052 0.002072921779595372
1.080618885503143752e-04 240.9403560239527 0.002072921779595372
1.241910655047330980e-04 267.38416158399497 0.002072921779595372
1.422167634762087625e-04 296.73024081888724 0.002072921779595372
1.622247892501962961e-04 329.2971255097155 0.002072921779595372
1.842732437141200816e-04 365.43830709572546 0.002072921779595372
2.083861323255802554e-04 405.54607358408276 0.002072921779595372
2.345474939993611005e-04 450.05576757004974 0.002072921779595372
2.626965330237700669e-04 499.450511585514 0.002072921779595372
2.927242878317084032e-04 554.2664520663108 0.002072921779595372
3.244720205742424165e-04 615.0985788580505 0.002072921779595372
3.577321147766189102e-04 682.6071834272393 0.002072921779595372
3.922512513322610290e-04 757.525025877192 0.002072921779595372
4.277362897581749859e-04 840.6652885618333 0.002072921779595372
4.638623170861045503e-04 932.9304026284696 0.002072921779595372
5.002829371656104199e-04 1035.3218432956637 0.002072921779595372
5.366417821057324188e-04 1148.9510001873086 0.002072921779595372
5.725849507008217831e-04 1275.051240713013 0.002072921779595372
6.077731415765312431e-04 1414.991297434576 0.002072921779595372
6.418929794647101027e-04 1570.2901247293776 0.002072921779595372
6.746665535789056782e-04 1742.6333860096508 0.002072921779595372
7.058582058254598288e-04 1933.891750455232 0.002072921779595372
7.352788468142459118e-04 2146.141197858406 0.002072921779595372
7.627867629070851597e-04 2381.6855519761607 0.002072921779595372
7.882857675840226072e-04 2643.0814869741084 0.002072921779595372
8.117205497394199346e-04 2933.1662783900483 0.002072921779595372
8.330703097517733755e-04 3255.0885998350564 0.002072921779595372
8.523416790325562611e-04 3612.3426997094302 0.002072921779595372
8.695614171697252284e-04 4008.8063288984645 0.002072921779595372
8.847701447413686311e-04 4448.782831127585 0.002072921779595372
8.980165841746242175e-04 4937.047852839004 0.002072921779595372
9.093539327183852803e-04 5478.901179593945 0.002072921779595372
9.188367733303088843e-04 6080.224261649427 0.002072921779595372
9.265180949577096455e-04 6747.5440531107 0.002072921779595372
9.324477090547715879e-04 7488.10385759003 0.002072921779595372
9.366690600139096403e-04 8309.941949353404 0.002072921779595372
9.392166166519285092e-04 9221.97882333434 0.002072921779595372
9.401135735268629535e-04 10234.114021054527 0.002072921779595372
9.393683408236364529e-04 11357.333583431051 0.002072921779595372
9.369743518306025525e-04 12603.829296797274 0.002072921779595372
9.329076371343414517e-04 13987.131026472387 0.002072921779595372
9.271277583253685660e-04 15522.25357427048 0.002072921779595372
9.195791227984056798e-04 17225.859653987874 0.002072921779595372
9.101931900677570023e-04 19116.440753857038 0.002072921779595372
8.988922526562231853e-04 21214.51784910632 0.002072921779595372
8.855921081270503236e-04 23542.864143224204 0.002072921779595372
8.702061177376849404e-04 26126.752255633317 0.002072921779595372
8.526492419065801907e-04 28994.22853882881 0.002072921779595372
8.328389342582683203e-04 32176.417502507353 0.002072921779595372
8.106977865527529225e-04 35707.859649004626 0.002072921779595372
7.861533936147313507e-04 39626.88638701478 0.002072921779595372
7.591342255521559045e-04 43976.036093027215 0.002072921779595372
7.349291066446095354e-04 48802.515836544335 0.002072921779595372
7.390502613015565575e-04 54158.71378079476 0.002072921779595372
7.802939850876756478e-04 60102.76782070388 0.002072921779595372
8.589326501762924388e-04 66699.19663030129 0.002072921779595372
9.797366562973104827e-04 74019.59996915652 0.002072921779595372
1.155461798875278417e-03 82143.43584919439 0.002072921779595372
1.385903570099211073e-03 91158.88299750836 0.002072921779595372
1.685873418887843525e-03 101163.7979766207 0.002072921779595372
2.061153232573527741e-03 112266.77735108159 0.002072921779595372
2.510577346754193449e-03 124588.33642950082 0.002072921779595372
3.038872283940190124e-03 138262.2173764659 0.002072921779595372
3.655135096514069201e-03 153436.84089300132 0.002072921779595372
4.368459374994132852e-03 170276.91722258978 0.002072921779595372
5.216624030804192097e-03 188965.23396912115 0.002072921779595372
6.256670713238746476e-03 209704.64013232305 0.002072921779595372
7.430906939854306503e-03 232720.2478960412 0.002072921779595372
8.747159959184919870e-03 258261.87606826748 0.002072921779595372
1.021178709753012455e-02 286606.7616948256 0.002072921779595372
1.182931508023649970e-02 318062.5692794119 0.002072921779595372
1.360201398314599651e-02 352970.73027306574 0.002072921779595372
1.552955745939454957e-02 391710.1490809261 0.002072921779595372
1.760890775079264337e-02 434701.3158125035 0.002072921779595372
1.983381887903868865e-02 482410.8704165374 0.002072921779595372
2.219498971702465670e-02 535356.6677410719 0.002072921779595372
2.468012691964469735e-02 594113.3984965039 0.002072921779595372
2.727339778136707998e-02 659318.8271333541 0.002072921779595372
2.995638976235205642e-02 731680.7143427207 0.002072921779595372
3.270813015966828746e-02 811984.4993184009 0.002072921779595372
3.550515243986381020e-02 901101.8251665037 0.002072921779595372
3.832264286240279899e-02 1000000.0 0.002072921779595372
7.135396071610369769e-07 0.001 0.002300430119772917
7.104697881409936175e-07 0.0011097524964120721 0.002300430119772917
7.069233770872335420e-07 0.0012315506032928262 0.002300430119772917
7.180490082370959063e-07 0.001366716356462006 0.002300430119772917
7.232393120564397132e-07 0.0015167168884709225 0.002300430119772917
7.199951765722355135e-07 0.0016831803533309566 0.002300430119772917
7.305777789820733001e-07 0.0018679135990207828 0.002300430119772917
7.278612968226175901e-07 0.002072921779595372 0.002300430119772917
7.411115031806602655e-07 0.002300430119772917 0.002300430119772917
7.383773003044912165e-07 0.0025529080682395165 0.002300430119772917
7.504483281597840003e-07 0.002833096101839324 0.002300430119772917
7.567100300103692258e-07 0.0031440354715915 0.002300430119772917
7.684063430026691651e-07 0.0034891012134067737 0.002300430119772917
7.790073657501004118e-07 0.003872038781812557 0.002300430119772917
7.887952088985272071e-07 0.004297004704320844 0.002300430119772917
8.057408209726257225e-07 0.004768611697714469 0.002300430119772917
8.270016825278388983e-07 0.005291978735958442 0.002300430119772917
8.399832695365280144e-07 0.005872786613189483 0.002300430119772917
8.650338976906031266e-07 0.00651733960488242 0.002300430119772917
8.918712175800470762e-07 0.007232633896483534 0.002300430119772917
9.142609253159529270e-07 0.008026433522257174 0.002300430119772917
9.384049956609318673e-07 0.00890735463861044 0.002300430119772917
9.703939482246091267e-07 0.009884959046625586 0.002300430119772917
9.882564040612963482e-07 0.010969857978923836 0.002300430119772917
1.012033787737137268e-06 0.012173827277396614 0.002300430119772917
1.033594782150340793e-06 0.013509935211980273 0.002300430119772917
1.057874195958596034e-06 0.014992684327860457 0.002300430119772917
1.079993658397819935e-06 0.01663816886076129 0.002300430119772917
1.099569548037127036e-06 0.018464249428955443 0.002300430119772917
1.120276036907585417e-06 0.020490746898158472 0.002300430119772917
1.137062578397042750e-06 0.022739657523579287 0.002300430119772917
1.156965254671549167e-06 0.02523539170434766 0.002300430119772917
1.171937510155852227e-06 0.02800503894183631 0.002300430119772917
1.188096915679303943e-06 0.03107866187782014 0.002300430119772917
1.203185429677597299e-06 0.03448962260405758 0.002300430119772917
1.216525461404086227e-06 0.038274944785163134 0.002300430119772917
1.230054775276417810e-06 0.04247571552536898 0.002300430119772917
1.242224937360397356e-06 0.047137531341167244 0.002300430119772917
1.255299437849418874e-06 0.05231099308056263 0.002300430119772917
1.267991481844346886e-06 0.05805225516094899 0.002300430119772917
1.279400408490705859e-06 0.06442363508721373 0.002300430119772917
1.289890660994844991e-06 0.07149428986597581 0.002300430119772917
1.299799787114005341e-06 0.07934096665797492 0.002300430119772917
1.308955454882388595e-06 0.08804883581643465 0.002300430119772917
1.316677602987042721e-06 0.09771241535346502 0.002300430119772917
1.325152651549628574e-06 0.1084365968689611 0.002300430119772917
1.332429799423665061e-06 0.12033778407775893 0.002300430119772917
1.338749811682805272e-06 0.13354515629298988 0.002300430119772917
1.345306737215165469e-06 0.14820207057988585 0.002300430119772917
1.351382849426078146e-06 0.16446761779946645 0.002300430119772917
1.356878964850081007e-06 0.18251834943190443 0.002300430119772917
1.362301417646661184e-06 0.20255019392306664 0.002300430119772917
1.367483793289285265e-06 0.22478058335487253 0.002300430119772917
1.372340000125175394e-06 0.24945081352303167 0.002300430119772917
1.377160786686054518e-06 0.27682866303920667 0.002300430119772917
1.381883148009068038e-06 0.3072112998861759 0.002300430119772917
1.386729008128374386e-06 0.34092850697468147 0.002300430119772917
1.391452344574419485e-06 0.3783462617131929 0.002300430119772917
1.396259876348787426e-06 0.419870708444391 0.002300430119772917
1.401273827904625324e-06 0.4659525668664682 0.002300430119772917
1.406563322416592347e-06 0.517092024289676 0.002300430119772917
1.412040312619876608e-06 0.5738441648302398 0.002300430119772917
1.417831290975393384e-06 0.6368249944718586 0.002300430119772917
1.424014749461576072e-06 0.7067181273927491 0.002300430119772917
1.430741206643488911e-06 0.7842822061337682 0.002300430119772917
1.438094743694430150e-06 0.8703591361485166 0.002300430119772917
1.446163412243159935e-06 0.9658832241158708 0.002300430119772917
1.455042155289112641e-06 1.0718913192051276 0.002300430119772917
1.464897456090956123e-06 1.1895340673703196 0.002300430119772917
1.475868428418377057e-06 1.3200884008314182 0.002300430119772917
1.488084986051568798e-06 1.4649713983072863 0.002300430119772917
1.501774682880095208e-06 1.625755666443795 0.002300430119772917
1.517214051044084355e-06 1.8041864093920719 0.002300430119772917
1.534533799290442284e-06 2.0022003718155843 0.002300430119772917
1.554106735083999886e-06 2.2219468609395236 0.002300430119772917
1.576234041357913952e-06 2.4658110758226037 0.002300430119772917
1.601252173585223391e-06 2.736439997074672 0.002300430119772917
1.629625650572625941e-06 3.0367711180354604 0.002300430119772917
1.661883607536316974e-06 3.370064329271928 0.002300430119772917
1.698557666057646615e-06 3.739937302478798 0.002300430119772917
1.740366177883692442e-06 4.150404757850477 0.002300430119772917
1.788083045554939871e-06 4.605922041145108 0.002300430119772917
1.842642228831882092e-06 5.1114334834401705 0.002300430119772917
1.905236468115253793e-06 5.672426068491977 0.002300430119772917
1.977063377657621257e-06 6.294988990221888 0.002300430119772917
2.059648495284290929e-06 6.985879746785249 0.002300430119772917
2.154776529231057020e-06 7.752597488629465 0.002300430119772917
2.264600697984948734e-06 8.60346441668451 0.002300430119772917
2.391630709533884456e-06 9.547716114208066 0.002300430119772917
2.538869084931554165e-06 10.59560179277617 0.002300430119772917
2.710683619702897291e-06 11.758495540521581 0.002300430119772917
2.912824795440854533e-06 13.049019780144016 0.002300430119772917
3.148605573380195407e-06 14.481182276745331 0.002300430119772917
3.424095182955515906e-06 16.070528182616385 0.002300430119772917
3.746595342862672235e-06 17.834308769319094 0.002300430119772917
4.124746333056436024e-06 19.791668678535572 0.002300430119772917
4.568840131984049189e-06 21.96385372416547 0.002300430119772917
5.091095092438119147e-06 24.37444150122222 0.002300430119772917
5.706039546801013827e-06 27.04959730463137 0.002300430119772917
6.430708234544217943e-06 30.01835813575592 0.002300430119772917
7.285813267363713972e-06 33.31294787934677 0.002300430119772917
8.295281574895735100e-06 36.96912707195032 0.002300430119772917
9.487408028046097973e-06 41.0265810582719 0.002300430119772917
1.089552267533127406e-05 45.52935074866948 0.002300430119772917
1.255854990428098104e-05 50.526310653356795 0.002300430119772917
1.452186181766618010e-05 56.07169938205458 0.002300430119772917
1.683807676616381658e-05 62.22570836730231 0.002300430119772917
1.956784721689827107e-05 69.0551352016233 0.002300430119772917
2.278078279818047236e-05 76.63410868007462 0.002300430119772917
2.655606859165692555e-05 85.04489341802686 0.002300430119772917
3.098318099495399412e-05 94.37878277775391 0.002300430119772917
3.616230622607384656e-05 104.73708979594508 0.002300430119772917
4.220446773089079338e-05 116.23224686798542 0.002300430119772917
4.923136571496538130e-05 128.9890261253308 0.002300430119772917
5.737465920955835596e-05 143.14589375234786 0.002300430119772917
6.677458611233974127e-05 158.85651294280527 0.002300430119772917
7.757797751798896390e-05 176.2914118095948 0.002300430119772917
8.993537615347101360e-05 195.63983435170647 0.002300430119772917
1.039972807533572221e-04 217.11179456945052 0.002300430119772917
1.199094457092208127e-04 240.9403560239527 0.002300430119772917
1.378073492744303317e-04 267.38416158399497 0.002300430119772917
1.578097742320976700e-04 296.73024081888724 0.002300430119772917
1.800119840350384800e-04 329.2971255097155 0.002300430119772917
2.044784803333439982e-04 365.43830709572546 0.002300430119772917
2.312358766635353759e-04 405.54607358408276 0.002300430119772917
2.602665208180408667e-04 450.05576757004974 0.002300430119772917
2.915029704136495718e-04 499.450511585514 0.002300430119772917
3.248242643241961358e-04 554.2664520663108 0.002300430119772917
3.600543446734271206e-04 615.0985788580505 0.002300430119772917
3.969628029375952085e-04 682.6071834272393 0.002300430119772917
4.352685435975549300e-04 757.525025877192 0.002300430119772917
4.746462687034750608e-04 840.6652885618333 0.002300430119772917
5.147354256659736034e-04 932.9304026284696 0.002300430119772917
5.551516514588384103e-04 1035.3218432956637 0.002300430119772917
5.954994053784117046e-04 1148.9510001873086 0.002300430119772917
6.353860046438445991e-04 1275.051240713013 0.002300430119772917
6.744348768460026134e-04 1414.991297434576 0.002300430119772917
7.122983167916826109e-04 1570.2901247293776 0.002300430119772917
7.486677312343080828e-04 1742.6333860096508 0.002300430119772917
7.832817220920036336e-04 1933.891750455232 0.002300430119772917
8.159303459445592160e-04 2146.141197858406 0.002300430119772917
8.464563881196518567e-04 2381.6855519761607 0.002300430119772917
8.747530384786987752e-04 2643.0814869741084 0.002300430119772917
9.007587938342582947e-04 2933.1662783900483 0.002300430119772917
9.244506564458335098e-04 3255.0885998350564 0.002300430119772917
9.458359829273219055e-04 3612.3426997094302 0.002300430119772917
9.649443546884833595e-04 4008.8063288984645 0.002300430119772917
9.818207125486179843e-04 4448.782831127585 0.002300430119772917
9.965193938424800769e-04 4937.047852839004 0.002300430119772917
1.009099309781611668e-03 5478.901179593945 0.002300430119772917
1.019620884348139368e-03 6080.224261649427 0.002300430119772917
1.028143103875896192e-03 6747.5440531107 0.002300430119772917
1.034721011356403179e-03 7488.10385759003 0.002300430119772917
1.039402978613741943e-03 8309.941949353404 0.002300430119772917
1.042227255308547044e-03 9221.97882333434 0.002300430119772917
1.043219492439917580e-03 10234.114021054527 0.002300430119772917
1.042388970062796362e-03 11357.333583431051 0.002300430119772917
1.039728781881019961e-03 12603.829296797274 0.002300430119772917
1.035211922996761560e-03 13987.131026472387 0.002300430119772917
1.028793593200116700e-03 15522.25357427048 0.002300430119772917
1.020412429172745140e-03 17225.859653987874 0.002300430119772917
1.009992405453417940e-03 19116.440753857038 0.002300430119772917
9.974471829298978392e-04 21214.51784910632 0.002300430119772917
9.826834031789915321e-04 23542.864143224204 0.002300430119772917
9.656054672361826007e-04 26126.752255633317 0.002300430119772917
9.461187757044518679e-04 28994.22853882881 0.002300430119772917
9.241321547318407650e-04 32176.417502507353 0.002300430119772917
8.995602356654018930e-04 35707.859649004626 0.002300430119772917
8.723221973856752154e-04 39626.88638701478 0.002300430119772917
8.423408891207846087e-04 43976.036093027215 0.002300430119772917
8.154245488071042852e-04 48802.515836544335 0.002300430119772917
8.198485924640703994e-04 54158.71378079476 0.002300430119772917
8.653994016457690385e-04 60102.76782070388 0.002300430119772917
9.523968344997620376e-04 66699.19663030129 0.002300430119772917
1.086048008825538655e-03 74019.59996915652 0.002300430119772917
1.280605932772952609e-03 82143.43584919439 0.002300430119772917
1.535655852534538977e-03 91158.88299750836 0.002300430119772917
1.867674432182174753e-03 101163.7979766207 0.002300430119772917
2.283060108467777245e-03 112266.77735108159 0.002300430119772917
2.780467518508467940e-03 124588.33642950082 0.002300430119772917
3.365027273582189490e-03 138262.2173764659 0.002300430119772917
4.046741232837533508e-03 153436.84089300132 0.002300430119772917
4.835613122261866320e-03 170276.91722258978 0.002300430119772917
5.772225596386314217e-03 188965.23396912115 0.002300430119772917
6.921759573474673549e-03 209704.64013232305 0.002300430119772917
8.219097646307215940e-03 232720.2478960412 0.002300430119772917
9.672719530335023921e-03 258261.87606826748 0.002300430119772917
1.128946922555049484e-02 286606.7616948256 0.002300430119772917
1.307405291525046490e-02 318062.5692794119 0.002300430119772917
1.502873200903598327e-02 352970.73027306574 0.002300430119772917
1.715286517520529450e-02 391710.1490809261 0.002300430119772917
1.944266499947524748e-02 434701.3158125035 0.002300430119772917
2.189093335372581037e-02 482410.8704165374 0.002300430119772917
2.448691570038268733e-02 535356.6677410719 0.002300430119772917
2.721645028726875706e-02 594113.3984965039 0.002300430119772917
3.006183666404033464e-02 659318.8271333541 0.002300430119772917
3.300229186872252751e-02 731680.7143427207 0.002300430119772917
3.601379257498159986e-02 811984.4993184009 0.002300430119772917
3.907038089857371721e-02 901101.8251665037 0.002300430119772917
4.214368315634577783e-02 1000000.0 0.002300430119772917
6.602487939818172918e-07 0.001 0.0025529080682395165
6.621822819276467472e-07 0.0011097524964120721 0.0025529080682395165
6.637861782503791766e-07 0.0012315506032928262 0.0025529080682395165
6.652717452940831734e-07 0.001366716356462006 0.0025529080682395165
6.809357881556841549e-07 0.0015167168884709225 0.0025529080682395165
6.881834602690997898e-07 0.0016831803533309566 0.0025529080682395165
6.927151896154402594e-07 0.0018679135990207828 0.0025529080682395165
6.981053159540731835e-07 0.002072921779595372 0.0025529080682395165
7.016494010209367856e-07 0.002300430119772917 0.0025529080682395165
7.086160434114466192e-07 0.0025529080682395165 0.0025529080682395165
7.208948580769342410e-07 0.002833096101839324 0.0025529080682395165
7.363800756817865479e-07 0.0031440354715915 0.0025529080682395165
7.510585219482767689e-07 0.0034891012134067737 0.0025529080682395165
7.691866884020274304e-07 0.003872038781812557 0.0025529080682395165
7.923234472969995568e-07 0.004297004704320844 0.0025529080682395165
8.046575304392995499e-07 0.004768611697714469 0.0025529080682395165
8.288295187775305483e-07 0.005291978735958442 0.0025529080682395165
8.594903714091346992e-07 0.005872786613189483 0.0025529080682395165
8.886334286539605530e-07 0.00651733960488242 0.0025529080682395165
9.175217957964250310e-07 0.007232633896483534 0.0025529080682395165
9.474148479540156350e-07 0.008026433522257174 0.0025529080682395165
9.785668654751630539e-07 0.00890735463861044 0.0025529080682395165
1.008954202932194581e-06 0.009884959046625586 0.0025529080682395165
1.037568274122361458e-06 0.010969857978923836 0.0025529080682395165
1.067321256335534693e-06 0.012173827277396614 0.0025529080682395165
1.093491436623242661e-06 0.013509935211980273 0.0025529080682395165
1.123365351140177074e-06 0.014992684327860457 0.0025529080682395165
1.149164883007372501e-06 0.01663816886076129 0.0025529080682395165
1.173273112820379927e-06 0.018464249428955443 0.0025529080682395165
1.199962856744748945e-06 0.020490746898158472 0.0025529080682395165
1.222127402731333115e-06 0.022739657523579287 0.0025529080682395165
1.243632664279313298e-06 0.02523539170434766 0.0025529080682395165
1.265230308779511306e-06 0.02800503894183631 0.0025529080682395165
1.284472569653986583e-06 0.03107866187782014 0.0025529080682395165
1.302310718111575974e-06 0.03448962260405758 0.0025529080682395165
1.321252444617000425e-06 0.038274944785163134 0.0025529080682395165
1.338759438093284828e-06 0.04247571552536898 0.0025529080682395165
1.355300927028293700e-06 0.047137531341167244 0.0025529080682395165
1.372592119103232876e-06 0.05231099308056263 0.0025529080682395165
1.387266740323544021e-06 0.05805225516094899 0.0025529080682395165
1.402432860604951239e-06 0.06442363508721373 0.0025529080682395165
1.415699262848423485e-06 0.07149428986597581 0.0025529080682395165
1.427789130159073075e-06 0.07934096665797492 0.0025529080682395165
1.438483281381168311e-06 0.08804883581643465 0.0025529080682395165
1.449562691559679070e-06 0.09771241535346502 0.0025529080682395165
1.458919293058520573e-06 0.1084365968689611 0.0025529080682395165
1.468151005159232897e-06 0.12033778407775893 0.0025529080682395165
1.476711361597493448e-06 0.13354515629298988 0.0025529080682395165
1.484805703691640937e-06 0.14820207057988585 0.0025529080682395165
1.491948880435236368e-06 0.16446761779946645 0.0025529080682395165
1.498927870621341275e-06 0.18251834943190443 0.0025529080682395165
1.505257152705123389e-06 0.20255019392306664 0.0025529080682395165
1.511668730236830976e-06 0.22478058335487253 0.0025529080682395165
1.517710004443713727e-06 0.24945081352303167 0.0025529080682395165
1.523538336408032547e-06 0.27682866303920667 0.0025529080682395165
1.529343165223491868e-06 0.3072112998861759 0.0025529080682395165
1.534903155305076091e-06 0.34092850697468147 0.0025529080682395165
1.540554397926828086e-06 0.3783462617131929 0.0025529080682395165
1.546239026092562723e-06 0.419870708444391 0.0025529080682395165
1.552088133471120970e-06 0.4659525668664682 0.0025529080682395165
1.558130010500146247e-06 0.517092024289676 0.0025529080682395165
1.564383493996623785e-06 0.5738441648302398 0.0025529080682395165
1.571134535713995094e-06 0.6368249944718586 0.0025529080682395165
1.578256737484793452e-06 0.7067181273927491 0.0025529080682395165
1.585825392122363988e-06 0.7842822061337682 0.0025529080682395165
1.594144289488621914e-06 0.8703591361485166 0.0025529080682395165
1.603247267207299878e-06 0.9658832241158708 0.0025529080682395165
1.613253410853652356e-06 1.0718913192051276 0.0025529080682395165
1.624321419181211411e-06 1.1895340673703196 0.0025529080682395165
1.636555757166969304e-06 1.3200884008314182 0.0025529080682395165
1.650266614477748730e-06 1.4649713983072863 0.0025529080682395165
1.665574365805068033e-06 1.625755666443795 0.0025529080682395165
1.682723050546063475e-06 1.8041864093920719 0.0025529080682395165
1.702042172543430773e-06 2.0022003718155843 0.0025529080682395165
1.723823566454193101e-06 2.2219468609395236 0.0025529080682395165
1.748393624539468526e-06 2.4658110758226037 0.0025529080682395165
1.776215623421679746e-06 2.736439997074672 0.0025529080682395165
1.807749582535487179e-06 3.0367711180354604 0.0025529080682395165
1.843575804435977090e-06 3.370064329271928 0.0025529080682395165
1.884312231135418026e-06 3.739937302478798 0.0025529080682395165
1.930721229614794544e-06 4.150404757850477 0.0025529080682395165
1.983693488371081584e-06 4.605922041145108 0.0025529080682395165
2.044360543898588860e-06 5.1114334834401705 0.0025529080682395165
2.113819863908474326e-06 5.672426068491977 0.0025529080682395165
2.193537171706672065e-06 6.294988990221888 0.0025529080682395165
2.285185549079005877e-06 6.985879746785249 0.0025529080682395165
2.390759054352433004e-06 7.752597488629465 0.0025529080682395165
2.512638442036462431e-06 8.60346441668451 0.0025529080682395165
2.653584239269641921e-06 9.547716114208066 0.0025529080682395165
2.816960396712924127e-06 10.59560179277617 0.0025529080682395165
3.007606172497783218e-06 11.758495540521581 0.0025529080682395165
3.231891995222149850e-06 13.049019780144016 0.0025529080682395165
3.493500512034551155e-06 14.481182276745331 0.0025529080682395165
3.799203033243373606e-06 16.070528182616385 0.0025529080682395165
4.157038320739044988e-06 17.834308769319094 0.0025529080682395165
4.576632174020895004e-06 19.791668678535572 0.0025529080682395165
5.069378610505800036e-06 21.96385372416547 0.0025529080682395165
5.648862641891998259e-06 24.37444150122222 0.0025529080682395165
6.331193169463924753e-06 27.04959730463137 0.0025529080682395165
7.135298511294732208e-06 30.01835813575592 0.0025529080682395165
8.084104052444738151e-06 33.31294787934677 0.0025529080682395165
9.204175619694331196e-06 36.96912707195032 0.0025529080682395165
1.052696734100426584e-05 41.0265810582719 0.0025529080682395165
1.208939530573057528e-05 45.52935074866948 0.0025529080682395165
1.393469189153708251e-05 50.526310653356795 0.0025529080682395165
1.611318959846100182e-05 56.07169938205458 0.0025529080682395165
1.868326927452147038e-05 62.22570836730231 0.0025529080682395165
2.171225704095573487e-05 69.0551352016233 0.0025529080682395165
2.527734600907099972e-05 76.63410868007462 0.0025529080682395165
2.946645361287636542e-05 85.04489341802686 0.0025529080682395165
3.437885208774847217e-05 94.37878277775391 0.0025529080682395165
4.012568520705208112e-05 104.73708979594508 0.0025529080682395165
4.683018737763798648e-05 116.23224686798542 0.0025529080682395165
5.462742572359539814e-05 128.9890261253308 0.0025529080682395165
6.366343484828302290e-05 143.14589375234786 0.0025529080682395165
7.409387044933473255e-05 158.85651294280527 0.0025529080682395165
8.608168089724882606e-05 176.2914118095948 0.0025529080682395165
9.979391639474784377e-05 195.63983435170647 0.0025529080682395165
1.153975887244932346e-04 217.11179456945052 0.0025529080682395165
1.330544426794002340e-04 240.9403560239527 0.0025529080682395165
1.529147969601557533e-04 267.38416158399497 0.0025529080682395165
1.751105334556541575e-04 296.73024081888724 0.0025529080682395165
1.997473447801425433e-04 329.2971255097155 0.0025529080682395165
2.268968299762343099e-04 365.43830709572546 0.0025529080682395165
2.565885679743962785e-04 405.54607358408276 0.0025529080682395165
2.888029301468534238e-04 450.05576757004974 0.0025529080682395165
3.234651387654862375e-04 499.450511585514 0.0025529080682395165
3.604410317766333269e-04 554.2664520663108 0.0025529080682395165
3.995351540246770347e-04 615.0985788580505 0.0025529080682395165
4.404919273644775763e-04 682.6071834272393 0.0025529080682395165
4.829993868174394227e-04 757.525025877192 0.0025529080682395165
5.266966029079691008e-04 840.6652885618333 0.0025529080682395165
5.711834613254335386e-04 932.9304026284696 0.0025529080682395165
6.160333821796698441e-04 1035.3218432956637 0.0025529080682395165
6.608075174500050624e-04 1148.9510001873086 0.0025529080682395165
7.050699999787569255e-04 1275.051240713013 0.0025529080682395165
7.484030514467583358e-04 1414.991297434576 0.0025529080682395165
7.904205297569191161e-04 1570.2901247293776 0.0025529080682395165
8.307802697532524344e-04 1742.6333860096508 0.0025529080682395165
8.691919512679838243e-04 1933.891750455232 0.0025529080682395165
9.054226530383719870e-04 2146.141197858406 0.0025529080682395165
9.392978262687718977e-04 2381.6855519761607 0.0025529080682395165
9.706988864802067142e-04 2643.0814869741084 0.0025529080682395165
9.995576288084496303e-04 2933.1662783900483 0.0025529080682395165
1.025848357253213768e-03 3255.0885998350564 0.0025529080682395165
1.049579326601620451e-03 3612.3426997094302 0.0025529080682395165
1.070783284495194177e-03 4008.8063288984645 0.0025529080682395165
1.089510157280624203e-03 4448.782831127585 0.0025529080682395165
1.105820005877297760e-03 4937.047852839004 0.0025529080682395165
1.119778393728933230e-03 5478.901179593945 0.0025529080682395165
1.131452302269148969e-03 6080.224261649427 0.0025529080682395165
1.140907069274070453e-03 6747.5440531107 0.0025529080682395165
1.148203955997929892e-03 7488.10385759003 0.0025529080682395165
1.153396582179107982e-03 8309.941949353404 0.0025529080682395165
1.156527220050166749e-03 9221.97882333434 0.0025529080682395165
1.157624412970366563e-03 10234.114021054527 0.0025529080682395165
1.156698654472104824e-03 11357.333583431051 0.0025529080682395165
1.153741923994496595e-03 12603.829296797274 0.0025529080682395165
1.148724772813997531e-03 13987.131026472387 0.0025529080682395165
1.141597175476908666e-03 15522.25357427048 0.0025529080682395165
1.132291162474236002e-03 17225.859653987874 0.0025529080682395165
1.120722550167015238e-03 19116.440753857038 0.0025529080682395165
1.106795434775696609e-03 21214.51784910632 0.0025529080682395165
1.090406710085864818e-03 23542.864143224204 0.0025529080682395165
1.071450087429397105e-03 26126.752255633317 0.0025529080682395165
1.049821200825392601e-03 28994.22853882881 0.0025529080682395165
1.025419240122065097e-03 32176.417502507353 0.0025529080682395165
9.981487716786035299e-04 35707.859649004626 0.0025529080682395165
9.679223187661227306e-04 39626.88638701478 0.0025529080682395165
9.346533125669773167e-04 43976.036093027215 0.0025529080682395165
9.047163857529851808e-04 48802.515836544335 0.0025529080682395165
9.094434361851837971e-04 54158.71378079476 0.0025529080682395165
9.597231682924901863e-04 60102.76782070388 0.0025529080682395165
1.055935633222054902e-03 66699.19663030129 0.0025529080682395165
1.203747534171566809e-03 74019.59996915652 0.0025529080682395165
1.419102421776628807e-03 82143.43584919439 0.0025529080682395165
1.701305909606358946e-03 91158.88299750836 0.0025529080682395165
2.068692303380540755e-03 101163.7979766207 0.0025529080682395165
2.528341319633250345e-03 112266.77735108159 0.0025529080682395165
3.078687429699930242e-03 124588.33642950082 0.0025529080682395165
3.725293309042909066e-03 138262.2173764659 0.0025529080682395165
4.479156093555630019e-03 153436.84089300132 0.0025529080682395165
5.351236552531706686e-03 170276.91722258978 0.0025529080682395165
6.384972458652137146e-03 188965.23396912115 0.0025529080682395165
7.654952502015300447e-03 209704.64013232305 0.0025529080682395165
9.087606053851478641e-03 232720.2478960412 0.0025529080682395165
1.069207970127406676e-02 258261.87606826748 0.0025529080682395165
1.247571163111544854e-02 286606.7616948256 0.0025529080682395165
1.444339090642750636e-02 318062.5692794119 0.0025529080682395165
1.659721617708557334e-02 352970.73027306574 0.0025529080682395165
1.893617202588027126e-02 391710.1490809261 0.0025529080682395165
2.145565375231651972e-02 434701.3158125035 0.0025529080682395165
2.414717378063878372e-02 482410.8704165374 0.0025529080682395165
2.699839737173496956e-02 535356.6677410719 0.0025529080682395165
2.999328013142174912e-02 594113.3984965039 0.0025529080682395165
3.311148040966010314e-02 659318.8271333541 0.0025529080682395165
3.632944887419772145e-02 731680.7143427207 0.0025529080682395165
3.962052458565348823e-02 811984.4993184009 0.0025529080682395165
4.295508024869607033e-02 901101.8251665037 0.0025529080682395165
4.630172685548792494e-02 1000000.0 0.0025529080682395165
6.088722566966803142e-07 0.001 0.002833096101839324
6.157081773151828691e-07 0.0011097524964120721 0.002833096101839324
6.278973155578894152e-07 0.0012315506032928262 0.002833096101839324
6.271656170989649005e-07 0.001366716356462006 0.002833096101839324
6.371282489851407021e-07 0.0015167168884709225 0.002833096101839324
6.459256045328660474e-07 0.0016831803533309566 0.002833096101839324
6.561152455786691773e-07 0.0018679135990207828 0.002833096101839324
6.603844454387273512e-07 0.002072921779595372 0.002833096101839324
6.735150015023726832e-07 0.002300430119772917 0.002833096101839324
6.845355740893804511e-07 0.0025529080682395165 0.002833096101839324
6.999062464709792896e-07 0.002833096101839324 0.002833096101839324
7.208003142647574290e-07 0.0031440354715915 0.002833096101839324
7.412782782044017340e-07 0.0034891012134067737 0.002833096101839324
7.645628142846495004e-07 0.003872038781812557 0.002833096101839324
7.841905318568727207e-07 0.004297004704320844 0.002833096101839324
8.066929773048113493e-07 0.004768611697714469 0.002833096101839324
8.417698417442437044e-07 0.005291978735958442 0.002833096101839324
8.770880994457510493e-07 0.005872786613189483 0.002833096101839324
9.119940740593988314e-07 0.00651733960488242 0.002833096101839324
9.452158297613060133e-07 0.007232633896483534 0.002833096101839324
9.817712160821656368e-07 0.008026433522257174 0.002833096101839324
1.015474299922065777e-06 0.00890735463861044 0.002833096101839324
1.050008326935749305e-06 0.009884959046625586 0.002833096101839324
1.085189773512258913e-06 0.010969857978923836 0.002833096101839324
1.120136092720795956e-06 0.012173827277396614 0.002833096101839324
1.153737103841628539e-06 0.013509935211980273 0.002833096101839324
1.188404581341858178e-06 0.014992684327860457 0.002833096101839324
1.220765189332266524e-06 0.01663816886076129 0.002833096101839324
1.250844037400776738e-06 0.018464249428955443 0.002833096101839324
1.283123024419747947e-06 0.020490746898158472 0.002833096101839324
1.312307455681967781e-06 0.022739657523579287 0.002833096101839324
1.337824729144531296e-06 0.02523539170434766 0.002833096101839324
1.362905968253200123e-06 0.02800503894183631 0.002833096101839324
1.388767579328864320e-06 0.03107866187782014 0.002833096101839324
1.411005971878850340e-06 0.03448962260405758 0.002833096101839324
1.433638837355213518e-06 0.038274944785163134 0.002833096101839324
1.456737916079652719e-06 0.04247571552536898 0.002833096101839324
1.478877680444645360e-06 0.047137531341167244 0.002833096101839324
1.500160559312418809e-06 0.05231099308056263 0.002833096101839324
1.518206995442543790e-06 0.05805225516094899 0.002833096101839324
1.534889147643091161e-06 0.06442363508721373 0.002833096101839324
1.551990410394759567e-06 0.07149428986597581 0.002833096101839324
1.566938650201909150e-06 0.07934096665797492 0.002833096101839324
1.581173942555707952e-06 0.08804883581643465 0.002833096101839324
1.594373943856220461e-06 0.09771241535346502 0.002833096101839324
1.605963101576107806e-06 0.1084365968689611 0.002833096101839324
1.617236651169681262e-06 0.12033778407775893 0.002833096101839324
1.627597558604157604e-06 0.13354515629298988 0.002833096101839324
1.637535847059182729e-06 0.14820207057988585 0.002833096101839324
1.646373457930420997e-06 0.16446761779946645 0.002833096101839324
1.655023842744744739e-06 0.18251834943190443 0.002833096101839324
1.663097859019511164e-06 0.20255019392306664 0.002833096101839324
1.670812958400129630e-06 0.22478058335487253 0.002833096101839324
1.678129732570724169e-06 0.24945081352303167 0.002833096101839324
1.685051819932568874e-06 0.27682866303920667 0.002833096101839324
1.691726900627112277e-06 0.3072112998861759 0.002833096101839324
1.698661109250766213e-06 0.34092850697468147 0.002833096101839324
1.705244068748131873e-06 0.3783462617131929 0.002833096101839324
1.711943055692454391e-06 0.419870708444391 0.002833096101839324
1.718778016565710904e-06 0.4659525668664682 0.002833096101839324
1.725797744320733821e-06 0.517092024289676 0.002833096101839324
1.733141900983545995e-06 0.5738441648302398 0.002833096101839324
1.740661288945143170e-06 0.6368249944718586 0.002833096101839324
1.748944502783710632e-06 0.7067181273927491 0.002833096101839324
1.757585798130735361e-06 0.7842822061337682 0.002833096101839324
1.767058809906925128e-06 0.8703591361485166 0.002833096101839324
1.777297377522406750e-06 0.9658832241158708 0.002833096101839324
1.788546722685308925e-06 1.0718913192051276 0.002833096101839324
1.800952838558551116e-06 1.1895340673703196 0.002833096101839324
1.814687126059465587e-06 1.3200884008314182 0.002833096101839324
1.829977269335629684e-06 1.4649713983072863 0.002833096101839324
1.847084242282203508e-06 1.625755666443795 0.002833096101839324
1.866201046151051178e-06 1.8041864093920719 0.002833096101839324
1.887703792428752130e-06 2.0022003718155843 0.002833096101839324
1.911922990351519550e-06 2.2219468609395236 0.002833096101839324
1.939297539810496050e-06 2.4658110758226037 0.002833096101839324
1.970208549377505845e-06 2.736439997074672 0.002833096101839324
2.005258313066319258e-06 3.0367711180354604 0.002833096101839324
2.045041789330613667e-06 3.370064329271928 0.002833096101839324
2.090301059979282160e-06 3.739937302478798 0.002833096101839324
2.141840938127908362e-06 4.150404757850477 0.002833096101839324
2.200744569383868717e-06 4.605922041145108 0.002833096101839324
2.268063756986140918e-06 5.1114334834401705 0.002833096101839324
2.345191316634560934e-06 5.672426068491977 0.002833096101839324
2.433653257602149628e-06 6.294988990221888 0.002833096101839324
2.535374899427048609e-06 6.985879746785249 0.002833096101839324
2.652518835786200147e-06 7.752597488629465 0.002833096101839324
2.787744545363394628e-06 8.60346441668451 0.002833096101839324
2.944151840522410019e-06 9.547716114208066 0.002833096101839324
3.125429770588117383e-06 10.59560179277617 0.002833096101839324
3.336978278214526937e-06 11.758495540521581 0.002833096101839324
3.585842548649418690e-06 13.049019780144016 0.002833096101839324
3.876107162780963927e-06 14.481182276745331 0.002833096101839324
4.215289282009214856e-06 16.070528182616385 0.002833096101839324
4.612335385443673960e-06 17.834308769319094 0.002833096101839324
5.077902967721868984e-06 19.791668678535572 0.002833096101839324
5.624635746277595752e-06 21.96385372416547 0.002833096101839324
6.267600581160491803e-06 24.37444150122222 0.002833096101839324
7.024698133261831179e-06 27.04959730463137 0.002833096101839324
7.916917872828700605e-06 30.01835813575592 0.002833096101839324
8.969698891891381227e-06 33.31294787934677 0.002833096101839324
1.021250752309224054e-05 36.96912707195032 0.002833096101839324
1.168021078599021629e-05 41.0265810582719 0.002833096101839324
1.341387607495429764e-05 45.52935074866948 0.002833096101839324
1.546137442003943347e-05 50.526310653356795 0.002833096101839324
1.787860317516173458e-05 56.07169938205458 0.002833096101839324
2.073031150780359444e-05 62.22570836730231 0.002833096101839324
2.409124539891648582e-05 69.0551352016233 0.002833096101839324
2.804706290197708167e-05 76.63410868007462 0.002833096101839324
3.269527693641447900e-05 85.04489341802686 0.002833096101839324
3.814607131906447486e-05 94.37878277775391 0.002833096101839324
4.452277701611777365e-05 104.73708979594508 0.002833096101839324
5.196214428343106344e-05 116.23224686798542 0.002833096101839324
6.061402421830020942e-05 128.9890261253308 0.002833096101839324
7.064052225834429254e-05 143.14589375234786 0.002833096101839324
8.221431952983735889e-05 158.85651294280527 0.002833096101839324
9.551623815753432765e-05 176.2914118095948 0.002833096101839324
1.107316761704065525e-04 195.63983435170647 0.002833096101839324
1.280459354666726014e-04 217.11179456945052 0.002833096101839324
1.476385611577560710e-04 240.9403560239527 0.002833096101839324
1.696763288681401921e-04 267.38416158399497 0.002833096101839324
1.943056344650683778e-04 296.73024081888724 0.002833096101839324
2.216437425536880719e-04 329.2971255097155 0.002833096101839324
2.517701550936399810e-04 365.43830709572546 0.002833096101839324
2.847177196940486378e-04 405.54607358408276 0.002833096101839324
3.204646772576158877e-04 450.05576757004974 0.002833096101839324
3.589280698777064888e-04 499.450511585514 0.002833096101839324
3.999590145552507463e-04 554.2664520663108 0.002833096101839324
4.433407244431637360e-04 615.0985788580505 0.002833096101839324
4.887895203200382475e-04 682.6071834272393 0.002833096101839324
5.359593421611231340e-04 757.525025877192 0.002833096101839324
5.844495810150325413e-04 840.6652885618333 0.002833096101839324
6.338162895447826180e-04 932.9304026284696 0.002833096101839324
6.835860720463704130e-04 1035.3218432956637 0.002833096101839324
7.332719173711612064e-04 1148.9510001873086 0.002833096101839324
7.823901641161676995e-04 1275.051240713013 0.002833096101839324
8.304770855583773698e-04 1414.991297434576 0.002833096101839324
8.771043622308111794e-04 1570.2901247293776 0.002833096101839324
9.218919778315864131e-04 1742.6333860096508 0.002833096101839324
9.645179062814304575e-04 1933.891750455232 0.002833096101839324
1.004723521465270388e-03 2146.141197858406 0.002833096101839324
1.042315104536385012e-03 2381.6855519761607 0.002833096101839324
1.077161013242787600e-03 2643.0814869741084 0.002833096101839324
1.109185547705851104e-03 2933.1662783900483 0.002833096101839324
1.138360172349677218e-03 3255.0885998350564 0.002833096101839324
1.164693831364306022e-03 3612.3426997094302 0.002833096101839324
1.188223059043781336e-03 4008.8063288984645 0.002833096101839324
1.209003017396484154e-03 4448.782831127585 0.002833096101839324
1.227100511324952714e-03 4937.047852839004 0.002833096101839324
1.242588106254585625e-03 5478.901179593945 0.002833096101839324
1.255540194401419092e-03 6080.224261649427 0.002833096101839324
1.266029333409983762e-03 6747.5440531107 0.002833096101839324
1.274123449919216736e-03 7488.10385759003 0.002833096101839324
1.279881778501240977e-03 8309.941949353404 0.002833096101839324
1.283351689687960888e-03 9221.97882333434 0.002833096101839324
1.284564505176005603e-03 10234.114021054527 0.002833096101839324
1.283532061005660582e-03 11357.333583431051 0.002833096101839324
1.280245324399381874e-03 12603.829296797274 0.002833096101839324
1.274671677155009156e-03 13987.131026472387 0.002833096101839324
1.266755802564182264e-03 15522.25357427048 0.002833096101839324
1.256422216802671179e-03 17225.859653987874 0.002833096101839324
1.243577651980560302e-03 19116.440753857038 0.002833096101839324
1.228116016206401255e-03 21214.51784910632 0.002833096101839324
1.209922870772853340e-03 23542.864143224204 0.002833096101839324
1.188880594230508781e-03 26126.752255633317 0.002833096101839324
1.164873713897132462e-03 28994.22853882881 0.002833096101839324
1.137790429605491874e-03 32176.417502507353 0.002833096101839324
1.107525736384119093e-03 35707.859649004626 0.002833096101839324
1.073982843094434128e-03 39626.88638701478 0.002833096101839324
1.037065410193980771e-03 43976.036093027215 0.002833096101839324
1.003761897821823330e-03 48802.515836544335 0.002833096101839324
1.008782687502243454e-03 54158.71378079476 0.002833096101839324
1.064248539458826845e-03 60102.76782070388 0.002833096101839324
1.170608240045985975e-03 66699.19663030129 0.002833096101839324
1.334020496157064866e-03 74019.59996915652 0.002833096101839324
1.572332604159824235e-03 82143.43584919439 0.002833096101839324
1.884475682176858444e-03 91158.88299750836 0.002833096101839324
2.290861752130605132e-03 101163.7979766207 0.002833096101839324
2.799330884208252671e-03 112266.77735108159 0.002833096101839324
3.408059479423701868e-03 124588.33642950082 0.002833096101839324
4.123048239203939459e-03 138262.2173764659 0.002833096101839324
4.956365348502553107e-03 153436.84089300132 0.002833096101839324
5.920030374077177825e-03 170276.91722258978 0.002833096101839324
7.060263976872532300e-03 188965.23396912115 0.002833096101839324
8.462620264416256810e-03 209704.64013232305 0.002833096101839324
1.004387102478242894e-02 232720.2478960412 0.002833096101839324
1.181383179366065489e-02 258261.87606826748 0.002833096101839324
1.378029320643037181e-02 286606.7616948256 0.002833096101839324
1.594830100065315268e-02 318062.5692794119 0.002833096101839324
1.831981406148985858e-02 352970.73027306574 0.002833096101839324
2.089316217287745525e-02 391710.1490809261 0.002833096101839324
2.366274533377064199e-02 434701.3158125035 0.002833096101839324
2.661871424523058055e-02 482410.8704165374 0.002833096101839324
2.974687012443675074e-02 535356.6677410719 0.002833096101839324
3.302869223551761768e-02 594113.3984965039 0.002833096101839324
3.644119682616527717e-02 659318.8271333541 0.002833096101839324
3.995795703773404733e-02 731680.7143427207 0.002833096101839324
4.354846779782552135e-02 811984.4993184009 0.002833096101839324
4.717974535502043182e-02 901101.8251665037 0.002833096101839324
5.081616998099308669e-02 1000000.0 0.002833096101839324
5.751235076757234392e-07 0.001 0.0031440354715915
5.728645006332594347e-07 0.0011097524964120721 0.0031440354715915
5.890876191774228910e-07 0.0012315506032928262 0.0031440354715915
6.001217538864546111e-07 0.001366716356462006 0.0031440354715915
6.015196902105976324e-07 0.0015167168884709225 0.0031440354715915
6.104787008483404952e-07 0.0016831803533309566 0.0031440354715915
6.208352407966840224e-07 0.0018679135990207828 0.0031440354715915
6.343001638907301770e-07 0.002072921779595372 0.0031440354715915
6.450163558879866735e-07 0.002300430119772917 0.0031440354715915
6.679720903292307776e-07 0.0025529080682395165 0.0031440354715915
6.848413337859448266e-07 0.002833096101839324 0.0031440354715915
7.060339574751006053e-07 0.0031440354715915 0.0031440354715915
7.240400078540308580e-07 0.0034891012134067737 0.0031440354715915
7.557278461506550003e-07 0.003872038781812557 0.0031440354715915
7.823951921970024405e-07 0.004297004704320844 0.0031440354715915
8.186249749550241935e-07 0.004768611697714469 0.0031440354715915
8.564773408772058915e-07 0.005291978735958442 0.0031440354715915
8.929936351838674090e-07 0.005872786613189483 0.0031440354715915
9.335355112966389869e-07 0.00651733960488242 0.0031440354715915
9.727556421985248860e-07 0.007232633896483534 0.0031440354715915
1.014563164656291494e-06 0.008026433522257174 0.0031440354715915
1.053723475350439865e-06 0.00890735463861044 0.0031440354715915
1.094768077619866137e-06 0.009884959046625586 0.0031440354715915
1.134148321161262711e-06 0.010969857978923836 0.0031440354715915
1.175861845523339324e-06 0.012173827277396614 0.0031440354715915
1.217501001970546360e-06 0.013509935211980273 0.0031440354715915
1.256498233016245461e-06 0.014992684327860457 0.0031440354715915
1.293599309394191053e-06 0.01663816886076129 0.0031440354715915
1.330581523765798054e-06 0.018464249428955443 0.0031440354715915
1.367422559219556039e-06 0.020490746898158472 0.0031440354715915
1.402134463568419524e-06 0.022739657523579287 0.0031440354715915
1.436102285777380613e-06 0.02523539170434766 0.0031440354715915
1.467319232351336991e-06 0.02800503894183631 0.0031440354715915
1.497768766562455997e-06 0.03107866187782014 0.0031440354715915
1.527253248570783948e-06 0.03448962260405758 0.0031440354715915
1.557052290709409395e-06 0.038274944785163134 0.0031440354715915
1.584233914958291363e-06 0.04247571552536898 0.0031440354715915
1.611424907893379386e-06 0.047137531341167244 0.0031440354715915
1.636159867298114412e-06 0.05231099308056263 0.0031440354715915
1.659042294724020280e-06 0.05805225516094899 0.0031440354715915
1.680300956394790733e-06 0.06442363508721373 0.0031440354715915
1.700432055280467409e-06 0.07149428986597581 0.0031440354715915
1.718793334735850262e-06 0.07934096665797492 0.0031440354715915
1.736245670161711787e-06 0.08804883581643465 0.0031440354715915
1.752161187953041085e-06 0.09771241535346502 0.0031440354715915
1.766228819788091059e-06 0.1084365968689611 0.0031440354715915
1.780344694738342579e-06 0.12033778407775893 0.0031440354715915
1.793209900518659829e-06 0.13354515629298988 0.0031440354715915
1.804963215748643029e-06 0.14820207057988585 0.0031440354715915
1.816370745206736557e-06 0.16446761779946645 0.0031440354715915
1.826599638885318593e-06 0.18251834943190443 0.0031440354715915
1.836413028165228748e-06 0.20255019392306664 0.0031440354715915
1.845731769218017714e-06 0.22478058335487253 0.0031440354715915
1.854528242734016252e-06 0.24945081352303167 0.0031440354715915
1.862924490492358961e-06 0.27682866303920667 0.0031440354715915
1.871143294812480881e-06 0.3072112998861759 0.0031440354715915
1.879342130884478252e-06 0.34092850697468147 0.0031440354715915
1.887230252760168190e-06 0.3783462617131929 0.0031440354715915
1.895111460322575276e-06 0.419870708444391 0.0031440354715915
1.903046528955790961e-06 0.4659525668664682 0.0031440354715915
1.911205769334105453e-06 0.517092024289676 0.0031440354715915
1.919715212899383960e-06 0.5738441648302398 0.0031440354715915
1.928486855423700391e-06 0.6368249944718586 0.0031440354715915
1.937828077208530189e-06 0.7067181273927491 0.0031440354715915
1.947742327214000671e-06 0.7842822061337682 0.0031440354715915
1.958422684154422873e-06 0.8703591361485166 0.0031440354715915
1.970019412616864336e-06 0.9658832241158708 0.0031440354715915
1.982704278838326024e-06 1.0718913192051276 0.0031440354715915
1.996607964579674365e-06 1.1895340673703196 0.0031440354715915
2.012021487235759849e-06 1.3200884008314182 0.0031440354715915
2.029113136239327025e-06 1.4649713983072863 0.0031440354715915
2.048191821521771462e-06 1.625755666443795 0.0031440354715915
2.069579786058818178e-06 1.8041864093920719 0.0031440354715915
2.093508401823259942e-06 2.0022003718155843 0.0031440354715915
2.120490053451308562e-06 2.2219468609395236 0.0031440354715915
2.150913891269840677e-06 2.4658110758226037 0.0031440354715915
2.185296566819812800e-06 2.736439997074672 0.0031440354715915
2.224269915037034247e-06 3.0367711180354604 0.0031440354715915
2.268479457399438593e-06 3.370064329271928 0.0031440354715915
2.318731827767122451e-06 3.739937302478798 0.0031440354715915
2.376049812570274306e-06 4.150404757850477 0.0031440354715915
2.441459479311657635e-06 4.605922041145108 0.0031440354715915
2.516207093912560627e-06 5.1114334834401705 0.0031440354715915
2.601778747703913075e-06 5.672426068491977 0.0031440354715915
2.699966880581802487e-06 6.294988990221888 0.0031440354715915
2.812818313633470774e-06 6.985879746785249 0.0031440354715915
2.942843028398763873e-06 7.752597488629465 0.0031440354715915
3.092880191140554844e-06 8.60346441668451 0.0031440354715915
3.266441288722815598e-06 9.547716114208066 0.0031440354715915
3.467613467788308884e-06 10.59560179277617 0.0031440354715915
3.702329814427286670e-06 11.758495540521581 0.0031440354715915
3.978451825638708743e-06 13.049019780144016 0.0031440354715915
4.300514002144985278e-06 14.481182276745331 0.0031440354715915
4.676870309196015109e-06 16.070528182616385 0.0031440354715915
5.117392941615811621e-06 17.834308769319094 0.0031440354715915
5.633942498420923036e-06 19.791668678535572 0.0031440354715915
6.240568857434795583e-06 21.96385372416547 0.0031440354715915
6.953980758787232964e-06 24.37444150122222 0.0031440354715915
7.793998277389288547e-06 27.04959730463137 0.0031440354715915
8.783978097139997338e-06 30.01835813575592 0.0031440354715915
9.952085997974833171e-06 33.31294787934677 0.0031440354715915
1.133105240250234787e-05 36.96912707195032 0.0031440354715915
1.295958494092195172e-05 41.0265810582719 0.0031440354715915
1.488315527215507271e-05 45.52935074866948 0.0031440354715915
1.715498019726236520e-05 50.526310653356795 0.0031440354715915
1.983704542337677392e-05 56.07169938205458 0.0031440354715915
2.300123093257481612e-05 62.22570836730231 0.0031440354715915
2.673041142948163286e-05 69.0551352016233 0.0031440354715915
3.111970848544770915e-05 76.63410868007462 0.0031440354715915
3.627727808425451524e-05 85.04489341802686 0.0031440354715915
4.232537174980873055e-05 94.37878277775391 0.0031440354715915
4.940088113587857711e-05 104.73708979594508 0.0031440354715915
5.765554607888904678e-05 116.23224686798542 0.0031440354715915
6.725563772021951950e-05 128.9890261253308 0.0031440354715915
7.838100306565976678e-05 143.14589375234786 0.0031440354715915
9.122332018792630678e-05 158.85651294280527 0.0031440354715915
1.059832235167280126e-04 176.2914118095948 0.0031440354715915
1.228664287559274758e-04 195.63983435170647 0.0031440354715915
1.420786007273614274e-04 217.11179456945052 0.0031440354715915
1.638189386687054900e-04 240.9403560239527 0.0031440354715915
1.882725806863590125e-04 267.38416158399497 0.0031440354715915
2.156019649206846931e-04 296.73024081888724 0.0031440354715915
2.459372487500842788e-04 329.2971255097155 0.0031440354715915
2.793666819450993160e-04 365.43830709572546 0.0031440354715915
3.159267083322029072e-04 405.54607358408276 0.0031440354715915
3.555932659625558206e-04 450.05576757004974 0.0031440354715915
3.982743128397273243e-04 499.450511585514 0.0031440354715915
4.438046845116012181e-04 554.2664520663108 0.0031440354715915
4.919438057418072619e-04 615.0985788580505 0.0031440354715915
5.423769506094078263e-04 682.6071834272393 0.0031440354715915
5.947201062256866379e-04 757.525025877192 0.0031440354715915
6.485287742747879430e-04 840.6652885618333 0.0031440354715915
7.033102534081267987e-04 932.9304026284696 0.0031440354715915
7.585392692203845070e-04 1035.3218432956637 0.0031440354715915
8.136753706324612772e-04 1148.9510001873086 0.0031440354715915
8.681818364839333224e-04 1275.051240713013 0.0031440354715915
9.215439701939048519e-04 1414.991297434576 0.0031440354715915
9.732864827447636159e-04 1570.2901247293776 0.0031440354715915
1.022987593978425414e-03 1742.6333860096508 0.0031440354715915
1.070289886741048737e-03 1933.891750455232 0.0031440354715915
1.114906369153878616e-03 2146.141197858406 0.0031440354715915
1.156621958945490110e-03 2381.6855519761607 0.0031440354715915
1.195290464935586886e-03 2643.0814869741084 0.0031440354715915
1.230827842267879450e-03 2933.1662783900483 0.0031440354715915
1.263202425988163742e-03 3255.0885998350564 0.0031440354715915
1.292424119875470144e-03 3612.3426997094302 0.0031440354715915
1.318533265262157497e-03 4008.8063288984645 0.0031440354715915
1.341591184711449529e-03 4448.782831127585 0.0031440354715915
1.361671876536034789e-03 4937.047852839004 0.0031440354715915
1.378855964939318564e-03 5478.901179593945 0.0031440354715915
1.393225867381878667e-03 6080.224261649427 0.0031440354715915
1.404862086807805730e-03 6747.5440531107 0.0031440354715915
1.413839921315777426e-03 7488.10385759003 0.0031440354715915
1.420225427882689569e-03 8309.941949353404 0.0031440354715915
1.424070664190212531e-03 9221.97882333434 0.0031440354715915
1.425410610608266208e-03 10234.114021054527 0.0031440354715915
1.424258644811255900e-03 11357.333583431051 0.0031440354715915
1.420604372665356264e-03 12603.829296797274 0.0031440354715915
1.414411853386092661e-03 13987.131026472387 0.0031440354715915
1.405619924886035692e-03 15522.25357427048 0.0031440354715915
1.394144779307792065e-03 17225.859653987874 0.0031440354715915
1.379882841380960373e-03 19116.440753857038 0.0031440354715915
1.362716588824495600e-03 21214.51784910632 0.0031440354715915
1.342519551183987475e-03 23542.864143224204 0.0031440354715915
1.319161679456727328e-03 26126.752255633317 0.0031440354715915
1.292514465275999619e-03 28994.22853882881 0.0031440354715915
1.262454808450138091e-03 32176.417502507353 0.0031440354715915
1.228867330964972032e-03 35707.859649004626 0.0031440354715915
1.191643556298349442e-03 39626.88638701478 0.0031440354715915
1.150679508829013150e-03 43976.036093027215 0.0031440354715915
1.113620767434452853e-03 48802.515836544335 0.0031440354715915
1.118914684230644515e-03 54158.71378079476 0.0031440354715915
1.180060613869178066e-03 60102.76782070388 0.0031440354715915
1.297589562757995620e-03 66699.19663030129 0.0031440354715915
1.478170940411190114e-03 74019.59996915652 0.0031440354715915
1.741802224758435148e-03 82143.43584919439 0.0031440354715915
2.086934899417217278e-03 91158.88299750836 0.0031440354715915
2.536306954101717661e-03 101163.7979766207 0.0031440354715915
3.098586590722382430e-03 112266.77735108159 0.0031440354715915
3.771641049991210446e-03 124588.33642950082 0.0031440354715915
4.561929466187397871e-03 138262.2173764659 0.0031440354715915
5.482690313728689861e-03 153436.84089300132 0.0031440354715915
6.547051607389254256e-03 170276.91722258978 0.0031440354715915
7.803923220903389267e-03 188965.23396912115 0.0031440354715915
9.351620947126782976e-03 209704.64013232305 0.0031440354715915
1.109582109206625963e-02 232720.2478960412 0.0031440354715915
1.304707598882754588e-02 258261.87606826748 0.0031440354715915
1.521356939704362858e-02 286606.7616948256 0.0031440354715915
1.760046180033182292e-02 318062.5692794119 0.0031440354715915
2.020941240363211683e-02 352970.73027306574 0.0031440354715915
2.303799332962204460e-02 391710.1490809261 0.0031440354715915
2.607944556233047356e-02 434701.3158125035 0.0031440354715915
2.932222479905335216e-02 482410.8704165374 0.0031440354715915
3.274989480674909276e-02 535356.6677410719 0.0031440354715915
3.634133473174813028e-02 594113.3984965039 0.0031440354715915
4.007053164103632770e-02 659318.8271333541 0.0031440354715915
4.390738092629337813e-02 731680.7143427207 0.0031440354715915
4.781748980321279957e-02 811984.4993184009 0.0031440354715915
5.176385200680866383e-02 901101.8251665037 0.0031440354715915
5.570655007775843215e-02 1000000.0 0.0031440354715915
5.323490354940903778e-07 0.001 0.0034891012134067737
5.398656929549081710e-07 0.0011097524964120721 0.0034891012134067737
5.433985045824773816e-07 0.0012315506032928262 0.0034891012134067737
5.533462529454056843e-07 0.001366716356462006 0.0034891012134067737
5.674632259957237308e-07 0.0015167168884709225 0.0034891012134067737
5.756018415803729469e-07 0.0016831803533309566 0.0034891012134067737
5.849530386105842452e-07 0.0018679135990207828 0.0034891012134067737
6.010597705965979384e-07 0.002072921779595372 0.0034891012134067737
6.204754457927121969e-07 0.002300430119772917 0.0034891012134067737
6.425472563284994860e-07 0.0025529080682395165 0.0034891012134067737
6.656446381246622457e-07 0.002833096101839324 0.0034891012134067737
6.912020075259815429e-07 0.0031440354715915 0.0034891012134067737
7.209620456772001135e-07 0.0034891012134067737 0.0034891012134067737
7.484626174089628961e-07 0.003872038781812557 0.0034891012134067737
7.880661352768590689e-07 0.004297004704320844 0.0034891012134067737
8.263053366754448387e-07 0.004768611697714469 0.0034891012134067737
8.656232818692962373e-07 0.005291978735958442 0.0034891012134067737
9.095760147991446320e-07 0.005872786613189483 0.0034891012134067737
9.555931706229412825e-07 0.00651733960488242 0.0034891012134067737
9.996242542121959674e-07 0.007232633896483534 0.0034891012134067737
1.046361078976066876e-06 0.008026433522257174 0.0034891012134067737
1.092586226274187251e-06 0.00890735463861044 0.0034891012134067737
1.137439446962929979e-06 0.009884959046625586 0.0034891012134067737
1.186343202425304126e-06 0.010969857978923836 0.0034891012134067737
1.231830950804487797e-06 0.012173827277396614 0.0034891012134067737
1.279423423802595832e-06 0.013509935211980273 0.0034891012134067737
1.326930252403447297e-06 0.014992684327860457 0.0034891012134067737
1.369392870748758216e-06 0.01663816886076129 0.0034891012134067737
1.413966715409043854e-06 0.018464249428955443 0.0034891012134067737
1.457782309466786655e-06 0.020490746898158472 0.0034891012134067737
1.497800498502041919e-06 0.022739657523579287 0.0034891012134067737
1.539977292564610854e-06 0.02523539170434766 0.0034891012134067737
1.575245039792392735e-06 0.02800503894183631 0.0034891012134067737
1.613852256689718540e-06 0.03107866187782014 0.0034891012134067737
1.651562742106174674e-06 0.03448962260405758 0.0034891012134067737
1.687759184633758864e-06 0.038274944785163134 0.0034891012134067737
1.721774228089514524e-06 0.04247571552536898 0.0034891012134067737
1.752865012930758670e-06 0.047137531341167244 0.0034891012134067737
1.782752167265771329e-06 0.05231099308056263 0.0034891012134067737
1.810900247109165651e-06 0.05805225516094899 0.0034891012134067737
1.836008334425434824e-06 0.06442363508721373 0.0034891012134067737
1.860600091540273650e-06 0.07149428986597581 0.0034891012134067737
1.883323921746316589e-06 0.07934096665797492 0.0034891012134067737
1.904260825135436976e-06 0.08804883581643465 0.0034891012134067737
1.923461913605440619e-06 0.09771241535346502 0.0034891012134067737
1.941891509140405877e-06 0.1084365968689611 0.0034891012134067737
1.958600714283179232e-06 0.12033778407775893 0.0034891012134067737
1.974450626178492867e-06 0.13354515629298988 0.0034891012134067737
1.988916505816367998e-06 0.14820207057988585 0.0034891012134067737
2.002384200579735557e-06 0.16446761779946645 0.0034891012134067737
2.015184780694517940e-06 0.18251834943190443 0.0034891012134067737
2.026981753660922037e-06 0.20255019392306664 0.0034891012134067737
2.038253119020977951e-06 0.22478058335487253 0.0034891012134067737
2.048820445201055683e-06 0.24945081352303167 0.0034891012134067737
2.059224149110759247e-06 0.27682866303920667 0.0034891012134067737
2.068947388118858372e-06 0.3072112998861759 0.0034891012134067737
2.078564471023583797e-06 0.34092850697468147 0.0034891012134067737
2.088074212662093906e-06 0.3783462617131929 0.0034891012134067737
2.097206249342575827e-06 0.419870708444391 0.0034891012134067737
2.106693246990563894e-06 0.4659525668664682 0.0034891012134067737
2.116195657356532240e-06 0.517092024289676 0.0034891012134067737
2.125923845012767585e-06 0.5738441648302398 0.0034891012134067737
2.136083284974780023e-06 0.6368249944718586 0.0034891012134067737
2.146821372653350344e-06 0.7067181273927491 0.0034891012134067737
2.158145582654457995e-06 0.7842822061337682 0.0034891012134067737
2.170336309285592083e-06 0.8703591361485166 0.0034891012134067737
2.183417285026698529e-06 0.9658832241158708 0.0034891012134067737
2.197680049587054066e-06 1.0718913192051276 0.0034891012134067737
2.213313541697804315e-06 1.1895340673703196 0.0034891012134067737
2.230628428810271372e-06 1.3200884008314182 0.0034891012134067737
2.249775604190416032e-06 1.4649713983072863 0.0034891012134067737
2.271102380408206676e-06 1.625755666443795 0.0034891012134067737
2.294910248503580728e-06 1.8041864093920719 0.0034891012134067737
2.321648546797641245e-06 2.0022003718155843 0.0034891012134067737
2.351667502866122878e-06 2.2219468609395236 0.0034891012134067737
2.385522229222327013e-06 2.4658110758226037 0.0034891012134067737
2.423787803561300675e-06 2.736439997074672 0.0034891012134067737
2.467092668866603367e-06 3.0367711180354604 0.0034891012134067737
2.516207442858944178e-06 3.370064329271928 0.0034891012134067737
2.572136495944599119e-06 3.739937302478798 0.0034891012134067737
2.635806290967756719e-06 4.150404757850477 0.0034891012134067737
2.708416727956428934e-06 4.605922041145108 0.0034891012134067737
2.791344990777703091e-06 5.1114334834401705 0.0034891012134067737
2.886354836103559599e-06 5.672426068491977 0.0034891012134067737
2.995317584334044153e-06 6.294988990221888 0.0034891012134067737
3.120579268872799266e-06 6.985879746785249 0.0034891012134067737
3.264838893155603353e-06 7.752597488629465 0.0034891012134067737
3.431335983438110275e-06 8.60346441668451 0.0034891012134067737
3.623918348248901271e-06 9.547716114208066 0.0034891012134067737
3.847102818307158535e-06 10.59560179277617 0.0034891012134067737
4.107550331307719229e-06 11.758495540521581 0.0034891012134067737
4.413931540476032364e-06 13.049019780144016 0.0034891012134067737
4.771267551367189721e-06 14.481182276745331 0.0034891012134067737
5.188830294442020091e-06 16.070528182616385 0.0034891012134067737
5.677609315077125400e-06 17.834308769319094 0.0034891012134067737
6.250743999091957471e-06 19.791668678535572 0.0034891012134067737
6.923802352977978896e-06 21.96385372416547 0.0034891012134067737
7.715347324449284690e-06 24.37444150122222 0.0034891012134067737
8.647354495458453398e-06 27.04959730463137 0.0034891012134067737
9.745785361620826532e-06 30.01835813575592 0.0034891012134067737
1.104183041771682239e-05 33.31294787934677 0.0034891012134067737
1.257182266146040942e-05 36.96912707195032 0.0034891012134067737
1.437873513595912097e-05 41.0265810582719 0.0034891012134067737
1.651301722951522118e-05 45.52935074866948 0.0034891012134067737
1.903370038274527495e-05 50.526310653356795 0.0034891012134067737
2.200957547325891554e-05 56.07169938205458 0.0034891012134067737
2.552038240715685683e-05 62.22570836730231 0.0034891012134067737
2.965813133719168813e-05 69.0551352016233 0.0034891012134067737
3.452827480598941179e-05 76.63410868007462 0.0034891012134067737
4.025092138515984217e-05 85.04489341802686 0.0034891012134067737
4.696168250864856227e-05 94.37878277775391 0.0034891012134067737
5.481245509454123107e-05 104.73708979594508 0.0034891012134067737
6.397159969086176241e-05 116.23224686798542 0.0034891012134067737
7.462362399725777542e-05 128.9890261253308 0.0034891012134067737
8.696813749833593018e-05 143.14589375234786 0.0034891012134067737
1.012177814716248955e-04 158.85651294280527 0.0034891012134067737
1.175952278813424597e-04 176.2914118095948 0.0034891012134067737
1.363287488391567125e-04 195.63983435170647 0.0034891012134067737
1.576465783897669634e-04 217.11179456945052 0.0034891012134067737
1.817697607474814492e-04 240.9403560239527 0.0034891012134067737
2.089037788434360086e-04 267.38416158399497 0.0034891012134067737
2.392288542043888029e-04 296.73024081888724 0.0034891012134067737
2.728895206443992388e-04 329.2971255097155 0.0034891012134067737
3.099836585215599849e-04 365.43830709572546 0.0034891012134067737
3.505518158143709718e-04 405.54607358408276 0.0034891012134067737
3.945673142622524703e-04 450.05576757004974 0.0034891012134067737
4.419280321991077070e-04 499.450511585514 0.0034891012134067737
4.924507440660619816e-04 554.2664520663108 0.0034891012134067737
5.458685448391321698e-04 615.0985788580505 0.0034891012134067737
6.018322411286485766e-04 682.6071834272393 0.0034891012134067737
6.599156607801635096e-04 757.525025877192 0.0034891012134067737
7.196256259670716837e-04 840.6652885618333 0.0034891012134067737
7.804154013948403409e-04 932.9304026284696 0.0034891012134067737
8.417021186512373262e-04 1035.3218432956637 0.0034891012134067737
9.028859993165634992e-04 1148.9510001873086 0.0034891012134067737
9.633713537620044749e-04 1275.051240713013 0.0034891012134067737
1.022587164981584966e-03 1414.991297434576 0.0034891012134067737
1.080005780881900359e-03 1570.2901247293776 0.0034891012134067737
1.135159204738332359e-03 1742.6333860096508 0.0034891012134067737
1.187650702161552590e-03 1933.891750455232 0.0034891012134067737
1.237161673663515239e-03 2146.141197858406 0.0034891012134067737
1.283453393602743218e-03 2381.6855519761607 0.0034891012134067737
1.326363668692374801e-03 2643.0814869741084 0.0034891012134067737
1.365799034905617899e-03 2933.1662783900483 0.0034891012134067737
1.401724368677970123e-03 3255.0885998350564 0.0034891012134067737
1.434150464319353287e-03 3612.3426997094302 0.0034891012134067737
1.463122146480830797e-03 4008.8063288984645 0.0034891012134067737
1.488707419329032139e-03 4448.782831127585 0.0034891012134067737
1.510988385291681590e-03 4937.047852839004 0.0034891012134067737
1.530054295014586421e-03 5478.901179593945 0.0034891012134067737
1.545996718518940095e-03 6080.224261649427 0.0034891012134067737
1.558905029952091775e-03 6747.5440531107 0.0034891012134067737
1.568862620272171811e-03 7488.10385759003 0.0034891012134067737
1.575942714839018155e-03 8309.941949353404 0.0034891012134067737
1.580203305159651097e-03 9221.97882333434 0.0034891012134067737
1.581683106646789667e-03 10234.114021054527 0.0034891012134067737
1.580396868394573886e-03 11357.333583431051 0.0034891012134067737
1.576333337465302522e-03 12603.829296797274 0.0034891012134067737
1.569452391500153520e-03 13987.131026472387 0.0034891012134067737
1.559686308378506123e-03 15522.25357427048 0.0034891012134067737
1.546942296475123249e-03 17225.859653987874 0.0034891012134067737
1.531105865580019388e-03 19116.440753857038 0.0034891012134067737
1.512046600339452809e-03 21214.51784910632 0.0034891012134067737
1.489624213726303738e-03 23542.864143224204 0.0034891012134067737
1.463694771988683242e-03 26126.752255633317 0.0034891012134067737
1.434116496578794397e-03 28994.22853882881 0.0034891012134067737
1.400752909412430460e-03 32176.417502507353 0.0034891012134067737
1.363476704415453235e-03 35707.859649004626 0.0034891012134067737
1.322169198270758961e-03 39626.88638701478 0.0034891012134067737
1.276715319433951827e-03 43976.036093027215 0.0034891012134067737
1.235465442913744353e-03 48802.515836544335 0.0034891012134067737
1.241000722617390320e-03 54158.71378079476 0.0034891012134067737
1.308355870256383861e-03 60102.76782070388 0.0034891012134067737
1.438164478726909916e-03 66699.19663030129 0.0034891012134067737
1.637625192587557855e-03 74019.59996915652 0.0034891012134067737
1.929162490742814982e-03 82143.43584919439 0.0034891012134067737
2.310620732494202221e-03 91158.88299750836 0.0034891012134067737
2.807327593575183449e-03 101163.7979766207 0.0034891012134067737
3.428864722185618816e-03 112266.77735108159 0.0034891012134067737
4.172744804592653720e-03 124588.33642950082 0.0034891012134067737
5.045888937210947847e-03 138262.2173764659 0.0034891012134067737
6.062774536109754621e-03 153436.84089300132 0.0034891012134067737
7.237765245125377632e-03 170276.91722258978 0.0034891012134067737
8.622161986751369564e-03 188965.23396912115 0.0034891012134067737
1.032923577758910680e-02 209704.64013232305 0.0034891012134067737
1.225193380871708419e-02 232720.2478960412 0.0034891012134067737
1.440151990709233505e-02 258261.87606826748 0.0034891012134067737
1.678653357850966310e-02 286606.7616948256 0.0034891012134067737
1.941216813114748571e-02 318062.5692794119 0.0034891012134067737
2.227959611574127988e-02 352970.73027306574 0.0034891012134067737
2.538554465398219773e-02 391710.1490809261 0.0034891012134067737
2.872176531944553232e-02 434701.3158125035 0.0034891012134067737
3.227473368973402673e-02 482410.8704165374 0.0034891012134067737
3.602555778047455970e-02 535356.6677410719 0.0034891012134067737
3.994998107706976970e-02 594113.3984965039 0.0034891012134067737
4.401852345819696338e-02 659318.8271333541 0.0034891012134067737
4.819689942500973018e-02 731680.7143427207 0.0034891012134067737
5.244655738222787911e-02 811984.4993184009 0.0034891012134067737
5.672583555224729179e-02 901101.8251665037 0.0034891012134067737
6.098983432853983394e-02 1000000.0 0.0034891012134067737
4.939323537728147446e-07 0.001 0.003872038781812557
5.051475683578138345e-07 0.0011097524964120721 0.003872038781812557
5.082226529083297230e-07 0.0012315506032928262 0.003872038781812557
5.202017433101416257e-07 0.001366716356462006 0.003872038781812557
5.338488805169870288e-07 0.0015167168884709225 0.003872038781812557
5.507244035523299435e-07 0.0016831803533309566 0.003872038781812557
5.601727020381048628e-07 0.0018679135990207828 0.003872038781812557
5.825692923045337893e-07 0.002072921779595372 0.003872038781812557
6.061557235786948346e-07 0.002300430119772917 0.003872038781812557
6.290511740831367686e-07 0.0025529080682395165 0.003872038781812557
6.536379683495695007e-07 0.002833096101839324 0.003872038781812557
6.788406408393062082e-07 0.0031440354715915 0.003872038781812557
7.101846066654202455e-07 0.0034891012134067737 0.003872038781812557
7.525730478690056802e-07 0.003872038781812557 0.003872038781812557
7.897362093045604260e-07 0.004297004704320844 0.003872038781812557
8.331764295203969953e-07 0.004768611697714469 0.003872038781812557
8.822226647825157679e-07 0.005291978735958442 0.003872038781812557
9.255720727495408259e-07 0.005872786613189483 0.003872038781812557
9.735188503967426710e-07 0.00651733960488242 0.003872038781812557
1.023079874138013477e-06 0.007232633896483534 0.003872038781812557
1.076891957071159405e-06 0.008026433522257174 0.003872038781812557
1.127353823267683684e-06 0.00890735463861044 0.003872038781812557
1.182978620387564894e-06 0.009884959046625586 0.003872038781812557
1.234300975633137882e-06 0.010969857978923836 0.003872038781812557
1.290350133538960516e-06 0.012173827277396614 0.003872038781812557
1.341895977211780614e-06 0.013509935211980273 0.003872038781812557
1.395797170660197328e-06 0.014992684327860457 0.003872038781812557
1.447865964233050453e-06 0.01663816886076129 0.003872038781812557
1.500010387919675681e-06 0.018464249428955443 0.003872038781812557
1.550142551194180687e-06 0.020490746898158472 0.003872038781812557
1.597712278365057895e-06 0.022739657523579287 0.003872038781812557
1.645413635914177215e-06 0.02523539170434766 0.003872038781812557
1.691360948993335254e-06 0.02800503894183631 0.003872038781812557
1.738141069177777537e-06 0.03107866187782014 0.003872038781812557
1.783064133209648427e-06 0.03448962260405758 0.003872038781812557
1.825901686826770159e-06 0.038274944785163134 0.003872038781812557
1.866022581792987873e-06 0.04247571552536898 0.003872038781812557
1.903642055084012812e-06 0.047137531341167244 0.003872038781812557
1.940126714843923477e-06 0.05231099308056263 0.003872038781812557
1.973585396673155725e-06 0.05805225516094899 0.003872038781812557
2.004572352658439703e-06 0.06442363508721373 0.003872038781812557
2.034037215015748808e-06 0.07149428986597581 0.003872038781812557
2.061903437986634758e-06 0.07934096665797492 0.003872038781812557
2.086692512210807243e-06 0.08804883581643465 0.003872038781812557
2.110526743224507437e-06 0.09771241535346502 0.003872038781812557
2.132825997860181339e-06 0.1084365968689611 0.003872038781812557
2.153066098736362404e-06 0.12033778407775893 0.003872038781812557
2.172000310776013662e-06 0.13354515629298988 0.003872038781812557
2.190070143616633010e-06 0.14820207057988585 0.003872038781812557
2.206557881601035279e-06 0.16446761779946645 0.003872038781812557
2.221863057289456983e-06 0.18251834943190443 0.003872038781812557
2.236251858793924981e-06 0.20255019392306664 0.003872038781812557
2.249907224235764629e-06 0.22478058335487253 0.003872038781812557
2.262759354345088323e-06 0.24945081352303167 0.003872038781812557
2.275096469024840340e-06 0.27682866303920667 0.003872038781812557
2.286865081437000325e-06 0.3072112998861759 0.003872038781812557
2.298282719676247150e-06 0.34092850697468147 0.003872038781812557
2.309543768892502553e-06 0.3783462617131929 0.003872038781812557
2.320576857252366345e-06 0.419870708444391 0.003872038781812557
2.331579229477445983e-06 0.4659525668664682 0.003872038781812557
2.342721411793516439e-06 0.517092024289676 0.003872038781812557
2.354042590058329600e-06 0.5738441648302398 0.003872038781812557
2.365726885501362691e-06 0.6368249944718586 0.003872038781812557
2.378025497592858679e-06 0.7067181273927491 0.003872038781812557
2.391008846482152081e-06 0.7842822061337682 0.003872038781812557
2.404792799863312991e-06 0.8703591361485166 0.003872038781812557
2.419608116190013518e-06 0.9658832241158708 0.003872038781812557
2.435772731540114701e-06 1.0718913192051276 0.003872038781812557
2.453367692995743342e-06 1.1895340673703196 0.003872038781812557
2.472800623151442394e-06 1.3200884008314182 0.003872038781812557
2.494212868469433990e-06 1.4649713983072863 0.003872038781812557
2.518037530851561451e-06 1.625755666443795 0.003872038781812557
2.544634582011040268e-06 1.8041864093920719 0.003872038781812557
2.574450782588107316e-06 2.0022003718155843 0.003872038781812557
2.607902108874288849e-06 2.2219468609395236 0.003872038781812557
2.645611085092681077e-06 2.4658110758226037 0.003872038781812557
2.688145532542821208e-06 2.736439997074672 0.003872038781812557
2.736263044907409187e-06 3.0367711180354604 0.003872038781812557
2.790976300043440978e-06 3.370064329271928 0.003872038781812557
2.853088405781169384e-06 3.739937302478798 0.003872038781812557
2.923792791208541699e-06 4.150404757850477 0.003872038781812557
3.004410812411887798e-06 4.605922041145108 0.003872038781812557
3.096501441125720819e-06 5.1114334834401705 0.003872038781812557
3.201930898359976569e-06 5.672426068491977 0.003872038781812557
3.322867017952755451e-06 6.294988990221888 0.003872038781812557
3.461854493584898100e-06 6.985879746785249 0.003872038781812557
3.621940831416524630e-06 7.752597488629465 0.003872038781812557
3.806692912214198993e-06 8.60346441668451 0.003872038781812557
4.020364533957714387e-06 9.547716114208066 0.003872038781812557
4.268023005764500558e-06 10.59560179277617 0.003872038781812557
4.556985106083216460e-06 11.758495540521581 0.003872038781812557
4.896941239176070048e-06 13.049019780144016 0.003872038781812557
5.293401972751778969e-06 14.481182276745331 0.003872038781812557
5.756675059424509757e-06 16.070528182616385 0.003872038781812557
6.298993865489157547e-06 17.834308769319094 0.003872038781812557
6.934862049725823548e-06 19.791668678535572 0.003872038781812557
7.681638968570841944e-06 21.96385372416547 0.003872038781812557
8.559816445477348829e-06 24.37444150122222 0.003872038781812557
9.593886191279605731e-06 27.04959730463137 0.003872038781812557
1.081260229753545675e-05 30.01835813575592 0.003872038781812557
1.225057410904167663e-05 33.31294787934677 0.003872038781812557
1.394811801973905293e-05 36.96912707195032 0.003872038781812557
1.595291040960683911e-05 41.0265810582719 0.003872038781812557
1.832092882424312869e-05 45.52935074866948 0.003872038781812557
2.111767397456020735e-05 50.526310653356795 0.003872038781812557
2.441947448801391711e-05 56.07169938205458 0.003872038781812557
2.831480165205891368e-05 62.22570836730231 0.003872038781812557
3.290575247496794635e-05 69.0551352016233 0.003872038781812557
3.830935654832648955e-05 76.63410868007462 0.003872038781812557
4.465885468423617716e-05 85.04489341802686 0.003872038781812557
5.210475048187603351e-05 94.37878277775391 0.003872038781812557
6.081556526007884255e-05 104.73708979594508 0.003872038781812557
7.097811955485920079e-05 116.23224686798542 0.003872038781812557
8.279716893634310492e-05 128.9890261253308 0.003872038781812557
9.649416729600635457e-05 143.14589375234786 0.003872038781812557
1.123051293621597134e-04 158.85651294280527 0.003872038781812557
1.304771038874674130e-04 176.2914118095948 0.003872038781812557
1.512633979624338995e-04 195.63983435170647 0.003872038781812557
1.749172994182892271e-04 217.11179456945052 0.003872038781812557
2.016841057849971515e-04 240.9403560239527 0.003872038781812557
2.317918425271242838e-04 267.38416158399497 0.003872038781812557
2.654405561002139255e-04 296.73024081888724 0.003872038781812557
3.027906205506627688e-04 329.2971255097155 0.003872038781812557
3.439507235721394728e-04 365.43830709572546 0.003872038781812557
3.889658952647921642e-04 405.54607358408276 0.003872038781812557
4.378065619499204100e-04 450.05576757004974 0.003872038781812557
4.903594937890652997e-04 499.450511585514 0.003872038781812557
5.464213685255274282e-04 554.2664520663108 0.003872038781812557
6.056960993552024195e-04 615.0985788580505 0.003872038781812557
6.677962108996882444e-04 682.6071834272393 0.003872038781812557
7.322489171845060919e-04 757.525025877192 0.003872038781812557
7.985068398508884209e-04 840.6652885618333 0.003872038781812557
8.659634165509939776e-04 932.9304026284696 0.003872038781812557
9.339717587378172777e-04 1035.3218432956637 0.003872038781812557
1.001866318486180265e-03 1148.9510001873086 0.003872038781812557
1.068986101760298823e-03 1275.051240713013 0.003872038781812557
1.134697254949317783e-03 1414.991297434576 0.003872038781812557
1.198414362427084514e-03 1570.2901247293776 0.003872038781812557
1.259617891932062481e-03 1742.6333860096508 0.003872038781812557
1.317867504871496950e-03 1933.891750455232 0.003872038781812557
1.372809707128207126e-03 2146.141197858406 0.003872038781812557
1.424179327150603075e-03 2381.6855519761607 0.003872038781812557
1.471796368188786792e-03 2643.0814869741084 0.003872038781812557
1.515557038437007542e-03 2933.1662783900483 0.003872038781812557
1.555422141134567672e-03 3255.0885998350564 0.003872038781812557
1.591403770176336467e-03 3612.3426997094302 0.003872038781812557
1.623551507229168810e-03 4008.8063288984645 0.003872038781812557
1.651940747486723956e-03 4448.782831127585 0.003872038781812557
1.676662471352746318e-03 4937.047852839004 0.003872038781812557
1.697815905111112883e-03 5478.901179593945 0.003872038781812557
1.715502386525274503e-03 6080.224261649427 0.003872038781812557
1.729821116164204434e-03 6747.5440531107 0.003872038781812557
1.740864718487298256e-03 7488.10385759003 0.003872038781812557
1.748714321142089438e-03 8309.941949353404 0.003872038781812557
1.753434265176816815e-03 9221.97882333434 0.003872038781812557
1.755067607099542858e-03 10234.114021054527 0.003872038781812557
1.753630608597814017e-03 11357.333583431051 0.003872038781812557
1.749110763705624899e-03 12603.829296797274 0.003872038781812557
1.741463905181468144e-03 13987.131026472387 0.003872038781812557
1.730614836649217681e-03 15522.25357427048 0.003872038781812557
1.716460752542280175e-03 17225.859653987874 0.003872038781812557
1.698874752247961145e-03 19116.440753857038 0.003872038781812557
1.677712142304490063e-03 21214.51784910632 0.003872038781812557
1.652818314696634979e-03 23542.864143224204 0.003872038781812557
1.624033356613460970e-03 26126.752255633317 0.003872038781812557
1.591200497530431647e-03 28994.22853882881 0.003872038781812557
1.554169640252894965e-03 32176.417502507353 0.003872038781812557
1.512800066031613679e-03 35707.859649004626 0.003872038781812557
1.466960286114942077e-03 39626.88638701478 0.003872038781812557
1.416524595249756772e-03 43976.036093027215 0.003872038781812557
1.370596478607469379e-03 48802.515836544335 0.003872038781812557
1.376320303313680916e-03 54158.71378079476 0.003872038781812557
1.450453840634733467e-03 60102.76782070388 0.003872038781812557
1.593747542922576430e-03 66699.19663030129 0.003872038781812557
1.813947606831602328e-03 74019.59996915652 0.003872038781812557
2.136220242958947538e-03 82143.43584919439 0.003872038781812557
2.557635340796114362e-03 91158.88299750836 0.003872038781812557
3.106427347271129968e-03 101163.7979766207 0.003872038781812557
3.793175285808865916e-03 112266.77735108159 0.003872038781812557
4.614968881216490945e-03 124588.33642950082 0.003872038781812557
5.579181898025135922e-03 138262.2173764659 0.003872038781812557
6.701641744692852024e-03 153436.84089300132 0.003872038781812557
7.998012227130686311e-03 170276.91722258978 0.003872038781812557
9.521597296364701576e-03 188965.23396912115 0.003872038781812557
1.140323681357074612e-02 209704.64013232305 0.003872038781812557
1.352116882761438682e-02 232720.2478960412 0.003872038781812557
1.588734685226899160e-02 258261.87606826748 0.003872038781812557
1.851063178011669308e-02 286606.7616948256 0.003872038781812557
2.139613557217252826e-02 318062.5692794119 0.003872038781812557
2.454442888875661699e-02 352970.73027306574 0.003872038781812557
2.795104286800848686e-02 391710.1490809261 0.003872038781812557
3.160605894585157699e-02 434701.3158125035 0.003872038781812557
3.549361974399851960e-02 482410.8704165374 0.003872038781812557
3.959185995949945913e-02 535356.6677410719 0.003872038781812557
4.387305722119989176e-02 594113.3984965039 0.003872038781812557
4.830364309337169954e-02 659318.8271333541 0.003872038781812557
5.284486553041323198e-02 731680.7143427207 0.003872038781812557
5.745344706931214407e-02 811984.4993184009 0.003872038781812557
6.208216136329691021e-02 901101.8251665037 0.003872038781812557
6.668147166019933181e-02 1000000.0 0.003872038781812557
4.604362052556048546e-07 0.001 0.004297004704320844
4.695064409952021214e-07 0.0011097524964120721 0.004297004704320844
4.774323178098253260e-07 0.0012315506032928262 0.004297004704320844
4.921046098238007487e-07 0.001366716356462006 0.004297004704320844
5.070616208094534727e-07 0.0015167168884709225 0.004297004704320844
5.188959746092980378e-07 0.0016831803533309566 0.004297004704320844
5.384645854532755746e-07 0.0018679135990207828 0.004297004704320844
5.605220696838979819e-07 0.002072921779595372 0.004297004704320844
5.853694870941722746e-07 0.002300430119772917 0.004297004704320844
6.109575342704729337e-07 0.0025529080682395165 0.004297004704320844
6.413116726386322368e-07 0.002833096101839324 0.004297004704320844
6.674876802614981871e-07 0.0031440354715915 0.004297004704320844
7.088533301682094215e-07 0.0034891012134067737 0.004297004704320844
7.511233817102101281e-07 0.003872038781812557 0.004297004704320844
7.950145145252091709e-07 0.004297004704320844 0.004297004704320844
8.428392943520426973e-07 0.004768611697714469 0.004297004704320844
8.942041438224019112e-07 0.005291978735958442 0.004297004704320844
9.414532019039775636e-07 0.005872786613189483 0.004297004704320844
9.948332977426699820e-07 0.00651733960488242 0.004297004704320844
1.050894246807718183e-06 0.007232633896483534 0.004297004704320844
1.110166208633465239e-06 0.008026433522257174 0.004297004704320844
1.167894488869008991e-06 0.00890735463861044 0.004297004704320844
1.224021153750185342e-06 0.009884959046625586 0.004297004704320844
1.284165230773487193e-06 0.010969857978923836 0.004297004704320844
1.345693869112671668e-06 0.012173827277396614 0.004297004704320844
1.407349075748741225e-06 0.013509935211980273 0.004297004704320844
1.466293013335659682e-06 0.014992684327860457 0.004297004704320844
1.525557461200968743e-06 0.01663816886076129 0.004297004704320844
1.587545984682626382e-06 0.018464249428955443 0.004297004704320844
1.645855664291672715e-06 0.020490746898158472 0.004297004704320844
1.701325660569750817e-06 0.022739657523579287 0.004297004704320844
1.757934715773562762e-06 0.02523539170434766 0.004297004704320844
1.815700685749139109e-06 0.02800503894183631 0.004297004704320844
1.869729492140079461e-06 0.03107866187782014 0.004297004704320844
1.922285342042733852e-06 0.03448962260405758 0.004297004704320844
1.972326910491841269e-06 0.038274944785163134 0.004297004704320844
2.020184331533949839e-06 0.04247571552536898 0.004297004704320844
2.064706089412230042e-06 0.047137531341167244 0.004297004704320844
2.108530678796540380e-06 0.05231099308056263 0.004297004704320844
2.148302059944491491e-06 0.05805225516094899 0.004297004704320844
2.185853930039728457e-06 0.06442363508721373 0.004297004704320844
2.221717142373926904e-06 0.07149428986597581 0.004297004704320844
2.254594998724140582e-06 0.07934096665797492 0.004297004704320844
2.284604972400949762e-06 0.08804883581643465 0.004297004704320844
2.313525326623774256e-06 0.09771241535346502 0.004297004704320844
2.340014050954897062e-06 0.1084365968689611 0.004297004704320844
2.364929038188324745e-06 0.12033778407775893 0.004297004704320844
2.388306646119925717e-06 0.13354515629298988 0.004297004704320844
2.409356012333486039e-06 0.14820207057988585 0.004297004704320844
2.429635393626301198e-06 0.16446761779946645 0.004297004704320844
2.448207732766197849e-06 0.18251834943190443 0.004297004704320844
2.465752974889996631e-06 0.20255019392306664 0.004297004704320844
2.482552239825665510e-06 0.22478058335487253 0.004297004704320844
2.497928112536298231e-06 0.24945081352303167 0.004297004704320844
2.512786872969198946e-06 0.27682866303920667 0.004297004704320844
2.526946357355102707e-06 0.3072112998861759 0.004297004704320844
2.540523733918447648e-06 0.34092850697468147 0.004297004704320844
2.553785763435848568e-06 0.3783462617131929 0.004297004704320844
2.566760017342544622e-06 0.419870708444391 0.004297004704320844
2.579780332257872904e-06 0.4659525668664682 0.004297004704320844
2.592838430580830653e-06 0.517092024289676 0.004297004704320844
2.606019549134686911e-06 0.5738441648302398 0.004297004704320844
2.619551490218807542e-06 0.6368249944718586 0.004297004704320844
2.633594416456705916e-06 0.7067181273927491 0.004297004704320844
2.648497304789481393e-06 0.7842822061337682 0.004297004704320844
2.664157224016794642e-06 0.8703591361485166 0.004297004704320844
2.681056017516272568e-06 0.9658832241158708 0.004297004704320844
2.699248295386335422e-06 1.0718913192051276 0.004297004704320844
2.719166328065048302e-06 1.1895340673703196 0.004297004704320844
2.740916870243723444e-06 1.3200884008314182 0.004297004704320844
2.764974624813706920e-06 1.4649713983072863 0.004297004704320844
2.791613949169759563e-06 1.625755666443795 0.004297004704320844
2.821386923640629966e-06 1.8041864093920719 0.004297004704320844
2.854576508301888122e-06 2.0022003718155843 0.004297004704320844
2.891876990631054758e-06 2.2219468609395236 0.004297004704320844
2.933820304730037514e-06 2.4658110758226037 0.004297004704320844
2.981159578894039516e-06 2.736439997074672 0.004297004704320844
3.034808520910281036e-06 3.0367711180354604 0.004297004704320844
3.095578558550438848e-06 3.370064329271928 0.004297004704320844
3.164580950599260865e-06 3.739937302478798 0.004297004704320844
3.243097794183072369e-06 4.150404757850477 0.004297004704320844
3.332580117906078610e-06 4.605922041145108 0.004297004704320844
3.434839446259846699e-06 5.1114334834401705 0.004297004704320844
3.551851844268522200e-06 5.672426068491977 0.004297004704320844
3.686058876247368838e-06 6.294988990221888 0.004297004704320844
3.840325722422472318e-06 6.985879746785249 0.004297004704320844
4.017952413616343069e-06 7.752597488629465 0.004297004704320844
4.222956952740770723e-06 8.60346441668451 0.004297004704320844
4.460057958210196348e-06 9.547716114208066 0.004297004704320844
4.734840167237351849e-06 10.59560179277617 0.004297004704320844
5.055431024136431393e-06 11.758495540521581 0.004297004704320844
5.432598710234426599e-06 13.049019780144016 0.004297004704320844
5.872476156305985999e-06 14.481182276745331 0.004297004704320844
6.386476463792495491e-06 16.070528182616385 0.004297004704320844
6.988150201306866853e-06 17.834308769319094 0.004297004704320844
7.693629307431507409e-06 19.791668678535572 0.004297004704320844
8.522117593404724073e-06 21.96385372416547 0.004297004704320844
9.496452978910056375e-06 24.37444150122222 0.004297004704320844
1.064372778215604087e-05 27.04959730463137 0.004297004704320844
1.199587669213119137e-05 30.01835813575592 0.004297004704320844
1.359127042966360287e-05 33.31294787934677 0.004297004704320844
1.547465568230633985e-05 36.96912707195032 0.004297004704320844
1.769893237788353423e-05 41.0265810582719 0.004297004704320844
2.032622289049596840e-05 45.52935074866948 0.004297004704320844
2.342920139640637301e-05 50.526310653356795 0.004297004704320844
2.709252949129234807e-05 56.07169938205458 0.004297004704320844
3.141441095771981381e-05 62.22570836730231 0.004297004704320844
3.650810571147686809e-05 69.0551352016233 0.004297004704320844
4.250348832058448547e-05 76.63410868007462 0.004297004704320844
4.954834384715225580e-05 85.04489341802686 0.004297004704320844
5.780971691844538727e-05 94.37878277775391 0.004297004704320844
6.747459627791105102e-05 104.73708979594508 0.004297004704320844
7.875026817076809292e-05 116.23224686798542 0.004297004704320844
9.186393882546259977e-05 128.9890261253308 0.004297004704320844
1.070613463367884824e-04 143.14589375234786 0.004297004704320844
1.246043407002200181e-04 158.85651294280527 0.004297004704320844
1.447671161713822384e-04 176.2914118095948 0.004297004704320844
1.678307289391478638e-04 195.63983435170647 0.004297004704320844
1.940762437589928929e-04 217.11179456945052 0.004297004704320844
2.237759287153238063e-04 240.9403560239527 0.004297004704320844
2.571827872485335661e-04 267.38416158399497 0.004297004704320844
2.945188169549432171e-04 296.73024081888724 0.004297004704320844
3.359620852977267063e-04 329.2971255097155 0.004297004704320844
3.816331866897773356e-04 365.43830709572546 0.004297004704320844
4.315821710898068886e-04 405.54607358408276 0.004297004704320844
4.857762705810248090e-04 450.05576757004974 0.004297004704320844
5.440899169294336271e-04 499.450511585514 0.004297004704320844
6.062975693499981361e-04 554.2664520663108 0.004297004704320844
6.720706907686589422e-04 615.0985788580505 0.004297004704320844
7.409794453375349779e-04 682.6071834272393 0.004297004704320844
8.124991420411332510e-04 757.525025877192 0.004297004704320844
8.860224654330000650e-04 840.6652885618333 0.004297004704320844
9.608763719730442111e-04 932.9304026284696 0.004297004704320844
1.036342959988431839e-03 1035.3218432956637 0.004297004704320844
1.111683735867275129e-03 1148.9510001873086 0.004297004704320844
1.186165113876648655e-03 1275.051240713013 0.004297004704320844
1.259083694282980533e-03 1414.991297434576 0.004297004704320844
1.329789714545888011e-03 1570.2901247293776 0.004297004704320844
1.397706644890439522e-03 1742.6333860096508 0.004297004704320844
1.462345752524778263e-03 1933.891750455232 0.004297004704320844
1.523314525194748373e-03 2146.141197858406 0.004297004704320844
1.580318763329491239e-03 2381.6855519761607 0.004297004704320844
1.633158482763375505e-03 2643.0814869741084 0.004297004704320844
1.681718494360899888e-03 2933.1662783900483 0.004297004704320844
1.725955093655898729e-03 3255.0885998350564 0.004297004704320844
1.765881684421417939e-03 3612.3426997094302 0.004297004704320844
1.801553187226103987e-03 4008.8063288984645 0.004297004704320844
1.833053220388452566e-03 4448.782831127585 0.004297004704320844
1.860482593206944178e-03 4937.047852839004 0.004297004704320844
1.883951352661379294e-03 5478.901179593945 0.004297004704320844
1.903572069887022461e-03 6080.224261649427 0.004297004704320844
1.919454599102215445e-03 6747.5440531107 0.004297004704320844
1.931701809239300648e-03 7488.10385759003 0.004297004704320844
1.940403642756789683e-03 8309.941949353404 0.004297004704320844
1.945631432073897894e-03 9221.97882333434 0.004297004704320844
1.947433004410871775e-03 10234.114021054527 0.004297004704320844
1.945826556269694913e-03 11357.333583431051 0.004297004704320844
1.940798186020911437e-03 12603.829296797274 0.004297004704320844
1.932298749788828292e-03 13987.131026472387 0.004297004704320844
1.920245206940884245e-03 15522.25357427048 0.004297004704320844
1.904523428616143642e-03 17225.859653987874 0.004297004704320844
1.884992991931208660e-03 19116.440753857038 0.004297004704320844
1.861494148236633684e-03 21214.51784910632 0.004297004704320844
1.833854748915415790e-03 23542.864143224204 0.004297004704320844
1.801899118127677597e-03 26126.752255633317 0.004297004704320844
1.765452976365642452e-03 28994.22853882881 0.004297004704320844
1.724350635694372070e-03 32176.417502507353 0.004297004704320844
1.678437251496631968e-03 35707.859649004626 0.004297004704320844
1.627568481621646671e-03 39626.88638701478 0.004297004704320844
1.571606295738370556e-03 43976.036093027215 0.004297004704320844
1.520450215809357811e-03 48802.515836544335 0.004297004704320844
1.526290653966349631e-03 54158.71378079476 0.004297004704320844
1.607804271224427253e-03 60102.76782070388 0.004297004704320844
1.765890904090735864e-03 66699.19663030129 0.004297004704320844
2.008842720509409780e-03 74019.59996915652 0.004297004704320844
2.364937772114325282e-03 82143.43584919439 0.004297004704320844
2.830267914240416037e-03 91158.88299750836 0.004297004704320844
3.436304504527624808e-03 101163.7979766207 0.004297004704320844
4.194746286937960436e-03 112266.77735108159 0.004297004704320844
5.102165664278207613e-03 124588.33642950082 0.004297004704320844
6.166379916783065740e-03 138262.2173764659 0.004297004704320844
7.404666759490126024e-03 153436.84089300132 0.004297004704320844
8.834047224330621173e-03 170276.91722258978 0.004297004704320844
1.050926867280399003e-02 188965.23396912115 0.004297004704320844
1.258178396485200821e-02 209704.64013232305 0.004297004704320844
1.491290440173375850e-02 232720.2478960412 0.004297004704320844
1.751522358121587394e-02 258261.87606826748 0.004297004704320844
2.039785316667162840e-02 286606.7616948256 0.004297004704320844
2.356558308422913167e-02 318062.5692794119 0.004297004704320844
2.701826380188837931e-02 352970.73027306574 0.004297004704320844
3.075002462112750440e-02 391710.1490809261 0.004297004704320844
3.474873709294166307e-02 434701.3158125035 0.004297004704320844
3.899598032007107334e-02 482410.8704165374 0.004297004704320844
4.346639989946730204e-02 535356.6677410719 0.004297004704320844
4.812828627297733447e-02 594113.3984965039 0.004297004704320844
5.294355536525185285e-02 659318.8271333541 0.004297004704320844
5.786823280084524984e-02 731680.7143427207 0.004297004704320844
6.285374966557719101e-02 811984.4993184009 0.004297004704320844
6.784704456396679906e-02 901101.8251665037 0.004297004704320844
7.279242805686322870e-02 1000000.0 0.004297004704320844
4.320293432709335835e-07 0.001 0.004768611697714469
4.385289188057916964e-07 0.0011097524964120721 0.004768611697714469
4.536064436631886393e-07 0.0012315506032928262 0.004768611697714469
4.633787459796190785e-07 0.001366716356462006 0.004768611697714469
4.764444970727122240e-07 0.0015167168884709225 0.004768611697714469
4.992743407503310242e-07 0.0016831803533309566 0.004768611697714469
5.189045509010979044e-07 0.0018679135990207828 0.004768611697714469
5.437069115945721907e-07 0.002072921779595372 0.004768611697714469
5.687710966459114678e-07 0.002300430119772917 0.004768611697714469
5.963005756156569846e-07 0.0025529080682395165 0.004768611697714469
6.258288626572139102e-07 0.002833096101839324 0.004768611697714469
6.651496317737035400e-07 0.0031440354715915 0.004768611697714469
7.070323450714716692e-07 0.0034891012134067737 0.004768611697714469
7.514386947435700810e-07 0.003872038781812557 0.004768611697714469
8.015528277257582229e-07 0.004297004704320844 0.004768611697714469
8.486182385607474567e-07 0.004768611697714469 0.004768611697714469
9.020213096183308853e-07 0.005291978735958442 0.004768611697714469
9.594706065440079454e-07 0.005872786613189483 0.004768611697714469
1.017515100356283374e-06 0.00651733960488242 0.004768611697714469
1.074768029808560954e-06 0.007232633896483534 0.004768611697714469
1.136905343091127486e-06 0.008026433522257174 0.004768611697714469
1.202684571536814520e-06 0.00890735463861044 0.004768611697714469
1.267618687321507945e-06 0.009884959046625586 0.004768611697714469
1.335196039690054101e-06 0.010969857978923836 0.004768611697714469
1.403539694930295844e-06 0.012173827277396614 0.004768611697714469
1.469871303684250666e-06 0.013509935211980273 0.004768611697714469
1.538915659592128700e-06 0.014992684327860457 0.004768611697714469
1.606830088971709736e-06 0.01663816886076129 0.004768611697714469
1.675274452923884824e-06 0.018464249428955443 0.004768611697714469
1.742936516088299138e-06 0.020490746898158472 0.004768611697714469
1.808719069462146440e-06 0.022739657523579287 0.004768611697714469
1.876486138075463498e-06 0.02523539170434766 0.004768611697714469
1.943216611767094737e-06 0.02800503894183631 0.004768611697714469
2.006703442071184842e-06 0.03107866187782014 0.004768611697714469
2.068000958151204086e-06 0.03448962260405758 0.004768611697714469
2.127515000014675854e-06 0.038274944785163134 0.004768611697714469
2.183131383052690878e-06 0.04247571552536898 0.004768611697714469
2.236887127273683673e-06 0.047137531341167244 0.004768611697714469
2.286723496078489627e-06 0.05231099308056263 0.004768611697714469
2.334741713952054737e-06 0.05805225516094899 0.004768611697714469
2.380522068091435428e-06 0.06442363508721373 0.004768611697714469
2.421933725518227776e-06 0.07149428986597581 0.004768611697714469
2.461731182861274014e-06 0.07934096665797492 0.004768611697714469
2.498466051300461301e-06 0.08804883581643465 0.004768611697714469
2.533369025274519080e-06 0.09771241535346502 0.004768611697714469
2.565619164527634298e-06 0.1084365968689611 0.004768611697714469
2.595529617738261359e-06 0.12033778407775893 0.004768611697714469
2.623313320159345508e-06 0.13354515629298988 0.004768611697714469
2.649236505282118880e-06 0.14820207057988585 0.004768611697714469
2.673518312843324894e-06 0.16446761779946645 0.004768611697714469
2.696260972227884695e-06 0.18251834943190443 0.004768611697714469
2.717454907317692237e-06 0.20255019392306664 0.004768611697714469
2.737425195376323036e-06 0.22478058335487253 0.004768611697714469
2.756100009877264925e-06 0.24945081352303167 0.004768611697714469
2.773962900300250022e-06 0.27682866303920667 0.004768611697714469
2.790945363760745861e-06 0.3072112998861759 0.004768611697714469
2.807339539796452970e-06 0.34092850697468147 0.004768611697714469
2.822960071124604489e-06 0.3783462617131929 0.004768611697714469
2.838540019247080803e-06 0.419870708444391 0.004768611697714469
2.853733798726262021e-06 0.4659525668664682 0.004768611697714469
2.868799631448676738e-06 0.517092024289676 0.004768611697714469
2.884229480755542436e-06 0.5738441648302398 0.004768611697714469
2.899921478143422323e-06 0.6368249944718586 0.004768611697714469
2.916213956940878628e-06 0.7067181273927491 0.004768611697714469
2.933226043026620824e-06 0.7842822061337682 0.004768611697714469
2.951115788917624348e-06 0.8703591361485166 0.004768611697714469
2.970225178127603416e-06 0.9658832241158708 0.004768611697714469
2.990841215999861751e-06 1.0718913192051276 0.004768611697714469
3.013273509879077004e-06 1.1895340673703196 0.004768611697714469
3.037752913636545398e-06 1.3200884008314182 0.004768611697714469
3.064746222493554052e-06 1.4649713983072863 0.004768611697714469
3.094640216089103808e-06 1.625755666443795 0.004768611697714469
3.127833800370668544e-06 1.8041864093920719 0.004768611697714469
3.164927317668119538e-06 2.0022003718155843 0.004768611697714469
3.206503680678031168e-06 2.2219468609395236 0.004768611697714469
3.253235424260692816e-06 2.4658110758226037 0.004768611697714469
3.306012252291314706e-06 2.736439997074672 0.004768611697714469
3.365665772015782504e-06 3.0367711180354604 0.004768611697714469
3.433206464340797519e-06 3.370064329271928 0.004768611697714469
3.509860473473803264e-06 3.739937302478798 0.004768611697714469
3.597046888151046594e-06 4.150404757850477 0.004768611697714469
3.696432369565591729e-06 4.605922041145108 0.004768611697714469
3.809938221981273892e-06 5.1114334834401705 0.004768611697714469
3.939829476950655299e-06 5.672426068491977 0.004768611697714469
4.088778272199262477e-06 6.294988990221888 0.004768611697714469
4.259951312275674781e-06 6.985879746785249 0.004768611697714469
4.457083652228950098e-06 7.752597488629465 0.004768611697714469
4.684558054402595285e-06 8.60346441668451 0.004768611697714469
4.947625385927833897e-06 9.547716114208066 0.004768611697714469
5.252524417663812158e-06 10.59560179277617 0.004768611697714469
5.608221759405164436e-06 11.758495540521581 0.004768611697714469
6.026640678836898618e-06 13.049019780144016 0.004768611697714469
6.514678428674154961e-06 14.481182276745331 0.004768611697714469
7.084935347036062562e-06 16.070528182616385 0.004768611697714469
7.752437296576289314e-06 17.834308769319094 0.004768611697714469
8.535122763988692765e-06 19.791668678535572 0.004768611697714469
9.454291669552516636e-06 21.96385372416547 0.004768611697714469
1.053523999704284344e-05 24.37444150122222 0.004768611697714469
1.180807118615228207e-05 27.04959730463137 0.004768611697714469
1.330822437050050839e-05 30.01835813575592 0.004768611697714469
1.507822589533457667e-05 33.31294787934677 0.004768611697714469
1.716773518362879852e-05 36.96912707195032 0.004768611697714469
1.963546732695319809e-05 41.0265810582719 0.004768611697714469
2.255035267576726836e-05 45.52935074866948 0.004768611697714469
2.599299051762254148e-05 50.526310653356795 0.004768611697714469
3.005733260296866230e-05 56.07169938205458 0.004768611697714469
3.485234250373654485e-05 62.22570836730231 0.004768611697714469
4.050371140214030963e-05 69.0551352016233 0.004768611697714469
4.715548306324092274e-05 76.63410868007462 0.004768611697714469
5.497168864298121411e-05 85.04489341802686 0.004768611697714469
6.413765446251922550e-05 94.37878277775391 0.004768611697714469
7.486085851147260381e-05 104.73708979594508 0.004768611697714469
8.737129968544685588e-05 116.23224686798542 0.004768611697714469
1.019210812931817695e-04 128.9890261253308 0.004768611697714469
1.187828887604555731e-04 143.14589375234786 0.004768611697714469
1.382472917524439876e-04 158.85651294280527 0.004768611697714469
1.606184960983007717e-04 176.2914118095948 0.004768611697714469
1.862084613594217660e-04 195.63983435170647 0.004768611697714469
2.153290370188121400e-04 217.11179456945052 0.004768611697714469
2.482823270007341676e-04 240.9403560239527 0.004768611697714469
2.853491469675550505e-04 267.38416158399497 0.004768611697714469
3.267758981221489316e-04 296.73024081888724 0.004768611697714469
3.727601723999069338e-04 329.2971255097155 0.004768611697714469
4.234359086964495215e-04 365.43830709572546 0.004768611697714469
4.788586363297455979e-04 405.54607358408276 0.004768611697714469
5.389921536667342502e-04 450.05576757004974 0.004768611697714469
6.036971216674065542e-04 499.450511585514 0.004768611697714469
6.727233964967362307e-04 554.2664520663108 0.004768611697714469
7.457065262834665191e-04 615.0985788580505 0.004768611697714469
8.221694985391546015e-04 682.6071834272393 0.004768611697714469
9.015302181743759143e-04 757.525025877192 0.004768611697714469
9.831148471431700592e-04 840.6652885618333 0.004768611697714469
1.066176476412422592e-03 932.9304026284696 0.004768611697714469
1.149918554054687320e-03 1035.3218432956637 0.004768611697714469
1.233521502649056936e-03 1148.9510001873086 0.004768611697714469
1.316171251412630609e-03 1275.051240713013 0.004768611697714469
1.397087274586458804e-03 1414.991297434576 0.004768611697714469
1.475548333769044007e-03 1570.2901247293776 0.004768611697714469
1.550914587215475706e-03 1742.6333860096508 0.004768611697714469
1.622643590553558314e-03 1933.891750455232 0.004768611697714469
1.690299602543528451e-03 2146.141197858406 0.004768611697714469
1.753556101252489331e-03 2381.6855519761607 0.004768611697714469
1.812190957225161530e-03 2643.0814869741084 0.004768611697714469
1.866076159927522330e-03 2933.1662783900483 0.004768611697714469
1.915163240017261816e-03 3255.0885998350564 0.004768611697714469
1.959466813970246659e-03 3612.3426997094302 0.004768611697714469
1.999047764974203664e-03 4008.8063288984645 0.004768611697714469
2.033998809598347533e-03 4448.782831127585 0.004768611697714469
2.064431686318285442e-03 4937.047852839004 0.004768611697714469
2.090468494697673724e-03 5478.901179593945 0.004768611697714469
2.112234089532033423e-03 6080.224261649427 0.004768611697714469
2.129850331470124324e-03 6747.5440531107 0.004768611697714469
2.143431215789798686e-03 7488.10385759003 0.004768611697714469
2.153076585850545021e-03 8309.941949353404 0.004768611697714469
2.158865759938256249e-03 9221.97882333434 0.004768611697714469
2.160851549862773894e-03 10234.114021054527 0.004768611697714469
2.159054159361530143e-03 11357.333583431051 0.004768611697714469
2.153458460865520681e-03 12603.829296797274 0.004768611697714469
2.144009956397342504e-03 13987.131026472387 0.004768611697714469
2.130616511209687969e-03 15522.25357427048 0.004768611697714469
2.113151908438493879e-03 17225.859653987874 0.004768611697714469
2.091460643165572297e-03 19116.440753857038 0.004768611697714469
2.065365321945463340e-03 21214.51784910632 0.004768611697714469
2.034676574321932479e-03 23542.864143224204 0.004768611697714469
1.999198715972470321e-03 26126.752255633317 0.004768611697714469
1.958740525836892305e-03 28994.22853882881 0.004768611697714469
1.913118404168934542e-03 32176.417502507353 0.004768611697714469
1.862162350748094520e-03 35707.859649004626 0.004768611697714469
1.805712756362780466e-03 39626.88638701478 0.004768611697714469
1.743618695158769038e-03 43976.036093027215 0.004768611697714469
1.686620635273900328e-03 48802.515836544335 0.004768611697714469
1.692471403945844085e-03 54158.71378079476 0.004768611697714469
1.782004913853410056e-03 60102.76782070388 0.004768611697714469
1.956295608970104200e-03 66699.19663030129 0.004768611697714469
2.224176262946330525e-03 74019.59996915652 0.004768611697714469
2.617457455496827439e-03 82143.43584919439 0.004768611697714469
3.130988931396011012e-03 91158.88299750836 0.004768611697714469
3.799889303488027548e-03 101163.7979766207 0.004768611697714469
4.637060918427437541e-03 112266.77735108159 0.004768611697714469
5.638484851005470117e-03 124588.33642950082 0.004768611697714469
6.812373503121889676e-03 138262.2173764659 0.004768611697714469
8.177553103722345548e-03 153436.84089300132 0.004768611697714469
9.752482093436470184e-03 170276.91722258978 0.004768611697714469
1.159254535132347129e-02 188965.23396912115 0.004768611697714469
1.387345404710977823e-02 209704.64013232305 0.004768611697714469
1.643694769952585774e-02 232720.2478960412 0.004768611697714469
1.929619145457397641e-02 258261.87606826748 0.004768611697714469
2.246043009510240510e-02 286606.7616948256 0.004768611697714469
2.593401494835769622e-02 318062.5692794119 0.004768611697714469
2.971571079846280911e-02 352970.73027306574 0.004768611697714469
3.379785674363106063e-02 391710.1490809261 0.004768611697714469
3.816605642219293715e-02 434701.3158125035 0.004768611697714469
4.279847557134134478e-02 482410.8704165374 0.004768611697714469
4.766604172909492260e-02 535356.6677410719 0.004768611697714469
5.273231003716451898e-02 594113.3984965039 0.004768611697714469
5.795408299050214956e-02 659318.8271333541 0.004768611697714469
6.328161678740219787e-02 731680.7143427207 0.004768611697714469
6.866028934094273173e-02 811984.4993184009 0.004768611697714469
7.403067012972752714e-02 901101.8251665037 0.004768611697714469
7.933087859108725604e-02 1000000.0 0.004768611697714469
4.036881717252557811e-07 0.001 0.005291978735958442
4.138905228457535007e-07 0.0011097524964120721 0.005291978735958442
4.219302606219336872e-07 0.0012315506032928262 0.005291978735958442
4.365510533415687719e-07 0.001366716356462006 0.005291978735958442
4.570536280083682734e-07 0.0015167168884709225 0.005291978735958442
4.806519597115604218e-07 0.0016831803533309566 0.005291978735958442
5.004567358022317708e-07 0.0018679135990207828 0.005291978735958442
5.241876799464493982e-07 0.002072921779595372 0.005291978735958442
5.510530889993626968e-07 0.002300430119772917 0.005291978735958442
5.857202953728204842e-07 0.0025529080682395165 0.005291978735958442
6.189473945488834809e-07 0.002833096101839324 0.005291978735958442
6.608896153317386707e-07 0.0031440354715915 0.005291978735958442
7.069072843863958002e-07 0.0034891012134067737 0.005291978735958442
7.512357192568894005e-07 0.003872038781812557 0.005291978735958442
8.051366422242254668e-07 0.004297004704320844 0.005291978735958442
8.547124825887518614e-07 0.004768611697714469 0.005291978735958442
9.135004752488605530e-07 0.005291978735958442 0.005291978735958442
9.717086703582693703e-07 0.005872786613189483 0.005291978735958442
1.034764680794959286e-06 0.00651733960488242 0.005291978735958442
1.098673858989954718e-06 0.007232633896483534 0.005291978735958442
1.167974098825026116e-06 0.008026433522257174 0.005291978735958442
1.239001651153721945e-06 0.00890735463861044 0.005291978735958442
1.310274101776112936e-06 0.009884959046625586 0.005291978735958442
1.382537242649052858e-06 0.010969857978923836 0.005291978735958442
1.458939179555361863e-06 0.012173827277396614 0.005291978735958442
1.535905233405011569e-06 0.013509935211980273 0.005291978735958442
1.612012230281799268e-06 0.014992684327860457 0.005291978735958442
1.687398087430073863e-06 0.01663816886076129 0.005291978735958442
1.765643776995635838e-06 0.018464249428955443 0.005291978735958442
1.843066879961363979e-06 0.020490746898158472 0.005291978735958442
1.921982441928550680e-06 0.022739657523579287 0.005291978735958442
1.999490818637852677e-06 0.02523539170434766 0.005291978735958442
2.075015512823809402e-06 0.02800503894183631 0.005291978735958442
2.148214454210921951e-06 0.03107866187782014 0.005291978735958442
2.220387717942216762e-06 0.03448962260405758 0.005291978735958442
2.287996788786974230e-06 0.038274944785163134 0.005291978735958442
2.353704960630466322e-06 0.04247571552536898 0.005291978735958442
2.416928408725985400e-06 0.047137531341167244 0.005291978735958442
2.476897648441234599e-06 0.05231099308056263 0.005291978735958442
2.533277439355572954e-06 0.05805225516094899 0.005291978735958442
2.587228924954063476e-06 0.06442363508721373 0.005291978735958442
2.637113316924429887e-06 0.07149428986597581 0.005291978735958442
2.684631476406585482e-06 0.07934096665797492 0.005291978735958442
2.729152431484535437e-06 0.08804883581643465 0.005291978735958442
2.770663446071496955e-06 0.09771241535346502 0.005291978735958442
2.809429827591161697e-06 0.1084365968689611 0.005291978735958442
2.845455726680092307e-06 0.12033778407775893 0.005291978735958442
2.878943265703557644e-06 0.13354515629298988 0.005291978735958442
2.910414444418401665e-06 0.14820207057988585 0.005291978735958442
2.939719564150704759e-06 0.16446761779946645 0.005291978735958442
2.967204812637179085e-06 0.18251834943190443 0.005291978735958442
2.992783055689375135e-06 0.20255019392306664 0.005291978735958442
3.016788004343808307e-06 0.22478058335487253 0.005291978735958442
3.039294026785333789e-06 0.24945081352303167 0.005291978735958442
3.060750417727522116e-06 0.27682866303920667 0.005291978735958442
3.081131218843172999e-06 0.3072112998861759 0.005291978735958442
3.100562653567683553e-06 0.34092850697468147 0.005291978735958442
3.119237837709423617e-06 0.3783462617131929 0.005291978735958442
3.137620484253944729e-06 0.419870708444391 0.005291978735958442
3.155575837898135534e-06 0.4659525668664682 0.005291978735958442
3.173437269563283646e-06 0.517092024289676 0.005291978735958442
3.191382881633017476e-06 0.5738441648302398 0.005291978735958442
3.209554130095995081e-06 0.6368249944718586 0.005291978735958442
3.228289244973777897e-06 0.7067181273927491 0.005291978735958442
3.247819854851885044e-06 0.7842822061337682 0.005291978735958442
3.268334361798827172e-06 0.8703591361485166 0.005291978735958442
3.290102202570966488e-06 0.9658832241158708 0.005291978735958442
3.313492005104663441e-06 1.0718913192051276 0.005291978735958442
3.338810482483875855e-06 1.1895340673703196 0.005291978735958442
3.366405334651215601e-06 1.3200884008314182 0.005291978735958442
3.396681901940297111e-06 1.4649713983072863 0.005291978735958442
3.430114263373629787e-06 1.625755666443795 0.005291978735958442
3.467275745491688047e-06 1.8041864093920719 0.005291978735958442
3.508687775108886704e-06 2.0022003718155843 0.005291978735958442
3.555031073206281969e-06 2.2219468609395236 0.005291978735958442
3.607208465675404653e-06 2.4658110758226037 0.005291978735958442
3.665989731383989096e-06 2.736439997074672 0.005291978735958442
3.732332687907083265e-06 3.0367711180354604 0.005291978735958442
3.807418424107029479e-06 3.370064329271928 0.005291978735958442
3.892550571202910301e-06 3.739937302478798 0.005291978735958442
3.989435246057910406e-06 4.150404757850477 0.005291978735958442
4.099776501619877665e-06 4.605922041145108 0.005291978735958442
4.225786956818026263e-06 5.1114334834401705 0.005291978735958442
4.369954805085862821e-06 5.672426068491977 0.005291978735958442
4.535276391250050083e-06 6.294988990221888 0.005291978735958442
4.725244615965708872e-06 6.985879746785249 0.005291978735958442
4.943978653204926044e-06 7.752597488629465 0.005291978735958442
5.196390508086953652e-06 8.60346441668451 0.005291978735958442
5.488288420209610543e-06 9.547716114208066 0.005291978735958442
5.826533334329226499e-06 10.59560179277617 0.005291978735958442
6.221181493234949504e-06 11.758495540521581 0.005291978735958442
6.685396941073942797e-06 13.049019780144016 0.005291978735958442
7.226819734868829439e-06 14.481182276745331 0.005291978735958442
7.859459933785927266e-06 16.070528182616385 0.005291978735958442
8.599998609639748068e-06 17.834308769319094 0.005291978735958442
9.468319020001225242e-06 19.791668678535572 0.005291978735958442
1.048803038040253111e-05 21.96385372416547 0.005291978735958442
1.168725184764739345e-05 24.37444150122222 0.005291978735958442
1.309931308811190505e-05 27.04959730463137 0.005291978735958442
1.476360572699979217e-05 30.01835813575592 0.005291978735958442
1.672726853817080666e-05 33.31294787934677 0.005291978735958442
1.904542385510404152e-05 36.96912707195032 0.005291978735958442
2.178318637553813898e-05 41.0265810582719 0.005291978735958442
2.501702126978929612e-05 45.52935074866948 0.005291978735958442
2.883639629576271204e-05 50.526310653356795 0.005291978735958442
3.334553909852013801e-05 56.07169938205458 0.005291978735958442
3.866533782131350856e-05 62.22570836730231 0.005291978735958442
4.493523492711503622e-05 69.0551352016233 0.005291978735958442
5.231509303308065910e-05 76.63410868007462 0.005291978735958442
6.098687255218158526e-05 85.04489341802686 0.005291978735958442
7.115621703225189214e-05 94.37878277775391 0.005291978735958442
8.305333617459732083e-05 104.73708979594508 0.005291978735958442
9.693342757233855292e-05 116.23224686798542 0.005291978735958442
1.130762128297163610e-04 128.9890261253308 0.005291978735958442
1.317842912796215137e-04 143.14589375234786 0.005291978735958442
1.533800414286237408e-04 158.85651294280527 0.005291978735958442
1.782010543810166273e-04 176.2914118095948 0.005291978735958442
2.065934723523204575e-04 195.63983435170647 0.005291978735958442
2.389033578308433789e-04 217.11179456945052 0.005291978735958442
2.754659726795048854e-04 240.9403560239527 0.005291978735958442
3.165929700911032391e-04 267.38416158399497 0.005291978735958442
3.625577846447605745e-04 296.73024081888724 0.005291978735958442
4.135797326045112000e-04 329.2971255097155 0.005291978735958442
4.698075122607273091e-04 365.43830709572546 0.005291978735958442
5.313028737536339965e-04 405.54607358408276 0.005291978735958442
5.980256652299662402e-04 450.05576757004974 0.005291978735958442
6.698214212039814387e-04 499.450511585514 0.005291978735958442
7.464126422928991055e-04 554.2664520663108 0.005291978735958442
8.273950013224243500e-04 615.0985788580505 0.005291978735958442
9.122393142139655206e-04 682.6071834272393 0.005291978735958442
1.000299702705076919e-03 757.525025877192 0.005291978735958442
1.090828527663803126e-03 840.6652885618333 0.005291978735958442
1.182996918182760470e-03 932.9304026284696 0.005291978735958442
1.275921072333787570e-03 1035.3218432956637 0.005291978735958442
1.368691473532609613e-03 1148.9510001873086 0.005291978735958442
1.460404698128752940e-03 1275.051240713013 0.005291978735958442
1.550194533157068155e-03 1414.991297434576 0.005291978735958442
1.637260563898762511e-03 1570.2901247293776 0.005291978735958442
1.720892653042811141e-03 1742.6333860096508 0.005291978735958442
1.800488649654884187e-03 1933.891750455232 0.005291978735958442
1.875564925825274438e-03 2146.141197858406 0.005291978735958442
1.945758910073952736e-03 2381.6855519761607 0.005291978735958442
2.010823923300418450e-03 2643.0814869741084 0.005291978735958442
2.070617813188292168e-03 2933.1662783900483 0.005291978735958442
2.125086594357560553e-03 3255.0885998350564 0.005291978735958442
2.174246341051695904e-03 3612.3426997094302 0.005291978735958442
2.218164569856252363e-03 4008.8063288984645 0.005291978735958442
2.256943875226762562e-03 4448.782831127585 0.005291978735958442
2.290708399497416725e-03 4937.047852839004 0.005291978735958442
2.319593302030574598e-03 5478.901179593945 0.005291978735958442
2.343737189007755878e-03 6080.224261649427 0.005291978735958442
2.363275175042867538e-03 6747.5440531107 0.005291978735958442
2.378333794399956243e-03 7488.10385759003 0.005291978735958442
2.389023603383391096e-03 8309.941949353404 0.005291978735958442
2.395432732927997230e-03 9221.97882333434 0.005291978735958442
2.397619773681042548e-03 10234.114021054527 0.005291978735958442
2.395607414040334688e-03 11357.333583431051 0.005291978735958442
2.389378460398237057e-03 12603.829296797274 0.005291978735958442
2.378872953114028865e-03 13987.131026472387 0.005291978735958442
2.363988680872854652e-03 15522.25357427048 0.005291978735958442
2.344585895924033471e-03 17225.859653987874 0.005291978735958442
2.320492344971850952e-03 19116.440753857038 0.005291978735958442
2.291512155241935082e-03 21214.51784910632 0.005291978735958442
2.257435239175865655e-03 23542.864143224204 0.005291978735958442
2.218045686392429959e-03 26126.752255633317 0.005291978735958442
2.173131956173211810e-03 28994.22853882881 0.005291978735958442
2.122492365262725143e-03 32176.417502507353 0.005291978735958442
2.065938757709600161e-03 35707.859649004626 0.005291978735958442
2.003297024447850665e-03 39626.88638701478 0.005291978735958442
1.934401075055577294e-03 43976.036093027215 0.005291978735958442
1.870866953889406591e-03 48802.515836544335 0.005291978735958442
1.876587460476953750e-03 54158.71378079476 0.005291978735958442
1.974809467060258204e-03 60102.76782070388 0.005291978735958442
2.166823768012685579e-03 66699.19663030129 0.005291978735958442
2.461977226443014255e-03 74019.59996915652 0.005291978735958442
2.896097089913390790e-03 82143.43584919439 0.005291978735958442
3.462475854002787772e-03 91158.88299750836 0.005291978735958442
4.200315470469798140e-03 101163.7979766207 0.005291978735958442
5.123849577116383093e-03 112266.77735108159 0.005291978735958442
6.228347827444013877e-03 124588.33642950082 0.005291978735958442
7.522366933313895734e-03 138262.2173764659 0.005291978735958442
9.026368418741421637e-03 153436.84089300132 0.005291978735958442
1.076033391512700062e-02 170276.91722258978 0.005291978735958442
1.277914071641870521e-02 188965.23396912115 0.005291978735958442
1.528714525464030735e-02 209704.64013232305 0.005291978735958442
1.810340518730675641e-02 232720.2478960412 0.005291978735958442
2.124159167984002519e-02 258261.87606826748 0.005291978735958442
2.471089140773194415e-02 286606.7616948256 0.005291978735958442
2.851498143848170061e-02 318062.5692794119 0.005291978735958442
3.265122184506717012e-02 352970.73027306574 0.005291978735958442
3.710991282954225617e-02 391710.1490809261 0.005291978735958442
4.187365922767375542e-02 434701.3158125035 0.005291978735958442
4.691694716725209463e-02 482410.8704165374 0.005291978735958442
5.220618831494692330e-02 535356.6677410719 0.005291978735958442
5.769971725729170636e-02 594113.3984965039 0.005291978735958442
6.334856615915644695e-02 659318.8271333541 0.005291978735958442
6.909647654878778300e-02 731680.7143427207 0.005291978735958442
7.488210265863758097e-02 811984.4993184009 0.005291978735958442
8.063923871302791646e-02 901101.8251665037 0.005291978735958442
8.629866269956698588e-02 1000000.0 0.005291978735958442
3.748234946329486911e-07 0.001 0.005872786613189483
3.873261426644754260e-07 0.0011097524964120721 0.005872786613189483
4.009536851735860886e-07 0.0012315506032928262 0.005872786613189483
4.189020465270194356e-07 0.001366716356462006 0.005872786613189483
4.403194117074778063e-07 0.0015167168884709225 0.005872786613189483
4.617424773941113439e-07 0.0016831803533309566 0.005872786613189483
4.841283468716520296e-07 0.0018679135990207828 0.005872786613189483
5.082532038431009544e-07 0.002072921779595372 0.005872786613189483
5.399832917177024201e-07 0.002300430119772917 0.005872786613189483
5.780406447922114529e-07 0.0025529080682395165 0.005872786613189483
6.160365869495983202e-07 0.002833096101839324 0.005872786613189483
6.573428978062581665e-07 0.0031440354715915 0.005872786613189483
7.055280307036346030e-07 0.0034891012134067737 0.005872786613189483
7.537169917022054464e-07 0.003872038781812557 0.005872786613189483
8.074687576073295659e-07 0.004297004704320844 0.005872786613189483
8.642824720158028567e-07 0.004768611697714469 0.005872786613189483
9.234262538061941712e-07 0.005291978735958442 0.005872786613189483
9.862843495468053629e-07 0.005872786613189483 0.005872786613189483
1.055204666779249835e-06 0.00651733960488242 0.005872786613189483
1.122455413249949037e-06 0.007232633896483534 0.005872786613189483
1.198827375037821029e-06 0.008026433522257174 0.005872786613189483
1.271875748328191980e-06 0.00890735463861044 0.005872786613189483
1.350578191607475741e-06 0.009884959046625586 0.005872786613189483
1.430795940673423185e-06 0.010969857978923836 0.005872786613189483
1.513709639154682967e-06 0.012173827277396614 0.005872786613189483
1.597261816869423754e-06 0.013509935211980273 0.005872786613189483
1.683968565166396122e-06 0.014992684327860457 0.005872786613189483
1.769533747637001258e-06 0.01663816886076129 0.005872786613189483
1.858477993734026869e-06 0.018464249428955443 0.005872786613189483
1.948726257647994957e-06 0.020490746898158472 0.005872786613189483
2.036516263711669589e-06 0.022739657523579287 0.005872786613189483
2.125243277720300903e-06 0.02523539170434766 0.005872786613189483
2.210914172584631070e-06 0.02800503894183631 0.005872786613189483
2.295230866170975729e-06 0.03107866187782014 0.005872786613189483
2.378135783099693278e-06 0.03448962260405758 0.005872786613189483
2.457068223767640315e-06 0.038274944785163134 0.005872786613189483
2.533369359312336289e-06 0.04247571552536898 0.005872786613189483
2.607821852939221376e-06 0.047137531341167244 0.005872786613189483
2.677892464582898849e-06 0.05231099308056263 0.005872786613189483
2.744297139658209426e-06 0.05805225516094899 0.005872786613189483
2.808080527675108170e-06 0.06442363508721373 0.005872786613189483
2.867703218253136335e-06 0.07149428986597581 0.005872786613189483
2.923877648945283573e-06 0.07934096665797492 0.005872786613189483
2.976412871694499036e-06 0.08804883581643465 0.005872786613189483
3.026155027594043211e-06 0.09771241535346502 0.005872786613189483
3.072868020210912770e-06 0.1084365968689611 0.005872786613189483
3.116026951272597584e-06 0.12033778407775893 0.005872786613189483
3.156786627404444130e-06 0.13354515629298988 0.005872786613189483
3.194322873352489292e-06 0.14820207057988585 0.005872786613189483
3.230003490324935549e-06 0.16446761779946645 0.005872786613189483
3.262773780538710083e-06 0.18251834943190443 0.005872786613189483
3.293508209502547530e-06 0.20255019392306664 0.005872786613189483
3.322533540986188248e-06 0.22478058335487253 0.005872786613189483
3.349581747209181184e-06 0.24945081352303167 0.005872786613189483
3.375387479584537767e-06 0.27682866303920667 0.005872786613189483
3.399615531528547433e-06 0.3072112998861759 0.005872786613189483
3.423022845150747571e-06 0.34092850697468147 0.005872786613189483
3.445331928027823822e-06 0.3783462617131929 0.005872786613189483
3.467040439651618482e-06 0.419870708444391 0.005872786613189483
3.488158398218911834e-06 0.4659525668664682 0.005872786613189483
3.509136872603416872e-06 0.517092024289676 0.005872786613189483
3.530128751478858736e-06 0.5738441648302398 0.005872786613189483
3.551249714588477524e-06 0.6368249944718586 0.005872786613189483
3.573053315925702288e-06 0.7067181273927491 0.005872786613189483
3.595387709288937454e-06 0.7842822061337682 0.005872786613189483
3.618858347570445330e-06 0.8703591361485166 0.005872786613189483
3.643771995145804341e-06 0.9658832241158708 0.005872786613189483
3.670298655311529534e-06 1.0718913192051276 0.005872786613189483
3.698903622576701189e-06 1.1895340673703196 0.005872786613189483
3.729988685838503542e-06 1.3200884008314182 0.005872786613189483
3.764024068622610659e-06 1.4649713983072863 0.005872786613189483
3.801549245738367261e-06 1.625755666443795 0.005872786613189483
3.843106538335342351e-06 1.8041864093920719 0.005872786613189483
3.889391907000372646e-06 2.0022003718155843 0.005872786613189483
3.941212695720866173e-06 2.2219468609395236 0.005872786613189483
3.999413639439208833e-06 2.4658110758226037 0.005872786613189483
4.064757108301035802e-06 2.736439997074672 0.005872786613189483
4.138572965543318844e-06 3.0367711180354604 0.005872786613189483
4.222079516499360237e-06 3.370064329271928 0.005872786613189483
4.316705251259503146e-06 3.739937302478798 0.005872786613189483
4.424308548161829268e-06 4.150404757850477 0.005872786613189483
4.546829587392848900e-06 4.605922041145108 0.005872786613189483
4.686711754295154163e-06 5.1114334834401705 0.005872786613189483
4.846750632195347373e-06 5.672426068491977 0.005872786613189483
5.030242893909791507e-06 6.294988990221888 0.005872786613189483
5.241062992079864304e-06 6.985879746785249 0.005872786613189483
5.483786696614996673e-06 7.752597488629465 0.005872786613189483
5.763860823460206412e-06 8.60346441668451 0.005872786613189483
6.087696269409303350e-06 9.547716114208066 0.005872786613189483
6.462988969246114638e-06 10.59560179277617 0.005872786613189483
6.900815913608865579e-06 11.758495540521581 0.005872786613189483
7.415820554311864851e-06 13.049019780144016 0.005872786613189483
8.016466225355777569e-06 14.481182276745331 0.005872786613189483
8.718287007419854763e-06 16.070528182616385 0.005872786613189483
9.539834379577987334e-06 17.834308769319094 0.005872786613189483
1.050309196537361760e-05 19.791668678535572 0.005872786613189483
1.163433278579547443e-05 21.96385372416547 0.005872786613189483
1.296469824084914387e-05 24.37444150122222 0.005872786613189483
1.453119178222791109e-05 27.04959730463137 0.005872786613189483
1.637752975949997259e-05 30.01835813575592 0.005872786613189483
1.855595666593746527e-05 33.31294787934677 0.005872786613189483
2.112767041715639692e-05 36.96912707195032 0.005872786613189483
2.416491212102832891e-05 41.0265810582719 0.005872786613189483
2.775248681302570339e-05 45.52935074866948 0.005872786613189483
3.198969936703147874e-05 50.526310653356795 0.005872786613189483
3.699217086725430635e-05 56.07169938205458 0.005872786613189483
4.289402738853362681e-05 62.22570836730231 0.005872786613189483
4.984994046677526072e-05 69.0551352016233 0.005872786613189483
5.803732375665988881e-05 76.63410868007462 0.005872786613189483
6.765806342565265077e-05 85.04489341802686 0.005872786613189483
7.894031779175189785e-05 94.37878277775391 0.005872786613189483
9.213948116816731489e-05 104.73708979594508 0.005872786613189483
1.075387701079333146e-04 116.23224686798542 0.005872786613189483
1.254485161017995440e-04 128.9890261253308 0.005872786613189483
1.462044615935379540e-04 143.14589375234786 0.005872786613189483
1.701643469170753271e-04 158.85651294280527 0.005872786613189483
1.977027794826583093e-04 176.2914118095948 0.005872786613189483
2.292038040620640084e-04 195.63983435170647 0.005872786613189483
2.650514982005971847e-04 217.11179456945052 0.005872786613189483
3.056178729399666749e-04 240.9403560239527 0.005872786613189483
3.512488090438129233e-04 267.38416158399497 0.005872786613189483
4.022477318203215185e-04 296.73024081888724 0.005872786613189483
4.588581324081657340e-04 329.2971255097155 0.005872786613189483
5.212450702362194429e-04 365.43830709572546 0.005872786613189483
5.894771722911055709e-04 405.54607358408276 0.005872786613189483
6.635100205205308804e-04 450.05576757004974 0.005872786613189483
7.431722911930465150e-04 499.450511585514 0.005872786613189483
8.281562260356962676e-04 554.2664520663108 0.005872786613189483
9.180132777503449346e-04 615.0985788580505 0.005872786613189483
1.012156313609989707e-03 682.6071834272393 0.005872786613189483
1.109868821236921531e-03 757.525025877192 0.005872786613189483
1.210321130129798743e-03 840.6652885618333 0.005872786613189483
1.312593631140614300e-03 932.9304026284696 0.005872786613189483
1.415705514404332890e-03 1035.3218432956637 0.005872786613189483
1.518647635738401731e-03 1148.9510001873086 0.005872786613189483
1.620417357580819853e-03 1275.051240713013 0.005872786613189483
1.720053327150435464e-03 1414.991297434576 0.005872786613189483
1.816667352284634948e-03 1570.2901247293776 0.005872786613189483
1.909471076241559765e-03 1742.6333860096508 0.005872786613189483
1.997796237669323058e-03 1933.891750455232 0.005872786613189483
2.081105911345615053e-03 2146.141197858406 0.005872786613189483
2.158997548901509054e-03 2381.6855519761607 0.005872786613189483
2.231197340361125870e-03 2643.0814869741084 0.005872786613189483
2.297547164874657807e-03 2933.1662783900483 0.005872786613189483
2.357986977832444205e-03 3255.0885998350564 0.005872786613189483
2.412534456011418763e-03 3612.3426997094302 0.005872786613189483
2.461264390289727520e-03 4008.8063288984645 0.005872786613189483
2.504290413210395749e-03 4448.782831127585 0.005872786613189483
2.541750159598980471e-03 4937.047852839004 0.005872786613189483
2.573793661773809797e-03 5478.901179593945 0.005872786613189483
2.600574339056677727e-03 6080.224261649427 0.005872786613189483
2.622242361659789245e-03 6747.5440531107 0.005872786613189483
2.638937910852779106e-03 7488.10385759003 0.005872786613189483
2.650783596679441405e-03 8309.941949353404 0.005872786613189483
2.657877189160685275e-03 9221.97882333434 0.005872786613189483
2.660283797185755174e-03 10234.114021054527 0.005872786613189483
2.658028551883856103e-03 11357.333583431051 0.005872786613189483
2.651092559694458606e-03 12603.829296797274 0.005872786613189483
2.639409264685944282e-03 13987.131026472387 0.005872786613189483
2.622865803807480911e-03 15522.25357427048 0.005872786613189483
2.601307280722905610e-03 17225.859653987874 0.005872786613189483
2.574543070753073856e-03 19116.440753857038 0.005872786613189483
2.542356326142402104e-03 21214.51784910632 0.005872786613189483
2.504514831206755554e-03 23542.864143224204 0.005872786613189483
2.460779949575536436e-03 26126.752255633317 0.005872786613189483
2.410918595090625390e-03 28994.22853882881 0.005872786613189483
2.354708069320753192e-03 32176.417502507353 0.005872786613189483
2.291941597256851645e-03 35707.859649004626 0.005872786613189483
2.222428080119493322e-03 39626.88638701478 0.005872786613189483
2.145986873203671597e-03 43976.036093027215 0.005872786613189483
2.075135702527044004e-03 48802.515836544335 0.005872786613189483
2.080536763165231548e-03 54158.71378079476 0.005872786613189483
2.188143780696880872e-03 60102.76782070388 0.005872786613189483
2.399508512378244283e-03 66699.19663030129 0.005872786613189483
2.724446520158900487e-03 74019.59996915652 0.005872786613189483
3.203367296514717660e-03 82143.43584919439 0.005872786613189483
3.827605360942696721e-03 91158.88299750836 0.005872786613189483
4.640948862184165850e-03 101163.7979766207 0.005872786613189483
5.659096675468484709e-03 112266.77735108159 0.005872786613189483
6.876457215852233539e-03 124588.33642950082 0.005872786613189483
8.301868312602746214e-03 138262.2173764659 0.005872786613189483
9.957494517851443044e-03 153436.84089300132 0.005872786613189483
1.186492210763796622e-02 170276.91722258978 0.005872786613189483
1.407701082582544713e-02 188965.23396912115 0.005872786613189483
1.683199518578571557e-02 209704.64013232305 0.005872786613189483
1.992259474234183911e-02 232720.2478960412 0.005872786613189483
2.336286211597286833e-02 258261.87606826748 0.005872786613189483
2.716167483914061140e-02 286606.7616948256 0.005872786613189483
3.132182629467025747e-02 318062.5692794119 0.005872786613189483
3.583891978755235352e-02 352970.73027306574 0.005872786613189483
4.070062635201354001e-02 391710.1490809261 0.005872786613189483
4.588612581625879649e-02 434701.3158125035 0.005872786613189483
5.136564232742585334e-02 482410.8704165374 0.005872786613189483
5.710036796125932124e-02 535356.6677410719 0.005872786613189483
6.304275237993536840e-02 594113.3984965039 0.005872786613189483
6.913710111996278218e-02 659318.8271333541 0.005872786613189483
7.532035585051478910e-02 731680.7143427207 0.005872786613189483
8.152336567364884545e-02 811984.4993184009 0.005872786613189483
8.767254889934027184e-02 901101.8251665037 0.005872786613189483
9.369115384189001527e-02 1000000.0 0.005872786613189483
3.556083736111275681e-07 0.001 0.00651733960488242
3.656651444342141079e-07 0.0011097524964120721 0.00651733960488242
3.813572119071038515e-07 0.0012315506032928262 0.00651733960488242
4.011312507017169020e-07 0.001366716356462006 0.00651733960488242
4.233741480788635558e-07 0.0015167168884709225 0.00651733960488242
4.445033932222539969e-07 0.0016831803533309566 0.00651733960488242
4.712793855198379515e-07 0.0018679135990207828 0.00651733960488242
4.957810063057130433e-07 0.002072921779595372 0.00651733960488242
5.325276003981547659e-07 0.002300430119772917 0.00651733960488242
5.689485581890675273e-07 0.0025529080682395165 0.00651733960488242
6.108749709839862033e-07 0.002833096101839324 0.00651733960488242
6.575472167777336029e-07 0.0031440354715915 0.00651733960488242
7.049670527983553854e-07 0.0034891012134067737 0.00651733960488242
7.550142573456361545e-07 0.003872038781812557 0.00651733960488242
8.112826080253429943e-07 0.004297004704320844 0.00651733960488242
8.712279797559740213e-07 0.004768611697714469 0.00651733960488242
9.332733487881321954e-07 0.005291978735958442 0.00651733960488242
9.985956845800617900e-07 0.005872786613189483 0.00651733960488242
1.070749255241345971e-06 0.00651733960488242 0.00651733960488242
1.145262005070569061e-06 0.007232633896483534 0.00651733960488242
1.224145851491652701e-06 0.008026433522257174 0.00651733960488242
1.305938983872943390e-06 0.00890735463861044 0.00651733960488242
1.391187521377711538e-06 0.009884959046625586 0.00651733960488242
1.480000401029657049e-06 0.010969857978923836 0.00651733960488242
1.567689976163104555e-06 0.012173827277396614 0.00651733960488242
1.661777772686294218e-06 0.013509935211980273 0.00651733960488242
1.755125025298919806e-06 0.014992684327860457 0.00651733960488242
1.853481407850382029e-06 0.01663816886076129 0.00651733960488242
1.952148712436284232e-06 0.018464249428955443 0.00651733960488242
2.052543278770817254e-06 0.020490746898158472 0.00651733960488242
2.152767706716865069e-06 0.022739657523579287 0.00651733960488242
2.252408106550623716e-06 0.02523539170434766 0.00651733960488242
2.350326943518502938e-06 0.02800503894183631 0.00651733960488242
2.446836651057185404e-06 0.03107866187782014 0.00651733960488242
2.540902986410520157e-06 0.03448962260405758 0.00651733960488242
2.632610420982495223e-06 0.038274944785163134 0.00651733960488242
2.721409391593773248e-06 0.04247571552536898 0.00651733960488242
2.807131660245809653e-06 0.047137531341167244 0.00651733960488242
2.889181275597952487e-06 0.05231099308056263 0.00651733960488242
2.967211095398608895e-06 0.05805225516094899 0.00651733960488242
3.041563896893364092e-06 0.06442363508721373 0.00651733960488242
3.112197086955765560e-06 0.07149428986597581 0.00651733960488242
3.179037772091960019e-06 0.07934096665797492 0.00651733960488242
3.242383837312580353e-06 0.08804883581643465 0.00651733960488242
3.301048375303503833e-06 0.09771241535346502 0.00651733960488242
3.356743356282201439e-06 0.1084365968689611 0.00651733960488242
3.408581586697875292e-06 0.12033778407775893 0.00651733960488242
3.457076331460937664e-06 0.13354515629298988 0.00651733960488242
3.502554975733068874e-06 0.14820207057988585 0.00651733960488242
3.545090021130095644e-06 0.16446761779946645 0.00651733960488242
3.584450924168200847e-06 0.18251834943190443 0.00651733960488242
3.621718881751333231e-06 0.20255019392306664 0.00651733960488242
3.656530994731877593e-06 0.22478058335487253 0.00651733960488242
3.689222894483202239e-06 0.24945081352303167 0.00651733960488242
3.719961710253891113e-06 0.27682866303920667 0.00651733960488242
3.749172192367731266e-06 0.3072112998861759 0.00651733960488242
3.776921450840271811e-06 0.34092850697468147 0.00651733960488242
3.803529808280653155e-06 0.3783462617131929 0.00651733960488242
3.829387009553154777e-06 0.419870708444391 0.00651733960488242
3.854400074599207996e-06 0.4659525668664682 0.00651733960488242
3.879022617519254734e-06 0.517092024289676 0.00651733960488242
3.903587552759869806e-06 0.5738441648302398 0.00651733960488242
3.928234674084042747e-06 0.6368249944718586 0.00651733960488242
3.953411311972356739e-06 0.7067181273927491 0.00651733960488242
3.979237843355066159e-06 0.7842822061337682 0.00651733960488242
4.006220500637805754e-06 0.8703591361485166 0.00651733960488242
4.034502690138932349e-06 0.9658832241158708 0.00651733960488242
4.064684927998505603e-06 1.0718913192051276 0.00651733960488242
4.097047478437966406e-06 1.1895340673703196 0.00651733960488242
4.132205268201245772e-06 1.3200884008314182 0.00651733960488242
4.170513921833453444e-06 1.4649713983072863 0.00651733960488242
4.212594071241867189e-06 1.625755666443795 0.00651733960488242
4.259178387616262498e-06 1.8041864093920719 0.00651733960488242
4.311030347596448380e-06 2.0022003718155843 0.00651733960488242
4.368915566598776628e-06 2.2219468609395236 0.00651733960488242
4.433739497810578367e-06 2.4658110758226037 0.00651733960488242
4.506567723769628634e-06 2.736439997074672 0.00651733960488242
4.588636292265668002e-06 3.0367711180354604 0.00651733960488242
4.681479001936231808e-06 3.370064329271928 0.00651733960488242
4.786699706369022444e-06 3.739937302478798 0.00651733960488242
4.906190592744707448e-06 4.150404757850477 0.00651733960488242
5.042280766380016134e-06 4.605922041145108 0.00651733960488242
5.197594368554412617e-06 5.1114334834401705 0.00651733960488242
5.375257562906575150e-06 5.672426068491977 0.00651733960488242
5.578916200511709931e-06 6.294988990221888 0.00651733960488242
5.812853190887006648e-06 6.985879746785249 0.00651733960488242
6.082177280046342587e-06 7.752597488629465 0.00651733960488242
6.392934718542995732e-06 8.60346441668451 0.00651733960488242
6.752242974497339365e-06 9.547716114208066 0.00651733960488242
7.168584265297598520e-06 10.59560179277617 0.00651733960488242
7.654300677873085508e-06 11.758495540521581 0.00651733960488242
8.225647961470911656e-06 13.049019780144016 0.00651733960488242
8.891959187570011694e-06 14.481182276745331 0.00651733960488242
9.670512833628192942e-06 16.070528182616385 0.00651733960488242
1.058185275842545725e-05 17.834308769319094 0.00651733960488242
1.165042948160599361e-05 19.791668678535572 0.00651733960488242
1.290532987801397106e-05 21.96385372416547 0.00651733960488242
1.438113145914331980e-05 24.37444150122222 0.00651733960488242
1.611888488621981053e-05 27.04959730463137 0.00651733960488242
1.816709307376807408e-05 30.01835813575592 0.00651733960488242
2.058370175769106992e-05 33.31294787934677 0.00651733960488242
2.343659257035213546e-05 36.96912707195032 0.00651733960488242
2.680594750299499353e-05 41.0265810582719 0.00651733960488242
3.078584574205597553e-05 45.52935074866948 0.00651733960488242
3.548641385805479255e-05 50.526310653356795 0.00651733960488242
4.103599587925928248e-05 56.07169938205458 0.00651733960488242
4.758335346691546088e-05 62.22570836730231 0.00651733960488242
5.530010811822613255e-05 69.0551352016233 0.00651733960488242
6.438308364232117457e-05 76.63410868007462 0.00651733960488242
7.505629389403842657e-05 85.04489341802686 0.00651733960488242
8.757284694832741039e-05 94.37878277775391 0.00651733960488242
1.022161336498308656e-04 104.73708979594508 0.00651733960488242
1.193003827770237272e-04 116.23224686798542 0.00651733960488242
1.391699130115245603e-04 128.9890261253308 0.00651733960488242
1.621972558911765401e-04 143.14589375234786 0.00651733960488242
1.887793651205525020e-04 158.85651294280527 0.00651733960488242
2.193318647368848451e-04 176.2914118095948 0.00651733960488242
2.542809711376612931e-04 195.63983435170647 0.00651733960488242
2.940528248741866384e-04 217.11179456945052 0.00651733960488242
3.390602901169649801e-04 240.9403560239527 0.00651733960488242
3.896871668209349391e-04 267.38416158399497 0.00651733960488242
4.462702904892956171e-04 296.73024081888724 0.00651733960488242
5.090798514285001415e-04 329.2971255097155 0.00651733960488242
5.782991832794356826e-04 365.43830709572546 0.00651733960488242
6.540045195844562112e-04 405.54607358408276 0.00651733960488242
7.361466826781717194e-04 450.05576757004974 0.00651733960488242
8.245358089913672152e-04 499.450511585514 0.00651733960488242
9.188304719430208335e-04 554.2664520663108 0.00651733960488242
1.018533162047049892e-03 615.0985788580505 0.00651733960488242
1.122992460932420227e-03 682.6071834272393 0.00651733960488242
1.231413395194913682e-03 757.525025877192 0.00651733960488242
1.342875517681321523e-03 840.6652885618333 0.00651733960488242
1.456358391303533674e-03 932.9304026284696 0.00651733960488242
1.570773681628168539e-03 1035.3218432956637 0.00651733960488242
1.685001507338209845e-03 1148.9510001873086 0.00651733960488242
1.797929312596065763e-03 1275.051240713013 0.00651733960488242
1.908490094848049002e-03 1414.991297434576 0.00651733960488242
2.015698163677053043e-03 1570.2901247293776 0.00651733960488242
2.118678527155934063e-03 1742.6333860096508 0.00651733960488242
2.216689325481292078e-03 1933.891750455232 0.00651733960488242
2.309134584934829752e-03 2146.141197858406 0.00651733960488242
2.395567338298523231e-03 2381.6855519761607 0.00651733960488242
2.475683436488706080e-03 2643.0814869741084 0.00651733960488242
2.549307164314025716e-03 2933.1662783900483 0.00651733960488242
2.616371775477506142e-03 3255.0885998350564 0.00651733960488242
2.676896517161059426e-03 3612.3426997094302 0.00651733960488242
2.730964234707451612e-03 4008.8063288984645 0.00651733960488242
2.778700906016890251e-03 4448.782831127585 0.00651733960488242
2.820259055162345051e-03 4937.047852839004 0.00651733960488242
2.855805013116774049e-03 5478.901179593945 0.00651733960488242
2.885509008984697612e-03 6080.224261649427 0.00651733960488242
2.909537473336081502e-03 6747.5440531107 0.00651733960488242
2.928045771888411041e-03 7488.10385759003 0.00651733960488242
2.941170383208826546e-03 8309.941949353404 0.00651733960488242
2.949019150125800019e-03 9221.97882333434 0.00651733960488242
2.951664687138117783e-03 10234.114021054527 0.00651733960488242
2.949134892481641498e-03 11357.333583431051 0.00651733960488242
2.941408840274278499e-03 12603.829296797274 0.00651733960488242
2.928412976593657534e-03 13987.131026472387 0.00651733960488242
2.910022279651907490e-03 15522.25357427048 0.00651733960488242
2.886065263206090328e-03 17225.859653987874 0.00651733960488242
2.856331131654346860e-03 19116.440753857038 0.00651733960488242
2.820579953750363116e-03 21214.51784910632 0.00651733960488242
2.778555079777698597e-03 23542.864143224204 0.00651733960488242
2.729993400867661117e-03 26126.752255633317 0.00651733960488242
2.674636615878914908e-03 28994.22853882881 0.00651733960488242
2.612240728724699555e-03 32176.417502507353 0.00651733960488242
2.542578142053381410e-03 35707.859649004626 0.00651733960488242
2.465440194242796059e-03 39626.88638701478 0.00651733960488242
2.380627951613736339e-03 43976.036093027215 0.00651733960488242
2.301579714879550733e-03 48802.515836544335 0.00651733960488242
2.306411920966933756e-03 54158.71378079476 0.00651733960488242
2.424118390319062073e-03 60102.76782070388 0.00651733960488242
2.656570311718406321e-03 66699.19663030129 0.00651733960488242
3.013973863240978351e-03 74019.59996915652 0.00651733960488242
3.541973948848501849e-03 82143.43584919439 0.00651733960488242
4.229460398823398776e-03 91158.88299750836 0.00651733960488242
5.125373431776221456e-03 101163.7979766207 0.00651733960488242
6.247022665845888487e-03 112266.77735108159 0.00651733960488242
7.587786018206368714e-03 124588.33642950082 0.00651733960488242
9.156661411980206861e-03 138262.2173764659 0.00651733960488242
1.097761219670867483e-02 153436.84089300132 0.00651733960488242
1.307386088739821532e-02 170276.91722258978 0.00651733960488242
1.549429655035762694e-02 188965.23396912115 0.00651733960488242
1.851726540798667719e-02 209704.64013232305 0.00651733960488242
2.190489205394724470e-02 232720.2478960412 0.00651733960488242
2.567137711057024957e-02 258261.87606826748 0.00651733960488242
2.982510300762651959e-02 286606.7616948256 0.00651733960488242
3.436752187952648446e-02 318062.5692794119 0.00651733960488242
3.929209789317057028e-02 352970.73027306574 0.00651733960488242
4.458342633200592514e-02 391710.1490809261 0.00651733960488242
5.021656795430717857e-02 434701.3158125035 0.00651733960488242
5.615674386124844958e-02 482410.8704165374 0.00651733960488242
6.235925427240595481e-02 535356.6677410719 0.00651733960488242
6.876991216748443159e-02 594113.3984965039 0.00651733960488242
7.532564407692650399e-02 659318.8271333541 0.00651733960488242
8.195546285884279525e-02 731680.7143427207 0.00651733960488242
8.858218114853488867e-02 811984.4993184009 0.00651733960488242
9.512387268708538679e-02 901101.8251665037 0.00651733960488242
1.014959378818471036e-01 1000000.0 0.00651733960488242
3.313797305629276346e-07 0.001 0.007232633896483534
3.515469168149747926e-07 0.0011097524964120721 0.007232633896483534
3.667869224336815794e-07 0.0012315506032928262 0.007232633896483534
3.850553225201112699e-07 0.001366716356462006 0.007232633896483534
4.064834161993454731e-07 0.0015167168884709225 0.007232633896483534
4.304844357523595139e-07 0.0016831803533309566 0.007232633896483534
4.561414004808032208e-07 0.0018679135990207828 0.007232633896483534
4.893162597627492768e-07 0.002072921779595372 0.007232633896483534
5.244484493141078745e-07 0.002300430119772917 0.007232633896483534
5.645425622888482679e-07 0.0025529080682395165 0.007232633896483534
6.059041858205362014e-07 0.002833096101839324 0.007232633896483534
6.542178142563083077e-07 0.0031440354715915 0.007232633896483534
7.031559751583363605e-07 0.0034891012134067737 0.007232633896483534
7.569472960012612818e-07 0.003872038781812557 0.007232633896483534
8.147635387153290591e-07 0.004297004704320844 0.007232633896483534
8.776896203203343257e-07 0.004768611697714469 0.007232633896483534
9.431968243658239433e-07 0.005291978735958442 0.007232633896483534
1.014094367898896096e-06 0.005872786613189483 0.007232633896483534
1.086067589032823717e-06 0.00651733960488242 0.007232633896483534
1.166739731585712914e-06 0.007232633896483534 0.007232633896483534
1.249880451820901571e-06 0.008026433522257174 0.007232633896483534
1.337865011194314397e-06 0.00890735463861044 0.007232633896483534
1.429481883115887303e-06 0.009884959046625586 0.007232633896483534
1.523115586413486411e-06 0.010969857978923836 0.007232633896483534
1.621660160040495350e-06 0.012173827277396614 0.007232633896483534
1.722749629319788576e-06 0.013509935211980273 0.007232633896483534
1.826152411431860848e-06 0.014992684327860457 0.007232633896483534
1.936682667306679649e-06 0.01663816886076129 0.007232633896483534
2.047126572802242792e-06 0.018464249428955443 0.007232633896483534
2.158330189632474289e-06 0.020490746898158472 0.007232633896483534
2.270775851069037096e-06 0.022739657523579287 0.007232633896483534
2.381785369439123034e-06 0.02523539170434766 0.007232633896483534
2.492367437832953132e-06 0.02800503894183631 0.007232633896483534
2.602635885054830897e-06 0.03107866187782014 0.007232633896483534
2.709092912547302023e-06 0.03448962260405758 0.007232633896483534
2.814319405622484384e-06 0.038274944785163134 0.007232633896483534
2.916549576039070028e-06 0.04247571552536898 0.007232633896483534
3.015462331064870881e-06 0.047137531341167244 0.007232633896483534
3.110514183126948221e-06 0.05231099308056263 0.007232633896483534
3.201792340999751026e-06 0.05805225516094899 0.007232633896483534
3.289161111536349580e-06 0.06442363508721373 0.007232633896483534
3.372247766435372322e-06 0.07149428986597581 0.007232633896483534
3.451386669161782794e-06 0.07934096665797492 0.007232633896483534
3.525740990508966225e-06 0.08804883581643465 0.007232633896483534
3.595612864521795596e-06 0.09771241535346502 0.007232633896483534
3.661984920883335276e-06 0.1084365968689611 0.007232633896483534
3.723810767827056543e-06 0.12033778407775893 0.007232633896483534
3.781756552632570442e-06 0.13354515629298988 0.007232633896483534
3.836223779879056483e-06 0.14820207057988585 0.007232633896483534
3.886799136503465411e-06 0.16446761779946645 0.007232633896483534
3.934642444726358497e-06 0.18251834943190443 0.007232633896483534
3.979203712113780105e-06 0.20255019392306664 0.007232633896483534
4.021155986206214341e-06 0.22478058335487253 0.007232633896483534
4.060215846786602854e-06 0.24945081352303167 0.007232633896483534
4.097199720234008275e-06 0.27682866303920667 0.007232633896483534
4.132115413029106285e-06 0.3072112998861759 0.007232633896483534
4.165287540847865442e-06 0.34092850697468147 0.007232633896483534
4.196845338717896977e-06 0.3783462617131929 0.007232633896483534
4.227528891896711911e-06 0.419870708444391 0.007232633896483534
4.257082498443990222e-06 0.4659525668664682 0.007232633896483534
4.286219280639214464e-06 0.517092024289676 0.007232633896483534
4.315016050345145353e-06 0.5738441648302398 0.007232633896483534
4.343772784526053391e-06 0.6368249944718586 0.007232633896483534
4.372985032108142618e-06 0.7067181273927491 0.007232633896483534
4.402774747226473308e-06 0.7842822061337682 0.007232633896483534
4.433799168559607732e-06 0.8703591361485166 0.007232633896483534
4.466205590749004830e-06 0.9658832241158708 0.007232633896483534
4.500579680823515641e-06 1.0718913192051276 0.007232633896483534
4.537289190954623621e-06 1.1895340673703196 0.007232633896483534
4.576938691814719511e-06 1.3200884008314182 0.007232633896483534
4.620089902468115335e-06 1.4649713983072863 0.007232633896483534
4.667458861252753306e-06 1.625755666443795 0.007232633896483534
4.719768863840423895e-06 1.8041864093920719 0.007232633896483534
4.777784940078025523e-06 2.0022003718155843 0.007232633896483534
4.842387093266821396e-06 2.2219468609395236 0.007232633896483534
4.914649338264803211e-06 2.4658110758226037 0.007232633896483534
4.995785944597306809e-06 2.736439997074672 0.007232633896483534
5.087167505264820980e-06 3.0367711180354604 0.007232633896483534
5.190399668026209274e-06 3.370064329271928 0.007232633896483534
5.307360745552680960e-06 3.739937302478798 0.007232633896483534
5.440128725427351551e-06 4.150404757850477 0.007232633896483534
5.591307360174228493e-06 4.605922041145108 0.007232633896483534
5.763749059895887008e-06 5.1114334834401705 0.007232633896483534
5.960956403987063280e-06 5.672426068491977 0.007232633896483534
6.186985772571972409e-06 6.294988990221888 0.007232633896483534
6.446597540398109090e-06 6.985879746785249 0.007232633896483534
6.745467627812533751e-06 7.752597488629465 0.007232633896483534
7.090252486767500282e-06 8.60346441668451 0.007232633896483534
7.488893566117237987e-06 9.547716114208066 0.007232633896483534
7.950801709226298745e-06 10.59560179277617 0.007232633896483534
8.489604124592996890e-06 11.758495540521581 0.007232633896483534
9.123386214002855284e-06 13.049019780144016 0.007232633896483534
9.862539532212275621e-06 14.481182276745331 0.007232633896483534
1.072618723039802539e-05 16.070528182616385 0.007232633896483534
1.173711213408835401e-05 17.834308769319094 0.007232633896483534
1.292244883623848959e-05 19.791668678535572 0.007232633896483534
1.431447777481749688e-05 21.96385372416547 0.007232633896483534
1.595153537597676004e-05 24.37444150122222 0.007232633896483534
1.787918156049014227e-05 27.04959730463137 0.007232633896483534
2.015124488886431122e-05 30.01835813575592 0.007232633896483534
2.283194587963255571e-05 33.31294787934677 0.007232633896483534
2.599666954805371515e-05 36.96912707195032 0.007232633896483534
2.973426879584610254e-05 41.0265810582719 0.007232633896483534
3.414921262945794656e-05 45.52935074866948 0.007232633896483534
3.936364311145499533e-05 50.526310653356795 0.007232633896483534
4.551990275337176731e-05 56.07169938205458 0.007232633896483534
5.278308141311310067e-05 62.22570836730231 0.007232633896483534
6.134359998974446386e-05 69.0551352016233 0.007232633896483534
7.141979100264041062e-05 76.63410868007462 0.007232633896483534
8.326017910909623294e-05 85.04489341802686 0.007232633896483534
9.714557354881183000e-05 94.37878277775391 0.007232633896483534
1.133904481814050304e-04 104.73708979594508 0.007232633896483534
1.323433850701448140e-04 116.23224686798542 0.007232633896483534
1.543864351947190293e-04 128.9890261253308 0.007232633896483534
1.799329373027700374e-04 143.14589375234786 0.007232633896483534
2.094233351381510943e-04 158.85651294280527 0.007232633896483534
2.433188197707002328e-04 176.2914118095948 0.007232633896483534
2.820922947741526872e-04 195.63983435170647 0.007232633896483534
3.262166489130108858e-04 217.11179456945052 0.007232633896483534
3.761500370590280555e-04 240.9403560239527 0.007232633896483534
4.323183766903371836e-04 267.38416158399497 0.007232633896483534
4.950955360649698413e-04 296.73024081888724 0.007232633896483534
5.647814491251786561e-04 329.2971255097155 0.007232633896483534
6.415796025203972675e-04 365.43830709572546 0.007232633896483534
7.255747996642879010e-04 405.54607358408276 0.007232633896483534
8.167126679079938145e-04 450.05576757004974 0.007232633896483534
9.147826386419353941e-04 499.450511585514 0.007232633896483534
1.019406125468731153e-03 554.2664520663108 0.007232633896483534
1.130031203468095111e-03 615.0985788580505 0.007232633896483534
1.245935285313107656e-03 682.6071834272393 0.007232633896483534
1.366236340583590900e-03 757.525025877192 0.007232633896483534
1.489913126380158770e-03 840.6652885618333 0.007232633896483534
1.615833407905980373e-03 932.9304026284696 0.007232633896483534
1.742789548848083098e-03 1035.3218432956637 0.007232633896483534
1.869538892453431918e-03 1148.9510001873086 0.007232633896483534
1.994846699693531185e-03 1275.051240713013 0.007232633896483534
2.117528965901453036e-03 1414.991297434576 0.007232633896483534
2.236491527727362417e-03 1570.2901247293776 0.007232633896483534
2.350763372864547902e-03 1742.6333860096508 0.007232633896483534
2.459520962755319239e-03 1933.891750455232 0.007232633896483534
2.562102640869587996e-03 2146.141197858406 0.007232633896483534
2.658012101816910333e-03 2381.6855519761607 0.007232633896483534
2.746911484122145034e-03 2643.0814869741084 0.007232633896483534
2.828605662185152293e-03 2933.1662783900483 0.007232633896483534
2.903020056711016605e-03 3255.0885998350564 0.007232633896483534
2.970175917601617331e-03 3612.3426997094302 0.007232633896483534
3.030164897370020427e-03 4008.8063288984645 0.007232633896483534
3.083126560094342269e-03 4448.782831127585 0.007232633896483534
3.129229983206979673e-03 4937.047852839004 0.007232633896483534
3.168659495380414092e-03 5478.901179593945 0.007232633896483534
3.201603889230629583e-03 6080.224261649427 0.007232633896483534
3.228247788051149137e-03 6747.5440531107 0.007232633896483534
3.248763490032541452e-03 7488.10385759003 0.007232633896483534
3.263302160662135982e-03 8309.941949353404 0.007232633896483534
3.271983688731298131e-03 9221.97882333434 0.007232633896483534
3.274888597427518151e-03 10234.114021054527 0.007232633896483534
3.272047858057365328e-03 11357.333583431051 0.007232633896483534
3.263438390225185080e-03 12603.829296797274 0.007232633896483534
3.248978844903273235e-03 13987.131026472387 0.007232633896483534
3.228530872707994701e-03 15522.25357427048 0.007232633896483534
3.201904738970729435e-03 17225.859653987874 0.007232633896483534
3.168867298174181651e-03 19116.440753857038 0.007232633896483534
3.129153267758941724e-03 21214.51784910632 0.007232633896483534
3.082478969194168104e-03 23542.864143224204 0.007232633896483534
3.028553877594792210e-03 26126.752255633317 0.007232633896483534
2.967094015785987950e-03 28994.22853882881 0.007232633896483534
2.897830053789271325e-03 32176.417502507353 0.007232633896483534
2.820512950488405276e-03 35707.859649004626 0.007232633896483534
2.734914082972330143e-03 39626.88638701478 0.007232633896483534
2.640817695422859220e-03 43976.036093027215 0.007232633896483534
2.552577297704303801e-03 48802.515836544335 0.007232633896483534
2.556515369517388565e-03 54158.71378079476 0.007232633896483534
2.685046415016774813e-03 60102.76782070388 0.007232633896483534
2.940424835297402069e-03 66699.19663030129 0.007232633896483534
3.333142915233498239e-03 74019.59996915652 0.007232633896483534
3.914830598618059855e-03 82143.43584919439 0.007232633896483534
4.671331015911283496e-03 91158.88299750836 0.007232633896483534
5.657390491591362224e-03 101163.7979766207 0.007232633896483534
6.892072310773114663e-03 112266.77735108159 0.007232633896483534
8.367543066890855558e-03 124588.33642950082 0.007232633896483534
1.009278662116244729e-02 138262.2173764659 0.007232633896483534
1.209364415292285035e-02 153436.84089300132 0.007232633896483534
1.439498578866925567e-02 170276.91722258978 0.007232633896483534
1.703921312754086426e-02 188965.23396912115 0.007232633896483534
2.035221481058588702e-02 209704.64013232305 0.007232633896483534
2.406049311564688320e-02 232720.2478960412 0.007232633896483534
2.817817710489433150e-02 258261.87606826748 0.007232633896483534
3.271282328840924986e-02 286606.7616948256 0.007232633896483534
3.766414597405293163e-02 318062.5692794119 0.007232633896483534
4.302290672595698862e-02 352970.73027306574 0.007232633896483534
4.876995554485972356e-02 391710.1490809261 0.007232633896483534
5.487565425639979316e-02 434701.3158125035 0.007232633896483534
6.129942973111768972e-02 482410.8704165374 0.007232633896483534
6.798986293464366615e-02 535356.6677410719 0.007232633896483534
7.488528313809392212e-02 594113.3984965039 0.007232633896483534
8.191437495935444124e-02 659318.8271333541 0.007232633896483534
8.899767617213219517e-02 731680.7143427207 0.007232633896483534
9.604891896176122323e-02 811984.4993184009 0.007232633896483534
1.029776989566247858e-01 901101.8251665037 0.007232633896483534
1.096905827598495670e-01 1000000.0 0.007232633896483534
3.188716898426315870e-07 0.001 0.008026433522257174
3.338058751992589567e-07 0.0011097524964120721 0.008026433522257174
3.522916372103714279e-07 0.0012315506032928262 0.008026433522257174
3.729665103040038072e-07 0.001366716356462006 0.008026433522257174
3.924338299193795604e-07 0.0015167168884709225 0.008026433522257174
4.166330469419321668e-07 0.0016831803533309566 0.008026433522257174
4.488991698500441024e-07 0.0018679135990207828 0.008026433522257174
4.827926256095302990e-07 0.002072921779595372 0.008026433522257174
5.178147985608635444e-07 0.002300430119772917 0.008026433522257174
5.577632086736182275e-07 0.0025529080682395165 0.008026433522257174
6.025979070116657486e-07 0.002833096101839324 0.008026433522257174
6.514903187931495365e-07 0.0031440354715915 0.008026433522257174
7.020222909829846778e-07 0.0034891012134067737 0.008026433522257174
7.585052867764040910e-07 0.003872038781812557 0.008026433522257174
8.189688614065775401e-07 0.004297004704320844 0.008026433522257174
8.806403737488249888e-07 0.004768611697714469 0.008026433522257174
9.510005225629457928e-07 0.005291978735958442 0.008026433522257174
1.023941363453946202e-06 0.005872786613189483 0.008026433522257174
1.102274953786453896e-06 0.00651733960488242 0.008026433522257174
1.185968151639703357e-06 0.007232633896483534 0.008026433522257174
1.274774131588036030e-06 0.008026433522257174 0.008026433522257174
1.368238100832801753e-06 0.00890735463861044 0.008026433522257174
1.466102331022045638e-06 0.009884959046625586 0.008026433522257174
1.566685408563441420e-06 0.010969857978923836 0.008026433522257174
1.673054187958583227e-06 0.012173827277396614 0.008026433522257174
1.783774475810175604e-06 0.013509935211980273 0.008026433522257174
1.900818182503868950e-06 0.014992684327860457 0.008026433522257174
2.018968716495726119e-06 0.01663816886076129 0.008026433522257174
2.140349973160520770e-06 0.018464249428955443 0.008026433522257174
2.263100011441938298e-06 0.020490746898158472 0.008026433522257174
2.387025586130827240e-06 0.022739657523579287 0.008026433522257174
2.512340178335160263e-06 0.02523539170434766 0.008026433522257174
2.636163793747178467e-06 0.02800503894183631 0.008026433522257174
2.759605224915210747e-06 0.03107866187782014 0.008026433522257174
2.882027228480856140e-06 0.03448962260405758 0.008026433522257174
3.001277585244914355e-06 0.038274944785163134 0.008026433522257174
3.118501931617622751e-06 0.04247571552536898 0.008026433522257174
3.231988270045681065e-06 0.047137531341167244 0.008026433522257174
3.342499818785754085e-06 0.05231099308056263 0.008026433522257174
3.447544869611168205e-06 0.05805225516094899 0.008026433522257174
3.549637082089748980e-06 0.06442363508721373 0.008026433522257174
3.647124779701442789e-06 0.07149428986597581 0.008026433522257174
3.739481594453249749e-06 0.07934096665797492 0.008026433522257174
3.826949848809135136e-06 0.08804883581643465 0.008026433522257174
3.910482633950599748e-06 0.09771241535346502 0.008026433522257174
3.988743421439679017e-06 0.1084365968689611 0.008026433522257174
4.062654108363051925e-06 0.12033778407775893 0.008026433522257174
4.131833312811397118e-06 0.13354515629298988 0.008026433522257174
4.196569574603431923e-06 0.14820207057988585 0.008026433522257174
4.257507204640202517e-06 0.16446761779946645 0.008026433522257174
4.314424489942109790e-06 0.18251834943190443 0.008026433522257174
4.367640436407777807e-06 0.20255019392306664 0.008026433522257174
4.417934046925525506e-06 0.22478058335487253 0.008026433522257174
4.464962885376406582e-06 0.24945081352303167 0.008026433522257174
4.509289215624988890e-06 0.27682866303920667 0.008026433522257174
4.550951759829845960e-06 0.3072112998861759 0.008026433522257174
4.590436453954161559e-06 0.34092850697468147 0.008026433522257174
4.628501901045864969e-06 0.3783462617131929 0.008026433522257174
4.664644596294757911e-06 0.419870708444391 0.008026433522257174
4.699845592869289253e-06 0.4659525668664682 0.008026433522257174
4.734057288550458956e-06 0.517092024289676 0.008026433522257174
4.767876862102232477e-06 0.5738441648302398 0.008026433522257174
4.801575968326560819e-06 0.6368249944718586 0.008026433522257174
4.835484543092493517e-06 0.7067181273927491 0.008026433522257174
4.870015206904473913e-06 0.7842822061337682 0.008026433522257174
4.905652204516404799e-06 0.8703591361485166 0.008026433522257174
4.942788384893446679e-06 0.9658832241158708 0.008026433522257174
4.981970854957082277e-06 1.0718913192051276 0.008026433522257174
5.023690117880082805e-06 1.1895340673703196 0.008026433522257174
5.068579060155089098e-06 1.3200884008314182 0.008026433522257174
5.117272829418655902e-06 1.4649713983072863 0.008026433522257174
5.170638842695128776e-06 1.625755666443795 0.008026433522257174
5.229373059985943875e-06 1.8041864093920719 0.008026433522257174
5.294264721962468821e-06 2.0022003718155843 0.008026433522257174
5.366484679175469017e-06 2.2219468609395236 0.008026433522257174
5.447088891028955346e-06 2.4658110758226037 0.008026433522257174
5.537493507245726990e-06 2.736439997074672 0.008026433522257174
5.639237719010450132e-06 3.0367711180354604 0.008026433522257174
5.754063208039545473e-06 3.370064329271928 0.008026433522257174
5.884072099176906885e-06 3.739937302478798 0.008026433522257174
6.031629814434268636e-06 4.150404757850477 0.008026433522257174
6.199538150864056832e-06 4.605922041145108 0.008026433522257174
6.391034235196932703e-06 5.1114334834401705 0.008026433522257174
6.609968802457464221e-06 5.672426068491977 0.008026433522257174
6.860829821955143248e-06 6.294988990221888 0.008026433522257174
7.148935879852928816e-06 6.985879746785249 0.008026433522257174
7.480537508547387314e-06 7.752597488629465 0.008026433522257174
7.863093382590354087e-06 8.60346441668451 0.008026433522257174
8.305348586572018057e-06 9.547716114208066 0.008026433522257174
8.817765223902535881e-06 10.59560179277617 0.008026433522257174
9.415471895195729100e-06 11.758495540521581 0.008026433522257174
1.011851978392617045e-05 13.049019780144016 0.008026433522257174
1.093840794052806211e-05 14.481182276745331 0.008026433522257174
1.189640182178969631e-05 16.070528182616385 0.008026433522257174
1.301773409977538754e-05 17.834308769319094 0.008026433522257174
1.433253474024239946e-05 19.791668678535572 0.008026433522257174
1.587660875315393601e-05 21.96385372416547 0.008026433522257174
1.769247051208342955e-05 24.37444150122222 0.008026433522257174
1.983066619452241404e-05 27.04959730463137 0.008026433522257174
2.235091547869389128e-05 30.01835813575592 0.008026433522257174
2.532444758531639167e-05 33.31294787934677 0.008026433522257174
2.883488557668916128e-05 36.96912707195032 0.008026433522257174
3.298082923169885647e-05 41.0265810582719 0.008026433522257174
3.787815383509033571e-05 45.52935074866948 0.008026433522257174
4.366234742406661028e-05 50.526310653356795 0.008026433522257174
5.049135681487877908e-05 56.07169938205458 0.008026433522257174
5.854830472984070172e-05 62.22570836730231 0.008026433522257174
6.804444605956137251e-05 69.0551352016233 0.008026433522257174
7.922197397284010231e-05 76.63410868007462 0.008026433522257174
9.235666128579911760e-05 85.04489341802686 0.008026433522257174
1.077600423794574584e-04 94.37878277775391 0.008026433522257174
1.257809863251854309e-04 104.73708979594508 0.008026433522257174
1.468062501197342810e-04 116.23224686798542 0.008026433522257174
1.712596996683380182e-04 128.9890261253308 0.008026433522257174
1.995999837509822435e-04 143.14589375234786 0.008026433522257174
2.323157456783441865e-04 158.85651294280527 0.008026433522257174
2.699187400157890032e-04 176.2914118095948 0.008026433522257174
3.129336786765284355e-04 195.63983435170647 0.008026433522257174
3.618853312014366059e-04 217.11179456945052 0.008026433522257174
4.172820878662923606e-04 240.9403560239527 0.008026433522257174
4.795966738146486023e-04 267.38416158399497 0.008026433522257174
5.492439420760496975e-04 296.73024081888724 0.008026433522257174
6.265569106976469696e-04 329.2971255097155 0.008026433522257174
7.117615261266833351e-04 365.43830709572546 0.008026433522257174
8.049520390400927193e-04 405.54607358408276 0.008026433522257174
9.060683587765335466e-04 450.05576757004974 0.008026433522257174
1.014877055466709534e-03 499.450511585514 0.008026433522257174
1.130958283320295009e-03 554.2664520663108 0.008026433522257174
1.253699857574774043e-03 615.0985788580505 0.008026433522257174
1.382300172484605960e-03 682.6071834272393 0.008026433522257174
1.515780753768308830e-03 757.525025877192 0.008026433522257174
1.653008483784381777e-03 840.6652885618333 0.008026433522257174
1.792727155170180994e-03 932.9304026284696 0.008026433522257174
1.933596743027183934e-03 1035.3218432956637 0.008026433522257174
2.074238266950450844e-03 1148.9510001873086 0.008026433522257174
2.213281607823131339e-03 1275.051240713013 0.008026433522257174
2.349412677786618872e-03 1414.991297434576 0.008026433522257174
2.481417157910876733e-03 1570.2901247293776 0.008026433522257174
2.608217239005687985e-03 1742.6333860096508 0.008026433522257174
2.728898704081590774e-03 1933.891750455232 0.008026433522257174
2.842727067727551619e-03 2146.141197858406 0.008026433522257174
2.949151114830018006e-03 2381.6855519761607 0.008026433522257174
3.047795580035984365e-03 2643.0814869741084 0.008026433522257174
3.138443565028460960e-03 2933.1662783900483 0.008026433522257174
3.221012045423074250e-03 3255.0885998350564 0.008026433522257174
3.295524163065672706e-03 3612.3426997094302 0.008026433522257174
3.362081219932761510e-03 4008.8063288984645 0.008026433522257174
3.420838031658267418e-03 4448.782831127585 0.008026433522257174
3.471981835996208743e-03 4937.047852839004 0.008026433522257174
3.515717027698331276e-03 5478.901179593945 0.008026433522257174
3.552252983904001342e-03 6080.224261649427 0.008026433522257174
3.581794375324449595e-03 6747.5440531107 0.008026433522257174
3.604532259772829251e-03 7488.10385759003 0.008026433522257174
3.620634164979301666e-03 8309.941949353404 0.008026433522257174
3.630233357550909958e-03 9221.97882333434 0.008026433522257174
3.633418877515631144e-03 10234.114021054527 0.008026433522257174
3.630225323320297130e-03 11357.333583431051 0.008026433522257174
3.620627354389267891e-03 12603.829296797274 0.008026433522257174
3.604534823845345626e-03 13987.131026472387 0.008026433522257174
3.581794915860054152e-03 15522.25357427048 0.008026433522257174
3.552197740983698872e-03 17225.859653987874 0.008026433522257174
3.515485047131234296e-03 19116.440753857038 0.008026433522257174
3.471364487574361314e-03 21214.51784910632 0.008026433522257174
3.419521920777295141e-03 23542.864143224204 0.008026433522257174
3.359637371870208625e-03 26126.752255633317 0.008026433522257174
3.291397828775367070e-03 28994.22853882881 0.008026433522257174
3.214507422731903430e-03 32176.417502507353 0.008026433522257174
3.128693554060800811e-03 35707.859649004626 0.008026433522257174
3.033706207205512893e-03 39626.88638701478 0.008026433522257174
2.929312417753613274e-03 43976.036093027215 0.008026433522257174
2.830754007299068897e-03 48802.515836544335 0.008026433522257174
2.833381113994937021e-03 54158.71378079476 0.008026433522257174
2.973453987303984695e-03 60102.76782070388 0.008026433522257174
3.253696260471921741e-03 66699.19663030129 0.008026433522257174
3.685744781188455416e-03 74019.59996915652 0.008026433522257174
4.325050198473199235e-03 82143.43584919439 0.008026433522257174
5.156714805372730921e-03 91158.88299750836 0.008026433522257174
6.241003563682251225e-03 101163.7979766207 0.008026433522257174
7.598911843177890216e-03 112266.77735108159 0.008026433522257174
9.221152601412161212e-03 124588.33642950082 0.008026433522257174
1.111648084196545719e-02 138262.2173764659 0.008026433522257174
1.331266353130773107e-02 153436.84089300132 0.008026433522257174
1.583622670950154618e-02 170276.91722258978 0.008026433522257174
1.871984239020938259e-02 188965.23396912115 0.008026433522257174
2.234588100715283882e-02 209704.64013232305 0.008026433522257174
2.639925358875423039e-02 232720.2478960412 0.008026433522257174
3.089373953417292804e-02 258261.87606826748 0.008026433522257174
3.583565634684974383e-02 286606.7616948256 0.008026433522257174
4.122245671323229721e-02 318062.5692794119 0.008026433522257174
4.704159363658334814e-02 352970.73027306574 0.008026433522257174
5.326955878717476445e-02 391710.1490809261 0.008026433522257174
5.987107395578770974e-02 434701.3158125035 0.008026433522257174
6.679904400619963989e-02 482410.8704165374 0.008026433522257174
7.399447898386851685e-02 535356.6677410719 0.008026433522257174
8.138732743971754946e-02 594113.3984965039 0.008026433522257174
8.889712533784524529e-02 659318.8271333541 0.008026433522257174
9.643513060652196545e-02 731680.7143427207 0.008026433522257174
1.039055814688460005e-01 811984.4993184009 0.008026433522257174
1.112088300332040591e-01 901101.8251665037 0.008026433522257174
1.182426633359433960e-01 1000000.0 0.008026433522257174
3.043855322897927151e-07 0.001 0.00890735463861044
3.203167360682001985e-07 0.0011097524964120721 0.00890735463861044
3.379404595404682099e-07 0.0012315506032928262 0.00890735463861044
3.577720282454157310e-07 0.001366716356462006 0.00890735463861044
3.807845718804164318e-07 0.0015167168884709225 0.00890735463861044
4.080462321423322344e-07 0.0016831803533309566 0.00890735463861044
4.390214883077111028e-07 0.0018679135990207828 0.00890735463861044
4.772528598542858357e-07 0.002072921779595372 0.00890735463861044
5.135548591943155916e-07 0.002300430119772917 0.00890735463861044
5.539224536953579643e-07 0.0025529080682395165 0.00890735463861044
5.984315560673875843e-07 0.002833096101839324 0.00890735463861044
6.471769552148114409e-07 0.0031440354715915 0.00890735463861044
7.013538781987107024e-07 0.0034891012134067737 0.00890735463861044
7.569920415319127056e-07 0.003872038781812557 0.00890735463861044
8.208769785407924985e-07 0.004297004704320844 0.00890735463861044
8.867640117232660008e-07 0.004768611697714469 0.00890735463861044
9.593540727741873978e-07 0.005291978735958442 0.00890735463861044
1.035562296014738910e-06 0.005872786613189483 0.00890735463861044
1.118552211999365835e-06 0.00651733960488242 0.00890735463861044
1.205801571085398119e-06 0.007232633896483534 0.00890735463861044
1.299453074417482674e-06 0.008026433522257174 0.00890735463861044
1.398271353734381983e-06 0.00890735463861044 0.00890735463861044
1.501005631515213824e-06 0.009884959046625586 0.00890735463861044
1.609275169060834985e-06 0.010969857978923836 0.00890735463861044
1.724773121675739590e-06 0.012173827277396614 0.00890735463861044
1.845555597970198664e-06 0.013509935211980273 0.00890735463861044
1.971762924236567502e-06 0.014992684327860457 0.00890735463861044
2.100208718364064388e-06 0.01663816886076129 0.00890735463861044
2.232567290384113086e-06 0.018464249428955443 0.00890735463861044
2.368078792869475057e-06 0.020490746898158472 0.00890735463861044
2.504812020178657582e-06 0.022739657523579287 0.00890735463861044
2.643785796025196406e-06 0.02523539170434766 0.00890735463861044
2.782152055195591400e-06 0.02800503894183631 0.00890735463861044
2.919703920667085884e-06 0.03107866187782014 0.00890735463861044
3.057264887287847776e-06 0.03448962260405758 0.00890735463861044
3.192524405507350124e-06 0.038274944785163134 0.00890735463861044
3.325781779256741682e-06 0.04247571552536898 0.00890735463861044
3.455745081583649066e-06 0.047137531341167244 0.00890735463861044
3.582492992953726058e-06 0.05231099308056263 0.00890735463861044
3.704734333583697818e-06 0.05805225516094899 0.00890735463861044
3.822978713176275856e-06 0.06442363508721373 0.00890735463861044
3.936116766028216718e-06 0.07149428986597581 0.00890735463861044
4.044500281645249846e-06 0.07934096665797492 0.00890735463861044
4.147810734866233164e-06 0.08804883581643465 0.00890735463861044
4.245458067797073127e-06 0.09771241535346502 0.00890735463861044
4.337677624967643800e-06 0.1084365968689611 0.00890735463861044
4.425402925478130125e-06 0.12033778407775893 0.00890735463861044
4.507583205609960925e-06 0.13354515629298988 0.00890735463861044
4.585044260062429057e-06 0.14820207057988585 0.00890735463861044
4.657506104463676843e-06 0.16446761779946645 0.00890735463861044
4.725673285652418546e-06 0.18251834943190443 0.00890735463861044
4.789502227807615612e-06 0.20255019392306664 0.00890735463861044
4.849497725326742126e-06 0.22478058335487253 0.00890735463861044
4.905721620831627500e-06 0.24945081352303167 0.00890735463861044
4.958503427266292635e-06 0.27682866303920667 0.00890735463861044
5.008565102214578468e-06 0.3072112998861759 0.00890735463861044
5.055867639338920945e-06 0.34092850697468147 0.00890735463861044
5.100981566642303598e-06 0.3783462617131929 0.00890735463861044
5.144061783719836103e-06 0.419870708444391 0.00890735463861044
5.185801877392720368e-06 0.4659525668664682 0.00890735463861044
5.226285787629838929e-06 0.517092024289676 0.00890735463861044
5.266067309339018337e-06 0.5738441648302398 0.00890735463861044
5.305414094023239772e-06 0.6368249944718586 0.00890735463861044
5.344945070597649160e-06 0.7067181273927491 0.00890735463861044
5.384959614375848360e-06 0.7842822061337682 0.00890735463861044
5.426028435982820941e-06 0.8703591361485166 0.00890735463861044
5.468756816692337732e-06 0.9658832241158708 0.00890735463861044
5.513448738377102452e-06 1.0718913192051276 0.00890735463861044
5.560935541689990977e-06 1.1895340673703196 0.00890735463861044
5.611869888855095472e-06 1.3200884008314182 0.00890735463861044
5.667024213112246022e-06 1.4649713983072863 0.00890735463861044
5.727043773608824245e-06 1.625755666443795 0.00890735463861044
5.792971186772591178e-06 1.8041864093920719 0.00890735463861044
5.865656400077122178e-06 2.0022003718155843 0.00890735463861044
5.946392004509460402e-06 2.2219468609395236 0.00890735463861044
6.036370567564295030e-06 2.4658110758226037 0.00890735463861044
6.137136729399324162e-06 2.736439997074672 0.00890735463861044
6.250450678499665305e-06 3.0367711180354604 0.00890735463861044
6.378254450970639755e-06 3.370064329271928 0.00890735463861044
6.522784924575030751e-06 3.739937302478798 0.00890735463861044
6.686782742346808693e-06 4.150404757850477 0.00890735463861044
6.873283498543972154e-06 4.605922041145108 0.00890735463861044
7.085940878900172879e-06 5.1114334834401705 0.00890735463861044
7.328985227218415421e-06 5.672426068491977 0.00890735463861044
7.607434926624985864e-06 6.294988990221888 0.00890735463861044
7.927159739411009879e-06 6.985879746785249 0.00890735463861044
8.295110635273904339e-06 7.752597488629465 0.00890735463861044
8.719539151228539173e-06 8.60346441668451 0.00890735463861044
9.210161563577545966e-06 9.547716114208066 0.00890735463861044
9.778605128656005663e-06 10.59560179277617 0.00890735463861044
1.044160117140237815e-05 11.758495540521581 0.00890735463861044
1.122142834142517162e-05 13.049019780144016 0.00890735463861044
1.213086097741990343e-05 14.481182276745331 0.00890735463861044
1.319342107508091798e-05 16.070528182616385 0.00890735463861044
1.443719581133954901e-05 17.834308769319094 0.00890735463861044
1.589551772248627338e-05 19.791668678535572 0.00890735463861044
1.760812575208584960e-05 21.96385372416547 0.00890735463861044
1.962222573525246390e-05 24.37444150122222 0.00890735463861044
2.199381782882421822e-05 27.04959730463137 0.00890735463861044
2.478924213493135034e-05 30.01835813575592 0.00890735463861044
2.808744395120094299e-05 33.31294787934677 0.00890735463861044
3.198115428174871038e-05 36.96912707195032 0.00890735463861044
3.657984688990272552e-05 41.0265810582719 0.00890735463861044
4.201197607576819280e-05 45.52935074866948 0.00890735463861044
4.842790937686675975e-05 50.526310653356795 0.00890735463861044
5.600280320383492131e-05 56.07169938205458 0.00890735463861044
6.493983499644825561e-05 62.22570836730231 0.00890735463861044
7.547337749790258030e-05 69.0551352016233 0.00890735463861044
8.787210742995753678e-05 76.63410868007462 0.00890735463861044
1.024419433864927348e-04 85.04489341802686 0.00890735463861044
1.195285322892510721e-04 94.37878277775391 0.00890735463861044
1.395189005200107618e-04 104.73708979594508 0.00890735463861044
1.628421167011211081e-04 116.23224686798542 0.00890735463861044
1.899684945983804211e-04 128.9890261253308 0.00890735463861044
2.214068421286870703e-04 143.14589375234786 0.00890735463861044
2.576993764856306082e-04 158.85651294280527 0.00890735463861044
2.994138648620230363e-04 176.2914118095948 0.00890735463861044
3.471325631063387350e-04 195.63983435170647 0.00890735463861044
4.014377621709100288e-04 217.11179456945052 0.00890735463861044
4.628936171862576415e-04 240.9403560239527 0.00890735463861044
5.320247149595422808e-04 267.38416158399497 0.00890735463861044
6.092915816320171579e-04 296.73024081888724 0.00890735463861044
6.950638083929499070e-04 329.2971255097155 0.00890735463861044
7.895923282759473175e-04 365.43830709572546 0.00890735463861044
8.929819974809686395e-04 405.54607358408276 0.00890735463861044
1.005166329862758464e-03 450.05576757004974 0.00890735463861044
1.125886643837191664e-03 499.450511585514 0.00890735463861044
1.254677373502024931e-03 554.2664520663108 0.00890735463861044
1.390859525405341128e-03 615.0985788580505 0.00890735463861044
1.533543865176271179e-03 682.6071834272393 0.00890735463861044
1.681644929940698599e-03 757.525025877192 0.00890735463861044
1.833905564010996801e-03 840.6652885618333 0.00890735463861044
1.988932009196168679e-03 932.9304026284696 0.00890735463861044
2.145237354382212736e-03 1035.3218432956637 0.00890735463861044
2.301291437156645966e-03 1148.9510001873086 0.00890735463861044
2.455573791007315595e-03 1275.051240713013 0.00890735463861044
2.606626020360087656e-03 1414.991297434576 0.00890735463861044
2.753100437682535692e-03 1570.2901247293776 0.00890735463861044
2.893800653348423731e-03 1742.6333860096508 0.00890735463861044
3.027711807058915128e-03 1933.891750455232 0.00890735463861044
3.154018386302205254e-03 2146.141197858406 0.00890735463861044
3.272108300601613614e-03 2381.6855519761607 0.00890735463861044
3.381564749357615553e-03 2643.0814869741084 0.00890735463861044
3.482146418165211425e-03 2933.1662783900483 0.00890735463861044
3.573760691826028801e-03 3255.0885998350564 0.00890735463861044
3.656433087057799070e-03 3612.3426997094302 0.00890735463861044
3.730275526413774027e-03 4008.8063288984645 0.00890735463861044
3.795459417215746485e-03 4448.782831127585 0.00890735463861044
3.852192393558508642e-03 4937.047852839004 0.00890735463861044
3.900700813201310110e-03 5478.901179593945 0.00890735463861044
3.941216900113021435e-03 6080.224261649427 0.00890735463861044
3.973967510856707755e-03 6747.5440531107 0.00890735463861044
3.999164678820729159e-03 7488.10385759003 0.00890735463861044
4.016994026241472830e-03 8309.941949353404 0.00890735463861044
4.027603361458501410e-03 9221.97882333434 0.00890735463861044
4.031091600472901972e-03 10234.114021054527 0.00890735463861044
4.027497143544281170e-03 11357.333583431051 0.00890735463861044
4.016792133934778998e-03 12603.829296797274 0.00890735463861044
3.998876895918208711e-03 13987.131026472387 0.00890735463861044
3.973582481728841521e-03 15522.25357427048 0.00890735463861044
3.940676660539365120e-03 17225.859653987874 0.00890735463861044
3.899874587405960467e-03 19116.440753857038 0.00890735463861044
3.850852334321778255e-03 21214.51784910632 0.00890735463861044
3.793263856277207403e-03 23542.864143224204 0.00890735463861044
3.726756372165029169e-03 26126.752255633317 0.00890735463861044
3.650985439683250133e-03 28994.22853882881 0.00890735463861044
3.565626249432987411e-03 32176.417502507353 0.00890735463861044
3.470380142063441645e-03 35707.859649004626 0.00890735463861044
3.364975753578232018e-03 39626.88638701478 0.00890735463861044
3.249160390085525148e-03 43976.036093027215 0.00890735463861044
3.139010666221038210e-03 48802.515836544335 0.00890735463861044
3.139790998760468802e-03 54158.71378079476 0.00890735463861044
3.292099360351257668e-03 60102.76782070388 0.00890735463861044
3.599227423666126469e-03 66699.19663030129 0.00890735463861044
4.074212494980998696e-03 74019.59996915652 0.00890735463861044
4.775950507423006551e-03 82143.43584919439 0.00890735463861044
5.689290744561737410e-03 91158.88299750836 0.00890735463861044
6.880398418414652995e-03 101163.7979766207 0.00890735463861044
8.372370768460212637e-03 112266.77735108159 0.00890735463861044
1.015418411823252286e-02 124588.33642950082 0.00890735463861044
1.223410101191930478e-02 138262.2173764659 0.00890735463861044
1.464183383216120793e-02 153436.84089300132 0.00890735463861044
1.740555874821086979e-02 170276.91722258978 0.00890735463861044
2.055064812023584681e-02 188965.23396912115 0.00890735463861044
2.450681564780441898e-02 209704.64013232305 0.00890735463861044
2.893029501367576015e-02 232720.2478960412 0.00890735463861044
3.382746191943719616e-02 258261.87606826748 0.00890735463861044
3.920292060102396892e-02 286606.7616948256 0.00890735463861044
4.505126547000287002e-02 318062.5692794119 0.00890735463861044
5.135597923514751556e-02 352970.73027306574 0.00890735463861044
5.808830477671889092e-02 391710.1490809261 0.00890735463861044
6.520658374209778452e-02 434701.3158125035 0.00890735463861044
7.265621915198297587e-02 482410.8704165374 0.00890735463861044
8.036971244760689193e-02 535356.6677410719 0.00890735463861044
8.826745005552906476e-02 594113.3984965039 0.00890735463861044
9.625948354000979368e-02 659318.8271333541 0.00890735463861044
1.042467885442109332e-01 731680.7143427207 0.00890735463861044
1.121235136365060225e-01 811984.4993184009 0.00890735463861044
1.197802072774275250e-01 901101.8251665037 0.00890735463861044
1.271061255618059771e-01 1000000.0 0.00890735463861044
2.925161590764636408e-07 0.001 0.009884959046625586
3.076625666752338942e-07 0.0011097524964120721 0.009884959046625586
3.258489514876766544e-07 0.0012315506032928262 0.009884959046625586
3.468083715326329388e-07 0.001366716356462006 0.009884959046625586
3.739264656543095015e-07 0.0015167168884709225 0.009884959046625586
4.027013318825338288e-07 0.0016831803533309566 0.009884959046625586
4.327199636492033709e-07 0.0018679135990207828 0.009884959046625586
4.687413239924410109e-07 0.002072921779595372 0.009884959046625586
5.073563477035658370e-07 0.002300430119772917 0.009884959046625586
5.497796122805643765e-07 0.0025529080682395165 0.009884959046625586
5.964123479511342712e-07 0.002833096101839324 0.009884959046625586
6.452745608354412267e-07 0.0031440354715915 0.009884959046625586
6.998446146553259990e-07 0.0034891012134067737 0.009884959046625586
7.599949927904423264e-07 0.003872038781812557 0.009884959046625586
8.232580632009375391e-07 0.004297004704320844 0.009884959046625586
8.920398187021936095e-07 0.004768611697714469 0.009884959046625586
9.660704526937745309e-07 0.005291978735958442 0.009884959046625586
1.045547238287635900e-06 0.005872786613189483 0.009884959046625586
1.133428722214429383e-06 0.00651733960488242 0.009884959046625586
1.223260016677437273e-06 0.007232633896483534 0.009884959046625586
1.321364366083570259e-06 0.008026433522257174 0.009884959046625586
1.424666023401476025e-06 0.00890735463861044 0.009884959046625586
1.534496947264498875e-06 0.009884959046625586 0.009884959046625586
1.651288560011598822e-06 0.010969857978923836 0.009884959046625586
1.775772847788845890e-06 0.012173827277396614 0.009884959046625586
1.904727192029142713e-06 0.013509935211980273 0.009884959046625586
2.040014568636526481e-06 0.014992684327860457 0.009884959046625586
2.180078338593266618e-06 0.01663816886076129 0.009884959046625586
2.324017342830460874e-06 0.018464249428955443 0.009884959046625586
2.471610703652863505e-06 0.020490746898158472 0.009884959046625586
2.621873870846434645e-06 0.022739657523579287 0.009884959046625586
2.773769238499974356e-06 0.02523539170434766 0.009884959046625586
2.927764778027470206e-06 0.02800503894183631 0.009884959046625586
3.081228475473168159e-06 0.03107866187782014 0.009884959046625586
3.235387283700870748e-06 0.03448962260405758 0.009884959046625586
3.387516430817566215e-06 0.038274944785163134 0.009884959046625586
3.538650488922421489e-06 0.04247571552536898 0.009884959046625586
3.686293465229858569e-06 0.047137531341167244 0.009884959046625586
3.830623974411133006e-06 0.05231099308056263 0.009884959046625586
3.971698820934318822e-06 0.05805225516094899 0.009884959046625586
4.108046376639697048e-06 0.06442363508721373 0.009884959046625586
4.239163730230998102e-06 0.07149428986597581 0.009884959046625586
4.365359063506981410e-06 0.07934096665797492 0.009884959046625586
4.486042647977309289e-06 0.08804883581643465 0.009884959046625586
4.600791487031556418e-06 0.09771241535346502 0.009884959046625586
4.709803148647645817e-06 0.1084365968689611 0.009884959046625586
4.812920821874085638e-06 0.12033778407775893 0.009884959046625586
4.910666426913177986e-06 0.13354515629298988 0.009884959046625586
5.002233417371376229e-06 0.14820207057988585 0.009884959046625586
5.088856332030200202e-06 0.16446761779946645 0.009884959046625586
5.169900976345004551e-06 0.18251834943190443 0.009884959046625586
5.245921600559776586e-06 0.20255019392306664 0.009884959046625586
5.317599032781415429e-06 0.22478058335487253 0.009884959046625586
5.384902955719566900e-06 0.24945081352303167 0.009884959046625586
5.448090934044218425e-06 0.27682866303920667 0.009884959046625586
5.507850245935362455e-06 0.3072112998861759 0.009884959046625586
5.564284954070541411e-06 0.34092850697468147 0.009884959046625586
5.618016137467174907e-06 0.3783462617131929 0.009884959046625586
5.669376332134802326e-06 0.419870708444391 0.009884959046625586
5.718668988303020673e-06 0.4659525668664682 0.009884959046625586
5.766614219405423000e-06 0.517092024289676 0.009884959046625586
5.813331556141183885e-06 0.5738441648302398 0.009884959046625586
5.859592374185270091e-06 0.6368249944718586 0.009884959046625586
5.905676474299814988e-06 0.7067181273927491 0.009884959046625586
5.952153763790382156e-06 0.7842822061337682 0.009884959046625586
5.999663212263823959e-06 0.8703591361485166 0.009884959046625586
6.048672717123866949e-06 0.9658832241158708 0.009884959046625586
6.099896568681242420e-06 1.0718913192051276 0.009884959046625586
6.154067567723072916e-06 1.1895340673703196 0.009884959046625586
6.212036864576198276e-06 1.3200884008314182 0.009884959046625586
6.274390372804290636e-06 1.4649713983072863 0.009884959046625586
6.342029940790259068e-06 1.625755666443795 0.009884959046625586
6.416068991178486073e-06 1.8041864093920719 0.009884959046625586
6.497558655811639571e-06 2.0022003718155843 0.009884959046625586
6.587808492691001587e-06 2.2219468609395236 0.009884959046625586
6.688333409017121442e-06 2.4658110758226037 0.009884959046625586
6.800765959541101629e-06 2.736439997074672 0.009884959046625586
6.927000931262920732e-06 3.0367711180354604 0.009884959046625586
7.069203452254280390e-06 3.370064329271928 0.009884959046625586
7.229977856029173037e-06 3.739937302478798 0.009884959046625586
7.412264842679911973e-06 4.150404757850477 0.009884959046625586
7.619450813757820727e-06 4.605922041145108 0.009884959046625586
7.855613662036445730e-06 5.1114334834401705 0.009884959046625586
8.125477366329761592e-06 5.672426068491977 0.009884959046625586
8.434518152273921221e-06 6.294988990221888 0.009884959046625586
8.789327676630216107e-06 6.985879746785249 0.009884959046625586
9.197613981536013075e-06 7.752597488629465 0.009884959046625586
9.668466863408565093e-06 8.60346441668451 0.009884959046625586
1.021276398499446208e-05 9.547716114208066 0.009884959046625586
1.084331865323019710e-05 10.59560179277617 0.009884959046625586
1.157869479715569341e-05 11.758495540521581 0.009884959046625586
1.244366511139130396e-05 13.049019780144016 0.009884959046625586
1.345231223006604362e-05 14.481182276745331 0.009884959046625586
1.463082980223254280e-05 16.070528182616385 0.009884959046625586
1.601028795930398900e-05 17.834308769319094 0.009884959046625586
1.762771530086583690e-05 19.791668678535572 0.009884959046625586
1.952716319056603197e-05 21.96385372416547 0.009884959046625586
2.176097737484631719e-05 24.37444150122222 0.009884959046625586
2.439134975234913660e-05 27.04959730463137 0.009884959046625586
2.749178820625245196e-05 30.01835813575592 0.009884959046625586
3.114988100343944104e-05 33.31294787934677 0.009884959046625586
3.546851629280411587e-05 36.96912707195032 0.009884959046625586
4.056908389445251919e-05 41.0265810582719 0.009884959046625586
4.659411914636876404e-05 45.52935074866948 0.009884959046625586
5.371037323627025163e-05 50.526310653356795 0.009884959046625586
6.211221077750751264e-05 56.07169938205458 0.009884959046625586
7.202497283259941686e-05 62.22570836730231 0.009884959046625586
8.370866113501831930e-05 69.0551352016233 0.009884959046625586
9.746132509027457245e-05 76.63410868007462 0.009884959046625586
1.136223613548263553e-04 85.04489341802686 0.009884959046625586
1.325751788200311943e-04 94.37878277775391 0.009884959046625586
1.547491759059635202e-04 104.73708979594508 0.009884959046625586
1.806203587301108719e-04 116.23224686798542 0.009884959046625586
2.107104864452255923e-04 128.9890261253308 0.009884959046625586
2.455840977927207787e-04 143.14589375234786 0.009884959046625586
2.858427557177107593e-04 158.85651294280527 0.009884959046625586
3.321164077514402271e-04 176.2914118095948 0.009884959046625586
3.850511329960565744e-04 195.63983435170647 0.009884959046625586
4.452930501509929305e-04 217.11179456945052 0.009884959046625586
5.134681836270691682e-04 240.9403560239527 0.009884959046625586
5.901587505453134231e-04 267.38416158399497 0.009884959046625586
6.758758204759377766e-04 296.73024081888724 0.009884959046625586
7.710297302535197702e-04 329.2971255097155 0.009884959046625586
8.758991475456420154e-04 365.43830709572546 0.009884959046625586
9.906006838026120906e-04 405.54607358408276 0.009884959046625586
1.115060924125965821e-03 450.05576757004974 0.009884959046625586
1.248993199689742281e-03 499.450511585514 0.009884959046625586
1.391881203910649194e-03 554.2664520663108 0.009884959046625586
1.542971945781958362e-03 615.0985788580505 0.009884959046625586
1.701279112168425358e-03 682.6071834272393 0.009884959046625586
1.865598503058508908e-03 757.525025877192 0.009884959046625586
2.034535445194923537e-03 840.6652885618333 0.009884959046625586
2.206543561118750468e-03 932.9304026284696 0.009884959046625586
2.379973009076954537e-03 1035.3218432956637 0.009884959046625586
2.553125859950743266e-03 1148.9510001873086 0.009884959046625586
2.724314745166624835e-03 1275.051240713013 0.009884959046625586
2.891921310552232356e-03 1414.991297434576 0.009884959046625586
3.054449587280143666e-03 1570.2901247293776 0.009884959046625586
3.210571673419038152e-03 1742.6333860096508 0.009884959046625586
3.359160935212642494e-03 1933.891750455232 0.009884959046625586
3.499311861426213088e-03 2146.141197858406 0.009884959046625586
3.630344725562319186e-03 2381.6855519761607 0.009884959046625586
3.751796321644827910e-03 2643.0814869741084 0.009884959046625586
3.863398347623022908e-03 2933.1662783900483 0.009884959046625586
3.965047662731729060e-03 3255.0885998350564 0.009884959046625586
4.056771798018300561e-03 3612.3426997094302 0.009884959046625586
4.138694750444625765e-03 4008.8063288984645 0.009884959046625586
4.211006114682077847e-03 4448.782831127585 0.009884959046625586
4.273936034695184107e-03 4937.047852839004 0.009884959046625586
4.327735428577264912e-03 5478.901179593945 0.009884959046625586
4.372661594775489186e-03 6080.224261649427 0.009884959046625586
4.408966206700676814e-03 6747.5440531107 0.009884959046625586
4.436884014387141098e-03 7488.10385759003 0.009884959046625586
4.456621200127046899e-03 8309.941949353404 0.009884959046625586
4.468341690167839352e-03 9221.97882333434 0.009884959046625586
4.472154846549758998e-03 10234.114021054527 0.009884959046625586
4.468103992759497184e-03 11357.333583431051 0.009884959046625586
4.456158059487992651e-03 12603.829296797274 0.009884959046625586
4.436207228231368004e-03 13987.131026472387 0.009884959046625586
4.408064413596745126e-03 15522.25357427048 0.009884959046625586
4.371473253174026734e-03 17225.859653987874 0.009884959046625586
4.326118597369167477e-03 19116.440753857038 0.009884959046625586
4.271643500618723874e-03 21214.51784910632 0.009884959046625586
4.207665818235156903e-03 23542.864143224204 0.009884959046625586
4.133796877062852378e-03 26126.752255633317 0.009884959046625586
4.049658178871415326e-03 28994.22853882881 0.009884959046625586
3.954893696184131301e-03 32176.417502507353 0.009884959046625586
3.849177200600723166e-03 35707.859649004626 0.009884959046625586
3.732213756572198837e-03 39626.88638701478 0.009884959046625586
3.603732061989165653e-03 43976.036093027215 0.009884959046625586
3.480545142636452816e-03 48802.515836544335 0.009884959046625586
3.478800712111422989e-03 54158.71378079476 0.009884959046625586
3.643986829263312199e-03 60102.76782070388 0.009884959046625586
3.980094074494113995e-03 66699.19663030129 0.009884959046625586
4.501736486960779965e-03 74019.59996915652 0.009884959046625586
5.271056409549869370e-03 82143.43584919439 0.009884959046625586
6.272923672488934024e-03 91158.88299750836 0.009884959046625586
7.579907688254486700e-03 101163.7979766207 0.009884959046625586
9.217407407562858840e-03 112266.77735108159 0.009884959046625586
1.117232055117254111e-02 124588.33642950082 0.009884959046625586
1.345206116493425676e-02 138262.2173764659 0.009884959046625586
1.608828549411372294e-02 153436.84089300132 0.009884959046625586
1.911071292763002680e-02 170276.91722258978 0.009884959046625586
2.254581283540813691e-02 188965.23396912115 0.009884959046625586
2.684285845798248943e-02 209704.64013232305 0.009884959046625586
3.166168063453306258e-02 232720.2478960412 0.009884959046625586
3.698731581111315558e-02 258261.87606826748 0.009884959046625586
4.282202164055180088e-02 286606.7616948256 0.009884959046625586
4.915692236527069436e-02 318062.5692794119 0.009884959046625586
5.597063836389006702e-02 352970.73027306574 0.009884959046625586
6.322830684886317221e-02 391710.1490809261 0.009884959046625586
7.088095245880911277e-02 434701.3158125035 0.009884959046625586
7.886535726951010572e-02 482410.8704165374 0.009884959046625586
8.710464349320244659e-02 535356.6677410719 0.009884959046625586
9.550897832891964978e-02 594113.3984965039 0.009884959046625586
1.039777082292598354e-01 659318.8271333541 0.009884959046625586
1.124008795365393637e-01 731680.7143427207 0.009884959046625586
1.206624350739962659e-01 811984.4993184009 0.009884959046625586
1.286427027045070615e-01 901101.8251665037 0.009884959046625586
1.362225500107506482e-01 1000000.0 0.009884959046625586
2.783152150048265262e-07 0.001 0.010969857978923836
2.948830867720202671e-07 0.0011097524964120721 0.010969857978923836
3.159722381946258921e-07 0.0012315506032928262 0.010969857978923836
3.397052628157776773e-07 0.001366716356462006 0.010969857978923836
3.657954374749219746e-07 0.0015167168884709225 0.010969857978923836
3.961775282125564305e-07 0.0016831803533309566 0.010969857978923836
4.284789791782498101e-07 0.0018679135990207828 0.010969857978923836
4.636606039465240883e-07 0.002072921779595372 0.010969857978923836
5.023316175047076139e-07 0.002300430119772917 0.010969857978923836
5.453640055373347034e-07 0.0025529080682395165 0.010969857978923836
5.920784285732228836e-07 0.002833096101839324 0.010969857978923836
6.446124534495232480e-07 0.0031440354715915 0.010969857978923836
6.991212596042821360e-07 0.0034891012134067737 0.010969857978923836
7.611596492595838000e-07 0.003872038781812557 0.010969857978923836
8.248698036169555854e-07 0.004297004704320844 0.010969857978923836
8.979295975542680940e-07 0.004768611697714469 0.010969857978923836
9.742828570262735862e-07 0.005291978735958442 0.010969857978923836
1.055631886094373178e-06 0.005872786613189483 0.010969857978923836
1.145434604057408113e-06 0.00651733960488242 0.010969857978923836
1.241608868721971161e-06 0.007232633896483534 0.010969857978923836
1.343139983914496990e-06 0.008026433522257174 0.010969857978923836
1.452168677486592719e-06 0.00890735463861044 0.010969857978923836
1.568021175816050290e-06 0.009884959046625586 0.010969857978923836
1.693238248839373848e-06 0.010969857978923836 0.010969857978923836
1.825114423719316280e-06 0.012173827277396614 0.010969857978923836
1.962267000398118169e-06 0.013509935211980273 0.010969857978923836
2.108072503590293109e-06 0.014992684327860457 0.010969857978923836
2.257351317997044269e-06 0.01663816886076129 0.010969857978923836
2.412941564028137391e-06 0.018464249428955443 0.010969857978923836
2.573126505269400405e-06 0.020490746898158472 0.010969857978923836
2.736557467655459676e-06 0.022739657523579287 0.010969857978923836
2.903432239011948004e-06 0.02523539170434766 0.010969857978923836
3.072309376138339459e-06 0.02800503894183631 0.010969857978923836
3.243560812281631992e-06 0.03107866187782014 0.010969857978923836
3.414248655256822780e-06 0.03448962260405758 0.010969857978923836
3.585963319628135579e-06 0.038274944785163134 0.010969857978923836
3.755017767489507768e-06 0.04247571552536898 0.010969857978923836
3.922628697584075544e-06 0.047137531341167244 0.010969857978923836
4.087000410447249074e-06 0.05231099308056263 0.010969857978923836
4.248204713856911774e-06 0.05805225516094899 0.010969857978923836
4.404445666874219295e-06 0.06442363508721373 0.010969857978923836
4.555933529740144851e-06 0.07149428986597581 0.010969857978923836
4.702481381690848104e-06 0.07934096665797492 0.010969857978923836
4.842393024179032805e-06 0.08804883581643465 0.010969857978923836
4.976483077218681926e-06 0.09771241535346502 0.010969857978923836
5.104377295343958169e-06 0.1084365968689611 0.010969857978923836
5.225841392998664784e-06 0.12033778407775893 0.010969857978923836
5.341098758969299119e-06 0.13354515629298988 0.010969857978923836
5.449458781646507598e-06 0.14820207057988585 0.010969857978923836
5.552052315339913146e-06 0.16446761779946645 0.010969857978923836
5.648423688086429073e-06 0.18251834943190443 0.010969857978923836
5.739137702155074369e-06 0.20255019392306664 0.010969857978923836
5.824304949192798603e-06 0.22478058335487253 0.010969857978923836
5.904652581055739237e-06 0.24945081352303167 0.010969857978923836
5.980216591837621226e-06 0.27682866303920667 0.010969857978923836
6.051449477012635193e-06 0.3072112998861759 0.010969857978923836
6.118842381190691758e-06 0.34092850697468147 0.010969857978923836
6.182777916063725098e-06 0.3783462617131929 0.010969857978923836
6.243811615948290375e-06 0.419870708444391 0.010969857978923836
6.302457357989453501e-06 0.4659525668664682 0.010969857978923836
6.359000409466128709e-06 0.517092024289676 0.010969857978923836
6.414232244617431119e-06 0.5738441648302398 0.010969857978923836
6.468435772458870292e-06 0.6368249944718586 0.010969857978923836
6.522223433322841293e-06 0.7067181273927491 0.010969857978923836
6.576405490243583438e-06 0.7842822061337682 0.010969857978923836
6.631417414231849443e-06 0.8703591361485166 0.010969857978923836
6.687867905419763160e-06 0.9658832241158708 0.010969857978923836
6.746698693335084910e-06 1.0718913192051276 0.010969857978923836
6.808738111122403458e-06 1.1895340673703196 0.010969857978923836
6.874479736704092082e-06 1.3200884008314182 0.010969857978923836
6.945062262472174612e-06 1.4649713983072863 0.010969857978923836
7.021411982754815486e-06 1.625755666443795 0.010969857978923836
7.104653361788482262e-06 1.8041864093920719 0.010969857978923836
7.196110630752130777e-06 2.0022003718155843 0.010969857978923836
7.297162073259219344e-06 2.2219468609395236 0.010969857978923836
7.409498329385859224e-06 2.4658110758226037 0.010969857978923836
7.534930278824052510e-06 2.736439997074672 0.010969857978923836
7.675607774782784094e-06 3.0367711180354604 0.010969857978923836
7.833912687131467601e-06 3.370064329271928 0.010969857978923836
8.012779478812175060e-06 3.739937302478798 0.010969857978923836
8.215409048877831850e-06 4.150404757850477 0.010969857978923836
8.445649557605607553e-06 4.605922041145108 0.010969857978923836
8.707942533782509482e-06 5.1114334834401705 0.010969857978923836
9.007557217252780971e-06 5.672426068491977 0.010969857978923836
9.350578976825541883e-06 6.294988990221888 0.010969857978923836
9.744315533285350520e-06 6.985879746785249 0.010969857978923836
1.019733349384459944e-05 7.752597488629465 0.010969857978923836
1.071969536873043650e-05 8.60346441668451 0.010969857978923836
1.132349885529076170e-05 9.547716114208066 0.010969857978923836
1.202293280404309164e-05 10.59560179277617 0.010969857978923836
1.283853409942279492e-05 11.758495540521581 0.010969857978923836
1.379786421780031629e-05 13.049019780144016 0.010969857978923836
1.491653183266344162e-05 14.481182276745331 0.010969857978923836
1.622355694955535671e-05 16.070528182616385 0.010969857978923836
1.775343216402443301e-05 17.834308769319094 0.010969857978923836
1.954719783823136346e-05 19.791668678535572 0.010969857978923836
2.165372561206173265e-05 21.96385372416547 0.010969857978923836
2.413109178355117749e-05 24.37444150122222 0.010969857978923836
2.704826023198125731e-05 27.04959730463137 0.010969857978923836
3.048679376280430446e-05 30.01835813575592 0.010969857978923836
3.454379492472613947e-05 33.31294787934677 0.010969857978923836
3.933340542509248231e-05 36.96912707195032 0.010969857978923836
4.499028752431258083e-05 41.0265810582719 0.010969857978923836
5.167252991041317316e-05 45.52935074866948 0.010969857978923836
5.956511945764417167e-05 50.526310653356795 0.010969857978923836
6.888362695934244510e-05 56.07169938205458 0.010969857978923836
7.987802455039025458e-05 62.22570836730231 0.010969857978923836
9.283672416484354574e-05 69.0551352016233 0.010969857978923836
1.080903434633516896e-04 76.63410868007462 0.010969857978923836
1.260153899240215028e-04 85.04489341802686 0.010969857978923836
1.470371979259714652e-04 94.37878277775391 0.010969857978923836
1.716320738012250995e-04 104.73708979594508 0.010969857978923836
2.003281207954203755e-04 116.23224686798542 0.010969857978923836
2.337042148141586187e-04 128.9890261253308 0.010969857978923836
2.723866137084914735e-04 143.14589375234786 0.010969857978923836
3.170427493596209229e-04 158.85651294280527 0.010969857978923836
3.683715545796406067e-04 176.2914118095948 0.010969857978923836
4.270899002737353514e-04 195.63983435170647 0.010969857978923836
4.939146965280131378e-04 217.11179456945052 0.010969857978923836
5.695406611140868677e-04 240.9403560239527 0.010969857978923836
6.546138973330472384e-04 267.38416158399497 0.010969857978923836
7.497016930437409637e-04 296.73024081888724 0.010969857978923836
8.552595634319832846e-04 329.2971255097155 0.010969857978923836
9.715970196905847085e-04 365.43830709572546 0.010969857978923836
1.098843769230691686e-03 405.54607358408276 0.010969857978923836
1.236918776192274345e-03 450.05576757004974 0.010969857978923836
1.385504379583013101e-03 499.450511585514 0.010969857978923836
1.544028175861417466e-03 554.2664520663108 0.010969857978923836
1.711655099118108763e-03 615.0985788580505 0.010969857978923836
1.887291138148093367e-03 682.6071834272393 0.010969857978923836
2.069600508170106688e-03 757.525025877192 0.010969857978923836
2.257036019781174119e-03 840.6652885618333 0.010969857978923836
2.447881952812550489e-03 932.9304026284696 0.010969857978923836
2.640307759342702589e-03 1035.3218432956637 0.010969857978923836
2.832429366680325016e-03 1148.9510001873086 0.010969857978923836
3.022374295295858493e-03 1275.051240713013 0.010969857978923836
3.208346436705981214e-03 1414.991297434576 0.010969857978923836
3.388685483521929314e-03 1570.2901247293776 0.010969857978923836
3.561917289830163723e-03 1742.6333860096508 0.010969857978923836
3.726791206216629841e-03 1933.891750455232 0.010969857978923836
3.882301750363472206e-03 2146.141197858406 0.010969857978923836
4.027693860970308661e-03 2381.6855519761607 0.010969857978923836
4.162452981209617542e-03 2643.0814869741084 0.010969857978923836
4.286280641048656817e-03 2933.1662783900483 0.010969857978923836
4.399061702905323473e-03 3255.0885998350564 0.010969857978923836
4.500826038911981582e-03 3612.3426997094302 0.010969857978923836
4.591710745473440505e-03 4008.8063288984645 0.010969857978923836
4.671925805376131620e-03 4448.782831127585 0.010969857978923836
4.741725997966825083e-03 4937.047852839004 0.010969857978923836
4.801389366918265393e-03 5478.901179593945 0.010969857978923836
4.851201238674047837e-03 6080.224261649427 0.010969857978923836
4.891440399855017523e-03 6747.5440531107 0.010969857978923836
4.922367358757773030e-03 7488.10385759003 0.010969857978923836
4.944210515710860399e-03 8309.941949353404 0.010969857978923836
4.957151572557003463e-03 9221.97882333434 0.010969857978923836
4.961312389535217290e-03 10234.114021054527 0.010969857978923836
4.956740641304477682e-03 11357.333583431051 0.010969857978923836
4.943402456444824164e-03 12603.829296797274 0.010969857978923836
4.921176618634037422e-03 13987.131026472387 0.010969857978923836
4.889856310305439914e-03 15522.25357427048 0.010969857978923836
4.849158259076924091e-03 17225.859653987874 0.010969857978923836
4.798734615882988518e-03 19116.440753857038 0.010969857978923836
4.738191325152106732e-03 21214.51784910632 0.010969857978923836
4.667107400023981154e-03 23542.864143224204 0.010969857978923836
4.585054994861283498e-03 26126.752255633317 0.010969857978923836
4.491618341353149045e-03 28994.22853882881 0.010969857978923836
4.386408026862091171e-03 32176.417502507353 0.010969857978923836
4.269067988285625732e-03 35707.859649004626 0.010969857978923836
4.139279344084520473e-03 39626.88638701478 0.010969857978923836
3.996750548166175081e-03 43976.036093027215 0.010969857978923836
3.858885111099198250e-03 48802.515836544335 0.010969857978923836
3.853757191067580783e-03 54158.71378079476 0.010969857978923836
4.032383296308529423e-03 60102.76782070388 0.010969857978923836
4.399604989299436310e-03 66699.19663030129 0.010969857978923836
4.971821908640533007e-03 74019.59996915652 0.010969857978923836
5.814065227108098158e-03 82143.43584919439 0.010969857978923836
6.911620810543314154e-03 91158.88299750836 0.010969857978923836
8.343971747982200857e-03 101163.7979766207 0.010969857978923836
1.013903790274817661e-02 112266.77735108159 0.010969857978923836
1.228124211672128319e-02 124588.33642950082 0.010969857978923836
1.477668557804037025e-02 138262.2173764659 0.010969857978923836
1.765891686879382527e-02 153436.84089300132 0.010969857978923836
2.095911778605880418e-02 170276.91722258978 0.010969857978923836
2.470459291685509970e-02 188965.23396912115 0.010969857978923836
2.936071475820636878e-02 209704.64013232305 0.010969857978923836
3.459996022234546054e-02 232720.2478960412 0.010969857978923836
4.037925819573855157e-02 258261.87606826748 0.010969857978923836
4.669780159117541130e-02 286606.7616948256 0.010969857978923836
5.354240321286977966e-02 318062.5692794119 0.010969857978923836
6.088595737683189651e-02 352970.73027306574 0.010969857978923836
6.868649141185927121e-02 391710.1490809261 0.010969857978923836
7.688666890816907296e-02 434701.3158125035 0.010969857978923836
8.541375016069660542e-02 482410.8704165374 0.010969857978923836
9.418029939367281167e-02 535356.6677410719 0.010969857978923836
1.030854489133965768e-01 594113.3984965039 0.010969857978923836
1.120169519007089970e-01 659318.8271333541 0.010969857978923836
1.208536383221301691e-01 731680.7143427207 0.010969857978923836
1.294686112337399553e-01 811984.4993184009 0.010969857978923836
1.377326525543378088e-01 901101.8251665037 0.010969857978923836
1.455175450222927491e-01 1000000.0 0.010969857978923836
2.677722779686023678e-07 0.001 0.012173827277396614
2.856830620957867121e-07 0.0011097524964120721 0.012173827277396614
3.078152473836441742e-07 0.0012315506032928262 0.012173827277396614
3.337568628164258794e-07 0.001366716356462006 0.012173827277396614
3.593910114590983744e-07 0.0015167168884709225 0.012173827277396614
3.894153906131937346e-07 0.0016831803533309566 0.012173827277396614
4.229741064198410920e-07 0.0018679135990207828 0.012173827277396614
4.593467797423328022e-07 0.002072921779595372 0.012173827277396614
4.989238558107968031e-07 0.002300430119772917 0.012173827277396614
5.424948346820374886e-07 0.0025529080682395165 0.012173827277396614
5.907243146720395571e-07 0.002833096101839324 0.012173827277396614
6.416866894684194148e-07 0.0031440354715915 0.012173827277396614
6.986739931726212658e-07 0.0034891012134067737 0.012173827277396614
7.606336838034641881e-07 0.003872038781812557 0.012173827277396614
8.283025039363126015e-07 0.004297004704320844 0.012173827277396614
9.002163534852762952e-07 0.004768611697714469 0.012173827277396614
9.809755206230337491e-07 0.005291978735958442 0.012173827277396614
1.066033961360035688e-06 0.005872786613189483 0.012173827277396614
1.157558000558179090e-06 0.00651733960488242 0.012173827277396614
1.257351955451666890e-06 0.007232633896483534 0.012173827277396614
1.361871921241425922e-06 0.008026433522257174 0.012173827277396614
1.477137906533967537e-06 0.00890735463861044 0.012173827277396614
1.601527635546771009e-06 0.009884959046625586 0.012173827277396614
1.732840988523183222e-06 0.010969857978923836 0.012173827277396614
1.871900656330849875e-06 0.012173827277396614 0.012173827277396614
2.017407585057969067e-06 0.013509935211980273 0.012173827277396614
2.172323886768884815e-06 0.014992684327860457 0.012173827277396614
2.332472116280037325e-06 0.01663816886076129 0.012173827277396614
2.498697510836640668e-06 0.018464249428955443 0.012173827277396614
2.671316391018309469e-06 0.020490746898158472 0.012173827277396614
2.849630046543940143e-06 0.022739657523579287 0.012173827277396614
3.030824711537197844e-06 0.02523539170434766 0.012173827277396614
3.217114508442360185e-06 0.02800503894183631 0.012173827277396614
3.405170583836092393e-06 0.03107866187782014 0.012173827277396614
3.594053027021692932e-06 0.03448962260405758 0.012173827277396614
3.784532478173110887e-06 0.038274944785163134 0.012173827277396614
3.974432515627068561e-06 0.04247571552536898 0.012173827277396614
4.162627888274683587e-06 0.047137531341167244 0.012173827277396614
4.349939782449900018e-06 0.05231099308056263 0.012173827277396614
4.532117501908012591e-06 0.05805225516094899 0.012173827277396614
4.710918134334515335e-06 0.06442363508721373 0.012173827277396614
4.885209387622837409e-06 0.07149428986597581 0.012173827277396614
5.053639759567665501e-06 0.07934096665797492 0.012173827277396614
5.216283232834403354e-06 0.08804883581643465 0.012173827277396614
5.372261416608872706e-06 0.09771241535346502 0.012173827277396614
5.521527646472071057e-06 0.1084365968689611 0.012173827277396614
5.663618838268315700e-06 0.12033778407775893 0.012173827277396614
5.798998761393025761e-06 0.13354515629298988 0.012173827277396614
5.927260359851271365e-06 0.14820207057988585 0.012173827277396614
6.048288587786444224e-06 0.16446761779946645 0.012173827277396614
6.162636794195376133e-06 0.18251834943190443 0.012173827277396614
6.270266718034115625e-06 0.20255019392306664 0.012173827277396614
6.371835734487111657e-06 0.22478058335487253 0.012173827277396614
6.467562167655685880e-06 0.24945081352303167 0.012173827277396614
6.557382434489273031e-06 0.27682866303920667 0.012173827277396614
6.642391969821557703e-06 0.3072112998861759 0.012173827277396614
6.722638303800137335e-06 0.34092850697468147 0.012173827277396614
6.798869394817402859e-06 0.3783462617131929 0.012173827277396614
6.871551433648524737e-06 0.419870708444391 0.012173827277396614
6.940856161936596953e-06 0.4659525668664682 0.012173827277396614
7.007993269870682645e-06 0.517092024289676 0.012173827277396614
7.072978873818194650e-06 0.5738441648302398 0.012173827277396614
7.136708659193570710e-06 0.6368249944718586 0.012173827277396614
7.199773229846417428e-06 0.7067181273927491 0.012173827277396614
7.262812683503023752e-06 0.7842822061337682 0.012173827277396614
7.326581965405320497e-06 0.8703591361485166 0.012173827277396614
7.391932078706731268e-06 0.9658832241158708 0.012173827277396614
7.459651191852407791e-06 1.0718913192051276 0.012173827277396614
7.530449884825146508e-06 1.1895340673703196 0.012173827277396614
7.605323089166998534e-06 1.3200884008314182 0.012173827277396614
7.685303182609289253e-06 1.4649713983072863 0.012173827277396614
7.771565914106897327e-06 1.625755666443795 0.012173827277396614
7.865322538946324814e-06 1.8041864093920719 0.012173827277396614
7.968011942087195373e-06 2.0022003718155843 0.012173827277396614
8.081242107520552760e-06 2.2219468609395236 0.012173827277396614
8.206860684248588330e-06 2.4658110758226037 0.012173827277396614
8.346881776362827872e-06 2.736439997074672 0.012173827277396614
8.503754827343770376e-06 3.0367711180354604 0.012173827277396614
8.680089188340701505e-06 3.370064329271928 0.012173827277396614
8.879063673941461110e-06 3.739937302478798 0.012173827277396614
9.104385450454936286e-06 4.150404757850477 0.012173827277396614
9.360247250922147677e-06 4.605922041145108 0.012173827277396614
9.651581176239725103e-06 5.1114334834401705 0.012173827277396614
9.984231746595424156e-06 5.672426068491977 0.012173827277396614
1.036500216495884012e-05 6.294988990221888 0.012173827277396614
1.080192297760183691e-05 6.985879746785249 0.012173827277396614
1.130453241872020798e-05 7.752597488629465 0.012173827277396614
1.188405597104217284e-05 8.60346441668451 0.012173827277396614
1.255380014659916176e-05 9.547716114208066 0.012173827277396614
1.332959802042758165e-05 10.59560179277617 0.012173827277396614
1.423415309403462789e-05 11.758495540521581 0.012173827277396614
1.529806380262536855e-05 13.049019780144016 0.012173827277396614
1.653865644538955555e-05 14.481182276745331 0.012173827277396614
1.798809985233452516e-05 16.070528182616385 0.012173827277396614
1.968463085074385614e-05 17.834308769319094 0.012173827277396614
2.167386022310057705e-05 19.791668678535572 0.012173827277396614
2.400989122165267668e-05 21.96385372416547 0.012173827277396614
2.675715849131433616e-05 24.37444150122222 0.012173827277396614
2.999214709443436051e-05 27.04959730463137 0.012173827277396614
3.380536227247833166e-05 30.01835813575592 0.012173827277396614
3.830446930145504908e-05 33.31294787934677 0.012173827277396614
4.361608338864990484e-05 36.96912707195032 0.012173827277396614
4.988952698621867688e-05 41.0265810582719 0.012173827277396614
5.730018822675790065e-05 45.52935074866948 0.012173827277396614
6.605322017068170721e-05 50.526310653356795 0.012173827277396614
7.638773717905706793e-05 56.07169938205458 0.012173827277396614
8.858104884803265865e-05 62.22570836730231 0.012173827277396614
1.029529970067493349e-04 69.0551352016233 0.012173827277396614
1.198703846014646649e-04 76.63410868007462 0.012173827277396614
1.397507994175590683e-04 85.04489341802686 0.012173827277396614
1.630661029961362647e-04 94.37878277775391 0.012173827277396614
1.903446410978016149e-04 104.73708979594508 0.012173827277396614
2.221722663972952279e-04 116.23224686798542 0.012173827277396614
2.591911462732433336e-04 128.9890261253308 0.012173827277396614
3.020960468019241686e-04 143.14589375234786 0.012173827277396614
3.516274592694597291e-04 158.85651294280527 0.012173827277396614
4.085608234774265254e-04 176.2914118095948 0.012173827277396614
4.736915406597936164e-04 195.63983435170647 0.012173827277396614
5.478150585021796621e-04 217.11179456945052 0.012173827277396614
6.317023352179798297e-04 240.9403560239527 0.012173827277396614
7.260703733512862941e-04 267.38416158399497 0.012173827277396614
8.315488666016801608e-04 296.73024081888724 0.012173827277396614
9.486434464246942940e-04 329.2971255097155 0.012173827277396614
1.077697965224993755e-03 365.43830709572546 0.012173827277396614
1.218856755024499234e-03 405.54607358408276 0.012173827277396614
1.372030388286061718e-03 450.05576757004974 0.012173827277396614
1.536866934537334467e-03 499.450511585514 0.012173827277396614
1.712731871687121678e-03 554.2664520663108 0.012173827277396614
1.898699089757265859e-03 615.0985788580505 0.012173827277396614
2.093555325931542154e-03 682.6071834272393 0.012173827277396614
2.295818858999789519e-03 757.525025877192 0.012173827277396614
2.503773320788826862e-03 840.6652885618333 0.012173827277396614
2.715515203929572390e-03 932.9304026284696 0.012173827277396614
2.929013526475110311e-03 1035.3218432956637 0.012173827277396614
3.142177599386806151e-03 1148.9510001873086 0.012173827277396614
3.352929637334754135e-03 1275.051240713013 0.012173827277396614
3.559276122431521625e-03 1414.991297434576 0.012173827277396614
3.759374396894691814e-03 1570.2901247293776 0.012173827277396614
3.951587948611751111e-03 1742.6333860096508 0.012173827277396614
4.134528414460073194e-03 1933.891750455232 0.012173827277396614
4.307079035480193552e-03 2146.141197858406 0.012173827277396614
4.468401460783188832e-03 2381.6855519761607 0.012173827277396614
4.617923463992718719e-03 2643.0814869741084 0.012173827277396614
4.755313221410479088e-03 2933.1662783900483 0.012173827277396614
4.880442003490418484e-03 3255.0885998350564 0.012173827277396614
4.993342335386278218e-03 3612.3426997094302 0.012173827277396614
5.094165622460729119e-03 4008.8063288984645 0.012173827277396614
5.183144174866297429e-03 4448.782831127585 0.012173827277396614
5.260560207046478115e-03 4937.047852839004 0.012173827277396614
5.326721911695357636e-03 5478.901179593945 0.012173827277396614
5.381945299923970166e-03 6080.224261649427 0.012173827277396614
5.426539514385468436e-03 6747.5440531107 0.012173827277396614
5.460793111335720401e-03 7488.10385759003 0.012173827277396614
5.484959426838369526e-03 8309.941949353404 0.012173827277396614
5.499240126902791084e-03 9221.97882333434 0.012173827277396614
5.503770241547321050e-03 10234.114021054527 0.012173827277396614
5.498602994552936538e-03 11357.333583431051 0.012173827277396614
5.483701290345009000e-03 12603.829296797274 0.012173827277396614
5.458931005123257053e-03 13987.131026472387 0.012173827277396614
5.424064157326579858e-03 15522.25357427048 0.012173827277396614
5.378787633294015644e-03 17225.859653987874 0.012173827277396614
5.322717769209176636e-03 19116.440753857038 0.012173827277396614
5.255419914814816670e-03 21214.51784910632 0.012173827277396614
5.176430398270756746e-03 23542.864143224204 0.012173827277396614
5.085279136652989980e-03 26126.752255633317 0.012173827277396614
4.981509393239382313e-03 28994.22853882881 0.012173827277396614
4.864695975612742980e-03 32176.417502507353 0.012173827277396614
4.734452420447700198e-03 35707.859649004626 0.012173827277396614
4.590433764203437177e-03 39626.88638701478 0.012173827277396614
4.432327767679834427e-03 43976.036093027215 0.012173827277396614
4.277916446057752897e-03 48802.515836544335 0.012173827277396614
4.268326872292494550e-03 54158.71378079476 0.012173827277396614
4.460835346144658743e-03 60102.76782070388 0.012173827277396614
4.861313703933172088e-03 66699.19663030129 0.012173827277396614
5.488195665313047242e-03 74019.59996915652 0.012173827277396614
6.408852671065554292e-03 82143.43584919439 0.012173827277396614
7.609502583700218994e-03 91158.88299750836 0.012173827277396614
9.177082270660375657e-03 101163.7979766207 0.012173827277396614
1.114226609606747825e-02 112266.77735108159 0.012173827277396614
1.348652000505135701e-02 124588.33642950082 0.012173827277396614
1.621406886053871482e-02 138262.2173764659 0.012173827277396614
1.936026324767701687e-02 153436.84089300132 0.012173827277396614
2.295755185928309225e-02 170276.91722258978 0.012173827277396614
2.703382912716741429e-02 188965.23396912115 0.012173827277396614
3.206550011013791640e-02 209704.64013232305 0.012173827277396614
3.774966117439348262e-02 232720.2478960412 0.012173827277396614
4.400658499481358010e-02 258261.87606826748 0.012173827277396614
5.083168712645556864e-02 286606.7616948256 0.012173827277396614
5.820651909876325275e-02 318062.5692794119 0.012173827277396614
6.609721117620268038e-02 352970.73027306574 0.012173827277396614
7.445366560712457504e-02 391710.1490809261 0.012173827277396614
8.320905264161382320e-02 434701.3158125035 0.012173827277396614
9.228002205170161842e-02 482410.8704165374 0.012173827277396614
1.015675655916041809e-01 535356.6677410719 0.012173827277396614
1.109591404670884907e-01 594113.3984965039 0.012173827277396614
1.203300607442983894e-01 659318.8271333541 0.012173827277396614
1.295478644259740741e-01 731680.7143427207 0.012173827277396614
1.384743568882143838e-01 811984.4993184009 0.012173827277396614
1.469711075430185088e-01 901101.8251665037 0.012173827277396614
1.549023445418802325e-01 1000000.0 0.012173827277396614
2.601068320456442898e-07 0.001 0.013509935211980273
2.793473654645366320e-07 0.0011097524964120721 0.013509935211980273
3.023679237032467321e-07 0.0012315506032928262 0.013509935211980273
3.270220461933058191e-07 0.001366716356462006 0.013509935211980273
3.543672615057021017e-07 0.0015167168884709225 0.013509935211980273
3.847819164125664523e-07 0.0016831803533309566 0.013509935211980273
4.186659399758331101e-07 0.0018679135990207828 0.013509935211980273
4.551889596841021073e-07 0.002072921779595372 0.013509935211980273
4.946574589331761457e-07 0.002300430119772917 0.013509935211980273
5.382781845262262628e-07 0.0025529080682395165 0.013509935211980273
5.876740371299605303e-07 0.002833096101839324 0.013509935211980273
6.413571888819983985e-07 0.0031440354715915 0.013509935211980273
6.997051197861193001e-07 0.0034891012134067737 0.013509935211980273
7.614577067413788555e-07 0.003872038781812557 0.013509935211980273
8.292592551100781250e-07 0.004297004704320844 0.013509935211980273
9.057339114012282283e-07 0.004768611697714469 0.013509935211980273
9.864657984909695410e-07 0.005291978735958442 0.013509935211980273
1.074379690265753467e-06 0.005872786613189483 0.013509935211980273
1.169415035472843002e-06 0.00651733960488242 0.013509935211980273
1.271782804451488179e-06 0.007232633896483534 0.013509935211980273
1.382935342026933330e-06 0.008026433522257174 0.013509935211980273
1.503132219307310055e-06 0.00890735463861044 0.013509935211980273
1.633283005785065254e-06 0.009884959046625586 0.013509935211980273
1.770427423237717548e-06 0.010969857978923836 0.013509935211980273
1.916051474013858844e-06 0.012173827277396614 0.013509935211980273
2.071900646135269922e-06 0.013509935211980273 0.013509935211980273
2.233932594324126666e-06 0.014992684327860457 0.013509935211980273
2.404539607112525588e-06 0.01663816886076129 0.013509935211980273
2.582333293598063068e-06 0.018464249428955443 0.013509935211980273
2.767820161158817585e-06 0.020490746898158472 0.013509935211980273
2.960094208817147080e-06 0.022739657523579287 0.013509935211980273
3.156540129567254959e-06 0.02523539170434766 0.013509935211980273
3.359138822572854480e-06 0.02800503894183631 0.013509935211980273
3.564933095618539289e-06 0.03107866187782014 0.013509935211980273
3.773623851616821229e-06 0.03448962260405758 0.013509935211980273
3.984810249383070401e-06 0.038274944785163134 0.013509935211980273
4.196347714628157124e-06 0.04247571552536898 0.013509935211980273
4.406960857506598655e-06 0.047137531341167244 0.013509935211980273
4.616990568364250102e-06 0.05231099308056263 0.013509935211980273
4.823419039416600856e-06 0.05805225516094899 0.013509935211980273
5.026914010762153358e-06 0.06442363508721373 0.013509935211980273
5.225659293153756212e-06 0.07149428986597581 0.013509935211980273
5.419392036223792522e-06 0.07934096665797492 0.013509935211980273
5.606201525503226642e-06 0.08804883581643465 0.013509935211980273
5.787207359822516803e-06 0.09771241535346502 0.013509935211980273
5.960378533919841026e-06 0.1084365968689611 0.013509935211980273
6.126798310292756981e-06 0.12033778407775893 0.013509935211980273
6.285092393851556115e-06 0.13354515629298988 0.013509935211980273
6.435778597816411476e-06 0.14820207057988585 0.013509935211980273
6.578452740352024221e-06 0.16446761779946645 0.013509935211980273
6.713590279847641513e-06 0.18251834943190443 0.013509935211980273
6.841422344782193421e-06 0.20255019392306664 0.013509935211980273
6.961597128752769336e-06 0.22478058335487253 0.013509935211980273
7.075246998804456895e-06 0.24945081352303167 0.013509935211980273
7.182273607942039881e-06 0.27682866303920667 0.013509935211980273
7.283518926926363574e-06 0.3072112998861759 0.013509935211980273
7.379077878700786578e-06 0.34092850697468147 0.013509935211980273
7.469602028196956940e-06 0.3783462617131929 0.013509935211980273
7.555865245040619436e-06 0.419870708444391 0.013509935211980273
7.638339855664112412e-06 0.4659525668664682 0.013509935211980273
7.717640422249537503e-06 0.517092024289676 0.013509935211980273
7.794370822402425886e-06 0.5738441648302398 0.013509935211980273
7.869421611123590717e-06 0.6368249944718586 0.013509935211980273
7.943330679930979676e-06 0.7067181273927491 0.013509935211980273
8.016905933692848900e-06 0.7842822061337682 0.013509935211980273
8.091122381641968072e-06 0.8703591361485166 0.013509935211980273
8.166770302131382800e-06 0.9658832241158708 0.013509935211980273
8.244725665247685405e-06 1.0718913192051276 0.013509935211980273
8.325821671238355413e-06 1.1895340673703196 0.013509935211980273
8.411126238362531289e-06 1.3200884008314182 0.013509935211980273
8.501945459946114327e-06 1.4649713983072863 0.013509935211980273
8.599449482137218404e-06 1.625755666443795 0.013509935211980273
8.705132517408940726e-06 1.8041864093920719 0.013509935211980273
8.820590353771188701e-06 2.0022003718155843 0.013509935211980273
8.947599332022405089e-06 2.2219468609395236 0.013509935211980273
9.088160794294652641e-06 2.4658110758226037 0.013509935211980273
9.244592373121975011e-06 2.736439997074672 0.013509935211980273
9.419518017390509092e-06 3.0367711180354604 0.013509935211980273
9.616008069710367008e-06 3.370064329271928 0.013509935211980273
9.837459582236088800e-06 3.739937302478798 0.013509935211980273
1.008806024461604221e-05 4.150404757850477 0.013509935211980273
1.037239920748612087e-05 4.605922041145108 0.013509935211980273
1.069601191549260882e-05 5.1114334834401705 0.013509935211980273
1.106536286061547990e-05 5.672426068491977 0.013509935211980273
1.148800907724659475e-05 6.294988990221888 0.013509935211980273
1.197289116531178880e-05 6.985879746785249 0.013509935211980273
1.253053984694662925e-05 7.752597488629465 0.013509935211980273
1.317341592803747710e-05 8.60346441668451 0.013509935211980273
1.391629915691344962e-05 9.547716114208066 0.013509935211980273
1.477671215811577222e-05 10.59560179277617 0.013509935211980273
1.577986387481807409e-05 11.758495540521581 0.013509935211980273
1.695966002748742549e-05 13.049019780144016 0.013509935211980273
1.833536030381479522e-05 14.481182276745331 0.013509935211980273
1.994263664094880756e-05 16.070528182616385 0.013509935211980273
2.182388144672547546e-05 17.834308769319094 0.013509935211980273
2.402962829247915977e-05 19.791668678535572 0.013509935211980273
2.661996157315367584e-05 21.96385372416547 0.013509935211980273
2.966630530522210656e-05 24.37444150122222 0.013509935211980273
3.325347807003950355e-05 27.04959730463137 0.013509935211980273
3.748187777344833026e-05 30.01835813575592 0.013509935211980273
4.247087316207168363e-05 33.31294787934677 0.013509935211980273
4.836091154036900873e-05 36.96912707195032 0.013509935211980273
5.531762992631321152e-05 41.0265810582719 0.013509935211980273
6.353548618349069092e-05 45.52935074866948 0.013509935211980273
7.324208668183217761e-05 50.526310653356795 0.013509935211980273
8.470259067221276399e-05 56.07169938205458 0.013509935211980273
9.822458892546873544e-05 62.22570836730231 0.013509935211980273
1.141628525564382162e-04 69.0551352016233 0.013509935211980273
1.329242165806010859e-04 76.63410868007462 0.013509935211980273
1.549718800501316768e-04 85.04489341802686 0.013509935211980273
1.808292244732616469e-04 94.37878277775391 0.013509935211980273
2.110823692041347900e-04 104.73708979594508 0.013509935211980273
2.463811396823511329e-04 116.23224686798542 0.013509935211980273
2.874379219020450796e-04 128.9890261253308 0.013509935211980273
3.350234677206527295e-04 143.14589375234786 0.013509935211980273
3.899592770905957462e-04 158.85651294280527 0.013509935211980273
4.531056768732431438e-04 176.2914118095948 0.013509935211980273
5.253451232414824276e-04 195.63983435170647 0.013509935211980273
6.075602843904641306e-04 217.11179456945052 0.013509935211980273
7.006066260071510581e-04 240.9403560239527 0.013509935211980273
8.052798733625376711e-04 267.38416158399497 0.013509935211980273
9.222789371845394003e-04 296.73024081888724 0.013509935211980273
1.052165265650522067e-03 329.2971255097155 0.013509935211980273
1.195320754905387049e-03 365.43830709572546 0.013509935211980273
1.351906103512084479e-03 405.54607358408276 0.013509935211980273
1.521822710571764338e-03 450.05576757004974 0.013509935211980273
1.704680721883829924e-03 499.450511585514 0.013509935211980273
1.899776755115183645e-03 554.2664520663108 0.013509935211980273
2.106084015611863619e-03 615.0985788580505 0.013509935211980273
2.322256921973620252e-03 682.6071834272393 0.013509935211980273
2.546651991295978065e-03 757.525025877192 0.013509935211980273
2.777365236033207258e-03 840.6652885618333 0.013509935211980273
3.012284962957981205e-03 932.9304026284696 0.013509935211980273
3.249157717373326020e-03 1035.3218432956637 0.013509935211980273
3.485663740901334597e-03 1148.9510001873086 0.013509935211980273
3.719497181954418974e-03 1275.051240713013 0.013509935211980273
3.948445731872483704e-03 1414.991297434576 0.013509935211980273
4.170464020215226657e-03 1570.2901247293776 0.013509935211980273
4.383735591867668306e-03 1742.6333860096508 0.013509935211980273
4.586718700526806747e-03 1933.891750455232 0.013509935211980273
4.778173352378150239e-03 2146.141197858406 0.013509935211980273
4.957168075668542256e-03 2381.6855519761607 0.013509935211980273
5.123066950788464358e-03 2643.0814869741084 0.013509935211980273
5.275500684168366733e-03 2933.1662783900483 0.013509935211980273
5.414325467514117911e-03 3255.0885998350564 0.013509935211980273
5.539576397964319533e-03 3612.3426997094302 0.013509935211980273
5.651420634166595854e-03 4008.8063288984645 0.013509935211980273
5.750115272099147121e-03 4448.782831127585 0.013509935211980273
5.835972694365169564e-03 4937.047852839004 0.013509935211980273
5.909334348004088681e-03 5478.901179593945 0.013509935211980273
5.970550335087042131e-03 6080.224261649427 0.013509935211980273
6.019963400289199060e-03 6747.5440531107 0.013509935211980273
6.057893253618332891e-03 7488.10385759003 0.013509935211980273
6.084620784434230899e-03 8309.941949353404 0.013509935211980273
6.100369591410944106e-03 9221.97882333434 0.013509935211980273
6.105289415110479699e-03 10234.114021054527 0.013509935211980273
6.099439910545322203e-03 11357.333583431051 0.013509935211980273
6.082779966543792015e-03 12603.829296797274 0.013509935211980273
6.055162049722018387e-03 13987.131026472387 0.013509935211980273
6.016334337227531408e-03 15522.25357427048 0.013509935211980273
5.965951450600585210e-03 17225.859653987874 0.013509935211980273
5.903590022354307000e-03 19116.440753857038 0.013509935211980273
5.828771326364118842e-03 21214.51784910632 0.013509935211980273
5.740985066840822472e-03 23542.864143224204 0.013509935211980273
5.639714415718620651e-03 26126.752255633317 0.013509935211980273
5.524460697235241899e-03 28994.22853882881 0.013509935211980273
5.394757828384744505e-03 32176.417502507353 0.013509935211980273
5.250188380905171370e-03 35707.859649004626 0.013509935211980273
5.090380308427161667e-03 39626.88638701478 0.013509935211980273
4.915002027596551692e-03 43976.036093027215 0.013509935211980273
4.741916339559839981e-03 48802.515836544335 0.013509935211980273
4.726518815902558054e-03 54158.71378079476 0.013509935211980273
4.933173109381423956e-03 60102.76782070388 0.013509935211980273
5.369018697983345308e-03 66699.19663030129 0.013509935211980273
6.054796771617689324e-03 74019.59996915652 0.013509935211980273
7.059434165068981769e-03 82143.43584919439 0.013509935211980273
8.371038760414633087e-03 91158.88299750836 0.013509935211980273
1.008438943245418273e-02 101163.7979766207 0.013509935211980273
1.223196332965896180e-02 112266.77735108159 0.013509935211980273
1.479349225938337252e-02 124588.33642950082 0.013509935211980273
1.776990610838126081e-02 138262.2173764659 0.013509935211980273
2.119820948747767886e-02 153436.84089300132 0.013509935211980273
2.511188525936198720e-02 170276.91722258978 0.013509935211980273
2.953903987900542358e-02 188965.23396912115 0.013509935211980273
3.496029802346832527e-02 209704.64013232305 0.013509935211980273
4.111260806135923901e-02 232720.2478960412 0.013509935211980273
4.786925893026205275e-02 258261.87606826748 0.013509935211980273
5.522094078912932053e-02 286606.7616948256 0.013509935211980273
6.314290091812627126e-02 318062.5692794119 0.013509935211980273
7.159344507979288619e-02 352970.73027306574 0.013509935211980273
8.051320192734059966e-02 391710.1490809261 0.013509935211980273
8.982463130132822826e-02 434701.3158125035 0.013509935211980273
9.943277529127451941e-02 482410.8704165374 0.013509935211980273
1.092262592182214748e-01 535356.6677410719 0.013509935211980273
1.190796719718866942e-01 594113.3984965039 0.013509935211980273
1.288562888677273199e-01 659318.8271333541 0.013509935211980273
1.384112900876147689e-01 731680.7143427207 0.013509935211980273
1.475963277325109124e-01 811984.4993184009 0.013509935211980273
1.562637840268179812e-01 901101.8251665037 0.013509935211980273
1.642712501647830836e-01 1000000.0 0.013509935211980273
2.532144744458672435e-07 0.001 0.014992684327860457
2.740673332493048038e-07 0.0011097524964120721 0.014992684327860457
2.973294789734630324e-07 0.0012315506032928262 0.014992684327860457
3.219612983921060064e-07 0.001366716356462006 0.014992684327860457
3.496201645343799468e-07 0.0015167168884709225 0.014992684327860457
3.810571406890574384e-07 0.0016831803533309566 0.014992684327860457
4.137663517634770415e-07 0.0018679135990207828 0.014992684327860457
4.502433215089110698e-07 0.002072921779595372 0.014992684327860457
4.914613687312451522e-07 0.002300430119772917 0.014992684327860457
5.365831079401034442e-07 0.0025529080682395165 0.014992684327860457
5.844850058814791309e-07 0.002833096101839324 0.014992684327860457
6.379811748382513030e-07 0.0031440354715915 0.014992684327860457
6.978637704283772723e-07 0.0034891012134067737 0.014992684327860457
7.623439847938591655e-07 0.003872038781812557 0.014992684327860457
8.323927785750336444e-07 0.004297004704320844 0.014992684327860457
9.095612903067415676e-07 0.004768611697714469 0.014992684327860457
9.913316428203746474e-07 0.005291978735958442 0.014992684327860457
1.082403440955727169e-06 0.005872786613189483 0.014992684327860457
1.179855475572403983e-06 0.00651733960488242 0.014992684327860457
1.285824450891682388e-06 0.007232633896483534 0.014992684327860457
1.402810145729838524e-06 0.008026433522257174 0.014992684327860457
1.527986397883378197e-06 0.00890735463861044 0.014992684327860457
1.662823673484809253e-06 0.009884959046625586 0.014992684327860457
1.805947359921309369e-06 0.010969857978923836 0.014992684327860457
1.958973054098662066e-06 0.012173827277396614 0.014992684327860457
2.121187685147285713e-06 0.013509935211980273 0.014992684327860457
2.292408599380241797e-06 0.014992684327860457 0.014992684327860457
2.473375381669448953e-06 0.01663816886076129 0.014992684327860457
2.662384859750230573e-06 0.018464249428955443 0.014992684327860457
2.860246615754139647e-06 0.020490746898158472 0.014992684327860457
3.067200042147323577e-06 0.022739657523579287 0.014992684327860457
3.279439640312149542e-06 0.02523539170434766 0.014992684327860457
3.499095173184192660e-06 0.02800503894183631 0.014992684327860457
3.723621874325770310e-06 0.03107866187782014 0.014992684327860457
3.952157495593693558e-06 0.03448962260405758 0.014992684327860457
4.184518196974740805e-06 0.038274944785163134 0.014992684327860457
4.418282302441520239e-06 0.04247571552536898 0.014992684327860457
4.653211931727787601e-06 0.047137531341167244 0.014992684327860457
4.887790343319987278e-06 0.05231099308056263 0.014992684327860457
5.120471548815875749e-06 0.05805225516094899 0.014992684327860457
5.350305294676212851e-06 0.06442363508721373 0.014992684327860457
5.575883644286409594e-06 0.07149428986597581 0.014992684327860457
5.796770751889579853e-06 0.07934096665797492 0.014992684327860457
6.011876246399447614e-06 0.08804883581643465 0.014992684327860457
6.219865896826113250e-06 0.09771241535346502 0.014992684327860457
6.420917428182042541e-06 0.1084365968689611 0.014992684327860457
6.613961763023251911e-06 0.12033778407775893 0.014992684327860457
6.798862307677125753e-06 0.13354515629298988 0.014992684327860457
6.975105182877825017e-06 0.14820207057988585 0.014992684327860457
7.143017786319528763e-06 0.16446761779946645 0.014992684327860457
7.302063625955755146e-06 0.18251834943190443 0.014992684327860457
7.452850327780408887e-06 0.20255019392306664 0.014992684327860457
7.595372575197970540e-06 0.22478058335487253 0.014992684327860457
7.729947697330543602e-06 0.24945081352303167 0.014992684327860457
7.857132024489196928e-06 0.27682866303920667 0.014992684327860457
7.977256825631616615e-06 0.3072112998861759 0.014992684327860457
8.090864552636833315e-06 0.34092850697468147 0.014992684327860457
8.198629882199582486e-06 0.3783462617131929 0.014992684327860457
8.301086507783493083e-06 0.419870708444391 0.014992684327860457
8.398868938676769946e-06 0.4659525668664682 0.014992684327860457
8.492861717277209714e-06 0.517092024289676 0.014992684327860457
8.583556851486355029e-06 0.5738441648302398 0.014992684327860457
8.671877961066107456e-06 0.6368249944718586 0.014992684327860457
8.758550644546971091e-06 0.7067181273927491 0.014992684327860457
8.844767267076295177e-06 0.7842822061337682 0.014992684327860457
8.931190620080197500e-06 0.8703591361485166 0.014992684327860457
9.018733662245671817e-06 0.9658832241158708 0.014992684327860457
9.108507009892082847e-06 1.0718913192051276 0.014992684327860457
9.201449935875326481e-06 1.1895340673703196 0.014992684327860457
9.298906360738511313e-06 1.3200884008314182 0.014992684327860457
9.402146182848207962e-06 1.4649713983072863 0.014992684327860457
9.512604487925779124e-06 1.625755666443795 0.014992684327860457
9.631923364203363823e-06 1.8041864093920719 0.014992684327860457
9.761852424047179607e-06 2.0022003718155843 0.014992684327860457
9.904390824840776075e-06 2.2219468609395236 0.014992684327860457
1.006177418914920594e-05 2.4658110758226037 0.014992684327860457
1.023665471583256723e-05 2.736439997074672 0.014992684327860457
1.043188309724756402e-05 3.0367711180354604 0.014992684327860457
1.065082051939992338e-05 3.370064329271928 0.014992684327860457
1.089741057695283020e-05 3.739937302478798 0.014992684327860457
1.117612934597286103e-05 4.150404757850477 0.014992684327860457
1.149218623175041315e-05 4.605922041145108 0.014992684327860457
1.185168878779193986e-05 5.1114334834401705 0.014992684327860457
1.226183634852812186e-05 5.672426068491977 0.014992684327860457
1.273099339595174107e-05 6.294988990221888 0.014992684327860457
1.326905726781395105e-05 6.985879746785249 0.014992684327860457
1.388774994551241962e-05 7.752597488629465 0.014992684327860457
1.460085857207813911e-05 8.60346441668451 0.014992684327860457
1.542482902199094155e-05 9.547716114208066 0.014992684327860457
1.637906836244163008e-05 10.59560179277617 0.014992684327860457
1.749142595987332292e-05 11.758495540521581 0.014992684327860457
1.879966296785836010e-05 13.049019780144016 0.014992684327860457
2.032507190140615404e-05 14.481182276745331 0.014992684327860457
2.210717433518378120e-05 16.070528182616385 0.014992684327860457
2.419304535719651796e-05 17.834308769319094 0.014992684327860457
2.663870059340055547e-05 19.791668678535572 0.014992684327860457
2.951075278617245850e-05 21.96385372416547 0.014992684327860457
3.288843048711072862e-05 24.37444150122222 0.014992684327860457
3.686579200800549144e-05 27.04959730463137 0.014992684327860457
4.155419351813493633e-05 30.01835813575592 0.014992684327860457
4.708593575642851459e-05 33.31294787934677 0.014992684327860457
5.361686293835012693e-05 36.96912707195032 0.014992684327860457
6.133060409640808002e-05 41.0265810582719 0.014992684327860457
7.044287099715570749e-05 45.52935074866948 0.014992684327860457
8.120602552618452720e-05 50.526310653356795 0.014992684327860457
9.391421354194581328e-05 56.07169938205458 0.014992684327860457
1.089085237450208718e-04 62.22570836730231 0.014992684327860457
1.265824866475422528e-04 69.0551352016233 0.014992684327860457
1.473872566226604218e-04 76.63410868007462 0.014992684327860457
1.718366651549226227e-04 85.04489341802686 0.014992684327860457
2.005111835264304675e-04 94.37878277775391 0.014992684327860457
2.340609370116772522e-04 104.73708979594508 0.014992684327860457
2.732067769077391639e-04 116.23224686798542 0.014992684327860457
3.187388909459046142e-04 128.9890261253308 0.014992684327860457
3.715123139792844155e-04 143.14589375234786 0.014992684327860457
4.324383466968234266e-04 158.85651294280527 0.014992684327860457
5.024714829341016655e-04 176.2914118095948 0.014992684327860457
5.825907769572019352e-04 195.63983435170647 0.014992684327860457
6.737755972159601087e-04 217.11179456945052 0.014992684327860457
7.769752502281908769e-04 240.9403560239527 0.014992684327860457
8.930727812093621366e-04 267.38416158399497 0.014992684327860457
1.022843988065767935e-03 296.73024081888724 0.014992684327860457
1.166912221734254856e-03 329.2971255097155 0.014992684327860457
1.325701757834834042e-03 365.43830709572546 0.014992684327860457
1.499391601011628361e-03 405.54607358408276 0.014992684327860457
1.687872996290336672e-03 450.05576757004974 0.014992684327860457
1.890714255118300553e-03 499.450511585514 0.014992684327860457
2.107135843686941921e-03 554.2664520663108 0.014992684327860457
2.335999258677293189e-03 615.0985788580505 0.014992684327860457
2.575812384364215175e-03 682.6071834272393 0.014992684327860457
2.824752396346166209e-03 757.525025877192 0.014992684327860457
3.080707347493010298e-03 840.6652885618333 0.014992684327860457
3.341334516447453436e-03 932.9304026284696 0.014992684327860457
3.604133809968474052e-03 1035.3218432956637 0.014992684327860457
3.866531265836438674e-03 1148.9510001873086 0.014992684327860457
4.125968026674960674e-03 1275.051240713013 0.014992684327860457
4.379988815206355135e-03 1414.991297434576 0.014992684327860457
4.626323419850468521e-03 1570.2901247293776 0.014992684327860457
4.862955244595444995e-03 1742.6333860096508 0.014992684327860457
5.088172473574147960e-03 1933.891750455232 0.014992684327860457
5.300598082711011766e-03 2146.141197858406 0.014992684327860457
5.499197056137420173e-03 2381.6855519761607 0.014992684327860457
5.683262444554729523e-03 2643.0814869741084 0.014992684327860457
5.852383157147658665e-03 2933.1662783900483 0.014992684327860457
6.006398464058266239e-03 3255.0885998350564 0.014992684327860457
6.145346150655951571e-03 3612.3426997094302 0.014992684327860457
6.269410627510013136e-03 4008.8063288984645 0.014992684327860457
6.378876223265794211e-03 4448.782831127585 0.014992684327860457
6.474088851009486209e-03 4937.047852839004 0.014992684327860457
6.555426463660726615e-03 5478.901179593945 0.014992684327860457
6.623277219165567102e-03 6080.224261649427 0.014992684327860457
6.678020485528545110e-03 6747.5440531107 0.014992684327860457
6.720010967472339440e-03 7488.10385759003 0.014992684327860457
6.749559792240625994e-03 8309.941949353404 0.014992684327860457
6.766915072020511165e-03 9221.97882333434 0.014992684327860457
6.772242843348724554e-03 10234.114021054527 0.014992684327860457
6.765609612344803021e-03 11357.333583431051 0.014992684327860457
6.746970692741053460e-03 12603.829296797274 0.014992684327860457
6.716163051316950509e-03 13987.131026472387 0.014992684327860457
6.672909142748979609e-03 15522.25357427048 0.014992684327860457
6.616828067165342678e-03 17225.859653987874 0.014992684327860457
6.547453328663252817e-03 19116.440753857038 0.014992684327860457
6.464257519167489544e-03 21214.51784910632 0.014992684327860457
6.366679701524691724e-03 23542.864143224204 0.014992684327860457
6.254153316419688337e-03 26126.752255633317 0.014992684327860457
6.126132495583065316e-03 28994.22853882881 0.014992684327860457
5.982110561183791829e-03 32176.417502507353 0.014992684327860457
5.821635345893846902e-03 35707.859649004626 0.014992684327860457
5.644309081600570183e-03 39626.88638701478 0.014992684327860457
5.449780506227571569e-03 43976.036093027215 0.014992684327860457
5.255592500227874650e-03 48802.515836544335 0.014992684327860457
5.232708220506050029e-03 54158.71378079476 0.014992684327860457
5.453536199477088640e-03 60102.76782070388 0.014992684327860457
5.926765816725485490e-03 66699.19663030129 0.014992684327860457
6.675766062135372013e-03 74019.59996915652 0.014992684327860457
7.769926424514794761e-03 82143.43584919439 0.014992684327860457
9.200996889516355887e-03 91158.88299750836 0.014992684327860457
1.107150212163083777e-02 101163.7979766207 0.014992684327860457
1.341274506315792182e-02 112266.77735108159 0.014992684327860457
1.620706265018606596e-02 124588.33642950082 0.014992684327860457
1.944924482742455343e-02 138262.2173764659 0.014992684327860457
2.317773485556432270e-02 153436.84089300132 0.014992684327860457
2.742670405454598892e-02 170276.91722258978 0.014992684327860457
3.222404586212103406e-02 188965.23396912115 0.014992684327860457
3.804552629289128379e-02 209704.64013232305 0.014992684327860457
4.468730553778520881e-02 232720.2478960412 0.014992684327860457
5.196303700400251718e-02 258261.87606826748 0.014992684327860457
5.985764507235864784e-02 286606.7616948256 0.014992684327860457
6.833897419330434153e-02 318062.5692794119 0.014992684327860457
7.735631163711427505e-02 352970.73027306574 0.014992684327860457
8.683973081815246631e-02 391710.1490809261 0.014992684327860457
9.669998490067839569e-02 434701.3158125035 0.014992684327860457
1.068293999721722370e-01 482410.8704165374 0.014992684327860457
1.171034399786476665e-01 535356.6677410719 0.014992684327860457
1.273834892103017646e-01 594113.3984965039 0.014992684327860457
1.375200004653885366e-01 659318.8271333541 0.014992684327860457
1.473565950486434573e-01 731680.7143427207 0.014992684327860457
1.567350893785744714e-01 811984.4993184009 0.014992684327860457
1.654998852237663798e-01 901101.8251665037 0.014992684327860457
1.735032378052562274e-01 1000000.0 0.014992684327860457
2.475528474334625140e-07 0.001 0.01663816886076129
2.680753292705108762e-07 0.0011097524964120721 0.01663816886076129
2.915131635361993116e-07 0.0012315506032928262 0.01663816886076129
3.169700305935020780e-07 0.001366716356462006 0.01663816886076129
3.450758970234440813e-07 0.0015167168884709225 0.01663816886076129
3.758411851567573896e-07 0.0016831803533309566 0.01663816886076129
4.096410734353667643e-07 0.0018679135990207828 0.01663816886076129
4.463638759048810185e-07 0.002072921779595372 0.01663816886076129
4.879741490263684107e-07 0.002300430119772917 0.01663816886076129
5.323956491302392257e-07 0.0025529080682395165 0.01663816886076129
5.827386268114249339e-07 0.002833096101839324 0.01663816886076129
6.379726068192302734e-07 0.0031440354715915 0.01663816886076129
6.968296709323943808e-07 0.0034891012134067737 0.01663816886076129
7.623750208606960276e-07 0.003872038781812557 0.01663816886076129
8.342824040551176139e-07 0.004297004704320844 0.01663816886076129
9.120813198120615167e-07 0.004768611697714469 0.01663816886076129
9.964550491041342343e-07 0.005291978735958442 0.01663816886076129
1.089112838973805471e-06 0.005872786613189483 0.01663816886076129
1.190617586468094264e-06 0.00651733960488242 0.01663816886076129
1.302210685662110946e-06 0.007232633896483534 0.01663816886076129
1.422099389736561550e-06 0.008026433522257174 0.01663816886076129
1.550762236395415370e-06 0.00890735463861044 0.01663816886076129
1.690400482911632759e-06 0.009884959046625586 0.01663816886076129
1.839414406007569166e-06 0.010969857978923836 0.01663816886076129
1.998674789746932232e-06 0.012173827277396614 0.01663816886076129
2.168274659619475997e-06 0.013509935211980273 0.01663816886076129
2.349003967524895698e-06 0.014992684327860457 0.01663816886076129
2.539365119689308619e-06 0.01663816886076129 0.01663816886076129
2.740622704386562386e-06 0.018464249428955443 0.01663816886076129
2.950610801245958750e-06 0.020490746898158472 0.01663816886076129
3.170109598036559451e-06 0.022739657523579287 0.01663816886076129
3.399050402901929644e-06 0.02523539170434766 0.01663816886076129
3.635254712418435749e-06 0.02800503894183631 0.01663816886076129
3.878912705711631411e-06 0.03107866187782014 0.01663816886076129
4.128265604309310269e-06 0.03448962260405758 0.01663816886076129
4.382406808916383651e-06 0.038274944785163134 0.01663816886076129
4.640426099914006558e-06 0.04247571552536898 0.01663816886076129
4.900425103804199151e-06 0.047137531341167244 0.01663816886076129
5.160833773171706501e-06 0.05231099308056263 0.01663816886076129
5.421163849298671777e-06 0.05805225516094899 0.01663816886076129
5.680094894691330028e-06 0.06442363508721373 0.01663816886076129
5.935054663746756645e-06 0.07149428986597581 0.01663816886076129
6.186033153197631449e-06 0.07934096665797492 0.01663816886076129
6.431341913541579784e-06 0.08804883581643465 0.01663816886076129
6.670056626614019149e-06 0.09771241535346502 0.01663816886076129
6.901694685684112530e-06 0.1084365968689611 0.01663816886076129
7.125043832786764162e-06 0.12033778407775893 0.01663816886076129
7.339974387836956193e-06 0.13354515629298988 0.01663816886076129
7.545488470821512591e-06 0.14820207057988585 0.01663816886076129
7.741713805259590957e-06 0.16446761779946645 0.01663816886076129
7.928570209997077661e-06 0.18251834943190443 0.01663816886076129
8.106014906879711106e-06 0.20255019392306664 0.01663816886076129
8.274306816859302086e-06 0.22478058335487253 0.01663816886076129
8.433437773023002158e-06 0.24945081352303167 0.01663816886076129
8.583989702392902602e-06 0.27682866303920667 0.01663816886076129
8.726553910876868315e-06 0.3072112998861759 0.01663816886076129
8.861576195102629198e-06 0.34092850697468147 0.01663816886076129
8.989430750538245196e-06 0.3783462617131929 0.01663816886076129
9.110896077637403668e-06 0.419870708444391 0.01663816886076129
9.226938900594049394e-06 0.4659525668664682 0.01663816886076129
9.338027101719114189e-06 0.517092024289676 0.01663816886076129
9.445226872687852450e-06 0.5738441648302398 0.01663816886076129
9.549364800036257882e-06 0.6368249944718586 0.01663816886076129
9.651351623864873149e-06 0.7067181273927491 0.01663816886076129
9.752304870157553932e-06 0.7842822061337682 0.01663816886076129
9.852937717395365816e-06 0.8703591361485166 0.01663816886076129
9.954495920364245942e-06 0.9658832241158708 0.01663816886076129
1.005798949782131830e-05 1.0718913192051276 0.01663816886076129
1.016488364749200369e-05 1.1895340673703196 0.01663816886076129
1.027637177281415121e-05 1.3200884008314182 0.01663816886076129
1.039386793544358519e-05 1.4649713983072863 0.01663816886076129
1.051921474864200242e-05 1.625755666443795 0.01663816886076129
1.065402409738288053e-05 1.8041864093920719 0.01663816886076129
1.080040684467258886e-05 2.0022003718155843 0.01663816886076129
1.096053839023100966e-05 2.2219468609395236 0.01663816886076129
1.113692164077331714e-05 2.4658110758226037 0.01663816886076129
1.133250915703612383e-05 2.736439997074672 0.01663816886076129
1.155047728618187467e-05 3.0367711180354604 0.01663816886076129
1.179461014571319536e-05 3.370064329271928 0.01663816886076129
1.206921942924888757e-05 3.739937302478798 0.01663816886076129
1.237927854656005405e-05 4.150404757850477 0.01663816886076129
1.273064321842163733e-05 4.605922041145108 0.01663816886076129
1.313007660852645611e-05 5.1114334834401705 0.01663816886076129
1.358551896417077324e-05 5.672426068491977 0.01663816886076129
1.410630041759596314e-05 6.294988990221888 0.01663816886076129
1.470340541691519778e-05 6.985879746785249 0.01663816886076129
1.538978543293820599e-05 7.752597488629465 0.01663816886076129
1.618080907048660965e-05 8.60346441668451 0.01663816886076129
1.709463280241637934e-05 9.547716114208066 0.01663816886076129
1.815285240901997804e-05 10.59560179277617 0.01663816886076129
1.938622398204376869e-05 11.758495540521581 0.01663816886076129
2.083673903171550201e-05 13.049019780144016 0.01663816886076129
2.252796908449723566e-05 14.481182276745331 0.01663816886076129
2.450376242363372007e-05 16.070528182616385 0.01663816886076129
2.681627483038425880e-05 17.834308769319094 0.01663816886076129
2.952767449090390169e-05 19.791668678535572 0.01663816886076129
3.271177933102072989e-05 21.96385372416547 0.01663816886076129
3.645646379615808622e-05 24.37444150122222 0.01663816886076129
4.086602027069973539e-05 27.04959730463137 0.01663816886076129
4.606394393030494825e-05 30.01835813575592 0.01663816886076129
5.219694621915303175e-05 33.31294787934677 0.01663816886076129
5.943780969685275885e-05 36.96912707195032 0.01663816886076129
6.799017260867837233e-05 41.0265810582719 0.01663816886076129
7.809327041061504154e-05 45.52935074866948 0.01663816886076129
9.002696512678684743e-05 50.526310653356795 0.01663816886076129
1.041174340426014001e-04 56.07169938205458 0.01663816886076129
1.207429579347233154e-04 62.22570836730231 0.01663816886076129
1.403399650823016029e-04 69.0551352016233 0.01663816886076129
1.634088389825631693e-04 76.63410868007462 0.01663816886076129
1.905194256215622423e-04 85.04489341802686 0.01663816886076129
2.223155498002591952e-04 94.37878277775391 0.01663816886076129
2.595182864435357519e-04 104.73708979594508 0.01663816886076129
3.029271905428588163e-04 116.23224686798542 0.01663816886076129
3.534187635261659406e-04 128.9890261253308 0.01663816886076129
4.119414261898434858e-04 143.14589375234786 0.01663816886076129
4.795061649632464994e-04 158.85651294280527 0.01663816886076129
5.571718156371376594e-04 176.2914118095948 0.01663816886076129
6.460246338057816550e-04 195.63983435170647 0.01663816886076129
7.471512198193832254e-04 217.11179456945052 0.01663816886076129
8.616049687512879283e-04 240.9403560239527 0.01663816886076129
9.903659614904556079e-04 267.38416158399497 0.01663816886076129
1.134295238512536335e-03 296.73024081888724 0.01663816886076129
1.294084981794709150e-03 329.2971255097155 0.01663816886076129
1.470206604298087425e-03 365.43830709572546 0.01663816886076129
1.662859460136944644e-03 405.54607358408276 0.01663816886076129
1.871923848048578790e-03 450.05576757004974 0.01663816886076129
2.096921794021130818e-03 499.450511585514 0.01663816886076129
2.336989458884985819e-03 554.2664520663108 0.01663816886076129
2.590864658116441566e-03 615.0985788580505 0.01663816886076129
2.856892918405467326e-03 682.6071834272393 0.01663816886076129
3.133052577061646617e-03 757.525025877192 0.01663816886076129
3.417001101327286645e-03 840.6652885618333 0.01663816886076129
3.706139749002185582e-03 932.9304026284696 0.01663816886076129
3.997694724130182453e-03 1035.3218432956637 0.01663816886076129
4.288809981760016363e-03 1148.9510001873086 0.01663816886076129
4.576646097624441703e-03 1275.051240713013 0.01663816886076129
4.858478054887541836e-03 1414.991297434576 0.01663816886076129
5.131785941628968194e-03 1570.2901247293776 0.01663816886076129
5.394331027869586452e-03 1742.6333860096508 0.01663816886076129
5.644212542330383740e-03 1933.891750455232 0.01663816886076129
5.879900984112043129e-03 2146.141197858406 0.01663816886076129
6.100246287406086050e-03 2381.6855519761607 0.01663816886076129
6.304462439142937552e-03 2643.0814869741084 0.01663816886076129
6.492091720210095736e-03 2933.1662783900483 0.01663816886076129
6.662954096615768783e-03 3255.0885998350564 0.01663816886076129
6.817090251235531986e-03 3612.3426997094302 0.01663816886076129
6.954703487753843838e-03 4008.8063288984645 0.01663816886076129
7.076108133516754300e-03 4448.782831127585 0.01663816886076129
7.181686947066271386e-03 4937.047852839004 0.01663816886076129
7.271858637160469319e-03 5478.901179593945 0.01663816886076129
7.347052879581587002e-03 6080.224261649427 0.01663816886076129
7.407690187199987911e-03 6747.5440531107 0.01663816886076129
7.454163485590099142e-03 7488.10385759003 0.01663816886076129
7.486817515632031642e-03 8309.941949353404 0.01663816886076129
7.505927586765624715e-03 9221.97882333434 0.01663816886076129
7.511677904668522844e-03 10234.114021054527 0.01663816886076129
7.504142591476037523e-03 11357.333583431051 0.01663816886076129
7.483272718276567578e-03 12603.829296797274 0.01663816886076129
7.448889177924225037e-03 13987.131026472387 0.01663816886076129
7.400685809895148071e-03 15522.25357427048 0.01663816886076129
7.338242660422761646e-03 17225.859653987874 0.01663816886076129
7.261046217274707941e-03 19116.440753857038 0.01663816886076129
7.168516302739648231e-03 21214.51784910632 0.01663816886076129
7.060036725087023846e-03 23542.864143224204 0.01663816886076129
6.934987300671845156e-03 26126.752255633317 0.01663816886076129
6.792771379266553458e-03 28994.22853882881 0.01663816886076129
6.632839595853379407e-03 32176.417502507353 0.01663816886076129
6.454704346746590986e-03 35707.859649004626 0.01663816886076129
6.257941095146387668e-03 39626.88638701478 0.01663816886076129
6.042181891811418751e-03 43976.036093027215 0.01663816886076129
5.824117579372631651e-03 48802.515836544335 0.01663816886076129
5.791662087796800584e-03 54158.71378079476 0.01663816886076129
6.027181145428583617e-03 60102.76782070388 0.01663816886076129
6.538835150398910126e-03 66699.19663030129 0.01663816886076129
7.355418488771702651e-03 74019.59996915652 0.01663816886076129
8.544496037414762643e-03 82143.43584919439 0.01663816886076129
1.010296220714962216e-02 91158.88299750836 0.01663816886076129
1.214139160065632814e-02 101163.7979766207 0.01663816886076129
1.468879235768531799e-02 112266.77735108159 0.01663816886076129
1.773150741564035598e-02 124588.33642950082 0.01663816886076129
2.125623230324738544e-02 138262.2173764659 0.01663816886076129
2.530255360688285493e-02 153436.84089300132 0.01663816886076129
2.990491781464090296e-02 170276.91722258978 0.01663816886076129
3.509041737718703036e-02 188965.23396912115 0.01663816886076129
4.131826589216237161e-02 209704.64013232305 0.01663816886076129
4.846808630674566409e-02 232720.2478960412 0.01663816886076129
5.627858046723741708e-02 258261.87606826748 0.01663816886076129
6.472777449989955412e-02 286606.7616948256 0.01663816886076129
7.377480158266111476e-02 318062.5692794119 0.01663816886076129
8.335876016077774231e-02 352970.73027306574 0.01663816886076129
9.339800841798150122e-02 391710.1490809261 0.01663816886076129
1.037903640336225730e-01 434701.3158125035 0.01663816886076129
1.144146757185800778e-01 482410.8704165374 0.01663816886076129
1.251324807696408137e-01 535356.6677410719 0.01663816886076129
1.357916303976082484e-01 594113.3984965039 0.01663816886076129
1.462301611468397877e-01 659318.8271333541 0.01663816886076129
1.562804866539098392e-01 731680.7143427207 0.01663816886076129
1.657754395880387255e-01 811984.4993184009 0.01663816886076129
1.745533067331885846e-01 901101.8251665037 0.01663816886076129
1.824629465964034969e-01 1000000.0 0.01663816886076129
2.435042303394385225e-07 0.001 0.018464249428955443
2.642720069468513274e-07 0.0011097524964120721 0.018464249428955443
2.882024763799250695e-07 0.0012315506032928262 0.018464249428955443
3.132312180241258053e-07 0.001366716356462006 0.018464249428955443
3.405221370272652006e-07 0.0015167168884709225 0.018464249428955443
3.724175087602540069e-07 0.0016831803533309566 0.018464249428955443
4.065045543107047044e-07 0.0018679135990207828 0.018464249428955443
4.443395093189479131e-07 0.002072921779595372 0.018464249428955443
4.843695681192807779e-07 0.002300430119772917 0.018464249428955443
5.315167663757953312e-07 0.0025529080682395165 0.018464249428955443
5.816633599377796539e-07 0.002833096101839324 0.018464249428955443
6.365119709442547265e-07 0.0031440354715915 0.018464249428955443
6.965536026458766682e-07 0.0034891012134067737 0.018464249428955443
7.630212519320430244e-07 0.003872038781812557 0.018464249428955443
8.362246052064714097e-07 0.004297004704320844 0.018464249428955443
9.156519717847047952e-07 0.004768611697714469 0.018464249428955443
1.002355250572151074e-06 0.005291978735958442 0.018464249428955443
1.097250067324304868e-06 0.005872786613189483 0.018464249428955443
1.201813755303144941e-06 0.00651733960488242 0.018464249428955443
1.315675257862658468e-06 0.007232633896483534 0.018464249428955443
1.439232941105869039e-06 0.008026433522257174 0.018464249428955443
1.573717815540671084e-06 0.00890735463861044 0.018464249428955443
1.716591618405773556e-06 0.009884959046625586 0.018464249428955443
1.870581838855482851e-06 0.010969857978923836 0.018464249428955443
2.037251752011725753e-06 0.012173827277396614 0.018464249428955443
2.212930768881839897e-06 0.013509935211980273 0.018464249428955443
2.402198368666859364e-06 0.014992684327860457 0.018464249428955443
2.602615233561401116e-06 0.01663816886076129 0.018464249428955443
2.814006624465360714e-06 0.018464249428955443 0.018464249428955443
3.036639152641445352e-06 0.020490746898158472 0.018464249428955443
3.270132850170842505e-06 0.022739657523579287 0.018464249428955443
3.514455200365733253e-06 0.02523539170434766 0.018464249428955443
3.768005446021787197e-06 0.02800503894183631 0.018464249428955443
4.030720901883652422e-06 0.03107866187782014 0.018464249428955443
4.301058320205216385e-06 0.03448962260405758 0.018464249428955443
4.577965530324410385e-06 0.038274944785163134 0.018464249428955443
4.860365050186235588e-06 0.04247571552536898 0.018464249428955443
5.146320026746157017e-06 0.047137531341167244 0.018464249428955443
5.435375530812452451e-06 0.05231099308056263 0.018464249428955443
5.724714816463808952e-06 0.05805225516094899 0.018464249428955443
6.013898924656140566e-06 0.06442363508721373 0.018464249428955443
6.300734321510521969e-06 0.07149428986597581 0.018464249428955443
6.584572613131669679e-06 0.07934096665797492 0.018464249428955443
6.863241803925712900e-06 0.08804883581643465 0.018464249428955443
7.135866071888703581e-06 0.09771241535346502 0.018464249428955443
7.401228040639200323e-06 0.1084365968689611 0.018464249428955443
7.658553791357308586e-06 0.12033778407775893 0.018464249428955443
7.906987601264057523e-06 0.13354515629298988 0.018464249428955443
8.145818022545174491e-06 0.14820207057988585 0.018464249428955443
8.374610617318567517e-06 0.16446761779946645 0.018464249428955443
8.593011776141065800e-06 0.18251834943190443 0.018464249428955443
8.801458804037099609e-06 0.20255019392306664 0.018464249428955443
8.999327925657539754e-06 0.22478058335487253 0.018464249428955443
9.187031773644923518e-06 0.24945081352303167 0.018464249428955443
9.365267948253910962e-06 0.27682866303920667 0.018464249428955443
9.533718243690630947e-06 0.3072112998861759 0.018464249428955443
9.693598056705385714e-06 0.34092850697468147 0.018464249428955443
9.845118434003550484e-06 0.3783462617131929 0.018464249428955443
9.989349169766373568e-06 0.419870708444391 0.018464249428955443
1.012681212052308530e-05 0.4659525668664682 0.018464249428955443
1.025833441817842052e-05 0.517092024289676 0.018464249428955443
1.038491856681066060e-05 0.5738441648302398 0.018464249428955443
1.050775629693635032e-05 0.6368249944718586 0.018464249428955443
1.062775477312571353e-05 0.7067181273927491 0.018464249428955443
1.074596246286159905e-05 0.7842822061337682 0.018464249428955443
1.086337598028838056e-05 0.8703591361485166 0.018464249428955443
1.098122430922905209e-05 0.9658832241158708 0.018464249428955443
1.110094820384820644e-05 1.0718913192051276 0.018464249428955443
1.122389187219256825e-05 1.1895340673703196 0.018464249428955443
1.135152886574867343e-05 1.3200884008314182 0.018464249428955443
1.148562094394417920e-05 1.4649713983072863 0.018464249428955443
1.162795536782462625e-05 1.625755666443795 0.018464249428955443
1.178054456120054128e-05 1.8041864093920719 0.018464249428955443
1.194562374931712839e-05 2.0022003718155843 0.018464249428955443
1.212569463795245438e-05 2.2219468609395236 0.018464249428955443
1.232355303908320792e-05 2.4658110758226037 0.018464249428955443
1.254244590882892895e-05 2.736439997074672 0.018464249428955443
1.278591795862454956e-05 3.0367711180354604 0.018464249428955443
1.305822405514883670e-05 3.370064329271928 0.018464249428955443
1.336412819848337681e-05 3.739937302478798 0.018464249428955443
1.370923499804770582e-05 4.150404757850477 0.018464249428955443
1.409989509620908361e-05 4.605922041145108 0.018464249428955443
1.454372755194949246e-05 5.1114334834401705 0.018464249428955443
1.504951212359211383e-05 5.672426068491977 0.018464249428955443
1.562761403606972667e-05 6.294988990221888 0.018464249428955443
1.629019698915481083e-05 6.985879746785249 0.018464249428955443
1.705165747809355125e-05 7.752597488629465 0.018464249428955443
1.792904399626686591e-05 8.60346441668451 0.018464249428955443
1.894247139335433611e-05 9.547716114208066 0.018464249428955443
2.011585180602143571e-05 10.59560179277617 0.018464249428955443
2.148329159795557398e-05 11.758495540521581 0.018464249428955443
2.309139588946699078e-05 13.049019780144016 0.018464249428955443
2.496630523142239348e-05 14.481182276745331 0.018464249428955443
2.715658450943113022e-05 16.070528182616385 0.018464249428955443
2.972014580220767573e-05 17.834308769319094 0.018464249428955443
3.272578253022508977e-05 19.791668678535572 0.018464249428955443
3.625549654987455947e-05 21.96385372416547 0.018464249428955443
4.040661878671649977e-05 24.37444150122222 0.018464249428955443
4.529481832692587920e-05 27.04959730463137 0.018464249428955443
5.105704285539781515e-05 30.01835813575592 0.018464249428955443
5.785591540959291606e-05 33.31294787934677 0.018464249428955443
6.588305077137750535e-05 36.96912707195032 0.018464249428955443
7.536428398874992082e-05 41.0265810582719 0.018464249428955443
8.656481898173807839e-05 45.52935074866948 0.018464249428955443
9.979505332733040128e-05 50.526310653356795 0.018464249428955443
1.154166508098317063e-04 56.07169938205458 0.018464249428955443
1.338491083359309773e-04 62.22570836730231 0.018464249428955443
1.555763942391138912e-04 69.0551352016233 0.018464249428955443
1.811534519814304780e-04 76.63410868007462 0.018464249428955443
2.112122000688306531e-04 85.04489341802686 0.018464249428955443
2.464666688671053466e-04 94.37878277775391 0.018464249428955443
2.877166110601095568e-04 104.73708979594508 0.018464249428955443
3.358488166271207166e-04 116.23224686798542 0.018464249428955443
3.918354617669320291e-04 128.9890261253308 0.018464249428955443
4.567285818391638667e-04 143.14589375234786 0.018464249428955443
5.316495570302118105e-04 158.85651294280527 0.018464249428955443
6.177730764300487683e-04 176.2914118095948 0.018464249428955443
7.163041878377225538e-04 195.63983435170647 0.018464249428955443
8.284485327196262992e-04 217.11179456945052 0.018464249428955443
9.553749664039741431e-04 240.9403560239527 0.018464249428955443
1.098171158018672149e-03 267.38416158399497 0.018464249428955443
1.257792940093960992e-03 296.73024081888724 0.018464249428955443
1.435008876159305034e-03 329.2971255097155 0.018464249428955443
1.630342827550535596e-03 365.43830709572546 0.018464249428955443
1.844016960856959724e-03 405.54607358408276 0.018464249428955443
2.075899619975745194e-03 450.05576757004974 0.018464249428955443
2.325461667416997991e-03 499.450511585514 0.018464249428955443
2.591745958056736708e-03 554.2664520663108 0.018464249428955443
2.873353514954467020e-03 615.0985788580505 0.018464249428955443
3.168449831559542410e-03 682.6071834272393 0.018464249428955443
3.474793022584188752e-03 757.525025877192 0.018464249428955443
3.789784883047358360e-03 840.6652885618333 0.018464249428955443
4.110542672536653987e-03 932.9304026284696 0.018464249428955443
4.433989133595151594e-03 1035.3218432956637 0.018464249428955443
4.756955375952811628e-03 1148.9510001873086 0.018464249428955443
5.076290431616769031e-03 1275.051240713013 0.018464249428955443
5.388970086026422836e-03 1414.991297434576 0.018464249428955443
5.692197125286191546e-03 1570.2901247293776 0.018464249428955443
5.983486127187847593e-03 1742.6333860096508 0.018464249428955443
6.260726411021528756e-03 1933.891750455232 0.018464249428955443
6.522218911943337451e-03 2146.141197858406 0.018464249428955443
6.766685523959893415e-03 2381.6855519761607 0.018464249428955443
6.993252255479706116e-03 2643.0814869741084 0.018464249428955443
7.201409107923492821e-03 2933.1662783900483 0.018464249428955443
7.390954614892981077e-03 3255.0885998350564 0.018464249428955443
7.561932080222427167e-03 3612.3426997094302 0.018464249428955443
7.714565443093238800e-03 4008.8063288984645 0.018464249428955443
7.849202190601754434e-03 4448.782831127585 0.018464249428955443
7.966265787848149718e-03 4937.047852839004 0.018464249428955443
8.066219707789954591e-03 5478.901179593945 0.018464249428955443
8.149539678279388299e-03 6080.224261649427 0.018464249428955443
8.216691698274210948e-03 6747.5440531107 0.018464249428955443
8.268110860459181727e-03 7488.10385759003 0.018464249428955443
8.304179398322661387e-03 8309.941949353404 0.018464249428955443
8.325202348765098695e-03 9221.97882333434 0.018464249428955443
8.331384444362736549e-03 10234.114021054527 0.018464249428955443
8.322808247623079275e-03 11357.333583431051 0.018464249428955443
8.299420533724569810e-03 12603.829296797274 0.018464249428955443
8.261024037828846450e-03 13987.131026472387 0.018464249428955443
8.207281707752228650e-03 15522.25357427048 0.018464249428955443
8.137731214928355106e-03 17225.859653987874 0.018464249428955443
8.051807423252437673e-03 19116.440753857038 0.018464249428955443
7.948872728052468195e-03 21214.51784910632 0.018464249428955443
7.828251718260861858e-03 23542.864143224204 0.018464249428955443
7.689265306921492377e-03 26126.752255633317 0.018464249428955443
7.531263813512027554e-03 28994.22853882881 0.018464249428955443
7.353652621529148913e-03 32176.417502507353 0.018464249428955443
7.155907280784933044e-03 35707.859649004626 0.018464249428955443
6.937579153111684931e-03 39626.88638701478 0.018464249428955443
6.698285179620040199e-03 43976.036093027215 0.018464249428955443
6.453168057946035568e-03 48802.515836544335 0.018464249428955443
6.408568379828560001e-03 54158.71378079476 0.018464249428955443
6.659570308381805408e-03 60102.76782070388 0.018464249428955443
7.209735916191844715e-03 66699.19663030129 0.018464249428955443
8.098215794907243081e-03 74019.59996915652 0.018464249428955443
9.387299964092449961e-03 82143.43584919439 0.018464249428955443
1.108092695245827333e-02 91158.88299750836 0.018464249428955443
1.329795132017494615e-02 101163.7979766207 0.018464249428955443
1.606367974904367862e-02 112266.77735108159 0.018464249428955443
1.937022293350423863e-02 124588.33642950082 0.018464249428955443
2.319380234228471047e-02 138262.2173764659 0.018464249428955443
2.757473945849258853e-02 153436.84089300132 0.018464249428955443
3.254724173566078682e-02 170276.91722258978 0.018464249428955443
3.813693798307043331e-02 188965.23396912115 0.018464249428955443
4.477153406319527712e-02 209704.64013232305 0.018464249428955443
5.244429988743649906e-02 232720.2478960412 0.018464249428955443
6.080048828934864896e-02 258261.87606826748 0.018464249428955443
6.980998737838334245e-02 286606.7616948256 0.018464249428955443
7.942200076898071892e-02 318062.5692794119 0.018464249428955443
8.956404939458491310e-02 352970.73027306574 0.018464249428955443
1.001415859374005374e-01 391710.1490809261 0.018464249428955443
1.110386215716655800e-01 434701.3158125035 0.018464249428955443
1.221196491505906756e-01 482410.8704165374 0.018464249428955443
1.332320362603490183e-01 535356.6677410719 0.018464249428955443
1.442101195576296624e-01 594113.3984965039 0.018464249428955443
1.548798224846754390e-01 659318.8271333541 0.018464249428955443
1.650637201621753536e-01 731680.7143427207 0.018464249428955443
1.745871008363571730e-01 811984.4993184009 0.018464249428955443
1.832836526938885491e-01 901101.8251665037 0.018464249428955443
1.910017776556903746e-01 1000000.0 0.018464249428955443
2.385277604209510554e-07 0.001 0.020490746898158472
2.598567040348761651e-07 0.0011097524964120721 0.020490746898158472
2.831128095827289925e-07 0.0012315506032928262 0.020490746898158472
3.087408755470349951e-07 0.001366716356462006 0.020490746898158472
3.375619753013807588e-07 0.0015167168884709225 0.020490746898158472
3.684563153548566498e-07 0.0016831803533309566 0.020490746898158472
4.023613269097927453e-07 0.0018679135990207828 0.020490746898158472
4.400189735674174442e-07 0.002072921779595372 0.020490746898158472
4.823699404787910296e-07 0.002300430119772917 0.020490746898158472
5.292437702842841727e-07 0.0025529080682395165 0.020490746898158472
5.795763902773131207e-07 0.002833096101839324 0.020490746898158472
6.353812994325755072e-07 0.0031440354715915 0.020490746898158472
6.966935292925868490e-07 0.0034891012134067737 0.020490746898158472
7.633884272904754638e-07 0.003872038781812557 0.020490746898158472
8.384766636066711950e-07 0.004297004704320844 0.020490746898158472
9.181074216620599788e-07 0.004768611697714469 0.020490746898158472
1.007000271751007874e-06 0.005291978735958442 0.020490746898158472
1.105613778288916008e-06 0.005872786613189483 0.020490746898158472
1.212370515577043854e-06 0.00651733960488242 0.020490746898158472
1.329487824671537485e-06 0.007232633896483534 0.020490746898158472
1.456133838767795611e-06 0.008026433522257174 0.020490746898158472
1.592573499614620354e-06 0.00890735463861044 0.020490746898158472
1.741115147409016475e-06 0.009884959046625586 0.020490746898158472
1.900108361530491622e-06 0.010969857978923836 0.020490746898158472
2.072405164933333687e-06 0.012173827277396614 0.020490746898158472
2.255948488377734338e-06 0.013509935211980273 0.020490746898158472
2.453262987699079130e-06 0.014992684327860457 0.020490746898158472
2.661698136769331524e-06 0.01663816886076129 0.020490746898158472
2.884446318550795411e-06 0.018464249428955443 0.020490746898158472
3.119739351659331383e-06 0.020490746898158472 0.020490746898158472
3.366750420698818100e-06 0.022739657523579287 0.020490746898158472
3.626195016174432703e-06 0.02523539170434766 0.020490746898158472
3.897227240672583400e-06 0.02800503894183631 0.020490746898158472
4.179038959025241271e-06 0.03107866187782014 0.020490746898158472
4.470088732014535065e-06 0.03448962260405758 0.020490746898158472
4.770339788456356580e-06 0.038274944785163134 0.020490746898158472
5.078171128201685551e-06 0.04247571552536898 0.020490746898158472
5.391344684841271686e-06 0.047137531341167244 0.020490746898158472
5.708670564569398019e-06 0.05231099308056263 0.020490746898158472
6.029323021790926749e-06 0.05805225516094899 0.020490746898158472
6.351240196220834172e-06 0.06442363508721373 0.020490746898158472
6.671895937316311325e-06 0.07149428986597581 0.020490746898158472
6.990613727688174420e-06 0.07934096665797492 0.020490746898158472
7.305860009170508468e-06 0.08804883581643465 0.020490746898158472
7.615239673991411170e-06 0.09771241535346502 0.020490746898158472
7.918156427972640595e-06 0.1084365968689611 0.020490746898158472
8.213166408421528167e-06 0.12033778407775893 0.020490746898158472
8.498958527920200793e-06 0.13354515629298988 0.020490746898158472
8.775217500712972853e-06 0.14820207057988585 0.020490746898158472
9.040763503562910324e-06 0.16446761779946645 0.020490746898158472
9.295530293069282921e-06 0.18251834943190443 0.020490746898158472
9.538976863629016929e-06 0.20255019392306664 0.020490746898158472
9.771075175711703106e-06 0.22478058335487253 0.020490746898158472
9.991967788646061510e-06 0.24945081352303167 0.020490746898158472
1.020172334683476438e-05 0.27682866303920667 0.020490746898158472
1.040088389081652666e-05 0.3072112998861759 0.020490746898158472
1.058979544988907938e-05 0.34092850697468147 0.020490746898158472
1.076925159823082191e-05 0.3783462617131929 0.020490746898158472
1.093984586420105279e-05 0.419870708444391 0.020490746898158472
1.110251498177900522e-05 0.4659525668664682 0.020490746898158472
1.125815638793495870e-05 0.517092024289676 0.020490746898158472
1.140792787905662213e-05 0.5738441648302398 0.020490746898158472
1.155290440169833307e-05 0.6368249944718586 0.020490746898158472
1.169391832090879047e-05 0.7067181273927491 0.020490746898158472
1.183240708039252169e-05 0.7842822061337682 0.020490746898158472
1.196941681767361781e-05 0.8703591361485166 0.020490746898158472
1.210646994376050172e-05 0.9658832241158708 0.020490746898158472
1.224507150798431831e-05 1.0718913192051276 0.020490746898158472
1.238674119628035125e-05 1.1895340673703196 0.020490746898158472
1.253324965827717549e-05 1.3200884008314182 0.020490746898158472
1.268638962119518237e-05 1.4649713983072863 0.020490746898158472
1.284835060967071242e-05 1.625755666443795 0.020490746898158472
1.302123750555789226e-05 1.8041864093920719 0.020490746898158472
1.320764919658853514e-05 2.0022003718155843 0.020490746898158472
1.341033269787202093e-05 2.2219468609395236 0.020490746898158472
1.363244859382476668e-05 2.4658110758226037 0.020490746898158472
1.387756082103973345e-05 2.736439997074672 0.020490746898158472
1.414976864057632396e-05 3.0367711180354604 0.020490746898158472
1.445364081008534069e-05 3.370064329271928 0.020490746898158472
1.479452975008879627e-05 3.739937302478798 0.020490746898158472
1.517862645713745267e-05 4.150404757850477 0.020490746898158472
1.561312528982317479e-05 4.605922041145108 0.020490746898158472
1.610632083286782552e-05 5.1114334834401705 0.020490746898158472
1.666805572068408246e-05 5.672426068491977 0.020490746898158472
1.730979065909128215e-05 6.294988990221888 0.020490746898158472
1.804505867916030687e-05 6.985879746785249 0.020490746898158472
1.888979228875423111e-05 7.752597488629465 0.020490746898158472
1.986287988694150603e-05 8.60346441668451 0.020490746898158472
2.098665675450012700e-05 9.547716114208066 0.020490746898158472
2.228768209616785941e-05 10.59560179277617 0.020490746898158472
2.380356611122697331e-05 11.758495540521581 0.020490746898158472
2.558619449502888972e-05 13.049019780144016 0.020490746898158472
2.766446582179909384e-05 14.481182276745331 0.020490746898158472
3.009225915558561828e-05 16.070528182616385 0.020490746898158472
3.293373691383498459e-05 17.834308769319094 0.020490746898158472
3.626521979511531464e-05 19.791668678535572 0.020490746898158472
4.017754678502499094e-05 21.96385372416547 0.020490746898158472
4.477867661118157627e-05 24.37444150122222 0.020490746898158472
5.019682780750536950e-05 27.04959730463137 0.020490746898158472
5.658386521862197150e-05 30.01835813575592 0.020490746898158472
6.412005896965710880e-05 33.31294787934677 0.020490746898158472
7.301784048184329810e-05 36.96912707195032 0.020490746898158472
8.352760767874108246e-05 41.0265810582719 0.020490746898158472
9.594343853540121579e-05 45.52935074866948 0.020490746898158472
1.106094756781955880e-04 50.526310653356795 0.020490746898158472
1.279267456073998718e-04 56.07169938205458 0.020490746898158472
1.483603892601814570e-04 62.22570836730231 0.020490746898158472
1.724470587373724936e-04 69.0551352016233 0.020490746898158472
2.008021099650060743e-04 76.63410868007462 0.020490746898158472
2.341263267420195366e-04 85.04489341802686 0.020490746898158472
2.732115478608354575e-04 94.37878277775391 0.020490746898158472
3.189446691244628021e-04 104.73708979594508 0.020490746898158472
3.723091904062998604e-04 116.23224686798542 0.020490746898158472
4.343833633437390392e-04 128.9890261253308 0.020490746898158472
5.063340127389555009e-04 143.14589375234786 0.020490746898158472
5.894050625865706770e-04 158.85651294280527 0.020490746898158472
6.848995158188970252e-04 176.2914118095948 0.020490746898158472
7.941542649421686135e-04 195.63983435170647 0.020490746898158472
9.185069397804639839e-04 217.11179456945052 0.020490746898158472
1.059254545774070610e-03 240.9403560239527 0.020490746898158472
1.217604169629558182e-03 267.38416158399497 0.020490746898158472
1.394616785373796594e-03 296.73024081888724 0.020490746898158472
1.591145981699017406e-03 329.2971255097155 0.020490746898158472
1.807773848508876374e-03 365.43830709572546 0.020490746898158472
2.044748160322804823e-03 405.54607358408276 0.020490746898158472
2.301924144799252780e-03 450.05576757004974 0.020490746898158472
2.578716334074226610e-03 499.450511585514 0.020490746898158472
2.874064398545931459e-03 554.2664520663108 0.020490746898158472
3.186417774236676922e-03 615.0985788580505 0.020490746898158472
3.513742623116180869e-03 682.6071834272393 0.020490746898158472
3.853553050076085219e-03 757.525025877192 0.020490746898158472
4.202967444268175361e-03 840.6652885618333 0.020490746898158472
4.558788199234797313e-03 932.9304026284696 0.020490746898158472
4.917601498126054037e-03 1035.3218432956637 0.020490746898158472
5.275891381348185236e-03 1148.9510001873086 0.020490746898158472
5.630161242571734247e-03 1275.051240713013 0.020490746898158472
5.977054708948549913e-03 1414.991297434576 0.020490746898158472
6.313466740125206131e-03 1570.2901247293776 0.020490746898158472
6.636637913915373853e-03 1742.6333860096508 0.020490746898158472
6.944224156772753342e-03 1933.891750455232 0.020490746898158472
7.234338008048470624e-03 2146.141197858406 0.020490746898158472
7.505559028992161291e-03 2381.6855519761607 0.020490746898158472
7.756914860462647485e-03 2643.0814869741084 0.020490746898158472
7.987837152214530279e-03 2933.1662783900483 0.020490746898158472
8.198100217591378774e-03 3255.0885998350564 0.020490746898158472
8.387749864558894861e-03 3612.3426997094302 0.020490746898158472
8.557032690885436541e-03 4008.8063288984645 0.020490746898158472
8.706332503388874641e-03 4448.782831127585 0.020490746898158472
8.836117697083723313e-03 4937.047852839004 0.020490746898158472
8.946901082614687820e-03 5478.901179593945 0.020490746898158472
9.039209507900420812e-03 6080.224261649427 0.020490746898158472
9.113558926334884569e-03 6747.5440531107 0.020490746898158472
9.170431379260417931e-03 7488.10385759003 0.020490746898158472
9.210250431771040483e-03 8309.941949353404 0.020490746898158472
9.233354145602255120e-03 9221.97882333434 0.020490746898158472
9.239969772856862495e-03 10234.114021054527 0.020490746898158472
9.230189699840634851e-03 11357.333583431051 0.020490746898158472
9.203955943740439738e-03 12603.829296797274 0.020490746898158472
9.161051461823423170e-03 13987.131026472387 0.020490746898158472
9.101105863594631529e-03 15522.25357427048 0.020490746898158472
9.023610258419342833e-03 17225.859653987874 0.020490746898158472
8.927943531564137142e-03 19116.440753857038 0.020490746898158472
8.813405644244194301e-03 21214.51784910632 0.020490746898158472
8.679256917636777105e-03 23542.864143224204 0.020490746898158472
8.524756051285208372e-03 26126.752255633317 0.020490746898158472
8.349196925120485127e-03 28994.22853882881 0.020490746898158472
8.151936613376169552e-03 32176.417502507353 0.020490746898158472
7.932416238692074212e-03 35707.859649004626 0.020490746898158472
7.690162665720080143e-03 39626.88638701478 0.020490746898158472
7.424781169574469139e-03 43976.036093027215 0.020490746898158472
7.148974254142606913e-03 48802.515836544335 0.020490746898158472
7.089651567636374302e-03 54158.71378079476 0.020490746898158472
7.355027424957095647e-03 60102.76782070388 0.020490746898158472
7.944180863132314224e-03 66699.19663030129 0.020490746898158472
8.908722374486739357e-03 74019.59996915652 0.020490746898158472
1.030239601058751363e-02 82143.43584919439 0.020490746898158472
1.213858196133805675e-02 91158.88299750836 0.020490746898158472
1.454454997743545586e-02 101163.7979766207 0.020490746898158472
1.754197851254989116e-02 112266.77735108159 0.020490746898158472
2.112541928482319226e-02 124588.33642950082 0.020490746898158472
2.526328037667796220e-02 138262.2173764659 0.020490746898158472
2.999427400903064561e-02 153436.84089300132 0.020490746898158472
3.535169475543345485e-02 170276.91722258978 0.020490746898158472
4.135892917321230822e-02 188965.23396912115 0.020490746898158472
4.839343844326129962e-02 209704.64013232305 0.020490746898158472
5.659933299927397826e-02 232720.2478960412 0.020490746898158472
6.550629925712062041e-02 258261.87606826748 0.020490746898158472
7.507471981365249070e-02 286606.7616948256 0.020490746898158472
8.524248147210160276e-02 318062.5692794119 0.020490746898158472
9.592435423743145284e-02 352970.73027306574 0.020490746898158472
1.070117809384132507e-01 391710.1490809261 0.020490746898158472
1.183741681563104942e-01 434701.3158125035 0.020490746898158472
1.298610990402231935e-01 482410.8704165374 0.020490746898158472
1.413057694761094829e-01 535356.6677410719 0.020490746898158472
1.525294689924227010e-01 594113.3984965039 0.020490746898158472
1.633469019910400166e-01 659318.8271333541 0.020490746898158472
1.735721844646687384e-01 731680.7143427207 0.020490746898158472
1.830253613962316839e-01 811984.4993184009 0.020490746898158472
1.915381500352142108e-01 901101.8251665037 0.020490746898158472
1.989607820782674785e-01 1000000.0 0.020490746898158472
2.351664690569246741e-07 0.001 0.022739657523579287
2.563171324183244071e-07 0.0011097524964120721 0.022739657523579287
2.796571155429365463e-07 0.0012315506032928262 0.022739657523579287
3.050608409635837640e-07 0.001366716356462006 0.022739657523579287
3.339817835172680782e-07 0.0015167168884709225 0.022739657523579287
3.651913880815051718e-07 0.0016831803533309566 0.022739657523579287
4.006332392910292495e-07 0.0018679135990207828 0.022739657523579287
4.370886905158075600e-07 0.002072921779595372 0.022739657523579287
4.799011508257526128e-07 0.002300430119772917 0.022739657523579287
5.262898409496022166e-07 0.0025529080682395165 0.022739657523579287
5.783971962987211348e-07 0.002833096101839324 0.022739657523579287
6.351078326067733201e-07 0.0031440354715915 0.022739657523579287
6.962310725764506602e-07 0.0034891012134067737 0.022739657523579287
7.647377701671498435e-07 0.003872038781812557 0.022739657523579287
8.391268948319650580e-07 0.004297004704320844 0.022739657523579287
9.216410215358990423e-07 0.004768611697714469 0.022739657523579287
1.013703427403676390e-06 0.005291978735958442 0.022739657523579287
1.113666737703428637e-06 0.005872786613189483 0.022739657523579287
1.222560873674249026e-06 0.00651733960488242 0.022739657523579287
1.341249979001262608e-06 0.007232633896483534 0.022739657523579287
1.470661424151599832e-06 0.008026433522257174 0.022739657523579287
1.611839481656557614e-06 0.00890735463861044 0.022739657523579287
1.763984808304719594e-06 0.009884959046625586 0.022739657523579287
1.928371823580580943e-06 0.010969857978923836 0.022739657523579287
2.105479599101750474e-06 0.012173827277396614 0.022739657523579287
2.295575249354155053e-06 0.013509935211980273 0.022739657523579287
2.500230893731874529e-06 0.014992684327860457 0.022739657523579287
2.718714960257993494e-06 0.01663816886076129 0.022739657523579287
2.950764282078408155e-06 0.018464249428955443 0.022739657523579287
3.198264003468958430e-06 0.020490746898158472 0.022739657523579287
3.458686815483093115e-06 0.022739657523579287 0.022739657523579287
3.733196507098911246e-06 0.02523539170434766 0.022739657523579287
4.021511180710259846e-06 0.02800503894183631 0.022739657523579287
4.322343253696233328e-06 0.03107866187782014 0.022739657523579287
4.634935320448136851e-06 0.03448962260405758 0.022739657523579287
4.958380621472962594e-06 0.038274944785163134 0.022739657523579287
5.291657032665898841e-06 0.04247571552536898 0.022739657523579287
5.632957645545048434e-06 0.047137531341167244 0.022739657523579287
5.980924639551896073e-06 0.05231099308056263 0.022739657523579287
6.333409669533315266e-06 0.05805225516094899 0.022739657523579287
6.689410445095250916e-06 0.06442363508721373 0.022739657523579287
7.046133845971451105e-06 0.07149428986597581 0.022739657523579287
7.402779968388669381e-06 0.07934096665797492 0.022739657523579287
7.756596031042473714e-06 0.08804883581643465 0.022739657523579287
8.106355412496116987e-06 0.09771241535346502 0.022739657523579287
8.450309166188154619e-06 0.1084365968689611 0.022739657523579287
8.786760277520467964e-06 0.12033778407775893 0.022739657523579287
9.114477475998038029e-06 0.13354515629298988 0.022739657523579287
9.432421866912189275e-06 0.14820207057988585 0.022739657523579287
9.739453205114461325e-06 0.16446761779946645 0.022739657523579287
1.003521018670355527e-05 0.18251834943190443 0.022739657523579287
1.031861394450222654e-05 0.20255019392306664 0.022739657523579287
1.058995275796030654e-05 0.22478058335487253 0.022739657523579287
1.084871169925667912e-05 0.24945081352303167 0.022739657523579287
1.109515191852648980e-05 0.27682866303920667 0.022739657523579287
1.132958383414217568e-05 0.3072112998861759 0.022739657523579287
1.155256973342325087e-05 0.34092850697468147 0.022739657523579287
1.176436538810926448e-05 0.3783462617131929 0.022739657523579287
1.196612973725334190e-05 0.419870708444391 0.022739657523579287
1.215835478384295058e-05 0.4659525668664682 0.022739657523579287
1.234256955980397446e-05 0.517092024289676 0.022739657523579287
1.251963659585806241e-05 0.5738441648302398 0.022739657523579287
1.269035225998022402e-05 0.6368249944718586 0.022739657523579287
1.285618652929629338e-05 0.7067181273927491 0.022739657523579287
1.301844203000183801e-05 0.7842822061337682 0.022739657523579287
1.317860835136442643e-05 0.8703591361485166 0.022739657523579287
1.333819146768733178e-05 0.9658832241158708 0.022739657523579287
1.349882094022325288e-05 1.0718913192051276 0.022739657523579287
1.366235550416517587e-05 1.1895340673703196 0.022739657523579287
1.383068748903267199e-05 1.3200884008314182 0.022739657523579287
1.400594582798014113e-05 1.4649713983072863 0.022739657523579287
1.419035504951336423e-05 1.625755666443795 0.022739657523579287
1.438660206401834960e-05 1.8041864093920719 0.022739657523579287
1.459734065081354450e-05 2.0022003718155843 0.022739657523579287
1.482573530039042282e-05 2.2219468609395236 0.022739657523579287
1.507535055106585892e-05 2.4658110758226037 0.022739657523579287
1.535007895277938010e-05 2.736439997074672 0.022739657523579287
1.565448081968908987e-05 3.0367711180354604 0.022739657523579287
1.599375843594340007e-05 3.370064329271928 0.022739657523579287
1.637377154216897052e-05 3.739937302478798 0.022739657523579287
1.680145535535754016e-05 4.150404757850477 0.022739657523579287
1.728471611072921667e-05 4.605922041145108 0.022739657523579287
1.783286446475651035e-05 5.1114334834401705 0.022739657523579287
1.845677256908984220e-05 5.672426068491977 0.022739657523579287
1.916916363380304981e-05 6.294988990221888 0.022739657523579287
1.998505414263299299e-05 6.985879746785249 0.022739657523579287
2.092209961108812313e-05 7.752597488629465 0.022739657523579287
2.200129439265655190e-05 8.60346441668451 0.022739657523579287
2.324736634931928164e-05 9.547716114208066 0.022739657523579287
2.468972112864184737e-05 10.59560179277617 0.022739657523579287
2.636999529325448821e-05 11.758495540521581 0.022739657523579287
2.834584778192181340e-05 13.049019780144016 0.022739657523579287
3.064925696978099557e-05 14.481182276745331 0.022739657523579287
3.333997447861988166e-05 16.070528182616385 0.022739657523579287
3.648907745474285120e-05 17.834308769319094 0.022739657523579287
4.018122440837537998e-05 19.791668678535572 0.022739657523579287
4.451708708598320097e-05 21.96385372416547 0.022739657523579287
4.961633656884248536e-05 24.37444150122222 0.022739657523579287
5.562110163114822802e-05 27.04959730463137 0.022739657523579287
6.269977237301365444e-05 30.01835813575592 0.022739657523579287
7.105215752941955920e-05 33.31294787934677 0.022739657523579287
8.091379439123398936e-05 36.96912707195032 0.022739657523579287
9.256224550942565457e-05 41.0265810582719 0.022739657523579287
1.063235510929292033e-04 45.52935074866948 0.022739657523579287
1.225792584858670354e-04 50.526310653356795 0.022739657523579287
1.417739793136706160e-04 56.07169938205458 0.022739657523579287
1.644234438283647879e-04 62.22570836730231 0.022739657523579287
1.911226748555663174e-04 69.0551352016233 0.022739657523579287
2.225539686678099538e-04 76.63410868007462 0.022739657523579287
2.594943672152247327e-04 85.04489341802686 0.022739657523579287
3.028219400861782208e-04 94.37878277775391 0.022739657523579287
3.535201682314072832e-04 104.73708979594508 0.022739657523579287
4.126797480093663041e-04 116.23224686798542 0.022739657523579287
4.814964605619721175e-04 128.9890261253308 0.022739657523579287
5.612644316462070708e-04 143.14589375234786 0.022739657523579287
6.533633568716509495e-04 158.85651294280527 0.022739657523579287
7.592385822728855852e-04 176.2914118095948 0.022739657523579287
8.803732013907775850e-04 195.63983435170647 0.022739657523579287
1.018251235062133135e-03 217.11179456945052 0.022739657523579287
1.174311822554879609e-03 240.9403560239527 0.022739657523579287
1.349894619150350918e-03 267.38416158399497 0.022739657523579287
1.546177399180092551e-03 296.73024081888724 0.022739657523579287
1.764108110097799709e-03 329.2971255097155 0.022739657523579287
2.004333780797159636e-03 365.43830709572546 0.022739657523579287
2.267130720675353608e-03 405.54607358408276 0.022739657523579287
2.552340125321679847e-03 450.05576757004974 0.022739657523579287
2.859314238795099532e-03 499.450511585514 0.022739657523579287
3.186878666805770949e-03 554.2664520663108 0.022739657523579287
3.533315136066948487e-03 615.0985788580505 0.022739657523579287
3.896369056344638811e-03 682.6071834272393 0.022739657523579287
4.273284147199309622e-03 757.525025877192 0.022739657523579287
4.660864720130189660e-03 840.6652885618333 0.022739657523579287
5.055564126594702841e-03 932.9304026284696 0.022739657523579287
5.453595279207714558e-03 1035.3218432956637 0.022739657523579287
5.851057236983261793e-03 1148.9510001873086 0.022739657523579287
6.244069923093503206e-03 1275.051240713013 0.022739657523579287
6.628908248093897185e-03 1414.991297434576 0.022739657523579287
7.002125381845118561e-03 1570.2901247293776 0.022739657523579287
7.360657531993272835e-03 1742.6333860096508 0.022739657523579287
7.701901334288841112e-03 1933.891750455232 0.022739657523579287
8.023759700255714625e-03 2146.141197858406 0.022739657523579287
8.324653666543231634e-03 2381.6855519761607 0.022739657523579287
8.603501317628036230e-03 2643.0814869741084 0.022739657523579287
8.859669131187573529e-03 2933.1662783900483 0.022739657523579287
9.092903691540633188e-03 3255.0885998350564 0.022739657523579287
9.303253345282324477e-03 3612.3426997094302 0.022739657523579287
9.490989369294952280e-03 4008.8063288984645 0.022739657523579287
9.656535423212169247e-03 4448.782831127585 0.022739657523579287
9.800409347600781002e-03 4937.047852839004 0.022739657523579287
9.923178570142484820e-03 5478.901179593945 0.022739657523579287
1.002542613573774964e-02 6080.224261649427 0.022739657523579287
1.010772332113254839e-02 6747.5440531107 0.022739657523579287
1.017060420637307984e-02 7488.10385759003 0.022739657523579287
1.021453762106010708e-02 8309.941949353404 0.022739657523579287
1.023989867726336420e-02 9221.97882333434 0.022739657523579287
1.024693963027032730e-02 10234.114021054527 0.022739657523579287
1.023576360101232513e-02 11357.333583431051 0.022739657523579287
1.020630764041154624e-02 12603.829296797274 0.022739657523579287
1.015833393754665172e-02 13987.131026472387 0.022739657523579287
1.009143492818787360e-02 15522.25357427048 0.022739657523579287
1.000505151763563666e-02 17225.859653987874 0.022739657523579287
9.898501664398460381e-03 19116.440753857038 0.022739657523579287
9.771018128423252305e-03 21214.51784910632 0.022739657523579287
9.621791704033431578e-03 23542.864143224204 0.022739657523579287
9.450015155937224048e-03 26126.752255633317 0.022739657523579287
9.254922049211059334e-03 28994.22853882881 0.022739657523579287
9.035821401052307120e-03 32176.417502507353 0.022739657523579287
8.792118641038454765e-03 35707.859649004626 0.022739657523579287
8.523320169409882852e-03 39626.88638701478 0.022739657523579287
8.229027326233597298e-03 43976.036093027215 0.022739657523579287
7.918353610425711217e-03 48802.515836544335 0.022739657523579287
7.842628429621313277e-03 54158.71378079476 0.022739657523579287
8.119146221939649646e-03 60102.76782070388 0.022739657523579287
8.747060894018811317e-03 66699.19663030129 0.022739657523579287
9.791550050865191826e-03 74019.59996915652 0.022739657523579287
1.129364813525372477e-02 82143.43584919439 0.022739657523579287
1.327917224540362505e-02 91158.88299750836 0.022739657523579287
1.588610728634923946e-02 101163.7979766207 0.022739657523579287
1.912579008296976663e-02 112266.77735108159 0.022739657523579287
2.299778006681957310e-02 124588.33642950082 0.022739657523579287
2.746398920884374553e-02 138262.2173764659 0.022739657523579287
3.255851331007154209e-02 153436.84089300132 0.022739657523579287
3.831296950059878692e-02 170276.91722258978 0.022739657523579287
4.474757884186014029e-02 188965.23396912115 0.022739657523579287
5.216631273335992774e-02 209704.64013232305 0.022739657523579287
6.090971021434824634e-02 232720.2478960412 0.022739657523579287
7.036542296530007290e-02 258261.87606826748 0.022739657523579287
8.048290660456496048e-02 286606.7616948256 0.022739657523579287
9.118748228286395474e-02 318062.5692794119 0.022739657523579287
1.023799455231952926e-01 352970.73027306574 0.022739657523579287
1.139368274081417332e-01 391710.1490809261 0.022739657523579287
1.257122840311555023e-01 434701.3158125035 0.022739657523579287
1.375409414472156255e-01 482410.8704165374 0.022739657523579287
1.492421512567491670e-01 535356.6677410719 0.022739657523579287
1.606250027117094026e-01 594113.3984965039 0.022739657523579287
1.714946936244162168e-01 659318.8271333541 0.022739657523579287
1.816589153863611972e-01 731680.7143427207 0.022739657523579287
1.909345438481797608e-01 811984.4993184009 0.022739657523579287
1.991550237517185074e-01 901101.8251665037 0.022739657523579287
2.061749201605163062e-01 1000000.0 0.022739657523579287
2.319417376070110198e-07 0.001 0.02523539170434766
2.529282085917406979e-07 0.0011097524964120721 0.02523539170434766
[truncated: 2,112,472 more chars]
