# Supplementary material for: Magnetosensitivity of tightly bound radical pairs in cryptochrome is enabled by the quantum Zeno effect
Source: Nat Commun. 2024 Dec 30;15:10823. doi: 10.1038/s41467-024-55124-x (PMC11686217; doi:10.1038/s41467-024-55124-x)
Supplement: Supplementary file 6 — Source Data [file 41467_2024_55124_MOESM6_ESM.zip › Source_Data/figure_4_3.txt]

# \% sensitivity  kS/microsecond kT/microsecond
2.834311438022958818e+00 0.001 0.001
2.882911340084853613e+00 0.0011097524964120721 0.001
2.932306226441315999e+00 0.0012315506032928262 0.001
2.982921971060072064e+00 0.001366716356462006 0.001
3.035210975939532041e+00 0.0015167168884709225 0.001
3.089654639443571327e+00 0.0016831803533309566 0.001
3.146765637230039214e+00 0.0018679135990207828 0.001
3.207090417775172675e+00 0.002072921779595372 0.001
3.271213029274493422e+00 0.002300430119772917 0.001
3.339758212167098339e+00 0.0025529080682395165 0.001
3.413395971260459127e+00 0.002833096101839324 0.001
3.492845437450118773e+00 0.0031440354715915 0.001
3.578879632307890635e+00 0.0034891012134067737 0.001
3.672330336930757611e+00 0.003872038781812557 0.001
3.774092580759931259e+00 0.004297004704320844 0.001
3.885129975383190715e+00 0.004768611697714469 0.001
4.006479078843701913e+00 0.005291978735958442 0.001
4.139254175061511276e+00 0.005872786613189483 0.001
4.284651408126615380e+00 0.00651733960488242 0.001
4.443952107673032614e+00 0.007232633896483534 0.001
4.618525740973287164e+00 0.008026433522257174 0.001
4.809831348563561093e+00 0.00890735463861044 0.001
5.019417693473193331e+00 0.009884959046625586 0.001
5.248921728507722761e+00 0.010969857978923836 0.001
5.500064445769867305e+00 0.012173827277396614 0.001
5.774644387298035753e+00 0.013509935211980273 0.001
6.074527857946995901e+00 0.014992684327860457 0.001
6.401635096414234560e+00 0.01663816886076129 0.001
6.757922683551139897e+00 0.018464249428955443 0.001
7.145360232557730562e+00 0.020490746898158472 0.001
7.565902559010536876e+00 0.022739657523579287 0.001
8.021455502397442316e+00 0.02523539170434766 0.001
8.513835574597910849e+00 0.02800503894183631 0.001
9.044723601935100277e+00 0.03107866187782014 0.001
9.615611996703851361e+00 0.03448962260405758 0.001
1.022774636471267584e+01 0.038274944785163134 0.001
1.088206219957895371e+01 0.04247571552536898 0.001
1.157911821086173454e+01 0.047137531341167244 0.001
1.231902721374320997e+01 0.05231099308056263 0.001
1.310138842036976214e+01 0.05805225516094899 0.001
1.392522195124953832e+01 0.06442363508721373 0.001
1.478891058974490313e+01 0.07149428986597581 0.001
1.569015144416203000e+01 0.07934096665797492 0.001
1.662592098029674403e+01 0.08804883581643465 0.001
1.759245837371821608e+01 0.09771241535346502 0.001
1.861347054807889023e+01 0.1084365968689611 0.001
1.973106256998731212e+01 0.12033778407775893 0.001
2.088502473628464529e+01 0.13354515629298988 0.001
2.207135340229819320e+01 0.14820207057988585 0.001
2.328554869558556462e+01 0.16446761779946645 0.001
2.452267038553437928e+01 0.18251834943190443 0.001
2.577740554777577131e+01 0.20255019392306664 0.001
2.704414490967104712e+01 0.22478058335487253 0.001
2.831706537519204048e+01 0.24945081352303167 0.001
2.959021551093030311e+01 0.27682866303920667 0.001
3.085760099205167961e+01 0.3072112998861759 0.001
3.211326723117989701e+01 0.34092850697468147 0.001
3.335137619826193855e+01 0.3783462617131929 0.001
3.456627578449443661e+01 0.419870708444391 0.001
3.575256038841988726e+01 0.4659525668664682 0.001
3.690512123897431707e+01 0.517092024289676 0.001
3.801918736650644348e+01 0.5738441648302398 0.001
3.909035675853905190e+01 0.6368249944718586 0.001
4.011461917928902920e+01 0.7067181273927491 0.001
4.108837146639617544e+01 0.7842822061337682 0.001
4.200842664840494223e+01 0.8703591361485166 0.001
4.287201791265855633e+01 0.9658832241158708 0.001
4.367679831955322101e+01 1.0718913192051276 0.001
4.442083665930559988e+01 1.1895340673703196 0.001
4.510260944770840297e+01 1.3200884008314182 0.001
4.572098922728767434e+01 1.4649713983072863 0.001
4.627522835683311797e+01 1.625755666443795 0.001
4.676493821321955835e+01 1.8041864093920719 0.001
4.719006329497064200e+01 2.0022003718155843 0.001
4.755085042636950021e+01 2.2219468609395236 0.001
4.784781310414081901e+01 2.4658110758226037 0.001
4.808169205716623651e+01 2.736439997074672 0.001
4.825341279329612121e+01 3.0367711180354604 0.001
4.836404182760427517e+01 3.370064329271928 0.001
4.841474292948474556e+01 3.739937302478798 0.001
4.840673526734324383e+01 4.150404757850477 0.001
4.834125495526286898e+01 4.605922041145108 0.001
4.821952149947765065e+01 5.1114334834401705 0.001
4.804271039923976616e+01 5.672426068491977 0.001
4.781193273693165224e+01 6.294988990221888 0.001
4.752822239659073489e+01 6.985879746785249 0.001
4.719253112635961855e+01 7.752597488629465 0.001
4.680573125605307183e+01 8.60346441668451 0.001
4.636862572356102419e+01 9.547716114208066 0.001
4.588196458080874862e+01 10.59560179277617 0.001
4.534646699009713444e+01 11.758495540521581 0.001
4.476284754014339740e+01 13.049019780144016 0.001
4.413184542594021309e+01 14.481182276745331 0.001
4.345425509007377229e+01 16.070528182616385 0.001
4.273095678847652579e+01 17.834308769319094 0.001
4.196294572591125416e+01 19.791668678535572 0.001
4.115135845366393141e+01 21.96385372416547 0.001
4.029749559831809336e+01 24.37444150122222 0.001
3.940284025981203087e+01 27.04959730463137 0.001
3.846907181058084291e+01 30.01835813575592 0.001
3.749807525529890029e+01 33.31294787934677 0.001
3.649194666595415271e+01 36.96912707195032 0.001
3.545299546594955586e+01 41.0265810582719 0.001
3.438374455395875628e+01 45.52935074866948 0.001
3.328692913881682358e+01 50.526310653356795 0.001
3.216549509036766352e+01 56.07169938205458 0.001
3.102259712644870504e+01 62.22570836730231 0.001
2.986159680470246514e+01 69.0551352016233 0.001
2.868605966019504905e+01 76.63410868007462 0.001
2.749975033784947342e+01 85.04489341802686 0.001
2.630662424524288667e+01 94.37878277775391 0.001
2.511081392262192225e+01 104.73708979594508 0.001
2.391660838352454732e+01 116.23224686798542 0.001
2.272842394348207762e+01 128.9890261253308 0.001
2.155076553788410010e+01 143.14589375234786 0.001
2.038817801644581351e+01 158.85651294280527 0.001
1.946235140163340560e+01 176.2914118095948 0.001
1.911194406971166515e+01 195.63983435170647 0.001
1.880360016403428602e+01 217.11179456945052 0.001
1.853483889224468584e+01 240.9403560239527 0.001
1.830277041785267400e+01 267.38416158399497 0.001
1.810415235627063524e+01 296.73024081888724 0.001
1.793713110182444126e+01 329.2971255097155 0.001
1.779927563164202908e+01 365.43830709572546 0.001
1.768285615381898168e+01 405.54607358408276 0.001
1.758398617059865998e+01 450.05576757004974 0.001
1.749882880378321559e+01 499.450511585514 0.001
1.742368216988354490e+01 554.2664520663108 0.001
1.735505942289680803e+01 615.0985788580505 0.001
1.728976119174939541e+01 682.6071834272393 0.001
1.722493863867900288e+01 757.525025877192 0.001
1.715814589960384495e+01 840.6652885618333 0.001
1.708738121260184073e+01 932.9304026284696 0.001
1.701111649429966022e+01 1035.3218432956637 0.001
1.692831541336384760e+01 1148.9510001873086 0.001
1.683844045599922978e+01 1275.051240713013 0.001
1.674144943601979207e+01 1414.991297434576 0.001
1.663780137365722211e+01 1570.2901247293776 0.001
1.652838620085644905e+01 1742.6333860096508 0.001
1.641452404070302151e+01 1933.891750455232 0.001
1.629793790497245709e+01 2146.141197858406 0.001
1.618070018335905758e+01 2381.6855519761607 0.001
1.606518381925339156e+01 2643.0814869741084 0.001
1.595400884422087806e+01 2933.1662783900483 0.001
1.584998490347085465e+01 3255.0885998350564 0.001
1.575604996006065406e+01 3612.3426997094302 0.001
1.567520579151274518e+01 4008.8063288984645 0.001
1.561045083084898089e+01 4448.782831127585 0.001
1.556471150737662690e+01 4937.047852839004 0.001
1.554079233502545954e+01 5478.901179593945 0.001
1.554126792661496381e+01 6080.224261649427 0.001
1.556844837134859105e+01 6747.5440531107 0.001
1.562434647185666492e+01 7488.10385759003 0.001
1.571063459246306593e+01 8309.941949353404 0.001
1.582862623224067455e+01 9221.97882333434 0.001
1.597927019625424983e+01 10234.114021054527 0.001
1.616318753137237962e+01 11357.333583431051 0.001
1.638058511356243230e+01 12603.829296797274 0.001
1.663136000399683567e+01 13987.131026472387 0.001
1.691508976807900311e+01 15522.25357427048 0.001
1.723104633656210538e+01 17225.859653987874 0.001
1.757821559042672988e+01 19116.440753857038 0.001
1.795532195410940446e+01 21214.51784910632 0.001
1.836085963402961596e+01 23542.864143224204 0.001
1.879313168358109465e+01 26126.752255633317 0.001
1.925031366887897377e+01 28994.22853882881 0.001
1.973047478150059675e+01 32176.417502507353 0.001
2.023165632288052151e+01 35707.859649004626 0.001
2.075195161702160362e+01 39626.88638701478 0.001
2.128956609474965589e+01 43976.036093027215 0.001
2.184288335395920910e+01 48802.515836544335 0.001
2.241052474341514866e+01 54158.71378079476 0.001
2.299139635265018811e+01 60102.76782070388 0.001
2.358472765687312389e+01 66699.19663030129 0.001
2.419007433254551032e+01 74019.59996915652 0.001
2.480731340579342969e+01 82143.43584919439 0.001
2.543661993175294000e+01 91158.88299750836 0.001
2.607841161100058258e+01 101163.7979766207 0.001
2.673327837420298891e+01 112266.77735108159 0.001
2.740193531113905578e+01 124588.33642950082 0.001
2.808507287548407305e+01 138262.2173764659 0.001
2.878315918850059418e+01 153436.84089300132 0.001
2.949742945189022336e+01 170276.91722258978 0.001
3.022766189884387344e+01 188965.23396912115 0.001
3.097303979136971108e+01 209704.64013232305 0.001
3.173267553102380489e+01 232720.2478960412 0.001
3.250516709989226172e+01 258261.87606826748 0.001
3.328858597692406107e+01 286606.7616948256 0.001
3.408049364460282504e+01 318062.5692794119 0.001
3.487798165033558462e+01 352970.73027306574 0.001
3.567774831425910520e+01 391710.1490809261 0.001
3.647864802674352092e+01 434701.3158125035 0.001
3.727463882219605296e+01 482410.8704165374 0.001
3.806171726211316297e+01 535356.6677410719 0.001
3.890793728052810252e+01 594113.3984965039 0.001
3.973213191454127013e+01 659318.8271333541 0.001
4.052298591234198710e+01 731680.7143427207 0.001
4.127814640858117201e+01 811984.4993184009 0.001
4.199555937401017047e+01 901101.8251665037 0.001
4.267345950506047103e+01 1000000.0 0.001
2.550144691634417704e+00 0.001 0.0011097524964120721
2.594465473091696950e+00 0.0011097524964120721 0.0011097524964120721
2.639523510010886920e+00 0.0012315506032928262 0.0011097524964120721
2.685707165549728437e+00 0.001366716356462006 0.0011097524964120721
2.733429891176553994e+00 0.0015167168884709225 0.0011097524964120721
2.783132024799955140e+00 0.0016831803533309566 0.0011097524964120721
2.835282943243963238e+00 0.0018679135990207828 0.0011097524964120721
2.890383689215630270e+00 0.002072921779595372 0.0011097524964120721
2.948970344024681722e+00 0.002300430119772917 0.0011097524964120721
3.011617170384084829e+00 0.0025529080682395165 0.0011097524964120721
3.078940755480877645e+00 0.002833096101839324 0.0011097524964120721
3.151603892601557266e+00 0.0031440354715915 0.0011097524964120721
3.230320204658611694e+00 0.0034891012134067737 0.0011097524964120721
3.315858634271850569e+00 0.003872038781812557 0.0011097524964120721
3.409048256550803124e+00 0.004297004704320844 0.0011097524964120721
3.510783398954329559e+00 0.004768611697714469 0.0011097524964120721
3.622028113700277441e+00 0.005291978735958442 0.0011097524964120721
3.743821395766470328e+00 0.005872786613189483 0.0011097524964120721
3.877281276027656265e+00 0.00651733960488242 0.0011097524964120721
4.023609195391208537e+00 0.007232633896483534 0.0011097524964120721
4.184093299757138951e+00 0.008026433522257174 0.0011097524964120721
4.360111241021504824e+00 0.00890735463861044 0.0011097524964120721
4.553131238351932453e+00 0.009884959046625586 0.0011097524964120721
4.764712698781192302e+00 0.010969857978923836 0.0011097524964120721
4.996503670946466968e+00 0.012173827277396614 0.0011097524964120721
5.250237132054413891e+00 0.013509935211980273 0.0011097524964120721
5.527723897921139162e+00 0.014992684327860457 0.0011097524964120721
5.830842599247678670e+00 0.01663816886076129 0.0011097524964120721
6.161525539231830884e+00 0.018464249428955443 0.0011097524964120721
6.521740480582097099e+00 0.020490746898158472 0.0011097524964120721
6.913467176192267694e+00 0.022739657523579287 0.0011097524964120721
7.338668801191004398e+00 0.02523539170434766 0.0011097524964120721
7.799257108599440436e+00 0.02800503894183631 0.0011097524964120721
8.297051727061901971e+00 0.03107866187782014 0.0011097524964120721
8.833732971333889239e+00 0.03448962260405758 0.0011097524964120721
9.410788478073646601e+00 0.038274944785163134 0.0011097524964120721
1.002945428156338536e+01 0.04247571552536898 0.0011097524964120721
1.069065084577024827e+01 0.047137531341167244 0.0011097524964120721
1.139491574866366008e+01 0.05231099308056263 0.0011097524964120721
1.214233462696117982e+01 0.05805225516094899 0.0011097524964120721
1.293247265167511983e+01 0.06442363508721373 0.0011097524964120721
1.376430946495066365e+01 0.07149428986597581 0.0011097524964120721
1.463618106839393640e+01 0.07934096665797492 0.0011097524964120721
1.554573171991656011e+01 0.08804883581643465 0.0011097524964120721
1.648988013165014976e+01 0.09771241535346502 0.0011097524964120721
1.746480339739555276e+01 0.1084365968689611 0.0011097524964120721
1.848583622359269185e+01 0.12033778407775893 0.0011097524964120721
1.961085094337972379e+01 0.13354515629298988 0.0011097524964120721
2.077212692951920303e+01 0.14820207057988585 0.0011097524964120721
2.196561129159450587e+01 0.16446761779946645 0.0011097524964120721
2.318675738318706792e+01 0.18251834943190443 0.0011097524964120721
2.443058219140932152e+01 0.20255019392306664 0.0011097524964120721
2.569173467448488068e+01 0.22478058335487253 0.0011097524964120721
2.696457293975164760e+01 0.24945081352303167 0.0011097524964120721
2.824324723341119991e+01 0.27682866303920667 0.0011097524964120721
2.952178594171359194e+01 0.3072112998861759 0.0011097524964120721
3.079418100665223790e+01 0.34092850697468147 0.0011097524964120721
3.205447029756130206e+01 0.3783462617131929 0.0011097524964120721
3.329681431012897264e+01 0.419870708444391 0.0011097524964120721
3.451556502808779925e+01 0.4659525668664682 0.0011097524964120721
3.570532567190861784e+01 0.517092024289676 0.0011097524964120721
3.686100065944700077e+01 0.5738441648302398 0.0011097524964120721
3.797783558382129598e+01 0.6368249944718586 0.0011097524964120721
3.905144777475489803e+01 0.7067181273927491 0.0011097524964120721
4.007784836005745177e+01 0.7842822061337682 0.0011097524964120721
4.105345686102636193e+01 0.8703591361485166 0.0011097524964120721
4.197510977468966331e+01 0.9658832241158708 0.0011097524964120721
4.284006398764798718e+01 1.0718913192051276 0.0011097524964120721
4.364599606035377377e+01 1.1895340673703196 0.0011097524964120721
4.439099764241152002e+01 1.3200884008314182 0.0011097524964120721
4.507356733805793425e+01 1.4649713983072863 0.0011097524964120721
4.569259861097917508e+01 1.625755666443795 0.0011097524964120721
4.624736348107739303e+01 1.8041864093920719 0.0011097524964120721
4.673749161674644625e+01 2.0022003718155843 0.0011097524964120721
4.716294433468303282e+01 2.2219468609395236 0.0011097524964120721
4.752398378360461351e+01 2.4658110758226037 0.0011097524964120721
4.782113726145827570e+01 2.736439997074672 0.0011097524964120721
4.805515783949205399e+01 3.0367711180354604 0.0011097524964120721
4.822698191663844369e+01 3.370064329271928 0.0011097524964120721
4.833768553874616458e+01 3.739937302478798 0.0011097524964120721
4.838844074455578692e+01 4.150404757850477 0.0011097524964120721
4.838047382012976527e+01 4.605922041145108 0.0011097524964120721
4.831502692566404988e+01 5.1114334834401705 0.0011097524964120721
4.819332474026702329e+01 5.672426068491977 0.0011097524964120721
4.801654713121632767e+01 6.294988990221888 0.0011097524964120721
4.778580891358951988e+01 6.985879746785249 0.0011097524964120721
4.750214719594492152e+01 7.752597488629465 0.0011097524964120721
4.716651651771454823e+01 8.60346441668451 0.0011097524964120721
4.677979173442983551e+01 9.547716114208066 0.0011097524964120721
4.634277808473516558e+01 10.59560179277617 0.0011097524964120721
4.585622779642694979e+01 11.758495540521581 0.0011097524964120721
4.532086213138664021e+01 13.049019780144016 0.0011097524964120721
4.473739773710167356e+01 14.481182276745331 0.0011097524964120721
4.410657584934345010e+01 16.070528182616385 0.0011097524964120721
4.342919293592628804e+01 17.834308769319094 0.0011097524964120721
4.270613126736356691e+01 19.791668678535572 0.0011097524964120721
4.193838801670814576e+01 21.96385372416547 0.0011097524964120721
4.112710166993513639e+01 24.37444150122222 0.0011097524964120721
4.027357474901027956e+01 27.04959730463137 0.0011097524964120721
3.937929222484467573e+01 30.01835813575592 0.0011097524964120721
3.844593537563363128e+01 33.31294787934677 0.0011097524964120721
3.747539124299750313e+01 36.96912707195032 0.0011097524964120721
3.646975820746741448e+01 41.0265810582719 0.0011097524964120721
3.543134850723653528e+01 45.52935074866948 0.0011097524964120721
3.436268862096959964e+01 50.526310653356795 0.0011097524964120721
3.326651848436811321e+01 56.07169938205458 0.0011097524964120721
3.214579026124015826e+01 62.22570836730231 0.0011097524964120721
3.100366706858665466e+01 69.0551352016233 0.0011097524964120721
2.984352150056499653e+01 76.63410868007462 0.0011097524964120721
2.866893341652966143e+01 85.04489341802686 0.0011097524964120721
2.748368568987183025e+01 94.37878277775391 0.0011097524964120721
2.629175648813056299e+01 104.73708979594508 0.0011097524964120721
2.509730613064764881e+01 116.23224686798542 0.0011097524964120721
2.390465679381741282e+01 128.9890261253308 0.0011097524964120721
2.271826337922846051e+01 143.14589375234786 0.0011097524964120721
2.154267436508590805e+01 158.85651294280527 0.0011097524964120721
2.038248206478606050e+01 176.2914118095948 0.0011097524964120721
1.946885495751235950e+01 195.63983435170647 0.0011097524964120721
1.912087368590833591e+01 217.11179456945052 0.0011097524964120721
1.881513349181040340e+01 240.9403560239527 0.0011097524964120721
1.854917066761200317e+01 267.38416158399497 0.0011097524964120721
1.832011035646290154e+01 296.73024081888724 0.0011097524964120721
1.812582276206824616e+01 329.2971255097155 0.0011097524964120721
1.796585641222972995e+01 365.43830709572546 0.0011097524964120721
1.783133320895682417e+01 405.54607358408276 0.0011097524964120721
1.771842244524684062e+01 450.05576757004974 0.0011097524964120721
1.762325864912812179e+01 499.450511585514 0.0011097524964120721
1.754203030713516043e+01 554.2664520663108 0.0011097524964120721
1.747106589648918984e+01 615.0985788580505 0.0011097524964120721
1.740691468399006325e+01 682.6071834272393 0.0011097524964120721
1.734641991301633368e+01 757.525025877192 0.0011097524964120721
1.728678267873810626e+01 840.6652885618333 0.0011097524964120721
1.722561530606928315e+01 932.9304026284696 0.0011097524964120721
1.716098332609941224e+01 1035.3218432956637 0.0011097524964120721
1.709143597882965793e+01 1148.9510001873086 0.0011097524964120721
1.701602518609335846e+01 1275.051240713013 0.0011097524964120721
1.693431335331168341e+01 1414.991297434576 0.0011097524964120721
1.684638826157451774e+01 1570.2901247293776 0.0011097524964120721
1.675281095267178344e+01 1742.6333860096508 0.0011097524964120721
1.665460412181652572e+01 1933.891750455232 0.0011097524964120721
1.655324753792022818e+01 2146.141197858406 0.0011097524964120721
1.645062413830798675e+01 2381.6855519761607 0.0011097524964120721
1.634897396325415997e+01 2643.0814869741084 0.0011097524964120721
1.625084125645769362e+01 2933.1662783900483 0.0011097524964120721
1.615901525942846106e+01 3255.0885998350564 0.0011097524964120721
1.607646514231027979e+01 3612.3426997094302 0.0011097524964120721
1.600626978991416749e+01 4008.8063288984645 0.0011097524964120721
1.595154311951684889e+01 4448.782831127585 0.0011097524964120721
1.591535683365196974e+01 4937.047852839004 0.0011097524964120721
1.590068818527149652e+01 5478.901179593945 0.0011097524964120721
1.591027560139572650e+01 6080.224261649427 0.0011097524964120721
1.594660909445281227e+01 6747.5440531107 0.0011097524964120721
1.601186658238703941e+01 7488.10385759003 0.0011097524964120721
1.610786545232410205e+01 8309.941949353404 0.0011097524964120721
1.623603487933533529e+01 9221.97882333434 0.0011097524964120721
1.639740441843793661e+01 10234.114021054527 0.0011097524964120721
1.659263317803587512e+01 11357.333583431051 0.0011097524964120721
1.682190926370357431e+01 12603.829296797274 0.0011097524964120721
1.708507496865556519e+01 13987.131026472387 0.0011097524964120721
1.738160641362782144e+01 15522.25357427048 0.0011097524964120721
1.771063698419727217e+01 17225.859653987874 0.0011097524964120721
1.807098664479746830e+01 19116.440753857038 0.0011097524964120721
1.846119902889518372e+01 21214.51784910632 0.0011097524964120721
1.887958639946072381e+01 23542.864143224204 0.0011097524964120721
1.932428937614953313e+01 26126.752255633317 0.0011097524964120721
1.979334603248241464e+01 28994.22853882881 0.0011097524964120721
2.028471163354921458e+01 32176.417502507353 0.0011097524964120721
2.079638844049454249e+01 35707.859649004626 0.0011097524964120721
2.132648027338198915e+01 39626.88638701478 0.0011097524964120721
2.187326305830795903e+01 43976.036093027215 0.0011097524964120721
2.243524812863036644e+01 48802.515836544335 0.0011097524964120721
2.301123379311958317e+01 54158.71378079476 0.0011097524964120721
2.360034450376672766e+01 60102.76782070388 0.0011097524964120721
2.420204154344648728e+01 66699.19663030129 0.0011097524964120721
2.481611221381287180e+01 74019.59996915652 0.0011097524964120721
2.544265169529321824e+01 82143.43584919439 0.0011097524964120721
2.608200860945472499e+01 91158.88299750836 0.0011097524964120721
2.673471274153857635e+01 101163.7979766207 0.0011097524964120721
2.740142060753868591e+01 112266.77735108159 0.0011097524964120721
2.808279754388079041e+01 124588.33642950082 0.0011097524964120721
2.877926902330446879e+01 138262.2173764659 0.0011097524964120721
2.949111710999810754e+01 153436.84089300132 0.0011097524964120721
3.021895249132103700e+01 170276.91722258978 0.0011097524964120721
3.096288784931690330e+01 188965.23396912115 0.0011097524964120721
3.172118893817829033e+01 209704.64013232305 0.0011097524964120721
3.249244820827488667e+01 232720.2478960412 0.0011097524964120721
3.327473343158027319e+01 258261.87606826748 0.0011097524964120721
3.406559924975073983e+01 286606.7616948256 0.0011097524964120721
3.486213251922613665e+01 318062.5692794119 0.0011097524964120721
3.566101138691275452e+01 352970.73027306574 0.0011097524964120721
3.645940398196278664e+01 391710.1490809261 0.0011097524964120721
3.725462350607314477e+01 434701.3158125035 0.0011097524964120721
3.804102939188416599e+01 482410.8704165374 0.0011097524964120721
3.888746223726735707e+01 535356.6677410719 0.0011097524964120721
3.971107638962565289e+01 594113.3984965039 0.0011097524964120721
4.050142354677795709e+01 659318.8271333541 0.0011097524964120721
4.125614296428476990e+01 731680.7143427207 0.0011097524964120721
4.197316761388434969e+01 811984.4993184009 0.0011097524964120721
4.265073255449129164e+01 901101.8251665037 0.0011097524964120721
4.328735478940708958e+01 1000000.0 0.0011097524964120721
2.291361589229731877e+00 0.001 0.0012315506032928262
2.331724573151194857e+00 0.0011097524964120721 0.0012315506032928262
2.372769315007581703e+00 0.0012315506032928262 0.0012315506032928262
2.414849549641194137e+00 0.001366716356462006 0.0012315506032928262
2.458342443986158976e+00 0.0015167168884709225 0.0012315506032928262
2.503649948802074032e+00 0.0016831803533309566 0.0012315506032928262
2.551201132517169512e+00 0.0018679135990207828 0.0012315506032928262
2.601454644480084788e+00 0.002072921779595372 0.0012315506032928262
2.654901527783008142e+00 0.002300430119772917 0.0012315506032928262
2.712068685973706650e+00 0.0025529080682395165 0.0012315506032928262
2.773522279285035363e+00 0.002833096101839324 0.0012315506032928262
2.839871954980512037e+00 0.0031440354715915 0.0012315506032928262
2.911774887478670859e+00 0.0034891012134067737 0.0012315506032928262
2.989940388867018406e+00 0.003872038781812557 0.0012315506032928262
3.075134493659475776e+00 0.004297004704320844 0.0012315506032928262
3.168184857528056675e+00 0.004768611697714469 0.0012315506032928262
3.269985692298943647e+00 0.005291978735958442 0.0012315506032928262
3.381502648415373180e+00 0.005872786613189483 0.0012315506032928262
3.503777389631323569e+00 0.00651733960488242 0.0012315506032928262
3.637932327621067330e+00 0.007232633896483534 0.0012315506032928262
3.785174451179611932e+00 0.008026433522257174 0.0012315506032928262
3.946798790276968560e+00 0.00890735463861044 0.0012315506032928262
4.124190945621991844e+00 0.009884959046625586 0.0012315506032928262
4.318828429010189041e+00 0.010969857978923836 0.0012315506032928262
4.532280395982116517e+00 0.012173827277396614 0.0012315506032928262
4.766205831781280544e+00 0.013509935211980273 0.0012315506032928262
5.022348795309327762e+00 0.014992684327860457 0.0012315506032928262
5.302531684125312061e+00 0.01663816886076129 0.0012315506032928262
5.608644658384375425e+00 0.018464249428955443 0.0012315506032928262
5.942631154474736555e+00 0.020490746898158472 0.0012315506032928262
6.306469309586180572e+00 0.022739657523579287 0.0012315506032928262
6.702148141280055427e+00 0.02523539170434766 0.0012315506032928262
7.131638399290459063e+00 0.02800503894183631 0.0012315506032928262
7.596857317745530302e+00 0.03107866187782014 0.0012315506032928262
8.099627155098879427e+00 0.03448962260405758 0.0012315506032928262
8.641627624635640714e+00 0.038274944785163134 0.0012315506032928262
9.224341879845205483e+00 0.04247571552536898 0.0012315506032928262
9.848996879639232205e+00 0.047137531341167244 0.0012315506032928262
1.051649918648974946e+01 0.05231099308056263 0.0012315506032928262
1.122736685877134022e+01 0.05805225516094899 0.0012315506032928262
1.198166029125028764e+01 0.06442363508721373 0.0012315506032928262
1.277891341257787339e+01 0.07149428986597581 0.0012315506032928262
1.361806871625361914e+01 0.07934096665797492 0.0012315506032928262
1.449741916120962060e+01 0.08804883581643465 0.0012315506032928262
1.541456065664226038e+01 0.09771241535346502 0.0012315506032928262
1.636635896646607335e+01 0.1084365968689611 0.0012315506032928262
1.734893460644243390e+01 0.12033778407775893 0.0012315506032928262
1.837014321764923253e+01 0.13354515629298988 0.0012315506032928262
1.950191966607312111e+01 0.14820207057988585 0.0012315506032928262
2.066985446559855788e+01 0.16446761779946645 0.0012315506032928262
2.186984993019718360e+01 0.18251834943190443 0.0012315506032928262
2.309731720659049259e+01 0.20255019392306664 0.0012315506032928262
2.434723455747424126e+01 0.22478058335487253 0.0012315506032928262
2.561421663193499043e+01 0.24945081352303167 0.0012315506032928262
2.689259216807675656e+01 0.27682866303920667 0.0012315506032928262
2.817648771616192960e+01 0.3072112998861759 0.0012315506032928262
2.945991363583979705e+01 0.34092850697468147 0.0012315506032928262
3.073684979479451940e+01 0.3783462617131929 0.0012315506032928262
3.200132765228813980e+01 0.419870708444391 0.0012315506032928262
3.324750680756698529e+01 0.4659525668664682 0.0012315506032928262
3.446974318515172797e+01 0.517092024289676 0.0012315506032928262
3.566264845451294718e+01 0.5738441648302398 0.0012315506032928262
3.682113922593446631e+01 0.6368249944718586 0.0012315506032928262
3.794047639201188815e+01 0.7067181273927491 0.0012315506032928262
3.901629501627814278e+01 0.7842822061337682 0.0012315506032928262
4.004462577828473258e+01 0.8703591361485166 0.0012315506032928262
4.102190893119264814e+01 0.9658832241158708 0.0012315506032928262
4.194500232270684847e+01 1.0718913192051276 0.0012315506032928262
4.281118442901254184e+01 1.1895340673703196 0.0012315506032928262
4.361815312899697972e+01 1.3200884008314182 0.0012315506032928262
4.436402086307236203e+01 1.4649713983072863 0.0012315506032928262
4.504730619763060417e+01 1.625755666443795 0.0012315506032928262
4.566692155229838335e+01 1.8041864093920719 0.0012315506032928262
4.622215675285437442e+01 2.0022003718155843 0.0012315506032928262
4.671265797776717932e+01 2.2219468609395236 0.0012315506032928262
4.713840176639700275e+01 2.4658110758226037 0.0012315506032928262
4.749966404485407168e+01 2.736439997074672 0.0012315506032928262
4.779698458746717904e+01 3.0367711180354604 0.0012315506032928262
4.803112755002366185e+01 3.370064329271928 0.0012315506032928262
4.820303914859339045e+01 3.739937302478798 0.0012315506032928262
4.831380397718856301e+01 4.150404757850477 0.0012315506032928262
4.836460148567014983e+01 4.605922041145108 0.0012315506032928262
4.835666430443556152e+01 5.1114334834401705 0.0012315506032928262
4.829124002694771178e+01 5.672426068491977 0.0012315506032928262
4.816955790898687439e+01 6.294988990221888 0.0012315506032928262
4.799280170826526870e+01 6.985879746785249 0.0012315506032928262
4.776208952988698542e+01 7.752597488629465 0.0012315506032928262
4.747846130283659249e+01 8.60346441668451 0.0012315506032928262
4.714287403541428034e+01 9.547716114208066 0.0012315506032928262
4.675620477464501334e+01 10.59560179277617 0.0012315506032928262
4.631926077880729054e+01 11.758495540521581 0.0012315506032928262
4.583279616780595944e+01 13.049019780144016 0.0012315506032928262
4.529753405376613529e+01 14.481182276745331 0.0012315506032928262
4.471419289999612090e+01 16.070528182616385 0.0012315506032928262
4.408351577043662672e+01 17.834308769319094 0.0012315506032928262
4.340630098036506013e+01 19.791668678535572 0.0012315506032928262
4.268343267096036442e+01 21.96385372416547 0.0012315506032928262
4.191590991953930967e+01 24.37444150122222 0.0012315506032928262
4.110487315536575892e+01 27.04959730463137 0.0012315506032928262
4.025162691002421411e+01 30.01835813575592 0.0012315506032928262
3.935765828848033721e+01 33.31294787934677 0.0012315506032928262
3.842465090638025771e+01 36.96912707195032 0.0012315506032928262
3.745449448909806733e+01 41.0265810582719 0.0012315506032928262
3.644929066040836574e+01 45.52935074866948 0.0012315506032928262
3.541135570538672539e+01 50.526310653356795 0.0012315506032928262
3.434322133244430120e+01 56.07169938205458 0.0012315506032928262
3.324763431412834080e+01 62.22570836730231 0.0012315506032928262
3.212755577960223974e+01 69.0551352016233 0.0012315506032928262
3.098616055816734516e+01 76.63410868007462 0.0012315506032928262
2.982683637637529017e+01 85.04489341802686 0.0012315506032928262
2.865318234364355732e+01 94.37878277775391 0.0012315506032928262
2.746900544131204569e+01 104.73708979594508 0.0012315506032928262
2.627831342340400411e+01 116.23224686798542 0.0012315506032928262
2.508530217609035518e+01 128.9890261253308 0.0012315506032928262
2.389433560083359609e+01 143.14589375234786 0.0012315506032928262
2.270991617852949318e+01 158.85651294280527 0.0012315506032928262
2.153664480964107497e+01 176.2914118095948 0.0012315506032928262
2.037916908159592211e+01 195.63983435170647 0.0012315506032928262
1.947777777996169135e+01 217.11179456945052 0.0012315506032928262
1.913253312664391004e+01 240.9403560239527 0.0012315506032928262
1.882976094557349711e+01 267.38416158399497 0.0012315506032928262
1.856701452421911824e+01 296.73024081888724 0.0012315506032928262
1.834188689431141839e+01 329.2971255097155 0.0012315506032928262
1.815615273650293560e+01 365.43830709572546 0.0012315506032928262
1.799980171573611898e+01 405.54607358408276 0.0012315506032928262
1.786910060386530930e+01 450.05576757004974 0.0012315506032928262
1.776023960618465836e+01 499.450511585514 0.0012315506032928262
1.766937829628882639e+01 554.2664520663108 0.0012315506032928262
1.759273503604607569e+01 615.0985788580505 0.0012315506032928262
1.752667378312634838e+01 682.6071834272393 0.0012315506032928262
1.746778573608499840e+01 757.525025877192 0.0012315506032928262
1.741296343269185343e+01 840.6652885618333 0.0012315506032928262
1.735946558343650636e+01 932.9304026284696 0.0012315506032928262
1.730497140487840824e+01 1035.3218432956637 0.0012315506032928262
1.724762361408395250e+01 1148.9510001873086 0.0012315506032928262
1.718605989236014153e+01 1275.051240713013 0.0012315506032928262
1.711943269464957851e+01 1414.991297434576 0.0012315506032928262
1.704743380662163688e+01 1570.2901247293776 0.0012315506032928262
1.697026326211984681e+01 1742.6333860096508 0.0012315506032928262
1.688860505652718658e+01 1933.891750455232 0.0012315506032928262
1.680364922267112959e+01 2146.141197858406 0.0012315506032928262
1.671703858601849646e+01 2381.6855519761607 0.0012315506032928262
1.663082721927069230e+01 2643.0814869741084 0.0012315506032928262
1.654742999682087046e+01 2933.1662783900483 0.0012315506032928262
1.646956365766104824e+01 3255.0885998350564 0.0012315506032928262
1.640017970147938087e+01 3612.3426997094302 0.0012315506032928262
1.634238981948374914e+01 4008.8063288984645 0.0012315506032928262
1.629938498964395777e+01 4448.782831127585 0.0012315506032928262
1.627435013352182835e+01 4937.047852839004 0.0012315506032928262
1.627041123078637241e+01 5478.901179593945 0.0012315506032928262
1.629044783346359537e+01 6080.224261649427 0.0012315506032928262
1.633711708763831894e+01 6747.5440531107 0.0012315506032928262
1.641275201650828564e+01 7488.10385759003 0.0012315506032928262
1.651930797147026908e+01 8309.941949353404 0.0012315506032928262
1.665832498219339186e+01 9221.97882333434 0.0012315506032928262
1.683091456268395802e+01 10234.114021054527 0.0012315506032928262
1.703775925016246973e+01 11357.333583431051 0.0012315506032928262
1.727903748052477440e+01 12603.829296797274 0.0012315506032928262
1.755453426234359071e+01 13987.131026472387 0.0012315506032928262
1.786362765533468888e+01 15522.25357427048 0.0012315506032928262
1.820532003499758744e+01 17225.859653987874 0.0012315506032928262
1.857827866101315450e+01 19116.440753857038 0.0012315506032928262
1.898088617951612633e+01 21214.51784910632 0.0012315506032928262
1.941130081574994293e+01 23542.864143224204 0.0012315506032928262
1.986754821514865199e+01 26126.752255633317 0.0012315506032928262
2.034754057543160499e+01 28994.22853882881 0.0012315506032928262
2.084919575863129282e+01 32176.417502507353 0.0012315506032928262
2.137052112124101910e+01 35707.859649004626 0.0012315506032928262
2.190968339630444106e+01 39626.88638701478 0.0012315506032928262
2.246507799508303194e+01 43976.036093027215 0.0012315506032928262
2.303538486433772192e+01 48802.515836544335 0.0012315506032928262
2.361961145495504155e+01 54158.71378079476 0.0012315506032928262
2.421711165831122514e+01 60102.76782070388 0.0012315506032928262
2.482756876805935420e+01 66699.19663030129 0.0012315506032928262
2.545098516230267904e+01 74019.59996915652 0.0012315506032928262
2.608762733768838160e+01 82143.43584919439 0.0012315506032928262
2.673795335551094610e+01 91158.88299750836 0.0012315506032928262
2.740254934158792466e+01 101163.7979766207 0.0012315506032928262
2.808205008067549358e+01 112266.77735108159 0.0012315506032928262
2.877682859199764920e+01 124588.33642950082 0.0012315506032928262
2.948713388954833903e+01 138262.2173764659 0.0012315506032928262
3.021290393486997772e+01 153436.84089300132 0.0012315506032928262
3.095400795202694866e+01 170276.91722258978 0.0012315506032928262
3.171093657727184834e+01 188965.23396912115 0.0012315506032928262
3.248094049829045815e+01 209704.64013232305 0.0012315506032928262
3.326208233006010317e+01 232720.2478960412 0.0012315506032928262
3.405191126222914733e+01 258261.87606826748 0.0012315506032928262
3.484750720054052664e+01 286606.7616948256 0.0012315506032928262
3.564554157180939598e+01 318062.5692794119 0.0012315506032928262
3.644236226399093681e+01 352970.73027306574 0.0012315506032928262
3.723578681653172850e+01 391710.1490809261 0.0012315506032928262
3.802153545578946847e+01 434701.3158125035 0.0012315506032928262
3.886813279885312511e+01 482410.8704165374 0.0012315506032928262
3.969121282521692251e+01 535356.6677410719 0.0012315506032928262
4.048111073922309089e+01 594113.3984965039 0.0012315506032928262
4.123544906537007648e+01 659318.8271333541 0.0012315506032928262
4.195215434438326696e+01 731680.7143427207 0.0012315506032928262
4.262944951525638260e+01 811984.4993184009 0.0012315506032928262
4.326585000276239867e+01 901101.8251665037 0.0012315506032928262
4.386012654803733568e+01 1000000.0 0.0012315506032928262
2.056011411456063698e+00 0.001 0.001366716356462006
2.092722455627746392e+00 0.0011097524964120721 0.001366716356462006
2.130062366992094169e+00 0.0012315506032928262 0.001366716356462006
2.168352915785162427e+00 0.001366716356462006 0.001366716356462006
2.207937353508991674e+00 0.0015167168884709225 0.001366716356462006
2.249182212753738419e+00 0.0016831803533309566 0.001366716356462006
2.292479015364409012e+00 0.0018679135990207828 0.001366716356462006
2.338246760568389870e+00 0.002072921779595372 0.001366716356462006
2.386934622921815574e+00 0.002300430119772917 0.001366716356462006
2.439024964025520603e+00 0.0025529080682395165 0.001366716356462006
2.495036921762682436e+00 0.002833096101839324 0.001366716356462006
2.555529971283439394e+00 0.0031440354715915 0.001366716356462006
2.621108132131295232e+00 0.0034891012134067737 0.001366716356462006
2.692424156684876113e+00 0.003872038781812557 0.001366716356462006
2.770184253960324749e+00 0.004297004704320844 0.001366716356462006
2.855152616994275583e+00 0.004768611697714469 0.001366716356462006
2.948156296103942253e+00 0.005291978735958442 0.001366716356462006
3.050090280073953330e+00 0.005872786613189483 0.001366716356462006
3.161922250096165232e+00 0.00651733960488242 0.001366716356462006
3.284697251020495923e+00 0.007232633896483534 0.001366716356462006
3.419542167677941169e+00 0.008026433522257174 0.001366716356462006
3.567669786059763037e+00 0.00890735463861044 0.001366716356462006
3.730381938830081179e+00 0.009884959046625586 0.001366716356462006
3.909072146386872948e+00 0.010969857978923836 0.001366716356462006
4.105226630998766169e+00 0.012173827277396614 0.001366716356462006
4.320424037110854876e+00 0.013509935211980273 0.001366716356462006
4.556333462176088034e+00 0.014992684327860457 0.001366716356462006
4.814709616229637668e+00 0.01663816886076129 0.001366716356462006
5.097385629136168106e+00 0.018464249428955443 0.001366716356462006
5.406262241094205834e+00 0.020490746898158472 0.001366716356462006
5.743293200332716175e+00 0.022739657523579287 0.001366716356462006
6.110466211361564426e+00 0.02523539170434766 0.001366716356462006
6.509778755554325613e+00 0.02800503894183631 0.001366716356462006
6.943208491244442726e+00 0.03107866187782014 0.001366716356462006
7.412677504224390646e+00 0.03448962260405758 0.001366716356462006
7.920010444714502995e+00 0.038274944785163134 0.001366716356462006
8.466886300877597193e+00 0.04247571552536898 0.001366716356462006
9.054783933857796896e+00 0.047137531341167244 0.001366716356462006
9.684921965077533557e+00 0.05231099308056263 0.001366716356462006
1.035819385681707949e+01 0.05805225516094899 0.001366716356462006
1.107509983440012569e+01 0.06442363508721373 0.001366716356462006
1.183567697821111153e+01 0.07149428986597581 0.001366716356462006
1.263943052879061746e+01 0.07934096665797492 0.001366716356462006
1.348526879521390498e+01 0.08804883581643465 0.001366716356462006
1.437144536345065937e+01 0.09771241535346502 0.001366716356462006
1.529551197986393696e+01 0.1084365968689611 0.001366716356462006
1.625428599713240274e+01 0.12033778407775893 0.001366716356462006
1.724383626441325390e+01 0.13354515629298988 0.001366716356462006
1.826533268756428185e+01 0.14820207057988585 0.001366716356462006
1.940326239459390578e+01 0.16446761779946645 0.001366716356462006
2.057725364404494073e+01 0.18251834943190443 0.001366716356462006
2.178316814205975760e+01 0.20255019392306664 0.001366716356462006
2.301637888340483329e+01 0.22478058335487253 0.001366716356462006
2.427182918420511015e+01 0.24945081352303167 0.001366716356462006
2.554410267649564403e+01 0.27682866303920667 0.001366716356462006
2.682750189372604765e+01 0.3072112998861759 0.001366716356462006
2.811613204559546375e+01 0.34092850697468147 0.001366716356462006
2.940398757921171935e+01 0.3783462617131929 0.001366716356462006
3.068503762987274541e+01 0.419870708444391 0.001366716356462006
3.195330828257856481e+01 0.4659525668664682 0.001366716356462006
3.320295850024849926e+01 0.517092024289676 0.001366716356462006
3.442834819502611765e+01 0.5738441648302398 0.001366716356462006
3.562409687775092948e+01 0.6368249944718586 0.001366716356462006
3.678513250945056967e+01 0.7067181273927491 0.001366716356462006
3.790673001139136744e+01 0.7842822061337682 0.001366716356462006
3.898454072720340235e+01 0.8703591361485166 0.001366716356462006
4.001461317123664685e+01 0.9658832241158708 0.001366716356462006
4.099340646045578040e+01 1.0718913192051276 0.001366716356462006
4.191779794360335387e+01 1.1895340673703196 0.001366716356462006
4.278508565163083688e+01 1.3200884008314182 0.001366716356462006
4.359298681089266836e+01 1.4649713983072863 0.001366716356462006
4.433963271100351022e+01 1.625755666443795 0.001366716356462006
4.502356000894178578e+01 1.8041864093920719 0.001366716356462006
4.564369824918529162e+01 2.0022003718155843 0.001366716356462006
4.619935337236982065e+01 2.2219468609395236 0.001366716356462006
4.669018645326729455e+01 2.4658110758226037 0.001366716356462006
4.711618773685215444e+01 2.736439997074672 0.001366716356462006
4.747764560392544553e+01 3.0367711180354604 0.001366716356462006
4.777511104896682781e+01 3.370064329271928 0.001366716356462006
4.800935817928235849e+01 3.739937302478798 0.001366716356462006
4.818134201444812703e+01 4.150404757850477 0.001366716356462006
4.829215482368807244e+01 4.605922041145108 0.001366716356462006
4.834298268038622837e+01 5.1114334834401705 0.001366716356462006
4.833506388434064860e+01 5.672426068491977 0.001366716356462006
4.826965083309952576e+01 6.294988990221888 0.001366716356462006
4.814797685540050765e+01 6.985879746785249 0.001366716356462006
4.797122912078804546e+01 7.752597488629465 0.001366716356462006
4.774052862821942966e+01 8.60346441668451 0.001366716356462006
4.745691776949737317e+01 9.547716114208066 0.001366716356462006
4.712135568813396702e+01 10.59560179277617 0.001366716356462006
4.673472132253860423e+01 11.758495540521581 0.001366716356462006
4.629782367014789202e+01 13.049019780144016 0.001366716356462006
4.581141848726947075e+01 14.481182276745331 0.001366716356462006
4.527623048730729494e+01 16.070528182616385 0.001366716356462006
4.469297974036913246e+01 17.834308769319094 0.001366716356462006
4.406241094804912706e+01 19.791668678535572 0.001366716356462006
4.338532412108241942e+01 21.96385372416547 0.001366716356462006
4.266260517138528741e+01 24.37444150122222 0.001366716356462006
4.189525505806911099e+01 27.04959730463137 0.001366716356462006
4.108441622642659752e+01 30.01835813575592 0.001366716356462006
4.023139542306524419e+01 33.31294787934677 0.001366716356462006
3.933768224991216300e+01 36.96912707195032 0.001366716356462006
3.840496324300148956e+01 41.0265810582719 0.001366716356462006
3.743513166006025727e+01 45.52935074866948 0.001366716356462006
3.643029352228811035e+01 50.526310653356795 0.001366716356462006
3.539277073836446164e+01 56.07169938205458 0.001366716356462006
3.432510229169196947e+01 62.22570836730231 0.001366716356462006
3.323004442442527306e+01 69.0551352016233 0.001366716356462006
3.211057056543652521e+01 76.63410868007462 0.001366716356462006
3.096987137937773227e+01 85.04489341802686 0.001366716356462006
2.981135477661992184e+01 94.37878277775391 0.001366716356462006
2.863864520007239989e+01 104.73708979594508 0.001366716356462006
2.745558088699329247e+01 116.23224686798542 0.001366716356462006
2.626620740315537006e+01 128.9890261253308 0.001366716356462006
2.507476535169585574e+01 143.14589375234786 0.001366716356462006
2.388567009248700401e+01 158.85651294280527 0.001366716356462006
2.270348142372375477e+01 176.2914118095948 0.001366716356462006
2.153286148001522449e+01 195.63983435170647 0.001366716356462006
2.037851969620943393e+01 217.11179456945052 0.001366716356462006
1.948976405200372497e+01 240.9403560239527 0.001366716356462006
1.914768192738044306e+01 267.38416158399497 0.001366716356462006
1.884836293087661474e+01 296.73024081888724 0.001366716356462006
1.858937462429751264e+01 329.2971255097155 0.001366716356462006
1.837420040300209578e+01 365.43830709572546 0.001366716356462006
1.819241305006218212e+01 405.54607358408276 0.001366716356462006
1.804023682117889749e+01 450.05576757004974 0.001366716356462006
1.791397210414170971e+01 499.450511585514 0.001366716356462006
1.780983396420653619e+01 554.2664520663108 0.001366716356462006
1.772401138584274705e+01 615.0985788580505 0.001366716356462006
1.765275749428270657e+01 682.6071834272393 0.001366716356462006
1.759247729300300023e+01 757.525025877192 0.001366716356462006
1.753981023586965549e+01 840.6652885618333 0.001366716356462006
1.749170535297803752e+01 932.9304026284696 0.001366716356462006
1.744548716233470032e+01 1035.3218432956637 0.001366716356462006
1.739891105089910184e+01 1148.9510001873086 0.001366716356462006
1.735020731920465309e+01 1275.051240713013 0.001366716356462006
1.729811354240070642e+01 1414.991297434576 0.001366716356462006
1.724190925635188876e+01 1570.2901247293776 0.001366716356462006
1.718140856069748423e+01 1742.6333860096508 0.001366716356462006
1.711692121539569911e+01 1933.891750455232 0.001366716356462006
1.704930515541765601e+01 2146.141197858406 0.001366716356462006
1.697991479131010095e+01 2381.6855519761607 0.001366716356462006
1.691056571355804294e+01 2643.0814869741084 0.001366716356462006
1.684348861909449724e+01 2933.1662783900483 0.001366716356462006
1.678127253111495065e+01 3255.0885998350564 0.001366716356462006
1.672679763612164905e+01 3612.3426997094302 0.001366716356462006
1.668315816111217131e+01 4008.8063288984645 0.001366716356462006
1.665357663169007196e+01 4448.782831127585 0.001366716356462006
1.664131950239899638e+01 4937.047852839004 0.001366716356462006
1.664960671155074223e+01 5478.901179593945 0.001366716356462006
1.668145194692775135e+01 6080.224261649427 0.001366716356462006
1.673965301553191409e+01 6747.5440531107 0.001366716356462006
1.682668298010003838e+01 7488.10385759003 0.001366716356462006
1.694462474466147839e+01 8309.941949353404 0.001366716356462006
1.709512249063520173e+01 9221.97882333434 0.001366716356462006
1.727936819357342912e+01 10234.114021054527 0.001366716356462006
1.749806340554628292e+01 11357.333583431051 0.001366716356462006
1.775138061461385774e+01 12603.829296797274 0.001366716356462006
1.803905315788638930e+01 13987.131026472387 0.001366716356462006
1.836037085119502521e+01 15522.25357427048 0.001366716356462006
1.871422026980206610e+01 17225.859653987874 0.001366716356462006
1.909913752950574661e+01 19116.440753857038 0.001366716356462006
1.951337309711784584e+01 21214.51784910632 0.001366716356462006
1.995497555375473198e+01 23542.864143224204 0.001366716356462006
2.042187801798754521e+01 26126.752255633317 0.001366716356462006
2.091193260081485761e+01 28994.22853882881 0.001366716356462006
2.142306703402218560e+01 32176.417502507353 0.001366716356462006
2.195334587298201967e+01 35707.859649004626 0.001366716356462006
2.250104772165549605e+01 39626.88638701478 0.001366716356462006
2.306472835955053569e+01 43976.036093027215 0.001366716356462006
2.364326716877820189e+01 48802.515836544335 0.001366716356462006
2.423589894224358332e+01 54158.71378079476 0.001366716356462006
2.484218819115471533e+01 60102.76782070388 0.001366716356462006
2.546203061309885385e+01 66699.19663030129 0.001366716356462006
2.609559586106976781e+01 74019.59996915652 0.001366716356462006
2.674325810144479476e+01 82143.43584919439 0.001366716356462006
2.740551931530738727e+01 91158.88299750836 0.001366716356462006
2.808297647867854963e+01 101163.7979766207 0.001366716356462006
2.877593969052552936e+01 112266.77735108159 0.001366716356462006
2.948461632498103668e+01 124588.33642950082 0.001366716356462006
3.020891167833935498e+01 138262.2173764659 0.001366716356462006
3.094834181446170973e+01 153436.84089300132 0.001366716356462006
3.170196582565752408e+01 170276.91722258978 0.001366716356462006
3.247062900271353669e+01 188965.23396912115 0.001366716356462006
3.325058751997626416e+01 209704.64013232305 0.001366716356462006
3.403935479761197769e+01 232720.2478960412 0.001366716356462006
3.483400349549838637e+01 258261.87606826748 0.001366716356462006
3.563119830346410311e+01 286606.7616948256 0.001366716356462006
3.642727643199254572e+01 318062.5692794119 0.001366716356462006
3.721834661689111812e+01 352970.73027306574 0.001366716356462006
3.800306873286011466e+01 391710.1490809261 0.001366716356462006
3.884976125630479515e+01 434701.3158125035 0.001366716356462006
3.967233161335114033e+01 482410.8704165374 0.001366716356462006
4.046181373350035670e+01 535356.6677410719 0.001366716356462006
4.121581925906117050e+01 594113.3984965039 0.001366716356462006
4.193225901699139513e+01 659318.8271333541 0.001366716356462006
4.260934754549722925e+01 731680.7143427207 0.001366716356462006
4.324558653874755265e+01 811984.4993184009 0.001366716356462006
4.383974148713175367e+01 901101.8251665037 0.001366716356462006
4.439080566039635301e+01 1000000.0 0.001366716356462006
1.842249171511224581e+00 0.001 0.0015167168884709225
1.875597970175650664e+00 0.0011097524964120721 0.0015167168884709225
1.909525352429429557e+00 0.0012315506032928262 0.0015167168884709225
1.944323574200558458e+00 0.001366716356462006 0.0015167168884709225
1.980304743252004895e+00 0.0015167168884709225 0.0015167168884709225
2.017802430370232436e+00 0.0016831803533309566 0.0015167168884709225
2.057173374283158385e+00 0.0018679135990207828 0.0015167168884709225
2.098799857045689166e+00 0.002072921779595372 0.0015167168884709225
2.143091870056593073e+00 0.002300430119772917 0.0015167168884709225
2.190490442274981575e+00 0.0025529080682395165 0.0015167168884709225
2.241470621001631525e+00 0.002833096101839324 0.0015167168884709225
2.296544922343333628e+00 0.0031440354715915 0.0015167168884709225
2.356267428376333850e+00 0.0034891012134067737 0.0015167168884709225
2.421237759451027483e+00 0.003872038781812557 0.0015167168884709225
2.492105432320007807e+00 0.004297004704320844 0.0015167168884709225
2.569574395437534964e+00 0.004768611697714469 0.0015167168884709225
2.654407970870526157e+00 0.005291978735958442 0.0015167168884709225
2.747433429478889355e+00 0.005872786613189483 0.0015167168884709225
2.849547099450316257e+00 0.00651733960488242 0.0015167168884709225
2.961719223356983122e+00 0.007232633896483534 0.0015167168884709225
3.084998475511457006e+00 0.008026433522257174 0.0015167168884709225
3.220516545005982945e+00 0.00890735463861044 0.0015167168884709225
3.369491928977019768e+00 0.009884959046625586 0.0015167168884709225
3.533233241173318273e+00 0.010969857978923836 0.0015167168884709225
3.713141549487755544e+00 0.012173827277396614 0.0015167168884709225
3.910711423133525599e+00 0.013509935211980273 0.0015167168884709225
4.127530695628164104e+00 0.014992684327860457 0.0015167168884709225
4.365277743282814704e+00 0.01663816886076129 0.0015167168884709225
4.625717254664586164e+00 0.018464249428955443 0.0015167168884709225
4.910692232589613404e+00 0.020490746898158472 0.0015167168884709225
5.222113278661030478e+00 0.022739657523579287 0.0015167168884709225
5.561943584563466381e+00 0.02523539170434766 0.0015167168884709225
5.932179629690429223e+00 0.02800503894183631 0.0015167168884709225
6.334826589137131592e+00 0.03107866187782014 0.0015167168884709225
6.771868347111533737e+00 0.03448962260405758 0.0015167168884709225
7.245231344883411140e+00 0.038274944785163134 0.0015167168884709225
7.756742393004397051e+00 0.04247571552536898 0.0015167168884709225
8.308079643567728212e+00 0.047137531341167244 0.0015167168884709225
8.900717894139448916e+00 0.05231099308056263 0.0015167168884709225
9.535867984038091549e+00 0.05805225516094899 0.0015167168884709225
1.021441137935521759e+01 0.06442363508721373 0.0015167168884709225
1.093683170288236184e+01 0.07149428986597581 0.0015167168884709225
1.170314473196098959e+01 0.07934096665797492 0.0015167168884709225
1.251282932717586149e+01 0.08804883581643465 0.0015167168884709225
1.336476255162186000e+01 0.09771241535346502 0.0015167168884709225
1.425716193646061036e+01 0.1084365968689611 0.0015167168884709225
1.518753888863705193e+01 0.12033778407775893 0.0015167168884709225
1.615266659646141179e+01 0.13354515629298988 0.0015167168884709225
1.714856692571701657e+01 0.14820207057988585 0.0015167168884709225
1.817051862715872446e+01 0.16446761779946645 0.0015167168884709225
1.931395284799356560e+01 0.18251834943190443 0.0015167168884709225
2.049344765910009158e+01 0.20255019392306664 0.0015167168884709225
2.170473838820745272e+01 0.22478058335487253 0.0015167168884709225
2.294316346440002974e+01 0.24945081352303167 0.0015167168884709225
2.420363462798050236e+01 0.27682866303920667 0.0015167168884709225
2.548070765998437892e+01 0.3072112998861759 0.0015167168884709225
2.676866143201785775e+01 0.34092850697468147 0.0015167168884709225
2.806158220457475494e+01 0.3783462617131929 0.0015167168884709225
2.935345010416678235e+01 0.419870708444391 0.0015167168884709225
3.063822495065713980e+01 0.4659525668664682 0.0015167168884709225
3.190992811590871625e+01 0.517092024289676 0.0015167168884709225
3.316271831845407547e+01 0.5738441648302398 0.0015167168884709225
3.439095925702210366e+01 0.6368249944718586 0.0015167168884709225
3.558927784604011180e+01 0.7067181273927491 0.0015167168884709225
3.675261240806353413e+01 0.7842822061337682 0.0015167168884709225
3.787625081218535428e+01 0.8703591361485166 0.0015167168884709225
3.895585926828631784e+01 0.9658832241158708 0.0015167168884709225
3.998750251885481077e+01 1.0718913192051276 0.0015167168884709225
4.096765691959908651e+01 1.1895340673703196 0.0015167168884709225
4.189321744118912960e+01 1.3200884008314182 0.0015167168884709225
4.276149990147124669e+01 1.4649713983072863 0.0015167168884709225
4.357023908031831638e+01 1.625755666443795 0.0015167168884709225
4.431758332404404399e+01 1.8041864093920719 0.0015167168884709225
4.500208560999156759e+01 2.0022003718155843 0.0015167168884709225
4.562269102622321526e+01 2.2219468609395236 0.0015167168884709225
4.617871998540311296e+01 2.4658110758226037 0.0015167168884709225
4.666984704699746800e+01 2.736439997074672 0.0015167168884709225
4.709607478658017499e+01 3.0367711180354604 0.0015167168884709225
4.745770279262426783e+01 3.370064329271928 0.0015167168884709225
4.775529212024797232e+01 3.739937302478798 0.0015167168884709225
4.798962584003763965e+01 4.150404757850477 0.0015167168884709225
4.816166684546554677e+01 4.605922041145108 0.0015167168884709225
4.827251425714646160e+01 5.1114334834401705 0.0015167168884709225
4.832336004785425132e+01 5.672426068491977 0.0015167168884709225
4.831544755080638254e+01 6.294988990221888 0.0015167168884709225
4.825003342357286584e+01 6.985879746785249 0.0015167168884709225
4.812835456198579465e+01 7.752597488629465 0.0015167168884709225
4.795160112813058362e+01 8.60346441668451 0.0015167168884709225
4.772089662675322330e+01 9.547716114208066 0.0015167168884709225
4.743728556434110288e+01 10.59560179277617 0.0015167168884709225
4.710172890598155959e+01 11.758495540521581 0.0015167168884709225
4.671510719876740581e+01 13.049019780144016 0.0015167168884709225
4.627823090304055142e+01 14.481182276745331 0.0015167168884709225
4.579185717867561323e+01 16.070528182616385 0.0015167168884709225
4.525671210931412958e+01 17.834308769319094 0.0015167168884709225
4.467351717006112466e+01 19.791668678535572 0.0015167168884709225
4.404301853680019008e+01 21.96385372416547 0.0015167168884709225
4.336601779315360972e+01 24.37444150122222 0.0015167168884709225
4.264340257777222121e+01 27.04959730463137 0.0015167168884709225
4.187617576264121055e+01 30.01835813575592 0.0015167168884709225
4.106548196874991419e+01 33.31294787934677 0.0015167168884709225
4.021263046706266664e+01 36.96912707195032 0.0015167168884709225
3.931911387441127914e+01 41.0265810582719 0.0015167168884709225
3.838662241799898567e+01 45.52935074866948 0.0015167168884709225
3.741705397888951268e+01 50.526310653356795 0.0015167168884709225
3.641252047776725220e+01 56.07169938205458 0.0015167168884709225
3.537535143926697856e+01 62.22570836730231 0.0015167168884709225
3.430809572407777353e+01 69.0551352016233 0.0015167168884709225
3.321352235951855647e+01 76.63410868007462 0.0015167168884709225
3.209462125053628512e+01 85.04489341802686 0.0015167168884709225
3.095460406673053555e+01 94.37878277775391 0.0015167168884709225
2.979690517216645063e+01 104.73708979594508 0.0015167168884709225
2.862518180376974541e+01 116.23224686798542 0.0015167168884709225
2.744331210907244056e+01 128.9890261253308 0.0015167168884709225
2.625538920547932875e+01 143.14589375234786 0.0015167168884709225
2.506570887652229374e+01 158.85651294280527 0.0015167168884709225
2.387874857280088037e+01 176.2914118095948 0.0015167168884709225
2.269913522134088169e+01 195.63983435170647 0.0015167168884709225
2.153159980845951793e+01 217.11179456945052 0.0015167168884709225
2.038091723376441422e+01 240.9403560239527 0.0015167168884709225
1.950564042585536484e+01 267.38416158399497 0.0015167168884709225
1.916728008340878731e+01 296.73024081888724 0.0015167168884709225
1.887203601244090834e+01 329.2971255097155 0.0015167168884709225
1.862377582395054176e+01 365.43830709572546 0.0015167168884709225
1.841319205425229555e+01 405.54607358408276 0.0015167168884709225
1.823599119748784858e+01 450.05576757004974 0.0015167168884709225
1.808868605859172263e+01 499.450511585514 0.0015167168884709225
1.796761688789134226e+01 554.2664520663108 0.0015167168884709225
1.786902772929957450e+01 615.0985788580505 0.0015167168884709225
1.778914156035753180e+01 682.6071834272393 0.0015167168884709225
1.772425141096951151e+01 757.525025877192 0.0015167168884709225
1.767080908883314549e+01 840.6652885618333 0.0015167168884709225
1.762550885870035344e+01 932.9304026284696 0.0015167168884709225
1.758536366686629648e+01 1035.3218432956637 0.0015167168884709225
1.754777218813106643e+01 1148.9510001873086 0.0015167168884709225
1.751057529956171877e+01 1275.051240713013 0.0015167168884709225
1.747210115160936184e+01 1414.991297434576 0.0015167168884709225
1.743121012375535628e+01 1570.2901247293776 0.0015167168884709225
1.738731359985350267e+01 1742.6333860096508 0.0015167168884709225
1.734031841758024228e+01 1933.891750455232 0.0015167168884709225
1.729071333403111410e+01 2146.141197858406 0.0015167168884709225
1.723951969409356622e+01 2381.6855519761607 0.0015167168884709225
1.718826398386931587e+01 2643.0814869741084 0.0015167168884709225
1.713893790289536057e+01 2933.1662783900483 0.0015167168884709225
1.709394580405047037e+01 3255.0885998350564 0.0015167168884709225
1.705603938529512931e+01 3612.3426997094302 0.0015167168884709225
1.702824009236380576e+01 4008.8063288984645 0.0015167168884709225
1.701375028803815681e+01 4448.782831127585 0.0015167168884709225
1.701587382039672747e+01 4937.047852839004 0.0015167168884709225
1.703787980513719091e+01 5478.901179593945 0.0015167168884709225
1.708288460299682043e+01 6080.224261649427 0.0015167168884709225
1.715380016179951994e+01 6747.5440531107 0.0015167168884709225
1.725321964705968369e+01 7488.10385759003 0.0015167168884709225
1.738333983590788634e+01 8309.941949353404 0.0015167168884709225
1.754590082737342271e+01 9221.97882333434 0.0015167168884709225
1.774217440948030244e+01 10234.114021054527 0.0015167168884709225
1.797287818604815257e+01 11357.333583431051 0.0015167168884709225
1.823818692482095116e+01 12603.829296797274 0.0015167168884709225
1.853779356260511690e+01 13987.131026472387 0.0015167168884709225
1.887091655641389920e+01 15522.25357427048 0.0015167168884709225
1.923634986105461309e+01 17225.859653987874 0.0015167168884709225
1.963252844747983517e+01 19116.440753857038 0.0015167168884709225
2.005760749707408408e+01 21214.51784910632 0.0015167168884709225
2.050958116632696715e+01 23542.864143224204 0.0015167168884709225
2.098630856963719182e+01 26126.752255633317 0.0015167168884709225
2.148565966058284715e+01 28994.22853882881 0.0015167168884709225
2.200561646654712433e+01 32176.417502507353 0.0015167168884709225
2.254434953797670005e+01 35707.859649004626 0.0015167168884709225
2.310029053468163340e+01 39626.88638701478 0.0015167168884709225
2.367218556464918677e+01 43976.036093027215 0.0015167168884709225
2.425913701210773610e+01 48802.515836544335 0.0015167168884709225
2.486058085690509145e+01 54158.71378079476 0.0015167168884709225
2.547628965294832071e+01 60102.76782070388 0.0015167168884709225
2.610632226665812183e+01 66699.19663030129 0.0015167168884709225
2.675095383276754646e+01 74019.59996915652 0.0015167168884709225
2.741058780466827116e+01 82143.43584919439 0.0015167168884709225
2.808577345792496516e+01 91158.88299750836 0.0015167168884709225
2.877674749982342917e+01 101163.7979766207 0.0015167168884709225
2.948366582956475668e+01 112266.77735108159 0.0015167168884709225
3.020639313985356367e+01 124588.33642950082 0.0015167168884709225
3.094441279211700291e+01 138262.2173764659 0.0015167168884709225
3.169675858662402490e+01 153436.84089300132 0.0015167168884709225
3.246196988537064243e+01 170276.91722258978 0.0015167168884709225
3.324024221345621299e+01 188965.23396912115 0.0015167168884709225
3.402789210767718231e+01 209704.64013232305 0.0015167168884709225
3.482155339664376470e+01 232720.2478960412 0.0015167168884709225
3.561788269882379154e+01 258261.87606826748 0.0015167168884709225
3.641321065104931876e+01 286606.7616948256 0.0015167168884709225
3.720363311385398219e+01 318062.5692794119 0.0015167168884709225
3.798549918938311976e+01 352970.73027306574 0.0015167168884709225
3.883219313807998674e+01 391710.1490809261 0.0015167168884709225
3.965424748855082271e+01 434701.3158125035 0.0015167168884709225
4.044332540689278233e+01 482410.8704165374 0.0015167168884709225
4.119702349822821930e+01 535356.6677410719 0.0015167168884709225
4.191323847055029717e+01 594113.3984965039 0.0015167168884709225
4.259016969141567444e+01 659318.8271333541 0.0015167168884709225
4.322630230980050925e+01 731680.7143427207 0.0015167168884709225
4.382039334091802374e+01 811984.4993184009 0.0015167168884709225
4.437143058777259341e+01 901101.8251665037 0.0015167168884709225
4.487859034285573046e+01 1000000.0 0.0015167168884709225
1.648339214317841028e+00 0.001 0.0016831803533309566
1.678598274508090071e+00 0.0011097524964120721 0.0016831803533309566
1.709388556576433293e+00 0.0012315506032928262 0.0016831803533309566
1.740975009650057803e+00 0.001366716356462006 0.0016831803533309566
1.773640982424523616e+00 0.0015167168884709225 0.0016831803533309566
1.807689643663796586e+00 0.0016831803533309566 0.0016831803533309566
1.843445614507490893e+00 0.0018679135990207828 0.0016831803533309566
1.881256919854545684e+00 0.002072921779595372 0.0016831803533309566
1.921497451653004562e+00 0.002300430119772917 0.0016831803533309566
1.964569726227478608e+00 0.0025529080682395165 0.0016831803533309566
2.010907620105042870e+00 0.002833096101839324 0.0016831803533309566
2.060980041245429550e+00 0.0031440354715915 0.0016831803533309566
2.115294235953518065e+00 0.0034891012134067737 0.0016831803533309566
2.174399989939002964e+00 0.003872038781812557 0.0016831803533309566
2.238893522672216196e+00 0.004297004704320844 0.0016831803533309566
2.309422009210656324e+00 0.004768611697714469 0.0016831803533309566
2.386688201661118836e+00 0.005291978735958442 0.0016831803533309566
2.471455187822227728e+00 0.005872786613189483 0.0016831803533309566
2.564551079127713962e+00 0.00651733960488242 0.0016831803533309566
2.666874109012613570e+00 0.007232633896483534 0.0016831803533309566
2.779397388328735730e+00 0.008026433522257174 0.0016831803533309566
2.903173542208696389e+00 0.00890735463861044 0.0016831803533309566
3.039339069663069104e+00 0.009884959046625586 0.0016831803533309566
3.189118175422984258e+00 0.010969857978923836 0.0016831803533309566
3.353826045514037180e+00 0.012173827277396614 0.0016831803533309566
3.534871047890633999e+00 0.013509935211980273 0.0016831803533309566
3.733755665325574569e+00 0.014992684327860457 0.0016831803533309566
3.952076090418471299e+00 0.01663816886076129 0.0016831803533309566
4.191519766527671109e+00 0.018464249428955443 0.0016831803533309566
4.453860323625371542e+00 0.020490746898158472 0.0016831803533309566
4.740949978748515647e+00 0.022739657523579287 0.0016831803533309566
5.054708407176900842e+00 0.02523539170434766 0.0016831803533309566
5.397107435363134975e+00 0.02800503894183631 0.0016831803533309566
5.770151480696984692e+00 0.03107866187782014 0.0016831803533309566
6.175852753248999960e+00 0.03448962260405758 0.0016831803533309566
6.616200756041505038e+00 0.038274944785163134 0.0016831803533309566
7.093125871112432534e+00 0.04247571552536898 0.0016831803533309566
7.608456613776457544e+00 0.047137531341167244 0.0016831803533309566
8.163870394168357691e+00 0.05231099308056263 0.0016831803533309566
8.760838241550287009e+00 0.05805225516094899 0.0016831803533309566
9.400563663498473943e+00 0.06442363508721373 0.0016831803533309566
1.008391709813644788e+01 0.07149428986597581 0.0016831803533309566
1.081136696417012999e+01 0.07934096665797492 0.0016831803533309566
1.158290937023730116e+01 0.08804883581643465 0.0016831803533309566
1.239799910143482720e+01 0.09771241535346502 0.0016831803533309566
1.325548464835167017e+01 0.1084365968689611 0.0016831803533309566
1.415355059735293608e+01 0.12033778407775893 0.0016831803533309566
1.508967152774230058e+01 0.13354515629298988 0.0016831803533309566
1.606058050341497889e+01 0.14820207057988585 0.0016831803533309566
1.706225646540307750e+01 0.16446761779946645 0.0016831803533309566
1.808993369464790746e+01 0.18251834943190443 0.0016831803533309566
1.923314027750426192e+01 0.20255019392306664 0.0016831803533309566
2.041763219896835935e+01 0.22478058335487253 0.0016831803533309566
2.163380230268863258e+01 0.24945081352303167 0.0016831803533309566
2.287695777914653306e+01 0.27682866303920667 0.0016831803533309566
2.414198190773398167e+01 0.3072112998861759 0.0016831803533309566
2.542340539605400096e+01 0.34092850697468147 0.0016831803533309566
2.671548584595112530e+01 0.3783462617131929 0.0016831803533309566
2.801229250031857632e+01 0.419870708444391 0.0016831803533309566
2.930779282146064446e+01 0.4659525668664682 0.0016831803533309566
3.059593834524743983e+01 0.517092024289676 0.0016831803533309566
3.187074640703392703e+01 0.5738441648302398 0.0016831803533309566
3.312637570309117763e+01 0.6368249944718586 0.0016831803533309566
3.435719354572191975e+01 0.7067181273927491 0.0016831803533309566
3.555783372364631134e+01 0.7842822061337682 0.0016831803533309566
3.672324409222736108e+01 0.8703591361485166 0.0016831803533309566
3.784872438134520678e+01 0.9658832241158708 0.0016831803533309566
3.892995432741498973e+01 1.0718913192051276 0.0016831803533309566
3.996301350228632288e+01 1.1895340673703196 0.0016831803533309566
4.094439385777573648e+01 1.3200884008314182 0.0016831803533309566
4.187100640393980910e+01 1.4649713983072863 0.0016831803533309566
4.274018306524379796e+01 1.625755666443795 0.0016831803533309566
4.354967449430114357e+01 1.8041864093920719 0.0016831803533309566
4.429764443321896294e+01 2.0022003718155843 0.0016831803533309566
4.498266068284590347e+01 2.2219468609395236 0.0016831803533309566
4.560368227120263640e+01 2.4658110758226037 0.0016831803533309566
4.616004272310064493e+01 2.736439997074672 0.0016831803533309566
4.665142869581705298e+01 3.0367711180354604 0.0016831803533309566
4.707785387057904103e+01 3.370064329271928 0.0016831803533309566
4.743962790955160358e+01 3.739937302478798 0.0016831803533309566
4.773732087739259811e+01 4.150404757850477 0.0016831803533309566
4.797172387893565570e+01 4.605922041145108 0.0016831803533309566
4.814380682191740135e+01 5.1114334834401705 0.0016831803533309566
4.825467493173258049e+01 5.672426068491977 0.0016831803533309566
4.830552541757401741e+01 6.294988990221888 0.0016831803533309566
4.829760605779125626e+01 6.985879746785249 0.0016831803533309566
4.823217723929563761e+01 7.752597488629465 0.0016831803533309566
4.811047897064501910e+01 8.60346441668451 0.0016831803533309566
4.793370399162449758e+01 9.547716114208066 0.0016831803533309566
4.770297794465531638e+01 10.59560179277617 0.0016831803533309566
4.741934712432758658e+01 11.758495540521581 0.0016831803533309566
4.708377400873674645e+01 13.049019780144016 0.0016831803533309566
4.669714047611454077e+01 14.481182276745331 0.0016831803533309566
4.626025819694477548e+01 16.070528182616385 0.0016831803533309566
4.577388549036495391e+01 17.834308769319094 0.0016831803533309566
4.523874960259145439e+01 19.791668678535572 0.0016831803533309566
4.465557323461377592e+01 21.96385372416547 0.0016831803533309566
4.402510389583652994e+01 24.37444150122222 0.0016831803533309566
4.334814467432642004e+01 27.04959730463137 0.0016831803533309566
4.262558493250365643e+01 30.01835813575592 0.0016831803533309566
4.185842957416700472e+01 33.31294787934677 0.0016831803533309566
4.104782565737417599e+01 36.96912707195032 0.0016831803533309566
4.019508543874757578e+01 41.0265810582719 0.0016831803533309566
3.930170525994002872e+01 45.52935074866948 0.0016831803533309566
3.836938006746855478e+01 50.526310653356795 0.0016831803533309566
3.740001380558666710e+01 56.07169938205458 0.0016831803533309566
3.639572623811545071e+01 62.22570836730231 0.0016831803533309566
3.535885707224589680e+01 69.0551352016233 0.0016831803533309566
3.429196835380397346e+01 76.63410868007462 0.0016831803533309566
3.319784613077271729e+01 85.04489341802686 0.0016831803533309566
3.207950204561866769e+01 94.37878277775391 0.0016831803533309566
3.094017524017334608e+01 104.73708979594508 0.0016831803533309566
2.978333429839717894e+01 116.23224686798542 0.0016831803533309566
2.861267832943504530e+01 128.9890261253308 0.0016831803533309566
2.743213571498935721e+01 143.14589375234786 0.0016831803533309566
2.624585832286841480e+01 158.85651294280527 0.0016831803533309566
2.505820864929679814e+01 176.2914118095948 0.0016831803533309566
2.387373705955856096e+01 195.63983435170647 0.0016831803533309566
2.269714628582269000e+01 217.11179456945052 0.0016831803533309566
2.153324081467292928e+01 240.9403560239527 0.0016831803533309566
2.038685941754165398e+01 267.38416158399497 0.0016831803533309566
1.952645383939251644e+01 296.73024081888724 0.0016831803533309566
1.919252524740041821e+01 329.2971255097155 0.0016831803533309566
1.890832887279052343e+01 365.43830709572546 0.0016831803533309566
1.866594636666589579e+01 405.54607358408276 0.0016831803533309566
1.846037988286079568e+01 450.05576757004974 0.0016831803533309566
1.828855359069572728e+01 499.450511585514 0.0016831803533309566
1.814697464570859609e+01 554.2664520663108 0.0016831803533309566
1.803202743787450402e+01 615.0985788580505 0.0016831803533309566
1.793998910626078924e+01 682.6071834272393 0.0016831803533309566
1.786712114373655780e+01 757.525025877192 0.0016831803533309566
1.780976152631306419e+01 840.6652885618333 0.0016831803533309566
1.776441452974114910e+01 932.9304026284696 0.0016831803533309566
1.772783555526259036e+01 1035.3218432956637 0.0016831803533309566
1.769710855938007654e+01 1148.9510001873086 0.0016831803533309566
1.766971424632118115e+01 1275.051240713013 0.0016831803533309566
1.764358760327997899e+01 1414.991297434576 0.0016831803533309566
1.761717312434994653e+01 1570.2901247293776 0.0016831803533309566
1.758947158675835354e+01 1742.6333860096508 0.0016831803533309566
1.755996607724690861e+01 1933.891750455232 0.0016831803533309566
1.752874551444817897e+01 2146.141197858406 0.0016831803533309566
1.749645832133895595e+01 2381.6855519761607 0.0016831803533309566
1.746429434873438424e+01 2643.0814869741084 0.0016831803533309566
1.743395286911144737e+01 2933.1662783900483 0.0016831803533309566
1.740759610171782512e+01 3255.0885998350564 0.0016831803533309566
1.738778790979062450e+01 3612.3426997094302 0.0016831803533309566
1.737741781354727877e+01 4008.8063288984645 0.0016831803533309566
1.737961125607744250e+01 4448.782831127585 0.0016831803533309566
1.739765978171950778e+01 4937.047852839004 0.0016831803533309566
1.743482953433860416e+01 5478.901179593945 0.0016831803533309566
1.749430235552361168e+01 6080.224261649427 0.0016831803533309566
1.757907211454232410e+01 6747.5440531107 0.0016831803533309566
1.769182781544445504e+01 7488.10385759003 0.0016831803533309566
1.783486342563049831e+01 8309.941949353404 0.0016831803533309566
1.801000574889939898e+01 9221.97882333434 0.0016831803533309566
1.821860718431549131e+01 10234.114021054527 0.0016831803533309566
1.846140016401356121e+01 11357.333583431051 0.0016831803533309566
1.873857511266895415e+01 12603.829296797274 0.0016831803533309566
1.904980195608669291e+01 13987.131026472387 0.0016831803533309566
1.939425196039609389e+01 15522.25357427048 0.0016831803533309566
1.977065743250249952e+01 17225.859653987874 0.0016831803533309566
2.017738988715906245e+01 19116.440753857038 0.0016831803533309566
2.061256107756968348e+01 21214.51784910632 0.0016831803533309566
2.107414109871669083e+01 23542.864143224204 0.0016831803533309566
2.155998154321689242e+01 26126.752255633317 0.0016831803533309566
2.206801835883096530e+01 28994.22853882881 0.0016831803533309566
2.259633668144793361e+01 32176.417502507353 0.0016831803533309566
2.314325444013108779e+01 35707.859649004626 0.0016831803533309566
2.370738659157801820e+01 39626.88638701478 0.0016831803533309566
2.428769384732672165e+01 43976.036093027215 0.0016831803533309566
2.488347661997653759e+01 48802.515836544335 0.0016831803533309566
2.549436962537021500e+01 54158.71378079476 0.0016831803533309566
2.612030585148165329e+01 60102.76782070388 0.0016831803533309566
2.676144638938693987e+01 66699.19663030129 0.0016831803533309566
2.741809413601937351e+01 74019.59996915652 0.0016831803533309566
2.809069661090892112e+01 82143.43584919439 0.0016831803533309566
2.877944833946862957e+01 91158.88299750836 0.0016831803533309566
2.948442828868562415e+01 101163.7979766207 0.0016831803533309566
3.020545048936587662e+01 112266.77735108159 0.0016831803533309566
3.094195860943278831e+01 124588.33642950082 0.0016831803533309566
3.169295417212035204e+01 138262.2173764659 0.0016831803533309566
3.245695134883875710e+01 153436.84089300132 0.0016831803533309566
3.323199564844377107e+01 170276.91722258978 0.0016831803533309566
3.401752231169270146e+01 188965.23396912115 0.0016831803533309566
3.481012410874547669e+01 209704.64013232305 0.0016831803533309566
3.560553300544414412e+01 232720.2478960412 0.0016831803533309566
3.640007061877793149e+01 258261.87606826748 0.0016831803533309566
3.718982370347806921e+01 286606.7616948256 0.0016831803533309566
3.797074753284921655e+01 318062.5692794119 0.0016831803533309566
3.881531383732535545e+01 352970.73027306574 0.0016831803533309566
3.963680879362603804e+01 391710.1490809261 0.0016831803533309566
4.042546333930155100e+01 434701.3158125035 0.0016831803533309566
4.117885483169104077e+01 482410.8704165374 0.0016831803533309566
4.189486263272014099e+01 535356.6677410719 0.0016831803533309566
4.257166624936291299e+01 594113.3984965039 0.0016831803533309566
4.320773904475221627e+01 659318.8271333541 0.0016831803533309566
4.380181987611032213e+01 731680.7143427207 0.0016831803533309566
4.435288634137734931e+01 811984.4993184009 0.0016831803533309566
4.486010624488076104e+01 901101.8251665037 0.0016831803533309566
4.532279819062667769e+01 1000000.0 0.0016831803533309566
1.472655548438952744e+00 0.001 0.0018679135990207828
1.500080397800470644e+00 0.0011097524964120721 0.0018679135990207828
1.527991864482757478e+00 0.0012315506032928262 0.0018679135990207828
1.556629864702285149e+00 0.001366716356462006 0.0018679135990207828
1.586251271004668117e+00 0.0015167168884709225 0.0018679135990207828
1.617131249923986269e+00 0.0016831803533309566 0.0018679135990207828
1.649564612377541151e+00 0.0018679135990207828 0.0018679135990207828
1.683868057813178609e+00 0.002072921779595372 0.0018679135990207828
1.720381797521864264e+00 0.002300430119772917 0.0018679135990207828
1.759472693956653844e+00 0.0025529080682395165 0.0018679135990207828
1.801536534549996293e+00 0.002833096101839324 0.0018679135990207828
1.847001437612507235e+00 0.0031440354715915 0.0018679135990207828
1.896331198222251935e+00 0.0034891012134067737 0.0018679135990207828
1.950028933901587269e+00 0.003872038781812557 0.0018679135990207828
2.008640984928421247e+00 0.004297004704320844 0.0018679135990207828
2.072761217731712513e+00 0.004768611697714469 0.0018679135990207828
2.143035377366723004e+00 0.005291978735958442 0.0018679135990207828
2.220165689949986199e+00 0.005872786613189483 0.0018679135990207828
2.304915544720916198e+00 0.00651733960488242 0.0018679135990207828
2.398114528331805051e+00 0.007232633896483534 0.0018679135990207828
2.500663150341968510e+00 0.008026433522257174 0.0018679135990207828
2.613537683388160726e+00 0.00890735463861044 0.0018679135990207828
2.737794778915736860e+00 0.009884959046625586 0.0018679135990207828
2.874575777613146865e+00 0.010969857978923836 0.0018679135990207828
3.025110502265968559e+00 0.012173827277396614 0.0018679135990207828
3.190720430588967815e+00 0.013509935211980273 0.0018679135990207828
3.372820824450874166e+00 0.014992684327860457 0.0018679135990207828
3.572921649764334795e+00 0.01663816886076129 0.0018679135990207828
3.792627005682389640e+00 0.018464249428955443 0.0018679135990207828
4.033632537489968861e+00 0.020490746898158472 0.0018679135990207828
4.297720210517597117e+00 0.022739657523579287 0.0018679135990207828
4.586750773095455536e+00 0.02523539170434766 0.0018679135990207828
4.902652049521337041e+00 0.02800503894183631 0.0018679135990207828
5.247403805354073469e+00 0.03107866187782014 0.0018679135990207828
5.623017673100743963e+00 0.03448962260405758 0.0018679135990207828
6.031512147452768424e+00 0.038274944785163134 0.0018679135990207828
6.474881875378096119e+00 0.04247571552536898 0.0018679135990207828
6.955060721185708061e+00 0.047137531341167244 0.0018679135990207828
7.473878720835828382e+00 0.05231099308056263 0.0018679135990207828
8.033012499302959242e+00 0.05805225516094899 0.0018679135990207828
8.633929440575411007e+00 0.06442363508721373 0.0018679135990207828
9.277826382108850467e+00 0.07149428986597581 0.0018679135990207828
9.965563569883824968e+00 0.07934096665797492 0.0018679135990207828
1.069759542466503532e+01 0.08804883581643465 0.0018679135990207828
1.147390014771161582e+01 0.09771241535346502 0.0018679135990207828
1.229391045021981732e+01 0.1084365968689611 0.0018679135990207828
1.315644868910286114e+01 0.12033778407775893 0.0018679135990207828
1.405966951597311621e+01 0.13354515629298988 0.0018679135990207828
1.500101387311020495e+01 0.14820207057988585 0.0018679135990207828
1.597717830404243067e+01 0.16446761779946645 0.0018679135990207828
1.698410278958257535e+01 0.18251834943190443 0.0018679135990207828
1.801698114639602011e+01 0.20255019392306664 0.0018679135990207828
1.916004477227039260e+01 0.22478058335487253 0.0018679135990207828
2.034907048534796559e+01 0.24945081352303167 0.0018679135990207828
2.156966584865817893e+01 0.27682866303920667 0.0018679135990207828
2.281710982649400066e+01 0.3072112998861759 0.0018679135990207828
2.408625997280147502e+01 0.34092850697468147 0.0018679135990207828
2.537162442229039883e+01 0.3783462617131929 0.0018679135990207828
2.666744169542772269e+01 0.419870708444391 0.0018679135990207828
2.796776575073607063e+01 0.4659525668664682 0.0018679135990207828
2.926655277087493090e+01 0.517092024289676 0.0018679135990207828
3.055774695032284072e+01 0.5738441648302398 0.0018679135990207828
3.183536216586427159e+01 0.6368249944718586 0.0018679135990207828
3.309355724790648878e+01 0.7067181273927491 0.0018679135990207828
3.432670293873180611e+01 0.7842822061337682 0.0018679135990207828
3.552943932685178652e+01 0.8703591361485166 0.0018679135990207828
3.669672311036517698e+01 0.9658832241158708 0.0018679135990207828
3.782386476366018968e+01 1.0718913192051276 0.0018679135990207828
3.890655636358532377e+01 1.1895340673703196 0.0018679135990207828
3.994089095855422755e+01 1.3200884008314182 0.0018679135990207828
4.092337465221106640e+01 1.4649713983072863 0.0018679135990207828
4.185093298317536892e+01 1.625755666443795 0.0018679135990207828
4.272091243471842859e+01 1.8041864093920719 0.0018679135990207828
4.353107800517543780e+01 2.0022003718155843 0.0018679135990207828
4.427960739929886103e+01 2.2219468609395236 0.0018679135990207828
4.496508169264544819e+01 2.4658110758226037 0.0018679135990207828
4.558647254188660014e+01 2.736439997074672 0.0018679135990207828
4.614312524131674564e+01 3.0367711180354604 0.0018679135990207828
4.663473734547127236e+01 3.370064329271928 0.0018679135990207828
4.706133248304283256e+01 3.739937302478798 0.0018679135990207828
4.742322934220561592e+01 4.150404757850477 0.0018679135990207828
4.772100606540231382e+01 4.605922041145108 0.0018679135990207828
4.795546089096222886e+01 5.1114334834401705 0.0018679135990207828
4.812756998548974963e+01 5.672426068491977 0.0018679135990207828
4.823844397605693501e+01 6.294988990221888 0.0018679135990207828
4.828928468665422002e+01 6.985879746785249 0.0018679135990207828
4.828134377827429802e+01 7.752597488629465 0.0018679135990207828
4.821588488525509320e+01 8.60346441668451 0.0018679135990207828
4.809415067914597586e+01 9.547716114208066 0.0018679135990207828
4.791733608908423037e+01 10.59560179277617 0.0018679135990207828
4.768656854325496397e+01 11.758495540521581 0.0018679135990207828
4.740289578614359556e+01 13.049019780144016 0.0018679135990207828
4.706728152592145165e+01 14.481182276745331 0.0018679135990207828
4.668060869080767361e+01 16.070528182616385 0.0018679135990207828
4.624368990802515356e+01 17.834308769319094 0.0018679135990207828
4.575728442511714888e+01 19.791668678535572 0.0018679135990207828
4.522212046274119501e+01 21.96385372416547 0.0018679135990207828
4.463892178586209525e+01 24.37444150122222 0.0018679135990207828
4.400843713733716100e+01 27.04959730463137 0.0018679135990207828
4.333147108091763755e+01 30.01835813575592 0.0018679135990207828
4.260891478747311112e+01 33.31294787934677 0.0018679135990207828
4.184177541230454977e+01 36.96912707195032 0.0018679135990207828
4.103120285867894523e+01 41.0265810582719 0.0018679135990207828
4.017851302900378130e+01 45.52935074866948 0.0018679135990207828
3.928520696023468162e+01 50.526310653356795 0.0018679135990207828
3.835298570448401279e+01 56.07169938205458 0.0018679135990207828
3.738376116869354604e+01 62.22570836730231 0.0018679135990207828
3.637966349674742617e+01 69.0551352016233 0.0018679135990207828
3.534304589438101374e+01 76.63410868007462 0.0018679135990207828
3.427648787597141222e+01 85.04489341802686 0.0018679135990207828
3.318279787522248370e+01 94.37878277775391 0.0018679135990207828
3.206501593816923901e+01 104.73708979594508 0.0018679135990207828
3.092641674713479105e+01 116.23224686798542 0.0018679135990207828
2.977051261035184382e+01 128.9890261253308 0.0018679135990207828
2.860105540857575335e+01 143.14589375234786 0.0018679135990207828
2.742203570704853277e+01 158.85651294280527 0.0018679135990207828
2.623767654682734829e+01 176.2914118095948 0.0018679135990207828
2.505241897845503729e+01 195.63983435170647 0.0018679135990207828
2.387089603761777212e+01 217.11179456945052 0.0018679135990207828
2.269789198355978854e+01 240.9403560239527 0.0018679135990207828
2.153828408074921441e+01 267.38416158399497 0.0018679135990207828
2.039696537077786687e+01 296.73024081888724 0.0018679135990207828
1.955351158210674711e+01 329.2971255097155 0.0018679135990207828
1.923095400697320301e+01 365.43830709572546 0.0018679135990207828
1.895411108866436933e+01 405.54607358408276 0.0018679135990207828
1.871724200738864496e+01 450.05576757004974 0.0018679135990207828
1.851760027356581872e+01 499.450511585514 0.0018679135990207828
1.835209457244753040e+01 554.2664520663108 0.0018679135990207828
1.821727953729523364e+01 615.0985788580505 0.0018679135990207828
1.810957167952896185e+01 682.6071834272393 0.0018679135990207828
1.802528502386742559e+01 757.525025877192 0.0018679135990207828
1.796072363878440470e+01 840.6652885618333 0.0018679135990207828
1.791227489290122321e+01 932.9304026284696 0.0018679135990207828
1.787650045708753410e+01 1035.3218432956637 0.0018679135990207828
1.785022231022904649e+01 1148.9510001873086 0.0018679135990207828
1.783060137127297295e+01 1275.051240713013 0.0018679135990207828
1.781520683520465909e+01 1414.991297434576 0.0018679135990207828
1.780208118773617443e+01 1570.2901247293776 0.0018679135990207828
1.778981627945328725e+01 1742.6333860096508 0.0018679135990207828
1.777745935755328333e+01 1933.891750455232 0.0018679135990207828
1.776467618143951199e+01 2146.141197858406 0.0018679135990207828
1.775170826455392259e+01 2381.6855519761607 0.0018679135990207828
1.773936565941819410e+01 2643.0814869741084 0.0018679135990207828
1.772900437099509929e+01 2933.1662783900483 0.0018679135990207828
1.772248794997695853e+01 3255.0885998350564 0.0018679135990207828
1.772213221762426372e+01 3612.3426997094302 0.0018679135990207828
1.773063325094566167e+01 4008.8063288984645 0.0018679135990207828
1.775097897967464533e+01 4448.782831127585 0.0018679135990207828
1.778639481808101763e+01 4937.047852839004 0.0018679135990207828
1.784008527429447710e+01 5478.901179593945 0.0018679135990207828
1.791525573264779325e+01 6080.224261649427 0.0018679135990207828
1.801494502804822062e+01 6747.5440531107 0.0018679135990207828
1.814190990217503341e+01 7488.10385759003 0.0018679135990207828
1.829852272338844799e+01 8309.941949353404 0.0018679135990207828
1.848668728618664758e+01 9221.97882333434 0.0018679135990207828
1.870783938266923485e+01 10234.114021054527 0.0018679135990207828
1.896272725160666539e+01 11357.333583431051 0.0018679135990207828
1.925157585547415451e+01 12603.829296797274 0.0018679135990207828
1.957405571251718612e+01 13987.131026472387 0.0018679135990207828
1.992932198487964612e+01 15522.25357427048 0.0018679135990207828
2.031608348838767597e+01 17225.859653987874 0.0018679135990207828
2.073269257483664063e+01 19116.440753857038 0.0018679135990207828
2.117728148040517411e+01 21214.51784910632 0.0018679135990207828
2.164780944880503100e+01 23542.864143224204 0.0018679135990207828
2.214220675988021725e+01 26126.752255633317 0.0018679135990207828
2.265851399849407599e+01 28994.22853882881 0.0018679135990207828
2.319496107609055358e+01 32176.417502507353 0.0018679135990207828
2.375004405316651912e+01 35707.859649004626 0.0018679135990207828
2.432258321802447298e+01 39626.88638701478 0.0018679135990207828
2.491173961739739795e+01 43976.036093027215 0.0018679135990207828
2.551699828335559062e+01 48802.515836544335 0.0018679135990207828
2.613815266131614834e+01 54158.71378079476 0.0018679135990207828
2.677523477771192617e+01 60102.76782070388 0.0018679135990207828
2.742843170905966232e+01 66699.19663030129 0.0018679135990207828
2.809807115010401901e+01 74019.59996915652 0.0018679135990207828
2.878429885571941327e+01 82143.43584919439 0.0018679135990207828
2.948710068332669465e+01 91158.88299750836 0.0018679135990207828
3.020623081419797629e+01 101163.7979766207 0.0018679135990207828
3.094108287542552915e+01 112266.77735108159 0.0018679135990207828
3.169061904748987857e+01 124588.33642950082 0.0018679135990207828
3.245332186548616704e+01 138262.2173764659 0.0018679135990207828
3.322720392023804692e+01 153436.84089300132 0.0018679135990207828
3.400981339048322383e+01 170276.91722258978 0.0018679135990207828
3.479972456165042871e+01 188965.23396912115 0.0018679135990207828
3.559412474002655813e+01 209704.64013232305 0.0018679135990207828
3.638780121169236992e+01 232720.2478960412 0.0018679135990207828
3.717683172895031163e+01 258261.87606826748 0.0018679135990207828
3.795716050293666655e+01 286606.7616948256 0.0018679135990207828
3.880053596400640004e+01 318062.5692794119 0.0018679135990207828
3.961990938864487077e+01 352970.73027306574 0.0018679135990207828
4.040808273256829608e+01 391710.1490809261 0.0018679135990207828
4.116113457711813339e+01 434701.3158125035 0.0018679135990207828
4.187692365716365117e+01 482410.8704165374 0.0018679135990207828
4.255361117822053529e+01 535356.6677410719 0.0018679135990207828
4.318965002813677501e+01 594113.3984965039 0.0018679135990207828
4.378376242951572550e+01 659318.8271333541 0.0018679135990207828
4.433490731449072797e+01 731680.7143427207 0.0018679135990207828
4.484224254147664368e+01 811984.4993184009 0.0018679135990207828
4.530507642297952486e+01 901101.8251665037 0.0018679135990207828
4.572281627731961606e+01 1000000.0 0.0018679135990207828
1.313681203285944399e+00 0.001 0.002072921779595372
1.338510347652384302e+00 0.0011097524964120721 0.002072921779595372
1.363784268145162848e+00 0.0012315506032928262 0.002072921779595372
1.389719950608626187e+00 0.001366716356462006 0.002072921779595372
1.416549935659509929e+00 0.0015167168884709225 0.002072921779595372
1.444523558099503058e+00 0.0016831803533309566 0.002072921779595372
1.473908389945627784e+00 0.0018679135990207828 0.002072921779595372
1.504991938407409080e+00 0.002072921779595372 0.002072921779595372
1.538083565760714588e+00 0.002300430119772917 0.002072921779595372
1.573517079773634197e+00 0.0025529080682395165 0.002072921779595372
1.611652989301924244e+00 0.002833096101839324 0.002072921779595372
1.652881699244177938e+00 0.0031440354715915 0.002072921779595372
1.697626479134892508e+00 0.0034891012134067737 0.002072921779595372
1.746347089093757132e+00 0.003872038781812557 0.002072921779595372
1.799543294878216848e+00 0.004297004704320844 0.002072921779595372
1.857759125641864184e+00 0.004768611697714469 0.002072921779595372
1.921586785187850088e+00 0.005291978735958442 0.002072921779595372
1.991671238498950114e+00 0.005872786613189483 0.002072921779595372
2.068714870348043355e+00 0.00651733960488242 0.002072921779595372
2.153482006482474009e+00 0.007232633896483534 0.002072921779595372
2.246804021838089138e+00 0.008026433522257174 0.002072921779595372
2.349583968993850025e+00 0.00890735463861044 0.002072921779595372
2.462801482404031628e+00 0.009884959046625586 0.002072921779595372
2.587517329388530296e+00 0.010969857978923836 0.002072921779595372
2.724877593887547800e+00 0.012173827277396614 0.002072921779595372
2.876117523123395081e+00 0.013509935211980273 0.002072921779595372
3.042564618834148416e+00 0.014992684327860457 0.002072921779595372
3.225640657893372065e+00 0.01663816886076129 0.002072921779595372
3.426862554342097411e+00 0.018464249428955443 0.002072921779595372
3.647841731577189606e+00 0.020490746898158472 0.002072921779595372
3.890281334554774428e+00 0.022739657523579287 0.002072921779595372
4.155971121736421914e+00 0.02523539170434766 0.002072921779595372
4.446779437121643141e+00 0.02800503894183631 0.002072921779595372
4.764641693211403961e+00 0.03107866187782014 0.002072921779595372
5.111544731193452762e+00 0.03448962260405758 0.002072921779595372
5.489506773982870236e+00 0.038274944785163134 0.002072921779595372
5.900552000944817799e+00 0.04247571552536898 0.002072921779595372
6.346679651443334791e+00 0.047137531341167244 0.002072921779595372
6.829826654798414332e+00 0.05231099308056263 0.002072921779595372
7.351824396505977077e+00 0.05805225516094899 0.002072921779595372
7.914348672388999972e+00 0.06442363508721373 0.002072921779595372
8.518863469498469954e+00 0.07149428986597581 0.002072921779595372
9.166559494579070488e+00 0.07934096665797492 0.002072921779595372
9.858287600177243704e+00 0.08804883581643465 0.002072921779595372
1.059448940890646007e+01 0.09771241535346502 0.002072921779595372
1.137512670013906835e+01 0.1084365968689611 0.002072921779595372
1.219961204904249108e+01 0.12033778407775893 0.002072921779595372
1.306674399691070221e+01 0.13354515629298988 0.002072921779595372
1.397464989501277088e+01 0.14820207057988585 0.002072921779595372
1.492074015464734593e+01 0.16446761779946645 0.002072921779595372
1.590167798926016118e+01 0.18251834943190443 0.002072921779595372
1.691336810912190103e+01 0.20255019392306664 0.002072921779595372
1.795096756319287579e+01 0.22478058335487253 0.002072921779595372
1.909395249746501122e+01 0.24945081352303167 0.002072921779595372
2.028708882951562487e+01 0.27682866303920667 0.002072921779595372
2.151169497358570482e+01 0.3072112998861759 0.002072921779595372
2.276302434619280390e+01 0.34092850697468147 0.002072921779595372
2.403591136879003898e+01 0.3783462617131929 0.002072921779595372
2.532484378483163923e+01 0.419870708444391 0.002072921779595372
2.662404298712189288e+01 0.4659525668664682 0.002072921779595372
2.792754923147309043e+01 0.517092024289676 0.002072921779595372
2.922930861974455041e+01 0.5738441648302398 0.002072921779595372
3.052325885650524739e+01 0.6368249944718586 0.002072921779595372
3.180341079148354666e+01 0.7067181273927491 0.002072921779595372
3.306392351564275600e+01 0.7842822061337682 0.002072921779595372
3.429917100099987692e+01 0.8703591361485166 0.002072921779595372
3.550379915193358471e+01 0.9658832241158708 0.002072921779595372
3.667277268855824701e+01 1.0718913192051276 0.002072921779595372
3.780141192946652495e+01 1.1895340673703196 0.002072921779595372
3.888542017425122310e+01 1.3200884008314182 0.002072921779595372
3.992090262193020322e+01 1.4649713983072863 0.002072921779595372
4.090437825249036763e+01 1.625755666443795 0.002072921779595372
4.183278572472082857e+01 1.8041864093920719 0.002072921779595372
4.270348468387610552e+01 2.0022003718155843 0.002072921779595372
4.351425308724789431e+01 2.2219468609395236 0.002072921779595372
4.426328117419336650e+01 2.4658110758226037 0.002072921779595372
4.494916204281443584e+01 2.736439997074672 0.002072921779595372
4.557087865621659262e+01 3.0367711180354604 0.002072921779595372
4.612778689300480295e+01 3.370064329271928 0.002072921779595372
4.661959407301191050e+01 3.739937302478798 0.002072921779595372
4.704633275135888937e+01 4.150404757850477 0.002072921779595372
4.740832966051053177e+01 4.605922041145108 0.002072921779595372
4.770617013379496285e+01 5.1114334834401705 0.002072921779595372
4.794065875456916359e+01 5.672426068491977 0.002072921779595372
4.811277721440110611e+01 6.294988990221888 0.002072921779595372
4.822364089083005467e+01 6.985879746785249 0.002072921779595372
4.827445563287602681e+01 7.752597488629465 0.002072921779595372
4.826647646439269579e+01 8.60346441668451 0.002072921779595372
4.820096978939230326e+01 9.547716114208066 0.002072921779595372
4.807918052974788736e+01 10.59560179277617 0.002072921779595372
4.790230540743940679e+01 11.758495540521581 0.002072921779595372
4.767147328191887112e+01 13.049019780144016 0.002072921779595372
4.738773304099101580e+01 14.481182276745331 0.002072921779595372
4.705204931187865469e+01 16.070528182616385 0.002072921779595372
4.666530579843241355e+01 17.834308769319094 0.002072921779595372
4.622831584458210585e+01 19.791668678535572 0.002072921779595372
4.574183941046506163e+01 21.96385372416547 0.002072921779595372
4.520660549893175073e+01 24.37444150122222 0.002072921779595372
4.462333881691208148e+01 27.04959730463137 0.002072921779595372
4.399278929013179606e+01 30.01835813575592 0.002072921779595372
4.331576300118551615e+01 33.31294787934677 0.002072921779595372
4.259315310985890335e+01 36.96912707195032 0.002072921779595372
4.182596939115779833e+01 41.0265810582719 0.002072921779595372
4.101536520408083675e+01 45.52935074866948 0.002072921779595372
4.016266101702647262e+01 50.526310653356795 0.002072921779595372
3.926936390702886115e+01 56.07169938205458 0.002072921779595372
3.833718289549084091e+01 62.22570836730231 0.002072921779595372
3.736804036575620813e+01 69.0551352016233 0.002072921779595372
3.636408017933674586e+01 76.63410868007462 0.002072921779595372
3.532767336897890686e+01 85.04489341802686 0.002072921779595372
3.426142240390340987e+01 94.37878277775391 0.002072921779595372
3.316816497667823427e+01 104.73708979594508 0.002072921779595372
3.205097790190893647e+01 116.23224686798542 0.002072921779595372
3.091318134655784178e+01 128.9890261253308 0.002072921779595372
2.975834282538201947e+01 143.14589375234786 0.002072921779595372
2.859027969559429749e+01 158.85651294280527 0.002072921779595372
2.741305801160494937e+01 176.2914118095948 0.002072921779595372
2.623098485780457878e+01 195.63983435170647 0.002072921779595372
2.504859069653700132e+01 217.11179456945052 0.002072921779595372
2.387059800735627491e+01 240.9403560239527 0.002072921779595372
2.270187273382098070e+01 267.38416158399497 0.002072921779595372
2.154735591184522647e+01 296.73024081888724 0.002072921779595372
2.041197446249170966e+01 329.2971255097155 0.002072921779595372
1.959430219235789750e+01 365.43830709572546 0.002072921779595372
1.928077666720071193e+01 405.54607358408276 0.002072921779595372
1.901000404340097916e+01 450.05576757004974 0.002072921779595372
1.877964787208479081e+01 499.450511585514 0.002072921779595372
1.858701381176534539e+01 554.2664520663108 0.002072921779595372
1.842898921384532684e+01 615.0985788580505 0.002072921779595372
1.830218297297666652e+01 682.6071834272393 0.002072921779595372
1.820304650192035112e+01 757.525025877192 0.002072921779595372
1.812793352239395261e+01 840.6652885618333 0.002072921779595372
1.807319362633722193e+01 932.9304026284696 0.002072921779595372
1.803526670942575194e+01 1035.3218432956637 0.002072921779595372
1.801077514530499357e+01 1148.9510001873086 0.002072921779595372
1.799661105241367665e+01 1275.051240713013 0.002072921779595372
1.799001604344800143e+01 1414.991297434576 0.002072921779595372
1.798865534950779832e+01 1570.2901247293776 0.002072921779595372
1.799072359595036730e+01 1742.6333860096508 0.002072921779595372
1.799482953585032163e+01 1933.891750455232 0.002072921779595372
1.800020061217132650e+01 2146.141197858406 0.002072921779595372
1.800664441776271119e+01 2381.6855519761607 0.002072921779595372
1.801455340096345026e+01 2643.0814869741084 0.002072921779595372
1.802489338718018175e+01 2933.1662783900483 0.002072921779595372
1.803917491274719254e+01 3255.0885998350564 0.002072921779595372
1.805940622962951991e+01 3612.3426997094302 0.002072921779595372
1.808802750372707990e+01 4008.8063288984645 0.002072921779595372
1.812784223893722313e+01 4448.782831127585 0.002072921779595372
1.818190554882248477e+01 4937.047852839004 0.002072921779595372
1.825334413799651401e+01 5478.901179593945 0.002072921779595372
1.834532563757256085e+01 6080.224261649427 0.002072921779595372
1.846089322662295018e+01 6747.5440531107 0.002072921779595372
1.860284067960660792e+01 7488.10385759003 0.002072921779595372
1.877359848215855465e+01 8309.941949353404 0.002072921779595372
1.897514839385754470e+01 9221.97882333434 0.002072921779595372
1.920898382262013726e+01 10234.114021054527 0.002072921779595372
1.947590332232108423e+01 11357.333583431051 0.002072921779595372
1.977618043123542435e+01 12603.829296797274 0.002072921779595372
2.010951581741075955e+01 13987.131026472387 0.002072921779595372
2.047508585971785422e+01 15522.25357427048 0.002072921779595372
2.087161983022032885e+01 17225.859653987874 0.002072921779595372
2.129750111543740587e+01 19116.440753857038 0.002072921779595372
2.175093595181448691e+01 21214.51784910632 0.002072921779595372
2.222991881876698272e+01 23542.864143224204 0.002072921779595372
2.273251054432256169e+01 26126.752255633317 0.002072921779595372
2.325689836159168777e+01 28994.22853882881 0.002072921779595372
2.380148813457152457e+01 32176.417502507353 0.002072921779595372
2.436497304651166829e+01 35707.859649004626 0.002072921779595372
2.494637967473101625e+01 39626.88638701478 0.002072921779595372
2.554503738124818923e+01 43976.036093027215 0.002072921779595372
2.616058930977830244e+01 48802.515836544335 0.002072921779595372
2.679292465260903100e+01 54158.71378079476 0.002072921779595372
2.744209960378495339e+01 60102.76782070388 0.002072921779595372
2.810830267764469781e+01 66699.19663030129 0.002072921779595372
2.879162469445731531e+01 74019.59996915652 0.002072921779595372
2.949194065379904117e+01 82143.43584919439 0.002072921779595372
3.020893224921987752e+01 91158.88299750836 0.002072921779595372
3.094193397530162315e+01 101163.7979766207 0.002072921779595372
3.168985895930255126e+01 112266.77735108159 0.002072921779595372
3.245115036156903443e+01 124588.33642950082 0.002072921779595372
3.322378003112714140e+01 138262.2173764659 0.002072921779595372
3.400529147552179410e+01 153436.84089300132 0.002072921779595372
3.479260128378913919e+01 170276.91722258978 0.002072921779595372
3.558367577994185638e+01 188965.23396912115 0.002072921779595372
3.637638638846034667e+01 209704.64013232305 0.002072921779595372
3.716460777347850808e+01 232720.2478960412 0.002072921779595372
3.794427396402430475e+01 258261.87606826748 0.002072921779595372
3.878755165641278069e+01 286606.7616948256 0.002072921779595372
3.960441331621803585e+01 318062.5692794119 0.002072921779595372
4.039108253920081637e+01 352970.73027306574 0.002072921779595372
4.114372153843329016e+01 391710.1490809261 0.002072921779595372
4.185924722018666699e+01 434701.3158125035 0.002072921779595372
4.253579887995424968e+01 482410.8704165374 0.002072921779595372
4.317180682818624149e+01 535356.6677410719 0.002072921779595372
4.376597246273688313e+01 594113.3984965039 0.002072921779595372
4.431723397868315573e+01 659318.8271333541 0.002072921779595372
4.482473331544935746e+01 731680.7143427207 0.002072921779595372
4.528776369754454123e+01 811984.4993184009 0.002072921779595372
4.570572559460347151e+01 901101.8251665037 0.002072921779595372
4.607807425883628127e+01 1000000.0 0.002072921779595372
1.170005785567005407e+00 0.001 0.002300430119772917
1.192460919913416406e+00 0.0011097524964120721 0.002300430119772917
1.215321883756352639e+00 0.0012315506032928262 0.002300430119772917
1.238784451097221906e+00 0.001366716356462006 0.002300430119772917
1.263058860167462383e+00 0.0015167168884709225 0.002300430119772917
1.288370834063952808e+00 0.0016831803533309566 0.002300430119772917
1.314962759184588492e+00 0.0018679135990207828 0.002300430119772917
1.343095358517244486e+00 0.002072921779595372 0.002300430119772917
1.373049632589833147e+00 0.002300430119772917 0.002300430119772917
1.405128779536126693e+00 0.0025529080682395165 0.002300430119772917
1.439660815626922830e+00 0.002833096101839324 0.002300430119772917
1.477001167613044119e+00 0.0031440354715915 0.002300430119772917
1.517535664482003943e+00 0.0034891012134067737 0.002300430119772917
1.561683768114568105e+00 0.003872038781812557 0.002300430119772917
1.609902006966565491e+00 0.004297004704320844 0.002300430119772917
1.662687841796786303e+00 0.004768611697714469 0.002300430119772917
1.720583523720101704e+00 0.005291978735958442 0.002300430119772917
1.784180403815193827e+00 0.005872786613189483 0.002300430119772917
1.854123362918427942e+00 0.00651733960488242 0.002300430119772917
1.931115325478650835e+00 0.007232633896483534 0.002300430119772917
2.015922039472218152e+00 0.008026433522257174 0.002300430119772917
2.109376965030107520e+00 0.00890735463861044 0.002300430119772917
2.212385969639668382e+00 0.009884959046625586 0.002300430119772917
2.325932073895549568e+00 0.010969857978923836 0.002300430119772917
2.451080170836002825e+00 0.012173827277396614 0.002300430119772917
2.588980972903761835e+00 0.013509935211980273 0.002300430119772917
2.740874949573786967e+00 0.014992684327860457 0.002300430119772917
2.908095205915977477e+00 0.01663816886076129 0.002300430119772917
3.092069631445082845e+00 0.018464249428955443 0.002300430119772917
3.294321614900787232e+00 0.020490746898158472 0.002300430119772917
3.516469253057332711e+00 0.022739657523579287 0.002300430119772917
3.760222624305775696e+00 0.02523539170434766 0.002300430119772917
4.027378578442296408e+00 0.02800503894183631 0.002300430119772917
4.319812350932861200e+00 0.03107866187782014 0.002300430119772917
4.639466169903835535e+00 0.03448962260405758 0.002300430119772917
4.988333358663279427e+00 0.038274944785163134 0.002300430119772917
5.368438067677231196e+00 0.04247571552536898 0.002300430119772917
5.781809575293094916e+00 0.047137531341167244 0.002300430119772917
6.230451189428011460e+00 0.05231099308056263 0.002300430119772917
6.716302656245835223e+00 0.05805225516094899 0.002300430119772917
7.241196436942360037e+00 0.06442363508721373 0.002300430119772917
7.806807487231032461e+00 0.07149428986597581 0.002300430119772917
8.414596741760155041e+00 0.07934096665797492 0.002300430119772917
9.065749133582830410e+00 0.08804883581643465 0.002300430119772917
9.761106925567723636e+00 0.09771241535346502 0.002300430119772917
1.050110008278917917e+01 0.1084365968689611 0.002300430119772917
1.128567534938192907e+01 0.12033778407775893 0.002300430119772917
1.211422695429219409e+01 0.13354515629298988 0.002300430119772917
1.298553178797837404e+01 0.14820207057988585 0.002300430119772917
1.389769226173997829e+01 0.16446761779946645 0.002300430119772917
1.484809106451619520e+01 0.18251834943190443 0.002300430119772917
1.583336123642772897e+01 0.20255019392306664 0.002300430119772917
1.684937531060835525e+01 0.22478058335487253 0.002300430119772917
1.789125710452722373e+01 0.24945081352303167 0.002300430119772917
1.903421106036095622e+01 0.27682866303920667 0.002300430119772917
2.023107197746324815e+01 0.3072112998861759 0.002300430119772917
2.145931100799150215e+01 0.34092850697468147 0.002300430119772917
2.271415855838251829e+01 0.3783462617131929 0.002300430119772917
2.399042811720096324e+01 0.419870708444391 0.002300430119772917
2.528258908510870029e+01 0.4659525668664682 0.002300430119772917
2.658484743440141784e+01 0.517092024289676 0.002300430119772917
2.789123113035087798e+01 0.5738441648302398 0.002300430119772917
2.919567727030983306e+01 0.6368249944718586 0.002300430119772917
3.049211778642044024e+01 0.7067181273927491 0.002300430119772917
3.177456091882161004e+01 0.7842822061337682 0.002300430119772917
3.303716606127414224e+01 0.8703591361485166 0.002300430119772917
3.427431018580850264e+01 0.9658832241158708 0.002300430119772917
3.548064456135463729e+01 1.0718913192051276 0.002300430119772917
3.665114119640340817e+01 1.1895340673703196 0.002300430119772917
3.778112935515839155e+01 1.3200884008314182 0.002300430119772917
3.886632249395024274e+01 1.4649713983072863 0.002300430119772917
3.990283687573872129e+01 1.625755666443795 0.002300430119772917
4.088720305168622815e+01 1.8041864093920719 0.002300430119772917
4.181637156295822422e+01 2.0022003718155843 0.002300430119772917
4.268771390306950053e+01 2.2219468609395236 0.002300430119772917
4.349901970833870735e+01 2.4658110758226037 0.002300430119772917
4.424849050727023325e+01 2.736439997074672 0.002300430119772917
4.493473016541136644e+01 3.0367711180354604 0.002300430119772917
4.555673183220110189e+01 3.370064329271928 0.002300430119772917
4.611386084455206458e+01 3.739937302478798 0.002300430119772917
4.660583326065679444e+01 4.150404757850477 0.002300430119772917
4.703268957138341477e+01 4.605922041145108 0.002300430119772917
4.739476368552693941e+01 5.1114334834401705 0.002300430119772917
4.769264730953028675e+01 5.672426068491977 0.002300430119772917
4.792715061008717470e+01 6.294988990221888 0.002300430119772917
4.809926013272285417e+01 6.985879746785249 0.002300430119772917
4.821009538065855082e+01 7.752597488629465 0.002300430119772917
4.826086567898456536e+01 8.60346441668451 0.002300430119772917
4.825282890743232400e+01 9.547716114208066 0.002300430119772917
4.818725377633160889e+01 10.59560179277617 0.002300430119772917
4.806538703599745332e+01 11.758495540521581 0.002300430119772917
4.788842683233531972e+01 13.049019780144016 0.002300430119772917
4.765750309468376145e+01 14.481182276745331 0.002300430119772917
4.737366552924270735e+01 16.070528182616385 0.002300430119772917
4.703787938154891179e+01 17.834308769319094 0.002300430119772917
4.665102886234917179e+01 19.791668678535572 0.002300430119772917
4.621392778030516979e+01 21.96385372416547 0.002300430119772917
4.572733659906828763e+01 24.37444150122222 0.002300430119772917
4.519198495685713368e+01 27.04959730463137 0.002300430119772917
4.460859841271243909e+01 30.01835813575592 0.002300430119772917
4.397792808337478476e+01 33.31294787934677 0.002300430119772917
4.330078171956641597e+01 36.96912707195032 0.002300430119772917
4.257805479313942953e+01 41.0265810582719 0.002300430119772917
4.181076026184807404e+01 45.52935074866948 0.002300430119772917
4.100005582830412010e+01 50.526310653356795 0.002300430119772917
4.014726783094896234e+01 56.07169938205458 0.002300430119772917
3.925391122162052682e+01 62.22570836730231 0.002300430119772917
3.832170550224338967e+01 69.0551352016233 0.002300430119772917
3.735258689417418054e+01 76.63410868007462 0.002300430119772917
3.634871736361373706e+01 85.04489341802686 0.002300430119772917
3.531249139890344679e+01 94.37878277775391 0.002300430119772917
3.424654150712977696e+01 104.73708979594508 0.002300430119772917
3.315374331785503159e+01 116.23224686798542 0.002300430119772917
3.203722082003435645e+01 128.9890261253308 0.002300430119772917
3.090035173913385691e+01 143.14589375234786 0.002300430119772917
2.974677225246223955e+01 158.85651294280527 0.002300430119772917
2.858037941214190880e+01 176.2914118095948 0.002300430119772917
2.740532865988953048e+01 195.63983435170647 0.002300430119772917
2.622602306714177445e+01 217.11179456945052 0.002300430119772917
2.504709031711162481e+01 240.9403560239527 0.002300430119772917
2.387334338664165045e+01 267.38416158399497 0.002300430119772917
2.270972148711755523e+01 296.73024081888724 0.002300430119772917
2.156120917849989382e+01 329.2971255097155 0.002300430119772917
2.043838602696880358e+01 365.43830709572546 0.002300430119772917
1.964858592909562773e+01 405.54607358408276 0.002300430119772917
1.934175010879162926e+01 450.05576757004974 0.002300430119772917
1.907816913320633034e+01 499.450511585514 0.002300430119772917
1.885553272222424681e+01 554.2664520663108 0.002300430119772917
1.867120650055736419e+01 615.0985788580505 0.002300430119772917
1.852204766877518693e+01 682.6071834272393 0.002300430119772917
1.840472588145361854e+01 757.525025877192 0.002300430119772917
1.831572875036555814e+01 840.6652885618333 0.002300430119772917
1.825145074833283587e+01 932.9304026284696 0.002300430119772917
1.820828789444042073e+01 1035.3218432956637 0.002300430119772917
1.818273332214822702e+01 1148.9510001873086 0.002300430119772917
1.817147068200141291e+01 1275.051240713013 0.002300430119772917
1.817146256919236436e+01 1414.991297434576 0.002300430119772917
1.818003240271626453e+01 1570.2901247293776 0.002300430119772917
1.819499940518555192e+01 1742.6333860096508 0.002300430119772917
1.821454115654824335e+01 1933.891750455232 0.002300430119772917
1.823744057958184683e+01 2146.141197858406 0.002300430119772917
1.826305207069824377e+01 2381.6855519761607 0.002300430119772917
1.829131919476293433e+01 2643.0814869741084 0.002300430119772917
1.832277572286103506e+01 2933.1662783900483 0.002300430119772917
1.835852848980943719e+01 3255.0885998350564 0.002300430119772917
1.840022073447122608e+01 3612.3426997094302 0.002300430119772917
1.844997499469103275e+01 4008.8063288984645 0.002300430119772917
1.851035191850088069e+01 4448.782831127585 0.002300430119772917
1.858416401891605574e+01 4937.047852839004 0.002300430119772917
1.867440758674648649e+01 5478.901179593945 0.002300430119772917
1.878416035721851785e+01 6080.224261649427 0.002300430119772917
1.891642707583515559e+01 6747.5440531107 0.002300430119772917
1.907400622092580278e+01 7488.10385759003 0.002300430119772917
1.925936583506697275e+01 8309.941949353404 0.002300430119772917
1.947456657014835812e+01 9221.97882333434 0.002300430119772917
1.972113991230937202e+01 10234.114021054527 0.002300430119772917
1.999996841204992393e+01 11357.333583431051 0.002300430119772917
2.031139463103491494e+01 12603.829296797274 0.002300430119772917
2.065518398893889440e+01 13987.131026472387 0.002300430119772917
2.103057638970037502e+01 15522.25357427048 0.002300430119772917
2.143636940103876398e+01 17225.859653987874 0.002300430119772917
2.187105193405029624e+01 19116.440753857038 0.002300430119772917
2.233289207320115821e+01 21214.51784910632 0.002300430119772917
2.282002704145793359e+01 23542.864143224204 0.002300430119772917
2.333067192337892237e+01 26126.752255633317 0.002300430119772917
2.386319232227247511e+01 28994.22853882881 0.002300430119772917
2.441618769335891415e+01 32176.417502507353 0.002300430119772917
2.498856025882321674e+01 35707.859649004626 0.002300430119772917
2.557949492048097184e+01 39626.88638701478 0.002300430119772917
2.618847728810939302e+01 43976.036093027215 0.002300430119772917
2.681524348694434323e+01 48802.515836544335 0.002300430119772917
2.745970496074725986e+01 54158.71378079476 0.002300430119772917
2.812189145562004811e+01 60102.76782070388 0.002300430119772917
2.880183352231121674e+01 66699.19663030129 0.002300430119772917
2.949927578788853211e+01 74019.59996915652 0.002300430119772917
3.021381417861569929e+01 82143.43584919439 0.002300430119772917
3.094471206627145321e+01 91158.88299750836 0.002300430119772917
3.169082376028437054e+01 101163.7979766207 0.002300430119772917
3.245054452769648634e+01 112266.77735108159 0.002300430119772917
3.322179497214148114e+01 124588.33642950082 0.002300430119772917
3.400211291605393882e+01 138262.2173764659 0.002300430119772917
3.478837538788280170e+01 153436.84089300132 0.002300430119772917
3.557717614022023156e+01 170276.91722258978 0.002300430119772917
3.636585360842348535e+01 188965.23396912115 0.002300430119772917
3.715314481002634750e+01 209704.64013232305 0.002300430119772917
3.793204617047761928e+01 232720.2478960412 0.002300430119772917
3.877510224712172970e+01 258261.87606826748 0.002300430119772917
3.959145259493536884e+01 286606.7616948256 0.002300430119772917
4.037474510169266040e+01 318062.5692794119 0.002300430119772917
4.112652271614110333e+01 352970.73027306574 0.002300430119772917
4.184169573013536336e+01 391710.1490809261 0.002300430119772917
4.251805384582755210e+01 434701.3158125035 0.002300430119772917
4.315400204235721304e+01 482410.8704165374 0.002300430119772917
4.374821684599630345e+01 535356.6677410719 0.002300430119772917
4.429961434124599862e+01 594113.3984965039 0.002300430119772917
4.480731389935419173e+01 659318.8271333541 0.002300430119772917
4.527059059977084132e+01 731680.7143427207 0.002300430119772917
4.568882863585972132e+01 811984.4993184009 0.002300430119772917
4.606147417182450710e+01 901101.8251665037 0.002300430119772917
4.638798464351001627e+01 1000000.0 0.002300430119772917
1.040321691573114604e+00 0.001 0.0025529080682395165
1.060608566996320778e+00 0.0011097524964120721 0.0025529080682395165
1.081264807637401848e+00 0.0012315506032928262 0.0025529080682395165
1.102467023468877594e+00 0.001366716356462006 0.0025529080682395165
1.124404954339605966e+00 0.0015167168884709225 0.0025529080682395165
1.147282566588095687e+00 0.0016831803533309566 0.0025529080682395165
1.171319274986688752e+00 0.0018679135990207828 0.0025529080682395165
1.196751236954926911e+00 0.002072921779595372 0.0025529080682395165
1.223833189195899562e+00 0.002300430119772917 0.0025529080682395165
1.252840355470783429e+00 0.0025529080682395165 0.0025529080682395165
1.284070678174012103e+00 0.002833096101839324 0.0025529080682395165
1.317847395315789649e+00 0.0031440354715915 0.0025529080682395165
1.354521645547037911e+00 0.0034891012134067737 0.0025529080682395165
1.394475627646093452e+00 0.003872038781812557 0.0025529080682395165
1.438125771866501701e+00 0.004297004704320844 0.0025529080682395165
1.485926287299034643e+00 0.004768611697714469 0.0025529080682395165
1.538372930541016759e+00 0.005291978735958442 0.0025529080682395165
1.596006982808968910e+00 0.005872786613189483 0.0025529080682395165
1.659419515120453825e+00 0.00651733960488242 0.0025529080682395165
1.729255744906399439e+00 0.007232633896483534 0.0025529080682395165
1.806219690420002078e+00 0.008026433522257174 0.0025529080682395165
1.891078844261342207e+00 0.00890735463861044 0.0025529080682395165
1.984668917585475922e+00 0.009884959046625586 0.0025529080682395165
2.087898701696469850e+00 0.010969857978923836 0.0025529080682395165
2.201754790090404867e+00 0.012173827277396614 0.0025529080682395165
2.327305934892475392e+00 0.013509935211980273 0.0025529080682395165
2.465707404930801427e+00 0.014992684327860457 0.0025529080682395165
2.618204522410244817e+00 0.01663816886076129 0.0025529080682395165
2.786135762157893936e+00 0.018464249428955443 0.0025529080682395165
2.970934613367538280e+00 0.020490746898158472 0.0025529080682395165
3.174130363711349379e+00 0.022739657523579287 0.0025529080682395165
3.397347307056636456e+00 0.02523539170434766 0.0025529080682395165
3.642301813759582618e+00 0.02800503894183631 0.0025529080682395165
3.910797056633502411e+00 0.03107866187782014 0.0025529080682395165
4.204714643978014088e+00 0.03448962260405758 0.0025529080682395165
4.526002903465590421e+00 0.038274944785163134 0.0025529080682395165
4.876660989129982582e+00 0.04247571552536898 0.0025529080682395165
5.258718326915617247e+00 0.047137531341167244 0.0025529080682395165
5.674208879752049128e+00 0.05231099308056263 0.0025529080682395165
6.125139542221083033e+00 0.05805225516094899 0.0025529080682395165
6.613452494549908245e+00 0.06442363508721373 0.0025529080682395165
7.140981190223825159e+00 0.07149428986597581 0.0025529080682395165
7.709399768381275386e+00 0.07934096665797492 0.0025529080682395165
8.320166234283345119e+00 0.08804883581643465 0.0025529080682395165
8.974460291068130147e+00 0.09771241535346502 0.0025529080682395165
9.673116339481692805e+00 0.1084365968689611 0.0025529080682395165
1.041655364036694031e+01 0.12033778407775893 0.0025529080682395165
1.120470525688408969e+01 0.13354515629298988 0.0025529080682395165
1.203694873634982621e+01 0.14820207057988585 0.0025529080682395165
1.291204117332127588e+01 0.16446761779946645 0.0025529080682395165
1.382806241168894879e+01 0.18251834943190443 0.0025529080682395165
1.478236994215406064e+01 0.20255019392306664 0.0025529080682395165
1.577156934083484074e+01 0.22478058335487253 0.0025529080682395165
1.679150404086932369e+01 0.24945081352303167 0.0025529080682395165
1.783726771195718896e+01 0.27682866303920667 0.0025529080682395165
1.898022508010563314e+01 0.3072112998861759 0.0025529080682395165
2.018045880708205431e+01 0.34092850697468147 0.0025529080682395165
2.141198658988085057e+01 0.3783462617131929 0.0025529080682395165
2.267001803142401073e+01 0.419870708444391 0.0025529080682395165
2.394934775535190496e+01 0.4659525668664682 0.0025529080682395165
2.524442862346989713e+01 0.517092024289676 0.0025529080682395165
2.654945272934011768e+01 0.5738441648302398 0.0025529080682395165
2.785843702367817798e+01 0.6368249944718586 0.0025529080682395165
2.916531053243697968e+01 0.7067181273927491 0.0025529080682395165
3.046400002929008011e+01 0.7842822061337682 0.0025529080682395165
3.174851146496515497e+01 0.8703591361485166 0.0025529080682395165
3.301300460875489051e+01 0.9658832241158708 0.0025529080682395165
3.425185920315888666e+01 1.0718913192051276 0.0025529080682395165
3.545973135071122329e+01 1.1895340673703196 0.0025529080682395165
3.663159975231813092e+01 1.3200884008314182 0.0025529080682395165
3.776280174361569664e+01 1.4649713983072863 0.0025529080682395165
3.884905997995608118e+01 1.625755666443795 0.0025529080682395165
3.988650070767722156e+01 1.8041864093920719 0.0025529080682395165
4.087166492312041299e+01 2.0022003718155843 0.0025529080682395165
4.180151386052554585e+01 2.2219468609395236 0.0025529080682395165
4.267342969129242647e+01 2.4658110758226037 0.0025529080682395165
4.348521253515658458e+01 2.736439997074672 0.0025529080682395165
4.423507404676522725e+01 3.0367711180354604 0.0025529080682395165
4.492162775176371525e+01 3.370064329271928 0.0025529080682395165
4.554387588781801810e+01 3.739937302478798 0.0025529080682395165
4.610119224964382312e+01 4.150404757850477 0.0025529080682395165
4.659330066323191488e+01 4.605922041145108 0.0025529080682395165
4.702024868842600114e+01 5.1114334834401705 0.0025529080682395165
4.738237654306201563e+01 5.672426068491977 0.0025529080682395165
4.768028155141764302e+01 6.294988990221888 0.0025529080682395165
4.791477876601143038e+01 6.985879746785249 0.0025529080682395165
4.808685893177894854e+01 7.752597488629465 0.0025529080682395165
4.819764510151762948e+01 8.60346441668451 0.0025529080682395165
4.824834951868607646e+01 9.547716114208066 0.0025529080682395165
4.824023243330708510e+01 10.59560179277617 0.0025529080682395165
4.817456441182137183e+01 11.758495540521581 0.0025529080682395165
4.805259361728884926e+01 13.049019780144016 0.0025529080682395165
4.787551922101616952e+01 14.481182276745331 0.0025529080682395165
4.764447187394485184e+01 16.070528182616385 0.0025529080682395165
4.736050176237424836e+01 17.834308769319094 0.0025529080682395165
4.702457444420073784e+01 19.791668678535572 0.0025529080682395165
4.663757436172765125e+01 21.96385372416547 0.0025529080682395165
4.620031554658346806e+01 24.37444150122222 0.0025529080682395165
4.571355878135706519e+01 27.04959730463137 0.0025529080682395165
4.517803421281993081e+01 30.01835813575592 0.0025529080682395165
4.459446823273128757e+01 33.31294787934677 0.0025529080682395165
4.396361325322496327e+01 36.96912707195032 0.0025529080682395165
4.328627897399794477e+01 41.0265810582719 0.0025529080682395165
4.256336371201344093e+01 45.52935074866948 0.0025529080682395165
4.179588445654236040e+01 50.526310653356795 0.0025529080682395165
4.098500452567363794e+01 56.07169938205458 0.0025529080682395165
4.013205794791425518e+01 62.22570836730231 0.0025529080682395165
3.923857006539635961e+01 69.0551352016233 0.0025529080682395165
3.830627425711329437e+01 76.63410868007462 0.0025529080682395165
3.733712505652925273e+01 85.04489341802686 0.0025529080682395165
3.633330831796074989e+01 94.37878277775391 0.0025529080682395165
3.529724929039938530e+01 104.73708979594508 0.0025529080682395165
3.423161954876746904e+01 116.23224686798542 0.0025529080682395165
3.313934353478089179e+01 128.9890261253308 0.0025529080682395165
3.202360510286527528e+01 143.14589375234786 0.0025529080682395165
3.088785376880639433e+01 158.85651294280527 0.0025529080682395165
2.973580951443148379e+01 176.2914118095948 0.0025529080682395165
2.857146400857051560e+01 195.63983435170647 0.0025529080682395165
2.739907510930816770e+01 217.11179456945052 0.0025529080682395165
2.622315071345281012e+01 240.9403560239527 0.0025529080682395165
2.504841763308474967e+01 267.38416158399497 0.0025529080682395165
2.387977147126068900e+01 296.73024081888724 0.0025529080682395165
2.272220459457511410e+01 329.2971255097155 0.0025529080682395165
2.158609206729375529e+01 365.43830709572546 0.0025529080682395165
2.047653577360092569e+01 405.54607358408276 0.0025529080682395165
1.971511395136973377e+01 450.05576757004974 0.0025529080682395165
1.941622182618952053e+01 499.450511585514 0.0025529080682395165
1.916117943609875240e+01 554.2664520663108 0.0025529080682395165
1.894773631586242857e+01 615.0985788580505 0.0025529080682395165
1.877322850448679503e+01 682.6071834272393 0.0025529080682395165
1.863456725635413491e+01 757.525025877192 0.0025529080682395165
1.852845610143237209e+01 840.6652885618333 0.0025529080682395165
1.845141763324865636e+01 932.9304026284696 0.0025529080682395165
1.839988525826624155e+01 1035.3218432956637 0.0025529080682395165
1.837029897800949385e+01 1148.9510001873086 0.0025529080682395165
1.835920209827496663e+01 1275.051240713013 0.0025529080682395165
1.836333586202776758e+01 1414.991297434576 0.0025529080682395165
1.837972901402584824e+01 1570.2901247293776 0.0025529080682395165
1.840585242191084347e+01 1742.6333860096508 0.0025529080682395165
1.843947474700730282e+01 1933.891750455232 0.0025529080682395165
1.847893605003446282e+01 2146.141197858406 0.0025529080682395165
1.852312678786222122e+01 2381.6855519761607 0.0025529080682395165
1.857151788112084745e+01 2643.0814869741084 0.0025529080682395165
1.862417542907694923e+01 2933.1662783900483 0.0025529080682395165
1.868175683411723043e+01 3255.0885998350564 0.0025529080682395165
1.874548656708953587e+01 3612.3426997094302 0.0025529080682395165
1.881711123938569941e+01 4008.8063288984645 0.0025529080682395165
1.889888864714652783e+01 4448.782831127585 0.0025529080682395165
1.899331968055366104e+01 4937.047852839004 0.0025529080682395165
1.910321555625501588e+01 5478.901179593945 0.0025529080682395165
1.923151177059767747e+01 6080.224261649427 0.0025529080682395165
1.938113122742169381e+01 6747.5440531107 0.0025529080682395165
1.955484477459133075e+01 7488.10385759003 0.0025529080682395165
1.975513802976784561e+01 8309.941949353404 0.0025529080682395165
1.998414914670169296e+01 9221.97882333434 0.0025529080682395165
2.024344412395570103e+01 10234.114021054527 0.0025529080682395165
2.053401251214744505e+01 11357.333583431051 0.0025529080682395165
2.085629525150276464e+01 12603.829296797274 0.0025529080682395165
2.121016104182321271e+01 13987.131026472387 0.0025529080682395165
2.159495854076976684e+01 15522.25357427048 0.0025529080682395165
2.200960296978346165e+01 17225.859653987874 0.0025529080682395165
2.245274500499692749e+01 19116.440753857038 0.0025529080682395165
2.292275231240644828e+01 21214.51784910632 0.0025529080682395165
2.341795121144869185e+01 23542.864143224204 0.0025529080682395165
2.393674316134063318e+01 26126.752255633317 0.0025529080682395165
2.447769018755411352e+01 28994.22853882881 0.0025529080682395165
2.503959759318789580e+01 32176.417502507353 0.0025529080682395165
2.562153248050082155e+01 35707.859649004626 0.0025529080682395165
2.622282498680394269e+01 39626.88638701478 0.0025529080682395165
2.684305435664976613e+01 43976.036093027215 0.0025529080682395165
2.748197759823864672e+01 48802.515836544335 0.0025529080682395165
2.813944610330338847e+01 54158.71378079476 0.0025529080682395165
2.881542816760299530e+01 60102.76782070388 0.0025529080682395165
2.950951636597374872e+01 66699.19663030129 0.0025529080682395165
3.022120708769625352e+01 74019.59996915652 0.0025529080682395165
3.094967884817058135e+01 82143.43584919439 0.0025529080682395165
3.169371624860359660e+01 91158.88299750836 0.0025529080682395165
3.245165651318720990e+01 101163.7979766207 0.0025529080682395165
3.322136357043424226e+01 112266.77735108159 0.0025529080682395165
3.400035051544829656e+01 124588.33642950082 0.0025529080682395165
3.478546352618529625e+01 138262.2173764659 0.0025529080682395165
3.557326412750138900e+01 153436.84089300132 0.0025529080682395165
3.636000842429454138e+01 170276.91722258978 0.0025529080682395165
3.714248033308279417e+01 188965.23396912115 0.0025529080682395165
3.792047943638939245e+01 209704.64013232305 0.0025529080682395165
3.876315813407214961e+01 232720.2478960412 0.0025529080682395165
3.957890363269347489e+01 258261.87606826748 0.0025529080682395165
4.036174758017016018e+01 286606.7616948256 0.0025529080682395165
4.110950069333397749e+01 318062.5692794119 0.0025529080682395165
4.182418488767173415e+01 352970.73027306574 0.0025529080682395165
4.250024367000039405e+01 391710.1490809261 0.0025529080682395165
4.313606097513350335e+01 434701.3158125035 0.0025529080682395165
4.373028652997653154e+01 482410.8704165374 0.0025529080682395165
4.428181116324157784e+01 535356.6677410719 0.0025529080682395165
4.478972632393717390e+01 594113.3984965039 0.0025529080682395165
4.525328368853784866e+01 659318.8271333541 0.0025529080682395165
4.567184901252098683e+01 731680.7143427207 0.0025529080682395165
4.604485141556049399e+01 811984.4993184009 0.0025529080682395165
4.637173468998077652e+01 901101.8251665037 0.0025529080682395165
4.665191603204288384e+01 1000000.0 0.0025529080682395165
9.234198694359754267e-01 0.001 0.002833096101839324
9.417286021323593159e-01 0.0011097524964120721 0.002833096101839324
9.603728919379855844e-01 0.0012315506032928262 0.002833096101839324
9.795116079087330396e-01 0.001366716356462006 0.002833096101839324
9.993159042476490450e-01 0.0015167168884709225 0.002833096101839324
1.019969864556289796e+00 0.0016831803533309566 0.002833096101839324
1.041671773169816628e+00 0.0018679135990207828 0.002833096101839324
1.064635236816310782e+00 0.002072921779595372 0.002833096101839324
1.089090949758289462e+00 0.002300430119772917 0.002833096101839324
1.115288356888585630e+00 0.0025529080682395165 0.002833096101839324
1.143497842536950193e+00 0.002833096101839324 0.002833096101839324
1.174012868521240538e+00 0.0031440354715915 0.002833096101839324
1.207152719218014481e+00 0.0034891012134067737 0.002833096101839324
1.243265130508962590e+00 0.003872038781812557 0.002833096101839324
1.282729436526545141e+00 0.004297004704320844 0.002833096101839324
1.325959791758202666e+00 0.004768611697714469 0.002833096101839324
1.373408759790679001e+00 0.005291978735958442 0.002833096101839324
1.425571098695012751e+00 0.005872786613189483 0.002833096101839324
1.482987691954214204e+00 0.00651733960488242 0.002833096101839324
1.546249817148530603e+00 0.007232633896483534 0.002833096101839324
1.616003509345633971e+00 0.008026433522257174 0.002833096101839324
1.692954181376180811e+00 0.00890735463861044 0.002833096101839324
1.777871281014399063e+00 0.009884959046625586 0.002833096101839324
1.871593019871137908e+00 0.010969857978923836 0.002833096101839324
1.975031164743960010e+00 0.012173827277396614 0.002833096101839324
2.089175717291071432e+00 0.013509935211980273 0.002833096101839324
2.215099327238520210e+00 0.014992684327860457 0.002833096101839324
2.353961481696265068e+00 0.01663816886076129 0.002833096101839324
2.507012157536861796e+00 0.018464249428955443 0.002833096101839324
2.675594694166578247e+00 0.020490746898158472 0.002833096101839324
2.861147744819838135e+00 0.022739657523579287 0.002833096101839324
3.065206078996347561e+00 0.02523539170434766 0.002833096101839324
3.289399523447036788e+00 0.02800503894183631 0.002833096101839324
3.535450162193858326e+00 0.03107866187782014 0.002833096101839324
3.805166868655706303e+00 0.03448962260405758 0.002833096101839324
4.100436997927376481e+00 0.038274944785163134 0.002833096101839324
4.423214368412312858e+00 0.04247571552536898 0.002833096101839324
4.775503392141953185e+00 0.047137531341167244 0.002833096101839324
5.159338223739630358e+00 0.05231099308056263 0.002833096101839324
5.576756943833616198e+00 0.05805225516094899 0.002833096101839324
6.029769684846157496e+00 0.06442363508721373 0.002833096101839324
6.520320854812116096e+00 0.07149428986597581 0.002833096101839324
7.050244674396237698e+00 0.07934096665797492 0.002833096101839324
7.621214448832084543e+00 0.08804883581643465 0.002833096101839324
8.234685559664384868e+00 0.09771241535346502 0.002833096101839324
8.891832845863325119e+00 0.1084365968689611 0.002833096101839324
9.593483559024809537e+00 0.12033778407775893 0.002833096101839324
1.034004714794257751e+01 0.13354515629298988 0.002833096101839324
1.113144424956071887e+01 0.14820207057988585 0.002833096101839324
1.196703719138940158e+01 0.16446761779946645 0.002833096101839324
1.284556515676848854e+01 0.18251834943190443 0.002833096101839324
1.376508743914030397e+01 0.20255019392306664 0.002833096101839324
1.472293862510459306e+01 0.22478058335487253 0.002833096101839324
1.571569942901741435e+01 0.24945081352303167 0.002833096101839324
1.673918693045643380e+01 0.27682866303920667 0.002833096101839324
1.778846740674504545e+01 0.3072112998861759 0.002833096101839324
1.893145178425947961e+01 0.34092850697468147 0.002833096101839324
2.013473806042495085e+01 0.3783462617131929 0.002833096101839324
2.136924145734288416e+01 0.419870708444391 0.002833096101839324
2.263015276082312965e+01 0.4659525668664682 0.002833096101839324
2.391224957221160352e+01 0.517092024289676 0.002833096101839324
2.520996986739061896e+01 0.5738441648302398 0.002833096101839324
2.651749322801961029e+01 0.6368249944718586 0.002833096101839324
2.782882670357038535e+01 0.7067181273927491 0.002833096101839324
2.913789204181508197e+01 0.7842822061337682 0.002833096101839324
3.043861146967837072e+01 0.8703591361485166 0.002833096101839324
3.172498890615787559e+01 0.9658832241158708 0.002833096101839324
3.299118447670639398e+01 1.0718913192051276 0.002833096101839324
3.423158045058919186e+01 1.1895340673703196 0.002833096101839324
3.544083738028191277e+01 1.3200884008314182 0.002833096101839324
3.661393997523033761e+01 1.4649713983072863 0.002833096101839324
3.774623289189256070e+01 1.625755666443795 0.002833096101839324
3.883344706799046264e+01 1.8041864093920719 0.002833096101839324
3.987171771970085388e+01 2.0022003718155843 0.002833096101839324
4.085759528596414469e+01 2.2219468609395236 0.002833096101839324
4.178805057462169259e+01 2.4658110758226037 0.002833096101839324
4.266047534726602919e+01 2.736439997074672 0.002833096101839324
4.347267911083007874e+01 3.0367711180354604 0.002833096101839324
4.422288257500697739e+01 3.370064329271928 0.002833096101839324
4.490970789308388333e+01 3.739937302478798 0.002833096101839324
4.553216540384219257e+01 4.150404757850477 0.002833096101839324
4.608963640188250821e+01 4.605922041145108 0.002833096101839324
4.658185158687550853e+01 5.1114334834401705 0.002833096101839324
4.700886474122806646e+01 5.672426068491977 0.002833096101839324
4.737102163839197289e+01 6.294988990221888 0.002833096101839324
4.766892447138748423e+01 6.985879746785249 0.002833096101839324
4.790339251454847869e+01 7.752597488629465 0.002833096101839324
4.807542009329168309e+01 8.60346441668451 0.002833096101839324
4.818613322601111548e+01 9.547716114208066 0.002833096101839324
4.823674655580584414e+01 10.59560179277617 0.002833096101839324
4.822852221326324695e+01 11.758495540521581 0.002833096101839324
4.816273216009444980e+01 13.049019780144016 0.002833096101839324
4.804062554315686384e+01 14.481182276745331 0.002833096101839324
4.786340216907314726e+01 16.070528182616385 0.002833096101839324
4.763219303895751011e+01 17.834308769319094 0.002833096101839324
4.734804846930605038e+01 19.791668678535572 0.002833096101839324
4.701193401924896165e+01 21.96385372416547 0.002833096101839324
4.662473408239558381e+01 24.37444150122222 0.002833096101839324
4.618726268858497264e+01 27.04959730463137 0.002833096101839324
4.570028077770138708e+01 30.01835813575592 0.002833096101839324
4.516451894266172218e+01 33.31294787934677 0.002833096101839324
4.458070447194911878e+01 36.96912707195032 0.002833096101839324
4.394959131774590588e+01 41.0265810582719 0.002833096101839324
4.327199162546064315e+01 45.52935074866948 0.002833096101839324
4.254880736801052876e+01 50.526310653356795 0.002833096101839324
4.178106081900880042e+01 56.07169938205458 0.002833096101839324
4.096992272427048931e+01 62.22570836730231 0.002833096101839324
4.011673733554049193e+01 69.0551352016233 0.002833096101839324
3.922304383741809630e+01 76.63410868007462 0.002833096101839324
3.829059406452795855e+01 85.04489341802686 0.002833096101839324
3.732136681480545803e+01 94.37878277775391 0.002833096101839324
3.631757939651485856e+01 104.73708979594508 0.002833096101839324
3.528169722823330545e+01 116.23224686798542 0.002833096101839324
3.421644232572297284e+01 128.9890261253308 0.002833096101839324
3.312480129067634493e+01 143.14589375234786 0.002833096101839324
3.201003287640806150e+01 158.85651294280527 0.002833096101839324
3.087567447190430414e+01 176.2914118095948 0.002833096101839324
2.972554583348712498e+01 195.63983435170647 0.002833096101839324
2.856374734316270292e+01 217.11179456945052 0.002833096101839324
2.739464910621288851e+01 240.9403560239527 0.002833096101839324
2.622286655818212608e+01 267.38416158399497 0.002833096101839324
2.505321826479487868e+01 296.73024081888724 0.002833096101839324
2.389066242644586069e+01 329.2971255097155 0.002833096101839324
2.274527759514755232e+01 365.43830709572546 0.002833096101839324
2.162418307634588643e+01 405.54607358408276 0.002833096101839324
2.052245692910173602e+01 450.05576757004974 0.002833096101839324
1.979642836435135322e+01 499.450511585514 0.002833096101839324
1.950697847677480468e+01 554.2664520663108 0.002833096101839324
1.926207451766781276e+01 615.0985788580505 0.002833096101839324
1.905953443776762768e+01 682.6071834272393 0.002833096101839324
1.889664343962909143e+01 757.525025877192 0.002833096101839324
1.877037608170383365e+01 840.6652885618333 0.002833096101839324
1.867746395892872968e+01 932.9304026284696 0.002833096101839324
1.861445956690687709e+01 1035.3218432956637 0.002833096101839324
1.857782904268466950e+01 1148.9510001873086 0.002833096101839324
1.856404901279123010e+01 1275.051240713013 0.002833096101839324
1.856970448539991736e+01 1414.991297434576 0.002833096101839324
1.859158474450886445e+01 1570.2901247293776 0.002833096101839324
1.862685146605838327e+01 1742.6333860096508 0.002833096101839324
1.867289395982317046e+01 1933.891750455232 0.002833096101839324
1.872762170690614880e+01 2146.141197858406 0.002833096101839324
1.878945971879359433e+01 2381.6855519761607 0.002833096101839324
1.885739082983018022e+01 2643.0814869741084 0.002833096101839324
1.893098527600017533e+01 2933.1662783900483 0.002833096101839324
1.901041164616343693e+01 3255.0885998350564 0.002833096101839324
1.909642710807311516e+01 3612.3426997094302 0.002833096101839324
1.919037337665777443e+01 4008.8063288984645 0.002833096101839324
1.929407412912613040e+01 4448.782831127585 0.002833096101839324
1.940972547889398214e+01 4937.047852839004 0.002833096101839324
1.953987630073988413e+01 5478.901179593945 0.002833096101839324
1.968726882620277863e+01 6080.224261649427 0.002833096101839324
1.985470185623926653e+01 6747.5440531107 0.002833096101839324
2.004488758257822667e+01 7488.10385759003 0.002833096101839324
2.026031112148465141e+01 8309.941949353404 0.002833096101839324
2.050318983251850824e+01 9221.97882333434 0.002833096101839324
2.077512171765029692e+01 10234.114021054527 0.002833096101839324
2.107723003086801938e+01 11357.333583431051 0.002833096101839324
2.141008633884229795e+01 12603.829296797274 0.002833096101839324
2.177370305594879696e+01 13987.131026472387 0.002833096101839324
2.216758345709168765e+01 15522.25357427048 0.002833096101839324
2.259081875443756715e+01 17225.859653987874 0.002833096101839324
2.304224356134571394e+01 19116.440753857038 0.002833096101839324
2.352038518143242385e+01 21214.51784910632 0.002833096101839324
2.402378573716116605e+01 23542.864143224204 0.002833096101839324
2.455105156040619718e+01 26126.752255633317 0.002833096101839324
2.510094780465971809e+01 28994.22853882881 0.002833096101839324
2.567246480536363507e+01 32176.417502507353 0.002833096101839324
2.626479533643260567e+01 35707.859649004626 0.002833096101839324
2.687736862935703996e+01 39626.88638701478 0.002833096101839324
2.750978427677704730e+01 43976.036093027215 0.002833096101839324
2.816173649207512142e+01 48802.515836544335 0.002833096101839324
2.883302104180089387e+01 54158.71378079476 0.002833096101839324
2.952316862118696505e+01 60102.76782070388 0.002833096101839324
3.023152399364764165e+01 66699.19663030129 0.002833096101839324
3.095716736323913665e+01 74019.59996915652 0.002833096101839324
3.169880048065889255e+01 82143.43584919439 0.002833096101839324
3.245469117215694155e+01 91158.88299750836 0.002833096101839324
3.322264645872886746e+01 101163.7979766207 0.002833096101839324
3.400011563032941808e+01 112266.77735108159 0.002833096101839324
3.478394048794464766e+01 124588.33642950082 0.002833096101839324
3.557063244706768756e+01 138262.2173764659 0.002833096101839324
3.635642027882986582e+01 153436.84089300132 0.002833096101839324
3.713731469386084427e+01 170276.91722258978 0.002833096101839324
3.790962269177816069e+01 188965.23396912115 0.002833096101839324
3.875173480662606806e+01 209704.64013232305 0.002833096101839324
3.956674203997093997e+01 232720.2478960412 0.002833096101839324
4.034903033321315036e+01 258261.87606826748 0.002833096101839324
4.109610028308313190e+01 286606.7616948256 0.002833096101839324
4.180668677812723644e+01 318062.5692794119 0.002833096101839324
4.248228931756592175e+01 352970.73027306574 0.002833096101839324
4.311785473600428276e+01 391710.1490809261 0.002833096101839324
4.371200778513249219e+01 434701.3158125035 0.002833096101839324
4.426361118856482335e+01 482410.8704165374 0.002833096101839324
4.477172692714123059e+01 535356.6677410719 0.002833096101839324
4.523557795710767238e+01 594113.3984965039 0.002833096101839324
4.565450651073878419e+01 659318.8271333541 0.002833096101839324
4.602791691086900272e+01 731680.7143427207 0.002833096101839324
4.635523711103250122e+01 811984.4993184009 0.002833096101839324
4.663586704661729954e+01 901101.8251665037 0.002833096101839324
4.686914347588647445e+01 1000000.0 0.002833096101839324
8.181845960350151437e-01 0.001 0.0031440354715915
8.346906844775052736e-01 0.0011097524964120721 0.0031440354715915
8.515008557797426603e-01 0.0012315506032928262 0.0031440354715915
8.687579718744653512e-01 0.001366716356462006 0.0031440354715915
8.866160175269263144e-01 0.0015167168884709225 0.0031440354715915
9.052410541117347220e-01 0.0016831803533309566 0.0031440354715915
9.248119357779143179e-01 0.0018679135990207828 0.0031440354715915
9.455216735772618009e-01 0.002072921779595372 0.0031440354715915
9.675789094050704087e-01 0.002300430119772917 0.0031440354715915
9.912094806115679946e-01 0.0025529080682395165 0.0031440354715915
1.016658365593422042e+00 0.002833096101839324 0.0031440354715915
1.044191801497125649e+00 0.0031440354715915 0.0031440354715915
1.074099614903887501e+00 0.0034891012134067737 0.0031440354715915
1.106697850000810890e+00 0.003872038781812557 0.0031440354715915
1.142331611193730723e+00 0.004297004704320844 0.0031440354715915
1.181378050673955959e+00 0.004768611697714469 0.0031440354715915
1.224249753876862190e+00 0.005291978735958442 0.0031440354715915
1.271398284330410133e+00 0.005872786613189483 0.0031440354715915
1.323317914125523576e+00 0.00651733960488242 0.0031440354715915
1.380549655999198322e+00 0.007232633896483534 0.0031440354715915
1.443685399553325199e+00 0.008026433522257174 0.0031440354715915
1.513372350211322326e+00 0.00890735463861044 0.0031440354715915
1.590317615796645878e+00 0.009884959046625586 0.0031440354715915
1.675292761397549901e+00 0.010969857978923836 0.0031440354715915
1.769138573041060924e+00 0.012173827277396614 0.0031440354715915
1.872769785954494504e+00 0.013509935211980273 0.0031440354715915
1.987179748793349354e+00 0.014992684327860457 0.0031440354715915
2.113444831812575586e+00 0.01663816886076129 0.0031440354715915
2.252728502337981276e+00 0.018464249428955443 0.0031440354715915
2.406284980664439299e+00 0.020490746898158472 0.0031440354715915
2.575462124511330497e+00 0.022739657523579287 0.0031440354715915
2.761703333996024412e+00 0.02523539170434766 0.0031440354715915
2.966548263747715186e+00 0.02800503894183631 0.0031440354715915
3.191631770835640314e+00 0.03107866187782014 0.0031440354715915
3.438681096416225991e+00 0.03448962260405758 0.0031440354715915
3.709510275763971521e+00 0.038274944785163134 0.0031440354715915
4.006011714599098994e+00 0.04247571552536898 0.0031440354715915
4.330144229536931455e+00 0.047137531341167244 0.0031440354715915
4.683916864552450932e+00 0.05231099308056263 0.0031440354715915
5.069368082619063465e+00 0.05805225516094899 0.0031440354715915
5.488539590831282844e+00 0.06442363508721373 0.0031440354715915
5.943444486393111070e+00 0.07149428986597581 0.0031440354715915
6.436029004883981663e+00 0.07934096665797492 0.0031440354715915
6.968128095742318173e+00 0.08804883581643465 0.0031440354715915
7.541414314229378135e+00 0.09771241535346502 0.0031440354715915
8.157340498602675183e+00 0.1084365968689611 0.0031440354715915
8.817077124179419911e+00 0.12033778407775893 0.0031440354715915
9.521444830268910309e+00 0.13354515629298988 0.0031440354715915
1.027084417565624719e+01 0.14820207057988585 0.0031440354715915
1.106518451060601294e+01 0.16446761779946645 0.0031440354715915
1.190381430689807374e+01 0.18251834943190443 0.0031440354715915
1.278545644694527361e+01 0.20255019392306664 0.0031440354715915
1.370815158389496524e+01 0.22478058335487253 0.0031440354715915
1.466921357988999652e+01 0.24945081352303167 0.0031440354715915
1.566520058389642323e+01 0.27682866303920667 0.0031440354715915
1.669190575811391852e+01 0.3072112998861759 0.0031440354715915
1.774437068141401141e+01 0.34092850697468147 0.0031440354715915
1.888739684642946060e+01 0.3783462617131929 0.0031440354715915
2.009344438062018412e+01 0.419870708444391 0.0031440354715915
2.133063864833422940e+01 0.4659525668664682 0.0031440354715915
2.259415349267591111e+01 0.517092024289676 0.0031440354715915
2.387875111924708804e+01 0.5738441648302398 0.0031440354715915
2.517885606395982023e+01 0.6368249944718586 0.0031440354715915
2.648863666111579107e+01 0.7067181273927491 0.0031440354715915
2.780209101435851693e+01 0.7842822061337682 0.0031440354715915
2.911313439568523265e+01 0.8703591361485166 0.0031440354715915
3.041568488925992142e+01 0.9658832241158708 0.0031440354715915
3.170374461303736169e+01 1.0718913192051276 0.0031440354715915
3.297147406224330979e+01 1.1895340673703196 0.0031440354715915
3.421325780852423293e+01 1.3200884008314182 0.0031440354715915
3.542376037951007106e+01 1.4649713983072863 0.0031440354715915
3.659797192497959628e+01 1.625755666443795 0.0031440354715915
3.773124368655237504e+01 1.8041864093920719 0.0031440354715915
3.881931404233340288e+01 2.0022003718155843 0.0031440354715915
3.985832628515398568e+01 2.2219468609395236 0.0031440354715915
4.084483928752778326e+01 2.4658110758226037 0.0031440354715915
4.177583244178327249e+01 2.736439997074672 0.0031440354715915
4.264870608365478688e+01 3.0367711180354604 0.0031440354715915
4.346127808437506701e+01 3.370064329271928 0.0031440354715915
4.421177723500835555e+01 3.739937302478798 0.0031440354715915
4.489883334225201139e+01 4.150404757850477 0.0031440354715915
4.552146389808416416e+01 4.605922041145108 0.0031440354715915
4.607905684184213158e+01 5.1114334834401705 0.0031440354715915
4.657134889350338369e+01 5.672426068491977 0.0031440354715915
4.699839927124199335e+01 6.294988990221888 0.0031440354715915
4.736055854892614292e+01 6.985879746785249 0.0031440354715915
4.765843310652803666e+01 7.752597488629465 0.0031440354715915
4.789284578698318739e+01 8.60346441668451 0.0031440354715915
4.806479388495512950e+01 9.547716114208066 0.0031440354715915
4.817540582435034935e+01 10.59560179277617 0.0031440354715915
4.822589812353330530e+01 11.758495540521581 0.0031440354715915
4.821753428107550121e+01 13.049019780144016 0.0031440354715915
4.815158719710471757e+01 14.481182276745331 0.0031440354715915
4.802930656455607306e+01 16.070528182616385 0.0031440354715915
4.785189240654478482e+01 17.834308769319094 0.0031440354715915
4.762047568261717601e+01 19.791668678535572 0.0031440354715915
4.733610648484515337e+01 21.96385372416547 0.0031440354715915
4.699975005349009649e+01 24.37444150122222 0.0031440354715915
4.661229046094456407e+01 27.04959730463137 0.0031440354715915
4.617454153080743851e+01 30.01835813575592 0.0031440354715915
4.568726425097597854e+01 33.31294787934677 0.0031440354715915
4.515118968517975873e+01 36.96912707195032 0.0031440354715915
4.456704621958419210e+01 41.0265810582719 0.0031440354715915
4.393558980795645397e+01 45.52935074866948 0.0031440354715915
4.325763582222688797e+01 50.526310653356795 0.0031440354715915
4.253409112872642339e+01 56.07169938205458 0.0031440354715915
4.176598510008576426e+01 62.22570836730231 0.0031440354715915
4.095449847503037688e+01 69.0551352016233 0.0031440354715915
4.010098925072666276e+01 76.63410868007462 0.0031440354715915
3.920701515917661339e+01 85.04489341802686 0.0031440354715915
3.827435264320228470e+01 94.37878277775391 0.0031440354715915
3.730501263207854379e+01 104.73708979594508 0.0031440354715915
3.630125370292719111e+01 116.23224686798542 0.0031440354715915
3.526559336731911998e+01 128.9890261253308 0.0031440354715915
3.420081812267183352e+01 143.14589375234786 0.0031440354715915
3.310999260865043681e+01 158.85651294280527 0.0031440354715915
3.199646753611270356e+01 176.2914118095948 0.0031440354715915
3.086388519853283086e+01 195.63983435170647 0.0031440354715915
2.971618027952692387e+01 217.11179456945052 0.0031440354715915
2.855757267444284508e+01 240.9403560239527 0.0031440354715915
2.739254819457086754e+01 267.38416158399497 0.0031440354715915
2.622582283875924247e+01 296.73024081888724 0.0031440354715915
2.506228687296548685e+01 329.2971255097155 0.0031440354715915
2.391163973804669851e+01 365.43830709572546 0.0031440354715915
2.278319218868284679e+01 405.54607358408276 0.0031440354715915
2.167001638333297109e+01 450.05576757004974 0.0031440354715915
2.057688332202281956e+01 499.450511585514 0.0031440354715915
1.989553670197952684e+01 554.2664520663108 0.0031440354715915
1.961729938087316327e+01 615.0985788580505 0.0031440354715915
1.938443298558132000e+01 682.6071834272393 0.0031440354715915
1.919476195291571230e+01 757.525025877192 0.0031440354715915
1.904556532125732815e+01 840.6652885618333 0.0031440354715915
1.893385933437415503e+01 932.9304026284696 0.0031440354715915
1.885639474731875609e+01 1035.3218432956637 0.0031440354715915
1.880974333158625100e+01 1148.9510001873086 0.0031440354715915
1.879039159585826724e+01 1275.051240713013 0.0031440354715915
1.879483876877019810e+01 1414.991297434576 0.0031440354715915
1.881969605236656307e+01 1570.2901247293776 0.0031440354715915
1.886186673629444499e+01 1742.6333860096508 0.0031440354715915
1.891839653806962573e+01 1933.891750455232 0.0031440354715915
1.898678746757610725e+01 2146.141197858406 0.0031440354715915
1.906500714798806939e+01 2381.6855519761607 0.0031440354715915
1.915154406762520622e+01 2643.0814869741084 0.0031440354715915
1.924545289317472552e+01 2933.1662783900483 0.0031440354715915
1.934638173050917942e+01 3255.0885998350564 0.0031440354715915
1.945457878132632601e+01 3612.3426997094302 0.0031440354715915
1.957093861665629930e+01 4008.8063288984645 0.0031440354715915
1.969678357038987215e+01 4448.782831127585 0.0031440354715915
1.983395633549057280e+01 4937.047852839004 0.0031440354715915
1.998469029188778023e+01 5478.901179593945 0.0031440354715915
2.015148659446749591e+01 6080.224261649427 0.0031440354715915
2.033698068611828802e+01 6747.5440531107 0.0031440354715915
2.054379788248788330e+01 7488.10385759003 0.0031440354715915
2.077441983608429865e+01 8309.941949353404 0.0031440354715915
2.103111118470739171e+01 9221.97882333434 0.0031440354715915
2.131553716507669805e+01 10234.114021054527 0.0031440354715915
2.162897208143951389e+01 11357.333583431051 0.0031440354715915
2.197215139595634170e+01 12603.829296797274 0.0031440354715915
2.234527150207064494e+01 13987.131026472387 0.0031440354715915
2.274803408262624060e+01 15522.25357427048 0.0031440354715915
2.317977100110887179e+01 17225.859653987874 0.0031440354715915
2.363948369331063404e+01 19116.440753857038 0.0031440354715915
2.412593994936395703e+01 21214.51784910632 0.0031440354715915
2.463790103507760776e+01 23542.864143224204 0.0031440354715915
2.517418116938384642e+01 26126.752255633317 0.0031440354715915
2.573374696058193223e+01 28994.22853882881 0.0031440354715915
2.631570557141859368e+01 32176.417502507353 0.0031440354715915
2.691935371528029464e+01 35707.859649004626 0.0031440354715915
2.754414175965714762e+01 39626.88638701478 0.0031440354715915
2.818960773963464561e+01 43976.036093027215 0.0031440354715915
2.885534946895496233e+01 48802.515836544335 0.0031440354715915
2.954084963692947596e+01 54158.71378079476 0.0031440354715915
3.024527523215697755e+01 60102.76782070388 0.0031440354715915
3.096759440439094746e+01 66699.19663030129 0.0031440354715915
3.170641219025718627e+01 74019.59996915652 0.0031440354715915
3.245991512231311305e+01 82143.43584919439 0.0031440354715915
3.322584153069221458e+01 91158.88299750836 0.0031440354715915
3.400156391801124300e+01 101163.7979766207 0.0031440354715915
3.478391974468782877e+01 112266.77735108159 0.0031440354715915
3.556935784441108694e+01 124588.33642950082 0.0031440354715915
3.635407466984550950e+01 138262.2173764659 0.0031440354715915
3.713405335959371456e+01 153436.84089300132 0.0031440354715915
3.790515758875147867e+01 170276.91722258978 0.0031440354715915
3.874089673883258200e+01 188965.23396912115 0.0031440354715915
3.955499127724635144e+01 209704.64013232305 0.0031440354715915
4.033657546799317117e+01 232720.2478960412 0.0031440354715915
4.108313335841811664e+01 258261.87606826748 0.0031440354715915
4.179244004143737357e+01 286606.7616948256 0.0031440354715915
4.246417826259689576e+01 318062.5692794119 0.0031440354715915
4.309931291674144660e+01 352970.73027306574 0.0031440354715915
4.369325500128010731e+01 391710.1490809261 0.0031440354715915
4.424483997261666701e+01 434701.3158125035 0.0031440354715915
4.475309931556569865e+01 482410.8704165374 0.0031440354715915
4.521722572094328285e+01 535356.6677410719 0.0031440354715915
4.563652545884268363e+01 594113.3984965039 0.0031440354715915
4.601037996744511105e+01 659318.8271333541 0.0031440354715915
4.633818978754332107e+01 731680.7143427207 0.0031440354715915
4.661933826245308410e+01 811984.4993184009 0.0031440354715915
4.685314508364479025e+01 901101.8251665037 0.0031440354715915
4.703883300630364772e+01 1000000.0 0.0031440354715915
7.235882068842128811e-01 0.001 0.0034891012134067737
7.384531815686118383e-01 0.0011097524964120721 0.0034891012134067737
7.535930685777035842e-01 0.0012315506032928262 0.0034891012134067737
7.691361388653498166e-01 0.001366716356462006 0.0034891012134067737
7.852207892914636611e-01 0.0015167168884709225 0.0034891012134067737
8.019964716831445850e-01 0.0016831803533309566 0.0034891012134067737
8.196243336567599069e-01 0.0018679135990207828 0.0034891012134067737
8.382786323464009870e-01 0.002072921779595372 0.0034891012134067737
8.581477733196679614e-01 0.002300430119772917 0.0034891012134067737
8.794359415837789129e-01 0.0025529080682395165 0.0034891012134067737
9.023648804975727966e-01 0.002833096101839324 0.0034891012134067737
9.271757643306037799e-01 0.0031440354715915 0.0034891012134067737
9.541314265041899167e-01 0.0034891012134067737 0.0034891012134067737
9.835187507639546745e-01 0.003872038781812557 0.0034891012134067737
1.015651281135552253e+00 0.004297004704320844 0.0034891012134067737
1.050872074312991566e+00 0.004768611697714469 0.0034891012134067737
1.089556829821911155e+00 0.005291978735958442 0.0034891012134067737
1.132117120750687711e+00 0.005872786613189483 0.0034891012134067737
1.179004037526158566e+00 0.00651733960488242 0.0034891012134067737
1.230711859650387430e+00 0.007232633896483534 0.0034891012134067737
1.287782119347056220e+00 0.008026433522257174 0.0034891012134067737
1.350807734408368210e+00 0.00890735463861044 0.0034891012134067737
1.420437368519764654e+00 0.009884959046625586 0.0034891012134067737
1.497379915180310661e+00 0.010969857978923836 0.0034891012134067737
1.582409249592326095e+00 0.012173827277396614 0.0034891012134067737
1.676368740909708777e+00 0.013509935211980273 0.0034891012134067737
1.780176087532326257e+00 0.014992684327860457 0.0034891012134067737
1.894827794412713207e+00 0.01663816886076129 0.0034891012134067737
2.021403744678790027e+00 0.018464249428955443 0.0034891012134067737
2.161071089267176504e+00 0.020490746898158472 0.0034891012134067737
2.315087999930358631e+00 0.022739657523579287 0.0034891012134067737
2.484806424853426066e+00 0.02523539170434766 0.0034891012134067737
2.671674039240388154e+00 0.02800503894183631 0.0034891012134067737
2.877234877754964781e+00 0.03107866187782014 0.0034891012134067737
3.103128371854617207e+00 0.03448962260405758 0.0034891012134067737
3.351086327947989219e+00 0.038274944785163134 0.0034891012134067737
3.622927366414337325e+00 0.04247571552536898 0.0034891012134067737
3.920548481116417960e+00 0.047137531341167244 0.0034891012134067737
4.245912897641235695e+00 0.05231099308056263 0.0034891012134067737
4.601033836294365464e+00 0.05805225516094899 0.0034891012134067737
4.987953558072069526e+00 0.06442363508721373 0.0034891012134067737
5.408717072245440072e+00 0.07149428986597581 0.0034891012134067737
5.865340021636346712e+00 0.07934096665797492 0.0034891012134067737
6.359770356498868793e+00 0.08804883581643465 0.0034891012134067737
6.893843581976828894e+00 0.09771241535346502 0.0034891012134067737
7.469231472676400863e+00 0.1084365968689611 0.0034891012134067737
8.087384654309516918e+00 0.12033778407775893 0.0034891012134067737
8.749469473642262685e+00 0.13354515629298988 0.0034891012134067737
9.456300631683390634e+00 0.14820207057988585 0.0034891012134067737
1.020827060791917695e+01 0.16446761779946645 0.0034891012134067737
1.100527839879982750e+01 0.18251834943190443 0.0034891012134067737
1.184665994424756263e+01 0.20255019392306664 0.0034891012134067737
1.273112334047872274e+01 0.22478058335487253 0.0034891012134067737
1.365669234812250465e+01 0.24945081352303167 0.0034891012134067737
1.462066199520498699e+01 0.27682866303920667 0.0034891012134067737
1.561957003165527524e+01 0.3072112998861759 0.0034891012134067737
1.664918797136385820e+01 0.34092850697468147 0.0034891012134067737
1.770453497961686296e+01 0.3783462617131929 0.0034891012134067737
1.884761045895373144e+01 0.419870708444391 0.0034891012134067737
2.005615443978070189e+01 0.4659525668664682 0.0034891012134067737
2.129578087024152566e+01 0.517092024289676 0.0034891012134067737
2.256164821151040556e+01 0.5738441648302398 0.0034891012134067737
2.384850480231415659e+01 0.6368249944718586 0.0034891012134067737
2.515076306355011226e+01 0.7067181273927491 0.0034891012134067737
2.646258116183481590e+01 0.7842822061337682 0.0034891012134067737
2.777794915038280621e+01 0.8703591361485166 0.0034891012134067737
2.909077642863350377e+01 0.9658832241158708 0.0034891012134067737
3.039497738911563829e+01 1.0718913192051276 0.0034891012134067737
3.168455252695523683e+01 1.1895340673703196 0.0034891012134067737
3.295366264479415008e+01 1.3200884008314182 0.0034891012134067737
3.419669437178157523e+01 1.4649713983072863 0.0034891012134067737
3.540831584636591600e+01 1.625755666443795 0.0034891012134067737
3.658352207121872368e+01 1.8041864093920719 0.0034891012134067737
3.771767017352449614e+01 2.0022003718155843 0.0034891012134067737
3.880650522002714098e+01 2.2219468609395236 0.0034891012134067737
3.984617770288311789e+01 2.4658110758226037 0.0034891012134067737
4.083325401630053619e+01 2.736439997074672 0.0034891012134067737
4.176472122402657305e+01 3.0367711180354604 0.0034891012134067737
4.263798726528580829e+01 3.370064329271928 0.0034891012134067737
4.345087746150124985e+01 3.739937302478798 0.0034891012134067737
4.420162772509029736e+01 4.150404757850477 0.0034891012134067737
4.488887462229179448e+01 4.605922041145108 0.0034891012134067737
4.551164194567459020e+01 5.1114334834401705 0.0034891012134067737
4.606932340370675405e+01 5.672426068491977 0.0034891012134067737
4.656166097775194146e+01 6.294988990221888 0.0034891012134067737
4.698871853923268560e+01 6.985879746785249 0.0034891012134067737
4.735085075950257050e+01 7.752597488629465 0.0034891012134067737
4.764866752279454687e+01 8.60346441668451 0.0034891012134067737
4.788299460499609950e+01 9.547716114208066 0.0034891012134067737
4.805483167104165432e+01 10.59560179277617 0.0034891012134067737
4.816530897811789913e+01 11.758495540521581 0.0034891012134067737
4.821564437481024612e+01 13.049019780144016 0.0034891012134067737
4.820710222405395484e+01 14.481182276745331 0.0034891012134067737
4.814095587723910796e+01 16.070528182616385 0.0034891012134067737
4.801845510299483522e+01 17.834308769319094 0.0034891012134067737
4.784079970776327428e+01 19.791668678535572 0.0034891012134067737
4.760912020308347081e+01 21.96385372416547 0.0034891012134067737
4.732446608779432040e+01 24.37444150122222 0.0034891012134067737
4.698780195519654512e+01 27.04959730463137 0.0034891012134067737
4.660001130586118734e+01 30.01835813575592 0.0034891012134067737
4.616190760099218693e+01 33.31294787934677 0.0034891012134067737
4.567425185016394096e+01 36.96912707195032 0.0034891012134067737
4.513777574969793704e+01 41.0265810582719 0.0034891012134067737
4.455320920408131968e+01 45.52935074866948 0.0034891012134067737
4.392131092528745739e+01 50.526310653356795 0.0034891012134067737
4.324290073755356190e+01 56.07169938205458 0.0034891012134067737
4.251889222592964757e+01 62.22570836730231 0.0034891012134067737
4.175032447543285485e+01 69.0551352016233 0.0034891012134067737
4.093839182717984215e+01 76.63410868007462 0.0034891012134067737
4.008447088608086517e+01 85.04489341802686 0.0034891012134067737
3.919014431662262865e+01 94.37878277775391 0.0034891012134067737
3.825722137275626977e+01 104.73708979594508 0.0034891012134067737
3.728775538422898705e+01 116.23224686798542 0.0034891012134067737
3.628405872545940269e+01 128.9890261253308 0.0034891012134067737
3.524871578661350213e+01 143.14589375234786 0.0034891012134067737
3.418459432756972660e+01 158.85651294280527 0.0034891012134067737
3.309485510317412604e+01 176.2914118095948 0.0034891012134067737
3.198295889634603384e+01 195.63983435170647 0.0034891012134067737
3.085266912179363885e+01 217.11179456945052 0.0034891012134067737
2.970804712228880717e+01 240.9403560239527 0.0034891012134067737
2.855343642224061540e+01 267.38416158399497 0.0034891012134067737
2.739343184359900008e+01 296.73024081888724 0.0034891012134067737
2.623282975595562760e+01 329.2971255097155 0.0034891012134067737
2.508087765527205448e+01 365.43830709572546 0.0034891012134067737
2.394927028047216311e+01 405.54607358408276 0.0034891012134067737
2.282879864746810483e+01 450.05576757004974 0.0034891012134067737
2.172433801329294667e+01 499.450511585514 0.0034891012134067737
2.064050720494578783e+01 554.2664520663108 0.0034891012134067737
2.001596278463738798e+01 615.0985788580505 0.0034891012134067737
1.975100228414376247e+01 682.6071834272393 0.0034891012134067737
1.953237504399491442e+01 757.525025877192 0.0034891012134067737
1.935781988295140721e+01 840.6652885618333 0.0034891012134067737
1.922467260739028561e+01 932.9304026284696 0.0034891012134067737
1.912995596517028929e+01 1035.3218432956637 0.0034891012134067737
1.907042413122160696e+01 1148.9510001873086 0.0034891012134067737
1.904265005721407888e+01 1275.051240713013 0.0034891012134067737
1.904312030723993843e+01 1414.991297434576 0.0034891012134067737
1.906833447649177060e+01 1570.2901247293776 0.0034891012134067737
1.911499532242389066e+01 1742.6333860096508 0.0034891012134067737
1.917984895633401266e+01 1933.891750455232 0.0034891012134067737
1.926002241569475970e+01 2146.141197858406 0.0034891012134067737
1.935304372806164608e+01 2381.6855519761607 0.0034891012134067737
1.945691051968004714e+01 2643.0814869741084 0.0034891012134067737
1.957015170647448343e+01 2933.1662783900483 0.0034891012134067737
1.969187228427630032e+01 3255.0885998350564 0.0034891012134067737
1.982180759380173285e+01 3612.3426997094302 0.0034891012134067737
1.996028398397441705e+01 4008.8063288984645 0.0034891012134067737
2.010814800275905156e+01 4448.782831127585 0.0034891012134067737
2.026681870048298606e+01 4937.047852839004 0.0034891012134067737
2.043816663715875848e+01 5478.901179593945 0.0034891012134067737
2.062440937630864823e+01 6080.224261649427 0.0034891012134067737
2.082798435471453047e+01 6747.5440531107 0.0034891012134067737
2.105140581023867341e+01 7488.10385759003 0.0034891012134067737
2.129716282427474283e+01 8309.941949353404 0.0034891012134067737
2.156750808898717509e+01 9221.97882333434 0.0034891012134067737
2.186424006719149205e+01 10234.114021054527 0.0034891012134067737
2.218879276361651520e+01 11357.333583431051 0.0034891012134067737
2.254209797935892468e+01 12603.829296797274 0.0034891012134067737
2.292457356063577123e+01 13987.131026472387 0.0034891012134067737
2.333615822397090867e+01 15522.25357427048 0.0034891012134067737
2.377646702221795394e+01 17225.859653987874 0.0034891012134067737
2.424468451268276681e+01 19116.440753857038 0.0034891012134067737
2.473984171758883122e+01 21214.51784910632 0.0034891012134067737
2.526092187933281252e+01 23542.864143224204 0.0034891012134067737
2.580694513976060733e+01 26126.752255633317 0.0034891012134067737
2.637701540660866684e+01 28994.22853882881 0.0034891012134067737
2.697033363175143705e+01 32176.417502507353 0.0034891012134067737
2.758622513649051555e+01 35707.859649004626 0.0034891012134067737
2.822408139494347878e+01 39626.88638701478 0.0034891012134067737
2.888329153675795880e+01 43976.036093027215 0.0034891012134067737
2.956330316093122335e+01 48802.515836544335 0.0034891012134067737
3.026308339050106611e+01 54158.71378079476 0.0034891012134067737
3.098147468229893420e+01 60102.76782070388 0.0034891012134067737
3.171697189962312535e+01 66699.19663030129 0.0034891012134067737
3.246766676650200623e+01 74019.59996915652 0.0034891012134067737
3.323121756547983807e+01 82143.43584919439 0.0034891012134067737
3.400490353156714463e+01 91158.88299750836 0.0034891012134067737
3.478555830990338649e+01 101163.7979766207 0.0034891012134067737
3.556955517526117916e+01 112266.77735108159 0.0034891012134067737
3.635305060058059468e+01 124588.33642950082 0.0034891012134067737
3.713199365030354215e+01 138262.2173764659 0.0034891012134067737
3.790221981595258427e+01 153436.84089300132 0.0034891012134067737
3.873740760223198265e+01 170276.91722258978 0.0034891012134067737
3.954405124954732287e+01 188965.23396912115 0.0034891012134067737
4.032441690709758575e+01 209704.64013232305 0.0034891012134067737
4.107029732583908554e+01 232720.2478960412 0.0034891012134067737
4.177912931024638965e+01 258261.87606826748 0.0034891012134067737
4.244896328904891902e+01 286606.7616948256 0.0034891012134067737
4.308043572592240622e+01 318062.5692794119 0.0034891012134067737
4.367396560609484624e+01 352970.73027306574 0.0034891012134067737
4.422537438507333007e+01 391710.1490809261 0.0034891012134067737
4.473366654118666474e+01 434701.3158125035 0.0034891012134067737
4.519799939008429135e+01 482410.8704165374 0.0034891012134067737
4.561764694806682030e+01 535356.6677410719 0.0034891012134067737
4.599195246965922479e+01 594113.3984965039 0.0034891012134067737
4.632028968582694972e+01 659318.8271333541 0.0034891012134067737
4.660201338139901850e+01 731680.7143427207 0.0034891012134067737
4.683642268958129051e+01 811984.4993184009 0.0034891012134067737
4.702272449883643191e+01 901101.8251665037 0.0034891012134067737
4.716000336193502562e+01 1000000.0 0.0034891012134067737
6.386853429749127509e-01 0.001 0.003872038781812557
6.520576828074799991e-01 0.0011097524964120721 0.003872038781812557
6.656780155281054601e-01 0.0012315506032928262 0.003872038781812557
6.796611471472538968e-01 0.001366716356462006 0.003872038781812557
6.941314118840115066e-01 0.0015167168884709225 0.003872038781812557
7.092230382283605250e-01 0.0016831803533309566 0.003872038781812557
7.250811608038334466e-01 0.0018679135990207828 0.003872038781812557
7.418626949715679819e-01 0.002072921779595372 0.003872038781812557
7.597376615066908645e-01 0.002300430119772917 0.003872038781812557
7.788904183892929600e-01 0.0025529080682395165 0.003872038781812557
7.995214070754077529e-01 0.002833096101839324 0.003872038781812557
8.218488924878046831e-01 0.0031440354715915 0.003872038781812557
8.461109119072551810e-01 0.0034891012134067737 0.003872038781812557
8.725675542110929994e-01 0.003872038781812557 0.003872038781812557
9.015033633463620522e-01 0.004297004704320844 0.003872038781812557
9.332300522084426841e-01 0.004768611697714469 0.003872038781812557
9.680892593944303570e-01 0.005291978735958442 0.003872038781812557
1.006455724410038499e+00 0.005872786613189483 0.003872038781812557
1.048740545593427997e+00 0.00651733960488242 0.003872038781812557
1.095394810652531747e+00 0.007232633896483534 0.003872038781812557
1.146913264602916316e+00 0.008026433522257174 0.003872038781812557
1.203838282334742882e+00 0.00890735463861044 0.003872038781812557
1.266764056405576433e+00 0.009884959046625586 0.003872038781812557
1.336340900637162044e+00 0.010969857978923836 0.003872038781812557
1.413279745090759709e+00 0.012173827277396614 0.003872038781812557
1.498356735029645614e+00 0.013509935211980273 0.003872038781812557
1.592417811397242922e+00 0.014992684327860457 0.003872038781812557
1.696383529131787471e+00 0.01663816886076129 0.003872038781812557
1.811253451536653847e+00 0.018464249428955443 0.003872038781812557
1.938110632759864282e+00 0.020490746898158472 0.003872038781812557
2.078125702462996216e+00 0.022739657523579287 0.003872038781812557
2.232560338720224191e+00 0.02523539170434766 0.003872038781812557
2.402770202772057662e+00 0.02800503894183631 0.003872038781812557
2.590206814246184042e+00 0.03107866187782014 0.003872038781812557
2.796418159391046210e+00 0.03448962260405758 0.003872038781812557
3.023047684650877365e+00 0.038274944785163134 0.003872038781812557
3.271831268067923126e+00 0.04247571552536898 0.003872038781812557
3.544591651553898437e+00 0.047137531341167244 0.003872038781812557
3.843229889115006959e+00 0.05231099308056263 0.003872038781812557
4.169713134678361577e+00 0.05805225516094899 0.003872038781812557
4.526058328399980901e+00 0.06442363508721373 0.003872038781812557
4.914311127197215967e+00 0.07149428986597581 0.003872038781812557
5.336519445318081090e+00 0.07934096665797492 0.003872038781812557
5.794701230928259506e+00 0.08804883581643465 0.003872038781812557
6.290805902104295022e+00 0.09771241535346502 0.003872038781812557
6.826669450012570195e+00 0.1084365968689611 0.003872038781812557
7.403962949818803096e+00 0.12033778407775893 0.003872038781812557
8.024134881743457015e+00 0.13354515629298988 0.003872038781812557
8.688347937622838302e+00 0.14820207057988585 0.003872038781812557
9.397411322754322782e+00 0.16446761779946645 0.003872038781812557
1.015171018425351335e+01 0.18251834943190443 0.003872038781812557
1.095113416134425677e+01 0.20255019392306664 0.003872038781812557
1.179500778612376521e+01 0.22478058335487253 0.003872038781812557
1.268202575066805338e+01 0.24945081352303167 0.003872038781812557
1.361019649611452564e+01 0.27682866303920667 0.003872038781812557
1.457679800313452745e+01 0.3072112998861759 0.003872038781812557
1.557834953650941223e+01 0.34092850697468147 0.003872038781812557
1.661060302082659135e+01 0.3783462617131929 0.003872038781812557
1.766855739905271250e+01 0.419870708444391 0.003872038781812557
1.881168360658421079e+01 0.4659525668664682 0.003872038781812557
2.002248348338568817e+01 0.517092024289676 0.003872038781812557
2.126430705330293236e+01 0.5738441648302398 0.003872038781812557
2.253229892997361716e+01 0.6368249944718586 0.003872038781812557
2.382119490231997005e+01 0.7067181273927491 0.003872038781812557
2.512539642319792677e+01 0.7842822061337682 0.003872038781812557
2.643905249065926810e+01 0.8703591361485166 0.003872038781812557
2.775614589418706046e+01 0.9658832241158708 0.003872038781812557
2.907058072534026749e+01 1.0718913192051276 0.003872038781812557
3.037626802877706567e+01 1.1895340673703196 0.003872038781812557
3.166720680474056238e+01 1.3200884008314182 0.003872038781812557
3.293755812254905635e+01 1.4649713983072863 0.003872038781812557
3.418171044199814190e+01 1.625755666443795 0.003872038781812557
3.539433508706232345e+01 1.8041864093920719 0.003872038781812557
3.657043138986125541e+01 2.0022003718155843 0.003872038781812557
3.770536173286462400e+01 2.2219468609395236 0.003872038781812557
3.879487711603073308e+01 2.4658110758226037 0.003872038781812557
3.983513443780418584e+01 2.736439997074672 0.003872038781812557
4.082270677169368867e+01 3.0367711180354604 0.003872038781812557
4.175458796434165976e+01 3.370064329271928 0.003872038781812557
4.262819268113445759e+01 3.739937302478798 0.003872038781812557
4.344135278742703576e+01 4.150404757850477 0.003872038781812557
4.419231046514941141e+01 4.605922041145108 0.003872038781812557
4.487970817755554975e+01 5.1114334834401705 0.003872038781812557
4.550257517498302917e+01 5.672426068491977 0.003872038781812557
4.606031015842149401e+01 6.294988990221888 0.003872038781812557
4.655265957373752883e+01 6.985879746785249 0.003872038781812557
4.697969123612271147e+01 7.752597488629465 0.003872038781812557
4.734176320575426189e+01 8.60346441668451 0.003872038781812557
4.763948819950871894e+01 9.547716114208066 0.003872038781812557
4.787369428979278041e+01 10.59560179277617 0.003872038781812557
4.804538289923840466e+01 11.758495540521581 0.003872038781812557
4.815568553751140257e+01 13.049019780144016 0.003872038781812557
4.820582082162361104e+01 14.481182276745331 0.003872038781812557
4.819705344596919616e+01 16.070528182616385 0.003872038781812557
4.813065668888627613e+01 17.834308769319094 0.003872038781812557
4.800787991532490651e+01 19.791668678535572 0.003872038781812557
4.782992224731083297e+01 21.96385372416547 0.003872038781812557
4.759791332054115287e+01 24.37444150122222 0.003872038781812557
4.731290166010748521e+01 27.04959730463137 0.003872038781812557
4.697585090975427846e+01 30.01835813575592 0.003872038781812557
4.658764378189341926e+01 33.31294787934677 0.003872038781812557
4.614909329885879430e+01 36.96912707195032 0.003872038781812557
4.566096061089438507e+01 41.0265810582719 0.003872038781812557
4.512397842424833527e+01 45.52935074866948 0.003872038781812557
4.453887889869051264e+01 50.526310653356795 0.003872038781812557
4.390642472017803044e+01 56.07169938205458 0.003872038781812557
4.322744201474758796e+01 62.22570836730231 0.003872038781812557
4.250285376123849090e+01 69.0551352016233 0.003872038781812557
4.173371247562682385e+01 76.63410868007462 0.003872038781812557
4.092123114745403711e+01 85.04489341802686 0.003872038781812557
4.006681164498902348e+01 94.37878277775391 0.003872038781812557
3.917207015084536437e+01 104.73708979594508 0.003872038781812557
3.823885951030347741e+01 116.23224686798542 0.003872038781812557
3.726928864566177424e+01 128.9890261253308 0.003872038781812557
3.626573933047426834e+01 143.14589375234786 0.003872038781812557
3.523088057876555013e+01 158.85651294280527 0.003872038781812557
3.416768056599531889e+01 176.2914118095948 0.003872038781812557
3.307941540109329992e+01 195.63983435170647 0.003872038781812557
3.196967322902850484e+01 217.11179456945052 0.003872038781812557
3.084235119826530536e+01 240.9403560239527 0.003872038781812557
2.970164199651781800e+01 267.38416158399497 0.003872038781812557
2.855200623385422887e+01 296.73024081888724 0.003872038781812557
2.739812724247048692e+01 329.2971255097155 0.003872038781812557
2.624873701871320364e+01 365.43830709572546 0.003872038781812557
2.511812727443043869e+01 405.54607358408276 0.003872038781812557
2.399452278852584541e+01 450.05576757004974 0.003872038781812557
2.288285425934270378e+01 499.450511585514 0.003872038781812557
2.178785963911085588e+01 554.2664520663108 0.003872038781812557
2.071396274257013559e+01 615.0985788580505 0.003872038781812557
2.016178610164998375e+01 682.6071834272393 0.003872038781812557
1.991251278895508392e+01 757.525025877192 0.003872038781812557
1.971056257672060852e+01 840.6652885618333 0.003872038781812557
1.955367205413106646e+01 932.9304026284696 0.003872038781812557
1.943918537039404981e+01 1035.3218432956637 0.003872038781812557
1.936411020423076579e+01 1148.9510001873086 0.003872038781812557
1.932517959364022175e+01 1275.051240713013 0.003872038781812557
1.931894033573158609e+01 1414.991297434576 0.003872038781812557
1.934184941545410297e+01 1570.2901247293776 0.003872038781812557
1.939047193021601601e+01 1742.6333860096508 0.003872038781812557
1.946130520404248188e+01 1933.891750455232 0.003872038781812557
1.955114236999203570e+01 2146.141197858406 0.003872038781812557
1.965709915559808607e+01 2381.6855519761607 0.003872038781812557
1.977669596362565585e+01 2643.0814869741084 0.003872038781812557
1.990793610879603293e+01 2933.1662783900483 0.003872038781812557
2.004936919894968028e+01 3255.0885998350564 0.003872038781812557
2.020021101809057740e+01 3612.3426997094302 0.003872038781812557
2.036014825636440406e+01 4008.8063288984645 0.003872038781812557
2.052954534291431088e+01 4448.782831127585 0.003872038781812557
2.070935009793004511e+01 4937.047852839004 0.003872038781812557
2.090103090192960167e+01 5478.901179593945 0.003872038781812557
2.110648621114804158e+01 6080.224261649427 0.003872038781812557
2.132792693763691716e+01 6747.5440531107 0.003872038781812557
2.156773709775370307e+01 7488.10385759003 0.003872038781812557
2.182841360884564708e+01 8309.941949353404 0.003872038781812557
2.211218461559127846e+01 9221.97882333434 0.003872038781812557
2.242100323631682812e+01 10234.114021054527 0.003872038781812557
2.275648621495637869e+01 11357.333583431051 0.003872038781812557
2.311979104505493510e+01 12603.829296797274 0.003872038781812557
2.351158892549939239e+01 13987.131026472387 0.003872038781812557
2.393209494167017581e+01 15522.25357427048 0.003872038781812557
2.438121305129208238e+01 17225.859653987874 0.003872038781812557
2.485833896298584733e+01 19116.440753857038 0.003872038781812557
2.536276587354353751e+01 21214.51784910632 0.003872038781812557
2.589368532282600199e+01 23542.864143224204 0.003872038781812557
2.645029908385741635e+01 26126.752255633317 0.003872038781812557
2.703177844716324429e+01 28994.22853882881 0.003872038781812557
2.763736951488067106e+01 32176.417502507353 0.003872038781812557
2.826634323763502721e+01 35707.859649004626 0.003872038781812557
2.891794501099569814e+01 39626.88638701478 0.003872038781812557
2.959141526579892201e+01 43976.036093027215 0.003872038781812557
3.028569892250012785e+01 48802.515836544335 0.003872038781812557
3.099943597502547377e+01 54158.71378079476 0.003872038781812557
3.173099841176939506e+01 60102.76782070388 0.003872038781812557
3.247836994622031170e+01 66699.19663030129 0.003872038781812557
3.323911540470819403e+01 74019.59996915652 0.003872038781812557
3.401040348838876781e+01 82143.43584919439 0.003872038781812557
3.478906555760105590e+01 91158.88299750836 0.003872038781812557
3.557138290578968309e+01 101163.7979766207 0.003872038781812557
3.635346359577943076e+01 112266.77735108159 0.003872038781812557
3.713121597028363396e+01 124588.33642950082 0.003872038781812557
3.790044055017752811e+01 138262.2173764659 0.003872038781812557
3.873501824670955074e+01 153436.84089300132 0.003872038781812557
3.954090585019650916e+01 170276.91722258978 0.003872038781812557
4.031338668079553855e+01 188965.23396912115 0.003872038781812557
4.105763668510394382e+01 209704.64013232305 0.003872038781812557
4.176581184044528783e+01 232720.2478960412 0.003872038781812557
4.243520334294785812e+01 258261.87606826748 0.003872038781812557
4.306412404603413080e+01 286606.7616948256 0.003872038781812557
4.365415418039374629e+01 318062.5692794119 0.003872038781812557
4.420516159364053976e+01 352970.73027306574 0.003872038781812557
4.471330854030298241e+01 391710.1490809261 0.003872038781812557
4.517772235202107112e+01 434701.3158125035 0.003872038781812557
4.559763916647715121e+01 482410.8704165374 0.003872038781812557
4.597236519043642033e+01 535356.6677410719 0.003872038781812557
4.630123556981025246e+01 594113.3984965039 0.003872038781812557
4.658357244132372443e+01 659318.8271333541 0.003872038781812557
4.681864526695452611e+01 731680.7143427207 0.003872038781812557
4.700563779978049439e+01 811984.4993184009 0.003872038781812557
4.714361730594468014e+01 901101.8251665037 0.003872038781812557
4.723151162269923731e+01 1000000.0 0.003872038781812557
5.626071531488376909e-01 0.001 0.004297004704320844
5.746231936497357973e-01 0.0011097524964120721 0.004297004704320844
5.868622817496658151e-01 0.0012315506032928262 0.004297004704320844
5.994271833608487698e-01 0.001366716356462006 0.004297004704320844
6.124291511368653573e-01 0.0015167168884709225 0.004297004704320844
6.259887857906625275e-01 0.0016831803533309566 0.004297004704320844
6.402364236343541792e-01 0.0018679135990207828 0.004297004704320844
6.553133331456324484e-01 0.002072921779595372 0.004297004704320844
6.713725896982342123e-01 0.002300430119772917 0.004297004704320844
6.885805560184052876e-01 0.0025529080682395165 0.004297004704320844
7.071181394715785329e-01 0.002833096101839324 0.004297004704320844
7.271825809498984050e-01 0.0031440354715915 0.004297004704320844
7.489892641941022777e-01 0.0034891012134067737 0.004297004704320844
7.727737049089224985e-01 0.003872038781812557 0.004297004704320844
7.987938593804365661e-01 0.004297004704320844 0.004297004704320844
8.273325559365100057e-01 0.004768611697714469 0.004297004704320844
8.587001595456850156e-01 0.005291978735958442 0.004297004704320844
8.932374377049799863e-01 0.005872786613189483 0.004297004704320844
9.313186844419686361e-01 0.00651733960488242 0.004297004704320844
9.733549993169791081e-01 0.007232633896483534 0.004297004704320844
1.019797840602398642e+00 0.008026433522257174 0.004297004704320844
1.071142728799768573e+00 0.00890735463861044 0.004297004704320844
1.127933217501465357e+00 0.009884959046625586 0.004297004704320844
1.190764987669445496e+00 0.010969857978923836 0.004297004704320844
1.260290155832261672e+00 0.012173827277396614 0.004297004704320844
1.337221742442716854e+00 0.013509935211980273 0.004297004704320844
1.422338154534286137e+00 0.014992684327860457 0.004297004704320844
1.516487899668028216e+00 0.01663816886076129 0.004297004704320844
1.620594173381685321e+00 0.018464249428955443 0.004297004704320844
1.735659398604746162e+00 0.020490746898158472 0.004297004704320844
1.862769619421186906e+00 0.022739657523579287 0.004297004704320844
2.003098552970286050e+00 0.02523539170434766 0.004297004704320844
2.157911063685151287e+00 0.02800503894183631 0.004297004704320844
2.328566152355465046e+00 0.03107866187782014 0.004297004704320844
2.516518708410765193e+00 0.03448962260405758 0.004297004704320844
2.723320243346960101e+00 0.038274944785163134 0.004297004704320844
2.950617747468361696e+00 0.04247571552536898 0.004297004704320844
3.200150729718949538e+00 0.047137531341167244 0.004297004704320844
3.473745583185154917e+00 0.05231099308056263 0.004297004704320844
3.773306929171651003e+00 0.05805225516094899 0.004297004704320844
4.100805441493605485e+00 0.06442363508721373 0.004297004704320844
4.458261390187645112e+00 0.07149428986597581 0.004297004704320844
4.847723405879161618e+00 0.07934096665797492 0.004297004704320844
5.271242032140010636e+00 0.08804883581643465 0.004297004704320844
5.730837208085191925e+00 0.09771241535346502 0.004297004704320844
6.228459693474199810e+00 0.1084365968689611 0.004297004704320844
6.765945868580703682e+00 0.12033778407775893 0.004297004704320844
7.344966118466117244e+00 0.13354515629298988 0.004297004704320844
7.966967001131410875e+00 0.14820207057988585 0.004297004704320844
8.633107826264950546e+00 0.16446761779946645 0.004297004704320844
9.344192853550859823e+00 0.18251834943190443 0.004297004704320844
1.010060049525980830e+01 0.20255019392306664 0.004297004704320844
1.090221193889670737e+01 0.22478058335487253 0.004297004704320844
1.174834137838009163e+01 0.24945081352303167 0.004297004704320844
1.263767132348865552e+01 0.27682866303920667 0.004297004704320844
1.356819637674022694e+01 0.3072112998861759 0.004297004704320844
1.453717907285673938e+01 0.34092850697468147 0.004297004704320844
1.554112193589488555e+01 0.3783462617131929 0.004297004704320844
1.657575919180688473e+01 0.419870708444391 0.004297004704320844
1.763607145770676965e+01 0.4659525668664682 0.004297004704320844
1.877924457939134584e+01 0.517092024289676 0.004297004704320844
1.999208185782815406e+01 0.5738441648302398 0.004297004704320844
2.123588916622078671e+01 0.6368249944718586 0.004297004704320844
2.250579856904820275e+01 0.7067181273927491 0.004297004704320844
2.379653452009381454e+01 0.7842822061337682 0.004297004704320844
2.510248856202621681e+01 0.8703591361485166 0.004297004704320844
2.641780137588320798e+01 0.9658832241158708 0.004297004704320844
2.773644918656766478e+01 1.0718913192051276 0.004297004704320844
2.905233125676154060e+01 1.1895340673703196 0.004297004704320844
3.035935557129623064e+01 1.3200884008314182 0.004297004704320844
3.165151976378356480e+01 1.4649713983072863 0.004297004704320844
3.292298507376729333e+01 1.625755666443795 0.004297004704320844
3.416814155362693128e+01 1.8041864093920719 0.004297004704320844
3.538166333174745404e+01 2.0022003718155843 0.004297004704320844
3.655855357527772753e+01 2.2219468609395236 0.004297004704320844
3.769417928774900872e+01 2.4658110758226037 0.004297004704320844
3.878429671645510268e+01 2.736439997074672 0.004297004704320844
3.982506840376610313e+01 3.0367711180354604 0.004297004704320844
4.081307330973461944e+01 3.370064329271928 0.004297004704320844
4.174531122805763772e+01 3.739937302478798 0.004297004704320844
4.261920270821755707e+01 4.150404757850477 0.004297004704320844
4.343258532118652226e+01 4.605922041145108 0.004297004704320844
4.418370668442571514e+01 5.1114334834401705 0.004297004704320844
4.487121433001986048e+01 5.672426068491977 0.004297004704320844
4.549414218332047710e+01 6.294988990221888 0.004297004704320844
4.605189314532010769e+01 6.985879746785249 0.004297004704320844
4.654421739059733909e+01 7.752597488629465 0.004297004704320844
4.697118594542947534e+01 8.60346441668451 0.004297004704320844
4.733315955188005120e+01 9.547716114208066 0.004297004704320844
4.763075309949130087e+01 10.59560179277617 0.004297004704320844
4.786479629498438726e+01 11.758495540521581 0.004297004704320844
4.803629169764082718e+01 13.049019780144016 0.004297004704320844
4.814637145355592196e+01 14.481182276745331 0.004297004704320844
4.819625436174494126e+01 16.070528182616385 0.004297004704320844
4.818720487336496205e+01 17.834308769319094 0.004297004704320844
4.812049564923747624e+01 19.791668678535572 0.004297004704320844
4.799737512176807996e+01 21.96385372416547 0.004297004704320844
4.781904124375967058e+01 24.37444150122222 0.004297004704320844
4.758662233512208672e+01 27.04959730463137 0.004297004704320844
4.730116557604825545e+01 30.01835813575592 0.004297004704320844
4.696363338589013381e+01 33.31294787934677 0.004297004704320844
4.657490755838411900e+01 36.96912707195032 0.004297004704320844
4.613580074647711626e+01 41.0265810582719 0.004297004704320844
4.564707457926709822e+01 45.52935074866948 0.004297004704320844
4.510946348808779760e+01 50.526310653356795 0.004297004704320844
4.452370310051713886e+01 56.07169938205458 0.004297004704320844
4.389056196080259298e+01 62.22570836730231 0.004297004704320844
4.321087524424034854e+01 69.0551352016233 0.004297004704320844
4.248557917893405289e+01 76.63410868007462 0.004297004704320844
4.171574497374571422e+01 85.04489341802686 0.004297004704320844
4.090261123569891311e+01 94.37878277775391 0.004297004704320844
4.004761411128087900e+01 104.73708979594508 0.004297004704320844
3.915241466175267959e+01 116.23224686798542 0.004297004704320844
3.821892324847939904e+01 128.9890261253308 0.004297004704320844
3.724932088309531508e+01 143.14589375234786 0.004297004704320844
3.624607752683881756e+01 158.85651294280527 0.004297004704320844
3.521196712016848096e+01 176.2914118095948 0.004297004704320844
3.415007866372506840e+01 195.63983435170647 0.004297004704320844
3.306382198784553594e+01 217.11179456945052 0.004297004704320844
3.195692606149854598e+01 240.9403560239527 0.004297004704320844
3.083342693095393017e+01 267.38416158399497 0.004297004704320844
2.969764206924708461e+01 296.73024081888724 0.004297004704320844
2.855412815780791291e+01 329.2971255097155 0.004297004704320844
2.741104616213901934e+01 365.43830709572546 0.004297004704320844
2.628551983420387472e+01 405.54607358408276 0.004297004704320844
2.516291134793859285e+01 450.05576757004974 0.004297004704320844
2.404816476832210981e+01 499.450511585514 0.004297004704320844
2.294608966522017823e+01 554.2664520663108 0.004297004704320844
2.186124440239565914e+01 615.0985788580505 0.004297004704320844
2.079783116044115232e+01 682.6071834272393 0.004297004704320844
2.033770467365438961e+01 757.525025877192 0.004297004704320844
2.010676613395817114e+01 840.6652885618333 0.004297004704320844
1.992422960601903625e+01 932.9304026284696 0.004297004704320844
1.978779870943493435e+01 1035.3218432956637 0.004297004704320844
1.969478848623517564e+01 1148.9510001873086 0.004297004704320844
1.964215981573697434e+01 1275.051240713013 0.004297004704320844
1.962658957271699478e+01 1414.991297434576 0.004297004704320844
1.964456086088452835e+01 1570.2901247293776 0.004297004704320844
1.969256652954269171e+01 1742.6333860096508 0.004297004704320844
1.976691102073749562e+01 1933.891750455232 0.004297004704320844
1.986410189510689506e+01 2146.141197858406 0.004297004704320844
1.998087886465076224e+01 2381.6855519761607 0.004297004704320844
2.011430892417334704e+01 2643.0814869741084 0.004297004704320844
2.026188098575780572e+01 2933.1662783900483 0.004297004704320844
2.042163649880899001e+01 3255.0885998350564 0.004297004704320844
2.059212614682150644e+01 3612.3426997094302 0.004297004704320844
2.077250122342351446e+01 4008.8063288984645 0.004297004704320844
2.096257944902007253e+01 4448.782831127585 0.004297004704320844
2.116280790717667060e+01 4937.047852839004 0.004297004704320844
2.137422305535131173e+01 5478.901179593945 0.004297004704320844
2.159837743501841700e+01 6080.224261649427 0.004297004704320844
2.183723415445704319e+01 6747.5440531107 0.004297004704320844
2.209303352420201705e+01 7488.10385759003 0.004297004704320844
2.236828580782121989e+01 8309.941949353404 0.004297004704320844
2.266518135776507137e+01 9221.97882333434 0.004297004704320844
2.298584993049163572e+01 10234.114021054527 0.004297004704320844
2.333211116511647987e+01 11357.333583431051 0.004297004704320844
2.370537183089580680e+01 12603.829296797274 0.004297004704320844
2.410657997703477662e+01 13987.131026472387 0.004297004704320844
2.453627536811553611e+01 15522.25357427048 0.004297004704320844
2.499458415365437602e+01 17225.859653987874 0.004297004704320844
2.548118360894106971e+01 19116.440753857038 0.004297004704320844
2.599559170172529221e+01 21214.51784910632 0.004297004704320844
2.653719657578249524e+01 23542.864143224204 0.004297004704320844
2.710527796166583059e+01 26126.752255633317 0.004297004704320844
2.769906058583219988e+01 28994.22853882881 0.004297004704320844
2.831774305863603303e+01 32176.417502507353 0.004297004704320844
2.896045632114703494e+01 35707.859649004626 0.004297004704320844
2.962622905162032438e+01 39626.88638701478 0.004297004704320844
3.031401697592689004e+01 43976.036093027215 0.004297004704320844
3.102223598667237425e+01 48802.515836544335 0.004297004704320844
3.174912496686838281e+01 54158.71378079476 0.004297004704320844
3.249254718582884749e+01 60102.76782070388 0.004297004704320844
3.324996123065538001e+01 66699.19663030129 0.004297004704320844
3.401841677067056935e+01 74019.59996915652 0.004297004704320844
3.479471145878078175e+01 82143.43584919439 0.004297004704320844
3.557505060848739475e+01 91158.88299750836 0.004297004704320844
3.635547270277763943e+01 101163.7979766207 0.004297004704320844
3.713183656511906605e+01 112266.77735108159 0.004297004704320844
3.789990058918593974e+01 124588.33642950082 0.004297004704320844
3.873371962204555530e+01 138262.2173764659 0.004297004704320844
3.953874652094087594e+01 153436.84089300132 0.004297004704320844
4.031051844567713260e+01 170276.91722258978 0.004297004704320844
4.104645976653060302e+01 188965.23396912115 0.004297004704320844
4.175254242245895853e+01 209704.64013232305 0.004297004704320844
4.242129090324336005e+01 232720.2478960412 0.004297004704320844
4.304979654656268906e+01 258261.87606826748 0.004297004704320844
4.363661161013749989e+01 286606.7616948256 0.004297004704320844
4.418423147775540372e+01 318062.5692794119 0.004297004704320844
4.469198159310271734e+01 352970.73027306574 0.004297004704320844
4.515627661791830860e+01 391710.1490809261 0.004297004704320844
4.557631961586966440e+01 434701.3158125035 0.004297004704320844
4.595137786000783109e+01 482410.8704165374 0.004297004704320844
4.628074331764319993e+01 535356.6677410719 0.004297004704320844
4.656369803728654944e+01 594113.3984965039 0.004297004704320844
4.679947415232163621e+01 659318.8271333541 0.004297004704320844
4.698722362296646082e+01 731680.7143427207 0.004297004704320844
4.712598739714784557e+01 811984.4993184009 0.004297004704320844
4.721467468250231292e+01 901101.8251665037 0.004297004704320844
4.725204792455576808e+01 1000000.0 0.004297004704320844
4.945558123457985955e-01 0.001 0.004768611697714469
5.053405061265482390e-01 0.0011097524964120721 0.004768611697714469
5.163252796992373606e-01 0.0012315506032928262 0.004768611697714469
5.276018452355187849e-01 0.001366716356462006 0.004768611697714469
5.392697436567657210e-01 0.0015167168884709225 0.004768611697714469
5.514369642268709404e-01 0.0016831803533309566 0.004768611697714469
5.642204903353654766e-01 0.0018679135990207828 0.004768611697714469
5.777472162075854012e-01 0.002072921779595372 0.004768611697714469
5.921549318964389741e-01 0.002300430119772917 0.004768611697714469
6.075933590442176291e-01 0.0025529080682395165 0.004768611697714469
6.242256957375382775e-01 0.002833096101839324 0.004768611697714469
6.422299407574810770e-01 0.0031440354715915 0.004768611697714469
6.618006927589452637e-01 0.0034891012134067737 0.004768611697714469
6.831510066517414437e-01 0.003872038781812557 0.004768611697714469
7.065144373356777585e-01 0.004297004704320844 0.004768611697714469
7.321473413054624402e-01 0.004768611697714469 0.004768611697714469
7.603313380764333829e-01 0.005291978735958442 0.004768611697714469
7.913759738121777243e-01 0.005872786613189483 0.004768611697714469
8.256216227879633607e-01 0.00651733960488242 0.004768611697714469
8.634425402706542574e-01 0.007232633896483534 0.004768611697714469
9.052502100632807691e-01 0.008026433522257174 0.004768611697714469
9.514968301322760391e-01 0.00890735463861044 0.004768611697714469
1.002678968270122928e+00 0.009884959046625586 0.004768611697714469
1.059341584779736056e+00 0.010969857978923836 0.004768611697714469
1.122081983211850931e+00 0.012173827277396614 0.004768611697714469
1.191554202460357592e+00 0.013509935211980273 0.004768611697714469
1.268473337992688910e+00 0.014992684327860457 0.004768611697714469
1.353620082379854539e+00 0.01663816886076129 0.004768611697714469
1.447845343541854568e+00 0.018464249428955443 0.004768611697714469
1.552074833192836678e+00 0.020490746898158472 0.004768611697714469
1.667313592025066793e+00 0.022739657523579287 0.004768611697714469
1.794650372521026327e+00 0.02523539170434766 0.004768611697714469
1.935261625838275101e+00 0.02800503894183631 0.004768611697714469
2.090415115581176320e+00 0.03107866187782014 0.004768611697714469
2.261472742662214319e+00 0.03448962260405758 0.004768611697714469
2.449892431747689336e+00 0.038274944785163134 0.004768611697714469
2.657228712991491104e+00 0.04247571552536898 0.004768611697714469
2.885131785871982490e+00 0.047137531341167244 0.004768611697714469
3.135344317519193513e+00 0.05231099308056263 0.004768611697714469
3.409695912473001300e+00 0.05805225516094899 0.004768611697714469
3.710094398230298296e+00 0.06442363508721373 0.004768611697714469
4.038513530669612273e+00 0.07149428986597581 0.004768611697714469
4.396976512054683539e+00 0.07934096665797492 0.004768611697714469
4.787534684134096885e+00 0.08804883581643465 0.004768611697714469
5.212240853946203956e+00 0.09771241535346502 0.004768611697714469
5.673116791956490879e+00 0.1084365968689611 0.004768611697714469
6.172114384923396813e+00 0.12033778407775893 0.004768611697714469
6.711070355276759436e+00 0.13354515629298988 0.004768611697714469
7.291654455329689810e+00 0.14820207057988585 0.004768611697714469
7.915311451108586915e+00 0.16446761779946645 0.004768611697714469
8.583197590965164991e+00 0.18251834943190443 0.004768611697714469
9.296112594201197510e+00 0.20255019392306664 0.004768611697714469
1.005442883752755989e+01 0.22478058335487253 0.004768611697714469
1.085801977628938353e+01 0.24945081352303167 0.004768611697714469
1.170619024500480343e+01 0.27682866303920667 0.004768611697714469
1.259761176695372065e+01 0.3072112998861759 0.004768611697714469
1.353026634428337260e+01 0.34092850697468147 0.004768611697714469
1.450140257481579020e+01 0.3783462617131929 0.004768611697714469
1.550750784136428528e+01 0.419870708444391 0.004768611697714469
1.654430034610601297e+01 0.4659525668664682 0.004768611697714469
1.760674416743501425e+01 0.517092024289676 0.004768611697714469
1.874995565872588799e+01 0.5738441648302398 0.004768611697714469
1.996463194049569267e+01 0.6368249944718586 0.004768611697714469
2.121022920977922865e+01 0.7067181273927491 0.004768611697714469
2.248186815889583201e+01 0.7842822061337682 0.004768611697714469
2.377426298720036257e+01 0.8703591361485166 0.004768611697714469
2.508179623879565412e+01 0.9658832241158708 0.004768611697714469
2.639860108656608517e+01 1.0718913192051276 0.004768611697714469
2.771864775930316327e+01 1.1895340673703196 0.004768611697714469
2.903583113438849495e+01 1.3200884008314182 0.004768611697714469
3.034405637699661540e+01 1.4649713983072863 0.004768611697714469
3.163731980104714481e+01 1.625755666443795 0.004768611697714469
3.290978274839417850e+01 1.8041864093920719 0.004768611697714469
3.415583661600790322e+01 2.0022003718155843 0.004768611697714469
3.537015794809162372e+01 2.2219468609395236 0.004768611697714469
3.654775325009578779e+01 2.4658110758226037 0.004768611697714469
3.768399357561981589e+01 2.736439997074672 0.004768611697714469
3.877463974380787448e+01 3.0367711180354604 0.004768611697714469
3.981585921870431832e+01 3.370064329271928 0.004768611697714469
4.080423608283140169e+01 3.739937302478798 0.004768611697714469
4.173677528535962011e+01 4.150404757850477 0.004768611697714469
4.261090246169967344e+01 4.605922041145108 0.004768611697714469
4.342446007677190067e+01 5.1114334834401705 0.004768611697714469
4.417570036970397496e+01 5.672426068491977 0.004768611697714469
4.486327515350131279e+01 6.294988990221888 0.004768611697714469
4.548622222984045038e+01 6.985879746785249 0.004768611697714469
4.604394795807803575e+01 7.752597488629465 0.004768611697714469
4.653620547336441859e+01 8.60346441668451 0.004768611697714469
4.696306829231835422e+01 9.547716114208066 0.004768611697714469
4.732489913538835680e+01 10.59560179277617 0.004768611697714469
4.762231435790410217e+01 11.758495540521581 0.004768611697714469
4.785614463373261884e+01 13.049019780144016 0.004768611697714469
4.802739298902407228e+01 14.481182276745331 0.004768611697714469
4.813719156595796989e+01 16.070528182616385 0.004768611697714469
4.818675871438849612e+01 17.834308769319094 0.004768611697714469
4.817735802638404863e+01 19.791668678535572 0.004768611697714469
4.811026095795342883e+01 21.96385372416547 0.004768611697714469
4.798671445268927016e+01 24.37444150122222 0.004768611697714469
4.780791478642941428e+01 27.04959730463137 0.004768611697714469
4.757498852463980654e+01 30.01835813575592 0.004768611697714469
4.728898116523859585e+01 33.31294787934677 0.004768611697714469
4.695085371310791800e+01 36.96912707195032 0.004768611697714469
4.656148705850247893e+01 41.0265810582719 0.004768611697714469
4.612169378183672563e+01 45.52935074866948 0.004768611697714469
4.563223668500603480e+01 50.526310653356795 0.004768611697714469
4.509385314276438095e+01 56.07169938205458 0.004768611697714469
4.450728417847258811e+01 62.22570836730231 0.004768611697714469
4.387330703451024760e+01 69.0551352016233 0.004768611697714469
4.319276995614983861e+01 76.63410868007462 0.004768611697714469
4.246662792844330170e+01 85.04489341802686 0.004768611697714469
4.169597818033652459e+01 94.37878277775391 0.004768611697714469
4.088209444495953448e+01 104.73708979594508 0.004768611697714469
4.002645915606949956e+01 116.23224686798542 0.004768611697714469
3.913079298946494333e+01 128.9890261253308 0.004768611697714469
3.819708130870830587e+01 143.14589375234786 0.004768611697714469
3.722759713865204390e+01 158.85651294280527 0.004768611697714469
3.622492015736202120e+01 176.2914118095948 0.004768611697714469
3.519195087041859438e+01 195.63983435170647 0.004768611697714469
3.413191857365806214e+01 217.11179456945052 0.004768611697714469
3.304838109459650042e+01 240.9403560239527 0.004768611697714469
3.194521375176899625e+01 267.38416158399497 0.004768611697714469
3.082658474137230442e+01 296.73024081888724 0.004768611697714469
2.969691455952638748e+01 329.2971255097155 0.004768611697714469
2.856374387847801088e+01 365.43830709572546 0.004768611697714469
2.744728704542645659e+01 405.54607358408276 0.004768611697714469
2.632973375503996394e+01 450.05576757004974 0.004768611697714469
2.521600641787452801e+01 499.450511585514 0.004768611697714469
2.411094513188929156e+01 554.2664520663108 0.004768611697714469
2.301919704355373142e+01 615.0985788580505 0.004768611697714469
2.194512132790695702e+01 682.6071834272393 0.004768611697714469
2.089273296582581452e+01 757.525025877192 0.004768611697714469
2.054890212469624799e+01 840.6652885618333 0.004768611697714469
2.033923274069062259e+01 932.9304026284696 0.004768611697714469
2.017908622697478549e+01 1035.3218432956637 0.004768611697714469
2.006608687889336906e+01 1148.9510001873086 0.004768611697714469
1.999748214753762454e+01 1275.051240713013 0.004768611697714469
1.997014290296980477e+01 1414.991297434576 0.004768611697714469
1.998064403435861891e+01 1570.2901247293776 0.004768611697714469
2.002547144235947130e+01 1742.6333860096508 0.004768611697714469
2.010079563982979423e+01 1933.891750455232 0.004768611697714469
2.020289251835318112e+01 2146.141197858406 0.004768611697714469
2.032817007534526965e+01 2381.6855519761607 0.004768611697714469
2.047327567000783333e+01 2643.0814869741084 0.004768611697714469
2.063523378812599773e+01 2933.1662783900483 0.004768611697714469
2.081152031779737754e+01 3255.0885998350564 0.004768611697714469
2.100007611414160991e+01 3612.3426997094302 0.004768611697714469
2.119949996372545087e+01 4008.8063288984645 0.004768611697714469
2.140904721341239281e+01 4448.782831127585 0.004768611697714469
2.162864689142291752e+01 4937.047852839004 0.004768611697714469
2.185888504034681645e+01 5478.901179593945 0.004768611697714469
2.210095121719238875e+01 6080.224261649427 0.004768611697714469
2.235654750805017343e+01 6747.5440531107 0.004768611697714469
2.262780162096732539e+01 7488.10385759003 0.004768611697714469
2.291713142978186468e+01 8309.941949353404 0.004768611697714469
2.322679043736505022e+01 9221.97882333434 0.004768611697714469
2.355906739914513892e+01 10234.114021054527 0.004768611697714469
2.391599979132766052e+01 11357.333583431051 0.004768611697714469
2.429925919801701539e+01 12603.829296797274 0.004768611697714469
2.471008597103388027e+01 13987.131026472387 0.004768611697714469
2.514934956876598449e+01 15522.25357427048 0.004768611697714469
2.561738887326142589e+01 17225.859653987874 0.004768611697714469
2.611414788959495326e+01 19116.440753857038 0.004768611697714469
2.663934174219939166e+01 21214.51784910632 0.004768611697714469
2.719249611225134444e+01 23542.864143224204 0.004768611697714469
2.777291076064137343e+01 26126.752255633317 0.004768611697714469
2.837978707963738145e+01 28994.22853882881 0.004768611697714469
2.901219182170374467e+01 32176.417502507353 0.004768611697714469
2.966902855476980960e+01 35707.859649004626 0.004768611697714469
3.034909239964934002e+01 39626.88638701478 0.004768611697714469
3.105077898531563463e+01 43976.036093027215 0.004768611697714469
3.177211583525449967e+01 48802.515836544335 0.004768611697714469
3.251083628949866977e+01 54158.71378079476 0.004768611697714469
3.326428064859588574e+01 60102.76782070388 0.004768611697714469
3.402939336690079131e+01 66699.19663030129 0.004768611697714469
3.480283794484727622e+01 74019.59996915652 0.004768611697714469
3.558082851670406654e+01 82143.43584919439 0.004768611697714469
3.635928739403156840e+01 91158.88299750836 0.004768611697714469
3.713401407626147233e+01 101163.7979766207 0.004768611697714469
3.790071602300654519e+01 112266.77735108159 0.004768611697714469
3.873359554070193411e+01 124588.33642950082 0.004768611697714469
3.953762653978133557e+01 138262.2173764659 0.004768611697714469
4.030858560115534317e+01 153436.84089300132 0.004768611697714469
4.104386263944245172e+01 170276.91722258978 0.004768611697714469
4.174115908007838271e+01 188965.23396912115 0.004768611697714469
4.240729440058605348e+01 209704.64013232305 0.004768611697714469
4.303516436624142472e+01 232720.2478960412 0.004768611697714469
4.362158644581913336e+01 258261.87606826748 0.004768611697714469
4.416531972102886527e+01 286606.7616948256 0.004768611697714469
4.466973249092936982e+01 318062.5692794119 0.004768611697714469
4.513362784564404961e+01 352970.73027306574 0.004768611697714469
4.555357427797283520e+01 391710.1490809261 0.004768611697714469
4.592880346295886795e+01 434701.3158125035 0.004768611697714469
4.625856376506172296e+01 482410.8704165374 0.004768611697714469
4.654209065351866315e+01 535356.6677410719 0.004768611697714469
4.677857246529988089e+01 594113.3984965039 0.004768611697714469
4.696712046010774344e+01 659318.8271333541 0.004768611697714469
4.710674059686970594e+01 731680.7143427207 0.004768611697714469
4.719631272421425905e+01 811984.4993184009 0.004768611697714469
4.723457791929794070e+01 901101.8251665037 0.004768611697714469
4.722013199057256827e+01 1000000.0 0.004768611697714469
4.337987016654276107e-01 0.001 0.005291978735958442
4.434665993053417687e-01 0.0011097524964120721 0.005291978735958442
4.533133989120177176e-01 0.0012315506032928262 0.005291978735958442
4.634208400579991061e-01 0.001366716356462006 0.005291978735958442
4.738776761094272705e-01 0.0015167168884709225 0.005291978735958442
4.847805885056795105e-01 0.0016831803533309566 0.005291978735958442
4.962343405076377612e-01 0.0018679135990207828 0.005291978735958442
5.083527854801217494e-01 0.002072921779595372 0.005291978735958442
5.212596208593931468e-01 0.002300430119772917 0.005291978735958442
5.350895897784930799e-01 0.0025529080682395165 0.005291978735958442
5.499895955883681298e-01 0.002833096101839324 0.005291978735958442
5.661201241033374520e-01 0.0031440354715915 0.005291978735958442
5.836567556643925681e-01 0.0034891012134067737 0.005291978735958442
6.027919564355579407e-01 0.003872038781812557 0.005291978735958442
6.237369775213753575e-01 0.004297004704320844 0.005291978735958442
6.467238997347559692e-01 0.004768611697714469 0.005291978735958442
6.720079699602529155e-01 0.005291978735958442 0.005291978735958442
6.998700719474442167e-01 0.005872786613189483 0.005291978735958442
7.306193740343379650e-01 0.00651733960488242 0.005291978735958442
7.645962601368744282e-01 0.007232633896483534 0.005291978735958442
8.021753449433248750e-01 0.008026433522257174 0.005291978735958442
8.437688167443555542e-01 0.00890735463861044 0.005291978735958442
8.898298533425244017e-01 0.009884959046625586 0.005291978735958442
9.408563719252731605e-01 0.010969857978923836 0.005291978735958442
9.973948371893649467e-01 0.012173827277396614 0.005291978735958442
1.060044334292797652e+00 0.013509935211980273 0.005291978735958442
1.129460845277709735e+00 0.014992684327860457 0.005291978735958442
1.206361504310364596e+00 0.01663816886076129 0.005291978735958442
1.291529230897609626e+00 0.018464249428955443 0.005291978735958442
1.385817172370634065e+00 0.020490746898158472 0.005291978735958442
1.490153374814624065e+00 0.022739657523579287 0.005291978735958442
1.605545245755657380e+00 0.02523539170434766 0.005291978735958442
1.733083952374807613e+00 0.02800503894183631 0.005291978735958442
1.873948427430229824e+00 0.03107866187782014 0.005291978735958442
2.029408929476821832e+00 0.03448962260405758 0.005291978735958442
2.200829919013369551e+00 0.038274944785163134 0.005291978735958442
2.389671956175821954e+00 0.04247571552536898 0.005291978735958442
2.597492274973131732e+00 0.047137531341167244 0.005291978735958442
2.825943796298101773e+00 0.05231099308056263 0.005291978735958442
3.076772016932583842e+00 0.05805225516094899 0.005291978735958442
3.351809355575693594e+00 0.06442363508721373 0.005291978735958442
3.652966448587013470e+00 0.07149428986597581 0.005291978735958442
3.982219803720233209e+00 0.07934096665797492 0.005291978735958442
4.341595230496688274e+00 0.08804883581643465 0.005291978735958442
4.733146440290902035e+00 0.09771241535346502 0.005291978735958442
5.158928297614111536e+00 0.1084365968689611 0.005291978735958442
5.620964157114262782e+00 0.12033778407775893 0.005291978735958442
6.121206912971013381e+00 0.13354515629298988 0.005291978735958442
6.661493571080374210e+00 0.14820207057988585 0.005291978735958442
7.243493281717307219e+00 0.16446761779946645 0.005291978735958442
7.868649181655936964e+00 0.18251834943190443 0.005291978735958442
8.538114706381549013e+00 0.20255019392306664 0.005291978735958442
9.252685488360315347e+00 0.22478058335487253 0.005291978735958442
1.001272838640558049e+01 0.24945081352303167 0.005291978735958442
1.081810989054697636e+01 0.27682866303920667 0.005291978735958442
1.166812633651698050e+01 0.3072112998861759 0.005291978735958442
1.256143927713360853e+01 0.34092850697468147 0.005291978735958442
1.349601935631031857e+01 0.3783462617131929 0.005291978735958442
1.446910254212414593e+01 0.419870708444391 0.005291978735958442
1.547716252708179496e+01 0.4659525668664682 0.005291978735958442
1.651590303187327180e+01 0.517092024289676 0.005291978735958442
1.758027319305893599e+01 0.5738441648302398 0.005291978735958442
1.872351007089118013e+01 0.6368249944718586 0.005291978735958442
1.993984519255878141e+01 0.7067181273927491 0.005291978735958442
2.118705640994791395e+01 0.7842822061337682 0.005291978735958442
2.246025413708025908e+01 0.8703591361485166 0.005291978735958442
2.375414324670830624e+01 0.9658832241158708 0.005291978735958442
2.506309813871957104e+01 1.0718913192051276 0.005291978735958442
2.638124513141025673e+01 1.1895340673703196 0.005291978735958442
2.770254899035147744e+01 1.3200884008314182 0.005291978735958442
2.902090056874245860e+01 1.4649713983072863 0.005291978735958442
3.033020240197373241e+01 1.625755666443795 0.005291978735958442
3.162444953135972270e+01 1.8041864093920719 0.005291978735958442
3.289780327334042909e+01 2.0022003718155843 0.005291978735958442
3.414465610407277296e+01 2.2219468609395236 0.005291978735958442
3.535968663965798697e+01 2.4658110758226037 0.005291978735958442
3.653790422545142746e+01 2.736439997074672 0.005291978735958442
3.767468338489300805e+01 3.0367711180354604 0.005291978735958442
3.876578887740444657e+01 3.370064329271928 0.005291978735958442
3.980739239667695273e+01 3.739937302478798 0.005291978735958442
4.079608239864442254e+01 4.150404757850477 0.005291978735958442
4.172886822733300249e+01 4.605922041145108 0.005291978735958442
4.260317981620465844e+01 5.1114334834401705 0.005291978735958442
4.341686373700380130e+01 5.672426068491977 0.005291978735958442
4.416817605033155303e+01 6.294988990221888 0.005291978735958442
4.485577206907361614e+01 6.985879746785249 0.005291978735958442
4.547869270343819181e+01 7.752597488629465 0.005291978735958442
4.603634697345133020e+01 8.60346441668451 0.005291978735958442
4.652849024046750515e+01 9.547716114208066 0.005291978735958442
4.695519775066946977e+01 10.59560179277617 0.005291978735958442
4.731683346840961946e+01 11.758495540521581 0.005291978735958442
4.761401449181016687e+01 13.049019780144016 0.005291978735958442
4.784757174085445541e+01 14.481182276745331 0.005291978735958442
4.801850800603418179e+01 16.070528182616385 0.005291978735958442
4.812795472958301701e+01 17.834308769319094 0.005291978735958442
4.817712912875783360e+01 19.791668678535572 0.005291978735958442
4.816729328043992808e+01 21.96385372416547 0.005291978735958442
4.809971680725500676e+01 24.37444150122222 0.005291978735958442
4.797564458261796716e+01 27.04959730463137 0.005291978735958442
4.779627069217385582e+01 30.01835813575592 0.005291978735958442
4.756271953978640710e+01 33.31294787934677 0.005291978735958442
4.727603468761142835e+01 36.96912707195032 0.005291978735958442
4.693717568187876310e+01 41.0265810582719 0.005291978735958442
4.654702277036307834e+01 45.52935074866948 0.005291978735958442
4.610638913340077494e+01 50.526310653356795 0.005291978735958442
4.561603997913869080e+01 56.07169938205458 0.005291978735958442
4.507671760710305620e+01 62.22570836730231 0.005291978735958442
4.448917138974374552e+01 69.0551352016233 0.005291978735958442
4.385419147836773135e+01 76.63410868007462 0.005291978735958442
4.317264498279625684e+01 85.04489341802686 0.005291978735958442
4.244551338504006566e+01 94.37878277775391 0.005291978735958442
4.167392999931459485e+01 104.73708979594508 0.005291978735958442
4.085921641733136767e+01 116.23224686798542 0.005291978735958442
4.000291700540444140e+01 128.9890261253308 0.005291978735958442
3.910683062810312549e+01 143.14589375234786 0.005291978735958442
3.817303880934439064e+01 158.85651294280527 0.005291978735958442
3.720392943721409296e+01 176.2914118095948 0.005291978735958442
3.620221484743204599e+01 195.63983435170647 0.005291978735958442
3.517094270865368344e+01 217.11179456945052 0.005291978735958442
3.411349765791860733e+01 240.9403560239527 0.005291978735958442
3.303359129928149684e+01 267.38416158399497 0.005291978735958442
3.193523816414233707e+01 296.73024081888724 0.005291978735958442
3.082271582083828676e+01 329.2971255097155 0.005291978735958442
2.970291988572640207e+01 365.43830709572546 0.005291978735958442
2.859937785748300598e+01 405.54607358408276 0.005291978735958442
2.749084148522259241e+01 450.05576757004974 0.005291978735958442
2.638216300033513662e+01 499.450511585514 0.005291978735958442
2.527817868449218963e+01 554.2664520663108 0.005291978735958442
2.418358474300790562e+01 615.0985788580505 0.005291978735958442
2.310286138972520931e+01 682.6071834272393 0.005291978735958442
2.204015805904206360e+01 757.525025877192 0.005291978735958442
2.103875155660773544e+01 840.6652885618333 0.005291978735958442
2.080106524083254982e+01 932.9304026284696 0.005291978735958442
2.061582085321241564e+01 1035.3218432956637 0.005291978735958442
2.048117180560192452e+01 1148.9510001873086 0.005291978735958442
2.039463890894767317e+01 1275.051240713013 0.005291978735958442
2.035334264454136743e+01 1414.991297434576 0.005291978735958442
2.035400965857269284e+01 1570.2901247293776 0.005291978735958442
2.039318135746850658e+01 1742.6333860096508 0.005291978735958442
2.046695412661075864e+01 1933.891750455232 0.005291978735958442
2.057142970275975458e+01 2146.141197858406 0.005291978735958442
2.070273540567364634e+01 2381.6855519761607 0.005291978735958442
2.085715884733137315e+01 2643.0814869741084 0.005291978735958442
2.103128471364599505e+01 2933.1662783900483 0.005291978735958442
2.122198739230256948e+01 3255.0885998350564 0.005291978735958442
2.142669530012424772e+01 3612.3426997094302 0.005291978735958442
2.164343291812569703e+01 4008.8063288984645 0.005291978735958442
2.187089395545358528e+01 4448.782831127585 0.005291978735958442
2.210848558933867025e+01 4937.047852839004 0.005291978735958442
2.235633724084294727e+01 5478.901179593945 0.005291978735958442
2.261526901095317044e+01 6080.224261649427 0.005291978735958442
2.288671704724216127e+01 6747.5440531107 0.005291978735958442
2.317271551958050324e+01 7488.10385759003 0.005291978735958442
2.347554151416144208e+01 8309.941949353404 0.005291978735958442
2.379755601060680803e+01 9221.97882333434 0.005291978735958442
2.414120419974832288e+01 10234.114021054527 0.005291978735958442
2.450874908663770668e+01 11357.333583431051 0.005291978735958442
2.490213223442860269e+01 12603.829296797274 0.005291978735958442
2.532292173810230196e+01 13987.131026472387 0.005291978735958442
2.577220769103628939e+01 15522.25357427048 0.005291978735958442
2.625061326179879728e+01 17225.859653987874 0.005291978735958442
2.675828457247795100e+01 19116.440753857038 0.005291978735958442
2.729510361579892930e+01 21214.51784910632 0.005291978735958442
2.786061685907270657e+01 23542.864143224204 0.005291978735958442
2.845411641952262372e+01 26126.752255633317 0.005291978735958442
2.907468213562052739e+01 28994.22853882881 0.005291978735958442
2.972116227157021484e+01 32176.417502507353 0.005291978735958442
3.039215199610278972e+01 35707.859649004626 0.005291978735958442
3.108613177731416854e+01 39626.88638701478 0.005291978735958442
3.180088397450066751e+01 43976.036093027215 0.005291978735958442
3.253400742866966056e+01 48802.515836544335 0.005291978735958442
3.328271491223787137e+01 54158.71378079476 0.005291978735958442
3.404383400545148675e+01 60102.76782070388 0.005291978735958442
3.481387134128706862e+01 66699.19663030129 0.005291978735958442
3.558905783883369622e+01 74019.59996915652 0.005291978735958442
3.636517663139915868e+01 82143.43584919439 0.005291978735958442
3.713795672064136966e+01 91158.88299750836 0.005291978735958442
3.790304451007783371e+01 101163.7979766207 0.005291978735958442
3.873476424599027723e+01 112266.77735108159 0.005291978735958442
3.953762733647824490e+01 124588.33642950082 0.005291978735958442
4.030763994117430116e+01 138262.2173764659 0.005291978735958442
4.104214990965721910e+01 153436.84089300132 0.005291978735958442
4.173882422688430438e+01 170276.91722258978 0.005291978735958442
4.239564311644453198e+01 188965.23396912115 0.005291978735958442
4.302030929466448583e+01 209704.64013232305 0.005291978735958442
4.360609703419967076e+01 232720.2478960412 0.005291978735958442
4.414945522806598177e+01 258261.87606826748 0.005291978735958442
4.464930953927660084e+01 286606.7616948256 0.005291978735958442
4.510984287933387549e+01 318062.5692794119 0.005291978735958442
4.552938057644426806e+01 352970.73027306574 0.005291978735958442
4.590453111173633971e+01 391710.1490809261 0.005291978735958442
4.623450521107659483e+01 434701.3158125035 0.005291978735958442
4.651849059310696788e+01 482410.8704165374 0.005291978735958442
4.675562566368656547e+01 535356.6677410719 0.005291978735958442
4.694497159221457849e+01 594113.3984965039 0.005291978735958442
4.708549070452390595e+01 659318.8271333541 0.005291978735958442
4.717602396547618326e+01 731680.7143427207 0.005291978735958442
4.721528212068611907e+01 811984.4993184009 0.005291978735958442
4.720183462123441842e+01 901101.8251665037 0.005291978735958442
4.713412066473171791e+01 1000000.0 0.005291978735958442
3.796633861789697195e-01 0.001 0.005872786613189483
3.883192984760414079e-01 0.0011097524964120721 0.005872786613189483
3.971347058549216102e-01 0.0012315506032928262 0.005872786613189483
4.061821445057831048e-01 0.001366716356462006 0.005872786613189483
4.155407964428312617e-01 0.0015167168884709225 0.005872786613189483
4.252968756754239021e-01 0.0016831803533309566 0.005872786613189483
4.355440946652837653e-01 0.0018679135990207828 0.005872786613189483
4.463843802905989033e-01 0.002072921779595372 0.005872786613189483
4.579287569803932034e-01 0.002300430119772917 0.005872786613189483
4.702981747124487799e-01 0.0025529080682395165 0.005872786613189483
4.836247008771479838e-01 0.002833096101839324 0.005872786613189483
4.980528158625674995e-01 0.0031440354715915 0.005872786613189483
5.137407764365307106e-01 0.0034891012134067737 0.005872786613189483
5.308622306239514366e-01 0.003872038781812557 0.005872786613189483
5.496079597099936542e-01 0.004297004704320844 0.005872786613189483
5.701878637360708879e-01 0.004768611697714469 0.005872786613189483
5.928330192130354392e-01 0.005291978735958442 0.005872786613189483
6.177980000074859701e-01 0.005872786613189483 0.005872786613189483
6.453633524959928591e-01 0.00651733960488242 0.005872786613189483
6.758382946441501282e-01 0.007232633896483534 0.005872786613189483
7.095635438891269020e-01 0.008026433522257174 0.005872786613189483
7.469144061666252998e-01 0.00890735463861044 0.005872786613189483
7.883040350749458414e-01 0.009884959046625586 0.005872786613189483
8.341868650914431305e-01 0.010969857978923836 0.005872786613189483
8.850622593226614709e-01 0.012173827277396614 0.005872786613189483
9.414783624837639309e-01 0.013509935211980273 0.005872786613189483
1.004036081014341386e+00 0.014992684327860457 0.005872786613189483
1.073393290556399871e+00 0.01663816886076129 0.005872786613189483
1.150269197896451878e+00 0.018464249428955443 0.005872786613189483
1.235448748993975832e+00 0.020490746898158472 0.005872786613189483
1.329787204335090678e+00 0.022739657523579287 0.005872786613189483
1.434214718527525578e+00 0.02523539170434766 0.005872786613189483
1.549740831994563361e+00 0.02800503894183631 0.005872786613189483
1.677458843785408327e+00 0.03107866187782014 0.005872786613189483
1.818549841477264506e+00 0.03448962260405758 0.005872786613189483
1.974286261411308363e+00 0.038274944785163134 0.005872786613189483
2.146034807799293453e+00 0.04247571552536898 0.005872786613189483
2.335258274850967819e+00 0.047137531341167244 0.005872786613189483
2.543516289666145180e+00 0.05231099308056263 0.005872786613189483
2.772464133800474073e+00 0.05805225516094899 0.005872786613189483
3.023849766007822737e+00 0.06442363508721373 0.005872786613189483
3.299508079471579425e+00 0.07149428986597581 0.005872786613189483
3.601352203127555107e+00 0.07934096665797492 0.005872786613189483
3.931361050799643930e+00 0.08804883581643465 0.005872786613189483
4.291562725923910193e+00 0.09771241535346502 0.005872786613189483
4.684013092261809064e+00 0.1084365968689611 0.005872786613189483
5.110768798138261459e+00 0.12033778407775893 0.005872786613189483
5.573854611261077174e+00 0.13354515629298988 0.005872786613189483
6.075224336508755485e+00 0.14820207057988585 0.005872786613189483
6.616715182541490492e+00 0.16446761779946645 0.005872786613189483
7.199995745153092486e+00 0.18251834943190443 0.005872786613189483
7.826507673528885434e+00 0.20255019392306664 0.005872786613189483
8.497401856217738469e+00 0.22478058335487253 0.005872786613189483
9.213470186921172811e+00 0.24945081352303167 0.005872786613189483
9.975074551413161572e+00 0.27682866303920667 0.005872786613189483
1.078207510434008931e+01 0.3072112998861759 0.005872786613189483
1.163376050204034584e+01 0.34092850697468147 0.005872786613189483
1.252878328429566146e+01 0.3783462617131929 0.005872786613189483
1.346510380239279314e+01 0.419870708444391 0.005872786613189483
1.443994660616482584e+01 0.4659525668664682 0.005872786613189483
1.544977302351947124e+01 0.517092024289676 0.005872786613189483
1.649027369824756306e+01 0.5738441648302398 0.005872786613189483
1.755638423517186908e+01 0.6368249944718586 0.005872786613189483
1.869962912296579560e+01 0.7067181273927491 0.005872786613189483
1.991745940314287466e+01 0.7842822061337682 0.005872786613189483
2.116612462228518154e+01 0.8703591361485166 0.005872786613189483
2.244072585959417054e+01 0.9658832241158708 0.005872786613189483
2.373595951324740483e+01 1.0718913192051276 0.005872786613189483
2.504619256800956606e+01 1.1895340673703196 0.005872786613189483
2.636554507417509541e+01 1.3200884008314182 0.005872786613189483
2.768797679622329966e+01 1.4649713983072863 0.005872786613189483
2.900737485463555387e+01 1.625755666443795 0.005872786613189483
3.031763929603464902e+01 1.8041864093920719 0.005872786613189483
3.161276389584235247e+01 2.0022003718155843 0.005872786613189483
3.288690979599900288e+01 2.2219468609395236 0.005872786613189483
3.413447030561766837e+01 2.4658110758226037 0.005872786613189483
3.535012570714664548e+01 2.736439997074672 0.005872786613189483
3.652888772421439256e+01 3.0367711180354604 0.005872786613189483
3.766613379868935141e+01 3.370064329271928 0.005872786613189483
3.875763197839866336e+01 3.739937302478798 0.005872786613189483
3.979955750983773299e+01 4.150404757850477 0.005872786613189483
4.078850249174605125e+01 4.605922041145108 0.005872786613189483
4.172147991790534860e+01 5.1114334834401705 0.005872786613189483
4.259592324168766453e+01 5.672426068491977 0.005872786613189483
4.340968234478111754e+01 6.294988990221888 0.005872786613189483
4.416101633816486327e+01 6.985879746785249 0.005872786613189483
4.484858322586836721e+01 7.752597488629465 0.005872786613189483
4.547142622749846907e+01 8.60346441668451 0.005872786613189483
4.602895625358173959e+01 9.547716114208066 0.005872786613189483
4.652093008818906128e+01 10.59560179277617 0.005872786613189483
4.694742392951850718e+01 11.758495540521581 0.005872786613189483
4.730880221163581467e+01 13.049019780144016 0.005872786613189483
4.760568199787012844e+01 14.481182276745331 0.005872786613189483
4.783889368610174131e+01 16.070528182616385 0.005872786613189483
4.800943906337544576e+01 17.834308769319094 0.005872786613189483
4.811844812489237455e+01 19.791668678535572 0.005872786613189483
4.816713621720385419e+01 21.96385372416547 0.005872786613189483
4.815676319687821660e+01 24.37444150122222 0.005872786613189483
4.808859618981232842e+01 27.04959730463137 0.005872786613189483
4.796387741357796841e+01 30.01835813575592 0.005872786613189483
4.778379827911189892e+01 33.31294787934677 0.005872786613189483
4.754948070332900301e+01 36.96912707195032 0.005872786613189483
4.726196621516560015e+01 41.0265810582719 0.005872786613189483
4.692221312179295012e+01 45.52935074866948 0.005872786613189483
4.653110168439198446e+01 50.526310653356795 0.005872786613189483
4.608944694082929772e+01 56.07169938205458 0.005872786613189483
4.559801855209070709e+01 62.22570836730231 0.005872786613189483
4.505756683397928697e+01 69.0551352016233 0.005872786613189483
4.446885394122553947e+01 76.63410868007462 0.005872786613189483
4.383268905996256848e+01 85.04489341802686 0.005872786613189483
4.314996637212464492e+01 94.37878277775391 0.005872786613189483
4.242170455003267904e+01 104.73708979594508 0.005872786613189483
4.164908654040448255e+01 116.23224686798542 0.005872786613189483
4.083349844804250495e+01 128.9890261253308 0.005872786613189483
3.997656634106289175e+01 143.14589375234786 0.005872786613189483
3.908018978144752964e+01 158.85651294280527 0.005872786613189483
3.814657073172583068e+01 176.2914118095948 0.005872786613189483
3.717823625955607980e+01 195.63983435170647 0.005872786613189483
3.617805311350860364e+01 217.11179456945052 0.005872786613189483
3.514923190603079917e+01 240.9403560239527 0.005872786613189483
3.409531851877767394e+01 267.38416158399497 0.005872786613189483
3.302017059306926683e+01 296.73024081888724 0.005872786613189483
3.192791778805869995e+01 329.2971255097155 0.005872786613189483
3.082477295342142298e+01 365.43830709572546 0.005872786613189483
2.973787472604313464e+01 405.54607358408276 0.005872786613189483
2.864219509644443562e+01 450.05576757004974 0.005872786613189483
2.754249982285506704e+01 499.450511585514 0.005872786613189483
2.644358975324226080e+01 554.2664520663108 0.005872786613189483
2.535018597958713826e+01 615.0985788580505 0.005872786613189483
2.426682964828321687e+01 682.6071834272393 0.005872786613189483
2.319777987989932555e+01 757.525025877192 0.005872786613189483
2.214701456341490982e+01 840.6652885618333 0.005872786613189483
2.131136325071282656e+01 932.9304026284696 0.005872786613189483
2.110023189224738616e+01 1035.3218432956637 0.005872786613189483
2.094265377441027098e+01 1148.9510001873086 0.005872786613189483
2.083661795079924772e+01 1275.051240713013 0.005872786613189483
2.077948455137498840e+01 1414.991297434576 0.005872786613189483
2.076818398257994147e+01 1570.2901247293776 0.005872786613189483
2.079937025089384761e+01 1742.6333860096508 0.005872786613189483
2.086912417350388793e+01 1933.891750455232 0.005872786613189483
2.097343222819806741e+01 2146.141197858406 0.005872786613189483
2.110821805555240616e+01 2381.6855519761607 0.005872786613189483
2.126945925303996177e+01 2643.0814869741084 0.005872786613189483
2.145323950780142752e+01 2933.1662783900483 0.005872786613189483
2.165600399524815245e+01 3255.0885998350564 0.005872786613189483
2.187465095523251790e+01 3612.3426997094302 0.005872786613189483
2.210665295380711370e+01 4008.8063288984645 0.005872786613189483
2.235015793706589449e+01 4448.782831127585 0.005872786613189483
2.260406177596301802e+01 4937.047852839004 0.005872786613189483
2.286804397596485217e+01 5478.901179593945 0.005872786613189483
2.314255951257670318e+01 6080.224261649427 0.005872786613189483
2.342878185431011673e+01 6747.5440531107 0.005872786613189483
2.372866696071244164e+01 7488.10385759003 0.005872786613189483
2.404433195312202542e+01 8309.941949353404 0.005872786613189483
2.437825849328639904e+01 9221.97882333434 0.005872786613189483
2.473304991877098047e+01 10234.114021054527 0.005872786613189483
2.511119324112940987e+01 11357.333583431051 0.005872786613189483
2.551489283796431451e+01 12603.829296797274 0.005872786613189483
2.594603776549035956e+01 13987.131026472387 0.005872786613189483
2.640589678095398440e+01 15522.25357427048 0.005872786613189483
2.689534727849131457e+01 17225.859653987874 0.005872786613189483
2.741469128667163702e+01 19116.440753857038 0.005872786613189483
2.796389780564948069e+01 21214.51784910632 0.005872786613189483
2.854246836760848183e+01 23542.864143224204 0.005872786613189483
2.914960183951892247e+01 26126.752255633317 0.005872786613189483
2.978417024404661717e+01 28994.22853882881 0.005872786613189483
3.044472000294609160e+01 32176.417502507353 0.005872786613189483
3.112953677426824584e+01 35707.859649004626 0.005872786613189483
3.183650732430161412e+01 39626.88638701478 0.005872786613189483
3.256298087381303930e+01 43976.036093027215 0.005872786613189483
3.330603852475647386e+01 48802.515836544335 0.005872786613189483
3.406238184766998955e+01 54158.71378079476 0.005872786613189483
3.482836002699510658e+01 60102.76782070388 0.005872786613189483
3.560016372647378091e+01 66699.19663030129 0.005872786613189483
3.637347981804180108e+01 74019.59996915652 0.005872786613189483
3.714393137605554074e+01 82143.43584919439 0.005872786613189483
3.790709208621170490e+01 91158.88299750836 0.005872786613189483
3.873738458874725410e+01 101163.7979766207 0.005872786613189483
3.953886336089729525e+01 112266.77735108159 0.005872786613189483
4.030776013112309641e+01 124588.33642950082 0.005872786613189483
4.104137168586629514e+01 138262.2173764659 0.005872786613189483
4.173732305063617076e+01 153436.84089300132 0.005872786613189483
4.239355992869326428e+01 170276.91722258978 0.005872786613189483
4.300833011228669989e+01 188965.23396912115 0.005872786613189483
4.359023957069989308e+01 209704.64013232305 0.005872786613189483
4.413295817645731489e+01 232720.2478960412 0.005872786613189483
4.463245128123669758e+01 258261.87606826748 0.005872786613189483
4.508776716635438220e+01 286606.7616948256 0.005872786613189483
4.550382554009986791e+01 318062.5692794119 0.005872786613189483
4.587855033171197761e+01 352970.73027306574 0.005872786613189483
4.620846005125432754e+01 391710.1490809261 0.005872786613189483
4.649270112083014084e+01 434701.3158125035 0.005872786613189483
4.673035994275025473e+01 482410.8704165374 0.005872786613189483
4.692044282698466873e+01 535356.6677410719 0.005872786613189483
4.706185752763741448e+01 594113.3984965039 0.005872786613189483
4.715339781616655301e+01 659318.8271333541 0.005872786613189483
4.719373069433156331e+01 731680.7143427207 0.005872786613189483
4.718139180310281233e+01 811984.4993184009 0.005872786613189483
4.711479123304691541e+01 901101.8251665037 0.005872786613189483
4.699222773364254380e+01 1000000.0 0.005872786613189483
3.315323326744744059e-01 0.001 0.00651733960488242
3.392722478997430291e-01 0.0011097524964120721 0.00651733960488242
3.471537816600488435e-01 0.0012315506032928262 0.00651733960488242
3.552412553945524798e-01 0.001366716356462006 0.00651733960488242
3.636050815485374343e-01 0.0015167168884709225 0.00651733960488242
3.723220272118118457e-01 0.0016831803533309566 0.00651733960488242
3.814757620960853024e-01 0.0018679135990207828 0.00651733960488242
3.911573665816194256e-01 0.002072921779595372 0.00651733960488242
4.014662370426288485e-01 0.002300430119772917 0.00651733960488242
4.125108416592019878e-01 0.0025529080682395165 0.00651733960488242
4.244097406191228994e-01 0.002833096101839324 0.00651733960488242
4.372928039013264656e-01 0.0031440354715915 0.00651733960488242
4.513024393813084845e-01 0.0034891012134067737 0.00651733960488242
4.665951086157643646e-01 0.003872038781812557 0.00651733960488242
4.833429356093782436e-01 0.004297004704320844 0.00651733960488242
5.017354800361383260e-01 0.004768611697714469 0.00651733960488242
5.219816948363360520e-01 0.005291978735958442 0.00651733960488242
5.443120409392456782e-01 0.005872786613189483 0.00651733960488242
5.689808253786388104e-01 0.00651733960488242 0.00651733960488242
5.962686393430000065e-01 0.007232633896483534 0.00651733960488242
6.264850463934072966e-01 0.008026433522257174 0.00651733960488242
6.599714393408032675e-01 0.00890735463861044 0.00651733960488242
6.971040819189340265e-01 0.009884959046625586 0.00651733960488242
7.382973135892783034e-01 0.010969857978923836 0.00651733960488242
7.840069826004413267e-01 0.012173827277396614 0.00651733960488242
8.347340477694853433e-01 0.013509935211980273 0.00651733960488242
8.910283683633040130e-01 0.014992684327860457 0.00651733960488242
9.534927110681381546e-01 0.01663816886076129 0.00651733960488242
1.022786831247723960e+00 0.018464249428955443 0.00651733960488242
1.099631838167677733e+00 0.020490746898158472 0.00651733960488242
1.184814612033030290e+00 0.022739657523579287 0.00651733960488242
1.279192336029499666e+00 0.02523539170434766 0.00651733960488242
1.383697054861120046e+00 0.02800503894183631 0.00651733960488242
1.499340178531490375e+00 0.03107866187782014 0.00651733960488242
1.627216862783392948e+00 0.03448962260405758 0.00651733960488242
1.768510054318766844e+00 0.038274944785163134 0.00651733960488242
1.924494082411207785e+00 0.04247571552536898 0.00651733960488242
2.096537533764269767e+00 0.047137531341167244 0.00651733960488242
2.286105196769460779e+00 0.05231099308056263 0.00651733960488242
2.494758669502657789e+00 0.05805225516094899 0.00651733960488242
2.724155343445216371e+00 0.06442363508721373 0.00651733960488242
2.976045297237865928e+00 0.07149428986597581 0.00651733960488242
3.252265614952628781e+00 0.07934096665797492 0.00651733960488242
3.554731567959195093e+00 0.08804883581643465 0.00651733960488242
3.885424240116007066e+00 0.09771241535346502 0.00651733960488242
4.246373769370051399e+00 0.1084365968689611 0.00651733960488242
4.639637869054928920e+00 0.12033778407775893 0.00651733960488242
5.067274810047821987e+00 0.13354515629298988 0.00651733960488242
5.531310633029983492e+00 0.14820207057988585 0.00651733960488242
6.033699880195954712e+00 0.16446761779946645 0.00651733960488242
6.576279985089837687e+00 0.18251834943190443 0.00651733960488242
7.160719014887687806e+00 0.20255019392306664 0.00651733960488242
7.788457238243585934e+00 0.22478058335487253 0.00651733960488242
8.460643232173765682e+00 0.24945081352303167 0.00651733960488242
9.178065526037290311e+00 0.27682866303920667 0.00651733960488242
9.941081472198378677e+00 0.3072112998861759 0.00651733960488242
1.074954549568338535e+01 0.34092850697468147 0.00651733960488242
1.160273931606921849e+01 0.3783462617131929 0.00651733960488242
1.249930729323816081e+01 0.419870708444391 0.00651733960488242
1.343720050299768509e+01 0.4659525668664682 0.00651733960488242
1.441363315950971824e+01 0.517092024289676 0.00651733960488242
1.542505541668830205e+01 0.5738441648302398 0.00651733960488242
1.646714609430753740e+01 0.6368249944718586 0.00651733960488242
1.753482861919996338e+01 0.7067181273927491 0.00651733960488242
1.867805950637785983e+01 0.7842822061337682 0.00651733960488242
1.989723613403485558e+01 0.8703591361485166 0.00651733960488242
2.114720985536007092e+01 0.9658832241158708 0.00651733960488242
2.242307326348875307e+01 1.0718913192051276 0.00651733960488242
2.371951502954330948e+01 1.1895340673703196 0.00651733960488242
2.503089534526187876e+01 1.3200884008314182 0.00651733960488242
2.635132852596129283e+01 1.4649713983072863 0.00651733960488242
2.767476970426196559e+01 1.625755666443795 0.00651733960488242
2.899510248233764997e+01 1.8041864093920719 0.00651733960488242
3.030622454957373435e+01 2.0022003718155843 0.00651733960488242
3.160212836372128109e+01 2.2219468609395236 0.00651733960488242
3.287697474473113601e+01 2.4658110758226037 0.00651733960488242
3.412515752851113149e+01 2.736439997074672 0.00651733960488242
3.534135828642525468e+01 3.0367711180354604 0.00651733960488242
3.652059063139697059e+01 3.370064329271928 0.00651733960488242
3.765823435113986051e+01 3.739937302478798 0.00651733960488242
3.875006016344377002e+01 4.150404757850477 0.00651733960488242
3.979224617915415507e+01 4.605922041145108 0.00651733960488242
4.078138742529439753e+01 5.1114334834401705 0.00651733960488242
4.171449977406268772e+01 5.672426068491977 0.00651733960488242
4.258901941653501666e+01 6.294988990221888 0.00651733960488242
4.340279876465970688e+01 6.985879746785249 0.00651733960488242
4.415409914931789359e+01 7.752597488629465 0.00651733960488242
4.484158046050655599e+01 8.60346441668451 0.00651733960488242
4.546428740369204036e+01 9.547716114208066 0.00651733960488242
4.602163194575391714e+01 10.59560179277617 0.00651733960488242
4.651337147236192493e+01 11.758495540521581 0.00651733960488242
4.693958229924221826e+01 13.049019780144016 0.00651733960488242
4.730062848315055390e+01 14.481182276745331 0.00651733960488242
4.759712622376262914e+01 16.070528182616385 0.00651733960488242
4.782990456204193919e+01 17.834308769319094 0.00651733960488242
4.799996345198770342e+01 19.791668678535572 0.00651733960488242
4.810843061877491067e+01 21.96385372416547 0.00651733960488242
4.815651875324225983e+01 24.37444150122222 0.00651733960488242
4.814548474637066278e+01 27.04959730463137 0.00651733960488242
4.807659255336201909e+01 30.01835813575592 0.00651733960488242
4.795108116987010760e+01 33.31294787934677 0.00651733960488242
4.777013894065785138e+01 36.96912707195032 0.00651733960488242
4.753488513954008710e+01 41.0265810582719 0.00651733960488242
4.724635943792903703e+01 45.52935074866948 0.00651733960488242
4.690551955568510323e+01 50.526310653356795 0.00651733960488242
4.651324705265369630e+01 56.07169938205458 0.00651733960488242
4.607036095869805337e+01 62.22570836730231 0.00651733960488242
4.557763864172098778e+01 69.0551352016233 0.00651733960488242
4.503584312332871775e+01 76.63410868007462 0.00651733960488242
4.444575584854231920e+01 85.04489341802686 0.00651733960488242
4.380821377659088967e+01 94.37878277775391 0.00651733960488242
4.312414956416005651e+01 104.73708979594508 0.00651733960488242
4.239463353061206874e+01 116.23224686798542 0.00651733960488242
4.162091602745907437e+01 128.9890261253308 0.00651733960488242
4.080446876291469493e+01 143.14589375234786 0.00651733960488242
3.994702349034920275e+01 158.85651294280527 0.00651733960488242
3.905060628450075200e+01 176.2914118095948 0.00651733960488242
3.811756532279424903e+01 195.63983435170647 0.00651733960488242
3.715058979700346953e+01 217.11179456945052 0.00651733960488242
3.615271733887065864e+01 240.9403560239527 0.00651733960488242
3.512732739696519246e+01 267.38416158399497 0.00651733960488242
3.407811852389059482e+01 296.73024081888724 0.00651733960488242
3.300906867681425183e+01 329.2971255097155 0.00651733960488242
3.192570183942138229e+01 365.43830709572546 0.00651733960488242
3.085905084008800259e+01 405.54607358408276 0.00651733960488242
2.977991773117458152e+01 450.05576757004974 0.00651733960488242
2.869301140526547300e+01 499.450511585514 0.00651733960488242
2.760308140307042990e+01 554.2664520663108 0.00651733960488242
2.651482753742282128e+01 615.0985788580505 0.00651733960488242
2.543281298105840094e+01 682.6071834272393 0.00651733960488242
2.436139588287160151e+01 757.525025877192 0.00651733960488242
2.330469429438621987e+01 840.6652885618333 0.00651733960488242
2.226659405481681020e+01 932.9304026284696 0.00651733960488242
2.163378760326151351e+01 1035.3218432956637 0.00651733960488242
2.145254994742409238e+01 1148.9510001873086 0.00651733960488242
2.132580648253492583e+01 1275.051240713013 0.00651733960488242
2.125131066123193335e+01 1414.991297434576 0.00651733960488242
2.122619308050685660e+01 1570.2901247293776 0.00651733960488242
2.124726994428094073e+01 1742.6333860096508 0.00651733960488242
2.131066188002305850e+01 1933.891750455232 0.00651733960488242
2.141234264722730174e+01 2146.141197858406 0.00651733960488242
2.154802641369483496e+01 2381.6855519761607 0.00651733960488242
2.171338378323597951e+01 2643.0814869741084 0.00651733960488242
2.190418271489499347e+01 2933.1662783900483 0.00651733960488242
2.211643598744806383e+01 3255.0885998350564 0.00651733960488242
2.234655600017846311e+01 3612.3426997094302 0.00651733960488242
2.259150128435612004e+01 4008.8063288984645 0.00651733960488242
2.284890533559374859e+01 4448.782831127585 0.00651733960488242
2.311717787481684638e+01 4937.047852839004 0.00651733960488242
2.339556814268872387e+01 5478.901179593945 0.00651733960488242
2.368418082018900606e+01 6080.224261649427 0.00651733960488242
2.398395721867080610e+01 6747.5440531107 0.00651733960488242
2.429673649929805634e+01 7488.10385759003 0.00651733960488242
2.462451356354926801e+01 8309.941949353404 0.00651733960488242
2.496988168416632092e+01 9221.97882333434 0.00651733960488242
2.533559661885973924e+01 10234.114021054527 0.00651733960488242
2.572435702170041694e+01 11357.333583431051 0.00651733960488242
2.613864465137334392e+01 12603.829296797274 0.00651733960488242
2.658054212683689954e+01 13987.131026472387 0.00651733960488242
2.705154234753579345e+01 15522.25357427048 0.00651733960488242
2.755269617805529236e+01 17225.859653987874 0.00651733960488242
2.808441493983273318e+01 19116.440753857038 0.00651733960488242
2.864661927981266842e+01 21214.51784910632 0.00651733960488242
2.923873464141127698e+01 23542.864143224204 0.00651733960488242
2.985976387380420505e+01 26126.752255633317 0.00651733960488242
3.050828746784574719e+01 28994.22853882881 0.00651733960488242
3.118247532084405194e+01 32176.417502507353 0.00651733960488242
3.188024314483293864e+01 35707.859649004626 0.00651733960488242
3.259884430297886126e+01 39626.88638701478 0.00651733960488242
3.333517737530897307e+01 43976.036093027215 0.00651733960488242
3.408581384248009982e+01 48802.515836544335 0.00651733960488242
3.484697694618852637e+01 54158.71378079476 0.00651733960488242
3.561466953242623390e+01 60102.76782070388 0.00651733960488242
3.638461926546435876e+01 66699.19663030129 0.00651733960488242
3.715227406760806161e+01 74019.59996915652 0.00651733960488242
3.791312228774608428e+01 82143.43584919439 0.00651733960488242
3.874166288165793048e+01 91158.88299750836 0.00651733960488242
3.954148720568963427e+01 101163.7979766207 0.00651733960488242
4.030905588253285998e+01 112266.77735108159 0.00651733960488242
4.104160360782775285e+01 124588.33642950082 0.00651733960488242
4.173670395859658555e+01 138262.2173764659 0.00651733960488242
4.239226035516632862e+01 153436.84089300132 0.00651733960488242
4.300648637576458810e+01 170276.91722258978 0.00651733960488242
4.357787599099840037e+01 188965.23396912115 0.00651733960488242
4.411594180312376778e+01 209704.64013232305 0.00651733960488242
4.461478375511398298e+01 232720.2478960412 0.00651733960488242
4.506974750093583282e+01 258261.87606826748 0.00651733960488242
4.547995639403325896e+01 286606.7616948256 0.00651733960488242
4.585097343240929746e+01 318062.5692794119 0.00651733960488242
4.618043313012980633e+01 352970.73027306574 0.00651733960488242
4.646461959868061342e+01 391710.1490809261 0.00651733960488242
4.670257423429236354e+01 434701.3158125035 0.00651733960488242
4.689324774508559557e+01 482410.8704165374 0.00651733960488242
4.703548717744067176e+01 535356.6677410719 0.00651733960488242
4.712802765527095517e+01 594113.3984965039 0.00651733960488242
4.716948112721158992e+01 659318.8271333541 0.00651733960488242
4.715833869012631396e+01 731680.7143427207 0.00651733960488242
4.709297161132246856e+01 811984.4993184009 0.00651733960488242
4.697164727274068952e+01 901101.8251665037 0.00651733960488242
4.679254885134773190e+01 1000000.0 0.00651733960488242
2.888384737463534080e-01 0.001 0.007232633896483534
2.957501543721055004e-01 0.0011097524964120721 0.007232633896483534
3.027871285853831473e-01 0.0012315506032928262 0.007232633896483534
3.100062388579366557e-01 0.001366716356462006 0.007232633896483534
3.174699494760428453e-01 0.0015167168884709225 0.007232633896483534
3.252464598852302657e-01 0.0016831803533309566 0.007232633896483534
3.334102859989127032e-01 0.0018679135990207828 0.007232633896483534
3.420427330576057412e-01 0.002072921779595372 0.007232633896483534
3.512326295029901124e-01 0.002300430119772917 0.007232633896483534
3.610770043402681262e-01 0.0025529080682395165 0.007232633896483534
3.716821748779362555e-01 0.002833096101839324 0.007232633896483534
3.831646507723012740e-01 0.0031440354715915 0.007232633896483534
3.956524080817990785e-01 0.0034891012134067737 0.007232633896483534
4.092862327458028915e-01 0.003872038781812557 0.007232633896483534
4.242211612050517666e-01 0.004297004704320844 0.007232633896483534
4.406281887205497627e-01 0.004768611697714469 0.007232633896483534
4.586959930540950303e-01 0.005291978735958442 0.007232633896483534
4.786329973260963211e-01 0.005872786613189483 0.007232633896483534
5.006694207781340333e-01 0.00651733960488242 0.007232633896483534
5.250596067356216867e-01 0.007232633896483534 0.007232633896483534
5.520845302506146579e-01 0.008026433522257174 0.007232633896483534
5.820544154761559952e-01 0.00890735463861044 0.007232633896483534
6.153115794530851224e-01 0.009884959046625586 0.007232633896483534
6.522334338705938483e-01 0.010969857978923836 0.007232633896483534
6.932357084914558820e-01 0.012173827277396614 0.007232633896483534
7.387757747929913910e-01 0.013509935211980273 0.007232633896483534
7.893562805608846933e-01 0.014992684327860457 0.007232633896483534
8.455288396748165125e-01 0.01663816886076129 0.007232633896483534
9.078980016492275151e-01 0.018464249428955443 0.007232633896483534
9.771253526763301611e-01 0.020490746898158472 0.007232633896483534
1.053933799060122301e+00 0.022739657523579287 0.007232633896483534
1.139111985503558966e+00 0.02523539170434766 0.007232633896483534
1.233518806506113785e+00 0.02800503894183631 0.007232633896483534
1.338087979698216357e+00 0.03107866187782014 0.007232633896483534
1.453832539761228171e+00 0.03448962260405758 0.007232633896483534
1.581849230409184903e+00 0.038274944785163134 0.007232633896483534
1.723322588556833290e+00 0.04247571552536898 0.007232633896483534
1.879528526528256860e+00 0.047137531341167244 0.007232633896483534
2.051837256220350625e+00 0.05231099308056263 0.007232633896483534
2.241715238941358379e+00 0.05805225516094899 0.007232633896483534
2.450725784806769614e+00 0.06442363508721373 0.007232633896483534
2.680528101411065123e+00 0.07149428986597581 0.007232633896483534
2.932874109531963036e+00 0.07934096665797492 0.007232633896483534
3.209602764558011412e+00 0.08804883581643465 0.007232633896483534
3.512631279062107925e+00 0.09771241535346502 0.007232633896483534
3.843942601472729592e+00 0.1084365968689611 0.007232633896483534
4.205568688057052640e+00 0.12033778407775893 0.007232633896483534
4.599568907610360746e+00 0.13354515629298988 0.007232633896483534
5.028002963150893123e+00 0.14820207057988585 0.007232633896483534
5.492897981078431968e+00 0.16446761779946645 0.007232633896483534
5.996209218782454720e+00 0.18251834943190443 0.007232633896483534
6.539774253722606012e+00 0.20255019392306664 0.007232633896483534
7.125260655757515771e+00 0.22478058335487253 0.007232633896483534
7.754107472776555099e+00 0.24945081352303167 0.007232633896483534
8.427461161368547948e+00 0.27682866303920667 0.007232633896483534
9.146107188501943597e+00 0.3072112998861759 0.007232633896483534
9.910398813053873823e+00 0.34092850697468147 0.007232633896483534
1.072018527826757683e+01 0.3783462617131929 0.007232633896483534
1.157474201629178268e+01 0.419870708444391 0.007232633896483534
1.247270602024361175e+01 0.4659525668664682 0.007232633896483534
1.341201995277151404e+01 0.517092024289676 0.007232633896483534
1.438988869509708834e+01 0.5738441648302398 0.007232633896483534
1.540275231129840172e+01 0.6368249944718586 0.007232633896483534
1.644627894725613615e+01 0.7067181273927491 0.007232633896483534
1.751538100829766265e+01 0.7842822061337682 0.007232633896483534
1.865857080654678413e+01 0.8703591361485166 0.007232633896483534
1.987895832380603878e+01 0.9658832241158708 0.007232633896483534
2.113010800841936287e+01 1.0718913192051276 0.007232633896483534
2.240710468075717543e+01 1.1895340673703196 0.007232633896483534
2.370462994467589013e+01 1.3200884008314182 0.007232633896483534
2.501703776914410682e+01 1.4649713983072863 0.007232633896483534
2.633843714904335442e+01 1.625755666443795 0.007232633896483534
2.766277888523143957e+01 1.8041864093920719 0.007232633896483534
2.898394328416366861e+01 2.0022003718155843 0.007232633896483534
3.029582568929495778e+01 2.2219468609395236 0.007232633896483534
3.159241717364149338e+01 2.4658110758226037 0.007232633896483534
3.286787802705358530e+01 2.736439997074672 0.007232633896483534
3.411660232375892576e+01 3.0367711180354604 0.007232633896483534
3.533327250653022844e+01 3.370064329271928 0.007232633896483534
3.651290356699929163e+01 3.739937302478798 0.007232633896483534
3.765087707464244460e+01 4.150404757850477 0.007232633896483534
3.874296577609201364e+01 4.605922041145108 0.007232633896483534
3.978534994076267850e+01 5.1114334834401705 0.007232633896483534
4.077462678276945951e+01 5.672426068491977 0.007232633896483534
4.170781428018981529e+01 6.294988990221888 0.007232633896483534
4.258235056826254095e+01 6.985879746785249 0.007232633896483534
4.339608974561792820e+01 7.752597488629465 0.007232633896483534
4.414729453324730457e+01 8.60346441668451 0.007232633896483534
4.483462584312771781e+01 9.547716114208066 0.007232633896483534
4.545712899276136909e+01 10.59560179277617 0.007232633896483534
4.601421613046601067e+01 11.758495540521581 0.007232633896483534
4.650564433906037465e+01 13.049019780144016 0.007232633896483534
4.693148915633336316e+01 14.481182276745331 0.007232633896483534
4.729211335747840650e+01 16.070528182616385 0.007232633896483534
4.758813135634609637e+01 17.834308769319094 0.007232633896483534
4.782036992283178733e+01 19.791668678535572 0.007232633896483534
4.798982627913755294e+01 21.96385372416547 0.007232633896483534
4.809762499823655446e+01 24.37444150122222 0.007232633896483534
4.814497528004546467e+01 27.04959730463137 0.007232633896483534
4.813313028685665529e+01 30.01835813575592 0.007232633896483534
4.806335015970672231e+01 33.31294787934677 0.007232633896483534
4.793687020388390607e+01 36.96912707195032 0.007232633896483534
4.775487547734689286e+01 41.0265810582719 0.007232633896483534
4.751848275548717027e+01 45.52935074866948 0.007232633896483534
4.722873050178792198e+01 50.526310653356795 0.007232633896483534
4.688657717484210252e+01 56.07169938205458 0.007232633896483534
4.649290787919204604e+01 62.22570836730231 0.007232633896483534
4.604854907851238011e+01 69.0551352016233 0.007232633896483534
4.555429083952755320e+01 76.63410868007462 0.007232633896483534
4.501091583348918590e+01 85.04489341802686 0.007232633896483534
4.441923413478432536e+01 94.37878277775391 0.007232633896483534
4.378012267670452218e+01 104.73708979594508 0.007232633896483534
4.309456806184090283e+01 116.23224686798542 0.007232633896483534
4.236371127065232400e+01 128.9890261253308 0.007232633896483534
4.158889260198138516e+01 143.14589375234786 0.007232633896483534
4.077169495414204192e+01 158.85651294280527 0.007232633896483534
3.991398324226931749e+01 176.2914118095948 0.007232633896483534
3.901793737519100347e+01 195.63983435170647 0.007232633896483534
3.808607590743891791e+01 217.11179456945052 0.007232633896483534
3.712126726667652576e+01 240.9403560239527 0.007232633896483534
3.612672569854080962e+01 267.38416158399497 0.007232633896483534
3.510598981735505220e+01 296.73024081888724 0.007232633896483534
3.406288314037769993e+01 329.2971255097155 0.007232633896483534
3.300222155525823808e+01 365.43830709572546 0.007232633896483534
3.195923953525965899e+01 405.54607358408276 0.007232633896483534
3.090023306941206727e+01 450.05576757004974 0.007232633896483534
2.982980655640342249e+01 499.450511585514 0.007232633896483534
2.875263753446598614e+01 554.2664520663108 0.007232633896483534
2.767339232277420180e+01 615.0985788580505 0.007232633896483534
2.659664430189074835e+01 682.6071834272393 0.007232633896483534
2.552680917358863155e+01 757.525025877192 0.007232633896483534
2.446811142839729669e+01 840.6652885618333 0.007232633896483534
2.342459176638925555e+01 932.9304026284696 0.007232633896483534
2.247289694623131595e+01 1035.3218432956637 0.007232633896483534
2.203982661242985586e+01 1148.9510001873086 0.007232633896483534
2.186394298137879488e+01 1275.051240713013 0.007232633896483534
2.177091310442165906e+01 1414.991297434576 0.007232633896483534
2.173048399468177294e+01 1570.2901247293776 0.007232633896483534
2.173961042717521863e+01 1742.6333860096508 0.007232633896483534
2.179451482007972629e+01 1933.891750455232 0.007232633896483534
2.189112938072350545e+01 2146.141197858406 0.007232633896483534
2.202508793315472957e+01 2381.6855519761607 0.007232633896483534
2.219186596388442112e+01 2643.0814869741084 0.007232633896483534
2.238693788739994872e+01 2933.1662783900483 0.007232633896483534
2.260594629798601574e+01 3255.0885998350564 0.007232633896483534
2.284487609591511514e+01 3612.3426997094302 0.007232633896483534
2.310022467702539828e+01 4008.8063288984645 0.007232633896483534
2.336915753707590326e+01 4448.782831127585 0.007232633896483534
2.364963761484942140e+01 4937.047852839004 0.007232633896483534
2.394051585814033345e+01 5478.901179593945 0.007232633896483534
2.424161845609156529e+01 6080.224261649427 0.007232633896483534
2.455358920140408330e+01 6747.5440531107 0.007232633896483534
2.487813916198390984e+01 7488.10385759003 0.007232633896483534
2.521724632825248591e+01 8309.941949353404 0.007232633896483534
2.557356292936191267e+01 9221.97882333434 0.007232633896483534
2.594998259136664842e+01 10234.114021054527 0.007232633896483534
2.634939135671925925e+01 11357.333583431051 0.007232633896483534
2.677453101315876793e+01 12603.829296797274 0.007232633896483534
2.722758891395141134e+01 13987.131026472387 0.007232633896483534
2.771025674875609468e+01 15522.25357427048 0.007232633896483534
2.822368384443949196e+01 17225.859653987874 0.007232633896483534
2.876831164318039669e+01 19116.440753857038 0.007232633896483534
2.934392099072312021e+01 21214.51784910632 0.007232633896483534
2.994977687174270287e+01 23542.864143224204 0.007232633896483534
3.058460157649347266e+01 26126.752255633317 0.007232633896483534
3.124660839088047481e+01 28994.22853882881 0.007232633896483534
3.193353728370017564e+01 32176.417502507353 0.007232633896483534
3.264286779768949032e+01 35707.859649004626 0.007232633896483534
3.337122647286596333e+01 39626.88638701478 0.007232633896483534
3.411505888313448054e+01 43976.036093027215 0.007232633896483534
3.487045816771595952e+01 48802.515836544335 0.007232633896483534
3.563322365549242932e+01 54158.71378079476 0.007232633896483534
3.639911438933995669e+01 60102.76782070388 0.007232633896483534
3.716340243456183146e+01 66699.19663030129 0.007232633896483534
3.792146622588152383e+01 74019.59996915652 0.007232633896483534
3.874786232407490871e+01 82143.43584919439 0.007232633896483534
3.954569764203981208e+01 91158.88299750836 0.007232633896483534
4.031167403603785004e+01 101163.7979766207 0.007232633896483534
4.104295070901211062e+01 112266.77735108159 0.007232633896483534
4.173703883658514968e+01 124588.33642950082 0.007232633896483534
4.239179051546457089e+01 138262.2173764659 0.007232633896483534
4.300537734398662337e+01 153436.84089300132 0.007232633896483534
4.357625909416599086e+01 170276.91722258978 0.007232633896483534
4.410314426269921739e+01 188965.23396912115 0.007232633896483534
4.459643855933423140e+01 209704.64013232305 0.007232633896483534
4.505073305910245551e+01 232720.2478960412 0.007232633896483534
4.546059496353878870e+01 258261.87606826748 0.007232633896483534
4.582517514016043947e+01 286606.7616948256 0.007232633896483534
4.615056307704715266e+01 318062.5692794119 0.007232633896483534
4.643426733138776541e+01 352970.73027306574 0.007232633896483534
4.667217242134891819e+01 391710.1490809261 0.007232633896483534
4.686318089244337415e+01 434701.3158125035 0.007232633896483534
4.700607946675506099e+01 482410.8704165374 0.007232633896483534
4.709953661624555821e+01 535356.6677410719 0.007232633896483534
4.714210067523270453e+01 594113.3984965039 0.007232633896483534
4.713220271044317400e+01 659318.8271333541 0.007232633896483534
4.706816335178799449e+01 731680.7143427207 0.007232633896483534
4.694820630560527519e+01 811984.4993184009 0.007232633896483534
4.677048318410594163e+01 901101.8251665037 0.007232633896483534
4.653310256838262404e+01 1000000.0 0.007232633896483534
2.510606877903974743e-01 0.001 0.008026433522257174
2.572244714927255926e-01 0.0011097524964120721 0.008026433522257174
2.634985876685398409e-01 0.0012315506032928262 0.008026433522257174
2.699331923164878244e-01 0.001366716356462006 0.008026433522257174
2.765835194259718133e-01 0.0015167168884709225 0.008026433522257174
2.835100454490518396e-01 0.0016831803533309566 0.008026433522257174
2.907790087944857049e-01 0.0018679135990207828 0.008026433522257174
2.984627700156811114e-01 0.002072921779595372 0.008026433522257174
3.066405347620660971e-01 0.002300430119772917 0.008026433522257174
3.153990395983730655e-01 0.0025529080682395165 0.008026433522257174
3.248333624002636144e-01 0.002833096101839324 0.008026433522257174
3.350478975535199355e-01 0.0031440354715915 0.008026433522257174
3.461574530444881392e-01 0.0034891012134067737 0.008026433522257174
3.582884896983622447e-01 0.003872038781812557 0.008026433522257174
3.715804737095956267e-01 0.004297004704320844 0.008026433522257174
3.861874054904086417e-01 0.004768611697714469 0.008026433522257174
4.022794584384913885e-01 0.005291978735958442 0.008026433522257174
4.200448439259286681e-01 0.005872786613189483 0.008026433522257174
4.396917354172679149e-01 0.00651733960488242 0.008026433522257174
4.614504277641938157e-01 0.007232633896483534 0.008026433522257174
4.855756475232728131e-01 0.008026433522257174 0.008026433522257174
5.123490032432411745e-01 0.00890735463861044 0.008026433522257174
5.420816199168568827e-01 0.009884959046625586 0.008026433522257174
5.751169535130723487e-01 0.010969857978923836 0.008026433522257174
6.118337649350160667e-01 0.012173827277396614 0.008026433522257174
6.526492680059552409e-01 0.013509935211980273 0.008026433522257174
6.980224745255625418e-01 0.014992684327860457 0.008026433522257174
7.484577268077513557e-01 0.01663816886076129 0.008026433522257174
8.045083799862535745e-01 0.018464249428955443 0.008026433522257174
8.667807261162356891e-01 0.020490746898158472 0.008026433522257174
9.359380724175777599e-01 0.022739657523579287 0.008026433522257174
1.012704979297956553e+00 0.02523539170434766 0.008026433522257174
1.097871679278825452e+00 0.02800503894183631 0.008026433522257174
1.192298584534237094e+00 0.03107866187782014 0.008026433522257174
1.296920841075141162e+00 0.03448962260405758 0.008026433522257174
1.412752891017909906e+00 0.038274944785163134 0.008026433522257174
1.540892810012672864e+00 0.04247571552536898 0.008026433522257174
1.682526460270620250e+00 0.047137531341167244 0.008026433522257174
1.838931082318685961e+00 0.05231099308056263 0.008026433522257174
2.011478261161090852e+00 0.05805225516094899 0.008026433522257174
2.201635849118155352e+00 0.06442363508721373 0.008026433522257174
2.410968645787283204e+00 0.07149428986597581 0.008026433522257174
2.641137371898889974e+00 0.07934096665797492 0.008026433522257174
2.893895563214306410e+00 0.08804883581643465 0.008026433522257174
3.171083831766507100e+00 0.09771241535346502 0.008026433522257174
3.474621050220800811e+00 0.1084365968689611 0.008026433522257174
3.806491836652161620e+00 0.12033778407775893 0.008026433522257174
4.168729749893645753e+00 0.13354515629298988 0.008026433522257174
4.563395605314842562e+00 0.14820207057988585 0.008026433522257174
4.992550391416956224e+00 0.16446761779946645 0.008026433522257174
5.458222209859461493e+00 0.18251834943190443 0.008026433522257174
5.962366928658008547e+00 0.20255019392306664 0.008026433522257174
6.506822253949875012e+00 0.22478058335487253 0.008026433522257174
7.093255296774074736e+00 0.24945081352303167 0.008026433522257174
7.723103969232206545e+00 0.27682866303920667 0.008026433522257174
8.397512827764701981e+00 0.3072112998861759 0.008026433522257174
9.117264556460771274e+00 0.34092850697468147 0.008026433522257174
9.882708717578873703e+00 0.3783462617131929 0.008026433522257174
1.069368985731047594e+01 0.419870708444391 0.008026433522257174
1.154947772563072306e+01 0.4659525668664682 0.008026433522257174
1.244870265603360870e+01 0.517092024289676 0.008026433522257174
1.338929970020502047e+01 0.5738441648302398 0.008026433522257174
1.436846533254386848e+01 0.6368249944718586 0.008026433522257174
1.538263048634231822e+01 0.7067181273927491 0.008026433522257174
1.642745367088499719e+01 0.7842822061337682 0.008026433522257174
1.749783736076525997e+01 0.8703591361485166 0.008026433522257174
1.864095316037286310e+01 0.9658832241158708 0.008026433522257174
1.986242804813183227e+01 1.0718913192051276 0.008026433522257174
2.111463267042678638e+01 1.1895340673703196 0.008026433522257174
2.239264472617674073e+01 1.3200884008314182 0.008026433522257174
2.369113932647367804e+01 1.4649713983072863 0.008026433522257174
2.500446466267897350e+01 1.625755666443795 0.008026433522257174
2.632672478004917949e+01 1.8041864093920719 0.008026433522257174
2.765186639760532117e+01 2.0022003718155843 0.008026433522257174
2.897376661905325435e+01 2.2219468609395236 0.008026433522257174
3.028631845989052351e+01 2.4658110758226037 0.008026433522257174
3.158351148654708851e+01 2.736439997074672 0.008026433522257174
3.285950522027973619e+01 3.0367711180354604 0.008026433522257174
3.410869362248627823e+01 3.370064329271928 0.008026433522257174
3.532575956883322021e+01 3.739937302478798 0.008026433522257174
3.650571891935388180e+01 4.150404757850477 0.008026433522257174
3.764395440408972604e+01 4.605922041145108 0.008026433522257174
3.873624013295621893e+01 5.1114334834401705 0.008026433522257174
3.977875781676433320e+01 5.672426068491977 0.008026433522257174
4.076810608009237313e+01 6.294988990221888 0.008026433522257174
4.170130419671318833e+01 6.985879746785249 0.008026433522257174
4.257579139366422538e+01 7.752597488629465 0.008026433522257174
4.338942259442409721e+01 8.60346441668451 0.008026433522257174
4.414046100307641041e+01 9.547716114208066 0.008026433522257174
4.482756763708872683e+01 10.59560179277617 0.008026433522257174
4.544978749116675942e+01 11.758495540521581 0.008026433522257174
4.600653192471657604e+01 13.049019780144016 0.008026433522257174
4.649755675991117698e+01 14.481182276745331 0.008026433522257174
4.692293575604756484e+01 16.070528182616385 0.008026433522257174
4.728302940770241491e+01 17.834308769319094 0.008026433522257174
4.757844934547623694e+01 19.791668678535572 0.008026433522257174
4.781001906937060397e+01 21.96385372416547 0.008026433522257174
4.797873209098795400e+01 24.37444150122222 0.008026433522257174
4.808570890513416174e+01 27.04959730463137 0.008026433522257174
4.813215436239880063e+01 30.01835813575592 0.008026433522257174
4.811931716346546040e+01 33.31294787934677 0.008026433522257174
4.804845308961526484e+01 36.96912707195032 0.008026433522257174
4.792079347785579557e+01 41.0265810582719 0.008026433522257174
4.773752021758235742e+01 45.52935074866948 0.008026433522257174
4.749974823677154490e+01 50.526310653356795 0.008026433522257174
4.720851618009924522e+01 56.07169938205458 0.008026433522257174
4.686478562187135566e+01 62.22570836730231 0.008026433522257174
4.646944887852257011e+01 69.0551352016233 0.008026433522257174
4.602334518906817351e+01 76.63410868007462 0.008026433522257174
4.552728475903228400e+01 85.04489341802686 0.008026433522257174
4.498207993154810680e+01 94.37878277775391 0.008026433522257174
4.438858250704184627e+01 104.73708979594508 0.008026433522257174
4.374772599459827660e+01 116.23224686798542 0.008026433522257174
4.306057133038014939e+01 128.9890261253308 0.008026433522257174
4.232835428930713562e+01 143.14589375234786 0.008026433522257174
4.155253245252699656e+01 158.85651294280527 0.008026433522257174
4.073482916881714289e+01 176.2914118095948 0.008026433522257174
3.987727146801898925e+01 195.63983435170647 0.008026433522257174
3.898221849978227027e+01 217.11179456945052 0.008026433522257174
3.805237688462679557e+01 240.9403560239527 0.008026433522257174
3.709079968688868689e+01 267.38416158399497 0.008026433522257174
3.610086671558472204e+01 296.73024081888724 0.008026433522257174
3.508624567827714458e+01 329.2971255097155 0.008026433522257174
3.405105346671252420e+01 365.43830709572546 0.008026433522257174
3.303497619513760952e+01 405.54607358408276 0.008026433522257174
3.199951119424342849e+01 450.05576757004974 0.008026433522257174
3.094910925926493661e+01 499.450511585514 0.008026433522257174
2.988836130672363822e+01 554.2664520663108 0.008026433522257174
2.882188249828904603e+01 615.0985788580505 0.008026433522257174
2.775423526902334714e+01 682.6071834272393 0.008026433522257174
2.668986802557553872e+01 757.525025877192 0.008026433522257174
2.563308333864478072e+01 840.6652885618333 0.008026433522257174
2.458804530810490263e+01 932.9304026284696 0.008026433522257174
2.355882756840795622e+01 1035.3218432956637 0.008026433522257174
2.298138331065514706e+01 1148.9510001873086 0.008026433522257174
2.258999148573329663e+01 1275.051240713013 0.008026433522257174
2.233967692566201180e+01 1414.991297434576 0.008026433522257174
2.228283789291868189e+01 1570.2901247293776 0.008026433522257174
2.227841340230471801e+01 1742.6333860096508 0.008026433522257174
2.232285622912625556e+01 1933.891750455232 0.008026433522257174
2.241214985789484260e+01 2146.141197858406 0.008026433522257174
2.254188575617877888e+01 2381.6855519761607 0.008026433522257174
2.270740430385749420e+01 2643.0814869741084 0.008026433522257174
2.290395797438252146e+01 2933.1662783900483 0.008026433522257174
2.312689187574239114e+01 3255.0885998350564 0.008026433522257174
2.337183447252413160e+01 3612.3426997094302 0.008026433522257174
2.363488885715906918e+01 4008.8063288984645 0.008026433522257174
2.391281305069501073e+01 4448.782831127585 0.008026433522257174
2.420317563694820961e+01 4937.047852839004 0.008026433522257174
2.450454015043726130e+01 5478.901179593945 0.008026433522257174
2.481632843787246756e+01 6080.224261649427 0.008026433522257174
2.513899059357271781e+01 6747.5440531107 0.008026433522257174
2.547416646033007481e+01 7488.10385759003 0.008026433522257174
2.582377864707579462e+01 8309.941949353404 0.008026433522257174
2.619052748876195835e+01 9221.97882333434 0.008026433522257174
2.657742019596170735e+01 10234.114021054527 0.008026433522257174
2.698750512740652496e+01 11357.333583431051 0.008026433522257174
2.742371038807150541e+01 12603.829296797274 0.008026433522257174
2.788828365829123968e+01 13987.131026472387 0.008026433522257174
2.838303931155791204e+01 15522.25357427048 0.008026433522257174
2.890917471220857493e+01 17225.859653987874 0.008026433522257174
2.946699175564996054e+01 19116.440753857038 0.008026433522257174
3.005611781820994821e+01 21214.51784910632 0.008026433522257174
3.067554751822637016e+01 23542.864143224204 0.008026433522257174
3.132364524153712892e+01 26126.752255633317 0.008026433522257174
3.199819403009733065e+01 28994.22853882881 0.008026433522257174
3.269651430026756600e+01 32176.417502507353 0.008026433522257174
3.341546576739924745e+01 35707.859649004626 0.008026433522257174
3.415121634800487982e+01 39626.88638701478 0.008026433522257174
3.489973272344246169e+01 43976.036093027215 0.008026433522257174
3.565668214662340318e+01 48802.515836544335 0.008026433522257174
3.641759812710448330e+01 54158.71378079476 0.008026433522257174
3.717782980927470504e+01 60102.76782070388 0.008026433522257174
3.793280526751814818e+01 66699.19663030129 0.008026433522257174
3.875631347837359897e+01 74019.59996915652 0.008026433522257174
3.955174737645577210e+01 82143.43584919439 0.008026433522257174
4.031580471307469082e+01 91158.88299750836 0.008026433522257174
4.104555314527561904e+01 101163.7979766207 0.008026433522257174
4.173842794076216478e+01 112266.77735108159 0.008026433522257174
4.239221891705375356e+01 124588.33642950082 0.008026433522257174
4.300504661163504494e+01 138262.2173764659 0.008026433522257174
4.357532891740345349e+01 153436.84089300132 0.008026433522257174
4.410174088967603012e+01 170276.91722258978 0.008026433522257174
4.458316824631238973e+01 188965.23396912115 0.008026433522257174
4.503087571690515034e+01 209704.64013232305 0.008026433522257174
4.544004297798466041e+01 232720.2478960412 0.008026433522257174
4.580427669355611897e+01 258261.87606826748 0.008026433522257174
4.612270828690435565e+01 286606.7616948256 0.008026433522257174
4.640181376247777933e+01 318062.5692794119 0.008026433522257174
4.663919541795922896e+01 352970.73027306574 0.008026433522257174
4.683015453030491670e+01 391710.1490809261 0.008026433522257174
4.697342572258013149e+01 434701.3158125035 0.008026433522257174
4.706761175872980374e+01 482410.8704165374 0.008026433522257174
4.711118934178342954e+01 535356.6677410719 0.008026433522257174
4.710251879076519543e+01 594113.3984965039 0.008026433522257174
4.703985629169724092e+01 659318.8271333541 0.008026433522257174
4.692136812246016575e+01 731680.7143427207 0.008026433522257174
4.674515953412318936e+01 811984.4993184009 0.008026433522257174
4.650930132604273837e+01 901101.8251665037 0.008026433522257174
4.621187665249760812e+01 1000000.0 0.008026433522257174
2.177200903621869243e-01 0.001 0.00890735463861044
2.232093750922904962e-01 0.0011097524964120721 0.00890735463861044
2.287953857272426450e-01 0.0012315506032928262 0.00890735463861044
2.345222679169098323e-01 0.001366716356462006 0.00890735463861044
2.404386771772260845e-01 0.0015167168884709225 0.00890735463861044
2.465981101742206194e-01 0.0016831803533309566 0.00890735463861044
2.530592610734312409e-01 0.0018679135990207828 0.00890735463861044
2.598864614145875995e-01 0.002072921779595372 0.00890735463861044
2.671501741369595173e-01 0.002300430119772917 0.00890735463861044
2.749277332579443400e-01 0.0025529080682395165 0.00890735463861044
2.833040281098017643e-01 0.002833096101839324 0.00890735463861044
2.923724113979595529e-01 0.0031440354715915 0.00890735463861044
3.022357016459822354e-01 0.0034891012134067737 0.00890735463861044
3.130073001113754527e-01 0.003872038781812557 0.00890735463861044
3.248124473221278841e-01 0.004297004704320844 0.00890735463861044
3.377896561104797302e-01 0.004768611697714469 0.00890735463861044
3.520921643481862984e-01 0.005291978735958442 0.00890735463861044
3.678896742317044888e-01 0.005872786613189483 0.00890735463861044
3.853702004564136807e-01 0.00651733960488242 0.00890735463861044
4.047419819970392019e-01 0.007232633896483534 0.00890735463861044
4.262356952898353479e-01 0.008026433522257174 0.00890735463861044
4.501066780279750490e-01 0.00890735463861044 0.00890735463861044
4.766374150354451555e-01 0.009884959046625586 0.00890735463861044
5.061401513902717975e-01 0.010969857978923836 0.00890735463861044
5.389596389217657935e-01 0.012173827277396614 0.00890735463861044
5.754761093362648072e-01 0.013509935211980273 0.00890735463861044
6.161083718351326732e-01 0.014992684327860457 0.00890735463861044
6.613170950011465488e-01 0.01663816886076129 0.00890735463861044
7.116083342880844542e-01 0.018464249428955443 0.00890735463861044
7.675371459475385238e-01 0.020490746898158472 0.00890735463861044
8.297114621598463691e-01 0.022739657523579287 0.00890735463861044
8.987961872916834238e-01 0.02523539170434766 0.00890735463861044
9.755173886476797840e-01 0.02800503894183631 0.00890735463861044
1.060666696345048399e+00 0.03107866187782014 0.00890735463861044
1.155105849111309535e+00 0.03448962260405758 0.00890735463861044
1.259771206161745871e+00 0.038274944785163134 0.00890735463861044
1.375678361127848692e+00 0.04247571552536898 0.00890735463861044
1.503926516419787252e+00 0.047137531341167244 0.00890735463861044
1.645702614862995850e+00 0.05231099308056263 0.00890735463861044
1.802284998733123977e+00 0.05805225516094899 0.00890735463861044
1.975046370688223307e+00 0.06442363508721373 0.00890735463861044
2.165455767789751018e+00 0.07149428986597581 0.00890735463861044
2.375079230774467032e+00 0.07934096665797492 0.00890735463861044
2.605578794955742961e+00 0.08804883581643465 0.00890735463861044
2.858709370499582292e+00 0.09771241535346502 0.00890735463861044
3.136313012809657685e+00 0.1084365968689611 0.00890735463861044
3.440310060327365971e+00 0.12033778407775893 0.00890735463861044
3.772686591568258585e+00 0.13354515629298988 0.00890735463861044
4.135477576559874358e+00 0.14820207057988585 0.00890735463861044
4.530745127008910522e+00 0.16446761779946645 0.00890735463861044
4.960551365818397507e+00 0.18251834943190443 0.00890735463861044
5.426925261252840471e+00 0.20255019392306664 0.00890735463861044
5.931823210140956704e+00 0.22478058335487253 0.00890735463861044
6.477083022765732778e+00 0.24945081352303167 0.00890735463861044
7.064371401141245066e+00 0.27682866303920667 0.00890735463861044
7.695125218938518863e+00 0.3072112998861759 0.00890735463861044
8.370487304641780923e+00 0.34092850697468147 0.00890735463861044
9.091237827760661361e+00 0.3783462617131929 0.00890735463861044
9.857722995980539693e+00 0.419870708444391 0.00890735463861044
1.066978312101868376e+01 0.4659525668664682 0.00890735463861044
1.152668280860665107e+01 0.517092024289676 0.00890735463861044
1.242704636808702290e+01 0.5738441648302398 0.00890735463861044
1.336880199859695395e+01 0.6368249944718586 0.00890735463861044
1.434913856169074187e+01 0.7067181273927491 0.00890735463861044
1.536447875512902606e+01 0.7842822061337682 0.00890735463861044
1.641047238688985743e+01 0.8703591361485166 0.00890735463861044
1.748201296838770347e+01 0.9658832241158708 0.00890735463861044
1.862501502787425167e+01 1.0718913192051276 0.00890735463861044
1.984746435933138642e+01 1.1895340673703196 0.00890735463861044
2.110061307629697325e+01 1.3200884008314182 0.00890735463861044
2.237953233136859410e+01 1.4649713983072863 0.00890735463861044
2.367889120125636637e+01 1.625755666443795 0.00890735463861044
2.499303249621728895e+01 1.8041864093920719 0.00890735463861044
2.631605558659563471e+01 2.0022003718155843 0.00890735463861044
2.764190328882934367e+01 2.2219468609395236 0.00890735463861044
2.896444955757845108e+01 2.4658110758226037 0.00890735463861044
3.027758501990279427e+01 2.736439997074672 0.00890735463861044
3.157529755901790125e+01 3.0367711180354604 0.00890735463861044
3.285174564809877751e+01 3.370064329271928 0.00890735463861044
3.410132275323069706e+01 3.739937302478798 0.00890735463861044
3.531871169945038957e+01 4.150404757850477 0.00890735463861044
3.649892863776057084e+01 4.605922041145108 0.00890735463861044
3.763735683006863297e+01 5.1114334834401705 0.00890735463861044
3.872977103103672647e+01 5.672426068491977 0.00890735463861044
3.977235361986513595e+01 6.294988990221888 0.00890735463861044
4.076170381536753951e+01 6.985879746785249 0.00890735463861044
4.169484131205441457e+01 7.752597488629465 0.00890735463861044
4.256920553115093497e+01 8.60346441668451 0.00890735463861044
4.338265126889437084e+01 9.547716114208066 0.00890735463861044
4.413344124559609583e+01 10.59560179277617 0.00890735463861044
4.482023557952947357e+01 11.758495540521581 0.00890735463861044
4.544207791066398272e+01 13.049019780144016 0.00890735463861044
4.599837776316238092e+01 14.481182276745331 0.00890735463861044
4.648888861156025598e+01 16.070528182616385 0.00890735463861044
4.691368135488483659e+01 17.834308769319094 0.00890735463861044
4.727311310567094438e+01 19.791668678535572 0.00890735463861044
4.756779161177805548e+01 21.96385372416547 0.00890735463861044
4.779853602409409774e+01 24.37444150122222 0.00890735463861044
4.796633511412540685e+01 27.04959730463137 0.00890735463861044
4.807230433859989915e+01 30.01835813575592 0.00890735463861044
4.811764337909593081e+01 33.31294787934677 0.00890735463861044
4.810359585022861495e+01 36.96912707195032 0.00890735463861044
4.803141284156214397e+01 41.0265810582719 0.00890735463861044
4.790232181393460564e+01 45.52935074866948 0.00890735463861044
4.771750215706723708e+01 50.526310653356795 0.00890735463861044
4.747806842342767908e+01 56.07169938205458 0.00890735463861044
4.718506197491635845e+01 62.22570836730231 0.00890735463861044
4.683945143792111310e+01 69.0551352016233 0.00890735463861044
4.644214208320832427e+01 76.63410868007462 0.00890735463861044
4.599399393367809097e+01 85.04489341802686 0.00890735463861044
4.549584812885628793e+01 94.37878277775391 0.00890735463861044
4.494856078278142064e+01 104.73708979594508 0.00890735463861044
4.435304328194207102e+01 116.23224686798542 0.00890735463861044
4.371030761403959986e+01 128.9890261253308 0.00890735463861044
4.302151492587864112e+01 143.14589375234786 0.00890735463861044
4.228802501832086591e+01 158.85651294280527 0.00890735463861044
4.151144392360000523e+01 176.2914118095948 0.00890735463861044
4.069366611309733628e+01 195.63983435170647 0.00890735463861044
3.983690739531856906e+01 217.11179456945052 0.00890735463861044
3.894372435044886771e+01 240.9403560239527 0.00890735463861044
3.801701654096448380e+01 267.38416158399497 0.00890735463861044
3.706000892488836485e+01 296.73024081888724 0.00890735463861044
3.607621402175206526e+01 329.2971255097155 0.00890735463861044
3.506967133979821227e+01 365.43830709572546 0.00890735463861044
3.408295923508315894e+01 405.54607358408276 0.00890735463861044
3.307429428144832428e+01 450.05576757004974 0.00890735463861044
3.204731282078685695e+01 499.450511585514 0.00890735463861044
3.100650650860276514e+01 554.2664520663108 0.00890735463861044
2.995642464365540647e+01 615.0985788580505 0.00890735463861044
2.890160146797744289e+01 682.6071834272393 0.00890735463861044
2.784649793664280182e+01 757.525025877192 0.00890735463861044
2.679547140502963032e+01 840.6652885618333 0.00890735463861044
2.575278294357286057e+01 932.9304026284696 0.00890735463861044
2.472264423285700374e+01 1035.3218432956637 0.00890735463861044
2.394808432634402706e+01 1148.9510001873086 0.00890735463861044
2.354954528791009949e+01 1275.051240713013 0.00890735463861044
2.319989683631994026e+01 1414.991297434576 0.00890735463861044
2.289742696502943176e+01 1570.2901247293776 0.00890735463861044
2.286490032804498540e+01 1742.6333860096508 0.00890735463861044
2.289721365816212639e+01 1933.891750455232 0.00890735463861044
2.297714387114156764e+01 2146.141197858406 0.00890735463861044
2.310029982700388373e+01 2381.6855519761607 0.00890735463861044
2.326195659304673313e+01 2643.0814869741084 0.00890735463861044
2.345722185417584171e+01 2933.1662783900483 0.00890735463861044
2.368122454355136597e+01 3255.0885998350564 0.00890735463861044
2.392931852482123745e+01 3612.3426997094302 0.00890735463861044
2.419729155319992842e+01 4008.8063288984645 0.00890735463861044
2.448156685583098735e+01 4448.782831127585 0.00890735463861044
2.477946200591073023e+01 4937.047852839004 0.00890735463861044
2.508910238344770605e+01 5478.901179593945 0.00890735463861044
2.540968937946871975e+01 6080.224261649427 0.00890735463861044
2.574150655159924739e+01 6747.5440531107 0.00890735463861044
2.608611624525342521e+01 7488.10385759003 0.00890735463861044
2.644537358136618366e+01 8309.941949353404 0.00890735463861044
2.682200959889820169e+01 9221.97882333434 0.00890735463861044
2.721911085020995458e+01 10234.114021054527 0.00890735463861044
2.763988359816064744e+01 11357.333583431051 0.00890735463861044
2.808725832044176940e+01 12603.829296797274 0.00890735463861044
2.856358247203162648e+01 13987.131026472387 0.00890735463861044
2.907067411716588623e+01 15522.25357427048 0.00890735463861044
2.960969659019110267e+01 17225.859653987874 0.00890735463861044
3.018070948676998100e+01 19116.440753857038 0.00890735463861044
3.078310291701838253e+01 21214.51784910632 0.00890735463861044
3.141552158514099347e+01 23542.864143224204 0.00890735463861044
3.207590659556291257e+01 26126.752255633317 0.00890735463861044
3.276156448842394298e+01 28994.22853882881 0.00890735463861044
3.346937170092898839e+01 32176.417502507353 0.00890735463861044
3.419557223103814181e+01 35707.859649004626 0.00890735463861044
3.493590053565032605e+01 39626.88638701478 0.00890735463861044
3.568589454730798849e+01 43976.036093027215 0.00890735463861044
3.644086537252603364e+01 48802.515836544335 0.00890735463861044
3.719618137813422720e+01 54158.71378079476 0.00890735463861044
3.794754323578966648e+01 60102.76782070388 0.00890735463861044
3.876742691827996623e+01 66699.19663030129 0.00890735463861044
3.955995371365770552e+01 74019.59996915652 0.00890735463861044
4.032168967640761537e+01 82143.43584919439 0.00890735463861044
4.104959199292146366e+01 91158.88299750836 0.00890735463861044
4.174100419999185618e+01 101163.7979766207 0.00890735463861044
4.239364032023204487e+01 112266.77735108159 0.00890735463861044
4.300555864914462489e+01 124588.33642950082 0.00890735463861044
4.357512659751225925e+01 138262.2173764659 0.00890735463861044
4.410097795550019129e+01 153436.84089300132 0.00890735463861044
4.458196519530091706e+01 170276.91722258978 0.00890735463861044
4.501710847013416128e+01 188965.23396912115 0.00890735463861044
4.541847581171115422e+01 209704.64013232305 0.00890735463861044
4.578198220669592189e+01 232720.2478960412 0.00890735463861044
4.610006324080737272e+01 258261.87606826748 0.00890735463861044
4.637178829044322015e+01 286606.7616948256 0.00890735463861044
4.660384868273659720e+01 318062.5692794119 0.00890735463861044
4.679423302015670316e+01 352970.73027306574 0.00890735463861044
4.693744917050658216e+01 391710.1490809261 0.00890735463861044
4.703204328889776775e+01 434701.3158125035 0.00890735463861044
4.707642158451519521e+01 482410.8704165374 0.00890735463861044
4.706886582732235524e+01 535356.6677410719 0.00890735463861044
4.700755487560582679e+01 594113.3984965039 0.00890735463861044
4.689058473667653715e+01 659318.8271333541 0.00890735463861044
4.671599685610081565e+01 731680.7143427207 0.00890735463861044
4.648181188197830949e+01 811984.4993184009 0.00890735463861044
4.618607084008993979e+01 901101.8251665037 0.00890735463861044
4.582688348669593381e+01 1000000.0 0.00890735463861044
1.883763797863449996e-01 0.001 0.009884959046625586
1.932582569702867015e-01 0.0011097524964120721 0.009884959046625586
1.982245720972362346e-01 0.0012315506032928262 0.009884959046625586
2.033139665885198566e-01 0.001366716356462006 0.009884959046625586
2.085692047414117178e-01 0.0015167168884709225 0.009884959046625586
2.140374876461342279e-01 0.0016831803533309566 0.009884959046625586
2.197706912292551606e-01 0.0018679135990207828 0.009884959046625586
2.258258128150484045e-01 0.002072921779595372 0.009884959046625586
2.322654233593101358e-01 0.002300430119772917 0.009884959046625586
2.391583298732225804e-01 0.0025529080682395165 0.009884959046625586
2.465801568723183790e-01 0.002833096101839324 0.009884959046625586
2.546142183416681415e-01 0.0031440354715915 0.009884959046625586
2.633524126763805429e-01 0.0034891012134067737 0.009884959046625586
2.728962385526591539e-01 0.003872038781812557 0.009884959046625586
2.833579975431043119e-01 0.004297004704320844 0.009884959046625586
2.948619895537907820e-01 0.004768611697714469 0.009884959046625586
3.075460294813969764e-01 0.005291978735958442 0.009884959046625586
3.215629021618979233e-01 0.005872786613189483 0.009884959046625586
3.370821477403008193e-01 0.00651733960488242 0.009884959046625586
3.542918204901004953e-01 0.007232633896483534 0.009884959046625586
3.734005234857989408e-01 0.008026433522257174 0.009884959046625586
3.946395196447541331e-01 0.00890735463861044 0.009884959046625586
4.182649899705667695e-01 0.009884959046625586 0.009884959046625586
4.445605075748140234e-01 0.010969857978923836 0.009884959046625586
4.738395748143304775e-01 0.012173827277396614 0.009884959046625586
5.064483923370927121e-01 0.013509935211980273 0.009884959046625586
5.427687385723732882e-01 0.014992684327860457 0.009884959046625586
5.832210672823040509e-01 0.01663816886076129 0.009884959046625586
6.282677355452096490e-01 0.018464249428955443 0.009884959046625586
6.784164394019743805e-01 0.020490746898158472 0.009884959046625586
7.342238710444404237e-01 0.022739657523579287 0.009884959046625586
7.962995241679826641e-01 0.02523539170434766 0.009884959046625586
8.653097464267802685e-01 0.02800503894183631 0.009884959046625586
9.419819417584578414e-01 0.03107866187782014 0.009884959046625586
1.027108968741500927e+00 0.03448962260405758 0.009884959046625586
1.121553666634117929e+00 0.038274944785163134 0.009884959046625586
1.226253434797059283e+00 0.04247571552536898 0.009884959046625586
1.342224798443993450e+00 0.047137531341167244 0.009884959046625586
1.470567862064980691e+00 0.05231099308056263 0.009884959046625586
1.612470438413702967e+00 0.05805225516094899 0.009884959046625586
1.769211762576763824e+00 0.06442363508721373 0.009884959046625586
1.942165467461993256e+00 0.07149428986597581 0.009884959046625586
2.132801545890968153e+00 0.07934096665797492 0.009884959046625586
2.342687093293217782e+00 0.08804883581643465 0.009884959046625586
2.573485264954334273e+00 0.09771241535346502 0.009884959046625586
2.826952150635060779e+00 0.1084365968689611 0.009884959046625586
3.104931060292456024e+00 0.12033778407775893 0.009884959046625586
3.409343608299602035e+00 0.13354515629298988 0.009884959046625586
3.742177168837875101e+00 0.14820207057988585 0.009884959046625586
4.105467951334709653e+00 0.16446761779946645 0.009884959046625586
4.501279227393168547e+00 0.18251834943190443 0.009884959046625586
4.931674109215589574e+00 0.20255019392306664 0.009884959046625586
5.398682348547280796e+00 0.22478058335487253 0.009884959046625586
5.904260810094565493e+00 0.24945081352303167 0.009884959046625586
6.450247380802085040e+00 0.27682866303920667 0.009884959046625586
7.038308391623425919e+00 0.3072112998861759 0.009884959046625586
7.669879769613799247e+00 0.34092850697468147 0.009884959046625586
8.346102767613055917e+00 0.3783462617131929 0.009884959046625586
9.067755295370769630e+00 0.419870708444391 0.009884959046625586
9.835180514422320996e+00 0.4659525668664682 0.009884959046625586
1.064821491176194002e+01 0.517092024289676 0.009884959046625586
1.150611845050083026e+01 0.5738441648302398 0.009884959046625586
1.240751000147851180e+01 0.6368249944718586 0.009884959046625586
1.335031156715949940e+01 0.7067181273927491 0.009884959046625586
1.433170513018736791e+01 0.7842822061337682 0.009884959046625586
1.534810596366728497e+01 0.8703591361485166 0.009884959046625586
1.639515602700775432e+01 0.9658832241158708 0.009884959046625586
1.746774073246238856e+01 1.0718913192051276 0.009884959046625586
1.861058112097991568e+01 1.1895340673703196 0.009884959046625586
1.983390127331682251e+01 1.3200884008314182 0.009884959046625586
2.108789214964593484e+01 1.4649713983072863 0.009884959046625586
2.236761880124387147e+01 1.625755666443795 0.009884959046625586
2.366774468437422385e+01 1.8041864093920719 0.009884959046625586
2.498260752256568651e+01 2.0022003718155843 0.009884959046625586
2.630630222058389478e+01 2.2219468609395236 0.009884959046625586
2.763276778603378858e+01 2.4658110758226037 0.009884959046625586
2.895587501346659920e+01 2.736439997074672 0.009884959046625586
3.026951202678297292e+01 3.0367711180354604 0.009884959046625586
3.156766478144320587e+01 3.370064329271928 0.009884959046625586
3.284449036890188012e+01 3.739937302478798 0.009884959046625586
3.409438131570422570e+01 4.150404757850477 0.009884959046625586
3.531201985904893803e+01 4.605922041145108 0.009884959046625586
3.649242182387554578e+01 5.1114334834401705 0.009884959046625586
3.763097029427495244e+01 5.672426068491977 0.009884959046625586
3.872343990285830984e+01 6.294988990221888 0.009884959046625586
3.976601285619452852e+01 6.985879746785249 0.009884959046625586
4.075528807017911248e+01 7.752597488629465 0.009884959046625586
4.168828472457408196e+01 8.60346441668451 0.009884959046625586
4.256244142939295472e+01 9.547716114208066 0.009884959046625586
4.337561183207485982e+01 10.59560179277617 0.009884959046625586
4.412605709119094399e+01 11.758495540521581 0.009884959046625586
4.481243531145838688e+01 13.049019780144016 0.009884959046625586
4.543378764696759475e+01 14.481182276745331 0.009884959046625586
4.598952060862610125e+01 16.070528182616385 0.009884959046625586
4.647938413715836248e+01 17.834308769319094 0.009884959046625586
4.690344506032099048e+01 19.791668678535572 0.009884959046625586
4.726205590315388605e+01 21.96385372416547 0.009884959046625586
4.755581933917396498e+01 24.37444150122222 0.009884959046625586
4.778554903185949598e+01 27.04959730463137 0.009884959046625586
4.795222794947750344e+01 30.01835813575592 0.009884959046625586
4.805696559725965500e+01 33.31294787934677 0.009884959046625586
4.810095578390033921e+01 36.96912707195032 0.009884959046625586
4.808543665679790280e+01 41.0265810582719 0.009884959046625586
4.801165468659680613e+01 45.52935074866948 0.009884959046625586
4.788083416678023951e+01 50.526310653356795 0.009884959046625586
4.769415355977996995e+01 56.07169938205458 0.009884959046625586
4.745272977562511585e+01 62.22570836730231 0.009884959046625586
4.715761114401379928e+01 69.0551352016233 0.009884959046625586
4.680977955005445068e+01 76.63410868007462 0.009884959046625586
4.641016187816942562e+01 85.04489341802686 0.009884959046625586
4.595965060139290870e+01 94.37878277775391 0.009884959046625586
4.545913301379082583e+01 104.73708979594508 0.009884959046625586
4.490952825945549876e+01 116.23224686798542 0.009884959046625586
4.431183088119148294e+01 128.9890261253308 0.009884959046625586
4.366715912578498404e+01 143.14589375234786 0.009884959046625586
4.297680563144772492e+01 158.85651294280527 0.009884959046625586
4.224228743043564549e+01 176.2914118095948 0.009884959046625586
4.146539147662682012e+01 195.63983435170647 0.009884959046625586
4.064821128483305301e+01 217.11179456945052 0.009884959046625586
3.979317003224625893e+01 240.9403560239527 0.009884959046625586
3.890302585850099604e+01 267.38416158399497 0.009884959046625586
3.798085649348480075e+01 296.73024081888724 0.009884959046625586
3.703002270541376362e+01 329.2971255097155 0.009884959046625586
3.605449828109265553e+01 365.43830709572546 0.009884959046625586
3.510005384592546562e+01 405.54607358408276 0.009884959046625586
3.412128642619409646e+01 450.05576757004974 0.009884959046625586
3.312096664591533823e+01 499.450511585514 0.009884959046625586
3.210347529225872165e+01 554.2664520663108 0.009884959046625586
3.107328288894657931e+01 615.0985788580505 0.009884959046625586
3.003488094235939698e+01 682.6071834272393 0.009884959046625586
2.899272639407078955e+01 757.525025877192 0.009884959046625586
2.795121243415953671e+01 840.6652885618333 0.009884959046625586
2.691467544395614908e+01 932.9304026284696 0.009884959046625586
2.588744055953416989e+01 1035.3218432956637 0.009884959046625586
2.493733245725529102e+01 1148.9510001873086 0.009884959046625586
2.453190338438144735e+01 1275.051240713013 0.009884959046625586
2.417570499507760928e+01 1414.991297434576 0.009884959046625586
2.386695669589767022e+01 1570.2901247293776 0.009884959046625586
2.360326833029637683e+01 1742.6333860096508 0.009884959046625586
2.351833711481799938e+01 1933.891750455232 0.009884959046625586
2.358710713188591157e+01 2146.141197858406 0.009884959046625586
2.370151739063204488e+01 2381.6855519761607 0.009884959046625586
2.385684786597048657e+01 2643.0814869741084 0.009884959046625586
2.404814214881705681e+01 2933.1662783900483 0.009884959046625586
2.427040051735363946e+01 3255.0885998350564 0.009884959046625586
2.451879243857197466e+01 3612.3426997094302 0.009884959046625586
2.478887875618465841e+01 4008.8063288984645 0.009884959046625586
2.507691235813734565e+01 4448.782831127585 0.009884959046625586
2.537982017175820459e+01 4937.047852839004 0.009884959046625586
2.569550581588871552e+01 5478.901179593945 0.009884959046625586
2.602298827219152599e+01 6080.224261649427 0.009884959046625586
2.636239035714457302e+01 6747.5440531107 0.009884959046625586
2.671521311664761456e+01 7488.10385759003 0.009884959046625586
2.708322502366600659e+01 8309.941949353404 0.009884959046625586
2.746916381158958842e+01 9221.97882333434 0.009884959046625586
2.787615134426782504e+01 10234.114021054527 0.009884959046625586
2.830750168326765603e+01 11357.333583431051 0.009884959046625586
2.876605796388253111e+01 12603.829296797274 0.009884959046625586
2.925419103020692901e+01 13987.131026472387 0.009884959046625586
2.977364389692314006e+01 15522.25357427048 0.009884959046625586
3.032542393012823823e+01 17225.859653987874 0.009884959046625586
3.090928225063106538e+01 19116.440753857038 0.009884959046625586
3.152428207704285157e+01 21214.51784910632 0.009884959046625586
3.216864991650219707e+01 23542.864143224204 0.009884959046625586
3.283985415258897689e+01 26126.752255633317 0.009884959046625586
3.353469806028777356e+01 28994.22853882881 0.009884959046625586
3.424961169950026374e+01 32176.417502507353 0.009884959046625586
3.498024917522347010e+01 35707.859649004626 0.009884959046625586
3.572195718239117923e+01 39626.88638701478 0.009884959046625586
3.646991217029997046e+01 43976.036093027215 0.009884959046625586
3.721921161187469806e+01 48802.515836544335 0.009884959046625586
3.796621598502893136e+01 54158.71378079476 0.009884959046625586
3.878170802221419677e+01 60102.76782070388 0.009884959046625586
3.957071048966747639e+01 66699.19663030129 0.009884959046625586
4.032963216345374491e+01 74019.59996915652 0.009884959046625586
4.105529757134627999e+01 82143.43584919439 0.009884959046625586
4.174493953916982036e+01 91158.88299750836 0.009884959046625586
4.239618029146582501e+01 101163.7979766207 0.009884959046625586
4.300700270340020381e+01 112266.77735108159 0.009884959046625586
4.357571250551935549e+01 124588.33642950082 0.009884959046625586
4.410089342111204047e+01 138262.2173764659 0.009884959046625586
4.458135763990087241e+01 153436.84089300132 0.009884959046625586
4.501609279366466865e+01 170276.91722258978 0.009884959046625586
4.540420849337338893e+01 188965.23396912115 0.009884959046625586
4.575849288675311755e+01 209704.64013232305 0.009884959046625586
4.607580615934597290e+01 232720.2478960412 0.009884959046625586
4.634717142758200481e+01 258261.87606826748 0.009884959046625586
4.657155623577784809e+01 286606.7616948256 0.009884959046625586
4.675566275189505205e+01 318062.5692794119 0.009884959046625586
4.689824167261372168e+01 352970.73027306574 0.009884959046625586
4.699276793955361597e+01 391710.1490809261 0.009884959046625586
4.703758729342855105e+01 434701.3158125035 0.009884959046625586
4.703090495400635263e+01 482410.8704165374 0.009884959046625586
4.697081439834273198e+01 535356.6677410719 0.009884959046625586
4.685532800682342724e+01 594113.3984965039 0.009884959046625586
4.668240925633609351e+01 659318.8271333541 0.009884959046625586
4.645001000817247672e+01 731680.7143427207 0.009884959046625586
4.615611308242544908e+01 811984.4993184009 0.009884959046625586
4.579878378620899326e+01 901101.8251665037 0.009884959046625586
4.537622681970933058e+01 1000000.0 0.009884959046625586
1.626401458785864118e-01 0.001 0.010969857978923836
1.669605574729452480e-01 0.0011097524964120721 0.010969857978923836
1.713697304608945149e-01 0.0012315506032928262 0.010969857978923836
1.758859368369532217e-01 0.001366716356462006 0.010969857978923836
1.805466225003554415e-01 0.0015167168884709225 0.010969857978923836
1.853932986473806332e-01 0.0016831803533309566 0.010969857978923836
1.904716960527717273e-01 0.0018679135990207828 0.010969857978923836
1.958322172079171863e-01 0.002072921779595372 0.010969857978923836
2.015302410318029480e-01 0.002300430119772917 0.010969857978923836
2.076268277853222655e-01 0.0025529080682395165 0.010969857978923836
2.141892380177767286e-01 0.002833096101839324 0.010969857978923836
2.212916460042691214e-01 0.0031440354715915 0.010969857978923836
2.290160113421203236e-01 0.0034891012134067737 0.010969857978923836
2.374530319388986344e-01 0.003872038781812557 0.010969857978923836
2.467031545815931703e-01 0.004297004704320844 0.010969857978923836
2.568777775145151820e-01 0.004768611697714469 0.010969857978923836
2.681005622453205839e-01 0.005291978735958442 0.010969857978923836
2.805088762303473149e-01 0.005872786613189483 0.010969857978923836
2.942553328770361465e-01 0.00651733960488242 0.010969857978923836
3.095095005050464976e-01 0.007232633896483534 0.010969857978923836
3.264597744421730008e-01 0.008026433522257174 0.010969857978923836
3.453153068816727234e-01 0.00890735463861044 0.010969857978923836
3.663081721029734505e-01 0.009884959046625586 0.010969857978923836
3.896955795722994997e-01 0.010969857978923836 0.010969857978923836
4.157623433535236335e-01 0.012173827277396614 0.010969857978923836
4.448233484366538315e-01 0.013509935211980273 0.010969857978923836
4.772263264267696536e-01 0.014992684327860457 0.010969857978923836
5.133546708485381416e-01 0.01663816886076129 0.010969857978923836
5.536304873403563587e-01 0.018464249428955443 0.010969857978923836
5.985177769014800031e-01 0.020490746898158472 0.010969857978923836
6.485258614313827996e-01 0.022739657523579287 0.010969857978923836
7.042129553133106290e-01 0.02523539170434766 0.010969857978923836
7.661899794787296880e-01 0.02800503894183631 0.010969857978923836
8.351245872968570128e-01 0.03107866187782014 0.010969857978923836
9.117453525030020378e-01 0.03448962260405758 0.010969857978923836
9.968461851989942613e-01 0.038274944785163134 0.010969857978923836
1.091290839623281439e+00 0.04247571552536898 0.010969857978923836
1.196017543117360749e+00 0.047137531341167244 0.010969857978923836
1.312043578200575933e+00 0.05231099308056263 0.010969857978923836
1.440469745739281437e+00 0.05805225516094899 0.010969857978923836
1.582484556326584579e+00 0.06442363508721373 0.010969857978923836
1.739367951385749844e+00 0.07149428986597581 0.010969857978923836
1.912494287380104963e+00 0.07934096665797492 0.010969857978923836
2.103334372924997808e+00 0.08804883581643465 0.010969857978923836
2.313456164518633784e+00 0.09771241535346502 0.010969857978923836
2.544523759605362478e+00 0.1084365968689611 0.010969857978923836
2.798294282666234256e+00 0.12033778407775893 0.010969857978923836
3.076612111079163547e+00 0.13354515629298988 0.010969857978923836
3.381399992809208221e+00 0.14820207057988585 0.010969857978923836
3.714646436572028865e+00 0.16446761779946645 0.010969857978923836
4.078388739106794780e+00 0.18251834943190443 0.010969857978923836
4.474691210832838273e+00 0.20255019392306664 0.010969857978923836
4.905617846949172467e+00 0.22478058335487253 0.010969857978923836
5.373199080037157849e+00 0.24945081352303167 0.010969857978923836
5.879392191193813844e+00 0.27682866303920667 0.010969857978923836
6.426035143354859258e+00 0.3072112998861759 0.010969857978923836
7.014793899665618504e+00 0.34092850697468147 0.010969857978923836
7.647103548107271997e+00 0.3783462617131929 0.010969857978923836
8.324103917185746937e+00 0.419870708444391 0.010969857978923836
9.046570853484842800e+00 0.4659525668664682 0.010969857978923836
9.814844780747371544e+00 0.517092024289676 0.010969857978923836
1.062875872856987414e+01 0.5738441648302398 0.010969857978923836
1.148756845967194984e+01 0.6368249944718586 0.010969857978923836
1.238988793425814983e+01 0.7067181273927491 0.010969857978923836
1.333363355775428261e+01 0.7842822061337682 0.010969857978923836
1.431598112029159253e+01 0.8703591361485166 0.010969857978923836
1.533333917290883086e+01 0.9658832241158708 0.010969857978923836
1.638134260452390478e+01 1.0718913192051276 0.010969857978923836
1.745486952346031373e+01 1.1895340673703196 0.010969857978923836
1.859749039868148301e+01 1.3200884008314182 0.010969857978923836
1.982158582679533865e+01 1.4649713983072863 0.010969857978923836
2.107632456225547202e+01 1.625755666443795 0.010969857978923836
2.235676595321233506e+01 1.8041864093920719 0.010969857978923836
2.365756812075505877e+01 2.0022003718155843 0.010969857978923836
2.497306393036329197e+01 2.2219468609395236 0.010969857978923836
2.629734395132199154e+01 2.4658110758226037 0.010969857978923836
2.762434339332058642e+01 2.736439997074672 0.010969857978923836
2.894792981770254769e+01 3.0367711180354604 0.010969857978923836
3.026198863213866019e+01 3.370064329271928 0.010969857978923836
3.156050358205883200e+01 3.739937302478798 0.010969857978923836
3.283762995225483650e+01 4.150404757850477 0.010969857978923836
3.408775882079341102e+01 4.605922041145108 0.010969857978923836
3.530557123216111393e+01 5.1114334834401705 0.010969857978923836
3.648608198731295005e+01 5.672426068491977 0.010969857978923836
3.762467320743711241e+01 6.294988990221888 0.010969857978923836
3.871711854824661714e+01 6.985879746785249 0.010969857978923836
3.975959912163471444e+01 7.752597488629465 0.010969857978923836
4.074871254754389582e+01 8.60346441668451 0.010969857978923836
4.168147644381513572e+01 9.547716114208066 0.010969857978923836
4.255532751101927147e+01 10.59560179277617 0.010969857978923836
4.336811708628378170e+01 11.758495540521581 0.010969857978923836
4.411810357316247888e+01 13.049019780144016 0.010969857978923836
4.480394183194785995e+01 14.481182276745331 0.010969857978923836
4.542466924152125785e+01 16.070528182616385 0.010969857978923836
4.597968800384521160e+01 17.834308769319094 0.010969857978923836
4.646874319983940893e+01 19.791668678535572 0.010969857978923836
4.689189626212957762e+01 21.96385372416547 0.010969857978923836
4.724949381730635167e+01 24.37444150122222 0.010969857978923836
4.754213220562660780e+01 27.04959730463137 0.010969857978923836
4.777061843386583462e+01 30.01835813575592 0.010969857978923836
4.793592865549064186e+01 33.31294787934677 0.010969857978923836
4.803916564383912657e+01 36.96912707195032 0.010969857978923836
4.808151690771574494e+01 41.0265810582719 0.010969857978923836
4.806421519441950352e+01 45.52935074866948 0.010969857978923836
4.798850311909482969e+01 50.526310653356795 0.010969857978923836
4.785560351162065018e+01 56.07169938205458 0.010969857978923836
4.766669687963258184e+01 62.22570836730231 0.010969857978923836
4.742290711044868345e+01 69.0551352016233 0.010969857978923836
4.712529624390093375e+01 76.63410868007462 0.010969857978923836
4.677486882412576819e+01 85.04489341802686 0.010969857978923836
4.637258599742031606e+01 94.37878277775391 0.010969857978923836
4.591938916326959230e+01 104.73708979594508 0.010969857978923836
4.541623257743923148e+01 116.23224686798542 0.010969857978923836
4.486412381593466137e+01 128.9890261253308 0.010969857978923836
4.426417043101895388e+01 143.14589375234786 0.010969857978923836
4.361763041522861784e+01 158.85651294280527 0.010969857978923836
4.292596326492354564e+01 176.2914118095948 0.010969857978923836
4.219087757823321283e+01 195.63983435170647 0.010969857978923836
4.141437039054359559e+01 217.11179456945052 0.010969857978923836
4.059875312375989154e+01 240.9403560239527 0.010969857978923836
3.974665945214419338e+01 267.38416158399497 0.010969857978923836
3.886103188855379642e+01 296.73024081888724 0.010969857978923836
3.794508653609022986e+01 329.2971255097155 0.010969857978923836
3.700274811281977350e+01 365.43830709572546 0.010969857978923836
3.608329583912006910e+01 405.54607358408276 0.010969857978923836
3.513735757530226778e+01 450.05576757004974 0.010969857978923836
3.416678083668215038e+01 499.450511585514 0.010969857978923836
3.317582438863198746e+01 554.2664520663108 0.010969857978923836
3.216886794151892559e+01 615.0985788580505 0.010969857978923836
3.115034728885486714e+01 682.6071834272393 0.010969857978923836
3.012470122167059472e+01 757.525025877192 0.010969857978923836
2.909634310213789732e+01 840.6652885618333 0.010969857978923836
2.806966699443605862e+01 932.9304026284696 0.010969857978923836
2.704909141028989339e+01 1035.3218432956637 0.010969857978923836
2.603913479272485887e+01 1148.9510001873086 0.010969857978923836
2.553417984609529867e+01 1275.051240713013 0.010969857978923836
2.517153624036171067e+01 1414.991297434576 0.010969857978923836
2.485629617334594954e+01 1570.2901247293776 0.010969857978923836
2.458614665819097667e+01 1742.6333860096508 0.010969857978923836
2.435883772464503849e+01 1933.891750455232 0.010969857978923836
2.424222884595141991e+01 2146.141197858406 0.010969857978923836
2.434596395012948378e+01 2381.6855519761607 0.010969857978923836
2.449269678121045501e+01 2643.0814869741084 0.010969857978923836
2.467748887549269554e+01 2933.1662783900483 0.010969857978923836
2.489530299838318328e+01 3255.0885998350564 0.010969857978923836
2.514121978289519888e+01 3612.3426997094302 0.010969857978923836
2.541074360461256632e+01 4008.8063288984645 0.010969857978923836
2.569985906115542207e+01 4448.782831127585 0.010969857978923836
2.600530031924793661e+01 4937.047852839004 0.010969857978923836
2.632483204729341963e+01 5478.901179593945 0.010969857978923836
2.665730955361545540e+01 6080.224261649427 0.010969857978923836
2.700272296340514444e+01 6747.5440531107 0.010969857978923836
2.736252282519113521e+01 7488.10385759003 0.010969857978923836
2.773836792103598370e+01 8309.941949353404 0.010969857978923836
2.813297101399163935e+01 9221.97882333434 0.010969857978923836
2.854944629521172672e+01 10234.114021054527 0.010969857978923836
2.899112787307233674e+01 11357.333583431051 0.010969857978923836
2.946070161833214129e+01 12603.829296797274 0.010969857978923836
2.996046958540089022e+01 13987.131026472387 0.010969857978923836
3.049202876926194250e+01 15522.25357427048 0.010969857978923836
3.105607722407774318e+01 17225.859653987874 0.010969857978923836
3.165202895805618510e+01 19116.440753857038 0.010969857978923836
3.227853072582307448e+01 21214.51784910632 0.010969857978923836
3.293333776401981794e+01 23542.864143224204 0.010969857978923836
3.361341507670918105e+01 26126.752255633317 0.010969857978923836
3.431505697896723461e+01 28994.22853882881 0.010969857978923836
3.503426689559801588e+01 32176.417502507353 0.010969857978923836
3.576615396636479005e+01 35707.859649004626 0.010969857978923836
3.650574038247251707e+01 39626.88638701478 0.010969857978923836
3.724792102926348036e+01 43976.036093027215 0.010969857978923836
3.798960125544196131e+01 48802.515836544335 0.010969857978923836
3.879977396103448939e+01 54158.71378079476 0.010969857978923836
3.958450228664320036e+01 60102.76782070388 0.010969857978923836
4.034000837101657311e+01 66699.19663030129 0.010969857978923836
4.106295840317037005e+01 74019.59996915652 0.010969857978923836
4.175045208869883595e+01 82143.43584919439 0.010969857978923836
4.240000096320105882e+01 91158.88299750836 0.010969857978923836
4.300949658671962794e+01 101163.7979766207 0.010969857978923836
4.357716971390283334e+01 112266.77735108159 0.010969857978923836
4.410154340782101201e+01 124588.33642950082 0.010969857978923836
4.458138054462576605e+01 138262.2173764659 0.010969857978923836
4.501562918087557108e+01 153436.84089300132 0.010969857978923836
4.540336745362927218e+01 170276.91722258978 0.010969857978923836
4.574374935636061679e+01 188965.23396912115 0.010969857978923836
4.605016743865390794e+01 209704.64013232305 0.010969857978923836
4.632071559214777068e+01 232720.2478960412 0.010969857978923836
4.654472629128395056e+01 258261.87606826748 0.010969857978923836
4.672103223166551800e+01 286606.7616948256 0.010969857978923836
4.685609748350031367e+01 318062.5692794119 0.010969857978923836
4.694991233614271664e+01 352970.73027306574 0.010969857978923836
4.699464298921409267e+01 391710.1490809261 0.010969857978923836
4.698843104684922167e+01 434701.3158125035 0.010969857978923836
4.692928725470053308e+01 482410.8704165374 0.010969857978923836
4.681513171078357516e+01 535356.6677410719 0.010969857978923836
4.664383611770195159e+01 594113.3984965039 0.010969857978923836
4.641326665649962990e+01 659318.8271333541 0.010969857978923836
4.612133170018626771e+01 731680.7143427207 0.010969857978923836
4.576603274462848248e+01 811984.4993184009 0.010969857978923836
4.534552361647872232e+01 901101.8251665037 0.010969857978923836
4.485817408910599369e+01 1000000.0 0.010969857978923836
1.403283115234317258e-01 0.001 0.012173827277396614
1.441466541094856280e-01 0.0011097524964120721 0.012173827277396614
1.480235209493399873e-01 0.0012315506032928262 0.012173827277396614
1.519877925840453503e-01 0.001366716356462006 0.012173827277396614
1.560800275846896401e-01 0.0015167168884709225 0.012173827277396614
1.603458602040442604e-01 0.0016831803533309566 0.012173827277396614
1.648102447273024906e-01 0.0018679135990207828 0.012173827277396614
1.695172197032497330e-01 0.002072921779595372 0.012173827277396614
1.745254154905391264e-01 0.002300430119772917 0.012173827277396614
1.799067420486245572e-01 0.0025529080682395165 0.012173827277396614
1.856969592054056040e-01 0.002833096101839324 0.012173827277396614
1.919619429713525227e-01 0.0031440354715915 0.012173827277396614
1.987746746355641414e-01 0.0034891012134067737 0.012173827277396614
2.062159477317998535e-01 0.003872038781812557 0.012173827277396614
2.143754711882551733e-01 0.004297004704320844 0.012173827277396614
2.233528674660571756e-01 0.004768611697714469 0.012173827277396614
2.332588918274201284e-01 0.005291978735958442 0.012173827277396614
2.442167891935697055e-01 0.005872786613189483 0.012173827277396614
2.563637094509835235e-01 0.00651733960488242 0.012173827277396614
2.698523018116871230e-01 0.007232633896483534 0.012173827277396614
2.848524206610122955e-01 0.008026433522257174 0.012173827277396614
3.015529702569478832e-01 0.00890735463861044 0.012173827277396614
3.201638655889201823e-01 0.009884959046625586 0.012173827277396614
3.409181475676706929e-01 0.010969857978923836 0.012173827277396614
3.640742275506625436e-01 0.012173827277396614 0.012173827277396614
3.899182463213720640e-01 0.013509935211980273 0.012173827277396614
4.187665962851231938e-01 0.014992684327860457 0.012173827277396614
4.509685763984679907e-01 0.01663816886076129 0.012173827277396614
4.869092186981145987e-01 0.018464249428955443 0.012173827277396614
5.270122658785642011e-01 0.020490746898158472 0.012173827277396614
5.717433264289064621e-01 0.022739657523579287 0.012173827277396614
6.216132408615593352e-01 0.02523539170434766 0.012173827277396614
6.771816595447610609e-01 0.02800503894183631 0.012173827277396614
7.390607947948849565e-01 0.03107866187782014 0.012173827277396614
8.079194523273612871e-01 0.03448962260405758 0.012173827277396614
8.844872086927517696e-01 0.038274944785163134 0.012173827277396614
9.695588463483489905e-01 0.04247571552536898 0.012173827277396614
1.063998879915079021e+00 0.047137531341167244 0.012173827277396614
1.168746170996298517e+00 0.05231099308056263 0.012173827277396614
1.284818582807306431e+00 0.05805225516094899 0.012173827277396614
1.413317455918941423e+00 0.06442363508721373 0.012173827277396614
1.555431822404939268e+00 0.07149428986597581 0.012173827277396614
1.712442164934665945e+00 0.07934096665797492 0.012173827277396614
1.885723427502944416e+00 0.08804883581643465 0.012173827277396614
2.076747066398578756e+00 0.09771241535346502 0.012173827277396614
2.287081753346496882e+00 0.1084365968689611 0.012173827277396614
2.518392389520310193e+00 0.12033778407775893 0.012173827277396614
2.772436972355523110e+00 0.13354515629298988 0.012173827277396614
3.051060813768657010e+00 0.14820207057988585 0.012173827277396614
3.356187655109891477e+00 0.16446761779946645 0.012173827277396614
3.689806988666058718e+00 0.18251834943190443 0.012173827277396614
4.053957095005745082e+00 0.20255019392306664 0.012173827277396614
4.450703192271401321e+00 0.22478058335487253 0.012173827277396614
4.882110056315258184e+00 0.24945081352303167 0.012173827277396614
5.350208742263148132e+00 0.27682866303920667 0.012173827277396614
5.856956888228196156e+00 0.3072112998861759 0.012173827277396614
6.404192510917270376e+00 0.34092850697468147 0.012173827277396614
6.993581261858594189e+00 0.3783462617131929 0.012173827277396614
7.626557441506617963e+00 0.419870708444391 0.012173827277396614
8.304259597491101985e+00 0.4659525668664682 0.012173827277396614
9.027461712681763117e+00 0.517092024289676 0.012173827277396614
9.796501735362085128e+00 0.5738441648302398 0.012173827277396614
1.061120956729140197e+01 0.6368249944718586 0.012173827277396614
1.147083718766868721e+01 0.7067181273927491 0.012173827277396614
1.237399411584629050e+01 0.7842822061337682 0.012173827277396614
1.331859171069163494e+01 0.8703591361485166 0.012173827277396614
1.430180016556366951e+01 0.9658832241158708 0.012173827277396614
1.532002198325154829e+01 1.0718913192051276 0.012173827277396614
1.636888565739270263e+01 1.1895340673703196 0.012173827277396614
1.744326270895436082e+01 1.3200884008314182 0.012173827277396614
1.858559413280660877e+01 1.4649713983072863 0.012173827277396614
1.981037616753085473e+01 1.625755666443795 0.012173827277396614
2.106577489003341341e+01 1.8041864093920719 0.012173827277396614
2.234684422887634625e+01 2.0022003718155843 0.012173827277396614
2.364823720242449312e+01 2.2219468609395236 0.012173827277396614
2.496428194589697114e+01 2.4658110758226037 0.012173827277396614
2.628906472841340403e+01 2.736439997074672 0.012173827277396614
2.761651690980797369e+01 3.0367711180354604 0.012173827277396614
2.894050263693512903e+01 3.370064329271928 0.012173827277396614
3.025490433545403590e+01 3.739937302478798 0.012173827277396614
3.155370313634843527e+01 4.150404757850477 0.012173827277396614
3.283105203503853886e+01 4.605922041145108 0.012173827277396614
3.408134005520002319e+01 5.1114334834401705 0.012173827277396614
3.529924635582931103e+01 5.672426068491977 0.012173827277396614
3.647978390845321428e+01 6.294988990221888 0.012173827277396614
3.761833300530113178e+01 6.985879746785249 0.012173827277396614
3.871066535133212483e+01 7.752597488629465 0.012173827277396614
3.975295992517079924e+01 8.60346441668451 0.012173827277396614
4.074181194113283766e+01 9.547716114208066 0.012173827277396614
4.167423626794627722e+01 10.59560179277617 0.012173827277396614
4.254766646199081492e+01 11.758495540521581 0.012173827277396614
4.335995025542295167e+01 13.049019780144016 0.012173827277396614
4.410934194711830969e+01 14.481182276745331 0.012173827277396614
4.479449175480647227e+01 16.070528182616385 0.012173827277396614
4.541443186124275400e+01 17.834308769319094 0.012173827277396614
4.596855870519979703e+01 19.791668678535572 0.012173827277396614
4.645661105082329101e+01 21.96385372416547 0.012173827277396614
4.687864349503261963e+01 24.37444150122222 0.012173827277396614
4.723499538031001066e+01 27.04959730463137 0.012173827277396614
4.752625543378218254e+01 30.01835813575592 0.012173827277396614
4.775322288787186409e+01 33.31294787934677 0.012173827277396614
4.791686622770178872e+01 36.96912707195032 0.012173827277396614
4.801828102785956531e+01 41.0265810582719 0.012173827277396614
4.805864857465638806e+01 45.52935074866948 0.012173827277396614
4.803919705693385112e+01 50.526310653356795 0.012173827277396614
4.796116710701376462e+01 56.07169938205458 0.012173827277396614
4.782578334653699415e+01 62.22570836730231 0.012173827277396614
4.763423338108861316e+01 69.0551352016233 0.012173827277396614
4.738765543597990160e+01 76.63410868007462 0.012173827277396614
4.708713550586944052e+01 85.04489341802686 0.012173827277396614
4.673371454696881244e+01 94.37878277775391 0.012173827277396614
4.632840584523437144e+01 104.73708979594508 0.012173827277396614
4.587222224401747184e+01 116.23224686798542 0.012173827277396614
4.536621236997185491e+01 128.9890261253308 0.012173827277396614
4.481150433082424200e+01 143.14589375234786 0.012173827277396614
4.420935453788028013e+01 158.85651294280527 0.012173827277396614
4.356119837527756289e+01 176.2914118095948 0.012173827277396614
4.286869844653642048e+01 195.63983435170647 0.012173827277396614
4.213378527375620308e+01 217.11179456945052 0.012173827277396614
4.135868494682558349e+01 240.9403560239527 0.012173827277396614
4.054592863280483783e+01 267.38416158399497 0.012173827277396614
3.969834048632023382e+01 296.73024081888724 0.012173827277396614
3.881900337843458715e+01 329.2971255097155 0.012173827277396614
3.791181580035069487e+01 365.43830709572546 0.012173827277396614
3.702989568187155101e+01 405.54607358408276 0.012173827277396614
3.611954756661951649e+01 450.05576757004974 0.012173827277396614
3.518163036123990395e+01 499.450511585514 0.012173827277396614
3.422026995485293099e+01 554.2664520663108 0.012173827277396614
3.323974352459269710e+01 615.0985788580505 0.012173827277396614
3.224441885187891188e+01 682.6071834272393 0.012173827277396614
3.123870375038256952e+01 757.525025877192 0.012173827277396614
3.022701823398405097e+01 840.6652885618333 0.012173827277396614
2.921379943250284228e+01 932.9304026284696 0.012173827277396614
2.820354291847421990e+01 1035.3218432956637 0.012173827277396614
2.720087561121869513e+01 1148.9510001873086 0.012173827277396614
2.655304735561491469e+01 1275.051240713013 0.012173827277396614
2.618426110152300623e+01 1414.991297434576 0.012173827277396614
2.586250346531901201e+01 1570.2901247293776 0.012173827277396614
2.558558849334203700e+01 1742.6333860096508 0.012173827277396614
2.535134717223922962e+01 1933.891750455232 0.012173827277396614
2.515775470697152016e+01 2146.141197858406 0.012173827277396614
2.503325841688581477e+01 2381.6855519761607 0.012173827277396614
2.516936428490776123e+01 2643.0814869741084 0.012173827277396614
2.534533299123939543e+01 2933.1662783900483 0.012173827277396614
2.555618174264032305e+01 3255.0885998350564 0.012173827277396614
2.579706241809480360e+01 3612.3426997094302 0.012173827277396614
2.606338621711116232e+01 4008.8063288984645 0.012173827277396614
2.635100190699152378e+01 4448.782831127585 0.012173827277396614
2.665660428082863476e+01 4937.047852839004 0.012173827277396614
2.697784313127574407e+01 5478.901179593945 0.012173827277396614
2.731345625123026366e+01 6080.224261649427 0.012173827277396614
2.766333652679878696e+01 6747.5440531107 0.012173827277396614
2.802886501954457898e+01 7488.10385759003 0.012173827277396614
2.841158717601762973e+01 8309.941949353404 0.012173827277396614
2.881414456615384978e+01 9221.97882333434 0.012173827277396614
2.923963563764007745e+01 10234.114021054527 0.012173827277396614
2.969119479292254127e+01 11357.333583431051 0.012173827277396614
3.017140068524452445e+01 12603.829296797274 0.012173827277396614
3.068235033403775702e+01 13987.131026472387 0.012173827277396614
3.122540749564561580e+01 15522.25357427048 0.012173827277396614
3.180086640723676439e+01 17225.859653987874 0.012173827277396614
3.240773165568690217e+01 19116.440753857038 0.012173827277396614
3.304417658697673232e+01 21214.51784910632 0.012173827277396614
3.370745013153148051e+01 23542.864143224204 0.012173827277396614
3.439400369259470835e+01 26126.752255633317 0.012173827277396614
3.509964924671394471e+01 28994.22853882881 0.012173827277396614
3.581997001662163171e+01 32176.417502507353 0.012173827277396614
3.654962475439480585e+01 35707.859649004626 0.012173827277396614
3.728337624195134481e+01 39626.88638701478 0.012173827277396614
3.801865239945893649e+01 43976.036093027215 0.012173827277396614
3.882237296778458102e+01 48802.515836544335 0.012173827277396614
3.960192061324156754e+01 54158.71378079476 0.012173827277396614
4.035328093950572992e+01 60102.76782070388 0.012173827277396614
4.107293219375412718e+01 66699.19663030129 0.012173827277396614
4.175781505651575998e+01 74019.59996915652 0.012173827277396614
4.240530804596982506e+01 82143.43584919439 0.012173827277396614
4.301319232329929321e+01 91158.88299750836 0.012173827277396614
4.357960822165886583e+01 101163.7979766207 0.012173827277396614
4.410300485309028318e+01 112266.77735108159 0.012173827277396614
4.458208524809781181e+01 124588.33642950082 0.012173827277396614
4.501574942657759948e+01 138262.2173764659 0.012173827277396614
4.540303677273337257e+01 153436.84089300132 0.012173827277396614
4.574307081188940316e+01 170276.91722258978 0.012173827277396614
4.603500670790499782e+01 188965.23396912115 0.012173827277396614
4.629268467653130159e+01 209704.64013232305 0.012173827277396614
4.651581962680185001e+01 232720.2478960412 0.012173827277396614
4.669173111360553463e+01 258261.87606826748 0.012173827277396614
4.681909072709276387e+01 286606.7616948256 0.012173827277396614
4.690382427469432969e+01 318062.5692794119 0.012173827277396614
4.694775541938435737e+01 352970.73027306574 0.012173827277396614
4.694142499282495606e+01 391710.1490809261 0.012173827277396614
4.688277634163960528e+01 434701.3158125035 0.012173827277396614
4.676964050202867185e+01 482410.8704165374 0.012173827277396614
4.659978973090296961e+01 535356.6677410719 0.012173827277396614
4.637099064990297848e+01 594113.3984965039 0.012173827277396614
4.608105713365912948e+01 659318.8271333541 0.012173827277396614
4.572790954433673960e+01 731680.7143427207 0.012173827277396614
4.530963104823241849e+01 811984.4993184009 0.012173827277396614
4.482453507149843830e+01 901101.8251665037 0.012173827277396614
4.427123339496415610e+01 1000000.0 0.012173827277396614
1.209455685997949392e-01 0.001 0.013509935211980273
1.243339073230858710e-01 0.0011097524964120721 0.013509935211980273
1.277721196111060442e-01 0.0012315506032928262 0.013509935211980273
1.312850335054151496e-01 0.001366716356462006 0.013509935211980273
1.349007874839638632e-01 0.0015167168884709225 0.013509935211980273
1.386505917845353986e-01 0.0016831803533309566 0.013509935211980273
1.425691455450764644e-01 0.0018679135990207828 0.013509935211980273
1.466948633449360606e-01 0.002072921779595372 0.013509935211980273
1.510702408704452382e-01 0.002300430119772917 0.013509935211980273
1.557422007063336000e-01 0.0025529080682395165 0.013509935211980273
1.607909831299556280e-01 0.002833096101839324 0.013509935211980273
1.662636531295487441e-01 0.0031440354715915 0.013509935211980273
1.722130906757800839e-01 0.0034891012134067737 0.013509935211980273
1.787606065642700359e-01 0.003872038781812557 0.013509935211980273
1.859406873080663436e-01 0.004297004704320844 0.013509935211980273
1.938422332977496054e-01 0.004768611697714469 0.013509935211980273
2.025642386621167856e-01 0.005291978735958442 0.013509935211980273
2.122170442007047797e-01 0.005872786613189483 0.013509935211980273
2.229236633087046671e-01 0.00651733960488242 0.013509935211980273
2.348212519625465788e-01 0.007232633896483534 0.013509935211980273
2.480626909114856393e-01 0.008026433522257174 0.013509935211980273
2.628182929196887230e-01 0.00890735463861044 0.013509935211980273
2.792776600805587650e-01 0.009884959046625586 0.013509935211980273
2.976516283018415532e-01 0.010969857978923836 0.013509935211980273
3.181743502802047985e-01 0.012173827277396614 0.013509935211980273
3.411055313311744941e-01 0.013509935211980273 0.013509935211980273
3.667327501573132142e-01 0.014992684327860457 0.013509935211980273
3.953739380434961315e-01 0.01663816886076129 0.013509935211980273
4.273800115604767247e-01 0.018464249428955443 0.013509935211980273
4.631376166466913413e-01 0.020490746898158472 0.013509935211980273
5.030721021589412700e-01 0.022739657523579287 0.013509935211980273
5.476506074649127864e-01 0.02523539170434766 0.013509935211980273
5.973854119483827940e-01 0.02800503894183631 0.013509935211980273
6.528374622447490339e-01 0.03107866187782014 0.013509935211980273
7.146201341589804024e-01 0.03448962260405758 0.013509935211980273
7.834032309632227298e-01 0.038274944785163134 0.013509935211980273
8.599171878607514419e-01 0.04247571552536898 0.013509935211980273
9.449574897784370764e-01 0.047137531341167244 0.013509935211980273
1.039389232151656683e+00 0.05231099308056263 0.013509935211980273
1.144151777442766971e+00 0.05805225516094899 0.013509935211980273
1.260263399313238608e+00 0.06442363508721373 0.013509935211980273
1.388825831248086562e+00 0.07149428986597581 0.013509935211980273
1.531028496915944670e+00 0.07934096665797492 0.013509935211980273
1.688152266729811002e+00 0.08804883581643465 0.013509935211980273
1.861572548332697918e+00 0.09771241535346502 0.013509935211980273
2.052761311059723148e+00 0.1084365968689611 0.013509935211980273
2.263287812768346896e+00 0.12033778407775893 0.013509935211980273
2.494817637848581793e+00 0.13354515629298988 0.013509935211980273
2.749109522677569473e+00 0.14820207057988585 0.013509935211980273
3.028009605026026563e+00 0.16446761779946645 0.013509935211980273
3.333442474542463341e+00 0.18251834943190443 0.013509935211980273
3.667398499430898795e+00 0.20255019392306664 0.013509935211980273
4.031916839559093191e+00 0.22478058335487253 0.013509935211980273
4.429063498860688064e+00 0.24945081352303167 0.013509935211980273
4.860903972858393374e+00 0.27682866303920667 0.013509935211980273
5.329469845779230219e+00 0.3072112998861759 0.013509935211980273
5.836719083810491426e+00 0.34092850697468147 0.013509935211980273
6.384489750224821236e+00 0.3783462617131929 0.013509935211980273
6.974447194489777679e+00 0.419870708444391 0.013509935211980273
7.608025021935800325e+00 0.4659525668664682 0.013509935211980273
8.286360612115540647e+00 0.517092024289676 0.013509935211980273
9.010226260385794106e+00 0.5738441648302398 0.013509935211980273
9.779957691330087854e+00 0.6368249944718586 0.013509935211980273
1.059538196944043698e+01 0.7067181273927491 0.013509935211980273
1.145574766048265580e+01 0.7842822061337682 0.013509935211980273
1.235966027708987802e+01 0.8703591361485166 0.013509935211980273
1.330502662901701605e+01 0.9658832241158708 0.013509935211980273
1.428901185483144154e+01 1.0718913192051276 0.013509935211980273
1.530801299724530828e+01 1.1895340673703196 0.013509935211980273
1.635765278550879742e+01 1.3200884008314182 0.013509935211980273
1.743279680842595525e+01 1.4649713983072863 0.013509935211980273
1.857475402539044396e+01 1.625755666443795 0.013509935211980273
1.980013968052816509e+01 1.8041864093920719 0.013509935211980273
2.105611570873185912e+01 2.0022003718155843 0.013509935211980273
2.233773082108727337e+01 2.2219468609395236 0.013509935211980273
2.363963305912069401e+01 2.4658110758226037 0.013509935211980273
2.495614587216678615e+01 2.736439997074672 0.013509935211980273
2.628135117573516055e+01 3.0367711180354604 0.013509935211980273
2.760917631282813645e+01 3.370064329271928 0.013509935211980273
2.893348176490530577e+01 3.739937302478798 0.013509935211980273
3.024814659126440830e+01 4.150404757850477 0.013509935211980273
3.154714882126960163e+01 4.605922041145108 0.013509935211980273
3.282463856136121194e+01 5.1114334834401705 0.013509935211980273
3.407500207534462078e+01 5.672426068491977 0.013509935211980273
3.529291581852002935e+01 6.294988990221888 0.013509935211980273
3.647339003162483095e+01 6.985879746785249 0.013509935211980273
3.761180215537698501e+01 7.752597488629465 0.013509935211980273
3.870392085056109721e+01 8.60346441668451 0.013509935211980273
3.974592177318501030e+01 9.547716114208066 0.013509935211980273
4.073439646691579696e+01 10.59560179277617 0.013509935211980273
4.166635571691700335e+01 11.758495540521581 0.013509935211980273
4.253922852273694133e+01 13.049019780144016 0.013509935211980273
4.335085754345219300e+01 14.481182276745331 0.013509935211980273
4.409949144787982789e+01 16.070528182616385 0.013509935211980273
4.478377424790595995e+01 17.834308769319094 0.013509935211980273
4.540273133475123046e+01 19.791668678535572 0.013509935211980273
4.595575178343865730e+01 21.96385372416547 0.013509935211980273
4.644256645815149653e+01 24.37444150122222 0.013509935211980273
4.686322160129673620e+01 27.04959730463137 0.013509935211980273
4.721804786566984546e+01 30.01835813575592 0.013509935211980273
4.750762514354158839e+01 33.31294787934677 0.013509935211980273
4.773274397190753859e+01 36.96912707195032 0.013509935211980273
4.789436466637881296e+01 41.0265810582719 0.013509935211980273
4.799357570951307395e+01 45.52935074866948 0.013509935211980273
4.803155311084960744e+01 50.526310653356795 0.013509935211980273
4.800952258171814435e+01 56.07169938205458 0.013509935211980273
4.792872636738392345e+01 62.22570836730231 0.013509935211980273
4.779039644028642186e+01 69.0551352016233 0.013509935211980273
4.759573557612915806e+01 76.63410868007462 0.013509935211980273
4.734590754130994128e+01 85.04489341802686 0.013509935211980273
4.704203728227250991e+01 94.37878277775391 0.013509935211980273
4.668522160407944455e+01 104.73708979594508 0.013509935211980273
4.627655033466947287e+01 116.23224686798542 0.013509935211980273
4.581713736278175730e+01 128.9890261253308 0.013509935211980273
4.530816021150116057e+01 143.14589375234786 0.013509935211980273
4.475090588569936045e+01 158.85651294280527 0.013509935211980273
4.414681968773441412e+01 176.2914118095948 0.013509935211980273
4.349755258676985648e+01 195.63983435170647 0.013509935211980273
4.280500177354851843e+01 217.11179456945052 0.013509935211980273
4.207133857585366599e+01 240.9403560239527 0.013509935211980273
4.129901835192731596e+01 267.38416158399497 0.013509935211980273
4.049076871048210791e+01 296.73024081888724 0.013509935211980273
3.964955550634593351e+01 329.2971255097155 0.013509935211980273
3.877928112386911152e+01 365.43830709572546 0.013509935211980273
3.793724244379380650e+01 405.54607358408276 0.013509935211980273
3.706507036564713076e+01 450.05576757004974 0.013509935211980273
3.616255934372048841e+01 499.450511585514 0.013509935211980273
3.523369203659444082e+01 554.2664520663108 0.013509935211980273
3.428263154126195644e+01 615.0985788580505 0.013509935211980273
3.331366547092223840e+01 682.6071834272393 0.013509935211980273
3.233115828889324916e+01 757.525025877192 0.013509935211980273
3.133952419518343291e+01 840.6652885618333 0.013509935211980273
3.034323063650662533e+01 932.9304026284696 0.013509935211980273
2.934683669464665101e+01 1035.3218432956637 0.013509935211980273
2.835506261817281271e+01 1148.9510001873086 0.013509935211980273
2.758478156050771091e+01 1275.051240713013 0.013509935211980273
2.721036772959715222e+01 1414.991297434576 0.013509935211980273
2.688227431218139429e+01 1570.2901247293776 0.013509935211980273
2.659849385204360317e+01 1742.6333860096508 0.013509935211980273
2.635699266697560006e+01 1933.891750455232 0.013509935211980273
2.615589345028393353e+01 2146.141197858406 0.013509935211980273
2.599368414368445457e+01 2381.6855519761607 0.013509935211980273
2.588592721667411922e+01 2643.0814869741084 0.013509935211980273
2.605101267546062260e+01 2933.1662783900483 0.013509935211980273
2.625265860217879776e+01 3255.0885998350564 0.013509935211980273
2.648611736755666968e+01 3612.3426997094302 0.013509935211980273
2.674674021506961452e+01 4008.8063288984645 0.013509935211980273
2.703047618635010707e+01 4448.782831127585 0.013509935211980273
2.733400057155322926e+01 4937.047852839004 0.013509935211980273
2.765491213170413332e+01 5478.901179593945 0.013509935211980273
2.799187507716711565e+01 6080.224261649427 0.013509935211980273
2.834471352646895781e+01 6747.5440531107 0.013509935211980273
2.871472917134924430e+01 7488.10385759003 0.013509935211980273
2.910333063511972185e+01 8309.941949353404 0.013509935211980273
2.951304206067785074e+01 9221.97882333434 0.013509935211980273
2.994688979080516944e+01 10234.114021054527 0.013509935211980273
3.040771612509962907e+01 11357.333583431051 0.013509935211980273
3.089790998993435878e+01 12603.829296797274 0.013509935211980273
3.141927267762194731e+01 13987.131026472387 0.013509935211980273
3.197285371849509161e+01 15522.25357427048 0.013509935211980273
3.255845814060386090e+01 17225.859653987874 0.013509935211980273
3.317462313187986211e+01 19116.440753857038 0.013509935211980273
3.381900910250904246e+01 21214.51784910632 0.013509935211980273
3.448834347294229019e+01 23542.864143224204 0.013509935211980273
3.517857430941089092e+01 26126.752255633317 0.013509935211980273
3.588509877725242347e+01 28994.22853882881 0.013509935211980273
3.660304045742596202e+01 32176.417502507353 0.013509935211980273
3.732677692584705653e+01 35707.859649004626 0.013509935211980273
3.805466625928718116e+01 39626.88638701478 0.013509935211980273
3.885040515225092861e+01 43976.036093027215 0.013509935211980273
3.962368237058748122e+01 48802.515836544335 0.013509935211980273
4.037001451140359620e+01 54158.71378079476 0.013509935211980273
4.108565875858769800e+01 60102.76782070388 0.013509935211980273
4.176736705493824786e+01 66699.19663030129 0.013509935211980273
4.241235883344061364e+01 74019.59996915652 0.013509935211980273
4.301828271754744293e+01 82143.43584919439 0.013509935211980273
4.358316969898317694e+01 91158.88299750836 0.013509935211980273
4.410537941552113494e+01 101163.7979766207 0.013509935211980273
4.458354231037948523e+01 112266.77735108159 0.013509935211980273
4.501649984692851092e+01 124588.33642950082 0.013509935211980273
4.540324455975324014e+01 138262.2173764659 0.013509935211980273
4.574286247358336510e+01 153436.84089300132 0.013509935211980273
4.603447904257340895e+01 170276.91722258978 0.013509935211980273
4.627721091766159844e+01 188965.23396912115 0.013509935211980273
4.648513837535479354e+01 209704.64013232305 0.013509935211980273
4.666010532770501129e+01 232720.2478960412 0.013509935211980273
4.678704327536780028e+01 258261.87606826748 0.013509935211980273
4.686444456307558681e+01 286606.7616948256 0.013509935211980273
4.689733603374187965e+01 318062.5692794119 0.013509935211980273
4.689010270097149657e+01 352970.73027306574 0.013509935211980273
4.683129515993528003e+01 391710.1490809261 0.013509935211980273
4.671867317028848987e+01 434701.3158125035 0.013509935211980273
4.654991400555881143e+01 482410.8704165374 0.013509935211980273
4.632267678930723775e+01 535356.6677410719 0.013509935211980273
4.603466768965565592e+01 594113.3984965039 0.013509935211980273
4.568370383918919231e+01 659318.8271333541 0.013509935211980273
4.526777905235799437e+01 731680.7143427207 0.013509935211980273
4.478513010844835662e+01 811984.4993184009 0.013509935211980273
4.423430518828785551e+01 901101.8251665037 0.013509935211980273
4.361423828396569036e+01 1000000.0 0.013509935211980273
1.040818278603352492e-01 0.001 0.014992684327860457
1.070860984736774768e-01 0.0011097524964120721 0.014992684327860457
1.101323862542790688e-01 0.0012315506032928262 0.014992684327860457
1.132422388794819684e-01 0.001366716356462006 0.014992684327860457
1.164398894121101147e-01 0.0015167168884709225 0.014992684327860457
1.197525311254066527e-01 0.0016831803533309566 0.014992684327860457
1.232104308815059612e-01 0.0018679135990207828 0.014992684327860457
1.268472514312374566e-01 0.002072921779595372 0.014992684327860457
1.307002865753114362e-01 0.002300430119772917 0.014992684327860457
1.348108922977681035e-01 0.0025529080682395165 0.014992684327860457
1.392248672542976129e-01 0.002833096101839324 0.014992684327860457
1.439930362022929511e-01 0.0031440354715915 0.014992684327860457
1.491718061978603294e-01 0.0034891012134067737 0.014992684327860457
1.548239130476658787e-01 0.003872038781812557 0.014992684327860457
1.610672931624963500e-01 0.004297004704320844 0.014992684327860457
1.679470616648572334e-01 0.004768611697714469 0.014992684327860457
1.755967638815547627e-01 0.005291978735958442 0.014992684327860457
1.840779733331639745e-01 0.005872786613189483 0.014992684327860457
1.934906022256175639e-01 0.00651733960488242 0.014992684327860457
2.039576224145875083e-01 0.007232633896483534 0.014992684327860457
2.156163769291852272e-01 0.008026433522257174 0.014992684327860457
2.286201342124845604e-01 0.00890735463861044 0.014992684327860457
2.431398380457591157e-01 0.009884959046625586 0.014992684327860457
2.593659285726501174e-01 0.010969857978923836 0.014992684327860457
2.775102885926182816e-01 0.012173827277396614 0.014992684327860457
2.978082907158301484e-01 0.013509935211980273 0.014992684327860457
3.205210224808296426e-01 0.014992684327860457 0.014992684327860457
3.459375495539303569e-01 0.01663816886076129 0.014992684327860457
3.743773792515331933e-01 0.018464249428955443 0.014992684327860457
4.061930266351068131e-01 0.020490746898158472 0.014992684327860457
4.417727382981677109e-01 0.022739657523579287 0.014992684327860457
4.815433937183503099e-01 0.02523539170434766 0.014992684327860457
5.259735899851070151e-01 0.02800503894183631 0.014992684327860457
5.755769272162103434e-01 0.03107866187782014 0.014992684327860457
6.309155376329008691e-01 0.03448962260405758 0.014992684327860457
6.926038165286910742e-01 0.038274944785163134 0.014992684327860457
7.613124156170635315e-01 0.04247571552536898 0.014992684327860457
8.377724805326948188e-01 0.047137531341167244 0.014992684327860457
9.227800488976370952e-01 0.05231099308056263 0.014992684327860457
1.017200655454146396e+00 0.05805225516094899 0.014992684327860457
1.121974015934351643e+00 0.06442363508721373 0.014992684327860457
1.238118689888563662e+00 0.07149428986597581 0.014992684327860457
1.366736673632867882e+00 0.07934096665797492 0.014992684327860457
1.509017640365288626e+00 0.08804883581643465 0.014992684327860457
1.666242763789255177e+00 0.09771241535346502 0.014992684327860457
1.839787783498078255e+00 0.1084365968689611 0.014992684327860457
2.031125071742990063e+00 0.12033778407775893 0.014992684327860457
2.241824380200414968e+00 0.13354515629298988 0.014992684327860457
2.473551844759860785e+00 0.14820207057988585 0.014992684327860457
2.728066846168182735e+00 0.16446761779946645 0.014992684327860457
3.007216231987133170e+00 0.18251834943190443 0.014992684327860457
3.312925336776888940e+00 0.20255019392306664 0.014992684327860457
3.647185308030652884e+00 0.22478058335487253 0.014992684327860457
4.012036068386819032e+00 0.24945081352303167 0.014992684327860457
4.409544344112688030e+00 0.27682866303920667 0.014992684327860457
4.841776241539148096e+00 0.3072112998861759 0.014992684327860457
5.310763830777201377e+00 0.34092850697468147 0.014992684327860457
5.818465375705633491e+00 0.3783462617131929 0.014992684327860457
6.366718962243818503e+00 0.419870708444391 0.014992684327860457
6.957189679797185278e+00 0.4659525668664682 0.014992684327860457
7.591310490677463996e+00 0.517092024289676 0.014992684327860457
8.270217717312972283e+00 0.5738441648302398 0.014992684327860457
8.994682145515458416e+00 0.6368249944718586 0.014992684327860457
9.765037469926518554e+00 0.7067181273927491 0.014992684327860457
1.058110821291307246e+01 0.7842822061337682 0.014992684327860457
1.144213984866589229e+01 0.8703591361485166 0.014992684327860457
1.234673428182760446e+01 0.9658832241158708 0.014992684327860457
1.329279420998333272e+01 1.0718913192051276 0.014992684327860457
1.427748021173750104e+01 1.1895340673703196 0.014992684327860457
1.529718441577426447e+01 1.3200884008314182 0.014992684327860457
1.634752434718067349e+01 1.4649713983072863 0.014992684327860457
1.742336024526279559e+01 1.625755666443795 0.014992684327860457
1.856484033618840002e+01 1.8041864093920719 0.014992684327860457
1.979075110613875665e+01 2.0022003718155843 0.014992684327860457
2.104722569897691287e+01 2.2219468609395236 0.014992684327860457
2.232930771477366250e+01 2.4658110758226037 0.014992684327860457
2.363164024490611226e+01 2.736439997074672 0.014992684327860457
2.494854199608501233e+01 3.0367711180354604 0.014992684327860457
2.627409037404787640e+01 3.370064329271928 0.014992684327860457
2.760220844290128639e+01 3.739937302478798 0.014992684327860457
2.892675263590979640e+01 4.150404757850477 0.014992684327860457
3.024159815422212461e+01 4.605922041145108 0.014992684327860457
3.154071932606405326e+01 5.1114334834401705 0.014992684327860457
3.281826263818246758e+01 5.672426068491977 0.014992684327860457
3.406861075694116892e+01 6.294988990221888 0.014992684327860457
3.528643647913263948e+01 6.985879746785249 0.014992684327860457
3.646674624596065684e+01 7.752597488629465 0.014992684327860457
3.760491348713780013e+01 8.60346441668451 0.014992684327860457
3.869670254771048690e+01 9.547716114208066 0.014992684327860457
3.973828440183455513e+01 10.59560179277617 0.014992684327860457
4.072624547044244281e+01 11.758495540521581 0.014992684327860457
4.165759092109910000e+01 13.049019780144016 0.014992684327860457
4.252974359278680083e+01 14.481182276745331 0.014992684327860457
4.334053940013724571e+01 16.070528182616385 0.014992684327860457
4.408821966479405319e+01 17.834308769319094 0.014992684327860457
4.477142044326927817e+01 19.791668678535572 0.014992684327860457
4.538915857196626291e+01 21.96385372416547 0.014992684327860457
4.594081402559322669e+01 24.37444150122222 0.014992684327860457
4.642610810347606076e+01 27.04959730463137 0.014992684327860457
4.684507715432841479e+01 30.01835813575592 0.014992684327860457
4.719804181806607346e+01 33.31294787934677 0.014992684327860457
4.748557215981227841e+01 36.96912707195032 0.014992684327860457
4.770844949745927011e+01 41.0265810582719 0.014992684327860457
4.786762613555715973e+01 45.52935074866948 0.014992684327860457
4.796418454805338172e+01 50.526310653356795 0.014992684327860457
4.799929780399334334e+01 56.07169938205458 0.014992684327860457
4.797419313611702307e+01 62.22570836730231 0.014992684327860457
4.789012055114861965e+01 69.0551352016233 0.014992684327860457
4.774832826327771329e+01 76.63410868007462 0.014992684327860457
4.755004650797837229e+01 85.04489341802686 0.014992684327860457
4.729648098239574949e+01 94.37878277775391 0.014992684327860457
4.698881675318403950e+01 104.73708979594508 0.014992684327860457
4.662823295068879048e+01 116.23224686798542 0.014992684327860457
4.621592792828729301e+01 128.9890261253308 0.014992684327860457
4.575315375001272145e+01 143.14589375234786 0.014992684327860457
4.524125786586032660e+01 158.85651294280527 0.014992684327860457
4.468172868561885736e+01 176.2914118095948 0.014992684327860457
4.407624053769187356e+01 195.63983435170647 0.014992684327860457
4.342669246547261253e+01 217.11179456945052 0.014992684327860457
4.273523479017561755e+01 240.9403560239527 0.014992684327860457
4.200427785385426205e+01 267.38416158399497 0.014992684327860457
4.123647919837651443e+01 296.73024081888724 0.014992684327860457
4.043470875377347085e+01 329.2971255097155 0.014992684327860457
3.960291105381666199e+01 365.43830709572546 0.014992684327860457
3.880290700038802498e+01 405.54607358408276 0.014992684327860457
3.797131818001641790e+01 450.05576757004974 0.014992684327860457
3.710678554198235446e+01 499.450511585514 0.014992684327860457
3.621313916854008852e+01 554.2664520663108 0.014992684327860457
3.529441691627089739e+01 615.0985788580505 0.014992684327860457
3.435481407562133427e+01 682.6071834272393 0.014992684327860457
3.339863931965705746e+01 757.525025877192 0.014992684327860457
3.243028878403153925e+01 840.6652885618333 0.014992684327860457
3.145424829056440430e+01 932.9304026284696 0.014992684327860457
3.047512852398283201e+01 1035.3218432956637 0.014992684327860457
2.949773047894286293e+01 1148.9510001873086 0.014992684327860457
2.862531623284442972e+01 1275.051240713013 0.014992684327860457
2.824601251752212150e+01 1414.991297434576 0.014992684327860457
2.791198838235164104e+01 1570.2901247293776 0.014992684327860457
2.762146641670991798e+01 1742.6333860096508 0.014992684327860457
2.737260326394674692e+01 1933.891750455232 0.014992684327860457
2.716372509313558226e+01 2146.141197858406 0.014992684327860457
2.699353886691083915e+01 2381.6855519761607 0.014992684327860457
2.686129783236454571e+01 2643.0814869741084 0.014992684327860457
2.679315457589005689e+01 2933.1662783900483 0.014992684327860457
2.698366146246051400e+01 3255.0885998350564 0.014992684327860457
2.720747378139170536e+01 3612.3426997094302 0.014992684327860457
2.746019662780165760e+01 4008.8063288984645 0.014992684327860457
2.773788533713665672e+01 4448.782831127585 0.014992684327860457
2.803727160514579708e+01 4937.047852839004 0.014992684327860457
2.835596293785425104e+01 5478.901179593945 0.014992684327860457
2.869258971510676659e+01 6080.224261649427 0.014992684327860457
2.904693318244209621e+01 6747.5440531107 0.014992684327860457
2.942019929532631295e+01 7488.10385759003 0.014992684327860457
2.981363134867572029e+01 8309.941949353404 0.014992684327860457
3.022958835766706898e+01 9221.97882333434 0.014992684327860457
3.067096547007849239e+01 10234.114021054527 0.014992684327860457
3.114022021237400040e+01 11357.333583431051 0.014992684327860457
3.163947167975354446e+01 12603.829296797274 0.014992684327860457
3.217014074864742668e+01 13987.131026472387 0.014992684327860457
3.273289230369964997e+01 15522.25357427048 0.014992684327860457
3.332696948257339642e+01 17225.859653987874 0.014992684327860457
3.395040131762613100e+01 19116.440753857038 0.014992684327860457
3.460031504018191839e+01 21214.51784910632 0.014992684327860457
3.527292142130748687e+01 23542.864143224204 0.014992684327860457
3.596369478703785916e+01 26126.752255633317 0.014992684327860457
3.666767062088332807e+01 28994.22853882881 0.014992684327860457
3.737958133304163511e+01 32176.417502507353 0.014992684327860457
3.809881709906193237e+01 35707.859649004626 0.014992684327860457
3.888511146527603302e+01 39626.88638701478 0.014992684327860457
3.965064965431556487e+01 43976.036093027215 0.014992684327860457
4.039089306323443651e+01 48802.515836544335 0.014992684327860457
4.110167468944869285e+01 54158.71378079476 0.014992684327860457
4.177952426077897030e+01 60102.76782070388 0.014992684327860457
4.242147229410726084e+01 66699.19663030129 0.014992684327860457
4.302500894724868630e+01 74019.59996915652 0.014992684327860457
4.358803370658842624e+01 82143.43584919439 0.014992684327860457
4.410879819101901234e+01 91158.88299750836 0.014992684327860457
4.458584500395469519e+01 101163.7979766207 0.014992684327860457
4.501794447234205165e+01 112266.77735108159 0.014992684327860457
4.540403211654717097e+01 124588.33642950082 0.014992684327860457
4.574314840491402379e+01 138262.2173764659 0.014992684327860457
4.603438272058583181e+01 153436.84089300132 0.014992684327860457
4.627682293441528572e+01 170276.91722258978 0.014992684327860457
4.646951231113558833e+01 188965.23396912115 0.014992684327860457
4.662650021630970798e+01 209704.64013232305 0.014992684327860457
4.675241381387313311e+01 232720.2478960412 0.014992684327860457
4.682935877295729910e+01 258261.87606826748 0.014992684327860457
4.685563819777450334e+01 286606.7616948256 0.014992684327860457
4.683494837232034058e+01 318062.5692794119 0.014992684327860457
4.677511750608723418e+01 352970.73027306574 0.014992684327860457
4.666228389889240447e+01 391710.1490809261 0.014992684327860457
4.649405027048887717e+01 434701.3158125035 0.014992684327860457
4.626797405537700314e+01 482410.8704165374 0.014992684327860457
4.598164635520242172e+01 535356.6677410719 0.014992684327860457
4.563276750952483951e+01 594113.3984965039 0.014992684327860457
4.521921962752498558e+01 659318.8271333541 0.014992684327860457
4.473914007968655682e+01 731680.7143427207 0.014992684327860457
4.419099312520580725e+01 811984.4993184009 0.014992684327860457
4.357364380228077039e+01 901101.8251665037 0.014992684327860457
4.288642814442368945e+01 1000000.0 0.014992684327860457
8.945553470510553273e-02 0.001 0.01663816886076129
9.211744404846802792e-02 0.0011097524964120721 0.01663816886076129
9.481458072076799637e-02 0.0012315506032928262 0.01663816886076129
9.756530801462870439e-02 0.001366716356462006 0.01663816886076129
1.003904962270507628e-01 0.0015167168884709225 0.01663816886076129
1.033137583265617693e-01 0.0016831803533309566 0.01663816886076129
1.063613386950258005e-01 0.0018679135990207828 0.01663816886076129
1.095626954170574041e-01 0.002072921779595372 0.01663816886076129
1.129504276069217689e-01 0.002300430119772917 0.01663816886076129
1.165608322341436243e-01 0.0025529080682395165 0.01663816886076129
1.204342086941675161e-01 0.002833096101839324 0.01663816886076129
1.246153425245459800e-01 0.0031440354715915 0.01663816886076129
1.291540596144317987e-01 0.0034891012134067737 0.01663816886076129
1.341058796942085352e-01 0.003872038781812557 0.01663816886076129
1.395326850366525318e-01 0.004297004704320844 0.01663816886076129
1.455035860967890671e-01 0.004768611697714469 0.01663816886076129
1.520958536357585877e-01 0.005291978735958442 0.01663816886076129
1.594567521245282560e-01 0.005872786613189483 0.01663816886076129
1.676559415346309256e-01 0.00651733960488242 0.01663816886076129
1.768397819210240085e-01 0.007232633896483534 0.01663816886076129
1.870775518079217936e-01 0.008026433522257174 0.01663816886076129
1.985069257900256012e-01 0.00890735463861044 0.01663816886076129
2.112817261976356609e-01 0.009884959046625586 0.01663816886076129
2.255736558400865677e-01 0.010969857978923836 0.01663816886076129
2.415741054232302398e-01 0.012173827277396614 0.01663816886076129
2.594960946927581391e-01 0.013509935211980273 0.01663816886076129
2.795763105031167095e-01 0.014992684327860457 0.01663816886076129
3.020772610060963315e-01 0.01663816886076129 0.01663816886076129
3.272895367877109996e-01 0.018464249428955443 0.01663816886076129
3.555342185089006013e-01 0.020490746898158472 0.01663816886076129
3.871653953540080684e-01 0.022739657523579287 0.01663816886076129
4.225728639603019143e-01 0.02523539170434766 0.01663816886076129
4.621849635487603192e-01 0.02800503894183631 0.01663816886076129
5.064716464258451900e-01 0.03107866187782014 0.01663816886076129
5.559477258076541695e-01 0.03448962260405758 0.01663816886076129
6.111763846028087643e-01 0.038274944785163134 0.01663816886076129
6.727729023112287710e-01 0.04247571552536898 0.01663816886076129
7.414086589514061743e-01 0.047137531341167244 0.01663816886076129
8.178153507488902241e-01 0.05231099308056263 0.01663816886076129
9.027894502852483738e-01 0.05805225516094899 0.01663816886076129
9.971967973666534535e-01 0.06442363508721373 0.01663816886076129
1.101977328511832166e+00 0.07149428986597581 0.01663816886076129
1.218149786785783562e+00 0.07934096665797492 0.01663816886076129
1.346816309078794571e+00 0.08804883581643465 0.01663816886076129
1.489166735186666424e+00 0.09771241535346502 0.01663816886076129
1.646482431840471383e+00 0.1084365968689611 0.01663816886076129
1.820139372586454085e+00 0.12033778407775893 0.01663816886076129
2.011610255386995672e+00 0.13354515629298988 0.01663816886076129
2.222465213155964570e+00 0.14820207057988585 0.01663816886076129
2.454370859751040079e+00 0.16446761779946645 0.01663816886076129
2.709087122698844219e+00 0.18251834943190443 0.01663816886076129
2.988461453479101859e+00 0.20255019392306664 0.01663816886076129
3.294419857249452299e+00 0.22478058335487253 0.01663816886076129
3.628954157901472577e+00 0.24945081352303167 0.01663816886076129
3.994104949434671425e+00 0.27682866303920667 0.01663816886076129
4.391939605452103379e+00 0.3072112998861759 0.01663816886076129
4.824524785199603372e+00 0.34092850697468147 0.01663816886076129
5.293892985891120340e+00 0.3783462617131929 0.01663816886076129
5.802002720517872802e+00 0.419870708444391 0.01663816886076129
6.350692115723809650e+00 0.4659525668664682 0.01663816886076129
6.941625998445804413e+00 0.517092024289676 0.01663816886076129
7.576236770899446249e+00 0.5738441648302398 0.01663816886076129
8.255659790843946411e+00 0.6368249944718586 0.01663816886076129
8.980664476048126232e+00 0.7067181273927491 0.01663816886076129
9.751582696428600983e+00 0.7842822061337682 0.01663816886076129
1.056823667166754888e+01 0.8703591361485166 0.01663816886076129
1.142986910117080335e+01 0.9658832241158708 0.01663816886076129
1.233507862046933745e+01 1.0718913192051276 0.01663816886076129
1.328176422182359495e+01 1.1895340673703196 0.01663816886076129
1.426708238051500466e+01 1.3200884008314182 0.01663816886076129
1.528742077740521843e+01 1.4649713983072863 0.01663816886076129
1.633839226225643770e+01 1.625755666443795 0.01663816886076129
1.741485224217665007e+01 1.8041864093920719 0.01663816886076129
1.855572998476482383e+01 2.0022003718155843 0.01663816886076129
1.978209060671755992e+01 2.2219468609395236 0.01663816886076129
2.103898765967184303e+01 2.4658110758226037 0.01663816886076129
2.232145963714590309e+01 2.736439997074672 0.01663816886076129
2.362414460302320407e+01 3.0367711180354604 0.01663816886076129
2.494135635073126878e+01 3.370064329271928 0.01663816886076129
2.626716749513113669e+01 3.739937302478798 0.01663816886076129
2.759549643749802428e+01 4.150404757850477 0.01663816886076129
2.892019505810024071e+01 4.605922041145108 0.01663816886076129
3.023513408015576331e+01 5.1114334834401705 0.01663816886076129
3.153428336986372926e+01 5.672426068491977 0.01663816886076129
3.281178492134578306e+01 6.294988990221888 0.01663816886076129
3.406201679698871487e+01 6.985879746785249 0.01663816886076129
3.527964701450012797e+01 7.752597488629465 0.01663816886076129
3.645967697366402405e+01 8.60346441668451 0.01663816886076129
3.759747472548126268e+01 9.547716114208066 0.01663816886076129
3.868879883426275512e+01 10.59560179277617 0.01663816886076129
3.972981401409232660e+01 11.758495540521581 0.01663816886076129
4.071709989630596027e+01 13.049019780144016 0.01663816886076129
4.164765427536912767e+01 14.481182276745331 0.01663816886076129
4.251889199494117122e+01 16.070528182616385 0.01663816886076129
4.332864034088414229e+01 17.834308769319094 0.01663816886076129
4.407513135951862893e+01 19.791668678535572 0.01663816886076129
4.475699121387471280e+01 21.96385372416547 0.01663816886076129
4.537322628215705578e+01 24.37444150122222 0.01663816886076129
4.592320561195839446e+01 27.04959730463137 0.01663816886076129
4.640663926148643270e+01 30.01835813575592 0.01663816886076129
4.682355225502088558e+01 33.31294787934677 0.01663816886076129
4.717425415833324820e+01 36.96912707195032 0.01663816886076129
4.745930468214956477e+01 41.0265810582719 0.01663816886076129
4.767947615739891631e+01 45.52935074866948 0.01663816886076129
4.783571413464529343e+01 50.526310653356795 0.01663816886076129
4.792909772628109977e+01 56.07169938205458 0.01663816886076129
4.796080153607443464e+01 62.22570836730231 0.01663816886076129
4.793206115359199515e+01 69.0551352016233 0.01663816886076129
4.784414417137013231e+01 76.63410868007462 0.01663816886076129
4.769832856277241717e+01 85.04489341802686 0.01663816886076129
4.749588997406538482e+01 94.37878277775391 0.01663816886076129
4.723809911865178890e+01 104.73708979594508 0.01663816886076129
4.692622992666672133e+01 116.23224686798542 0.01663816886076129
4.656157841693389798e+01 128.9890261253308 0.01663816886076129
4.614549138084059621e+01 143.14589375234786 0.01663816886076129
4.567940288715706032e+01 158.85651294280527 0.01663816886076129
4.516487535793359598e+01 176.2914118095948 0.01663816886076129
4.460364064807082940e+01 195.63983435170647 0.01663816886076129
4.399763545013875898e+01 217.11179456945052 0.01663816886076129
4.334902478709512508e+01 240.9403560239527 0.01663816886076129
4.266020788398460439e+01 267.38416158399497 0.01663816886076129
4.193380269402570804e+01 296.73024081888724 0.01663816886076129
4.117260888727169288e+01 329.2971255097155 0.01663816886076129
4.038066008317137801e+01 365.43830709572546 0.01663816886076129
3.962479179953256647e+01 405.54607358408276 0.01663816886076129
3.883586478915793805e+01 450.05576757004974 0.01663816886076129
3.801170466387058156e+01 499.450511585514 0.01663816886076129
3.715583314304140572e+01 554.2664520663108 0.01663816886076129
3.627215256970221446e+01 615.0985788580505 0.01663816886076129
3.536475398208743570e+01 682.6071834272393 0.01663816886076129
3.443787762601367319e+01 757.525025877192 0.01663816886076129
3.349588901956653331e+01 840.6652885618333 0.01663816886076129
3.254328039677177742e+01 932.9304026284696 0.01663816886076129
3.158470273148484253e+01 1035.3218432956637 0.01663816886076129
3.062502664068087554e+01 1148.9510001873086 0.01663816886076129
2.967039622801376098e+01 1275.051240713013 0.01663816886076129
2.928707860865986490e+01 1414.991297434576 0.01663816886076129
2.894776227322348916e+01 1570.2901247293776 0.01663816886076129
2.865086094876424738e+01 1742.6333860096508 0.01663816886076129
2.839477539245681470e+01 1933.891750455232 0.01663816886076129
2.817808968036981199e+01 2146.141197858406 0.01663816886076129
2.799978112703783495e+01 2381.6855519761607 0.01663816886076129
2.785940144034728050e+01 2643.0814869741084 0.01663816886076129
2.775724021027575006e+01 2933.1662783900483 0.01663816886076129
2.774730321791416543e+01 3255.0885998350564 0.01663816886076129
2.795963526024464230e+01 3612.3426997094302 0.01663816886076129
2.820254448466766561e+01 4008.8063288984645 0.01663816886076129
2.847227206739415450e+01 4448.782831127585 0.01663816886076129
2.876567498200003570e+01 4937.047852839004 0.01663816886076129
2.908042281208448898e+01 5478.901179593945 0.01663816886076129
2.941514613217920271e+01 6080.224261649427 0.01663816886076129
2.976974717817573080e+01 6747.5440531107 0.01663816886076129
3.014503650773935917e+01 7488.10385759003 0.01663816886076129
3.054217237202244917e+01 8309.941949353404 0.01663816886076129
3.096329496487765098e+01 9221.97882333434 0.01663816886076129
3.141110726403032771e+01 10234.114021054527 0.01663816886076129
3.188770462341537026e+01 11357.333583431051 0.01663816886076129
3.239478238666249865e+01 12603.829296797274 0.01663816886076129
3.293330623323722506e+01 13987.131026472387 0.01663816886076129
3.350350010857447813e+01 15522.25357427048 0.01663816886076129
3.410398809360989247e+01 17225.859653987874 0.01663816886076129
3.473226940044089872e+01 19116.440753857038 0.01663816886076129
3.538493754578998818e+01 21214.51784910632 0.01663816886076129
3.605771058893824232e+01 23542.864143224204 0.01663816886076129
3.674563551341658041e+01 26126.752255633317 0.01663816886076129
3.744345377830116206e+01 28994.22853882881 0.01663816886076129
3.815266450881168225e+01 32176.417502507353 0.01663816886076129
3.892771778713918707e+01 35707.859649004626 0.01663816886076129
3.968394944704758132e+01 39626.88638701478 0.01663816886076129
4.041673890822878690e+01 43976.036093027215 0.01663816886076129
4.112162978841018912e+01 48802.515836544335 0.01663816886076129
4.179479426206567183e+01 54158.71378079476 0.01663816886076129
4.243304028596433852e+01 60102.76782070388 0.01663816886076129
4.303366972703283011e+01 66699.19663030129 0.01663816886076129
4.359442478688109901e+01 74019.59996915652 0.01663816886076129
4.411342724042255981e+01 82143.43584919439 0.01663816886076129
4.458911349008985070e+01 91158.88299750836 0.01663816886076129
4.502016783811718881e+01 101163.7979766207 0.01663816886076129
4.540545656114219497e+01 112266.77735108159 0.01663816886076129
4.574396476548232471e+01 124588.33642950082 0.01663816886076129
4.603473779233842578e+01 138262.2173764659 0.01663816886076129
4.627682870172234431e+01 153436.84089300132 0.01663816886076129
4.646925330344730298e+01 170276.91722258978 0.01663816886076129
4.661095326729662958e+01 188965.23396912115 0.01663816886076129
4.671559667583940012e+01 209704.64013232305 0.01663816886076129
4.679142527427892162e+01 232720.2478960412 0.01663816886076129
4.681720543472935248e+01 258261.87606826748 0.01663816886076129
4.679105040456144593e+01 286606.7616948256 0.01663816886076129
4.671481249219926468e+01 318062.5692794119 0.01663816886076129
4.660081662216286702e+01 352970.73027306574 0.01663816886076129
4.643230448932107635e+01 391710.1490809261 0.01663816886076129
4.620675633322011322e+01 434701.3158125035 0.01663816886076129
4.592165544278054767e+01 482410.8704165374 0.01663816886076129
4.557457851455153275e+01 535356.6677410719 0.01663816886076129
4.516328120582808481e+01 594113.3984965039 0.01663816886076129
4.468578057339792764e+01 659318.8271333541 0.01663816886076129
4.414043298978917562e+01 731680.7143427207 0.01663816886076129
4.352601007526756405e+01 811984.4993184009 0.01663816886076129
4.284177085305946520e+01 901101.8251665037 0.01663816886076129
4.208753180868509958e+01 1000000.0 0.01663816886076129
7.680940022218657459e-02 0.001 0.018464249428955443
7.916696260914747596e-02 0.0011097524964120721 0.018464249428955443
8.155375827246094667e-02 0.0012315506032928262 0.018464249428955443
8.398538804115404655e-02 0.001366716356462006 0.018464249428955443
8.647974533077511239e-02 0.0015167168884709225 0.018464249428955443
8.905714489286788160e-02 0.0016831803533309566 0.018464249428955443
9.174038889573468691e-02 0.0018679135990207828 0.018464249428955443
9.455496862352386067e-02 0.002072921779595372 0.018464249428955443
9.752943326027475879e-02 0.002300430119772917 0.018464249428955443
1.006954950166028678e-01 0.0025529080682395165 0.018464249428955443
1.040884753786817385e-01 0.002833096101839324 0.018464249428955443
1.077477537007890535e-01 0.0031440354715915 0.018464249428955443
1.117172154778219018e-01 0.0034891012134067737 0.018464249428955443
1.160458015005206706e-01 0.003872038781812557 0.018464249428955443
1.207882524150644676e-01 0.004297004704320844 0.018464249428955443
1.260057493696586373e-01 0.004768611697714469 0.018464249428955443
1.317668446178048569e-01 0.005291978735958442 0.018464249428955443
1.381483257149236088e-01 0.005872786613189483 0.018464249428955443
1.452362908362832827e-01 0.00651733960488242 0.018464249428955443
1.531586249701686608e-01 0.007232633896483534 0.018464249428955443
1.620463901368382198e-01 0.008026433522257174 0.018464249428955443
1.720636363441364891e-01 0.00890735463861044 0.018464249428955443
1.832724920733012908e-01 0.009884959046625586 0.018464249428955443
1.958266822877611224e-01 0.010969857978923836 0.018464249428955443
2.098987718369869082e-01 0.012173827277396614 0.018464249428955443
2.256811952464018445e-01 0.013509935211980273 0.018464249428955443
2.433881921450191110e-01 0.014992684327860457 0.018464249428955443
2.632577989401097551e-01 0.01663816886076129 0.018464249428955443
2.855539835416249228e-01 0.018464249428955443 0.018464249428955443
3.105688606394504392e-01 0.020490746898158472 0.018464249428955443
3.386250713134865142e-01 0.022739657523579287 0.018464249428955443
3.700782271264669854e-01 0.02523539170434766 0.018464249428955443
4.053196075137261434e-01 0.02800503894183631 0.018464249428955443
4.447789290345185997e-01 0.03107866187782014 0.018464249428955443
4.889273920407548601e-01 0.03448962260405758 0.018464249428955443
5.382809130184789126e-01 0.038274944785163134 0.018464249428955443
5.934035955778135252e-01 0.04247571552536898 0.018464249428955443
6.549114878649741067e-01 0.047137531341167244 0.018464249428955443
7.234765482181310103e-01 0.05231099308056263 0.018464249428955443
7.998309182814035134e-01 0.05805225516094899 0.018464249428955443
8.847713653055002681e-01 0.06442363508721373 0.018464249428955443
9.791639378119663117e-01 0.07149428986597581 0.018464249428955443
1.083948689058476633e+00 0.07934096665797492 0.018464249428955443
1.200144440895699605e+00 0.08804883581643465 0.018464249428955443
1.328853384805307902e+00 0.09771241535346502 0.018464249428955443
1.471265442840963944e+00 0.1084365968689611 0.018464249428955443
1.628662083815501704e+00 0.12033778407775893 0.018464249428955443
1.802419459744084573e+00 0.13354515629298988 0.018464249428955443
1.994010495719414910e+00 0.14820207057988585 0.018464249428955443
2.205005647067225905e+00 0.16446761779946645 0.018464249428955443
2.437071909824476634e+00 0.18251834943190443 0.018464249428955443
2.691969686904915005e+00 0.20255019392306664 0.018464249428955443
2.971546957629360275e+00 0.22478058335487253 0.018464249428955443
3.277730300671226615e+00 0.24945081352303167 0.018464249428955443
3.612512151889170298e+00 0.27682866303920667 0.018464249428955443
3.977933700535650541e+00 0.3072112998861759 0.018464249428955443
4.376062884562953670e+00 0.34092850697468147 0.018464249428955443
4.808966857577265941e+00 0.3783462617131929 0.018464249428955443
5.278678505538904275e+00 0.419870708444391 0.018464249428955443
5.787156558451308719e+00 0.4659525668664682 0.018464249428955443
6.336239177514325860e+00 0.517092024289676 0.018464249428955443
6.927590955488523328e+00 0.5738441648302398 0.018464249428955443
7.562643770624354111e+00 0.6368249944718586 0.018464249428955443
8.242532128371113487e+00 0.7067181273927491 0.018464249428955443
8.968024207257066394e+00 0.7842822061337682 0.018464249428955443
9.739450219400067610e+00 0.8703591361485166 0.018464249428955443
1.055663032123008804e+01 0.9658832241158708 0.018464249428955443
1.141880469459007763e+01 1.0718913192051276 0.018464249428955443
1.232456903824913397e+01 1.1895340673703196 0.018464249428955443
1.327181900012756266e+01 1.3200884008314182 0.018464249428955443
1.425770735223335350e+01 1.4649713983072863 0.018464249428955443
1.527861777622878137e+01 1.625755666443795 0.018464249428955443
1.633015889683495914e+01 1.8041864093920719 0.018464249428955443
1.740718177678380840e+01 2.0022003718155843 0.018464249428955443
1.854730459597909231e+01 2.2219468609395236 0.018464249428955443
1.977404175829977362e+01 2.4658110758226037 0.018464249428955443
2.103128642267933301e+01 2.736439997074672 0.018464249428955443
2.231407187327366159e+01 3.0367711180354604 0.018464249428955443
2.361703094998923902e+01 3.370064329271928 0.018464249428955443
2.493447223193626883e+01 3.739937302478798 0.018464249428955443
2.626046313267817922e+01 4.150404757850477 0.018464249428955443
2.758891686636378893e+01 4.605922041145108 0.018464249428955443
2.891368010021160728e+01 5.1114334834401705 0.018464249428955443
3.022861828707510412e+01 5.672426068491977 0.018464249428955443
3.152769591561353479e+01 6.294988990221888 0.018464249428955443
3.280504942337825725e+01 6.985879746785249 0.018464249428955443
3.405505107729688774e+01 7.752597488629465 0.018464249428955443
3.527236277722237645e+01 8.60346441668451 0.018464249428955443
3.645197942229881249e+01 9.547716114208066 0.018464249428955443
3.758926209508925353e+01 10.59560179277617 0.018464249428955443
3.867996186591388863e+01 11.758495540521581 0.018464249428955443
3.972023536982512582e+01 13.049019780144016 0.018464249428955443
4.070665352159074502e+01 14.481182276745331 0.018464249428955443
4.163620473462160021e+01 16.070528182616385 0.018464249428955443
4.250629378320358143e+01 17.834308769319094 0.018464249428955443
4.331473720023948459e+01 19.791668678535572 0.018464249428955443
4.405975563363879388e+01 21.96385372416547 0.018464249428955443
4.473996325807047469e+01 24.37444150122222 0.018464249428955443
4.535435399509120913e+01 27.04959730463137 0.018464249428955443
4.590228414190353590e+01 30.01835813575592 0.018464249428955443
4.638345097413963458e+01 33.31294787934677 0.018464249428955443
4.679786706851915312e+01 36.96912707195032 0.018464249428955443
4.714583040194705887e+01 41.0265810582719 0.018464249428955443
4.742789066093453698e+01 45.52935074866948 0.018464249428955443
4.764481266672481752e+01 50.526310653356795 0.018464249428955443
4.779753823594663231e+01 56.07169938205458 0.018464249428955443
4.788714815483115217e+01 62.22570836730231 0.018464249428955443
4.791482618799347648e+01 69.0551352016233 0.018464249428955443
4.788182717132374933e+01 76.63410868007462 0.018464249428955443
4.778945118747571286e+01 85.04489341802686 0.018464249428955443
4.763902565804561107e+01 94.37878277775391 0.018464249428955443
4.743189683643669241e+01 104.73708979594508 0.018464249428955443
4.716943166959454459e+01 116.23224686798542 0.018464249428955443
4.685303029148142429e+01 128.9890261253308 0.018464249428955443
4.648414847133169303e+01 143.14589375234786 0.018464249428955443
4.606432818102163651e+01 158.85651294280527 0.018464249428955443
4.559523310627681525e+01 176.2914118095948 0.018464249428955443
4.507868450421185003e+01 195.63983435170647 0.018464249428955443
4.451669164367589104e+01 217.11179456945052 0.018464249428955443
4.391147049202216834e+01 240.9403560239527 0.018464249428955443
4.326544490601737181e+01 267.38416158399497 0.018464249428955443
4.258122672113049845e+01 296.73024081888724 0.018464249428955443
4.186157490556759342e+01 329.2971255097155 0.018464249428955443
4.111066794323880913e+01 365.43830709572546 0.018464249428955443
4.040095182159751630e+01 405.54607358408276 0.018464249428955443
3.965670078119474340e+01 450.05576757004974 0.018464249428955443
3.887489383530279952e+01 499.450511585514 0.018464249428955443
3.805917355077843212e+01 554.2664520663108 0.018464249428955443
3.721306451807647164e+01 615.0985788580505 0.018464249428955443
3.634054231789033906e+01 682.6071834272393 0.018464249428955443
3.544576614846008766e+01 757.525025877192 0.018464249428955443
3.453305792792315998e+01 840.6652885618333 0.018464249428955443
3.360690381034160623e+01 932.9304026284696 0.018464249428955443
3.267198349991342354e+01 1035.3218432956637 0.018464249428955443
3.173323758174700870e+01 1148.9510001873086 0.018464249428955443
3.079611047550245218e+01 1275.051240713013 0.018464249428955443
3.032930745814774909e+01 1414.991297434576 0.018464249428955443
2.998551446007919807e+01 1570.2901247293776 0.018464249428955443
2.968283459335370367e+01 1742.6333860096508 0.018464249428955443
2.941991735738073643e+01 1933.891750455232 0.018464249428955443
2.919564878581573453e+01 2146.141197858406 0.018464249428955443
2.900934630696709249e+01 2381.6855519761607 0.018464249428955443
2.886095153862602203e+01 2643.0814869741084 0.018464249428955443
2.875085577202007059e+01 2933.1662783900483 0.018464249428955443
2.868021324426792518e+01 3255.0885998350564 0.018464249428955443
2.874047303610521809e+01 3612.3426997094302 0.018464249428955443
2.897197148707059000e+01 4008.8063288984645 0.018464249428955443
2.923210697271106540e+01 4448.782831127585 0.018464249428955443
2.951792113652898308e+01 4937.047852839004 0.018464249428955443
2.982719068482245817e+01 5478.901179593945 0.018464249428955443
3.015857359275360139e+01 6080.224261649427 0.018464249428955443
3.051213457025287212e+01 6747.5440531107 0.018464249428955443
3.088820409890298535e+01 7488.10385759003 0.018464249428955443
3.128788468906908449e+01 8309.941949353404 0.018464249428955443
3.171304838663550640e+01 9221.97882333434 0.018464249428955443
3.216601533797208390e+01 10234.114021054527 0.018464249428955443
3.264861501459584048e+01 11357.333583431051 0.018464249428955443
3.316198613475432921e+01 12603.829296797274 0.018464249428955443
3.370663625780013462e+01 13987.131026472387 0.018464249428955443
3.428213311017655940e+01 15522.25357427048 0.018464249428955443
3.488661768520668716e+01 17225.859653987874 0.018464249428955443
3.551699879496357681e+01 19116.440753857038 0.018464249428955443
3.616935453659618815e+01 21214.51784910632 0.018464249428955443
3.683895112004077532e+01 23542.864143224204 0.018464249428955443
3.752052274886589345e+01 26126.752255633317 0.018464249428955443
3.821801468305637428e+01 28994.22853882881 0.018464249428955443
3.897965465215516900e+01 32176.417502507353 0.018464249428955443
3.972491821406483581e+01 35707.859649004626 0.018464249428955443
4.044855846679102740e+01 39626.88638701478 0.018464249428955443
4.114630498712634932e+01 43976.036093027215 0.018464249428955443
4.181379159714241922e+01 48802.515836544335 0.018464249428955443
4.244754069580739042e+01 54158.71378079476 0.018464249428955443
4.304463212402725247e+01 60102.76782070388 0.018464249428955443
4.360262118670376452e+01 66699.19663030129 0.018464249428955443
4.411947427377575792e+01 74019.59996915652 0.018464249428955443
4.459350010871475689e+01 82143.43584919439 0.018464249428955443
4.502327907451936539e+01 91158.88299750836 0.018464249428955443
4.540759357610621549e+01 101163.7979766207 0.018464249428955443
4.574536153764459812e+01 112266.77735108159 0.018464249428955443
4.603557475984639069e+01 124588.33642950082 0.018464249428955443
4.627724397517530974e+01 138262.2173764659 0.018464249428955443
4.646935146534492844e+01 153436.84089300132 0.018464249428955443
4.661081273906670930e+01 170276.91722258978 0.018464249428955443
4.670044749469191459e+01 188965.23396912115 0.018464249428955443
4.675109454048132562e+01 209704.64013232305 0.018464249428955443
4.677565305973671883e+01 232720.2478960412 0.018464249428955443
4.674894635159905221e+01 258261.87606826748 0.018464249428955443
4.666890716129675809e+01 286606.7616948256 0.018464249428955443
4.653493781374340443e+01 318062.5692794119 0.018464249428955443
4.636510383754243492e+01 352970.73027306574 0.018464249428955443
4.613919475949920468e+01 391710.1490809261 0.018464249428955443
4.585461359504807177e+01 434701.3158125035 0.018464249428955443
4.550882329134145010e+01 482410.8704165374 0.018464249428955443
4.509944823353973220e+01 535356.6677410719 0.018464249428955443
4.462436921374196430e+01 594113.3984965039 0.018464249428955443
4.408181187485146779e+01 659318.8271333541 0.018464249428955443
4.347043003805895012e+01 731680.7143427207 0.018464249428955443
4.278938100320227989e+01 811984.4993184009 0.018464249428955443
4.203839647561629533e+01 901101.8251665037 0.018464249428955443
4.121784595804781759e+01 1000000.0 0.018464249428955443
6.590919023736542537e-02 0.001 0.020490746898158472
6.799687499618750630e-02 0.0011097524964120721 0.020490746898158472
7.010860721943194818e-02 0.0012315506032928262 0.020490746898158472
7.225745563257947313e-02 0.001366716356462006 0.020490746898158472
7.445879519322881612e-02 0.0015167168884709225 0.020490746898158472
7.672994584189252176e-02 0.0016831803533309566 0.020490746898158472
7.909057131557081788e-02 0.0018679135990207828 0.020490746898158472
8.156279902131352566e-02 0.002072921779595372 0.020490746898158472
8.417136402259890737e-02 0.002300430119772917 0.020490746898158472
8.694395566856437385e-02 0.0025529080682395165 0.020490746898158472
8.991145974358519255e-02 0.002833096101839324 0.020490746898158472
9.310832596556094243e-02 0.0031440354715915 0.020490746898158472
9.657310714639111282e-02 0.0034891012134067737 0.020490746898158472
1.003488599372419215e-01 0.003872038781812557 0.020490746898158472
1.044838066908301971e-01 0.004297004704320844 0.020490746898158472
1.090320021543743217e-01 0.004768611697714469 0.020490746898158472
1.140540768544137107e-01 0.005291978735958442 0.020490746898158472
1.196180868031270078e-01 0.005872786613189483 0.020490746898158472
1.258005196600706921e-01 0.00651733960488242 0.020490746898158472
1.326873010773957084e-01 0.007232633896483534 0.020490746898158472
1.403749649697373647e-01 0.008026433522257174 0.020490746898158472
1.489937097501928820e-01 0.00890735463861044 0.020490746898158472
1.587162473111752015e-01 0.009884959046625586 0.020490746898158472
1.697131296361662489e-01 0.010969857978923836 0.020490746898158472
1.820549192226746660e-01 0.012173827277396614 0.020490746898158472
1.959151231572437146e-01 0.013509935211980273 0.020490746898158472
2.114873000331020936e-01 0.014992684327860457 0.020490746898158472
2.289869371879133253e-01 0.01663816886076129 0.020490746898158472
2.486534611240485138e-01 0.018464249428955443 0.020490746898158472
2.707522962189618521e-01 0.020490746898158472 0.020490746898158472
2.955770763707212812e-01 0.022739657523579287 0.020490746898158472
3.234519420888247176e-01 0.02523539170434766 0.020490746898158472
3.547339952943981967e-01 0.02800503894183631 0.020490746898158472
3.898159048055500064e-01 0.03107866187782014 0.020490746898158472
4.291286735271930275e-01 0.03448962260405758 0.020490746898158472
4.731446447580567871e-01 0.038274944785163134 0.020490746898158472
5.223807161654728803e-01 0.04247571552536898 0.020490746898158472
5.774018058144717580e-01 0.047137531341167244 0.020490746898158472
6.388245935901796235e-01 0.05231099308056263 0.020490746898158472
7.073215184972747593e-01 0.05805225516094899 0.020490746898158472
7.836250405704978661e-01 0.06442363508721373 0.020490746898158472
8.685321315292282573e-01 0.07149428986597581 0.020490746898158472
9.629089389385249165e-01 0.07934096665797492 0.020490746898158472
1.067695549899532192e+00 0.08804883581643465 0.020490746898158472
1.183910777918666390e+00 0.09771241535346502 0.020490746898158472
1.312656814774430858e+00 0.1084365968689611 0.020490746898158472
1.455123573926777825e+00 0.12033778407775893 0.020490746898158472
1.612592580883144722e+00 0.13354515629298988 0.020490746898158472
1.786440086921185388e+00 0.14820207057988585 0.020490746898158472
1.978139187415224765e+00 0.16446761779946645 0.020490746898158472
2.189260592994515253e+00 0.18251834943190443 0.020490746898158472
2.421471627412068450e+00 0.20255019392306664 0.020490746898158472
2.676533085565580450e+00 0.22478058335487253 0.020490746898158472
2.956293405909097061e+00 0.24945081352303167 0.020490746898158472
3.262679687599263634e+00 0.27682866303920667 0.020490746898158472
3.597684881764264375e+00 0.3072112998861759 0.020490746898158472
3.963350722639352508e+00 0.34092850697468147 0.020490746898158472
4.361745644203302241e+00 0.3783462617131929 0.020490746898158472
4.794937249261531420e+00 0.419870708444391 0.020490746898158472
5.264958755065785923e+00 0.4659525668664682 0.020490746898158472
5.773769102926550545e+00 0.517092024289676 0.020490746898158472
6.323206465638326890e+00 0.5738441648302398 0.020490746898158472
6.914935232998834280e+00 0.6368249944718586 0.020490746898158472
7.550386810898184642e+00 0.7067181273927491 0.020490746898158472
8.230694929915065572e+00 0.7842822061337682 0.020490746898158472
8.956626643265472865e+00 0.8703591361485166 0.020490746898158472
9.728510686619543435e+00 0.9658832241158708 0.020490746898158472
1.054616534050215293e+01 1.0718913192051276 0.020490746898158472
1.140882852350776488e+01 1.1895340673703196 0.020490746898158472
1.231509328177529383e+01 1.3200884008314182 0.020490746898158472
1.326285225197110229e+01 1.4649713983072863 0.020490746898158472
1.424925487168176907e+01 1.625755666443795 0.020490746898158472
1.527068120998492162e+01 1.8041864093920719 0.020490746898158472
1.632273609320655794e+01 2.0022003718155843 0.020490746898158472
1.740026666574097902e+01 2.2219468609395236 0.020490746898158472
1.853944847420291708e+01 2.4658110758226037 0.020490746898158472
1.976648941255851000e+01 2.736439997074672 0.020490746898158472
2.102400660554057055e+01 3.0367711180354604 0.020490746898158472
2.230702788010701099e+01 3.370064329271928 0.020490746898158472
2.361018052377581000e+01 3.739937302478798 0.020490746898158472
2.492776745544437844e+01 4.150404757850477 0.020490746898158472
2.625385032677990438e+01 4.605922041145108 0.020490746898158472
2.758233646327007804e+01 5.1114334834401705 0.020490746898158472
2.890706648936384937e+01 5.672426068491977 0.020490746898158472
3.022189960941639342e+01 6.294988990221888 0.020490746898158472
3.152079380224010308e+01 6.985879746785249 0.020490746898158472
3.279787867369486776e+01 7.752597488629465 0.020490746898158472
3.404751926567641362e+01 8.60346441668451 0.020490746898158472
3.526436978548617418e+01 9.547716114208066 0.020490746898158472
3.644341690520863608e+01 10.59560179277617 0.020490746898158472
3.758001288200333789e+01 11.758495540521581 0.020490746898158472
3.866989930130746700e+01 13.049019780144016 0.020490746898158472
3.970922261221588911e+01 14.481182276745331 0.020490746898158472
4.069454281121456773e+01 16.070528182616385 0.020490746898158472
4.162283664274173844e+01 17.834308769319094 0.020490746898158472
4.249149648382363154e+01 19.791668678535572 0.020490746898158472
4.329832577755088607e+01 21.96385372416547 0.020490746898158472
4.404153147272628388e+01 24.37444150122222 0.020490746898158472
4.471971357509833922e+01 27.04959730463137 0.020490746898158472
4.533185157087513772e+01 30.01835813575592 0.020490746898158472
4.587728735017675064e+01 33.31294787934677 0.020490746898158472
4.635570422820477887e+01 36.96912707195032 0.020490746898158472
4.676710184780422708e+01 41.0265810582719 0.020490746898158472
4.711176705999510261e+01 45.52935074866948 0.020490746898158472
4.739024127544246312e+01 50.526310653356795 0.020490746898158472
4.760328526818761219e+01 56.07169938205458 0.020490746898158472
4.775184280838443129e+01 62.22570836730231 0.020490746898158472
4.783700489013335044e+01 69.0551352016233 0.020490746898158472
4.785997654197064577e+01 76.63410868007462 0.020490746898158472
4.782204830222180192e+01 85.04489341802686 0.020490746898158472
4.772457436271815823e+01 94.37878277775391 0.020490746898158472
4.756895910778132475e+01 104.73708979594508 0.020490746898158472
4.735665329767814313e+01 116.23224686798542 0.020490746898158472
4.708916042085765952e+01 128.9890261253308 0.020490746898158472
4.676805277977241104e+01 143.14589375234786 0.020490746898158472
4.639499563351807154e+01 158.85651294280527 0.020490746898158472
4.597177629939137233e+01 176.2914118095948 0.020490746898158472
4.550033362653061175e+01 195.63983435170647 0.020490746898158472
4.498278202373685986e+01 217.11179456945052 0.020490746898158472
4.442142366919001262e+01 240.9403560239527 0.020490746898158472
4.381874320405373169e+01 267.38416158399497 0.020490746898158472
4.317738153103684340e+01 296.73024081888724 0.020490746898158472
4.250011555286000231e+01 329.2971255097155 0.020490746898158472
4.179125442212600205e+01 365.43830709572546 0.020490746898158472
4.112925776043601900e+01 405.54607358408276 0.020490746898158472
4.043171526377939529e+01 450.05576757004974 0.020490746898158472
3.969445172071721117e+01 499.450511585514 0.020490746898158472
3.892080263456962541e+01 554.2664520663108 0.020490746898158472
3.811455666632742378e+01 615.0985788580505 0.020490746898158472
3.727940949354040612e+01 682.6071834272393 0.020490746898158472
3.641936591860476824e+01 757.525025877192 0.020490746898158472
3.553869106174161629e+01 840.6652885618333 0.020490746898158472
3.464185182271121732e+01 932.9304026284696 0.020490746898158472
3.373354433031048671e+01 1035.3218432956637 0.020490746898158472
3.281886454214735949e+01 1148.9510001873086 0.020490746898158472
3.190313124189799154e+01 1275.051240713013 0.020490746898158472
3.136817312934440594e+01 1414.991297434576 0.020490746898158472
3.102107288805187224e+01 1570.2901247293776 0.020490746898158472
3.071343054091281388e+01 1742.6333860096508 0.020490746898158472
3.044429551479505847e+01 1933.891750455232 0.020490746898158472
3.021296092032469716e+01 2146.141197858406 0.020490746898158472
3.001910229293677901e+01 2381.6855519761607 0.020490746898158472
2.986285434831403407e+01 2643.0814869741084 0.020490746898158472
2.974503653874583975e+01 2933.1662783900483 0.020490746898158472
2.966709941507755488e+01 3255.0885998350564 0.020490746898158472
2.963107400623352206e+01 3612.3426997094302 0.020490746898158472
2.976608357211002698e+01 4008.8063288984645 0.020490746898158472
3.001529538675018571e+01 4448.782831127585 0.020490746898158472
3.029216887176663064e+01 4937.047852839004 0.020490746898158472
3.059462337347678229e+01 5478.901179593945 0.020490746898158472
3.092146516921092925e+01 6080.224261649427 0.020490746898158472
3.127264571175454932e+01 6747.5440531107 0.020490746898158472
3.164826017712475803e+01 7488.10385759003 0.020490746898158472
3.204923848312723322e+01 8309.941949353404 0.020490746898158472
3.247713759672508615e+01 9221.97882333434 0.020490746898158472
3.293383791469755550e+01 10234.114021054527 0.020490746898158472
3.342084967599446088e+01 11357.333583431051 0.020490746898158472
3.393869331473796080e+01 12603.829296797274 0.020490746898158472
3.448744341754314036e+01 13987.131026472387 0.020490746898158472
3.506578649374239376e+01 15522.25357427048 0.020490746898158472
3.567154535773696011e+01 17225.859653987874 0.020490746898158472
3.630101042536242772e+01 19116.440753857038 0.020490746898158472
3.694977103398345974e+01 21214.51784910632 0.020490746898158472
3.761275899384451549e+01 23542.864143224204 0.020490746898158472
3.829731151801011890e+01 26126.752255633317 0.020490746898158472
3.904277085863285635e+01 28994.22853882881 0.020490746898158472
3.977483084795984070e+01 32176.417502507353 0.020490746898158472
4.048780789558138338e+01 35707.859649004626 0.020490746898158472
4.117663100458575798e+01 39626.88638701478 0.020490746898158472
4.183725453735983990e+01 43976.036093027215 0.020490746898158472
4.246555186571076490e+01 48802.515836544335 0.020490746898158472
4.305834364418690541e+01 54158.71378079476 0.020490746898158472
4.361296466482589551e+01 60102.76782070388 0.020490746898158472
4.412719664749328530e+01 66699.19663030129 0.020490746898158472
4.459919544403305025e+01 74019.59996915652 0.020490746898158472
4.502741649067906593e+01 82143.43584919439 0.020490746898158472
4.541054091199146114e+01 91158.88299750836 0.020490746898158472
4.574740523757238009e+01 101163.7979766207 0.020490746898158472
4.603693635044558619e+01 112266.77735108159 0.020490746898158472
4.627809339518056220e+01 124588.33642950082 0.020490746898158472
4.646981802417651153e+01 138262.2173764659 0.020490746898158472
4.661099368661841424e+01 153436.84089300132 0.020490746898158472
4.670041510511440919e+01 170276.91722258978 0.020490746898158472
4.673676835791023620e+01 188965.23396912115 0.020490746898158472
4.673149539400824892e+01 209704.64013232305 0.020490746898158472
4.670344754495993556e+01 232720.2478960412 0.020490746898158472
4.662279378637816052e+01 258261.87606826748 0.020490746898158472
4.648730547266011115e+01 286606.7616948256 0.020490746898158472
4.629466918307827683e+01 318062.5692794119 0.020490746898158472
4.606581500531488871e+01 352970.73027306574 0.020490746898158472
4.578077273901795508e+01 391710.1490809261 0.020490746898158472
4.543548111016679769e+01 434701.3158125035 0.020490746898158472
4.502744534631856510e+01 482410.8704165374 0.020490746898158472
4.455440629938566133e+01 535356.6677410719 0.020490746898158472
4.401444406623023298e+01 594113.3984965039 0.020490746898158472
4.340607147031317226e+01 659318.8271333541 0.020490746898158472
4.272831728439737020e+01 731680.7143427207 0.020490746898158472
4.198080226617525312e+01 811984.4993184009 0.020490746898158472
4.116380239567972410e+01 901101.8251665037 0.020490746898158472
4.027830354123735646e+01 1000000.0 0.020490746898158472
5.654220983854933713e-02 0.001 0.022739657523579287
5.839125136490393858e-02 0.0011097524964120721 0.022739657523579287
6.025983673922334638e-02 0.0012315506032928262 0.022739657523579287
6.215893984960887964e-02 0.001366716356462006 0.022739657523579287
6.410149928180094991e-02 0.0015167168884709225 0.022739657523579287
6.610229533745801134e-02 0.0016831803533309566 0.022739657523579287
6.817824402189742727e-02 0.0018679135990207828 0.022739657523579287
7.034836709338634919e-02 0.002072921779595372 0.022739657523579287
7.263408690161056447e-02 0.002300430119772917 0.022739657523579287
7.505944862936643480e-02 0.0025529080682395165 0.022739657523579287
7.765136828877101938e-02 0.002833096101839324 0.022739657523579287
8.043991598842807622e-02 0.0031440354715915 0.022739657523579287
8.345882980413263375e-02 0.0034891012134067737 0.022739657523579287
8.674586069256305654e-02 0.003872038781812557 0.022739657523579287
9.034339132497050395e-02 0.004297004704320844 0.022739657523579287
9.429899176642275727e-02 0.004768611697714469 0.022739657523579287
9.866614503196483033e-02 0.005291978735958442 0.022739657523579287
1.035050216442839344e-01 0.005872786613189483 0.022739657523579287
1.088833303292592036e-01 0.00651733960488242 0.022739657523579287
1.148773449735115554e-01 0.007232633896483534 0.022739657523579287
1.215729214232661726e-01 0.008026433522257174 0.022739657523579287
1.290667046572661347e-01 0.00890735463861044 0.022739657523579287
1.374673801532915185e-01 0.009884959046625586 0.022739657523579287
1.469284445311886955e-01 0.010969857978923836 0.022739657523579287
1.576480213866592317e-01 0.012173827277396614 0.022739657523579287
1.697856638986002531e-01 0.013509935211980273 0.022739657523579287
1.834421051785278534e-01 0.014992684327860457 0.022739657523579287
1.988120560158919414e-01 0.01663816886076129 0.022739657523579287
2.161122968707697711e-01 0.018464249428955443 0.022739657523579287
2.355836329083524916e-01 0.020490746898158472 0.022739657523579287
2.574929451368404010e-01 0.022739657523579287 0.022739657523579287
2.821353417916938056e-01 0.02523539170434766 0.022739657523579287
3.098364228583944113e-01 0.02800503894183631 0.022739657523579287
3.409546984945037718e-01 0.03107866187782014 0.022739657523579287
3.758841430078747603e-01 0.03448962260405758 0.022739657523579287
4.150569503201083088e-01 0.038274944785163134 0.022739657523579287
4.589465001375416797e-01 0.04247571552536898 0.022739657523579287
5.080705606453840284e-01 0.047137531341167244 0.022739657523579287
5.629947486985080740e-01 0.05231099308056263 0.022739657523579287
6.243362713963146460e-01 0.05805225516094899 0.022739657523579287
6.927679361801625246e-01 0.06442363508721373 0.022739657523579287
7.690224285201150423e-01 0.07149428986597581 0.022739657523579287
8.538968341594210809e-01 0.07934096665797492 0.022739657523579287
9.482573170100941917e-01 0.08804883581643465 0.022739657523579287
1.053043928509890259e+00 0.09771241535346502 0.022739657523579287
1.169275415286217701e+00 0.1084365968689611 0.022739657523579287
1.298053893097329103e+00 0.12033778407775893 0.022739657523579287
1.440569233606011634e+00 0.13354515629298988 0.022739657523579287
1.598102949549551122e+00 0.14820207057988585 0.022739657523579287
1.772031343690368077e+00 0.16446761779946645 0.022739657523579287
1.963827642219534875e+00 0.18251834943190443 0.022739657523579287
2.175062744619298716e+00 0.20255019392306664 0.022739657523579287
2.407404246112094359e+00 0.22478058335487253 0.022739657523579287
2.662613282963719907e+00 0.24945081352303167 0.022739657523579287
2.942538697067263787e+00 0.27682866303920667 0.022739657523579287
3.249108025567497116e+00 0.3072112998861759 0.022739657523579287
3.584314698038275626e+00 0.34092850697468147 0.022739657523579287
3.950200914223265691e+00 0.3783462617131929 0.022739657523579287
4.348835561645000070e+00 0.419870708444391 0.022739657523579287
4.782286634638325040e+00 0.4659525668664682 0.022739657523579287
5.252587658058177844e+00 0.517092024289676 0.022739657523579287
5.761697752094642411e+00 0.5738441648302398 0.022739657523579287
6.311455098799444663e+00 0.6368249944718586 0.022739657523579287
6.903523907250601610e+00 0.7067181273927491 0.022739657523579287
7.539335156554240136e+00 0.7842822061337682 0.022739657523579287
8.220021871783547596e+00 0.8703591361485166 0.022739657523579287
8.946350102099046353e+00 0.9658832241158708 0.022739657523579287
9.718647241239741774e+00 1.0718913192051276 0.022739657523579287
1.053672988344348127e+01 1.1895340673703196 0.022739657523579287
1.139983390282383802e+01 1.3200884008314182 0.022739657523579287
1.230654996357109532e+01 1.4649713983072863 0.022739657523579287
1.325476798076740970e+01 1.625755666443795 0.022739657523579287
1.424163439027943845e+01 1.8041864093920719 0.022739657523579287
1.526352601001181064e+01 2.0022003718155843 0.022739657523579287
1.631604424328700986e+01 2.2219468609395236 0.022739657523579287
1.739403270956018588e+01 2.4658110758226037 0.022739657523579287
1.853204641745585946e+01 2.736439997074672 0.022739657523579287
1.975931741807838193e+01 3.0367711180354604 0.022739657523579287
2.101703016208504238e+01 3.370064329271928 0.022739657523579287
2.230020665838958749e+01 3.739937302478798 0.022739657523579287
2.360346814592372056e+01 4.150404757850477 0.022739657523579287
2.492111127158324635e+01 4.605922041145108 0.022739657523579287
2.624719118184475519e+01 5.1114334834401705 0.022739657523579287
2.757560842289562331e+01 5.672426068491977 0.022739657523579287
2.890019653004604550e+01 6.294988990221888 0.022739657523579287
3.021480725501131914e+01 6.985879746785249 0.022739657523579287
3.151339069882594046e+01 7.752597488629465 0.022739657523579287
3.279006810137953210e+01 8.60346441668451 0.022739657523579287
3.403919557393670914e+01 9.547716114208066 0.022739657523579287
3.525541776552525874e+01 10.59560179277617 0.022739657523579287
3.643371110003673863e+01 11.758495540521581 0.022739657523579287
3.756941683740955540e+01 13.049019780144016 0.022739657523579287
3.865826477436844755e+01 14.481182276745331 0.022739657523579287
3.969638875370205255e+01 16.070528182616385 0.022739657523579287
4.068033534492867886e+01 17.834308769319094 0.022739657523579287
4.160706706496995366e+01 19.791668678535572 0.022739657523579287
4.247396132531829949e+01 21.96385372416547 0.022739657523579287
4.327880596109382338e+01 24.37444150122222 0.022739657523579287
4.401979184400403966e+01 27.04959730463137 0.022739657523579287
4.469550266450714560e+01 30.01835813575592 0.022739657523579287
4.530490169985193916e+01 33.31294787934677 0.022739657523579287
4.584731521341382177e+01 36.96912707195032 0.022739657523579287
4.632241212193156343e+01 41.0265810582719 0.022739657523579287
4.673017976743678759e+01 45.52935074866948 0.022739657523579287
4.707089595006651450e+01 50.526310653356795 0.022739657523579287
4.734509778754232912e+01 56.07169938205458 0.022739657523579287
4.755354844885733456e+01 62.22570836730231 0.022739657523579287
4.769720323329129030e+01 69.0551352016233 0.022739657523579287
4.777717681157781726e+01 76.63410868007462 0.022739657523579287
4.779471366627404194e+01 85.04489341802686 0.022739657523579287
4.775116379020001034e+01 94.37878277775391 0.022739657523579287
4.764796552847150224e+01 104.73708979594508 0.022739657523579287
4.748663701537140014e+01 116.23224686798542 0.022739657523579287
4.726877697345413054e+01 128.9890261253308 0.022739657523579287
4.699607462723660944e+01 143.14589375234786 0.022739657523579287
4.667032722943539369e+01 158.85651294280527 0.022739657523579287
4.629346217513236894e+01 176.2914118095948 0.022739657523579287
4.586755914979662663e+01 195.63983435170647 0.022739657523579287
4.539486647573536260e+01 217.11179456945052 0.022739657523579287
4.487780530310750038e+01 240.9403560239527 0.022739657523579287
4.431895607455603425e+01 267.38416158399497 0.022739657523579287
4.372102419925091965e+01 296.73024081888724 0.022739657523579287
4.308704117619054585e+01 329.2971255097155 0.022739657523579287
4.242091137422829661e+01 365.43830709572546 0.022739657523579287
4.180800199892185276e+01 405.54607358408276 0.022739657523579287
4.115886439188725632e+01 450.05576757004974 0.022739657523579287
4.046806376807159467e+01 499.450511585514 0.022739657523579287
3.973876771413119968e+01 554.2664520663108 0.022739657523579287
3.897442897609904833e+01 615.0985788580505 0.022739657523579287
3.817876582306772804e+01 682.6071834272393 0.022739657523579287
3.735591193510358465e+01 757.525025877192 0.022739657523579287
3.650985299598513478e+01 840.6652885618333 0.022739657523579287
3.564502143095064923e+01 932.9304026284696 0.022739657523579287
3.476611656505978232e+01 1035.3218432956637 0.022739657523579287
3.387836137491118649e+01 1148.9510001873086 0.022739657523579287
3.298697337921445438e+01 1275.051240713013 0.022739657523579287
3.239911359931872425e+01 1414.991297434576 0.022739657523579287
3.205004225067676060e+01 1570.2901247293776 0.022739657523579287
3.173857408652759204e+01 1742.6333860096508 0.022739657523579287
3.146414833808565348e+01 1933.891750455232 0.022739657523579287
3.122651044737034454e+01 2146.141197858406 0.022739657523579287
3.102560405345176875e+01 2381.6855519761607 0.022739657523579287
3.086201096216769457e+01 2643.0814869741084 0.022739657523579287
3.073690240232074444e+01 2933.1662783900483 0.022739657523579287
3.065203492121030138e+01 3255.0885998350564 0.022739657523579287
3.060968656295541379e+01 3612.3426997094302 0.022739657523579287
3.061253896743138725e+01 4008.8063288984645 0.022739657523579287
3.081920241283066630e+01 4448.782831127585 0.022739657523579287
3.108603954810811487e+01 4937.047852839004 0.022739657523579287
3.138065945488044761e+01 5478.901179593945 0.022739657523579287
3.170172039147269061e+01 6080.224261649427 0.022739657523579287
3.204930079170607371e+01 6747.5440531107 0.022739657523579287
3.242321971635421818e+01 7488.10385759003 0.022739657523579287
3.282417489458142512e+01 8309.941949353404 0.022739657523579287
3.325336673038255952e+01 9221.97882333434 0.022739657523579287
3.371218909465844860e+01 10234.114021054527 0.022739657523579287
3.420178958474645015e+01 11357.333583431051 0.022739657523579287
3.472205339985875128e+01 12603.829296797274 0.022739657523579287
3.527251736034197194e+01 13987.131026472387 0.022739657523579287
3.585111721652047834e+01 15522.25357427048 0.022739657523579287
3.645512613210617303e+01 17225.859653987874 0.022739657523579287
3.708046891859366667e+01 19116.440753857038 0.022739657523579287
3.772228216985860172e+01 21214.51784910632 0.022739657523579287
3.839255693925694857e+01 23542.864143224204 0.022739657523579287
3.911921374872118662e+01 26126.752255633317 0.022739657523579287
3.983557981977673990e+01 28994.22853882881 0.022739657523579287
4.053569446902133677e+01 32176.417502507353 0.022739657523579287
4.121417452148055105e+01 35707.859649004626 0.022739657523579287
4.186614851314118368e+01 39626.88638701478 0.022739657523579287
4.248776827463166228e+01 43976.036093027215 0.022739657523579287
4.307534571101735565e+01 48802.515836544335 0.022739657523579287
4.362587186670833717e+01 54158.71378079476 0.022739657523579287
4.413691045358283560e+01 60102.76782070388 0.022739657523579287
4.460643568080295296e+01 66699.19663030129 0.022739657523579287
4.503275332327122271e+01 74019.59996915652 0.022739657523579287
4.541442270329464037e+01 82143.43584919439 0.022739657523579287
4.575018205587059583e+01 91158.88299750836 0.022739657523579287
4.603887961954779939e+01 101163.7979766207 0.022739657523579287
4.627941200645825148e+01 112266.77735108159 0.022739657523579287
4.647067137269021941e+01 124588.33642950082 0.022739657523579287
4.661150231821705603e+01 138262.2173764659 0.022739657523579287
4.670066897387176397e+01 153436.84089300132 0.022739657523579287
4.673683366454942245e+01 170276.91722258978 0.022739657523579287
4.671854642996243712e+01 188965.23396912115 0.022739657523579287
4.665514083220647024e+01 209704.64013232305 0.022739657523579287
4.657301091636689705e+01 232720.2478960412 0.022739657523579287
4.643683356263439066e+01 258261.87606826748 0.022739657523579287
4.624424854616981406e+01 286606.7616948256 0.022739657523579287
4.599285139015322699e+01 318062.5692794119 0.022739657523579287
4.570077470166382483e+01 352970.73027306574 0.022739657523579287
4.535490247139837550e+01 391710.1490809261 0.022739657523579287
4.494732944984646394e+01 434701.3158125035 0.022739657523579287
4.447567254864592456e+01 482410.8704165374 0.022739657523579287
4.393786395849092941e+01 535356.6677410719 0.022739657523579287
4.333226077716792446e+01 594113.3984965039 0.022739657523579287
4.265774113236189891e+01 659318.8271333541 0.022739657523579287
4.191378589082805917e+01 731680.7143427207 0.022739657523579287
4.110054892120724901e+01 811984.4993184009 0.022739657523579287
4.021891440301919118e+01 901101.8251665037 0.022739657523579287
3.927053602943245636e+01 1000000.0 0.022739657523579287
4.851606545805625670e-02 0.001 0.02523539170434766
5.015471647035691510e-02 0.0011097524964120721 0.02523539170434766
[truncated: 2,112,472 more chars]
