# Supplementary material for: Magnetosensitivity of tightly bound radical pairs in cryptochrome is enabled by the quantum Zeno effect
Source: Nat Commun. 2024 Dec 30;15:10823. doi: 10.1038/s41467-024-55124-x (PMC11686217; doi:10.1038/s41467-024-55124-x)
Supplement: Supplementary file 6 — Source Data [file 41467_2024_55124_MOESM6_ESM.zip › Source_Data/figure_4_4.txt]

# \% sensitivity  kS/microsecond kT/microsecond
1.258944322259438486e+01 0.001 0.001
1.307163400368442829e+01 0.0011097524964120721 0.001
1.353953804170385666e+01 0.0012315506032928262 0.001
1.399167904130383988e+01 0.001366716356462006 0.001
1.442688347469230159e+01 0.0015167168884709225 0.001
1.484428477022623483e+01 0.0016831803533309566 0.001
1.524331860415317941e+01 0.0018679135990207828 0.001
1.562371079301933818e+01 0.002072921779595372 0.001
1.598545992352398137e+01 0.002300430119772917 0.001
1.632881501106384903e+01 0.0025529080682395165 0.001
1.665425109223665601e+01 0.002833096101839324 0.001
1.696244271283305238e+01 0.0031440354715915 0.001
1.725423768955624482e+01 0.0034891012134067737 0.001
1.753063166246825944e+01 0.003872038781812557 0.001
1.779274385608752951e+01 0.004297004704320844 0.001
1.804179557147181612e+01 0.004768611697714469 0.001
1.827909066704811636e+01 0.005291978735958442 0.001
1.850599910011507987e+01 0.005872786613189483 0.001
1.872394305151029670e+01 0.00651733960488242 0.001
1.893438555019276492e+01 0.007232633896483534 0.001
1.913882179999408351e+01 0.008026433522257174 0.001
1.933877240814414833e+01 0.00890735463861044 0.001
1.953577856206133845e+01 0.009884959046625586 0.001
1.973139877227182026e+01 0.010969857978923836 0.001
1.992720641253954383e+01 0.012173827277396614 0.001
2.013475296768710265e+01 0.013509935211980273 0.001
2.034753537515657840e+01 0.014992684327860457 0.001
2.056684236869314120e+01 0.01663816886076129 0.001
2.079448312175815516e+01 0.018464249428955443 0.001
2.103229913720285538e+01 0.020490746898158472 0.001
2.128216347601594904e+01 0.022739657523579287 0.001
2.154597813957293084e+01 0.02523539170434766 0.001
2.182566917777901594e+01 0.02800503894183631 0.001
2.212317991077929591e+01 0.03107866187782014 0.001
2.244046067436587677e+01 0.03448962260405758 0.001
2.277945544419250368e+01 0.038274944785163134 0.001
2.314208476080656851e+01 0.04247571552536898 0.001
2.353022474042952439e+01 0.047137531341167244 0.001
2.394568149571188087e+01 0.05231099308056263 0.001
2.439016210007265428e+01 0.05805225516094899 0.001
2.486524055874489392e+01 0.06442363508721373 0.001
2.537232072002174377e+01 0.07149428986597581 0.001
2.591259598093919436e+01 0.07934096665797492 0.001
2.648700633038472674e+01 0.08804883581643465 0.001
2.709619508884782846e+01 0.09771241535346502 0.001
2.774046545407098918e+01 0.1084365968689611 0.001
2.841973936481021923e+01 0.12033778407775893 0.001
2.913352025245843535e+01 0.13354515629298988 0.001
2.988086174762160852e+01 0.14820207057988585 0.001
3.066034416312475486e+01 0.16446761779946645 0.001
3.147006016137043360e+01 0.18251834943190443 0.001
3.230761166014382724e+01 0.20255019392306664 0.001
3.317011841312718445e+01 0.22478058335487253 0.001
3.405423891927102176e+01 0.24945081352303167 0.001
3.495620339364606366e+01 0.27682866303920667 0.001
3.587185807154794048e+01 0.3072112998861759 0.001
3.679671962863817924e+01 0.34092850697468147 0.001
3.772603742876884780e+01 0.3783462617131929 0.001
3.865486177666488032e+01 0.419870708444391 0.001
3.957811592744761953e+01 0.4659525668664682 0.001
4.049066879014324627e+01 0.517092024289676 0.001
4.138740708950327729e+01 0.5738441648302398 0.001
4.226330422253546715e+01 0.6368249944718586 0.001
4.311348482633303547e+01 0.7067181273927491 0.001
4.393328359712892706e+01 0.7842822061337682 0.001
4.471829766503812920e+01 0.8703591361485166 0.001
4.546443195623057676e+01 0.9658832241158708 0.001
4.616793722609911299e+01 1.0718913192051276 0.001
4.682544043624753982e+01 1.1895340673703196 0.001
4.743396707413730695e+01 1.3200884008314182 0.001
4.799095550526614318e+01 1.4649713983072863 0.001
4.849426265940176251e+01 1.625755666443795 0.001
4.894216119538863552e+01 1.8041864093920719 0.001
4.933332789766929949e+01 2.0022003718155843 0.001
4.966682374674906697e+01 2.2219468609395236 0.001
4.994206595012003191e+01 2.4658110758226037 0.001
5.015879318977673762e+01 2.736439997074672 0.001
5.031702507497004007e+01 3.0367711180354604 0.001
5.041701770980262154e+01 3.370064329271928 0.001
5.045921695247596261e+01 3.739937302478798 0.001
5.044421156955796448e+01 4.150404757850477 0.001
5.037268810561999999e+01 4.605922041145108 0.001
5.024538937920901560e+01 5.1114334834401705 0.001
5.006307826153875595e+01 5.672426068491977 0.001
4.982650799525124796e+01 6.294988990221888 0.001
4.953640011553198974e+01 6.985879746785249 0.001
4.919343058509531375e+01 7.752597488629465 0.001
4.879822431857084553e+01 8.60346441668451 0.001
4.835135806336546693e+01 9.547716114208066 0.001
4.785337110093544766e+01 10.59560179277617 0.001
4.730478296699528329e+01 11.758495540521581 0.001
4.670611717511422256e+01 13.049019780144016 0.001
4.605792956397261406e+01 14.481182276745331 0.001
4.536083982566118067e+01 16.070528182616385 0.001
4.461556456821067229e+01 17.834308769319094 0.001
4.382295033184183808e+01 19.791668678535572 0.001
4.298400488746295167e+01 21.96385372416547 0.001
4.209992549775410708e+01 24.37444150122222 0.001
4.117212291897541832e+01 27.04959730463137 0.001
4.020224036905269571e+01 30.01835813575592 0.001
3.919216705610840989e+01 33.31294787934677 0.001
3.814404632412598772e+01 36.96912707195032 0.001
3.706027883122726507e+01 41.0265810582719 0.001
3.594352158260458197e+01 45.52935074866948 0.001
3.479668371414963701e+01 50.526310653356795 0.001
3.362292007574791342e+01 56.07169938205458 0.001
3.242562336559004166e+01 62.22570836730231 0.001
3.120841537637168273e+01 69.0551352016233 0.001
2.997513732774903517e+01 76.63410868007462 0.001
2.872983877110979734e+01 85.04489341802686 0.001
2.747676412612060304e+01 94.37878277775391 0.001
2.622033538185481660e+01 104.73708979594508 0.001
2.496512933270010848e+01 116.23224686798542 0.001
2.371584774525239325e+01 128.9890261253308 0.001
2.247727907662472191e+01 143.14589375234786 0.001
2.125425071296728774e+01 158.85651294280527 0.001
2.005157162002942783e+01 176.2914118095948 0.001
1.917551954488218158e+01 195.63983435170647 0.001
1.879010957549222383e+01 217.11179456945052 0.001
1.844691022744422781e+01 240.9403560239527 0.001
1.814337530850513858e+01 267.38416158399497 0.001
1.787658762254900680e+01 296.73024081888724 0.001
1.764545224156747238e+01 329.2971255097155 0.001
1.744676628502386606e+01 365.43830709572546 0.001
1.727362787574760006e+01 405.54607358408276 0.001
1.712226161056489460e+01 450.05576757004974 0.001
1.698889936159045888e+01 499.450511585514 0.001
1.686985996210993477e+01 554.2664520663108 0.001
1.676161340859883708e+01 615.0985788580505 0.001
1.666085734104232330e+01 682.6071834272393 0.001
1.656458681360039265e+01 757.525025877192 0.001
1.647015555482742499e+01 840.6652885618333 0.001
1.637532737562892748e+01 932.9304026284696 0.001
1.627831678463594045e+01 1035.3218432956637 0.001
1.617781826303145465e+01 1148.9510001873086 0.001
1.607302407404983668e+01 1275.051240713013 0.001
1.596363064934705633e+01 1414.991297434576 0.001
1.584984756257481386e+01 1570.2901247293776 0.001
1.573235737452738547e+01 1742.6333860096508 0.001
1.561228422746988720e+01 1933.891750455232 0.001
1.549119535621823651e+01 2146.141197858406 0.001
1.537104285933085634e+01 2381.6855519761607 0.001
1.525411510308228991e+01 2643.0814869741084 0.001
1.514298195292551696e+01 2933.1662783900483 0.001
1.504043477637180182e+01 3255.0885998350564 0.001
1.494942185971861193e+01 3612.3426997094302 0.001
1.487298016524269428e+01 4008.8063288984645 0.001
1.481416440630133557e+01 4448.782831127585 0.001
1.477597503045450900e+01 4937.047852839004 0.001
1.476131230181671761e+01 5478.901179593945 0.001
1.477283638571996960e+01 6080.224261649427 0.001
1.481297361071606744e+01 6747.5440531107 0.001
1.488384994788944660e+01 7488.10385759003 0.001
1.498725035905436798e+01 8309.941949353404 0.001
1.512459419277879391e+01 9221.97882333434 0.001
1.529692482794319908e+01 10234.114021054527 0.001
1.550493324399386807e+01 11357.333583431051 0.001
1.574886821653882407e+01 12603.829296797274 0.001
1.602864510738017145e+01 13987.131026472387 0.001
1.634382509960449070e+01 15522.25357427048 0.001
1.669363327876009251e+01 17225.859653987874 0.001
1.707698215099883754e+01 19116.440753857038 0.001
1.749250211346658901e+01 21214.51784910632 0.001
1.793858048700949936e+01 23542.864143224204 0.001
1.841341126209069046e+01 26126.752255633317 0.001
1.891506857991600654e+01 28994.22853882881 0.001
1.944151107039708748e+01 32176.417502507353 0.001
1.999071315268030702e+01 35707.859649004626 0.001
2.056071687646930357e+01 39626.88638701478 0.001
2.114970293208005359e+01 43976.036093027215 0.001
2.175605643117597054e+01 48802.515836544335 0.001
2.237842213118702261e+01 54158.71378079476 0.001
2.301574601868692582e+01 60102.76782070388 0.001
2.366729843930482602e+01 66699.19663030129 0.001
2.433268760340406445e+01 74019.59996915652 0.001
2.501181139633893125e+01 82143.43584919439 0.001
2.570484112665696230e+01 91158.88299750836 0.001
2.641215067447170028e+01 101163.7979766207 0.001
2.713431533247399940e+01 112266.77735108159 0.001
2.787180872475948590e+01 124588.33642950082 0.001
2.862504902725394373e+01 138262.2173764659 0.001
2.939429863164539469e+01 153436.84089300132 0.001
3.017953546441367507e+01 170276.91722258978 0.001
3.098147991451457273e+01 188965.23396912115 0.001
3.179882520963206360e+01 209704.64013232305 0.001
3.262989152191950382e+01 232720.2478960412 0.001
3.347282322908157681e+01 258261.87606826748 0.001
3.432525001409540977e+01 286606.7616948256 0.001
3.518430862803767667e+01 318062.5692794119 0.001
3.604670459437879515e+01 352970.73027306574 0.001
3.690878217073512957e+01 391710.1490809261 0.001
3.776857650888888429e+01 434701.3158125035 0.001
3.862078779698698128e+01 482410.8704165374 0.001
3.946081466022349815e+01 535356.6677410719 0.001
4.028995655473755733e+01 594113.3984965039 0.001
4.116660902720627746e+01 659318.8271333541 0.001
4.200620144667961142e+01 731680.7143427207 0.001
4.280638498583382301e+01 811984.4993184009 0.001
4.356514201039805556e+01 901101.8251665037 0.001
4.428079862517758869e+01 1000000.0 0.001
1.160655749955614269e+01 0.001 0.0011097524964120721
1.206364980601724746e+01 0.0011097524964120721 0.0011097524964120721
1.250809272173698261e+01 0.0012315506032928262 0.0011097524964120721
1.293840150058194993e+01 0.001366716356462006 0.0011097524964120721
1.335337262752601006e+01 0.0015167168884709225 0.0011097524964120721
1.375209096203427883e+01 0.0016831803533309566 0.0011097524964120721
1.413392849016570096e+01 0.0018679135990207828 0.0011097524964120721
1.449853583232478904e+01 0.002072921779595372 0.0011097524964120721
1.484582794805059969e+01 0.002300430119772917 0.0011097524964120721
1.517596489803007209e+01 0.0025529080682395165 0.0011097524964120721
1.548932982604988240e+01 0.002833096101839324 0.0011097524964120721
1.578650479552089614e+01 0.0031440354715915 0.0011097524964120721
1.606824631724922980e+01 0.0034891012134067737 0.0011097524964120721
1.633546111891991970e+01 0.003872038781812557 0.0011097524964120721
1.658918322703641834e+01 0.004297004704320844 0.0011097524964120721
1.683055307283795443e+01 0.004768611697714469 0.0011097524964120721
1.706079846496452035e+01 0.005291978735958442 0.0011097524964120721
1.728121857637999526e+01 0.005872786613189483 0.0011097524964120721
1.749316999316027932e+01 0.00651733960488242 0.0011097524964120721
1.769805570113735627e+01 0.007232633896483534 0.0011097524964120721
1.789731617715910872e+01 0.008026433522257174 0.0011097524964120721
1.809242279975226708e+01 0.00890735463861044 0.0011097524964120721
1.828487280871323151e+01 0.009884959046625586 0.0011097524964120721
1.847618636417816163e+01 0.010969857978923836 0.0011097524964120721
1.866790397150278480e+01 0.012173827277396614 0.0011097524964120721
1.886158535698052674e+01 0.013509935211980273 0.0011097524964120721
1.905880834363374277e+01 0.014992684327860457 0.0011097524964120721
1.926116784033768070e+01 0.01663816886076129 0.0011097524964120721
1.947027417225676160e+01 0.018464249428955443 0.0011097524964120721
1.968775066291999210e+01 0.020490746898158472 0.0011097524964120721
1.991522961502397848e+01 0.022739657523579287 0.0011097524964120721
2.015594868168159337e+01 0.02523539170434766 0.0011097524964120721
2.042847133465977549e+01 0.02800503894183631 0.0011097524964120721
2.071861653688388216e+01 0.03107866187782014 0.0011097524964120721
2.102834106148627313e+01 0.03448962260405758 0.0011097524964120721
2.135960710563720610e+01 0.038274944785163134 0.0011097524964120721
2.171436664530691019e+01 0.04247571552536898 0.0011097524964120721
2.209454221197792734e+01 0.047137531341167244 0.0011097524964120721
2.250200321055338293e+01 0.05231099308056263 0.0011097524964120721
2.293853809716537384e+01 0.05805225516094899 0.0011097524964120721
2.340582214671113803e+01 0.06442363508721373 0.0011097524964120721
2.390538149503901622e+01 0.07149428986597581 0.0011097524964120721
2.443855324503035575e+01 0.07934096665797492 0.0011097524964120721
2.500644323809251901e+01 0.08804883581643465 0.0011097524964120721
2.560988172902290927e+01 0.09771241535346502 0.0011097524964120721
2.624937882005762191e+01 0.1084365968689611 0.0011097524964120721
2.692508108113372600e+01 0.12033778407775893 0.0011097524964120721
2.763673111790435399e+01 0.13354515629298988 0.0011097524964120721
2.838363191226434878e+01 0.14820207057988585 0.0011097524964120721
2.916461835580404127e+01 0.16446761779946645 0.0011097524964120721
2.997803710936755905e+01 0.18251834943190443 0.0011097524964120721
3.082173714466527414e+01 0.20255019392306664 0.0011097524964120721
3.169307167983948759e+01 0.22478058335487253 0.0011097524964120721
3.258891252838549235e+01 0.24945081352303167 0.0011097524964120721
3.350567686683311308e+01 0.27682866303920667 0.0011097524964120721
3.443936623227203597e+01 0.3072112998861759 0.0011097524964120721
3.538561620364313853e+01 0.34092850697468147 0.0011097524964120721
3.633975549133811711e+01 0.3783462617131929 0.0011097524964120721
3.729687227127386251e+01 0.419870708444391 0.0011097524964120721
3.825188526476966899e+01 0.4659525668664682 0.0011097524964120721
3.919961721566068746e+01 0.517092024289676 0.0011097524964120721
4.013486839739973533e+01 0.5738441648302398 0.0011097524964120721
4.105248795682303609e+01 0.6368249944718586 0.0011097524964120721
4.194744134715732997e+01 0.7067181273927491 0.0011097524964120721
4.281487250199418781e+01 0.7842822061337682 0.0011097524964120721
4.365015967938699504e+01 0.8703591361485166 0.0011097524964120721
4.444896456802224094e+01 0.9658832241158708 0.0011097524964120721
4.520727408527568514e+01 1.0718913192051276 0.0011097524964120721
4.592143488394798112e+01 1.1895340673703196 0.0011097524964120721
4.658818018855900789e+01 1.3200884008314182 0.0011097524964120721
4.720464902487161396e+01 1.4649713983072863 0.0011097524964120721
4.776839742653723420e+01 1.625755666443795 0.0011097524964120721
4.827740150918025819e+01 1.8041864093920719 0.0011097524964120721
4.873005229152526852e+01 2.0022003718155843 0.0011097524964120721
4.912514203696871817e+01 2.2219468609395236 0.0011097524964120721
4.946184265498276744e+01 2.4658110758226037 0.0011097524964120721
4.973967634844533592e+01 2.736439997074672 0.0011097524964120721
4.995847986889253178e+01 3.0367711180354604 0.0011097524964120721
5.011836321068111744e+01 3.370064329271928 0.0011097524964120721
5.021966478577111559e+01 3.739937302478798 0.0011097524964120721
5.026290456652644423e+01 4.150404757850477 0.0011097524964120721
5.024873736816203262e+01 4.605922041145108 0.0011097524964120721
5.017790803967898938e+01 5.1114334834401705 0.0011097524964120721
5.005121057858620759e+01 5.672426068491977 0.0011097524964120721
4.986945252171251042e+01 6.294988990221888 0.0011097524964120721
4.963342609999993726e+01 6.985879746785249 0.0011097524964120721
4.934388698863314460e+01 7.752597488629465 0.0011097524964120721
4.900154123989640453e+01 8.60346441668451 0.0011097524964120721
4.860704067716769572e+01 9.547716114208066 0.0011097524964120721
4.816098645720588678e+01 10.59560179277617 0.0011097524964120721
4.766394041724387876e+01 11.758495540521581 0.0011097524964120721
4.711644327999908199e+01 13.049019780144016 0.0011097524964120721
4.651903871947212821e+01 14.481182276745331 0.0011097524964120721
4.587230187583435281e+01 16.070528182616385 0.0011097524964120721
4.517687090257293647e+01 17.834308769319094 0.0011097524964120721
4.443347988594469200e+01 19.791668678535572 0.0011097524964120721
4.364299155019097753e+01 21.96385372416547 0.0011097524964120721
4.280642819563735912e+01 24.37444150122222 0.0011097524964120721
4.192499949517566193e+01 27.04959730463137 0.0011097524964120721
4.100012603177358983e+01 30.01835813575592 0.0011097524964120721
4.003345785814621394e+01 33.31294787934677 0.0011097524964120721
3.902688772445949894e+01 36.96912707195032 0.0011097524964120721
3.798255908380914292e+01 41.0265810582719 0.0011097524964120721
3.690286937824402713e+01 45.52935074866948 0.0011097524964120721
3.579046937752218582e+01 50.526310653356795 0.0011097524964120721
3.464825958488916768e+01 56.07169938205458 0.0011097524964120721
3.347938464443970474e+01 62.22570836730231 0.0011097524964120721
3.228722656950331071e+01 69.0551352016233 0.0011097524964120721
3.107539715480679021e+01 76.63410868007462 0.0011097524964120721
2.984772962982924938e+01 85.04489341802686 0.0011097524964120721
2.860826882000037941e+01 94.37878277775391 0.0011097524964120721
2.736125885314299211e+01 104.73708979594508 0.0011097524964120721
2.611112675358309332e+01 116.23224686798542 0.0011097524964120721
2.486246028949521758e+01 128.9890261253308 0.0011097524964120721
2.361997824562295278e+01 143.14589375234786 0.0011097524964120721
2.238849160344691214e+01 158.85651294280527 0.0011097524964120721
2.117285455237676217e+01 176.2914118095948 0.0011097524964120721
1.997790482359625486e+01 195.63983435170647 0.0011097524964120721
1.917985688182852755e+01 217.11179456945052 0.0011097524964120721
1.880389863106869797e+01 240.9403560239527 0.0011097524964120721
1.847017261069101224e+01 267.38416158399497 0.0011097524964120721
1.817611973917058066e+01 296.73024081888724 0.0011097524964120721
1.792045959321374582e+01 329.2971255097155 0.0011097524964120721
1.770179943258396094e+01 365.43830709572546 0.0011097524964120721
1.751217161171188508e+01 405.54607358408276 0.0011097524964120721
1.734797789493017106e+01 450.05576757004974 0.0011097524964120721
1.720542600829686819e+01 499.450511585514 0.0011097524964120721
1.708078072017015003e+01 554.2664520663108 0.0011097524964120721
1.697038751753797925e+01 615.0985788580505 0.0011097524964120721
1.687075457518663057e+01 682.6071834272393 0.0011097524964120721
1.677862988748363193e+01 757.525025877192 0.0011097524964120721
1.669107149835658177e+01 840.6652885618333 0.0011097524964120721
1.660550911273481489e+01 932.9304026284696 0.0011097524964120721
1.651979558423946770e+01 1035.3218432956637 0.0011097524964120721
1.643224757917396772e+01 1148.9510001873086 0.0011097524964120721
1.634167477299879678e+01 1275.051240713013 0.0011097524964120721
1.624739743656483171e+01 1414.991297434576 0.0011097524964120721
1.614926459259686808e+01 1570.2901247293776 0.0011097524964120721
1.604763316170348375e+01 1742.6333860096508 0.0011097524964120721
1.594332586088346382e+01 1933.891750455232 0.0011097524964120721
1.583765692482604415e+01 2146.141197858406 0.0011097524964120721
1.573237465133211721e+01 2381.6855519761607 0.0011097524964120721
1.562961682882099268e+01 2643.0814869741084 0.0011097524964120721
1.553185786413420466e+01 2933.1662783900483 0.0011097524964120721
1.544184831444776584e+01 3255.0885998350564 0.0011097524964120721
1.536254751108241301e+01 3612.3426997094302 0.0011097524964120721
1.529705041181785496e+01 4008.8063288984645 0.0011097524964120721
1.524850960872906924e+01 4448.782831127585 0.0011097524964120721
1.522005690863813143e+01 4937.047852839004 0.0011097524964120721
1.521474431007920991e+01 5478.901179593945 0.0011097524964120721
1.523538694904655166e+01 6080.224261649427 0.0011097524964120721
1.528457514225519098e+01 6747.5440531107 0.0011097524964120721
1.536458497864465400e+01 7488.10385759003 0.0011097524964120721
1.547733045916342576e+01 8309.941949353404 0.0011097524964120721
1.562432965952929820e+01 9221.97882333434 0.0011097524964120721
1.580669275030795085e+01 10234.114021054527 0.0011097524964120721
1.602512150739381269e+01 11357.333583431051 0.0011097524964120721
1.627983957532072523e+01 12603.829296797274 0.0011097524964120721
1.657069102661329296e+01 13987.131026472387 0.0011097524964120721
1.689712554359681107e+01 15522.25357427048 0.0011097524964120721
1.725822415261217202e+01 17225.859653987874 0.0011097524964120721
1.765273309506780564e+01 19116.440753857038 0.0011097524964120721
1.807910715738263718e+01 21214.51784910632 0.0011097524964120721
1.853556262509863117e+01 23542.864143224204 0.0011097524964120721
1.902015568065212037e+01 26126.752255633317 0.0011097524964120721
1.953081768415748698e+01 28994.22853882881 0.0011097524964120721
2.006544189944285961e+01 32176.417502507353 0.0011097524964120721
2.062197983068026730e+01 35707.859649004626 0.0011097524964120721
2.119850780411495705e+01 39626.88638701478 0.0011097524964120721
2.179329770378012299e+01 43976.036093027215 0.0011097524964120721
2.240487770027437620e+01 48802.515836544335 0.0011097524964120721
2.303207784430438920e+01 54158.71378079476 0.0011097524964120721
2.367405785399694551e+01 60102.76782070388 0.0011097524964120721
2.433032308595754145e+01 66699.19663030129 0.0011097524964120721
2.500068020707698935e+01 74019.59996915652 0.0011097524964120721
2.568522110257564250e+01 82143.43584919439 0.0011097524964120721
2.638425500658551215e+01 91158.88299750836 0.0011097524964120721
2.709828107689000021e+01 101163.7979766207 0.0011097524964120721
2.782779062252098612e+01 112266.77735108159 0.0011097524964120721
2.857315444676769189e+01 124588.33642950082 0.0011097524964120721
2.933462657995504941e+01 138262.2173764659 0.0011097524964120721
3.011218934067654374e+01 153436.84089300132 0.0011097524964120721
3.090546275278771304e+01 170276.91722258978 0.0011097524964120721
3.171459797435670325e+01 188965.23396912115 0.0011097524964120721
3.253833532402720152e+01 209704.64013232305 0.0011097524964120721
3.337417340362500084e+01 232720.2478960412 0.0011097524964120721
3.421976817008301452e+01 258261.87606826748 0.0011097524964120721
3.507228652764290899e+01 286606.7616948256 0.0011097524964120721
3.592845493137529900e+01 318062.5692794119 0.0011097524964120721
3.678463692564593401e+01 352970.73027306574 0.0011097524964120721
3.763732058196044505e+01 391710.1490809261 0.0011097524964120721
3.848431188835733963e+01 434701.3158125035 0.0011097524964120721
3.931950988598045171e+01 482410.8704165374 0.0011097524964120721
4.015106743344071560e+01 535356.6677410719 0.0011097524964120721
4.102297573984097312e+01 594113.3984965039 0.0011097524964120721
4.185821961625325827e+01 659318.8271333541 0.0011097524964120721
4.265443494332209440e+01 731680.7143427207 0.0011097524964120721
4.340959655695029795e+01 811984.4993184009 0.0011097524964120721
4.412200870667129493e+01 901101.8251665037 0.0011097524964120721
4.479028282204802025e+01 1000000.0 0.0011097524964120721
1.067947234799656364e+01 0.001 0.0012315506032928262
1.111109785570746844e+01 0.0011097524964120721 0.0012315506032928262
1.153158784542505089e+01 0.0012315506032928262 0.0012315506032928262
1.193946744293734064e+01 0.001366716356462006 0.0012315506032928262
1.233352104087756551e+01 0.0015167168884709225 0.0012315506032928262
1.271280202387991842e+01 0.0016831803533309566 0.0012315506032928262
1.307663475483650117e+01 0.0018679135990207828 0.0012315506032928262
1.342460918120213087e+01 0.002072921779595372 0.0012315506032928262
1.375656934836106693e+01 0.002300430119772917 0.0012315506032928262
1.407259729348918498e+01 0.0025529080682395165 0.0012315506032928262
1.437299322026754922e+01 0.002833096101839324 0.0012315506032928262
1.465825391013747669e+01 0.0031440354715915 0.0012315506032928262
1.492904983865238933e+01 0.0034891012134067737 0.0012315506032928262
1.518620264416915333e+01 0.003872038781812557 0.0012315506032928262
1.543066329710946860e+01 0.004297004704320844 0.0012315506032928262
1.566349203588085182e+01 0.004768611697714469 0.0012315506032928262
1.588584023271456047e+01 0.005291978735958442 0.0012315506032928262
1.609893458129163690e+01 0.005872786613189483 0.0012315506032928262
1.630406354884869558e+01 0.00651733960488242 0.0012315506032928262
1.650256655027340713e+01 0.007232633896483534 0.0012315506032928262
1.669582510474679182e+01 0.008026433522257174 0.0012315506032928262
1.688525624072232389e+01 0.00890735463861044 0.0012315506032928262
1.707230776845112530e+01 0.009884959046625586 0.0012315506032928262
1.725845504566304811e+01 0.010969857978923836 0.0012315506032928262
1.744519890700463804e+01 0.012173827277396614 0.0012315506032928262
1.763406462428146071e+01 0.013509935211980273 0.0012315506032928262
1.782660099871260329e+01 0.014992684327860457 0.0012315506032928262
1.802437995390740255e+01 0.01663816886076129 0.0012315506032928262
1.822899551162347365e+01 0.018464249428955443 0.0012315506032928262
1.844206192118162946e+01 0.020490746898158472 0.0012315506032928262
1.866521075092786219e+01 0.022739657523579287 0.0012315506032928262
1.890008615512644496e+01 0.02523539170434766 0.0012315506032928262
1.914833799873744979e+01 0.02800503894183631 0.0012315506032928262
1.941161223956924076e+01 0.03107866187782014 0.0012315506032928262
1.969153814477604314e+01 0.03448962260405758 0.0012315506032928262
1.998971202754054488e+01 0.038274944785163134 0.0012315506032928262
2.032947048531984180e+01 0.04247571552536898 0.0012315506032928262
2.070025377202162886e+01 0.047137531341167244 0.0012315506032928262
2.109816102744956368e+01 0.05231099308056263 0.0012315506032928262
2.152505125922158058e+01 0.05805225516094899 0.0012315506032928262
2.198269069223071170e+01 0.06442363508721373 0.0012315506032928262
2.247271797953936101e+01 0.07149428986597581 0.0012315506032928262
2.299660565792872546e+01 0.07934096665797492 0.0012315506032928262
2.355561844234934910e+01 0.08804883581643465 0.0012315506032928262
2.415076887686681673e+01 0.09771241535346502 0.0012315506032928262
2.478277193532819922e+01 0.1084365968689611 0.0012315506032928262
2.545199990801218703e+01 0.12033778407775893 0.0012315506032928262
2.615843903117324132e+01 0.13354515629298988 0.0012315506032928262
2.690165037189984432e+01 0.14820207057988585 0.0012315506032928262
2.768073614677732763e+01 0.16446761779946645 0.0012315506032928262
2.849431416775689740e+01 0.18251834943190443 0.0012315506032928262
2.934050171713272803e+01 0.20255019392306664 0.0012315506032928262
3.021691071346313251e+01 0.22478058335487253 0.0012315506032928262
3.112065497453482976e+01 0.24945081352303167 0.0012315506032928262
3.204837004737579065e+01 0.27682866303920667 0.0012315506032928262
3.299624590542890701e+01 0.3072112998861759 0.0012315506032928262
3.396007120269830892e+01 0.34092850697468147 0.0012315506032928262
3.493528813344534001e+01 0.3783462617131929 0.0012315506032928262
3.591705564628801994e+01 0.419870708444391 0.0012315506032928262
3.690031922358893723e+01 0.4659525668664682 0.0012315506032928262
3.787988401004402306e+01 0.517092024289676 0.0012315506032928262
3.885048960384880701e+01 0.5738441648302398 0.0012315506032928262
3.980688345923351790e+01 0.6368249944718586 0.0012315506032928262
4.074389125990065708e+01 0.7067181273927491 0.0012315506032928262
4.165648248785652186e+01 0.7842822061337682 0.0012315506032928262
4.253983008148919254e+01 0.8703591361485166 0.0012315506032928262
4.338936321467465262e+01 0.9658832241158708 0.0012315506032928262
4.420081306574304136e+01 1.0718913192051276 0.0012315506032928262
4.497025127673973088e+01 1.1895340673703196 0.0012315506032928262
4.569412095531571794e+01 1.3200884008314182 0.0012315506032928262
4.636926035085031117e+01 1.4649713983072863 0.0012315506032928262
4.699291904439068190e+01 1.625755666443795 0.0012315506032928262
4.756276644628568562e+01 1.8041864093920719 0.0012315506032928262
4.807689248041323538e+01 2.0022003718155843 0.0012315506032928262
4.853380026877982090e+01 2.2219468609395236 0.0012315506032928262
4.893239077408068027e+01 2.4658110758226037 0.0012315506032928262
4.927193962911568548e+01 2.736439997074672 0.0012315506032928262
4.955206677084613176e+01 3.0367711180354604 0.0012315506032928262
4.977269974105180950e+01 3.370064329271928 0.0012315506032928262
4.993403189624524430e+01 3.739937302478798 0.0012315506032928262
5.003647721968611251e+01 4.150404757850477 0.0012315506032928262
5.008062348418950904e+01 4.605922041145108 0.0012315506032928262
5.006718569521886053e+01 5.1114334834401705 0.0012315506032928262
4.999696172801203886e+01 5.672426068491977 0.0012315506032928262
4.987079192169478148e+01 6.294988990221888 0.0012315506032928262
4.968952420667954328e+01 6.985879746785249 0.0012315506032928262
4.945398597222197878e+01 7.752597488629465 0.0012315506032928262
4.916496362584735635e+01 8.60346441668451 0.0012315506032928262
4.882319032976734263e+01 9.547716114208066 0.0012315506032928262
4.842934211306343428e+01 10.59560179277617 0.0012315506032928262
4.798404213859144107e+01 11.758495540521581 0.0012315506032928262
4.748787259145760942e+01 13.049019780144016 0.0012315506032928262
4.694139336731134193e+01 14.481182276745331 0.0012315506032928262
4.634516640551591848e+01 16.070528182616385 0.0012315506032928262
4.569978439170458984e+01 17.834308769319094 0.0012315506032928262
4.500590229211196913e+01 19.791668678535572 0.0012315506032928262
4.426427013843008496e+01 21.96385372416547 0.0012315506032928262
4.347576547899319621e+01 24.37444150122222 0.0012315506032928262
4.264142396564751181e+01 27.04959730463137 0.0012315506032928262
4.176246674789786795e+01 30.01835813575592 0.0012315506032928262
4.084032362577516295e+01 33.31294787934677 0.0012315506032928262
3.987665125746484307e+01 36.96912707195032 0.0012315506032928262
3.887334616964401590e+01 41.0265810582719 0.0012315506032928262
3.783255272605429553e+01 45.52935074866948 0.0012315506032928262
3.675666654266388633e+01 50.526310653356795 0.0012315506032928262
3.564833426808505834e+01 56.07169938205458 0.0012315506032928262
3.451045063109693700e+01 62.22570836730231 0.0012315506032928262
3.334615375629849865e+01 69.0551352016233 0.0012315506032928262
3.215881951287013152e+01 76.63410868007462 0.0012315506032928262
3.095205518362254082e+01 85.04489341802686 0.0012315506032928262
2.972969242703648618e+01 94.37878277775391 0.0012315506032928262
2.849577875200561294e+01 104.73708979594508 0.0012315506032928262
2.725456633035556919e+01 116.23224686798542 0.0012315506032928262
2.601049645746709515e+01 128.9890261253308 0.0012315506032928262
2.476817778818957194e+01 143.14589375234786 0.0012315506032928262
2.353235636599946545e+01 158.85651294280527 0.0012315506032928262
2.230787572020183518e+01 176.2914118095948 0.0012315506032928262
2.109962571454298441e+01 195.63983435170647 0.0012315506032928262
1.991247942981173935e+01 217.11179456945052 0.0012315506032928262
1.918753974256029338e+01 240.9403560239527 0.0012315506032928262
1.882092217809159607e+01 267.38416158399497 0.0012315506032928262
1.849662274580042620e+01 296.73024081888724 0.0012315506032928262
1.821312455375837658e+01 329.2971255097155 0.0012315506032928262
1.797120317690725599e+01 365.43830709572546 0.0012315506032928262
1.776173064142255953e+01 405.54607358408276 0.0012315506032928262
1.758126634531277688e+01 450.05576757004974 0.0012315506032928262
1.742616160549188820e+01 499.450511585514 0.0012315506032928262
1.729266384565652004e+01 554.2664520663108 0.0012315506032928262
1.717705987401782153e+01 615.0985788580505 0.0012315506032928262
1.707572802017832814e+01 682.6071834272393 0.0012315506032928262
1.698522105827649398e+01 757.525025877192 0.0012315506032928262
1.690234411718638796e+01 840.6652885618333 0.0012315506032928262
1.682422549231475983e+01 932.9304026284696 0.0012315506032928262
1.674837863593769072e+01 1035.3218432956637 0.0012315506032928262
1.667275392071810103e+01 1148.9510001873086 0.0012315506032928262
1.659577942170177423e+01 1275.051240713013 0.0012315506032928262
1.651639004927385557e+01 1414.991297434576 0.0012315506032928262
1.643405520842841483e+01 1570.2901247293776 0.0012315506032928262
1.634877970751364629e+01 1742.6333860096508 0.0012315506032928262
1.626104903008614855e+01 1933.891750455232 0.0012315506032928262
1.617188284834639234e+01 2146.141197858406 0.0012315506032928262
1.608277917535422219e+01 2381.6855519761607 0.0012315506032928262
1.599567548831642938e+01 2643.0814869741084 0.0012315506032928262
1.591289947963377038e+01 2933.1662783900483 0.0012315506032928262
1.583711001462641654e+01 3255.0885998350564 0.0012315506032928262
1.577122881048111047e+01 3612.3426997094302 0.0012315506032928262
1.571836378784388977e+01 4008.8063288984645 0.0012315506032928262
1.568172543683471432e+01 4448.782831127585 0.0012315506032928262
1.566454734273262339e+01 4937.047852839004 0.0012315506032928262
1.566999364977735354e+01 5478.901179593945 0.0012315506032928262
1.570102290464506467e+01 6080.224261649427 0.0012315506032928262
1.576037054905650514e+01 6747.5440531107 0.0012315506032928262
1.585045179060711540e+01 7488.10385759003 0.0012315506032928262
1.597330256917510738e+01 8309.941949353404 0.0012315506032928262
1.613053582204788228e+01 9221.97882333434 0.0012315506032928262
1.632332872157927639e+01 10234.114021054527 0.0012315506032928262
1.655239124898560377e+01 11357.333583431051 0.0012315506032928262
1.681792572591482227e+01 12603.829296797274 0.0012315506032928262
1.711970983084678721e+01 13987.131026472387 0.0012315506032928262
1.745709002134808330e+01 15522.25357427048 0.0012315506032928262
1.782901571388327611e+01 17225.859653987874 0.0012315506032928262
1.823408481497611788e+01 19116.440753857038 0.0012315506032928262
1.867060066620065228e+01 21214.51784910632 0.0012315506032928262
1.913664170630622863e+01 23542.864143224204 0.0012315506032928262
1.963016165237945643e+01 26126.752255633317 0.0012315506032928262
2.014899253120456635e+01 28994.22853882881 0.0012315506032928262
2.069101071715984119e+01 32176.417502507353 0.0012315506032928262
2.125419455991884732e+01 35707.859649004626 0.0012315506032928262
2.183670249701949828e+01 39626.88638701478 0.0012315506032928262
2.243694020028206637e+01 43976.036093027215 0.0012315506032928262
2.305361234075112620e+01 48802.515836544335 0.0012315506032928262
2.368575556492841372e+01 54158.71378079476 0.0012315506032928262
2.433275898828390993e+01 60102.76782070388 0.0012315506032928262
2.499432340408352005e+01 66699.19663030129 0.0012315506032928262
2.567044716928896264e+01 74019.59996915652 0.0012315506032928262
2.636136120588925635e+01 82143.43584919439 0.0012315506032928262
2.706747464837096828e+01 91158.88299750836 0.0012315506032928262
2.778928363438746274e+01 101163.7979766207 0.0012315506032928262
2.852710086841072012e+01 112266.77735108159 0.0012315506032928262
2.928116148607153946e+01 124588.33642950082 0.0012315506032928262
3.005144221321869225e+01 138262.2173764659 0.0012315506032928262
3.083756653962717564e+01 153436.84089300132 0.0012315506032928262
3.163873117049297790e+01 170276.91722258978 0.0012315506032928262
3.245445385425320239e+01 188965.23396912115 0.0012315506032928262
3.328356232505286272e+01 209704.64013232305 0.0012315506032928262
3.412268851468716235e+01 232720.2478960412 0.0012315506032928262
3.496902167455251487e+01 258261.87606826748 0.0012315506032928262
3.581931137353587502e+01 286606.7616948256 0.0012315506032928262
3.666993468674179724e+01 318062.5692794119 0.0012315506032928262
3.751699076354515938e+01 352970.73027306574 0.0012315506032928262
3.835771931111219857e+01 391710.1490809261 0.0012315506032928262
3.918834134597171470e+01 434701.3158125035 0.0012315506032928262
4.002197965212997843e+01 482410.8704165374 0.0012315506032928262
4.088943486719583120e+01 535356.6677410719 0.0012315506032928262
4.172061068201017520e+01 594113.3984965039 0.0012315506032928262
4.251312576366591856e+01 659318.8271333541 0.0012315506032928262
4.326493413718547032e+01 731680.7143427207 0.0012315506032928262
4.397432434634409759e+01 811984.4993184009 0.0012315506032928262
4.463989499743507849e+01 901101.8251665037 0.0012315506032928262
4.526051816893659918e+01 1000000.0 0.0012315506032928262
9.808022498543708778e+00 0.001 0.001366716356462006
1.021409819808004649e+01 0.0011097524964120721 0.001366716356462006
1.061042513362077955e+01 0.0012315506032928262 0.001366716356462006
1.099555397215770469e+01 0.001366716356462006 0.001366716356462006
1.136827266047471063e+01 0.0015167168884709225 0.001366716356462006
1.172761879079926040e+01 0.0016831803533309566 0.001366716356462006
1.207288385194846825e+01 0.0018679135990207828 0.001366716356462006
1.240361071866918863e+01 0.002072921779595372 0.001366716356462006
1.271958496279981787e+01 0.002300430119772917 0.001366716356462006
1.302082123741383413e+01 0.0025529080682395165 0.001366716356462006
1.330754619290009799e+01 0.002833096101839324 0.001366716356462006
1.358017875614948267e+01 0.0031440354715915 0.001366716356462006
1.383930938125780763e+01 0.0034891012134067737 0.001366716356462006
1.408567893797532911e+01 0.003872038781812557 0.001366716356462006
1.432015837151297077e+01 0.004297004704320844 0.001366716356462006
1.454372946744674167e+01 0.004768611697714469 0.001366716356462006
1.475746745945522953e+01 0.005291978735958442 0.001366716356462006
1.496252592504360557e+01 0.005872786613189483 0.001366716356462006
1.516012365262010952e+01 0.00651733960488242 0.001366716356462006
1.535153387964526317e+01 0.007232633896483534 0.001366716356462006
1.553807577712336396e+01 0.008026433522257174 0.001366716356462006
1.572110804494473335e+01 0.00890735463861044 0.001366716356462006
1.590202411045475550e+01 0.009884959046625586 0.001366716356462006
1.608224918809354875e+01 0.010969857978923836 0.001366716356462006
1.626323831926074703e+01 0.012173827277396614 0.001366716356462006
1.644647543343089424e+01 0.013509935211980273 0.001366716356462006
1.663347313858031740e+01 0.014992684327860457 0.001366716356462006
1.682577237362417222e+01 0.01663816886076129 0.001366716356462006
1.702494211010760239e+01 0.018464249428955443 0.001366716356462006
1.723257828280848969e+01 0.020490746898158472 0.001366716356462006
1.745030174344125484e+01 0.022739657523579287 0.001366716356462006
1.767975466236901383e+01 0.02523539170434766 0.001366716356462006
1.792259491048335107e+01 0.02800503894183631 0.001366716356462006
1.818048803022846016e+01 0.03107866187782014 0.001366716356462006
1.845509612456656257e+01 0.03448962260405758 0.001366716356462006
1.874806336355711878e+01 0.038274944785163134 0.001366716356462006
1.906099760051558434e+01 0.04247571552536898 0.001366716356462006
1.939544762843584635e+01 0.047137531341167244 0.001366716356462006
1.975287583331492769e+01 0.05231099308056263 0.001366716356462006
2.015363596597430984e+01 0.05805225516094899 0.001366716356462006
2.059991721178031909e+01 0.06442363508721373 0.001366716356462006
2.107853645882571314e+01 0.07149428986597581 0.001366716356462006
2.159109116697417008e+01 0.07934096665797492 0.001366716356462006
2.213899566422808363e+01 0.08804883581643465 0.001366716356462006
2.272343738980053374e+01 0.09771241535346502 0.001366716356462006
2.334533116425145494e+01 0.1084365968689611 0.001366716356462006
2.400527276724959336e+01 0.12033778407775893 0.001366716356462006
2.470349356583081146e+01 0.13354515629298988 0.001366716356462006
2.543981782103629996e+01 0.14820207057988585 0.001366716356462006
2.621362481200729988e+01 0.16446761779946645 0.001366716356462006
2.702381766523735962e+01 0.18251834943190443 0.001366716356462006
2.786880093374168510e+01 0.20255019392306664 0.001366716356462006
2.874646870003448029e+01 0.22478058335487253 0.001366716356462006
2.965420434028971286e+01 0.24945081352303167 0.001366716356462006
3.058889298905385701e+01 0.27682866303920667 0.001366716356462006
3.154694702791157113e+01 0.3072112998861759 0.001366716356462006
3.252434389076367438e+01 0.34092850697468147 0.001366716356462006
3.351667567374616397e+01 0.3783462617131929 0.001366716356462006
3.451920826021684974e+01 0.419870708444391 0.001366716356462006
3.552694852189686259e+01 0.4659525668664682 0.001366716356462006
3.653471656430940584e+01 0.517092024289676 0.001366716356462006
3.753722081966728297e+01 0.5738441648302398 0.001366716356462006
3.852913322949139285e+01 0.6368249944718586 0.001366716356462006
3.950516245833478735e+01 0.7067181273927491 0.001366716356462006
4.046012274106178097e+01 0.7842822061337682 0.001366716356462006
4.138899752966207757e+01 0.8703591361485166 0.001366716356462006
4.228699640051767972e+01 0.9658832241158708 0.001366716356462006
4.314960478886249007e+01 1.0718913192051276 0.001366716356462006
4.397262660690464031e+01 1.1895340673703196 0.001366716356462006
4.475221925987347760e+01 1.3200884008314182 0.001366716356462006
4.548492154406112320e+01 1.4649713983072863 0.001366716356462006
4.616767431312784709e+01 1.625755666443795 0.001366716356462006
4.679783389302583885e+01 1.8041864093920719 0.001366716356462006
4.737317809371540989e+01 2.0022003718155843 0.001366716356462006
4.789190482046696928e+01 2.2219468609395236 0.001366716356462006
4.835262280287964387e+01 2.4658110758226037 0.001366716356462006
4.875433478098919693e+01 2.736439997074672 0.001366716356462006
4.909641305282143264e+01 3.0367711180354604 0.001366716356462006
4.937856816113144731e+01 3.370064329271928 0.001366716356462006
4.960081144787575624e+01 3.739937302478798 0.001366716356462006
4.976341290126597983e+01 4.150404757850477 0.001366716356462006
4.986685575078191590e+01 4.605922041145108 0.001366716356462006
4.991178965490217223e+01 5.1114334834401705 0.001366716356462006
4.989898440206091834e+01 5.672426068491977 0.001366716356462006
4.982928594160834734e+01 6.294988990221888 0.001366716356462006
4.970357656162331494e+01 6.985879746785249 0.001366716356462006
4.952274063114446534e+01 7.752597488629465 0.001366716356462006
4.928763721696578415e+01 8.60346441668451 0.001366716356462006
4.899908037712324216e+01 9.547716114208066 0.001366716356462006
4.865782763401499267e+01 10.59560179277617 0.001366716356462006
4.826457677912876676e+01 11.758495540521581 0.001366716356462006
4.781997077328429668e+01 13.049019780144016 0.001366716356462006
4.732461014403438071e+01 14.481182276745331 0.001366716356462006
4.677907209339907268e+01 16.070528182616385 0.001366716356462006
4.618393511490379666e+01 17.834308769319094 0.001366716356462006
4.553980782141702122e+01 19.791668678535572 0.001366716356462006
4.484736048990695423e+01 21.96385372416547 0.001366716356462006
4.410735772259858578e+01 24.37444150122222 0.001366716356462006
4.332069067939588791e+01 27.04959730463137 0.001366716356462006
4.248840734930949736e+01 30.01835813575592 0.001366716356462006
4.161173961428384160e+01 33.31294787934677 0.001366716356462006
4.069212607281502869e+01 36.96912707195032 0.001366716356462006
3.973122999229659769e+01 41.0265810582719 0.001366716356462006
3.873095218809690721e+01 45.52935074866948 0.001366716356462006
3.769343900819946214e+01 50.526310653356795 0.001366716356462006
3.662108602527973744e+01 56.07169938205458 0.001366716356462006
3.551653829541180585e+01 62.22570836730231 0.001366716356462006
3.438268816522023030e+01 69.0551352016233 0.001366716356462006
3.322267157408500537e+01 76.63410868007462 0.001366716356462006
3.203986357264341933e+01 85.04489341802686 0.001366716356462006
3.083787333970888866e+01 94.37878277775391 0.001366716356462006
2.962053849867320210e+01 104.73708979594508 0.001366716356462006
2.839191787864753280e+01 116.23224686798542 0.001366716356462006
2.715628140162743875e+01 128.9890261253308 0.001366716356462006
2.591809521277980721e+01 143.14589375234786 0.001366716356462006
2.468199993745071552e+01 158.85651294280527 0.001366716356462006
2.345277987663262920e+01 176.2914118095948 0.001366716356462006
2.223532109183530281e+01 195.63983435170647 0.001366716356462006
2.103455679548138235e+01 217.11179456945052 0.001366716356462006
1.985539909187901486e+01 240.9403560239527 0.001366716356462006
1.919930847715844280e+01 267.38416158399497 0.001366716356462006
1.884206297372791639e+01 296.73024081888724 0.001366716356462006
1.852762596421728603e+01 329.2971255097155 0.001366716356462006
1.825932269817475984e+01 365.43830709572546 0.001366716356462006
1.802672936491288169e+01 405.54607358408276 0.001366716356462006
1.782660476799800620e+01 450.05576757004974 0.001366716356462006
1.765554001233564563e+01 499.450511585514 0.001366716356462006
1.750983921629597262e+01 554.2664520663108 0.001366716356462006
1.738579637746719087e+01 615.0985788580505 0.001366716356462006
1.727972642405178050e+01 682.6071834272393 0.001366716356462006
1.718804686916908508e+01 757.525025877192 0.001366716356462006
1.710736172425739099e+01 840.6652885618333 0.001366716356462006
1.703454026922839759e+01 932.9304026284696 0.001366716356462006
1.696678855336000780e+01 1035.3218432956637 0.001366716356462006
1.690171186827350525e+01 1148.9510001873086 0.001366716356462006
1.683736686047995690e+01 1275.051240713013 0.001366716356462006
1.677230239535266065e+01 1414.991297434576 0.001366716356462006
1.670559684781097332e+01 1570.2901247293776 0.001366716356462006
1.663688308746898059e+01 1742.6333860096508 0.001366716356462006
1.656627894975045479e+01 1933.891750455232 0.001366716356462006
1.649447199952427567e+01 2146.141197858406 0.001366716356462006
1.642266602160777822e+01 2381.6855519761607 0.001366716356462006
1.635254931918556665e+01 2643.0814869741084 0.001366716356462006
1.628625088902581197e+01 2933.1662783900483 0.001366716356462006
1.622628464984602559e+01 3255.0885998350564 0.001366716356462006
1.617548207104704971e+01 3612.3426997094302 0.001366716356462006
1.613691391219913740e+01 4008.8063288984645 0.001366716356462006
1.611380248350471689e+01 4448.782831127585 0.001366716356462006
1.610944437041152710e+01 4937.047852839004 0.001366716356462006
1.612707761860995248e+01 5478.901179593945 0.001366716356462006
1.616977794922259548e+01 6080.224261649427 0.001366716356462006
1.624040437922095492e+01 6747.5440531107 0.001366716356462006
1.634149577195346126e+01 7488.10385759003 0.001366716356462006
1.647519992706927638e+01 8309.941949353404 0.001366716356462006
1.664321918409672918e+01 9221.97882333434 0.001366716356462006
1.684679836156551502e+01 10234.114021054527 0.001366716356462006
1.708665415388364650e+01 11357.333583431051 0.001366716356462006
1.736297495582188333e+01 12603.829296797274 0.001366716356462006
1.767548173175089943e+01 13987.131026472387 0.001366716356462006
1.802343181749812473e+01 15522.25357427048 0.001366716356462006
1.840566244823921593e+01 17225.859653987874 0.001366716356462006
1.882064861304357350e+01 19116.440753857038 0.001366716356462006
1.926657404257649020e+01 21214.51784910632 0.001366716356462006
1.974143164715745158e+01 23542.864143224204 0.001366716356462006
2.024307830273179576e+01 26126.752255633317 0.001366716356462006
2.076932916218408920e+01 28994.22853882881 0.001366716356462006
2.131808272805295346e+01 32176.417502507353 0.001366716356462006
2.188739213346551082e+01 35707.859649004626 0.001366716356462006
2.247554103147293958e+01 39626.88638701478 0.001366716356462006
2.308110314765826843e+01 43976.036093027215 0.001366716356462006
2.370298205145583736e+01 48802.515836544335 0.001366716356462006
2.434043688735678401e+01 54158.71378079476 0.001366716356462006
2.499304989515881559e+01 60102.76782070388 0.001366716356462006
2.566070999567153166e+01 66699.19663030129 0.001366716356462006
2.634355386841218660e+01 74019.59996915652 0.001366716356462006
2.704188751346175579e+01 82143.43584919439 0.001366716356462006
2.775619790515865759e+01 91158.88299750836 0.001366716356462006
2.848672619737526190e+01 101163.7979766207 0.001366716356462006
2.923367733209899200e+01 112266.77735108159 0.001366716356462006
2.999701108011734974e+01 124588.33642950082 0.001366716356462006
3.077634708360142213e+01 138262.2173764659 0.001366716356462006
3.157088491311412426e+01 153436.84089300132 0.001366716356462006
3.237934861660213670e+01 170276.91722258978 0.001366716356462006
3.320058198713793729e+01 188965.23396912115 0.001366716356462006
3.403356256863598617e+01 209704.64013232305 0.001366716356462006
3.487403268574828985e+01 232720.2478960412 0.001366716356462006
3.571875849579682694e+01 258261.87606826748 0.001366716356462006
3.656413342813325329e+01 286606.7616948256 0.001366716356462006
3.740626493578670875e+01 318062.5692794119 0.001366716356462006
3.824107427321672503e+01 352970.73027306574 0.001366716356462006
3.906673245442243569e+01 391710.1490809261 0.001366716356462006
3.990213300519163653e+01 434701.3158125035 0.001366716356462006
4.076540788267875826e+01 482410.8704165374 0.001366716356462006
4.159277475444996952e+01 535356.6677410719 0.001366716356462006
4.238183476564829988e+01 594113.3984965039 0.001366716356462006
4.313052711144009521e+01 659318.8271333541 0.001366716356462006
4.383711844230487031e+01 731680.7143427207 0.001366716356462006
4.450018744591302777e+01 811984.4993184009 0.001366716356462006
4.511858936613838722e+01 901101.8251665037 0.001366716356462006
4.569141862948333710e+01 1000000.0 0.001366716356462006
8.991539129318008250e+00 0.001 0.0015167168884709225
9.372239672522210796e+00 0.0011097524964120721 0.0015167168884709225
9.744450643262927869e+00 0.0012315506032928262 0.0015167168884709225
1.010676127941918523e+01 0.001366716356462006 0.0015167168884709225
1.045797685482643224e+01 0.0015167168884709225 0.0015167168884709225
1.079713275393022087e+01 0.0016831803533309566 0.0015167168884709225
1.112350096048695569e+01 0.0018679135990207828 0.0015167168884709225
1.143658999186119019e+01 0.002072921779595372 0.0015167168884709225
1.173613840866048363e+01 0.002300430119772917 0.0015167168884709225
1.202210407582131246e+01 0.0025529080682395165 0.0015167168884709225
1.229464908065783746e+01 0.002833096101839324 0.0015167168884709225
1.255412221246889182e+01 0.0031440354715915 0.0015167168884709225
1.280104020478042237e+01 0.0034891012134067737 0.0015167168884709225
1.303606818560246872e+01 0.003872038781812557 0.0015167168884709225
1.326000058770905987e+01 0.004297004704320844 0.0015167168884709225
1.347374308405027143e+01 0.004768611697714469 0.0015167168884709225
1.367829620471430907e+01 0.005291978735958442 0.0015167168884709225
1.387474054663915979e+01 0.005872786613189483 0.0015167168884709225
1.406422434587055648e+01 0.00651733960488242 0.0015167168884709225
1.424795312511391465e+01 0.007232633896483534 0.0015167168884709225
1.442718126615604746e+01 0.008026433522257174 0.0015167168884709225
1.460320585717867736e+01 0.00890735463861044 0.0015167168884709225
1.477736209977779858e+01 0.009884959046625586 0.0015167168884709225
1.495102041094180123e+01 0.010969857978923836 0.0015167168884709225
1.512558476384860029e+01 0.012173827277396614 0.0015167168884709225
1.530249195649657068e+01 0.013509935211980273 0.0015167168884709225
1.548321169641164197e+01 0.014992684327860457 0.0015167168884709225
1.566924658826344796e+01 0.01663816886076129 0.0015167168884709225
1.586213264595724404e+01 0.018464249428955443 0.0015167168884709225
1.606343871101177712e+01 0.020490746898158472 0.0015167168884709225
1.627476542137657844e+01 0.022739657523579287 0.0015167168884709225
1.649774261837537637e+01 0.02523539170434766 0.0015167168884709225
1.673402513248423418e+01 0.02800503894183631 0.0015167168884709225
1.698528614303630846e+01 0.03107866187782014 0.0015167168884709225
1.725320791254559083e+01 0.03448962260405758 0.0015167168884709225
1.753946915619442137e+01 0.038274944785163134 0.0015167168884709225
1.784572886609882048e+01 0.04247571552536898 0.0015167168884709225
1.817360561450441736e+01 0.047137531341167244 0.0015167168884709225
1.852465266835979207e+01 0.05231099308056263 0.0015167168884709225
1.890032809158158145e+01 0.05805225516094899 0.0015167168884709225
1.930195984307045620e+01 0.06442363508721373 0.0015167168884709225
1.973070619313624618e+01 0.07149428986597581 0.0015167168884709225
2.022601971444936098e+01 0.07934096665797492 0.0015167168884709225
2.076074149423593340e+01 0.08804883581643465 0.0015167168884709225
2.133220487559229284e+01 0.09771241535346502 0.0015167168884709225
2.194151638665362469e+01 0.1084365968689611 0.0015167168884709225
2.258948989505598703e+01 0.12033778407775893 0.0015167168884709225
2.327659949621867952e+01 0.13354515629298988 0.0015167168884709225
2.400293431310324266e+01 0.14820207057988585 0.0015167168884709225
2.476815656891088580e+01 0.16446761779946645 0.0015167168884709225
2.557146537920110063e+01 0.18251834943190443 0.0015167168884709225
2.641156833611504240e+01 0.20255019392306664 0.0015167168884709225
2.728666244166810628e+01 0.22478058335487253 0.0015167168884709225
2.819442629277078183e+01 0.24945081352303167 0.0015167168884709225
2.913202464715864437e+01 0.27682866303920667 0.0015167168884709225
3.009612597213614649e+01 0.3072112998861759 0.0015167168884709225
3.108293310984224433e+01 0.34092850697468147 0.0015167168884709225
3.208822626125297717e+01 0.3783462617131929 0.0015167168884709225
3.310741701015297878e+01 0.419870708444391 0.0015167168884709225
3.413561178036919586e+01 0.4659525668664682 0.0015167168884709225
3.516768199117234417e+01 0.517092024289676 0.0015167168884709225
3.619833866778127174e+01 0.5738441648302398 0.0015167168884709225
3.722220870347279487e+01 0.6368249944718586 0.0015167168884709225
3.823391029647034145e+01 0.7067181273927491 0.0015167168884709225
3.922812530699460609e+01 0.7842822061337682 0.0015167168884709225
4.019966669448554342e+01 0.8703591361485166 0.0015167168884709225
4.114353984546034582e+01 0.9658832241158708 0.0015167168884709225
4.205499673105085634e+01 1.0718913192051276 0.0015167168884709225
4.292958277548822821e+01 1.1895340673703196 0.0015167168884709225
4.376317615140340678e+01 1.3200884008314182 0.0015167168884709225
4.455201983096914375e+01 1.4649713983072863 0.0015167168884709225
4.529274642008422802e+01 1.625755666443795 0.0015167168884709225
4.598239605225967352e+01 1.8041864093920719 0.0015167168884709225
4.661842726344376331e+01 2.0022003718155843 0.0015167168884709225
4.719872090242384388e+01 2.2219468609395236 0.0015167168884709225
4.772157666004917331e+01 2.4658110758226037 0.0015167168884709225
4.818570233001843661e+01 2.736439997074672 0.0015167168884709225
4.859019555310614891e+01 3.0367711180354604 0.0015167168884709225
4.893451834576724480e+01 3.370064329271928 0.0015167168884709225
4.921846496128200243e+01 3.739937302478798 0.0015167168884709225
4.944212391057742195e+01 4.150404757850477 0.0015167168884709225
4.960583545602688105e+01 4.605922041145108 0.0015167168884709225
4.971014610290649927e+01 5.1114334834401705 0.0015167168884709225
4.975576189157623475e+01 5.672426068491977 0.0015167168884709225
4.974350236284411864e+01 6.294988990221888 0.0015167168884709225
4.967425701888018352e+01 6.985879746785249 0.0015167168884709225
4.954894602623509314e+01 7.752597488629465 0.0015167168884709225
4.936848659998657496e+01 8.60346441668451 0.0015167168884709225
4.913376629808272611e+01 9.547716114208066 0.0015167168884709225
4.884562400687381256e+01 10.59560179277617 0.0015167168884709225
4.850483911124538849e+01 11.758495540521581 0.0015167168884709225
4.811212893911510236e+01 13.049019780144016 0.0015167168884709225
4.766815422491254850e+01 14.481182276745331 0.0015167168884709225
4.717353201346249847e+01 16.070528182616385 0.0015167168884709225
4.662885511499156621e+01 17.834308769319094 0.0015167168884709225
4.603471699068055756e+01 19.791668678535572 0.0015167168884709225
4.539174071466237592e+01 21.96385372416547 0.0015167168884709225
4.470061051396449159e+01 24.37444150122222 0.0015167168884709225
4.396210434468467554e+01 27.04959730463137 0.0015167168884709225
4.317712591759301688e+01 30.01835813575592 0.0015167168884709225
4.234673472948426109e+01 33.31294787934677 0.0015167168884709225
4.147217284461052600e+01 36.96912707195032 0.0015167168884709225
4.055488747868142241e+01 41.0265810582719 0.0015167168884709225
3.959654877932652539e+01 45.52935074866948 0.0015167168884709225
3.859906266061335600e+01 50.526310653356795 0.0015167168884709225
3.756457893194784958e+01 56.07169938205458 0.0015167168884709225
3.649549535031330549e+01 62.22570836730231 0.0015167168884709225
3.539445848561861396e+01 69.0551352016233 0.0015167168884709225
3.426436237010644703e+01 76.63410868007462 0.0015167168884709225
3.310834591671295613e+01 85.04489341802686 0.0015167168884709225
3.192978969843084514e+01 94.37878277775391 0.0015167168884709225
3.073231237467201993e+01 104.73708979594508 0.0015167168884709225
2.951976639652798795e+01 116.23224686798542 0.0015167168884709225
2.829623201413080480e+01 128.9890261253308 0.0015167168884709225
2.706600808045863005e+01 143.14589375234786 0.0015167168884709225
2.583359745123864926e+01 158.85651294280527 0.0015167168884709225
2.460368468637063089e+01 176.2914118095948 0.0015167168884709225
2.338110341077613796e+01 195.63983435170647 0.0015167168884709225
2.217079101167749045e+01 217.11179456945052 0.0015167168884709225
2.097772877358410071e+01 240.9403560239527 0.0015167168884709225
1.980686643136137448e+01 267.38416158399497 0.0015167168884709225
1.921610090585342334e+01 296.73024081888724 0.0015167168884709225
1.886841886545426661e+01 329.2971255097155 0.0015167168884709225
1.857034114269680103e+01 365.43830709572546 0.0015167168884709225
1.831151671337373443e+01 405.54607358408276 0.0015167168884709225
1.808849584414405598e+01 450.05576757004974 0.0015167168884709225
1.789806478886999841e+01 499.450511585514 0.0015167168884709225
1.773677907479656213e+01 554.2664520663108 0.0015167168884709225
1.760097237446133533e+01 615.0985788580505 0.0015167168884709225
1.748696781472225226e+01 682.6071834272393 0.0015167168884709225
1.739111449938932452e+01 757.525025877192 0.0015167168884709225
1.730987537078644323e+01 840.6652885618333 0.0015167168884709225
1.723991225414181017e+01 932.9304026284696 0.0015167168884709225
1.717816554384473093e+01 1035.3218432956637 0.0015167168884709225
1.712192643515190937e+01 1148.9510001873086 0.0015167168884709225
1.706889994876791050e+01 1275.051240713013 0.0015167168884709225
1.701725738208419969e+01 1414.991297434576 0.0015167168884709225
1.696568302932261929e+01 1570.2901247293776 0.0015167168884709225
1.691342540062563415e+01 1742.6333860096508 0.0015167168884709225
1.686021059678270007e+01 1933.891750455232 0.0015167168884709225
1.680636157584202905e+01 2146.141197858406 0.0015167168884709225
1.675274752140123979e+01 2381.6855519761607 0.0015167168884709225
1.670076077497113687e+01 2643.0814869741084 0.0015167168884709225
1.665228004149434682e+01 2933.1662783900483 0.0015167168884709225
1.660961980581511455e+01 3255.0885998350564 0.0015167168884709225
1.657546583579031108e+01 3612.3426997094302 0.0015167168884709225
1.655279735026066845e+01 4008.8063288984645 0.0015167168884709225
1.654479705296471437e+01 4448.782831127585 0.0015167168884709225
1.655478020186305699e+01 4937.047852839004 0.0015167168884709225
1.658601338138023706e+01 5478.901179593945 0.0015167168884709225
1.664165745527424534e+01 6080.224261649427 0.0015167168884709225
1.672466821941126369e+01 6747.5440531107 0.0015167168884709225
1.683768835451562751e+01 7488.10385759003 0.0015167168884709225
1.698296459434040528e+01 8309.941949353404 0.0015167168884709225
1.716228196257173622e+01 9221.97882333434 0.0015167168884709225
1.737695450183720425e+01 10234.114021054527 0.0015167168884709225
1.762770548665769610e+01 11357.333583431051 0.0015167168884709225
1.791472097427461918e+01 12603.829296797274 0.0015167168884709225
1.823768015356952077e+01 13987.131026472387 0.0015167168884709225
1.859577177256219116e+01 15522.25357427048 0.0015167168884709225
1.898774735388510138e+01 17225.859653987874 0.0015167168884709225
1.941199169519364531e+01 19116.440753857038 0.0015167168884709225
1.986660767293874130e+01 21214.51784910632 0.0015167168884709225
2.034955094836292488e+01 23542.864143224204 0.0015167168884709225
2.085862213816500699e+01 26126.752255633317 0.0015167168884709225
2.139167239787895625e+01 28994.22853882881 0.0015167168884709225
2.194667067698082619e+01 32176.417502507353 0.0015167168884709225
2.252178852100488626e+01 35707.859649004626 0.0015167168884709225
2.311546984104769820e+01 39626.88638701478 0.0015167168884709225
2.372647951259764199e+01 43976.036093027215 0.0015167168884709225
2.435393625751899549e+01 48802.515836544335 0.0015167168884709225
2.499729109765435453e+01 54158.71378079476 0.0015167168884709225
2.565630775656968865e+01 60102.76782070388 0.0015167168884709225
2.633101357579360169e+01 66699.19663030129 0.0015167168884709225
2.702161947595710245e+01 74019.59996915652 0.0015167168884709225
2.772851474122044024e+01 82143.43584919439 0.0015167168884709225
2.845192966439740800e+01 91158.88299750836 0.0015167168884709225
2.919200099919991231e+01 101163.7979766207 0.0015167168884709225
2.994866038600121882e+01 112266.77735108159 0.0015167168884709225
3.072151150821679266e+01 124588.33642950082 0.0015167168884709225
3.150974977177966352e+01 138262.2173764659 0.0015167168884709225
3.231210223417139815e+01 153436.84089300132 0.0015167168884709225
3.312679332712977498e+01 170276.91722258978 0.0015167168884709225
3.395197411828452516e+01 188965.23396912115 0.0015167168884709225
3.478686084182665894e+01 209704.64013232305 0.0015167168884709225
3.562630159608836777e+01 232720.2478960412 0.0015167168884709225
3.646670351113252906e+01 258261.87606826748 0.0015167168884709225
3.730418132311472590e+01 286606.7616948256 0.0015167168884709225
3.813465890451698215e+01 318062.5692794119 0.0015167168884709225
3.895411845410487217e+01 352970.73027306574 0.0015167168884709225
3.979096868805649478e+01 391710.1490809261 0.0015167168884709225
4.065029946229792301e+01 434701.3158125035 0.0015167168884709225
4.147409102114819746e+01 482410.8704165374 0.0015167168884709225
4.225992577401023453e+01 535356.6677410719 0.0015167168884709225
4.300571950793062825e+01 594113.3984965039 0.0015167168884709225
4.370972102238876289e+01 659318.8271333541 0.0015167168884709225
4.437048753389930056e+01 731680.7143427207 0.0015167168884709225
4.498685309876692173e+01 811984.4993184009 0.0015167168884709225
4.555789337714399068e+01 901101.8251665037 0.0015167168884709225
4.608287700485328742e+01 1000000.0 0.0015167168884709225
8.228912738209240629e+00 0.001 0.0016831803533309566
8.584639238935404038e+00 0.0011097524964120721 0.0016831803533309566
8.933010502788022222e+00 0.0012315506032928262 0.0016831803533309566
9.272664758708849320e+00 0.001366716356462006 0.0016831803533309566
9.602435965111038030e+00 0.0015167168884709225 0.0016831803533309566
9.921369123813462920e+00 0.0016831803533309566 0.0016831803533309566
1.022872853692380168e+01 0.0018679135990207828 0.0016831803533309566
1.052399956356028632e+01 0.002072921779595372 0.0016831803533309566
1.080688471358689817e+01 0.002300430119772917 0.0016831803533309566
1.107729481722902776e+01 0.0025529080682395165 0.0016831803533309566
1.133533610429161698e+01 0.002833096101839324 0.0016831803533309566
1.158129505641671919e+01 0.0031440354715915 0.0016831803533309566
1.181562103591659607e+01 0.0034891012134067737 0.0016831803533309566
1.203890869629243632e+01 0.003872038781812557 0.0016831803533309566
1.225188005402353753e+01 0.004297004704320844 0.0016831803533309566
1.245536772619087529e+01 0.004768611697714469 0.0016831803533309566
1.265029930294973148e+01 0.005291978735958442 0.0016831803533309566
1.283768350891577015e+01 0.005872786613189483 0.0016831803533309566
1.301859807360244936e+01 0.00651733960488242 0.0016831803533309566
1.319417989820964898e+01 0.007232633896483534 0.0016831803533309566
1.336561706057869436e+01 0.008026433522257174 0.0016831803533309566
1.353414271007024183e+01 0.00890735463861044 0.0016831803533309566
1.370103077872676245e+01 0.009884959046625586 0.0016831803533309566
1.386759319256739431e+01 0.010969857978923836 0.0016831803533309566
1.403517846695099536e+01 0.012173827277396614 0.0016831803533309566
1.420517121963211693e+01 0.013509935211980273 0.0016831803533309566
1.437899237312416290e+01 0.014992684327860457 0.0016831803533309566
1.455809989057265597e+01 0.01663816886076129 0.0016831803533309566
1.474398950497111471e+01 0.018464249428955443 0.0016831803533309566
1.493819493773715834e+01 0.020490746898158472 0.0016831803533309566
1.514228769999286150e+01 0.022739657523579287 0.0016831803533309566
1.535787562075384294e+01 0.02523539170434766 0.0016831803533309566
1.558659971365115204e+01 0.02800503894183631 0.0016831803533309566
1.583012919138543140e+01 0.03107866187782014 0.0016831803533309566
1.609015386991631047e+01 0.03448962260405758 0.0016831803533309566
1.636837350641208388e+01 0.038274944785163134 0.0016831803533309566
1.666648370574142746e+01 0.04247571552536898 0.0016831803533309566
1.698615781848961959e+01 0.047137531341167244 0.0016831803533309566
1.732902433751800686e+01 0.05231099308056263 0.0016831803533309566
1.769663961642049799e+01 0.05805225516094899 0.0016831803533309566
1.809045539266275426e+01 0.06442363508721373 0.0016831803533309566
1.851178144645668411e+01 0.07149428986597581 0.0016831803533309566
1.896174321475930569e+01 0.07934096665797492 0.0016831803533309566
1.944123496925831773e+01 0.08804883581643465 0.0016831803533309566
1.998106713710888016e+01 0.09771241535346502 0.0016831803533309566
2.057550027749443089e+01 0.1084365968689611 0.0016831803533309566
2.120899204665360571e+01 0.12033778407775893 0.0016831803533309566
2.188225338545109011e+01 0.13354515629298988 0.0016831803533309566
2.259563574722952950e+01 0.14820207057988585 0.0016831803533309566
2.334908607160307881e+01 0.16446761779946645 0.0016831803533309566
2.414210613896087665e+01 0.18251834943190443 0.0016831803533309566
2.497371826126333261e+01 0.20255019392306664 0.0016831803533309566
2.584243961706679826e+01 0.22478058335487253 0.0016831803533309566
2.674626670661367100e+01 0.24945081352303167 0.0016831803533309566
2.768267176191507062e+01 0.27682866303920667 0.0016831803533309566
2.864861192405477652e+01 0.3072112998861759 0.0016831803533309566
2.964055172965425555e+01 0.34092850697468147 0.0016831803533309566
3.065449861497000228e+01 0.3783462617131929 0.0016831803533309566
3.168605070617529407e+01 0.419870708444391 0.0016831803533309566
3.273045500749903169e+01 0.4659525668664682 0.0016831803533309566
3.378267441720461761e+01 0.517092024289676 0.0016831803533309566
3.483746058689109049e+01 0.5738441648302398 0.0016831803533309566
3.588943032652649379e+01 0.6368249944718586 0.0016831803533309566
3.693314265124960372e+01 0.7067181273927491 0.0016831803533309566
3.796317411765632954e+01 0.7842822061337682 0.0016831803533309566
3.897419006662694585e+01 0.8703591361485166 0.0016831803533309566
3.996101048281613544e+01 0.9658832241158708 0.0016831803533309566
4.091866886200344311e+01 1.0718913192051276 0.0016831803533309566
4.184246378210534800e+01 1.1895340673703196 0.0016831803533309566
4.272800274739126536e+01 1.3200884008314182 0.0016831803533309566
4.357123856079374491e+01 1.4649713983072863 0.0016831803533309566
4.436849840695401781e+01 1.625755666443795 0.0016831803533309566
4.511650589950040313e+01 1.8041864093920719 0.0016831803533309566
4.581239642912654375e+01 2.0022003718155843 0.0016831803533309566
4.645372584383891024e+01 2.2219468609395236 0.0016831803533309566
4.703847222095497926e+01 2.4658110758226037 0.0016831803533309566
4.756503084423269456e+01 2.736439997074672 0.0016831803533309566
4.803220194169084323e+01 3.0367711180354604 0.0016831803533309566
4.843917133325737723e+01 3.370064329271928 0.0016831803533309566
4.878548403559825886e+01 3.739937302478798 0.0016831803533309566
4.907101142223705637e+01 4.150404757850477 0.0016831803533309566
4.929591286218018809e+01 4.605922041145108 0.0016831803533309566
4.946059289821729976e+01 5.1114334834401705 0.0016831803533309566
4.956565575573787896e+01 5.672426068491977 0.0016831803533309566
4.961185874159168918e+01 6.294988990221888 0.0016831803533309566
4.960006651023342528e+01 6.985879746785249 0.0016831803533309566
4.953120793256995569e+01 7.752597488629465 0.0016831803533309566
4.940623733870818768e+01 8.60346441668451 0.0016831803533309566
4.922610149493799980e+01 9.547716114208066 0.0016831803533309566
4.899171353733972012e+01 10.59560179277617 0.0016831803533309566
4.870393461762665765e+01 11.758495540521581 0.0016831803533309566
4.836356369861788096e+01 13.049019780144016 0.0016831803533309566
4.797133560694997101e+01 14.481182276745331 0.0016831803533309566
4.752792701739922165e+01 16.070528182616385 0.0016831803533309566
4.703396980293312879e+01 17.834308769319094 0.0016831803533309566
4.649007083076245550e+01 19.791668678535572 0.0016831803533309566
4.589683709517901633e+01 21.96385372416547 0.0016831803533309566
4.525490479370316166e+01 24.37444150122222 0.0016831803533309566
4.456497089852356908e+01 27.04959730463137 0.0016831803533309566
4.382782564416511661e+01 30.01835813575592 0.0016831803533309566
4.304438441529979542e+01 33.31294787934677 0.0016831803533309566
4.221571757593422092e+01 36.96912707195032 0.0016831803533309566
4.134307705817687406e+01 41.0265810582719 0.0016831803533309566
4.042791878359474111e+01 45.52935074866948 0.0016831803533309566
3.947192037205808646e+01 50.526310653356795 0.0016831803533309566
3.847699405478278578e+01 56.07169938205458 0.0016831803533309566
3.744529505969645555e+01 62.22570836730231 0.0016831803533309566
3.637922615706815321e+01 69.0551352016233 0.0016831803533309566
3.528143924528819042e+01 76.63410868007462 0.0016831803533309566
3.415483502656888248e+01 85.04489341802686 0.0016831803533309566
3.300256160307882425e+01 94.37878277775391 0.0016831803533309566
3.182801267142988877e+01 104.73708979594508 0.0016831803533309566
3.063482540368133300e+01 116.23224686798542 0.0016831803533309566
2.942687750921967194e+01 128.9890261253308 0.0016831803533309566
2.820828237625054058e+01 143.14589375234786 0.0016831803533309566
2.698338037719199889e+01 158.85651294280527 0.0016831803533309566
2.575672396804976216e+01 176.2914118095948 0.0016831803533309566
2.453305376633774060e+01 195.63983435170647 0.0016831803533309566
2.331726262404790262e+01 217.11179456945052 0.0016831803533309566
2.211434505764109559e+01 240.9403560239527 0.0016831803533309566
2.092932992500859868e+01 267.38416158399497 0.0016831803533309566
1.976719548973869323e+01 296.73024081888724 0.0016831803533309566
1.923909115209434972e+01 329.2971255097155 0.0016831803533309566
1.890819134947043878e+01 365.43830709572546 0.0016831803533309566
1.862027628506670851e+01 405.54607358408276 0.0016831803533309566
1.837127090363010495e+01 450.05576757004974 0.0016831803533309566
1.815824143928181300e+01 499.450511585514 0.0016831803533309566
1.797801455048456987e+01 554.2664520663108 0.0016831803533309566
1.782709580948035821e+01 615.0985788580505 0.0016831803533309566
1.770187089145393600e+01 682.6071834272393 0.0016831803533309566
1.759869257963807243e+01 757.525025877192 0.0016831803533309566
1.751394981520713756e+01 840.6652885618333 0.0016831803533309566
1.744415683039611054e+01 932.9304026284696 0.0016831803533309566
1.738603933433540405e+01 1035.3218432956637 0.0016831803533309566
1.733661517122629903e+01 1148.9510001873086 0.0016831803533309566
1.729326733748004230e+01 1275.051240713013 0.0016831803533309566
1.725380751439100990e+01 1414.991297434576 0.0016831803533309566
1.721653191894671764e+01 1570.2901247293776 0.0016831803533309566
1.718030031338361852e+01 1742.6333860096508 0.0016831803533309566
1.714443017725707108e+01 1933.891750455232 0.0016831803533309566
1.710885333306067224e+01 2146.141197858406 0.0016831803533309566
1.707406860985041774e+01 2381.6855519761607 0.0016831803533309566
1.704112868682887694e+01 2643.0814869741084 0.0016831803533309566
1.701161196960238797e+01 2933.1662783900483 0.0016831803533309566
1.698757893124684060e+01 3255.0885998350564 0.0016831803533309566
1.697151254528865039e+01 3612.3426997094302 0.0016831803533309566
1.696624299935835367e+01 4008.8063288984645 0.0016831803533309566
1.697485767547942359e+01 4448.782831127585 0.0016831803533309566
1.700064144549795131e+01 4937.047852839004 0.0016831803533309566
1.704683748609006599e+01 5478.901179593945 0.0016831803533309566
1.711665488990863793e+01 6080.224261649427 0.0016831803533309566
1.721311431951006199e+01 6747.5440531107 0.0016831803533309566
1.733893870811193949e+01 7488.10385759003 0.0016831803533309566
1.749645818623743310e+01 8309.941949353404 0.0016831803533309566
1.768753295439035966e+01 9221.97882333434 0.0016831803533309566
1.791354935827163786e+01 10234.114021054527 0.0016831803533309566
1.817523867987134523e+01 11357.333583431051 0.0016831803533309566
1.847280103964079956e+01 12603.829296797274 0.0016831803533309566
1.880589430684741359e+01 13987.131026472387 0.0016831803533309566
1.917366557390284498e+01 15522.25357427048 0.0016831803533309566
1.957481407227021819e+01 17225.859653987874 0.0016831803533309566
2.000767366777659717e+01 19116.440753857038 0.0016831803533309566
2.047032758912106942e+01 21214.51784910632 0.0016831803533309566
2.096069743349908876e+01 23542.864143224204 0.0016831803533309566
2.147661850923172722e+01 26126.752255633317 0.0016831803533309566
2.201601406448002507e+01 28994.22853882881 0.0016831803533309566
2.257696749984647155e+01 32176.417502507353 0.0016831803533309566
2.315780461049427075e+01 35707.859649004626 0.0016831803533309566
2.375715370137239546e+01 39626.88638701478 0.0016831803533309566
2.437398682147528817e+01 43976.036093027215 0.0016831803533309566
2.500761441994316669e+01 48802.515836544335 0.0016831803533309566
2.565766065079325031e+01 54158.71378079476 0.0016831803533309566
2.632402780158318478e+01 60102.76782070388 0.0016831803533309566
2.700681732800078905e+01 66699.19663030129 0.0016831803533309566
2.770629861076056955e+01 74019.59996915652 0.0016831803533309566
2.842268354808410891e+01 82143.43584919439 0.0016831803533309566
2.915602321234363714e+01 91158.88299750836 0.0016831803533309566
2.990620826325116255e+01 101163.7979766207 0.0016831803533309566
3.067281536344178505e+01 112266.77735108159 0.0016831803533309566
3.145502500276606028e+01 124588.33642950082 0.0016831803533309566
3.225155805483760219e+01 138262.2173764659 0.0016831803533309566
3.306064102513803959e+01 153436.84089300132 0.0016831803533309566
3.388001420379068662e+01 170276.91722258978 0.0016831803533309566
3.470708501229029963e+01 188965.23396912115 0.0016831803533309566
3.554147733273595122e+01 209704.64013232305 0.0016831803533309566
3.637714064387454727e+01 232720.2478960412 0.0016831803533309566
3.721019865046457653e+01 258261.87606826748 0.0016831803533309566
3.803657688679423643e+01 286606.7616948256 0.0016831803533309566
3.885210904976501212e+01 318062.5692794119 0.0016831803533309566
3.968794654215157891e+01 352970.73027306574 0.0016831803533309566
4.054353037567019413e+01 391710.1490809261 0.0016831803533309566
4.136394254489647437e+01 434701.3158125035 0.0016831803533309566
4.214674702636008874e+01 482410.8704165374 0.0016831803533309566
4.288984020846570644e+01 535356.6677410719 0.0016831803533309566
4.359144503995388931e+01 594113.3984965039 0.0016831803533309566
4.425009431919393421e+01 659318.8271333541 0.0016831803533309566
4.486460106158961025e+01 731680.7143427207 0.0016831803533309566
4.543401994251831155e+01 811984.4993184009 0.0016831803533309566
4.595760006442358048e+01 901101.8251665037 0.0016831803533309566
4.643473086070040523e+01 1000000.0 0.0016831803533309566
7.518658403810286828e+00 0.001 0.0018679135990207828
7.850006350216415463e+00 0.0011097524964120721 0.0018679135990207828
8.175013231987652063e+00 0.0012315506032928262 0.0018679135990207828
8.492374444757565755e+00 0.001366716356462006 0.0018679135990207828
8.800961855895929276e+00 0.0015167168884709225 0.0018679135990207828
9.099839968580782923e+00 0.0016831803533309566 0.0018679135990207828
9.388275418808008865e+00 0.0018679135990207828 0.0018679135990207828
9.665740766884631796e+00 0.002072921779595372 0.0018679135990207828
9.931911934651161289e+00 0.002300430119772917 0.0018679135990207828
1.018666186153911646e+01 0.0025529080682395165 0.0018679135990207828
1.043004935248547937e+01 0.002833096101839324 0.0018679135990207828
1.066230580007630557e+01 0.0031440354715915 0.0018679135990207828
1.088381979286576318e+01 0.0034891012134067737 0.0018679135990207828
1.109512084309770152e+01 0.003872038781812557 0.0018679135990207828
1.129686301491130074e+01 0.004297004704320844 0.0018679135990207828
1.148980929151071173e+01 0.004768611697714469 0.0018679135990207828
1.167481688163364240e+01 0.005291978735958442 0.0018679135990207828
1.185282411766258015e+01 0.005872786613189483 0.0018679135990207828
1.202483900347088053e+01 0.00651733960488242 0.0018679135990207828
1.219192987573981668e+01 0.007232633896483534 0.0018679135990207828
1.235521765271317918e+01 0.008026433522257174 0.0018679135990207828
1.251587008072570129e+01 0.00890735463861044 0.0018679135990207828
1.267509764183774834e+01 0.009884959046625586 0.0018679135990207828
1.283415098179419722e+01 0.010969857978923836 0.0018679135990207828
1.299431962224812764e+01 0.012173827277396614 0.0018679135990207828
1.315693177277475989e+01 0.013509935211980273 0.0018679135990207828
1.332335484941895487e+01 0.014992684327860457 0.0018679135990207828
1.349499647949878245e+01 0.01663816886076129 0.0018679135990207828
1.367330571333959810e+01 0.018464249428955443 0.0018679135990207828
1.385977405274643459e+01 0.020490746898158472 0.0018679135990207828
1.405593572597951457e+01 0.022739657523579287 0.0018679135990207828
1.426336748169493518e+01 0.02523539170434766 0.0018679135990207828
1.448368649415089138e+01 0.02800503894183631 0.0018679135990207828
1.471854688735376548e+01 0.03107866187782014 0.0018679135990207828
1.496963373405444564e+01 0.03448962260405758 0.0018679135990207828
1.523865444253434731e+01 0.038274944785163134 0.0018679135990207828
1.552732685332268581e+01 0.04247571552536898 0.0018679135990207828
1.583736344695415355e+01 0.047137531341167244 0.0018679135990207828
1.617045149670815718e+01 0.05231099308056263 0.0018679135990207828
1.652822844348865772e+01 0.05805225516094899 0.0018679135990207828
1.691225225510804364e+01 0.06442363508721373 0.0018679135990207828
1.732396668904520354e+01 0.07149428986597581 0.0018679135990207828
1.776466130354478423e+01 0.07934096665797492 0.0018679135990207828
1.823542654585676814e+01 0.08804883581643465 0.0018679135990207828
1.873710449205201201e+01 0.09771241535346502 0.0018679135990207828
1.927023606529140309e+01 0.1084365968689611 0.0018679135990207828
1.986780804552293844e+01 0.12033778407775893 0.0018679135990207828
2.052467840058875836e+01 0.13354515629298988 0.0018679135990207828
2.122232697244153599e+01 0.14820207057988585 0.0018679135990207828
2.196098284154506786e+01 0.16446761779946645 0.0018679135990207828
2.274045228990094358e+01 0.18251834943190443 0.0018679135990207828
2.356007969363318821e+01 0.20255019392306664 0.0018679135990207828
2.441871524916703251e+01 0.22478058335487253 0.0018679135990207828
2.531469216578034320e+01 0.24945081352303167 0.0018679135990207828
2.624581477510452743e+01 0.27682866303920667 0.0018679135990207828
2.720935901537287549e+01 0.3072112998861759 0.0018679135990207828
2.820208611040881763e+01 0.34092850697468147 0.0018679135990207828
2.922026978834568922e+01 0.3783462617131929 0.0018679135990207828
3.025973635150770491e+01 0.419870708444391 0.0018679135990207828
3.131591676743800789e+01 0.4659525668664682 0.0018679135990207828
3.238390871467603915e+01 0.517092024289676 0.0018679135990207828
3.345854662703549565e+01 0.5738441648302398 0.0018679135990207828
3.453447688895745671e+01 0.6368249944718586 0.0018679135990207828
3.560623554846778660e+01 0.7067181273927491 0.0018679135990207828
3.666832583875557816e+01 0.7842822061337682 0.0018679135990207828
3.771529306347600397e+01 0.8703591361485166 0.0018679135990207828
3.874179473272757690e+01 0.9658832241158708 0.0018679135990207828
3.974266440672558076e+01 1.0718913192051276 0.0018679135990207828
4.071296836963644239e+01 1.1895340673703196 0.0018679135990207828
4.164805451988625862e+01 1.3200884008314182 0.0018679135990207828
4.254359334637626944e+01 1.4649713983072863 0.0018679135990207828
4.339561151836736741e+01 1.625755666443795 0.0018679135990207828
4.420051819377130187e+01 1.8041864093920719 0.0018679135990207828
4.495512452665784764e+01 2.0022003718155843 0.0018679135990207828
4.565665672961341670e+01 2.2219468609395236 0.0018679135990207828
4.630276257541474649e+01 2.4658110758226037 0.0018679135990207828
4.689151155568621476e+01 2.736439997074672 0.0018679135990207828
4.742138824249449414e+01 3.0367711180354604 0.0018679135990207828
4.789127883371340033e+01 3.370064329271928 0.0018679135990207828
4.830045076699279605e+01 3.739937302478798 0.0018679135990207828
4.864852560299704010e+01 4.150404757850477 0.0018679135990207828
4.893544560201264204e+01 4.605922041145108 0.0018679135990207828
4.916143499451037258e+01 5.1114334834401705 0.0018679135990207828
4.932695703151941302e+01 5.672426068491977 0.0018679135990207828
4.943266846893974531e+01 6.294988990221888 0.0018679135990207828
4.947937314419126409e+01 6.985879746785249 0.0018679135990207828
4.946797652956777824e+01 7.752597488629465 0.0018679135990207828
4.939944304023746469e+01 8.60346441668451 0.0018679135990207828
4.927475775168723260e+01 9.547716114208066 0.0018679135990207828
4.909489397125580723e+01 10.59560179277617 0.0018679135990207828
4.886078776011676439e+01 11.758495540521581 0.0018679135990207828
4.857332017423019721e+01 13.049019780144016 0.0018679135990207828
4.823330768602766483e+01 14.481182276745331 0.0018679135990207828
4.784150075147807968e+01 16.070528182616385 0.0018679135990207828
4.739859029792521738e+01 17.834308769319094 0.0018679135990207828
4.690522148470213182e+01 19.791668678535572 0.0018679135990207828
4.636201382916235048e+01 21.96385372416547 0.0018679135990207828
4.576958654722055542e+01 24.37444150122222 0.0018679135990207828
4.512858776664148763e+01 27.04959730463137 0.0018679135990207828
4.443972613831446949e+01 30.01835813575592 0.0018679135990207828
4.370380327896216954e+01 33.31294787934677 0.0018679135990207828
4.292174555515993717e+01 36.96912707195032 0.0018679135990207828
4.209463379125008231e+01 41.0265810582719 0.0018679135990207828
4.122372974685288227e+01 45.52935074866948 0.0018679135990207828
4.031049846770888934e+01 50.526310653356795 0.0018679135990207828
3.935662605636692035e+01 56.07169938205458 0.0018679135990207828
3.836403278704090525e+01 62.22570836730231 0.0018679135990207828
3.733488189059089279e+01 69.0551352016233 0.0018679135990207828
3.627158474433333879e+01 76.63410868007462 0.0018679135990207828
3.517680337101875665e+01 85.04489341802686 0.0018679135990207828
3.405345123611942171e+01 94.37878277775391 0.0018679135990207828
3.290469322523816942e+01 104.73708979594508 0.0018679135990207828
3.173394531696483156e+01 116.23224686798542 0.0018679135990207828
3.054487391217640990e+01 128.9890261253308 0.0018679135990207828
2.934139417487146062e+01 143.14589375234786 0.0018679135990207828
2.812766591398084515e+01 158.85651294280527 0.0018679135990207828
2.690808477836198520e+01 176.2914118095948 0.0018679135990207828
2.568726596955076147e+01 195.63983435170647 0.0018679135990207828
2.447001716782564174e+01 217.11179456945052 0.0018679135990207828
2.326129735928833497e+01 240.9403560239527 0.0018679135990207828
2.206615858779914063e+01 267.38416158399497 0.0018679135990207828
2.088966873853190975e+01 296.73024081888724 0.0018679135990207828
1.973681508473167767e+01 329.2971255097155 0.0018679135990207828
1.927647289626578697e+01 365.43830709572546 0.0018679135990207828
1.895692870017015252e+01 405.54607358408276 0.0018679135990207828
1.867911113299741288e+01 450.05576757004974 0.0018679135990207828
1.844045468211395189e+01 499.450511585514 0.0018679135990207828
1.823804726743199467e+01 554.2664520663108 0.0018679135990207828
1.806872324238018379e+01 615.0985788580505 0.0018679135990207828
1.792897754542001820e+01 682.6071834272393 0.0018679135990207828
1.781524193091849284e+01 757.525025877192 0.0018679135990207828
1.772390361316779916e+01 840.6652885618333 0.0018679135990207828
1.765139614883645436e+01 932.9304026284696 0.0018679135990207828
1.759428988782958925e+01 1035.3218432956637 0.0018679135990207828
1.754937929714087019e+01 1148.9510001873086 0.0018679135990207828
1.751376461389319417e+01 1275.051240713013 0.0018679135990207828
1.748492559455658935e+01 1414.991297434576 0.0018679135990207828
1.746078579642680850e+01 1570.2901247293776 0.0018679135990207828
1.743982043674838067e+01 1742.6333860096508 0.0018679135990207828
1.742092943100962188e+01 1933.891750455232 0.0018679135990207828
1.740363372362273608e+01 2146.141197858406 0.0018679135990207828
1.738803154472597257e+01 2381.6855519761607 0.0018679135990207828
1.737479645083978141e+01 2643.0814869741084 0.0018679135990207828
1.736515919040503420e+01 2933.1662783900483 0.0018679135990207828
1.736087282060080739e+01 3255.0885998350564 0.0018679135990207828
1.736416000410726213e+01 3612.3426997094302 0.0018679135990207828
1.737764256814974928e+01 4008.8063288984645 0.0018679135990207828
1.740426609501817268e+01 4448.782831127585 0.0018679135990207828
1.744719547463152409e+01 4937.047852839004 0.0018679135990207828
1.750962991087702747e+01 5478.901179593945 0.0018679135990207828
1.759477336945639792e+01 6080.224261649427 0.0018679135990207828
1.770567541073054940e+01 6747.5440531107 0.0018679135990207828
1.784511228300447172e+01 7488.10385759003 0.0018679135990207828
1.801548024849249074e+01 8309.941949353404 0.0018679135990207828
1.821871045224754582e+01 9221.97882333434 0.0018679135990207828
1.845625562118203788e+01 10234.114021054527 0.0018679135990207828
1.872886941621288415e+01 11357.333583431051 0.0018679135990207828
1.903678375762999408e+01 12603.829296797274 0.0018679135990207828
1.937966113984442273e+01 13987.131026472387 0.0018679135990207828
1.975664015039265209e+01 15522.25357427048 0.0018679135990207828
2.016640709714272006e+01 17225.859653987874 0.0018679135990207828
2.060728970293707718e+01 19116.440753857038 0.0018679135990207828
2.107740611392971530e+01 21214.51784910632 0.0018679135990207828
2.157468124363314388e+01 23542.864143224204 0.0018679135990207828
2.209704232200332186e+01 26126.752255633317 0.0018679135990207828
2.264252763929088275e+01 28994.22853882881 0.0018679135990207828
2.320937181596255172e+01 32176.417502507353 0.0018679135990207828
2.379608000782650379e+01 35707.859649004626 0.0018679135990207828
2.440147967089757586e+01 39626.88638701478 0.0018679135990207828
2.502473712418571594e+01 43976.036093027215 0.0018679135990207828
2.566532525770443485e+01 48802.515836544335 0.0018679135990207828
2.632300693897285626e+01 54158.71378079476 0.0018679135990207828
2.699775812219295545e+01 60102.76782070388 0.0018679135990207828
2.768971015056230200e+01 66699.19663030129 0.0018679135990207828
2.839904422814519691e+01 74019.59996915652 0.0018679135990207828
2.912570850317723625e+01 82143.43584919439 0.0018679135990207828
2.986953804529373713e+01 91158.88299750836 0.0018679135990207828
3.063007037450183034e+01 101163.7979766207 0.0018679135990207828
3.140645869983451632e+01 112266.77735108159 0.0018679135990207828
3.219740923652017983e+01 124588.33642950082 0.0018679135990207828
3.300114045906969551e+01 138262.2173764659 0.0018679135990207828
3.381538449036492722e+01 153436.84089300132 0.0018679135990207828
3.463746794254412009e+01 170276.91722258978 0.0018679135990207828
3.546409499256115083e+01 188965.23396912115 0.0018679135990207828
3.629497974099395208e+01 209704.64013232305 0.0018679135990207828
3.712380991608819869e+01 232720.2478960412 0.0018679135990207828
3.794628202544291184e+01 258261.87606826748 0.0018679135990207828
3.875822534925175233e+01 286606.7616948256 0.0018679135990207828
3.959417440923327547e+01 318062.5692794119 0.0018679135990207828
4.044454491574789046e+01 352970.73027306574 0.0018679135990207828
4.126173153966922058e+01 391710.1490809261 0.0018679135990207828
4.204166627301407999e+01 434701.3158125035 0.0018679135990207828
4.278222157434596085e+01 482410.8704165374 0.0018679135990207828
4.348159656526823369e+01 535356.6677410719 0.0018679135990207828
4.413829546833725459e+01 594113.3984965039 0.0018679135990207828
4.475110766165629173e+01 659318.8271333541 0.0018679135990207828
4.531906316052521078e+01 731680.7143427207 0.0018679135990207828
4.584139033097462601e+01 811984.4993184009 0.0018679135990207828
4.631746456742143181e+01 901101.8251665037 0.0018679135990207828
4.674676227400845363e+01 1000000.0 0.0018679135990207828
6.858982039632596894e+00 0.001 0.002072921779595372
7.166708639476992104e+00 0.0011097524964120721 0.002072921779595372
7.468994713652126194e+00 0.0012315506032928262 0.002072921779595372
7.764598838286773663e+00 0.001366716356462006 0.002072921779595372
8.052437955177557782e+00 0.0015167168884709225 0.002072921779595372
8.331604053552055689e+00 0.0016831803533309566 0.002072921779595372
8.601374819720854603e+00 0.0018679135990207828 0.002072921779595372
8.861218460852864354e+00 0.002072921779595372 0.002072921779595372
9.110793131362861175e+00 0.002300430119772917 0.002072921779595372
9.349942046293350018e+00 0.0025529080682395165 0.002072921779595372
9.578684285992883574e+00 0.002833096101839324 0.002072921779595372
9.797203297661532417e+00 0.0031440354715915 0.002072921779595372
1.000583303053425865e+01 0.0034891012134067737 0.002072921779595372
1.020504337117934313e+01 0.003872038781812557 0.002072921779595372
1.039542500258900937e+01 0.004297004704320844 0.002072921779595372
1.057767505477948866e+01 0.004768611697714469 0.002072921779595372
1.075258321624347779e+01 0.005291978735958442 0.002072921779595372
1.092101958486050250e+01 0.005872786613189483 0.002072921779595372
1.108392391889229778e+01 0.00651733960488242 0.002072921779595372
1.124229650709495587e+01 0.007232633896483534 0.002072921779595372
1.139719112936529299e+01 0.008026433522257174 0.002072921779595372
1.154970939925846452e+01 0.00890735463861044 0.002072921779595372
1.170099701553943738e+01 0.009884959046625586 0.002072921779595372
1.185224135905677478e+01 0.010969857978923836 0.002072921779595372
1.200467035750383360e+01 0.012173827277396614 0.002072921779595372
1.215955252957989607e+01 0.013509935211980273 0.002072921779595372
1.231819781872010111e+01 0.014992684327860457 0.002072921779595372
1.248195886463145143e+01 0.01663816886076129 0.002072921779595372
1.265223262188211173e+01 0.018464249428955443 0.002072921779595372
1.283046197274637024e+01 0.020490746898158472 0.002072921779595372
1.301813683710565250e+01 0.022739657523579287 0.002072921779595372
1.321679459722021654e+01 0.02523539170434766 0.002072921779595372
1.342801940016175344e+01 0.02800503894183631 0.002072921779595372
1.365343986694210798e+01 0.03107866187782014 0.002072921779595372
1.389472473768000427e+01 0.03448962260405758 0.002072921779595372
1.415357617677486779e+01 0.038274944785163134 0.002072921779595372
1.443171993840890011e+01 0.04247571552536898 0.002072921779595372
1.473089220476230743e+01 0.047137531341167244 0.002072921779595372
1.505282214698691412e+01 0.05231099308056263 0.002072921779595372
1.539921039305303552e+01 0.05805225516094899 0.002072921779595372
1.577170232879986855e+01 0.06442363508721373 0.002072921779595372
1.617185623784013870e+01 0.07149428986597581 0.002072921779595372
1.660110637661402322e+01 0.07934096665797492 0.002072921779595372
1.706072041341175094e+01 0.08804883581643465 0.002072921779595372
1.755175218419293870e+01 0.09771241535346502 0.002072921779595372
1.807499011347669793e+01 0.1084365968689611 0.002072921779595372
1.863090233638913062e+01 0.12033778407775893 0.002072921779595372
1.921958022911539743e+01 0.13354515629298988 0.002072921779595372
1.988711520238337727e+01 0.14820207057988585 0.002072921779595372
2.060816172405778701e+01 0.16446761779946645 0.002072921779595372
2.137100874893846125e+01 0.18251834943190443 0.002072921779595372
2.217532482273716710e+01 0.20255019392306664 0.002072921779595372
2.302030103815943818e+01 0.22478058335487253 0.002072921779595372
2.390462137811334031e+01 0.24945081352303167 0.002072921779595372
2.482644257337949867e+01 0.27682866303920667 0.002072921779595372
2.578338599429307720e+01 0.3072112998861759 0.002072921779595372
2.677254199508710641e+01 0.34092850697468147 0.002072921779595372
2.779048807418593015e+01 0.3783462617131929 0.002072921779595372
2.883332037213453702e+01 0.419870708444391 0.002072921779595372
2.989669812066000532e+01 0.4659525668664682 0.002072921779595372
3.097589959473600274e+01 0.517092024289676 0.002072921779595372
3.206588759443202008e+01 0.5738441648302398 0.002072921779595372
3.316138213943259672e+01 0.6368249944718586 0.002072921779595372
3.425693752914391865e+01 0.7067181273927491 0.002072921779595372
3.534702110021559918e+01 0.7842822061337682 0.002072921779595372
3.642609088131339234e+01 0.8703591361485166 0.002072921779595372
3.748866981205233628e+01 0.9658832241158708 0.002072921779595372
3.852941455365783696e+01 1.0718913192051276 0.002072921779595372
3.954317745561532860e+01 1.1895340673703196 0.002072921779595372
4.052506088280288310e+01 1.3200884008314182 0.002072921779595372
4.147046348447219088e+01 1.4649713983072863 0.002072921779595372
4.237511863828362380e+01 1.625755666443795 0.002072921779595372
4.323512523075855540e+01 1.8041864093920719 0.002072921779595372
4.404697149872858120e+01 2.0022003718155843 0.002072921779595372
4.480755217400477619e+01 2.2219468609395236 0.002072921779595372
4.551417941474029760e+01 2.4658110758226037 0.002072921779595372
4.616458751888104217e+01 2.736439997074672 0.002072921779595372
4.675693141487235494e+01 3.0367711180354604 0.002072921779595372
4.728977877605269953e+01 3.370064329271928 0.002072921779595372
4.776209544760913417e+01 3.739937302478798 0.002072921779595372
4.817322421520962195e+01 4.150404757850477 0.002072921779595372
4.852285701128567297e+01 4.605922041145108 0.002072921779595372
4.881100106403211925e+01 5.1114334834401705 0.002072921779595372
4.903793988172878215e+01 5.672426068491977 0.002072921779595372
4.920419018890212470e+01 6.294988990221888 0.002072921779595372
4.931045645967411417e+01 6.985879746785249 0.002072921779595372
4.935758467669712246e+01 7.752597488629465 0.002072921779595372
4.934651718705653423e+01 8.60346441668451 0.002072921779595372
4.927825041883836832e+01 9.547716114208066 0.002072921779595372
4.915379707785916708e+01 10.59560179277617 0.002072921779595372
4.897415424176069365e+01 11.758495540521581 0.002072921779595372
4.874027845923713187e+01 13.049019780144016 0.002072921779595372
4.845306855697320003e+01 14.481182276745331 0.002072921779595372
4.811335659432837275e+01 16.070528182616385 0.002072921779595372
4.772190694656670473e+01 17.834308769319094 0.002072921779595372
4.727942325793741674e+01 19.791668678535572 0.002072921779595372
4.678656256856929474e+01 21.96385372416547 0.002072921779595372
4.624395574628651673e+01 24.37444150122222 0.002072921779595372
4.565223305771421991e+01 27.04959730463137 0.002072921779595372
4.501205351567907087e+01 30.01835813575592 0.002072921779595372
4.432413654264210123e+01 33.31294787934677 0.002072921779595372
4.358929442261200649e+01 36.96912707195032 0.002072921779595372
4.280846404492206148e+01 41.0265810582719 0.002072921779595372
4.198273656230597339e+01 45.52935074866948 0.002072921779595372
4.111338385507841764e+01 50.526310653356795 0.002072921779595372
4.020188094845733673e+01 56.07169938205458 0.002072921779595372
3.924992396821325258e+01 62.22570836730231 0.002072921779595372
3.825944361199651667e+01 69.0551352016233 0.002072921779595372
3.723261452520325321e+01 76.63410868007462 0.002072921779595372
3.617186131245753700e+01 85.04489341802686 0.002072921779595372
3.507986211262926446e+01 94.37878277775391 0.002072921779595372
3.395955073749880171e+01 104.73708979594508 0.002072921779595372
3.281411811382558597e+01 116.23224686798542 0.002072921779595372
3.164701348849813556e+01 128.9890261253308 0.002072921779595372
3.046194513306046048e+01 143.14589375234786 0.002072921779595372
2.926287960297953106e+01 158.85651294280527 0.002072921779595372
2.805403770156247134e+01 176.2914118095948 0.002072921779595372
2.683988449531701548e+01 195.63983435170647 0.002072921779595372
2.562511002770467883e+01 217.11179456945052 0.002072921779595372
2.441459700685937406e+01 240.9403560239527 0.002072921779595372
2.321337184002018006e+01 267.38416158399497 0.002072921779595372
2.202653615847172830e+01 296.73024081888724 0.002072921779595372
2.085917750568670925e+01 329.2971255097155 0.002072921779595372
1.972284718179381358e+01 365.43830709572546 0.002072921779595372
1.932504926357158226e+01 405.54607358408276 0.002072921779595372
1.901592263674359629e+01 450.05576757004974 0.002072921779595372
1.874885594628410246e+01 499.450511585514 0.002072921779595372
1.852129257016249397e+01 554.2664520663108 0.002072921779595372
1.833037086700488771e+01 615.0985788580505 0.002072921779595372
1.817286814210490675e+01 682.6071834272393 0.002072921779595372
1.804533707941585874e+01 757.525025877192 0.002072921779595372
1.794423868081339535e+01 840.6652885618333 0.002072921779595372
1.786599795613931363e+01 932.9304026284696 0.002072921779595372
1.780709623436884925e+01 1035.3218432956637 0.002072921779595372
1.776416289922506309e+01 1148.9510001873086 0.002072921779595372
1.773406389425140972e+01 1275.051240713013 0.002072921779595372
1.771398427199615000e+01 1414.991297434576 0.002072921779595372
1.770150268448366049e+01 1570.2901247293776 0.002072921779595372
1.769471483516465682e+01 1742.6333860096508 0.002072921779595372
1.769211083445420130e+01 1933.891750455232 0.002072921779595372
1.769278577559255794e+01 2146.141197858406 0.002072921779595372
1.769641353873549150e+01 2381.6855519761607 0.002072921779595372
1.770325419041954262e+01 2643.0814869741084 0.002072921779595372
1.771414732534211112e+01 2933.1662783900483 0.002072921779595372
1.773048748898743554e+01 3255.0885998350564 0.002072921779595372
1.775418047674132183e+01 3612.3426997094302 0.002072921779595372
1.778757992739431870e+01 4008.8063288984645 0.002072921779595372
1.783343403188699483e+01 4448.782831127585 0.002072921779595372
1.789471836934681193e+01 4937.047852839004 0.002072921779595372
1.797454078608236117e+01 5478.901179593945 0.002072921779595372
1.807605137276116380e+01 6080.224261649427 0.002072921779595372
1.820228950398377421e+01 6747.5440531107 0.002072921779595372
1.835605565417876051e+01 7488.10385759003 0.002072921779595372
1.853979369869766458e+01 8309.941949353404 0.002072921779595372
1.875551059535984066e+01 9221.97882333434 0.002072921779595372
1.900469601051312196e+01 10234.114021054527 0.002072921779595372
1.928816831185766389e+01 11357.333583431051 0.002072921779595372
1.960620533884180716e+01 12603.829296797274 0.002072921779595372
1.995850537724784246e+01 13987.131026472387 0.002072921779595372
2.034423688723331480e+01 15522.25357427048 0.002072921779595372
2.076211755035932072e+01 17225.859653987874 0.002072921779595372
2.121052608489145541e+01 19116.440753857038 0.002072921779595372
2.168764436254709338e+01 21214.51784910632 0.002072921779595372
2.219146689883671897e+01 23542.864143224204 0.002072921779595372
2.272005336993055380e+01 26126.752255633317 0.002072921779595372
2.327159451388241251e+01 28994.22853882881 0.002072921779595372
2.384450223152720127e+01 32176.417502507353 0.002072921779595372
2.443747370455013979e+01 35707.859649004626 0.002072921779595372
2.504953678083083091e+01 39626.88638701478 0.002072921779595372
2.568000693446618499e+01 43976.036093027215 0.002072921779595372
2.632849703028617583e+01 48802.515836544335 0.002072921779595372
2.699484290041078083e+01 54158.71378079476 0.002072921779595372
2.767902000924810224e+01 60102.76782070388 0.002072921779595372
2.838116470492992605e+01 66699.19663030129 0.002072921779595372
2.910110646340749696e+01 74019.59996915652 0.002072921779595372
2.983860840698355688e+01 82143.43584919439 0.002072921779595372
3.059315400767120252e+01 91158.88299750836 0.002072921779595372
3.136385821220123660e+01 101163.7979766207 0.002072921779595372
3.214939994539063406e+01 112266.77735108159 0.002072921779595372
3.294798138191187320e+01 124588.33642950082 0.002072921779595372
3.375731550437119921e+01 138262.2173764659 0.002072921779595372
3.457474522824232110e+01 153436.84089300132 0.002072921779595372
3.539696166155543722e+01 170276.91722258978 0.002072921779595372
3.622038821532566999e+01 188965.23396912115 0.002072921779595372
3.704455256544449782e+01 209704.64013232305 0.002072921779595372
3.786326792468234004e+01 232720.2478960412 0.002072921779595372
3.867177603633828653e+01 258261.87606826748 0.002072921779595372
3.950856910108822717e+01 286606.7616948256 0.002072921779595372
4.035388147596577824e+01 318062.5692794119 0.002072921779595372
4.116689994391462903e+01 352970.73027306574 0.002072921779595372
4.194407697506240140e+01 391710.1490809261 0.002072921779595372
4.268221786348312463e+01 434701.3158125035 0.002072921779595372
4.337949268024719629e+01 482410.8704165374 0.002072921779595372
4.403438044864776657e+01 535356.6677410719 0.002072921779595372
4.464564176744080726e+01 594113.3984965039 0.002072921779595372
4.521227797697409301e+01 659318.8271333541 0.002072921779595372
4.573349488629716575e+01 731680.7143427207 0.002072921779595372
4.620864872743093343e+01 811984.4993184009 0.002072921779595372
4.663719482305411645e+01 901101.8251665037 0.002072921779595372
4.701863899466086139e+01 1000000.0 0.002072921779595372
6.247844535609682559e+00 0.001 0.002300430119772917
6.532836927688157047e+00 0.0011097524964120721 0.002300430119772917
6.813183578620914282e+00 0.0012315506032928262 0.002300430119772917
7.087710097663574516e+00 0.001366716356462006 0.002300430119772917
7.355383846183133123e+00 0.0015167168884709225 0.002300430119772917
7.615330714371465248e+00 0.0016831803533309566 0.002300430119772917
7.866846298112982083e+00 0.0018679135990207828 0.002300430119772917
8.109401889390861484e+00 0.002072921779595372 0.002300430119772917
8.342645393824836830e+00 0.002300430119772917 0.002300430119772917
8.566397546379439731e+00 0.0025529080682395165 0.002300430119772917
8.780644819606569840e+00 0.002833096101839324 0.002300430119772917
8.985529180945933447e+00 0.0031440354715915 0.002300430119772917
9.181336036456871241e+00 0.0034891012134067737 0.002300430119772917
9.368480944601749627e+00 0.003872038781812557 0.002300430119772917
9.547495913149974811e+00 0.004297004704320844 0.002300430119772917
9.719016079435817801e+00 0.004768611697714469 0.002300430119772917
9.883766935602309900e+00 0.005291978735958442 0.002300430119772917
1.004255290065444228e+01 0.005872786613189483 0.002300430119772917
1.019624727576238676e+01 0.00651733960488242 0.002300430119772917
1.034578366650643133e+01 0.007232633896483534 0.002300430119772917
1.049214923270917232e+01 0.008026433522257174 0.002300430119772917
1.063637955662314205e+01 0.00890735463861044 0.002300430119772917
1.077955494559691196e+01 0.009884959046625586 0.002300430119772917
1.092279826350515926e+01 0.010969857978923836 0.002300430119772917
1.106727417546648695e+01 0.012173827277396614 0.002300430119772917
1.121418910620446496e+01 0.013509935211980273 0.002300430119772917
1.136479244635556718e+01 0.014992684327860457 0.002300430119772917
1.152037808419155240e+01 0.01663816886076129 0.002300430119772917
1.168228646540528004e+01 0.018464249428955443 0.002300430119772917
1.185190656720500790e+01 0.020490746898158472 0.002300430119772917
1.203067770735991182e+01 0.022739657523579287 0.002300430119772917
1.222009081212114268e+01 0.02523539170434766 0.002300430119772917
1.242168872731241613e+01 0.02800503894183631 0.002300430119772917
1.263706502041732449e+01 0.03107866187782014 0.002300430119772917
1.286786140820119861e+01 0.03448962260405758 0.002300430119772917
1.311576262432509310e+01 0.038274944785163134 0.002300430119772917
1.338248881125767120e+01 0.04247571552536898 0.002300430119772917
1.366978454706494439e+01 0.047137531341167244 0.002300430119772917
1.397940438895492932e+01 0.05231099308056263 0.002300430119772917
1.431309394907169086e+01 0.05805225516094899 0.002300430119772917
1.467256647210322029e+01 0.06442363508721373 0.002300430119772917
1.505947430289657518e+01 0.07149428986597581 0.002300430119772917
1.547537493845326750e+01 0.07934096665797492 0.002300430119772917
1.592169173059500764e+01 0.08804883581643465 0.002300430119772917
1.639966918257979600e+01 0.09771241535346502 0.002300430119772917
1.691032343664056725e+01 0.1084365968689611 0.002300430119772917
1.745438844482232810e+01 0.12033778407775893 0.002300430119772917
1.803225932340846427e+01 0.13354515629298988 0.002300430119772917
1.864393435146351763e+01 0.14820207057988585 0.002300430119772917
1.929461595070986135e+01 0.16446761779946645 0.002300430119772917
2.003800230029611029e+01 0.18251834943190443 0.002300430119772917
2.082389572714934900e+01 0.20255019392306664 0.002300430119772917
2.165183067001182948e+01 0.22478058335487253 0.002300430119772917
2.252085037571822568e+01 0.24945081352303167 0.002300430119772917
2.342947926426528582e+01 0.27682866303920667 0.002300430119772917
2.437570598328187543e+01 0.3072112998861759 0.002300430119772917
2.535697868577416969e+01 0.34092850697468147 0.002300430119772917
2.637021335070136629e+01 0.3783462617131929 0.002300430119772917
2.741181597741369913e+01 0.419870708444391 0.002300430119772917
2.847771827556218227e+01 0.4659525668664682 0.002300430119772917
2.956342604708605393e+01 0.517092024289676 0.002300430119772917
3.066407867108797447e+01 0.5738441648302398 0.002300430119772917
3.177451762217445008e+01 0.6368249944718586 0.002300430119772917
3.288936142005076135e+01 0.7067181273927491 0.002300430119772917
3.400308423667986091e+01 0.7842822061337682 0.002300430119772917
3.511009531970760378e+01 0.8703591361485166 0.002300430119772917
3.620481661031460874e+01 0.9658832241158708 0.002300430119772917
3.728175615067434734e+01 1.0718913192051276 0.002300430119772917
3.833557538291665878e+01 1.1895340673703196 0.002300430119772917
3.936114930215801877e+01 1.3200884008314182 0.002300430119772917
4.035361845356569432e+01 1.4649713983072863 0.002300430119772917
4.130843278083924019e+01 1.625755666443795 0.002300430119772917
4.222138747829941252e+01 1.8041864093920719 0.002300430119772917
4.308865137785439003e+01 2.0022003718155843 0.002300430119772917
4.390678835627393539e+01 2.2219468609395236 0.002300430119772917
4.467277241250856434e+01 2.4658110758226037 0.002300430119772917
4.538399663908558779e+01 2.736439997074672 0.002300430119772917
4.603827628557800722e+01 3.0367711180354604 0.002300430119772917
4.663384588690857413e+01 3.370064329271928 0.002300430119772917
4.716935014119257374e+01 3.739937302478798 0.002300430119772917
4.764382845501447861e+01 4.150404757850477 0.002300430119772917
4.805669292271968374e+01 4.605922041145108 0.002300430119772917
4.840770004275878335e+01 5.1114334834401705 0.002300430119772917
4.869691644652543516e+01 5.672426068491977 0.002300430119772917
4.892467966887935660e+01 6.294988990221888 0.002300430119772917
4.909155505330437563e+01 6.985879746785249 0.002300430119772917
4.919829032207577058e+01 7.752597488629465 0.002300430119772917
4.924576956247689452e+01 8.60346441668451 0.002300430119772917
4.923496835732272814e+01 9.547716114208066 0.002300430119772917
4.916691190001498057e+01 10.59560179277617 0.002300430119772917
4.904263765206731307e+01 11.758495540521581 0.002300430119772917
4.886316394016807152e+01 13.049019780144016 0.002300430119772917
4.862946555882163580e+01 14.481182276745331 0.002300430119772917
4.834245713077714157e+01 16.070528182616385 0.002300430119772917
4.800298454729137632e+01 17.834308769319094 0.002300430119772917
4.761182453913698254e+01 19.791668678535572 0.002300430119772917
4.716969204379823566e+01 21.96385372416547 0.002300430119772917
4.667725469582537556e+01 24.37444150122222 0.002300430119772917
4.613515355936035434e+01 27.04959730463137 0.002300430119772917
4.554402890891444144e+01 30.01835813575592 0.002300430119772917
4.490454974213208317e+01 33.31294787934677 0.002300430119772917
4.421744553703683067e+01 36.96912707195032 0.002300430119772917
4.348353875163088844e+01 41.0265810582719 0.002300430119772917
4.270377660899426076e+01 45.52935074866948 0.002300430119772917
4.187926080814860086e+01 50.526310653356795 0.002300430119772917
4.101127408931932194e+01 56.07169938205458 0.002300430119772917
4.010130285999338895e+01 62.22570836730231 0.002300430119772917
3.915105550483767161e+01 69.0551352016233 0.002300430119772917
3.816247640770484395e+01 76.63410868007462 0.002300430119772917
3.713775611224560436e+01 85.04489341802686 0.002300430119772917
3.607933837471046701e+01 94.37878277775391 0.002300430119772917
3.498992503091574946e+01 104.73708979594508 0.002300430119772917
3.387247960396594237e+01 116.23224686798542 0.002300430119772917
3.273023032029345813e+01 128.9890261253308 0.002300430119772917
3.156667276240724007e+01 143.14589375234786 0.002300430119772917
3.038557162723198601e+01 158.85651294280527 0.002300430119772917
2.919096024683920731e+01 176.2914118095948 0.002300430119772917
2.798713551661967713e+01 195.63983435170647 0.002300430119772917
2.677864505989417410e+01 217.11179456945052 0.002300430119772917
2.557026274281504286e+01 240.9403560239527 0.002300430119772917
2.436694847557665611e+01 267.38416158399497 0.002300430119772917
2.317378873959343721e+01 296.73024081888724 0.002300430119772917
2.199591552265616912e+01 329.2971255097155 0.002300430119772917
2.084478550395262175e+01 365.43830709572546 0.002300430119772917
1.972779336541673345e+01 405.54607358408276 0.002300430119772917
1.938525446820185039e+01 450.05576757004974 0.002300430119772917
1.908733477767907871e+01 499.450511585514 0.002300430119772917
1.883190370268552272e+01 554.2664520663108 0.002300430119772917
1.861642281056733594e+01 615.0985788580505 0.002300430119772917
1.843807146292055066e+01 682.6071834272393 0.002300430119772917
1.829358028841483730e+01 757.525025877192 0.002300430119772917
1.817956036920046614e+01 840.6652885618333 0.002300430119772917
1.809250346574254209e+01 932.9304026284696 0.002300430119772917
1.802887340352191003e+01 1035.3218432956637 0.002300430119772917
1.798519972648060161e+01 1148.9510001873086 0.002300430119772917
1.795817073547117459e+01 1275.051240713013 0.002300430119772917
1.794472307853575899e+01 1414.991297434576 0.002300430119772917
1.794212525530304703e+01 1570.2901247293776 0.002300430119772917
1.794811501179621516e+01 1742.6333860096508 0.002300430119772917
1.796078195742239814e+01 1933.891750455232 0.002300430119772917
1.797879102697115172e+01 2146.141197858406 0.002300430119772917
1.800137517583518587e+01 2381.6855519761607 0.002300430119772917
1.802835275953476568e+01 2643.0814869741084 0.002300430119772917
1.806013356100393707e+01 2933.1662783900483 0.002300430119772917
1.809770616740684801e+01 3255.0885998350564 0.002300430119772917
1.814260519746542855e+01 3612.3426997094302 0.002300430119772917
1.819685732134956169e+01 4008.8063288984645 0.002300430119772917
1.826295716804104430e+01 4448.782831127585 0.002300430119772917
1.834362257663277518e+01 4937.047852839004 0.002300430119772917
1.844181822619615119e+01 5478.901179593945 0.002300430119772917
1.856059077506121469e+01 6080.224261649427 0.002300430119772917
1.870292862632096487e+01 6747.5440531107 0.002300430119772917
1.887162611221747710e+01 7488.10385759003 0.002300430119772917
1.906915612880463229e+01 8309.941949353404 0.002300430119772917
1.929759933901453195e+01 9221.97882333434 0.002300430119772917
1.955847965957589096e+01 10234.114021054527 0.002300430119772917
1.985270054924889394e+01 11357.333583431051 0.002300430119772917
2.018061256266009806e+01 12603.829296797274 0.002300430119772917
2.054198526117703238e+01 13987.131026472387 0.002300430119772917
2.093605940157570444e+01 15522.25357427048 0.002300430119772917
2.136163119946473188e+01 17225.859653987874 0.002300430119772917
2.181719583434480469e+01 19116.440753857038 0.002300430119772917
2.230100674898286428e+01 21214.51784910632 0.002300430119772917
2.281120955447924814e+01 23542.864143224204 0.002300430119772917
2.334602343299013683e+01 26126.752255633317 0.002300430119772917
2.390381866743227945e+01 28994.22853882881 0.002300430119772917
2.448319738012360247e+01 32176.417502507353 0.002300430119772917
2.508305774968833646e+01 35707.859649004626 0.002300430119772917
2.570257180718193979e+01 39626.88638701478 0.002300430119772917
2.634119406515560513e+01 43976.036093027215 0.002300430119772917
2.699860989477421569e+01 48802.515836544335 0.002300430119772917
2.767465513351760364e+01 54158.71378079476 0.002300430119772917
2.836930842545739040e+01 60102.76782070388 0.002300430119772917
2.908236486938589849e+01 66699.19663030129 0.002300430119772917
2.981346430561140082e+01 74019.59996915652 0.002300430119772917
3.056202126334936509e+01 82143.43584919439 0.002300430119772917
3.132709814435681750e+01 91158.88299750836 0.002300430119772917
3.210733503158876800e+01 101163.7979766207 0.002300430119772917
3.290090649097441400e+01 112266.77735108159 0.002300430119772917
3.370550441733270475e+01 124588.33642950082 0.002300430119772917
3.451845708003231294e+01 138262.2173764659 0.002300430119772917
3.533646125945364247e+01 153436.84089300132 0.002300430119772917
3.615592537483891533e+01 170276.91722258978 0.002300430119772917
3.697297667844789260e+01 188965.23396912115 0.002300430119772917
3.778707884945729489e+01 209704.64013232305 0.002300430119772917
3.859226033083152885e+01 232720.2478960412 0.002300430119772917
3.942965126158959066e+01 258261.87606826748 0.002300430119772917
4.027191543072726887e+01 286606.7616948256 0.002300430119772917
4.107938837788143616e+01 318062.5692794119 0.002300430119772917
4.185342162727584281e+01 352970.73027306574 0.002300430119772917
4.258922015412897366e+01 391710.1490809261 0.002300430119772917
4.328448428485965849e+01 434701.3158125035 0.002300430119772917
4.393766291155734649e+01 482410.8704165374 0.002300430119772917
4.454748566181884684e+01 535356.6677410719 0.002300430119772917
4.511292473723396768e+01 594113.3984965039 0.002300430119772917
4.563315802894055651e+01 659318.8271333541 0.002300430119772917
4.610751612951420952e+01 731680.7143427207 0.002300430119772917
4.653543587275012783e+01 811984.4993184009 0.002300430119772917
4.691640561363810491e+01 901101.8251665037 0.002300430119772917
4.724991762725439060e+01 1000000.0 0.002300430119772917
5.683022150521202853e+00 0.001 0.0025529080682395165
5.946267727577842166e+00 0.0011097524964120721 0.0025529080682395165
6.205564780637490507e+00 0.0012315506032928262 0.0025529080682395165
6.459808490111882406e+00 0.001366716356462006 0.0025529080682395165
6.708020257146837473e+00 0.0015167168884709225 0.0025529080682395165
6.949364512237464986e+00 0.0016831803533309566 0.0025529080682395165
7.183160442087340947e+00 0.0018679135990207828 0.0025529080682395165
7.408888533450855185e+00 0.002072921779595372 0.0025529080682395165
7.626192640261316491e+00 0.002300430119772917 0.0025529080682395165
7.834877634388065282e+00 0.0025529080682395165 0.0025529080682395165
8.034903551502212693e+00 0.002833096101839324 0.0025529080682395165
8.226377007309313427e+00 0.0031440354715915 0.0025529080682395165
8.409540397246381360e+00 0.0034891012134067737 0.0025529080682395165
8.584760141492600027e+00 0.003872038781812557 0.0025529080682395165
8.752514188924321203e+00 0.004297004704320844 0.0025529080682395165
8.913379735652114277e+00 0.004768611697714469 0.0025529080682395165
9.068021546016410639e+00 0.005291978735958442 0.0025529080682395165
9.217181247382072229e+00 0.005872786613189483 0.0025529080682395165
9.361667970988065690e+00 0.00651733960488242 0.0025529080682395165
9.502350355033360785e+00 0.007232633896483534 0.0025529080682395165
9.640150223651604122e+00 0.008026433522257174 0.0025529080682395165
9.776037685741439276e+00 0.00890735463861044 0.0025529080682395165
9.911027763261580859e+00 0.009884959046625586 0.0025529080682395165
1.004617847697914712e+01 0.010969857978923836 0.0025529080682395165
1.018259013293627291e+01 0.012173827277396614 0.0025529080682395165
1.032140555726818754e+01 0.013509935211980273 0.0025529080682395165
1.046381144376583805e+01 0.014992684327860457 0.0025529080682395165
1.061104014190394729e+01 0.01663816886076129 0.0025529080682395165
1.076437203830174916e+01 0.018464249428955443 0.0025529080682395165
1.092513792495931924e+01 0.020490746898158472 0.0025529080682395165
1.109472137450665130e+01 0.022739657523579287 0.0025529080682395165
1.127456072279094101e+01 0.02523539170434766 0.0025529080682395165
1.146615021635565412e+01 0.02800503894183631 0.0025529080682395165
1.167104014558280944e+01 0.03107866187782014 0.0025529080682395165
1.189083537230094478e+01 0.03448962260405758 0.0025529080682395165
1.212719206413372142e+01 0.038274944785163134 0.0025529080682395165
1.238181196563955844e+01 0.04247571552536898 0.0025529080682395165
1.265643379011148539e+01 0.047137531341167244 0.0025529080682395165
1.295282127075970635e+01 0.05231099308056263 0.0025529080682395165
1.327274718821632149e+01 0.05805225516094899 0.0025529080682395165
1.361797309368690456e+01 0.06442363508721373 0.0025529080682395165
1.399022417523319461e+01 0.07149428986597581 0.0025529080682395165
1.439115880843867146e+01 0.07934096665797492 0.0025529080682395165
1.482233257027781193e+01 0.08804883581643465 0.0025529080682395165
1.528515691103508090e+01 0.09771241535346502 0.0025529080682395165
1.578085223953973504e+01 0.1084365968689611 0.0025529080682395165
1.631039631301448622e+01 0.12033778407775893 0.0025529080682395165
1.687446846516199628e+01 0.13354515629298988 0.0025529080682395165
1.747339129157953863e+01 0.14820207057988585 0.0025529080682395165
1.810707123864374424e+01 0.16446761779946645 0.0025529080682395165
1.877494057569902353e+01 0.18251834943190443 0.0025529080682395165
1.950993290082428544e+01 0.20255019392306664 0.0025529080682395165
2.031768492653379354e+01 0.22478058335487253 0.0025529080682395165
2.116797564225777606e+01 0.24945081352303167 0.0025529080682395165
2.205970638752425117e+01 0.27682866303920667 0.0025529080682395165
2.299124953184119846e+01 0.3072112998861759 0.0025529080682395165
2.396043453449358296e+01 0.34092850697468147 0.0025529080682395165
2.496454648056267800e+01 0.3783462617131929 0.0025529080682395165
2.600033825960279188e+01 0.419870708444391 0.0025529080682395165
2.706405660022185700e+01 0.4659525668664682 0.0025529080682395165
2.815148158168784320e+01 0.517092024289676 0.0025529080682395165
2.925797866502866640e+01 0.5738441648302398 0.0025529080682395165
3.037856136298040965e+01 0.6368249944718586 0.0025529080682395165
3.150796237569281288e+01 0.7067181273927491 0.0025529080682395165
3.264071047969810024e+01 0.7842822061337682 0.0025529080682395165
3.377121039294497962e+01 0.8703591361485166 0.0025529080682395165
3.489382263304210596e+01 0.9658832241158708 0.0025529080682395165
3.600294084417885188e+01 1.0718913192051276 0.0025529080682395165
3.709306423636689232e+01 1.1895340673703196 0.0025529080682395165
3.815886352910332846e+01 1.3200884008314182 0.0025529080682395165
3.919523906824761639e+01 1.4649713983072863 0.0025529080682395165
4.019737071858918398e+01 1.625755666443795 0.0025529080682395165
4.116075935549779530e+01 1.8041864093920719 0.0025529080682395165
4.208126031920421184e+01 2.0022003718155843 0.0025529080682395165
4.295510954975951989e+01 2.2219468609395236 0.0025529080682395165
4.377894280721235987e+01 2.4658110758226037 0.0025529080682395165
4.454980880658101228e+01 2.736439997074672 0.0025529080682395165
4.526517646033801157e+01 3.0367711180354604 0.0025529080682395165
4.592293647160052927e+01 3.370064329271928 0.0025529080682395165
4.652139720262427147e+01 3.739937302478798 0.0025529080682395165
4.705927453954527095e+01 4.150404757850477 0.0025529080682395165
4.753567560173944173e+01 4.605922041145108 0.0025529080682395165
4.795007611141762283e+01 5.1114334834401705 0.0025529080682395165
4.830229159769358915e+01 5.672426068491977 0.0025529080682395165
4.859244288763173358e+01 6.294988990221888 0.0025529080682395165
4.882091666194754254e+01 6.985879746785249 0.0025529080682395165
4.898832235409337699e+01 7.752597488629465 0.0025529080682395165
4.909544681516019438e+01 8.60346441668451 0.0025529080682395165
4.914320847691453054e+01 9.547716114208066 0.0025529080682395165
4.913261281218002807e+01 10.59560179277617 0.0025529080682395165
4.906471079660389734e+01 11.758495540521581 0.0025529080682395165
4.894056200598536321e+01 13.049019780144016 0.0025529080682395165
4.876120367138820910e+01 14.481182276745331 0.0025529080682395165
4.852762678619134817e+01 16.070528182616385 0.0025529080682395165
4.824075994344502050e+01 17.834308769319094 0.0025529080682395165
4.790146125030744173e+01 19.791668678535572 0.0025529080682395165
4.751051834785883443e+01 21.96385372416547 0.0025529080682395165
4.706865616639793615e+01 24.37444150122222 0.0025529080682395165
4.657655177510060440e+01 27.04959730463137 0.0025529080682395165
4.603485539354309708e+01 30.01835813575592 0.0025529080682395165
4.544421641878123808e+01 33.31294787934677 0.0025529080682395165
4.480531310974181025e+01 36.96912707195032 0.0025529080682395165
4.411888449338699303e+01 41.0265810582719 0.0025529080682395165
4.338576299256973812e+01 45.52935074866948 0.0025529080682395165
4.260690632961387792e+01 50.526310653356795 0.0025529080682395165
4.178342741701003149e+01 56.07169938205458 0.0025529080682395165
4.091662116982902830e+01 62.22570836730231 0.0025529080682395165
4.000798751253005037e+01 69.0551352016233 0.0025529080682395165
3.905925024926035860e+01 76.63410868007462 0.0025529080682395165
3.807237185703865379e+01 85.04489341802686 0.0025529080682395165
3.704956467209026982e+01 94.37878277775391 0.0025529080682395165
3.599329920812228067e+01 104.73708979594508 0.0025529080682395165
3.490631051125465234e+01 116.23224686798542 0.0025529080682395165
3.379160334929227361e+01 128.9890261253308 0.0025529080682395165
3.265245675194707076e+01 143.14589375234786 0.0025529080682395165
3.149242781067039587e+01 158.85651294280527 0.0025529080682395165
3.031535382427623304e+01 176.2914118095948 0.0025529080682395165
2.912535091983910007e+01 195.63983435170647 0.0025529080682395165
2.792680623817983587e+01 217.11179456945052 0.0025529080682395165
2.672435991877042838e+01 240.9403560239527 0.0025529080682395165
2.552287265118208737e+01 267.38416158399497 0.0025529080682395165
2.432737473131443195e+01 296.73024081888724 0.0025529080682395165
2.314299360704485764e+01 329.2971255097155 0.0025529080682395165
2.198098795401293870e+01 365.43830709572546 0.0025529080682395165
2.084505268212417306e+01 405.54607358408276 0.0025529080682395165
1.979022438565520048e+01 450.05576757004974 0.0025529080682395165
1.945941176141270645e+01 499.450511585514 0.0025529080682395165
1.917373747282095309e+01 554.2664520663108 0.0025529080682395165
1.893108365495395518e+01 615.0985788580505 0.0025529080682395165
1.872897196232132444e+01 682.6071834272393 0.0025529080682395165
1.856451006733112763e+01 757.525025877192 0.0025529080682395165
1.843448971901548461e+01 840.6652885618333 0.0025529080682395165
1.833554540070504402e+01 932.9304026284696 0.0025529080682395165
1.826419797739269768e+01 1035.3218432956637 0.0025529080682395165
1.821694746178767232e+01 1148.9510001873086 0.0025529080682395165
1.819036799627340883e+01 1275.051240713013 0.0025529080682395165
1.818120217267982497e+01 1414.991297434576 0.0025529080682395165
1.818645170086407603e+01 1570.2901247293776 0.0025529080682395165
1.820352794533597418e+01 1742.6333860096508 0.0025529080682395165
1.823013743312933954e+01 1933.891750455232 0.0025529080682395165
1.826451961436590921e+01 2146.141197858406 0.0025529080682395165
1.830545783487394118e+01 2381.6855519761607 0.0025529080682395165
1.835230753955230654e+01 2643.0814869741084 0.0025529080682395165
1.840501602250535385e+01 2933.1662783900483 0.0025529080682395165
1.846412329362237514e+01 3255.0885998350564 0.0025529080682395165
1.853074221690471646e+01 3612.3426997094302 0.0025529080682395165
1.860653420401651204e+01 4008.8063288984645 0.0025529080682395165
1.869363271117680014e+01 4448.782831127585 0.0025529080682395165
1.879448223978860000e+01 4937.047852839004 0.0025529080682395165
1.891183547370544815e+01 5478.901179593945 0.0025529080682395165
1.904858576994041286e+01 6080.224261649427 0.0025529080682395165
1.920762949132700115e+01 6747.5440531107 0.0025529080682395165
1.939172470567649498e+01 7488.10385759003 0.0025529080682395165
1.960335537855268484e+01 8309.941949353404 0.0025529080682395165
1.984467633835349432e+01 9221.97882333434 0.0025529080682395165
2.011724379777170313e+01 10234.114021054527 0.0025529080682395165
2.042207051574739296e+01 11357.333583431051 0.0025529080682395165
2.075960983638101709e+01 12603.829296797274 0.0025529080682395165
2.112974124956107858e+01 13987.131026472387 0.0025529080682395165
2.153182231226674048e+01 15522.25357427048 0.0025529080682395165
2.196477574555272838e+01 17225.859653987874 0.0025529080682395165
2.242726694796981235e+01 19116.440753857038 0.0025529080682395165
2.291765568834914291e+01 21214.51784910632 0.0025529080682395165
2.343428128077104233e+01 23542.864143224204 0.0025529080682395165
2.397555021124680863e+01 26126.752255633317 0.0025529080682395165
2.454002620161196901e+01 28994.22853882881 0.0025529080682395165
2.512650937573716803e+01 32176.417502507353 0.0025529080682395165
2.573405248311890503e+01 35707.859649004626 0.0025529080682395165
2.636195513476444674e+01 39626.88638701478 0.0025529080682395165
2.700974793135598162e+01 43976.036093027215 0.0025529080682395165
2.767711696664119359e+01 48802.515836544335 0.0025529080682395165
2.836386374574042790e+01 54158.71378079476 0.0025529080682395165
2.906974343993066512e+01 60102.76782070388 0.0025529080682395165
2.979425061658373508e+01 66699.19663030129 0.0025529080682395165
3.053671518356566850e+01 74019.59996915652 0.0025529080682395165
3.129613163218846239e+01 82143.43584919439 0.0025529080682395165
3.207108840424954366e+01 91158.88299750836 0.0025529080682395165
3.285972039018586344e+01 101163.7979766207 0.0025529080682395165
3.365969035342289573e+01 112266.77735108159 0.0025529080682395165
3.446829358116274022e+01 124588.33642950082 0.0025529080682395165
3.528223680049333666e+01 138262.2173764659 0.0025529080682395165
3.609790307762776251e+01 153436.84089300132 0.0025529080682395165
3.691140911565929628e+01 170276.91722258978 0.0025529080682395165
3.771867419003872612e+01 188965.23396912115 0.0025529080682395165
3.851923235801541523e+01 209704.64013232305 0.0025529080682395165
3.935695842103189079e+01 232720.2478960412 0.0025529080682395165
4.019628314279515990e+01 258261.87606826748 0.0025529080682395165
4.100113600758972865e+01 286606.7616948256 0.0025529080682395165
4.176920474698616914e+01 318062.5692794119 0.0025529080682395165
4.250267730355592022e+01 352970.73027306574 0.0025529080682395165
4.319596482470880972e+01 391710.1490809261 0.0025529080682395165
4.384748896772227766e+01 434701.3158125035 0.0025529080682395165
4.445594685651629163e+01 482410.8704165374 0.0025529080682395165
4.502027940880211787e+01 535356.6677410719 0.0025529080682395165
4.553963168483032575e+01 594113.3984965039 0.0025529080682395165
4.601330623983901802e+01 659318.8271333541 0.0025529080682395165
4.644071450269090207e+01 731680.7143427207 0.0025529080682395165
4.682132504067568846e+01 811984.4993184009 0.0025529080682395165
4.715461168390530133e+01 901101.8251665037 0.0025529080682395165
4.744001592801771494e+01 1000000.0 0.0025529080682395165
5.162162187714958606e+00 0.001 0.002833096101839324
5.404720789652878388e+00 0.0011097524964120721 0.002833096101839324
5.643939474319056515e+00 0.0012315506032928262 0.002833096101839324
5.878783741361112369e+00 0.001366716356462006 0.002833096101839324
6.108331399065385803e+00 0.0015167168884709225 0.002833096101839324
6.331788817284379256e+00 0.0016831803533309566 0.002833096101839324
6.548502921305738411e+00 0.0018679135990207828 0.002833096101839324
6.757968266562785153e+00 0.002072921779595372 0.002833096101839324
6.959830017693258597e+00 0.002300430119772917 0.002833096101839324
7.153882638152051499e+00 0.0025529080682395165 0.002833096101839324
7.340065396114958673e+00 0.002833096101839324 0.002833096101839324
7.518454873502866675e+00 0.0031440354715915 0.002833096101839324
7.689255802711372212e+00 0.0034891012134067737 0.002833096101839324
7.852790302135218781e+00 0.003872038781812557 0.002833096101839324
8.009486742025277550e+00 0.004297004704320844 0.002833096101839324
8.159868454436553620e+00 0.004768611697714469 0.002833096101839324
8.304543034604057183e+00 0.005291978735958442 0.002833096101839324
8.444192470060928102e+00 0.005872786613189483 0.002833096101839324
8.579564352338618249e+00 0.00651733960488242 0.002833096101839324
8.711464519852281541e+00 0.007232633896483534 0.002833096101839324
8.840751063405422272e+00 0.008026433522257174 0.002833096101839324
8.968329851968713129e+00 0.00890735463861044 0.002833096101839324
9.095151400155138788e+00 0.009884959046625586 0.002833096101839324
9.222209075282147950e+00 0.010969857978923836 0.002833096101839324
9.350538570371959679e+00 0.012173827277396614 0.002833096101839324
9.481218394784660219e+00 0.013509935211980273 0.002833096101839324
9.615371201618689412e+00 0.014992684327860457 0.002833096101839324
9.754165904280053923e+00 0.01663816886076129 0.002833096101839324
9.898820240746966093e+00 0.018464249428955443 0.002833096101839324
1.005060352740445140e+01 0.020490746898158472 0.002833096101839324
1.021083947649607815e+01 0.022739657523579287 0.002833096101839324
1.038090880555900952e+01 0.02523539170434766 0.002833096101839324
1.056225111778073078e+01 0.02800503894183631 0.002833096101839324
1.075636608429262786e+01 0.03107866187782014 0.002833096101839324
1.096481323335331126e+01 0.03448962260405758 0.002833096101839324
1.118921019083587964e+01 0.038274944785163134 0.002833096101839324
1.143122869986850532e+01 0.04247571552536898 0.002833096101839324
1.169258827829219527e+01 0.047137531341167244 0.002833096101839324
1.197504659517105630e+01 0.05231099308056263 0.002833096101839324
1.228038650761481243e+01 0.05805225516094899 0.002833096101839324
1.261039877289175060e+01 0.06442363508721373 0.002833096101839324
1.296686038487733050e+01 0.07149428986597581 0.002833096101839324
1.335150765649392390e+01 0.07934096665797492 0.002833096101839324
1.376600407285992311e+01 0.08804883581643465 0.002833096101839324
1.421190245168873645e+01 0.09771241535346502 0.002833096101839324
1.469060147080217682e+01 0.1084365968689611 0.002833096101839324
1.520329689197189715e+01 0.12033778407775893 0.002833096101839324
1.575092785869830792e+01 0.13354515629298988 0.002833096101839324
1.633411948638482869e+01 0.14820207057988585 0.002833096101839324
1.695312294396391195e+01 0.16446761779946645 0.002833096101839324
1.760775498053915911e+01 0.18251834943190443 0.002833096101839324
1.829733923476370805e+01 0.20255019392306664 0.002833096101839324
1.902192021511133646e+01 0.22478058335487253 0.002833096101839324
1.985031821196584545e+01 0.24945081352303167 0.002833096101839324
2.072168422357686524e+01 0.27682866303920667 0.002833096101839324
2.163478432939716356e+01 0.3072112998861759 0.002833096101839324
2.258784682502821894e+01 0.34092850697468147 0.002833096101839324
2.357855114043066891e+01 0.3783462617131929 0.002833096101839324
2.460402965870162362e+01 0.419870708444391 0.002833096101839324
2.566088341393020400e+01 0.4659525668664682 0.002833096101839324
2.674521180422543409e+01 0.517092024289676 0.002833096101839324
2.785265564597543175e+01 0.5738441648302398 0.002833096101839324
2.897845244849305502e+01 0.6368249944718586 0.002833096101839324
3.011750199732808753e+01 0.7067181273927491 0.002833096101839324
3.126443972977241970e+01 0.7842822061337682 0.002833096101839324
3.241371537283839643e+01 0.8703591361485166 0.002833096101839324
3.355967364853437118e+01 0.9658832241158708 0.002833096101839324
3.469663441583110597e+01 1.0718913192051276 0.002833096101839324
3.581896958064274372e+01 1.1895340673703196 0.002833096101839324
3.692117455307194263e+01 1.3200884008314182 0.002833096101839324
3.799793263478364480e+01 1.4649713983072863 0.002833096101839324
3.904417133959761799e+01 1.625755666443795 0.002833096101839324
4.005511015273845032e+01 1.8041864093920719 0.002833096101839324
4.102629983529761404e+01 2.0022003718155843 0.002833096101839324
4.195365371994255099e+01 2.2219468609395236 0.002833096101839324
4.283347162388681539e+01 2.4658110758226037 0.002833096101839324
4.366245718730343839e+01 2.736439997074672 0.002833096101839324
4.443772918970253016e+01 3.0367711180354604 0.002833096101839324
4.515682725204066372e+01 3.370064329271928 0.002833096101839324
4.581771211806560018e+01 3.739937302478798 0.002833096101839324
4.641876040495601785e+01 4.150404757850477 0.002833096101839324
4.695875355353303604e+01 4.605922041145108 0.002833096101839324
4.743686084144793114e+01 5.1114334834401705 0.002833096101839324
4.785261621185492231e+01 5.672426068491977 0.002833096101839324
4.820588908441971654e+01 6.294988990221888 0.002833096101839324
4.849684957749843761e+01 6.985879746785249 0.002833096101839324
4.872592897202540740e+01 7.752597488629465 0.002833096101839324
4.889377659473213100e+01 8.60346441668451 0.002833096101839324
4.900121458547876330e+01 9.547716114208066 0.002833096101839324
4.904919227293255801e+01 10.59560179277617 0.002833096101839324
4.903874192142881583e+01 11.758495540521581 0.002833096101839324
4.897093752710941317e+01 13.049019780144016 0.002833096101839324
4.884685833463402105e+01 14.481182276745331 0.002833096101839324
4.866755833142510568e+01 16.070528182616385 0.002833096101839324
4.843404280419819230e+01 17.834308769319094 0.002833096101839324
4.814725262676189743e+01 19.791668678535572 0.002833096101839324
4.780805662909691023e+01 21.96385372416547 0.002833096101839324
4.741725202862845379e+01 24.37444150122222 0.002833096101839324
4.697557256680536142e+01 27.04959730463137 0.002833096101839324
4.648370370330715673e+01 30.01835813575592 0.002833096101839324
4.594230392208912406e+01 33.31294787934677 0.002833096101839324
4.535203102019115562e+01 36.96912707195032 0.002833096101839324
4.471357201022188832e+01 41.0265810582719 0.002833096101839324
4.402767524778742825e+01 45.52935074866948 0.002833096101839324
4.329518325783790544e+01 50.526310653356795 0.002833096101839324
4.251706489640781683e+01 56.07169938205458 0.002833096101839324
4.169444555683886477e+01 62.22570836730231 0.002833096101839324
4.082863441028161589e+01 69.0551352016233 0.002833096101839324
3.992114801488492759e+01 76.63410868007462 0.002833096101839324
3.897372997519165949e+01 85.04489341802686 0.002833096101839324
3.798836677003379236e+01 94.37878277775391 0.002833096101839324
3.696730021809723610e+01 104.73708979594508 0.002833096101839324
3.591303729645434828e+01 116.23224686798542 0.002833096101839324
3.482835810372280605e+01 128.9890261253308 0.002833096101839324
3.371632262669260172e+01 143.14589375234786 0.002833096101839324
3.258027650237652040e+01 158.85651294280527 0.002833096101839324
3.142385529621395790e+01 176.2914118095948 0.002833096101839324
3.025098584971895832e+01 195.63983435170647 0.002833096101839324
2.906588220486258223e+01 217.11179456945052 0.002833096101839324
2.787303262365271905e+01 240.9403560239527 0.002833096101839324
2.667717351882228272e+01 267.38416158399497 0.002833096101839324
2.548324604658565562e+01 296.73024081888724 0.002833096101839324
2.429633184555316916e+01 329.2971255097155 0.002833096101839324
2.312739609569479171e+01 365.43830709572546 0.002833096101839324
2.198211289854497252e+01 405.54607358408276 0.002833096101839324
2.085648985550935919e+01 450.05576757004974 0.002833096101839324
1.986816433643290125e+01 499.450511585514 0.002833096101839324
1.955028295492947876e+01 554.2664520663108 0.002833096101839324
1.927816734682310695e+01 615.0985788580505 0.002833096101839324
1.904973348850317194e+01 682.6071834272393 0.002833096101839324
1.886250679307301326e+01 757.525025877192 0.002833096101839324
1.871356996601897649e+01 840.6652885618333 0.002833096101839324
1.859975781970234010e+01 932.9304026284696 0.002833096101839324
1.851772332692792844e+01 1035.3218432956637 0.002833096101839324
1.846401012976151890e+01 1148.9510001873086 0.002833096101839324
1.843514662473849341e+01 1275.051240713013 0.002833096101839324
1.842774229504169270e+01 1414.991297434576 0.002833096101839324
1.843858335297330697e+01 1570.2901247293776 0.002833096101839324
1.846479504743675548e+01 1742.6333860096508 0.002833096101839324
1.850372705337816370e+01 1933.891750455232 0.002833096101839324
1.855320698397143886e+01 2146.141197858406 0.002833096101839324
1.861156839231701454e+01 2381.6855519761607 0.002833096101839324
1.867769041547757425e+01 2643.0814869741084 0.002833096101839324
1.875103219724920578e+01 2933.1662783900483 0.002833096101839324
1.883164869240744110e+01 3255.0885998350564 0.002833096101839324
1.892018556757021486e+01 3612.3426997094302 0.002833096101839324
1.901789740728862554e+01 4008.8063288984645 0.002833096101839324
1.912647581494259441e+01 4448.782831127585 0.002833096101839324
1.924805443861001564e+01 4937.047852839004 0.002833096101839324
1.938511545887172716e+01 5478.901179593945 0.002833096101839324
1.954035068605865177e+01 6080.224261649427 0.002833096101839324
1.971652472804729683e+01 6747.5440531107 0.002833096101839324
1.991633067318897332e+01 7488.10385759003 0.002833096101839324
2.014224748438582679e+01 8309.941949353404 0.002833096101839324
2.039650754256179965e+01 9221.97882333434 0.002833096101839324
2.068069807186813236e+01 10234.114021054527 0.002833096101839324
2.099596858741778149e+01 11357.333583431051 0.002833096101839324
2.134290753612238234e+01 12603.829296797274 0.002833096101839324
2.172154416675660116e+01 13987.131026472387 0.002833096101839324
2.213139742009645161e+01 15522.25357427048 0.002833096101839324
2.257157939922148415e+01 17225.859653987874 0.002833096101839324
2.304092487699714198e+01 19116.440753857038 0.002833096101839324
2.353797680107943080e+01 21214.51784910632 0.002833096101839324
2.406128434240375569e+01 23542.864143224204 0.002833096101839324
2.460945598225326947e+01 26126.752255633317 0.002833096101839324
2.518125167726616809e+01 28994.22853882881 0.002833096101839324
2.577564695287173535e+01 32176.417502507353 0.002833096101839324
2.639180494917852116e+01 35707.859649004626 0.002833096101839324
2.702910839313221913e+01 39626.88638701478 0.002833096101839324
2.768709022168263445e+01 43976.036093027215 0.002833096101839324
2.836535827996682002e+01 48802.515836544335 0.002833096101839324
2.906362792946385909e+01 54158.71378079476 0.002833096101839324
2.978122511224968605e+01 60102.76782070388 0.002833096101839324
3.051737905700360187e+01 66699.19663030129 0.002833096101839324
3.127100126519508905e+01 74019.59996915652 0.002833096101839324
3.204061337514117724e+01 82143.43584919439 0.002833096101839324
3.282429812868964092e+01 91158.88299750836 0.002833096101839324
3.361967762569335605e+01 101163.7979766207 0.002833096101839324
3.442400090409469016e+01 112266.77735108159 0.002833096101839324
3.523398288503387477e+01 124588.33642950082 0.002833096101839324
3.604596976291807664e+01 138262.2173764659 0.002833096101839324
3.685606253796567700e+01 153436.84089300132 0.002833096101839324
3.766016688457308703e+01 170276.91722258978 0.002833096101839324
3.845408918069325210e+01 188965.23396912115 0.002833096101839324
3.929009086939741024e+01 209704.64013232305 0.002833096101839324
4.012653035475921115e+01 232720.2478960412 0.002833096101839324
4.092883136003121791e+01 258261.87606826748 0.002833096101839324
4.169447818373075876e+01 286606.7616948256 0.002833096101839324
4.242210916937192167e+01 318062.5692794119 0.002833096101839324
4.311339467860238983e+01 352970.73027306574 0.002833096101839324
4.376326261845856180e+01 391710.1490809261 0.002833096101839324
4.437037956428181218e+01 434701.3158125035 0.002833096101839324
4.493365257608046903e+01 482410.8704165374 0.002833096101839324
4.545219259806839318e+01 535356.6677410719 0.002833096101839324
4.592526892570565877e+01 594113.3984965039 0.002833096101839324
4.635226306313968792e+01 659318.8271333541 0.002833096101839324
4.673261683914000741e+01 731680.7143427207 0.002833096101839324
4.706578474897414566e+01 811984.4993184009 0.002833096101839324
4.735119104705872672e+01 901101.8251665037 0.002833096101839324
4.758818277755860038e+01 1000000.0 0.002833096101839324
4.682832732357766758e+00 0.001 0.0031440354715915
4.905811997548236825e+00 0.0011097524964120721 0.0031440354715915
5.125979997143971012e+00 0.0012315506032928262 0.0031440354715915
5.342372414455919483e+00 0.001366716356462006 0.0031440354715915
5.554124332313432610e+00 0.0015167168884709225 0.0031440354715915
5.760486320199976973e+00 0.0016831803533309566 0.0031440354715915
5.960836032487724090e+00 0.0018679135990207828 0.0031440354715915
6.154685940593366489e+00 0.002072921779595372 0.0031440354715915
6.341686833030238724e+00 0.002300430119772917 0.0031440354715915
6.521627470842145335e+00 0.0025529080682395165 0.0031440354715915
6.694431098765431187e+00 0.002833096101839324 0.0031440354715915
6.860149273249650292e+00 0.0031440354715915 0.0031440354715915
7.018953700386862948e+00 0.0034891012134067737 0.0031440354715915
7.171126835608135686e+00 0.003872038781812557 0.0031440354715915
7.317051785961171895e+00 0.004297004704320844 0.0031440354715915
7.457202028202184252e+00 0.004768611697714469 0.0031440354715915
7.592131632854361989e+00 0.005291978735958442 0.0031440354715915
7.722466168743761017e+00 0.005872786613189483 0.0031440354715915
7.848894585732972828e+00 0.00651733960488242 0.0031440354715915
7.972162390257136799e+00 0.007232633896483534 0.0031440354715915
8.093066037693150250e+00 0.008026433522257174 0.0031440354715915
8.212448799845766700e+00 0.00890735463861044 0.0031440354715915
8.331197937905304940e+00 0.009884959046625586 0.0031440354715915
8.450243028875025431e+00 0.010969857978923836 0.0031440354715915
8.570555584776490932e+00 0.012173827277396614 0.0031440354715915
8.693149668633262550e+00 0.013509935211980273 0.0031440354715915
8.819083416618457960e+00 0.014992684327860457 0.0031440354715915
8.949461238437740107e+00 0.01663816886076129 0.0031440354715915
9.085436521634145279e+00 0.018464249428955443 0.0031440354715915
9.228214768100642118e+00 0.020490746898158472 0.0031440354715915
9.379056765280424202e+00 0.022739657523579287 0.0031440354715915
9.539281609728426758e+00 0.02523539170434766 0.0031440354715915
9.710269410987988792e+00 0.02800503894183631 0.0031440354715915
9.893463156003075909e+00 0.03107866187782014 0.0031440354715915
1.009036977876102270e+01 0.03448962260405758 0.0031440354715915
1.030255959893099593e+01 0.038274944785163134 0.0031440354715915
1.053166410243431450e+01 0.04247571552536898 0.0031440354715915
1.077937150758010354e+01 0.047137531341167244 0.0031440354715915
1.104741952926550397e+01 0.05231099308056263 0.0031440354715915
1.133758500894993837e+01 0.05805225516094899 0.0031440354715915
1.165166973335102441e+01 0.06442363508721373 0.0031440354715915
1.199148208060834619e+01 0.07149428986597581 0.0031440354715915
1.235881373672919636e+01 0.07934096665797492 0.0031440354715915
1.275541143734531424e+01 0.08804883581643465 0.0031440354715915
1.318294299789928203e+01 0.09771241535346502 0.0031440354715915
1.364295761575940169e+01 0.1084365968689611 0.0031440354715915
1.413684068824469264e+01 0.12033778407775893 0.0031440354715915
1.466576299599472222e+01 0.13354515629298988 0.0031440354715915
1.523062532986702955e+01 0.14820207057988585 0.0031440354715915
1.583199946471428277e+01 0.16446761779946645 0.0031440354715915
1.647006680795820799e+01 0.18251834943190443 0.0031440354715915
1.714455705919667849e+01 0.20255019392306664 0.0031440354715915
1.785468906837069980e+01 0.22478058335487253 0.0031440354715915
1.859911701607928691e+01 0.24945081352303167 0.0031440354715915
1.941967579875012362e+01 0.27682866303920667 0.0031440354715915
2.031083546353092473e+01 0.3072112998861759 0.0031440354715915
2.124396982568631742e+01 0.34092850697468147 0.0031440354715915
2.221717133437335789e+01 0.3783462617131929 0.0031440354715915
2.322797873764661603e+01 0.419870708444391 0.0031440354715915
2.427338198816739379e+01 0.4659525668664682 0.0031440354715915
2.534984135877410694e+01 0.517092024289676 0.0031440354715915
2.645332043553890600e+01 0.5738441648302398 0.0031440354715915
2.757933250517506707e+01 0.6368249944718586 0.0031440354715915
2.872299880075673784e+01 0.7067181273927491 0.0031440354715915
2.987911658633138501e+01 0.7842822061337682 0.0031440354715915
3.104223461922579119e+01 0.8703591361485166 0.0031440354715915
3.220673305427612121e+01 0.9658832241158708 0.0031440354715915
3.336690496251875260e+01 1.0718913192051276 0.0031440354715915
3.451703653239696479e+01 1.1895340673703196 0.0031440354715915
3.565148342381576185e+01 1.3200884008314182 0.0031440354715915
3.676474115705216406e+01 1.4649713983072863 0.0031440354715915
3.785150808053143123e+01 1.625755666443795 0.0031440354715915
3.890673986435015763e+01 1.8041864093920719 0.0031440354715915
3.992569526456058071e+01 2.0022003718155843 0.0031440354715915
4.090397340558100581e+01 2.2219468609395236 0.0031440354715915
4.183754299391663523e+01 2.4658110758226037 0.0031440354715915
4.272276428656050484e+01 2.736439997074672 0.0031440354715915
4.355640465954950713e+01 3.0367711180354604 0.0031440354715915
4.433564827415171550e+01 3.370064329271928 0.0031440354715915
4.505810043709180235e+01 3.739937302478798 0.0031440354715915
4.572178665517702711e+01 4.150404757850477 0.0031440354715915
4.632514641023314539e+01 4.605922041145108 0.0031440354715915
4.686702136438415067e+01 5.1114334834401705 0.0031440354715915
4.734663767879299456e+01 5.672426068491977 0.0031440354715915
4.776358243878587473e+01 6.294988990221888 0.0031440354715915
4.811777409717721810e+01 6.985879746785249 0.0031440354715915
4.840942751796357868e+01 7.752597488629465 0.0031440354715915
4.863901434031056681e+01 8.60346441668451 0.0031440354715915
4.880721987970033382e+01 9.547716114208066 0.0031440354715915
4.891489801946891447e+01 10.59560179277617 0.0031440354715915
4.896302578567563302e+01 11.758495540521581 0.0031440354715915
4.895265934769444982e+01 13.049019780144016 0.0031440354715915
4.888489317707798421e+01 14.481182276745331 0.0031440354715915
4.876082392509683672e+01 16.070528182616385 0.0031440354715915
4.858152032724805025e+01 17.834308769319094 0.0031440354715915
4.834800019059280629e+01 19.791668678535572 0.0031440354715915
4.806121510661390062e+01 21.96385372416547 0.0031440354715915
4.772204324416016874e+01 24.37444150122222 0.0031440354715915
4.733129017311401299e+01 27.04959730463137 0.0031440354715915
4.688969737944061222e+01 30.01835813575592 0.0031440354715915
4.639795780484334387e+01 33.31294787934677 0.0031440354715915
4.585673747223539465e+01 36.96912707195032 0.0031440354715915
4.526670206529423268e+01 41.0265810582719 0.0031440354715915
4.462854712910205990e+01 45.52935074866948 0.0031440354715915
4.394303047808176643e+01 50.526310653356795 0.0031440354715915
4.321100536615718113e+01 56.07169938205458 0.0031440354715915
4.243345303844156291e+01 62.22570836730231 0.0031440354715915
4.161151344283886999e+01 69.0551352016233 0.0031440354715915
4.074651312781703894e+01 76.63410868007462 0.0031440354715915
3.983998969492137121e+01 85.04489341802686 0.0031440354715915
3.889371253559061614e+01 94.37878277775391 0.0031440354715915
3.790969997462836716e+01 104.73708979594508 0.0031440354715915
3.689023326106489264e+01 116.23224686798542 0.0031440354715915
3.583786805037777157e+01 128.9890261253308 0.0031440354715915
3.475544398249046907e+01 143.14589375234786 0.0031440354715915
3.364609273667193179e+01 158.85651294280527 0.0031440354715915
3.251324433641642742e+01 176.2914118095948 0.0031440354715915
3.136063067904821011e+01 195.63983435170647 0.0031440354715915
3.019228420228966314e+01 217.11179456945052 0.0031440354715915
2.901252861171525410e+01 240.9403560239527 0.0031440354715915
2.782595771847172017e+01 267.38416158399497 0.0031440354715915
2.663739819954347610e+01 296.73024081888724 0.0031440354715915
2.545185257621536223e+01 329.2971255097155 0.0031440354715915
2.427990615941133257e+01 365.43830709572546 0.0031440354715915
2.312939602939870198e+01 405.54607358408276 0.0031440354715915
2.199432161685914977e+01 450.05576757004974 0.0031440354715915
2.087956699910203895e+01 499.450511585514 0.0031440354715915
1.996457314634962543e+01 554.2664520663108 0.0031440354715915
1.966112073041814057e+01 615.0985788580505 0.0031440354715915
1.940419477796889325e+01 682.6071834272393 0.0031440354715915
1.919169915579206176e+01 757.525025877192 0.0031440354715915
1.902117002085624264e+01 840.6652885618333 0.0031440354715915
1.888968003768539106e+01 932.9304026284696 0.0031440354715915
1.879408639543505544e+01 1035.3218432956637 0.0031440354715915
1.873104983210366115e+01 1148.9510001873086 0.0031440354715915
1.869712403536782475e+01 1275.051240713013 0.0031440354715915
1.868885111271357502e+01 1414.991297434576 0.0031440354715915
1.870285945053287691e+01 1570.2901247293776 0.0031440354715915
1.873603633317749839e+01 1742.6333860096508 0.0031440354715915
1.878540905826293184e+01 1933.891750455232 0.0031440354715915
1.884841606714474338e+01 2146.141197858406 0.0031440354715915
1.892294979006861766e+01 2381.6855519761607 0.0031440354715915
1.900740821640077627e+01 2643.0814869741084 0.0031440354715915
1.910074472377658239e+01 2933.1662783900483 0.0031440354715915
1.920250012648250859e+01 3255.0885998350564 0.0031440354715915
1.931282728368677581e+01 3612.3426997094302 0.0031440354715915
1.943249546898459812e+01 4008.8063288984645 0.0031440354715915
1.956272975944533599e+01 4448.782831127585 0.0031440354715915
1.970529440411129585e+01 4937.047852839004 0.0031440354715915
1.986235100593811964e+01 5478.901179593945 0.0031440354715915
2.003634491202877044e+01 6080.224261649427 0.0031440354715915
2.022987233484904834e+01 6747.5440531107 0.0031440354715915
2.044553545063730482e+01 7488.10385759003 0.0031440354715915
2.068581872191975890e+01 8309.941949353404 0.0031440354715915
2.095296687558186832e+01 9221.97882333434 0.0031440354715915
2.124866891467341290e+01 10234.114021054527 0.0031440354715915
2.157421711500117922e+01 11357.333583431051 0.0031440354715915
2.193036785706758351e+01 12603.829296797274 0.0031440354715915
2.231733919006530797e+01 13987.131026472387 0.0031440354715915
2.273485337709727006e+01 15522.25357427048 0.0031440354715915
2.318226732866506978e+01 17225.859653987874 0.0031440354715915
2.365858497677717409e+01 19116.440753857038 0.0031440354715915
2.416258999098011984e+01 21214.51784910632 0.0031440354715915
2.469304777050873057e+01 23542.864143224204 0.0031440354715915
2.524876856244332402e+01 26126.752255633317 0.0031440354715915
2.582870455616117411e+01 28994.22853882881 0.0031440354715915
2.643193490312833660e+01 32176.417502507353 0.0031440354715915
2.705771214186590257e+01 35707.859649004626 0.0031440354715915
2.770542405633112892e+01 39626.88638701478 0.0031440354715915
2.837452589242489154e+01 43976.036093027215 0.0031440354715915
2.906454567681787893e+01 48802.515836544335 0.0031440354715915
2.977477376467465220e+01 54158.71378079476 0.0031440354715915
3.050427154114954220e+01 60102.76782070388 0.0031440354715915
3.125185180579002164e+01 66699.19663030129 0.0031440354715915
3.201595445092768699e+01 74019.59996915652 0.0031440354715915
3.279459577502864676e+01 82143.43584919439 0.0031440354715915
3.358534466791112294e+01 91158.88299750836 0.0031440354715915
3.438538911313608537e+01 101163.7979766207 0.0031440354715915
3.519145068076259975e+01 112266.77735108159 0.0031440354715915
3.599982598641702225e+01 124588.33642950082 0.0031440354715915
3.680659343959970897e+01 138262.2173764659 0.0031440354715915
3.760763879840791191e+01 153436.84089300132 0.0031440354715915
3.839875151700488232e+01 170276.91722258978 0.0031440354715915
3.923093552420344565e+01 188965.23396912115 0.0031440354715915
4.006227011132731519e+01 209704.64013232305 0.0031440354715915
4.086203411905680838e+01 232720.2478960412 0.0031440354715915
4.162547248576122172e+01 258261.87606826748 0.0031440354715915
4.235036429924686274e+01 286606.7616948256 0.0031440354715915
4.303631501862773945e+01 318062.5692794119 0.0031440354715915
4.368446008325975072e+01 352970.73027306574 0.0031440354715915
4.429019755692481652e+01 391710.1490809261 0.0031440354715915
4.485240503959811775e+01 434701.3158125035 0.0031440354715915
4.537015538452604346e+01 482410.8704165374 0.0031440354715915
4.584268236188310652e+01 535356.6677410719 0.0031440354715915
4.626933251482082454e+01 594113.3984965039 0.0031440354715915
4.664951508346099018e+01 659318.8271333541 0.0031440354715915
4.698266089321879235e+01 731680.7143427207 0.0031440354715915
4.726816951948257639e+01 811984.4993184009 0.0031440354715915
4.750537354335214246e+01 901101.8251665037 0.0031440354715915
4.769350020820893121e+01 1000000.0 0.0031440354715915
4.242566325375923597e+00 0.001 0.0034891012134067737
4.447099804147353730e+00 0.0011097524964120721 0.0034891012134067737
4.649279306085695396e+00 0.0012315506032928262 0.0034891012134067737
4.848209476461054379e+00 0.001366716356462006 0.0034891012134067737
5.043082750917871948e+00 0.0015167168884709225 0.0034891012134067737
5.233194877035879600e+00 0.0016831803533309566 0.0034891012134067737
5.417956341287234245e+00 0.0018679135990207828 0.0034891012134067737
5.596900421761529465e+00 0.002072921779595372 0.0034891012134067737
5.769686928681736049e+00 0.002300430119772917 0.0034891012134067737
5.936102765069880327e+00 0.0025529080682395165 0.0034891012134067737
6.096059360942052585e+00 0.002833096101839324 0.0034891012134067737
6.249587466420763349e+00 0.0031440354715915 0.0034891012134067737
6.396830149970744728e+00 0.0034891012134067737 0.0034891012134067737
6.538034432480365865e+00 0.003872038781812557 0.0034891012134067737
6.673542215120292553e+00 0.004297004704320844 0.0034891012134067737
6.803781016402246529e+00 0.004768611697714469 0.0034891012134067737
6.929255042222303373e+00 0.005291978735958442 0.0034891012134067737
7.050536746822621659e+00 0.005872786613189483 0.0034891012134067737
7.168259497025405658e+00 0.00651733960488242 0.0034891012134067737
7.283111131139757610e+00 0.007232633896483534 0.0034891012134067737
7.395828908141981906e+00 0.008026433522257174 0.0034891012134067737
7.507195597276322019e+00 0.00890735463861044 0.0034891012134067737
7.618036857058764433e+00 0.009884959046625586 0.0034891012134067737
7.729219800938587959e+00 0.010969857978923836 0.0034891012134067737
7.841652810696067455e+00 0.012173827277396614 0.0034891012134067737
7.956286098456255118e+00 0.013509935211980273 0.0034891012134067737
8.074113424847878306e+00 0.014992684327860457 0.0034891012134067737
8.196174309143483327e+00 0.01663816886076129 0.0034891012134067737
8.323557061702841153e+00 0.018464249428955443 0.0034891012134067737
8.457401895680019877e+00 0.020490746898158472 0.0034891012134067737
8.598904553556558028e+00 0.022739657523579287 0.0034891012134067737
8.749319662958699340e+00 0.02523539170434766 0.0034891012134067737
8.909963980874632483e+00 0.02800503894183631 0.0034891012134067737
9.082219073509900653e+00 0.03107866187782014 0.0034891012134067737
9.267533208911235221e+00 0.03448962260405758 0.0034891012134067737
9.467422088640216060e+00 0.038274944785163134 0.0034891012134067737
9.683468033038487022e+00 0.04247571552536898 0.0034891012134067737
9.917317360749255073e+00 0.047137531341167244 0.0034891012134067737
1.017067528419130973e+01 0.05231099308056263 0.0034891012134067737
1.044529799886856303e+01 0.05805225516094899 0.0034891012134067737
1.074298142372500742e+01 0.06442363508721373 0.0034891012134067737
1.106554601603203558e+01 0.07149428986597581 0.0034891012134067737
1.141481715439009292e+01 0.07934096665797492 0.0034891012134067737
1.179260061835708484e+01 0.08804883581643465 0.0034891012134067737
1.220065274377805942e+01 0.09771241535346502 0.0034891012134067737
1.264064487687522842e+01 0.1084365968689611 0.0034891012134067737
1.311412208435648807e+01 0.12033778407775893 0.0034891012134067737
1.362245600051622851e+01 0.13354515629298988 0.0034891012134067737
1.416679253218669743e+01 0.14820207057988585 0.0034891012134067737
1.474799470142629687e+01 0.16446761779946645 0.0034891012134067737
1.536658214742649342e+01 0.18251834943190443 0.0034891012134067737
1.602266871003297055e+01 0.20255019392306664 0.0034891012134067737
1.671590022024731681e+01 0.22478058335487253 0.0034891012134067737
1.744539508269489758e+01 0.24945081352303167 0.0034891012134067737
1.820969072440351866e+01 0.27682866303920667 0.0034891012134067737
1.902360983719244203e+01 0.3072112998861759 0.0034891012134067737
1.993329449394937214e+01 0.34092850697468147 0.0034891012134067737
2.088514814952731413e+01 0.3783462617131929 0.0034891012134067737
2.187713582744007113e+01 0.419870708444391 0.0034891012134067737
2.290666488385496535e+01 0.4659525668664682 0.0034891012134067737
2.397059301930297437e+01 0.517092024289676 0.0034891012134067737
2.506525038385266768e+01 0.5738441648302398 0.0034891012134067737
2.618647581597057794e+01 0.6368249944718586 0.0034891012134067737
2.732966617370543005e+01 0.7067181273927491 0.0034891012134067737
2.848983724053832844e+01 0.7842822061337682 0.0034891012134067737
2.966169409309397054e+01 0.8703591361485166 0.0034891012134067737
3.083970829783029544e+01 0.9658832241158708 0.0034891012134067737
3.201819897703755657e+01 1.0718913192051276 0.0034891012134067737
3.319141483601428888e+01 1.1895340673703196 0.0034891012134067737
3.435361430809137318e+01 1.3200884008314182 0.0034891012134067737
3.549914131380520388e+01 1.4649713983072863 0.0034891012134067737
3.662249460260870393e+01 1.625755666443795 0.0034891012134067737
3.771838921167833547e+01 1.8041864093920719 0.0034891012134067737
3.878180929237404229e+01 2.0022003718155843 0.0034891012134067737
3.980805202819313848e+01 2.2219468609395236 0.0034891012134067737
4.079276294232068523e+01 2.4658110758226037 0.0034891012134067737
4.173196325108244054e+01 2.736439997074672 0.0034891012134067737
4.262207006674486820e+01 3.0367711180354604 0.0034891012134067737
4.345991028089016339e+01 3.370064329271928 0.0034891012134067737
4.424272883752086472e+01 3.739937302478798 0.0034891012134067737
4.496819177734636241e+01 4.150404757850477 0.0034891012134067737
4.563438429673683316e+01 4.605922041145108 0.0034891012134067737
4.623980362553695045e+01 5.1114334834401705 0.0034891012134067737
4.678334651788176757e+01 5.672426068491977 0.0034891012134067737
4.726429108962214798e+01 6.294988990221888 0.0034891012134067737
4.768227276522553382e+01 6.985879746785249 0.0034891012134067737
4.803725450939764841e+01 7.752597488629465 0.0034891012134067737
4.832949167147820191e+01 8.60346441668451 0.0034891012134067737
4.855949230232778291e+01 9.547716114208066 0.0034891012134067737
4.872797408370851713e+01 10.59560179277617 0.0034891012134067737
4.883581933962965138e+01 11.758495540521581 0.0034891012134067737
4.888402980909661011e+01 13.049019780144016 0.0034891012134067737
4.887368290542360683e+01 14.481182276745331 0.0034891012134067737
4.880589119508893958e+01 16.070528182616385 0.0034891012134067737
4.868176661525450299e+01 17.834308769319094 0.0034891012134067737
4.850239078329966702e+01 19.791668678535572 0.0034891012134067737
4.826879237292030211e+01 21.96385372416547 0.0034891012134067737
4.798193223757835568e+01 24.37444150122222 0.0034891012134067737
4.764269659784206112e+01 27.04959730463137 0.0034891012134067737
4.725189826926072101e+01 30.01835813575592 0.0034891012134067737
4.681028554650973916e+01 33.31294787934677 0.0034891012134067737
4.631855810602483103e+01 36.96912707195032 0.0034891012134067737
4.577738899228135949e+01 41.0265810582719 0.0034891012134067737
4.518745154835333722e+01 45.52935074866948 0.0034891012134067737
4.454944998977002513e+01 50.526310653356795 0.0034891012134067737
4.386415222577784334e+01 56.07169938205458 0.0034891012134067737
4.313242351149661147e+01 62.22570836730231 0.0034891012134067737
4.235525958970993088e+01 69.0551352016233 0.0034891012134067737
4.153381813271618483e+01 76.63410868007462 0.0034891012134067737
4.066944756973737896e+01 85.04489341802686 0.0034891012134067737
3.976371267395841613e+01 94.37878277775391 0.0034891012134067737
3.881841668772520393e+01 104.73708979594508 0.0034891012134067737
3.783562004531201239e+01 116.23224686798542 0.0034891012134067737
3.681765609136402873e+01 128.9890261253308 0.0034891012134067737
3.576714422868364807e+01 143.14589375234786 0.0034891012134067737
3.468700084462554400e+01 158.85651294280527 0.0034891012134067737
3.358044794589503823e+01 176.2914118095948 0.0034891012134067737
3.245101872943050836e+01 195.63983435170647 0.0034891012134067737
3.130255840611075158e+01 217.11179456945052 0.0034891012134067737
3.013921757414889413e+01 240.9403560239527 0.0034891012134067737
2.896543459418690247e+01 267.38416158399497 0.0034891012134067737
2.778590302682167490e+01 296.73024081888724 0.0034891012134067737
2.660552052162238112e+01 329.2971255097155 0.0034891012134067737
2.543441563956134743e+01 365.43830709572546 0.0034891012134067737
2.428279066766807048e+01 405.54607358408276 0.0034891012134067737
2.314235768158760109e+01 450.05576757004974 0.0034891012134067737
2.201809583292867245e+01 499.450511585514 0.0034891012134067737
2.091472777857209664e+01 554.2664520663108 0.0034891012134067737
2.008292588185224403e+01 615.0985788580505 0.0034891012134067737
1.979573661666307416e+01 682.6071834272393 0.0034891012134067737
1.955592018343919136e+01 757.525025877192 0.0034891012134067737
1.936138776538519579e+01 840.6652885618333 0.0034891012134067737
1.920965734651621659e+01 932.9304026284696 0.0034891012134067737
1.909780831073897289e+01 1035.3218432956637 0.0034891012134067737
1.902268967018829215e+01 1148.9510001873086 0.0034891012134067737
1.898095151100698530e+01 1275.051240713013 0.0034891012134067737
1.896913672082491686e+01 1414.991297434576 0.0034891012134067737
1.898377814464127056e+01 1570.2901247293776 0.0034891012134067737
1.902157962557537374e+01 1742.6333860096508 0.0034891012134067737
1.907928807260926973e+01 1933.891750455232 0.0034891012134067737
1.915398402914265930e+01 2146.141197858406 0.0034891012134067737
1.924313650003601950e+01 2381.6855519761607 0.0034891012134067737
1.934466661954309430e+01 2643.0814869741084 0.0034891012134067737
1.945701339026092924e+01 2933.1662783900483 0.0034891012134067737
1.957918304510572227e+01 3255.0885998350564 0.0034891012134067737
1.971082998235982586e+01 3612.3426997094302 0.0034891012134067737
1.985213333078762687e+01 4008.8063288984645 0.0034891012134067737
2.000386702236161085e+01 4448.782831127585 0.0034891012134067737
2.016736329252669080e+01 4937.047852839004 0.0034891012134067737
2.034441891986981332e+01 5478.901179593945 0.0034891012134067737
2.053719313930008994e+01 6080.224261649427 0.0034891012134067737
2.074808171452663075e+01 6747.5440531107 0.0034891012134067737
2.097957384385350466e+01 7488.10385759003 0.0034891012134067737
2.123416100809690477e+01 8309.941949353404 0.0034891012134067737
2.151407526152769023e+01 9221.97882333434 0.0034891012134067737
2.182114076861040530e+01 10234.114021054527 0.0034891012134067737
2.215681195450139995e+01 11357.333583431051 0.0034891012134067737
2.252204468117595226e+01 12603.829296797274 0.0034891012134067737
2.291728163811733054e+01 13987.131026472387 0.0034891012134067737
2.334248478286772155e+01 15522.25357427048 0.0034891012134067737
2.379729567551667557e+01 17225.859653987874 0.0034891012134067737
2.428090059702209302e+01 19116.440753857038 0.0034891012134067737
2.479234352261401142e+01 21214.51784910632 0.0034891012134067737
2.533060594336906490e+01 23542.864143224204 0.0034891012134067737
2.589469556504414882e+01 26126.752255633317 0.0034891012134067737
2.648369013704433428e+01 28994.22853882881 0.0034891012134067737
2.709674930117817482e+01 32176.417502507353 0.0034891012134067737
2.773313979417892128e+01 35707.859649004626 0.0034891012134067737
2.839217592961960790e+01 39626.88638701478 0.0034891012134067737
2.907318046213389451e+01 43976.036093027215 0.0034891012134067737
2.977542598105424076e+01 48802.515836544335 0.0034891012134067737
3.049778071388825040e+01 54158.71378079476 0.0034891012134067737
3.123894414610477810e+01 60102.76782070388 0.0034891012134067737
3.199725907525838053e+01 66699.19663030129 0.0034891012134067737
3.277066086917378840e+01 74019.59996915652 0.0034891012134067737
3.355665175979230241e+01 82143.43584919439 0.0034891012134067737
3.435234118760016742e+01 91158.88299750836 0.0034891012134067737
3.515445654669973408e+01 101163.7979766207 0.0034891012134067737
3.595923062220738586e+01 112266.77735108159 0.0034891012134067737
3.676271084821320301e+01 124588.33642950082 0.0034891012134067737
3.756075660643610803e+01 138262.2173764659 0.0034891012134067737
3.834913385146172971e+01 153436.84089300132 0.0034891012134067737
3.918127033232056533e+01 170276.91722258978 0.0034891012134067737
4.000588311715289080e+01 188965.23396912115 0.0034891012134067737
4.080037348168237088e+01 209704.64013232305 0.0034891012134067737
4.156158009456279956e+01 232720.2478960412 0.0034891012134067737
4.228456609526551802e+01 258261.87606826748 0.0034891012134067737
4.296739727998745195e+01 286606.7616948256 0.0034891012134067737
4.361064655718398342e+01 318062.5692794119 0.0034891012134067737
4.421489976718685710e+01 352970.73027306574 0.0034891012134067737
4.477596776735214235e+01 391710.1490809261 0.0034891012134067737
4.529289278862384549e+01 434701.3158125035 0.0034891012134067737
4.576486986475565288e+01 482410.8704165374 0.0034891012134067737
4.619120574335785534e+01 535356.6677410719 0.0034891012134067737
4.657127436718274538e+01 594113.3984965039 0.0034891012134067737
4.690447263696653124e+01 659318.8271333541 0.0034891012134067737
4.719017156008359848e+01 731680.7143427207 0.0034891012134067737
4.742768197144620501e+01 811984.4993184009 0.0034891012134067737
4.761621395288434400e+01 901101.8251665037 0.0034891012134067737
4.775485123439700175e+01 1000000.0 0.0034891012134067737
3.838897259749924018e+00 0.001 0.003872038781812557
4.026125669233750592e+00 0.0011097524964120721 0.003872038781812557
4.211394222955911815e+00 0.0012315506032928262 0.003872038781812557
4.393874426189393390e+00 0.001366716356462006 0.003872038781812557
4.572815346165046257e+00 0.0015167168884709225 0.003872038781812557
4.747558103280096198e+00 0.0016831803533309566 0.003872038781812557
4.917547346774592931e+00 0.0018679135990207828 0.003872038781812557
5.082338962216089051e+00 0.002072921779595372 0.003872038781812557
5.241604522851568859e+00 0.002300430119772917 0.003872038781812557
5.395132210786660387e+00 0.0025529080682395165 0.003872038781812557
5.542825127225562198e+00 0.002833096101839324 0.003872038781812557
5.684697022269165956e+00 0.0031440354715915 0.003872038781812557
5.820866155283148657e+00 0.0034891012134067737 0.003872038781812557
5.951547995363012156e+00 0.003872038781812557 0.003872038781812557
6.077047083426693419e+00 0.004297004704320844 0.003872038781812557
6.197748745767247769e+00 0.004768611697714469 0.003872038781812557
6.314110809140561997e+00 0.005291978735958442 0.003872038781812557
6.426656053723550421e+00 0.005872786613189483 0.003872038781812557
6.535965315913850660e+00 0.00651733960488242 0.003872038781812557
6.642671743182104294e+00 0.007232633896483534 0.003872038781812557
6.747455978479573346e+00 0.008026433522257174 0.003872038781812557
6.851042614245547391e+00 0.00890735463861044 0.003872038781812557
6.954197826491271606e+00 0.009884959046625586 0.003872038781812557
7.057728109109372205e+00 0.010969857978923836 0.003872038781812557
7.162480091187191533e+00 0.012173827277396614 0.003872038781812557
7.269341340379173566e+00 0.013509935211980273 0.003872038781812557
7.379241949909927989e+00 0.014992684327860457 0.003872038781812557
7.493157064496180020e+00 0.01663816886076129 0.003872038781812557
7.612109700794604805e+00 0.018464249428955443 0.003872038781812557
7.737174254149810082e+00 0.020490746898158472 0.003872038781812557
7.869480204458238148e+00 0.022739657523579287 0.003872038781812557
8.010215805086913221e+00 0.02523539170434766 0.003872038781812557
8.160631792766013248e+00 0.02800503894183631 0.003872038781812557
8.322044661197358195e+00 0.03107866187782014 0.003872038781812557
8.495839314668559794e+00 0.03448962260405758 0.003872038781812557
8.683470819733647872e+00 0.038274944785163134 0.003872038781812557
8.886464928012710374e+00 0.04247571552536898 0.003872038781812557
9.106416959159703950e+00 0.047137531341167244 0.003872038781812557
9.344988678830866036e+00 0.05231099308056263 0.003872038781812557
9.603902624628290141e+00 0.05805225516094899 0.003872038781812557
9.884933501970500913e+00 0.06442363508721373 0.003872038781812557
1.018989608132340763e+01 0.07149428986597581 0.003872038781812557
1.052062899526341155e+01 0.07934096665797492 0.003872038781812557
1.087897403513298933e+01 0.08804883581643465 0.003872038781812557
1.126675029952485119e+01 0.09771241535346502 0.003872038781812557
1.168572298875757731e+01 0.1084365968689611 0.003872038781812557
1.213756634457725525e+01 0.12033778407775893 0.003872038781812557
1.262382072035685354e+01 0.13354515629298988 0.003872038781812557
1.314584392410388425e+01 0.14820207057988585 0.003872038781812557
1.370475719432615236e+01 0.16446761779946645 0.003872038781812557
1.430138667887183068e+01 0.18251834943190443 0.003872038781812557
1.493620155236552982e+01 0.20255019392306664 0.003872038781812557
1.560925058664996534e+01 0.22478058335487253 0.003872038781812557
1.632009930600166925e+01 0.24945081352303167 0.003872038781812557
1.706777037748146242e+01 0.27682866303920667 0.003872038781812557
1.785069044243888214e+01 0.3072112998861759 0.003872038781812557
1.866664674831793391e+01 0.34092850697468147 0.003872038781812557
1.958693950621943358e+01 0.3783462617131929 0.003872038781812557
2.055622909610196203e+01 0.419870708444391 0.003872038781812557
2.156568826086284929e+01 0.4659525668664682 0.003872038781812557
2.261260219906423785e+01 0.517092024289676 0.003872038781812557
2.369370613303181372e+01 0.5738441648302398 0.003872038781812557
2.480521040490528151e+01 0.6368249944718586 0.003872038781812557
2.594283954007838133e+01 0.7067181273927491 0.003872038781812557
2.710188431932028053e+01 0.7842822061337682 0.003872038781812557
2.827726511730029912e+01 0.8703591361485166 0.003872038781812557
2.946360425182573195e+01 0.9658832241158708 0.003872038781812557
3.065530467403249659e+01 1.0718913192051276 0.003872038781812557
3.184663199615246754e+01 1.1895340673703196 0.003872038781812557
3.303179687436273326e+01 1.3200884008314182 0.003872038781812557
3.420503502666461770e+01 1.4649713983072863 0.003872038781812557
3.536068231478606094e+01 1.625755666443795 0.003872038781812557
3.649324301081547617e+01 1.8041864093920719 0.003872038781812557
3.759744987064103583e+01 2.0022003718155843 0.003872038781812557
3.866831535142053866e+01 2.2219468609395236 0.003872038781812557
3.970117376119428343e+01 2.4658110758226037 0.003872038781812557
4.069171479550839621e+01 2.736439997074672 0.003872038781812557
4.163600914932185049e+01 3.0367711180354604 0.003872038781812557
4.253052709356887107e+01 3.370064329271928 0.003872038781812557
4.337215086692274468e+01 3.739937302478798 0.003872038781812557
4.415818164031928461e+01 4.150404757850477 0.003872038781812557
4.488634145027288014e+01 4.605922041145108 0.003872038781812557
4.555477030036950481e+01 5.1114334834401705 0.003872038781812557
4.616201826800208607e+01 5.672426068491977 0.003872038781812557
4.670703240454891159e+01 6.294988990221888 0.003872038781812557
4.718913807356685908e+01 6.985879746785249 0.003872038781812557
4.760801458157186516e+01 7.752597488629465 0.003872038781812557
4.796366515407397202e+01 8.60346441668451 0.003872038781812557
4.825638164982927947e+01 9.547716114208066 0.003872038781812557
4.848670485191309609e+01 10.59560179277617 0.003872038781812557
4.865538142470422400e+01 11.758495540521581 0.003872038781812557
4.876331905868901373e+01 13.049019780144016 0.003872038781812557
4.881154142305630472e+01 14.481182276745331 0.003872038781812557
4.880114468289717422e+01 16.070528182616385 0.003872038781812557
4.873325726146344294e+01 17.834308769319094 0.003872038781812557
4.860900441088206492e+01 19.791668678535572 0.003872038781812557
4.842947886855204587e+01 21.96385372416547 0.003872038781812557
4.819571862506155213e+01 24.37444150122222 0.003872038781812557
4.790869243514314491e+01 27.04959730463137 0.003872038781812557
4.756929340587841182e+01 30.01835813575592 0.003872038781812557
4.717834061009013880e+01 33.31294787934677 0.003872038781812557
4.673658837244768449e+01 36.96912707195032 0.003872038781812557
4.624474257140285971e+01 41.0265810582719 0.003872038781812557
4.570348303591583772e+01 45.52935074866948 0.003872038781812557
4.511349091989077920e+01 50.526310653356795 0.003872038781812557
4.447547976413603266e+01 56.07169938205458 0.003872038781812557
4.379022888891868348e+01 62.22570836730231 0.003872038781812557
4.305861772549695843e+01 69.0551352016233 0.003872038781812557
4.228165977934217779e+01 76.63410868007462 0.003872038781812557
4.146053509792383807e+01 85.04489341802686 0.003872038781812557
4.059662032849624325e+01 94.37878277775391 0.003872038781812557
3.969151577784997897e+01 104.73708979594508 0.003872038781812557
3.874706920382576669e+01 116.23224686798542 0.003872038781812557
3.776539634935899414e+01 128.9890261253308 0.003872038781812557
3.674889839430285576e+01 143.14589375234786 0.003872038781812557
3.570027650380284712e+01 158.85651294280527 0.003872038781812557
3.462254336649121456e+01 176.2914118095948 0.003872038781812557
3.351903107250048919e+01 195.63983435170647 0.003872038781812557
3.239339390309078226e+01 217.11179456945052 0.003872038781812557
3.124960369922072800e+01 240.9403560239527 0.003872038781812557
3.009193467241527387e+01 267.38416158399497 0.003872038781812557
2.892493410283189448e+01 296.73024081888724 0.003872038781812557
2.775337563588889367e+01 329.2971255097155 0.003872038781812557
2.658686330895879735e+01 365.43830709572546 0.003872038781812557
2.543818691256693043e+01 405.54607358408276 0.003872038781812557
2.429648220764168087e+01 450.05576757004974 0.003872038781812557
2.316677512122143057e+01 499.450511585514 0.003872038781812557
2.205389915443546656e+01 554.2664520663108 0.003872038781812557
2.096237358284301777e+01 615.0985788580505 0.003872038781812557
2.022728056021683329e+01 682.6071834272393 0.003872038781812557
1.995847976900661180e+01 757.525025877192 0.003872038781812557
1.973799255589302959e+01 840.6652885618333 0.003872038781812557
1.956374153690550699e+01 932.9304026284696 0.003872038781812557
1.943319177997864955e+01 1035.3218432956637 0.003872038781812557
1.934341044170755808e+01 1148.9510001873086 0.003872038781812557
1.929121260713830566e+01 1275.051240713013 0.003872038781812557
1.927320995677802529e+01 1414.991297434576 0.003872038781812557
1.928590438325180045e+01 1570.2901247293776 0.003872038781812557
1.932587541275407261e+01 1742.6333860096508 0.003872038781812557
1.938963781531697350e+01 1933.891750455232 0.003872038781812557
1.947395344571964060e+01 2146.141197858406 0.003872038781812557
1.957589440779415568e+01 2381.6855519761607 0.003872038781812557
1.969291881628944552e+01 2643.0814869741084 0.003872038781812557
1.982295249049433750e+01 2933.1662783900483 0.003872038781812557
1.996447951678674571e+01 3255.0885998350564 0.003872038781812557
2.011657502766431094e+01 3612.3426997094302 0.003872038781812557
2.027885064009034366e+01 4008.8063288984645 0.003872038781812557
2.045158028916125659e+01 4448.782831127585 0.003872038781812557
2.063562711840095076e+01 4937.047852839004 0.003872038781812557
2.083238666403946127e+01 5478.901179593945 0.003872038781812557
2.104369925187588564e+01 6080.224261649427 0.003872038781812557
2.127173406281670864e+01 6747.5440531107 0.003872038781812557
2.151885011988643015e+01 7488.10385759003 0.003872038781812557
2.178754768900646965e+01 8309.941949353404 0.003872038781812557
2.208003432439926783e+01 9221.97882333434 0.003872038781812557
2.239829081956054679e+01 10234.114021054527 0.003872038781812557
2.274395620274642482e+01 11357.333583431051 0.003872038781812557
2.311821381526059938e+01 12603.829296797274 0.003872038781812557
2.352176105570001496e+01 13987.131026472387 0.003872038781812557
2.395484227745623329e+01 15522.25357427048 0.003872038781812557
2.441736930260330141e+01 17225.859653987874 0.003872038781812557
2.490875342044010310e+01 19116.440753857038 0.003872038781812557
2.542828932837350919e+01 21214.51784910632 0.003872038781812557
2.597515890134129535e+01 23542.864143224204 0.003872038781812557
2.654854056230033876e+01 26126.752255633317 0.003872038781812557
2.714756760902178101e+01 28994.22853882881 0.003872038781812557
2.777143171382185827e+01 32176.417502507353 0.003872038781812557
2.841933206510126197e+01 35707.859649004626 0.003872038781812557
2.909042503323730955e+01 39626.88638701478 0.003872038781812557
2.978386982686447837e+01 43976.036093027215 0.003872038781812557
3.049844022653737952e+01 48802.515836544335 0.003872038781812557
3.123267053130551929e+01 54158.71378079476 0.003872038781812557
3.198479248560033028e+01 60102.76782070388 0.003872038781812557
3.275264566532501220e+01 66699.19663030129 0.003872038781812557
3.353365126374166749e+01 74019.59996915652 0.003872038781812557
3.432482139903437712e+01 82143.43584919439 0.003872038781812557
3.512288968159563041e+01 91158.88299750836 0.003872038781812557
3.592400764294612969e+01 101163.7979766207 0.003872038781812557
3.672418256252077384e+01 112266.77735108159 0.003872038781812557
3.751923955420926404e+01 124588.33642950082 0.003872038781812557
3.830491441695783550e+01 138262.2173764659 0.003872038781812557
3.913682380406909544e+01 153436.84089300132 0.003872038781812557
3.995899883593060053e+01 170276.91722258978 0.003872038781812557
4.074676120818927672e+01 188965.23396912115 0.003872038781812557
4.150245117729433986e+01 209704.64013232305 0.003872038781812557
4.222346980972894670e+01 232720.2478960412 0.003872038781812557
4.290465881290894146e+01 258261.87606826748 0.003872038781812557
4.354435384059595293e+01 286606.7616948256 0.003872038781812557
4.414407852077706451e+01 318062.5692794119 0.003872038781812557
4.470386199048810028e+01 352970.73027306574 0.003872038781812557
4.521985440438178472e+01 391710.1490809261 0.003872038781812557
4.569121664670289817e+01 434701.3158125035 0.003872038781812557
4.611721519222434296e+01 482410.8704165374 0.003872038781812557
4.649718369903543902e+01 535356.6677410719 0.003872038781812557
4.683047737552518441e+01 594113.3984965039 0.003872038781812557
4.711643484678982929e+01 659318.8271333541 0.003872038781812557
4.735433524176129083e+01 731680.7143427207 0.003872038781812557
4.754336495783823580e+01 811984.4993184009 0.003872038781812557
4.768258967830151107e+01 901101.8251665037 0.003872038781812557
4.777093099795318665e+01 1000000.0 0.003872038781812557
3.469392609216437329e+00 0.001 0.004297004704320844
3.640448131511492491e+00 0.0011097524964120721 0.004297004704320844
3.809882224123484207e+00 0.0012315506032928262 0.004297004704320844
3.976930862788568444e+00 0.001366716356462006 0.004297004704320844
4.140898094896134474e+00 0.0015167168884709225 0.004297004704320844
4.301170158420474010e+00 0.0016831803533309566 0.004297004704320844
4.457226150351079497e+00 0.0018679135990207828 0.004297004704320844
4.608646011244680096e+00 0.002072921779595372 0.004297004704320844
4.755114878794971744e+00 0.002300430119772917 0.004297004704320844
4.896424835016862431e+00 0.0025529080682395165 0.004297004704320844
5.032473534653165714e+00 0.002833096101839324 0.004297004704320844
5.163260903187738116e+00 0.0031440354715915 0.004297004704320844
5.288883896335961232e+00 0.0034891012134067737 0.004297004704320844
5.409529967383833515e+00 0.003872038781812557 0.004297004704320844
5.525469904571815860e+00 0.004297004704320844 0.004297004704320844
5.637050290359365334e+00 0.004768611697714469 0.004297004704320844
5.744686092258645793e+00 0.005291978735958442 0.004297004704320844
5.848853692431277729e+00 0.005872786613189483 0.004297004704320844
5.950084661457244906e+00 0.00651733960488242 0.004297004704320844
6.048960367819022466e+00 0.007232633896483534 0.004297004704320844
6.146107658023539422e+00 0.008026433522257174 0.004297004704320844
6.242195560871724780e+00 0.00890735463861044 0.004297004704320844
6.337933149652986486e+00 0.009884959046625586 0.004297004704320844
6.434068402714727242e+00 0.010969857978923836 0.004297004704320844
6.531388121251351819e+00 0.012173827277396614 0.004297004704320844
6.630718804288739499e+00 0.013509935211980273 0.004297004704320844
6.732928261850343432e+00 0.014992684327860457 0.004297004704320844
6.838928112743058563e+00 0.01663816886076129 0.004297004704320844
6.949676771131184871e+00 0.018464249428955443 0.004297004704320844
7.066182940502421239e+00 0.020490746898158472 0.004297004704320844
7.189509454037114722e+00 0.022739657523579287 0.004297004704320844
7.320777279237148605e+00 0.02523539170434766 0.004297004704320844
7.461169415414782513e+00 0.02800503894183631 0.004297004704320844
7.611934777156632137e+00 0.03107866187782014 0.004297004704320844
7.774391390879004327e+00 0.03448962260405758 0.004297004704320844
7.949929104629410048e+00 0.038274944785163134 0.004297004704320844
8.140011078730079674e+00 0.04247571552536898 0.004297004704320844
8.346174146031572150e+00 0.047137531341167244 0.004297004704320844
8.570027321181743929e+00 0.05231099308056263 0.004297004704320844
8.813248183036437311e+00 0.05805225516094899 0.004297004704320844
9.077576725962792636e+00 0.06442363508721373 0.004297004704320844
9.364806023562659121e+00 0.07149428986597581 0.004297004704320844
9.676769260889287239e+00 0.07934096665797492 0.004297004704320844
1.001532270944768044e+01 0.08804883581643465 0.004297004704320844
1.038232381872012233e+01 0.09771241535346502 0.004297004704320844
1.077960428815766392e+01 0.1084365968689611 0.004297004704320844
1.120893743678951360e+01 0.12033778407775893 0.004297004704320844
1.167199977773868369e+01 0.13354515629298988 0.004297004704320844
1.217032663703601969e+01 0.14820207057988585 0.004297004704320844
1.270526195557726723e+01 0.16446761779946645 0.004297004704320844
1.327790285585473384e+01 0.18251834943190443 0.004297004704320844
1.388903968333816508e+01 0.20255019392306664 0.004297004704320844
1.453909309319611332e+01 0.22478058335487253 0.004297004704320844
1.522804961144568026e+01 0.24945081352303167 0.004297004704320844
1.595539827554369872e+01 0.27682866303920667 0.004297004704320844
1.672007102090451269e+01 0.3072112998861759 0.004297004704320844
1.752038986236019014e+01 0.34092850697468147 0.004297004704320844
1.835402462628437803e+01 0.3783462617131929 0.004297004704320844
1.926968456689874643e+01 0.419870708444391 0.004297004704320844
2.025516754037460387e+01 0.4659525668664682 0.004297004704320844
2.128083023053622114e+01 0.517092024289676 0.004297004704320844
2.234384456090168314e+01 0.5738441648302398 0.004297004704320844
2.344083275064409122e+01 0.6368249944718586 0.004297004704320844
2.456789506240188103e+01 0.7067181273927491 0.004297004704320844
2.572065154686266197e+01 0.7842822061337682 0.004297004704320844
2.689429655864895707e+01 0.8703591361485166 0.004297004704320844
2.808366425813938960e+01 0.9658832241158708 0.004297004704320844
2.928330276644273411e+01 1.0718913192051276 0.004297004704320844
3.048755408455621563e+01 1.1895340673703196 0.004297004704320844
3.169063694245586404e+01 1.3200884008314182 0.004297004704320844
3.288672943212367983e+01 1.4649713983072863 0.004297004704320844
3.407004875087329765e+01 1.625755666443795 0.004297004704320844
3.523492564366310376e+01 1.8041864093920719 0.004297004704320844
3.637587159194448105e+01 2.0022003718155843 0.004297004704320844
3.748763757393236773e+01 2.2219468609395236 0.004297004704320844
3.856526371948744725e+01 2.4658110758226037 0.004297004704320844
3.960411987685915847e+01 2.736439997074672 0.004297004704320844
4.059993746981984941e+01 3.0367711180354604 0.004297004704320844
4.154883353936220658e+01 3.370064329271928 0.004297004704320844
4.244732781007477485e+01 3.739937302478798 0.004297004704320844
4.329235374959291960e+01 4.150404757850477 0.004297004704320844
4.408126435385381825e+01 4.605922041145108 0.004297004704320844
4.481183307543919625e+01 5.1114334834401705 0.004297004704320844
4.548225006431021455e+01 5.672426068491977 0.004297004704320844
4.609111362471669082e+01 6.294988990221888 0.004297004704320844
4.663741654022886962e+01 6.985879746785249 0.004297004704320844
4.712052703610458337e+01 7.752597488629465 0.004297004704320844
4.754016408753741274e+01 8.60346441668451 0.004297004704320844
4.789636719952154209e+01 9.547716114208066 0.004297004704320844
4.818946103723861540e+01 10.59560179277617 0.004297004704320844
4.842001566109341582e+01 11.758495540521581 0.004297004704320844
4.858880356373322940e+01 13.049019780144016 0.004297004704320844
4.869675491191398464e+01 14.481182276745331 0.004297004704320844
4.874491269975510477e+01 16.070528182616385 0.004297004704320844
4.873438949271448450e+01 17.834308769319094 0.004297004704320844
4.866632747429825656e+01 19.791668678535572 0.004297004704320844
4.854186333586216762e+01 21.96385372416547 0.004297004704320844
4.836209928394978164e+01 24.37444150122222 0.004297004704320844
4.812808117399480068e+01 27.04959730463137 0.004297004704320844
4.784078441016846028e+01 30.01835813575592 0.004297004704320844
4.750110793376686047e+01 33.31294787934677 0.004297004704320844
4.710987624970403687e+01 36.96912707195032 0.004297004704320844
4.666784914862754619e+01 41.0265810582719 0.004297004704320844
4.617573846151864103e+01 45.52935074866948 0.004297004704320844
4.563423096193126582e+01 50.526310653356795 0.004297004704320844
4.504401629783207994e+01 56.07169938205458 0.004297004704320844
4.440581871252087609e+01 62.22570836730231 0.004297004704320844
4.372043120285628959e+01 69.0551352016233 0.004297004704320844
4.298875078124087423e+01 76.63410868007462 0.004297004704320844
4.221181356887615976e+01 85.04489341802686 0.004297004704320844
4.139082860494351479e+01 94.37878277775391 0.004297004704320844
4.052720948778591747e+01 104.73708979594508 0.004297004704320844
3.962260322142645208e+01 116.23224686798542 0.004297004704320844
3.867891590863203533e+01 128.9890261253308 0.004297004704320844
3.769833511344430121e+01 143.14589375234786 0.004297004704320844
3.668334877312846487e+01 158.85651294280527 0.004297004704320844
3.563676037277392794e+01 176.2914118095948 0.004297004704320844
3.456169967992207859e+01 195.63983435170647 0.004297004704320844
3.346162771279837500e+01 217.11179456945052 0.004297004704320844
3.234033386873705496e+01 240.9403560239527 0.004297004704320844
3.120192242917386238e+01 267.38416158399497 0.004297004704320844
3.005078536752916918e+01 296.73024081888724 0.004297004704320844
2.889155862295847399e+01 329.2971255097155 0.004297004704320844
2.773328356402298667e+01 365.43830709572546 0.004297004704320844
2.659151637607128293e+01 405.54607358408276 0.004297004704320844
2.545258124469140526e+01 450.05576757004974 0.004297004704320844
2.432148762808916587e+01 499.450511585514 0.004297004704320844
2.320313280488748475e+01 554.2664520663108 0.004297004704320844
2.210217346352775536e+01 615.0985788580505 0.004297004704320844
2.102290872671075306e+01 682.6071834272393 0.004297004704320844
2.040222343915161218e+01 757.525025877192 0.004297004704320844
2.015425004346556292e+01 840.6652885618333 0.004297004704320844
1.995561455401488260e+01 932.9304026284696 0.004297004704320844
1.980421831435284119e+01 1035.3218432956637 0.004297004704320844
1.969744417393575375e+01 1148.9510001873086 0.004297004704320844
1.963231538337995374e+01 1275.051240713013 0.004297004704320844
1.960557774610317594e+01 1414.991297434576 0.004297004704320844
1.961376661733784488e+01 1570.2901247293776 0.004297004704320844
1.965339868471880180e+01 1742.6333860096508 0.004297004704320844
1.972080956375998184e+01 1933.891750455232 0.004297004704320844
1.981248837689708964e+01 2146.141197858406 0.004297004704320844
1.992514530017288266e+01 2381.6855519761607 0.004297004704320844
2.005579885712060317e+01 2643.0814869741084 0.004297004704320844
2.020187361910208423e+01 2933.1662783900483 0.004297004704320844
2.036135987101505762e+01 3255.0885998350564 0.004297004704320844
2.053266876015278442e+01 3612.3426997094302 0.004297004704320844
2.071489249113511377e+01 4008.8063288984645 0.004297004704320844
2.090776246988711762e+01 4448.782831127585 0.004297004704320844
2.111164595934592825e+01 4937.047852839004 0.004297004704320844
2.132751018429604173e+01 5478.901179593945 0.004297004704320844
2.155685222637145770e+01 6080.224261649427 0.004297004704320844
2.180159550286899162e+01 6747.5440531107 0.004297004704320844
2.206396000486695286e+01 7488.10385759003 0.004297004704320844
2.234645227973694404e+01 8309.941949353404 0.004297004704320844
2.265125163592606228e+01 9221.97882333434 0.004297004704320844
2.298051417166866983e+01 10234.114021054527 0.004297004704320844
2.333608272251504445e+01 11357.333583431051 0.004297004704320844
2.371939021971686756e+01 12603.829296797274 0.004297004704320844
2.413141022082601594e+01 13987.131026472387 0.004297004704320844
2.457270980482895339e+01 15522.25357427048 0.004297004704320844
2.504341895214203007e+01 17225.859653987874 0.004297004704320844
2.554322488005319869e+01 19116.440753857038 0.004297004704320844
2.607163923099704661e+01 21214.51784910632 0.004297004704320844
2.662803105844362150e+01 23542.864143224204 0.004297004704320844
2.721164521357029642e+01 26126.752255633317 0.004297004704320844
2.782165664874269595e+01 28994.22853882881 0.004297004704320844
2.845719765053619810e+01 32176.417502507353 0.004297004704320844
2.911731657665053774e+01 35707.859649004626 0.004297004704320844
2.980096592464061445e+01 39626.88638701478 0.004297004704320844
3.050694486683146067e+01 43976.036093027215 0.004297004704320844
3.123357057932716074e+01 48802.515836544335 0.004297004704320844
3.197895236147856934e+01 54158.71378079476 0.004297004704320844
3.274082046801582635e+01 60102.76782070388 0.004297004704320844
3.351650088026801200e+01 66699.19663030129 0.004297004704320844
3.430291533338687060e+01 74019.59996915652 0.004297004704320844
3.509672112723279724e+01 82143.43584919439 0.004297004704320844
3.589405360383643995e+01 91158.88299750836 0.004297004704320844
3.669084118144770912e+01 101163.7979766207 0.004297004704320844
3.748286545704849715e+01 112266.77735108159 0.004297004704320844
3.826582449292921240e+01 124588.33642950082 0.004297004704320844
3.909730801482098173e+01 138262.2173764659 0.004297004704320844
3.991708630883174180e+01 153436.84089300132 0.004297004704320844
4.070270312166842075e+01 170276.91722258978 0.004297004704320844
4.145157149119417284e+01 188965.23396912115 0.004297004704320844
4.216675178313973760e+01 209704.64013232305 0.004297004704320844
4.284620002149783602e+01 232720.2478960412 0.004297004704320844
4.348448013211794461e+01 258261.87606826748 0.004297004704320844
4.408017005787652209e+01 286606.7616948256 0.004297004704320844
4.463571362199338921e+01 318062.5692794119 0.004297004704320844
4.515058766631224074e+01 352970.73027306574 0.004297004704320844
4.562119401574439337e+01 391710.1490809261 0.004297004704320844
4.604676291397159815e+01 434701.3158125035 0.004297004704320844
4.642658510785207682e+01 482410.8704165374 0.004297004704320844
4.675997211682688004e+01 535356.6677410719 0.004297004704320844
4.704622011654486613e+01 594113.3984965039 0.004297004704320844
4.728457077575990297e+01 659318.8271333541 0.004297004704320844
4.747417918073790588e+01 731680.7143427207 0.004297004704320844
4.761408384901247359e+01 811984.4993184009 0.004297004704320844
4.770318692868287513e+01 901101.8251665037 0.004297004704320844
4.774024197801392688e+01 1000000.0 0.004297004704320844
3.131677753984146051e+00 0.001 0.004768611697714469
3.287671011427795609e+00 0.0011097524964120721 0.004768611697714469
3.442332635673289509e+00 0.0012315506032928262 0.004768611697714469
3.594960051229288300e+00 0.001366716356462006 0.004768611697714469
3.744910473068146395e+00 0.0015167168884709225 0.004768611697714469
3.891614094762394505e+00 0.0016831803533309566 0.004768611697714469
4.034584443070833970e+00 0.0018679135990207828 0.004768611697714469
4.173426086024528026e+00 0.002072921779595372 0.004768611697714469
4.307839253964783843e+00 0.002300430119772917 0.004768611697714469
4.437621666016955402e+00 0.0025529080682395165 0.004768611697714469
4.562668064043277738e+00 0.002833096101839324 0.004768611697714469
4.682967306198896118e+00 0.0031440354715915 0.004768611697714469
4.798598009159699807e+00 0.0034891012134067737 0.004768611697714469
4.909722862788218123e+00 0.003872038781812557 0.004768611697714469
5.016582172467008327e+00 0.004297004704320844 0.004768611697714469
5.119487146526441990e+00 0.004768611697714469 0.004768611697714469
5.218813188272918069e+00 0.005291978735958442 0.004768611697714469
5.314993559194714834e+00 0.005872786613189483 0.004768611697714469
5.408513693620318641e+00 0.00651733960488242 0.004768611697714469
5.499906254497457958e+00 0.007232633896483534 0.004768611697714469
5.589747203668969711e+00 0.008026433522257174 0.004768611697714469
5.678652787660682044e+00 0.00890735463861044 0.004768611697714469
5.767277517700675205e+00 0.009884959046625586 0.004768611697714469
5.856313308462437917e+00 0.010969857978923836 0.004768611697714469
5.946489324866195858e+00 0.012173827277396614 0.004768611697714469
6.038572998240724132e+00 0.013509935211980273 0.004768611697714469
6.133371626137930299e+00 0.014992684327860457 0.004768611697714469
6.231734809158087529e+00 0.01663816886076129 0.004768611697714469
6.334557503835905656e+00 0.018464249428955443 0.004768611697714469
6.442783528681419902e+00 0.020490746898158472 0.004768611697714469
6.557409462615239271e+00 0.022739657523579287 0.004768611697714469
6.679488798989231313e+00 0.02523539170434766 0.004768611697714469
6.810136112674274322e+00 0.02800503894183631 0.004768611697714469
6.950531227802838607e+00 0.03107866187782014 0.004768611697714469
7.101923014868245509e+00 0.03448962260405758 0.004768611697714469
7.265632687137546064e+00 0.038274944785163134 0.004768611697714469
7.443056286225687934e+00 0.04247571552536898 0.004768611697714469
7.635666193616442499e+00 0.047137531341167244 0.004768611697714469
7.845011039108901407e+00 0.05231099308056263 0.004768611697714469
8.072713979280518259e+00 0.05805225516094899 0.004768611697714469
8.320468627640140724e+00 0.06442363508721373 0.004768611697714469
8.590032308813007944e+00 0.07149428986597581 0.004768611697714469
8.883216114359152371e+00 0.07934096665797492 0.004768611697714469
9.201871180876169731e+00 0.08804883581643465 0.004768611697714469
9.547870676976291548e+00 0.09771241535346502 0.004768611697714469
9.923087006348781713e+00 0.1084365968689611 0.004768611697714469
1.032936364781212113e+01 0.12033778407775893 0.004768611697714469
1.076848135507300519e+01 0.13354515629298988 0.004768611697714469
1.124211839898657672e+01 0.14820207057988585 0.004768611697714469
1.175180480429943763e+01 0.16446761779946645 0.004768611697714469
1.229887081840963781e+01 0.18251834943190443 0.004768611697714469
1.288439008967868915e+01 0.20255019392306664 0.004768611697714469
1.350911857044212994e+01 0.22478058335487253 0.004768611697714469
1.417343045972318372e+01 0.24945081352303167 0.004768611697714469
1.487725307720281087e+01 0.27682866303920667 0.004768611697714469
1.562000305374257536e+01 0.3072112998861759 0.004768611697714469
1.640052665765568918e+01 0.34092850697468147 0.004768611697714469
1.721704758138669789e+01 0.3783462617131929 0.004768611697714469
1.806712564777705765e+01 0.419870708444391 0.004768611697714469
1.897949810363106948e+01 0.4659525668664682 0.004768611697714469
1.997998004911389813e+01 0.517092024289676 0.004768611697714469
2.102063152066076057e+01 0.5738441648302398 0.004768611697714469
2.209851977300055736e+01 0.6368249944718586 0.004768611697714469
2.321016302718442503e+01 0.7067181273927491 0.004768611697714469
2.435156065116166957e+01 0.7842822061337682 0.004768611697714469
2.551823739555792514e+01 0.8703591361485166 0.004768611697714469
2.670530008013695422e+01 0.9658832241158708 0.004768611697714469
2.790750510535627171e+01 1.0718913192051276 0.004768611697714469
2.911933408729244732e+01 1.1895340673703196 0.004768611697714469
3.033507493827615065e+01 1.3200884008314182 0.004768611697714469
3.154890531915940954e+01 1.4649713983072863 0.004768611697714469
3.275497542461330625e+01 1.625755666443795 0.004768611697714469
3.394748746232706083e+01 1.8041864093920719 0.004768611697714469
3.512076936789438975e+01 2.0022003718155843 0.004768611697714469
3.626934097124777168e+01 2.2219468609395236 0.004768611697714469
3.738797152296743320e+01 2.4658110758226037 0.004768611697714469
3.847172789919596170e+01 2.736439997074672 0.004768611697714469
3.951601365518587272e+01 3.0367711180354604 0.004768611697714469
4.051659937161472413e+01 3.370064329271928 0.004768611697714469
4.146964525083704700e+01 3.739937302478798 0.004768611697714469
4.237171680521743866e+01 4.150404757850477 0.004768611697714469
4.321979472189945426e+01 4.605922041145108 0.004768611697714469
4.401127956721533963e+01 5.1114334834401705 0.004768611697714469
4.474399181713304330e+01 5.672426068491977 0.004768611697714469
4.541616735060122778e+01 6.294988990221888 0.004768611697714469
4.602644829196531617e+01 6.985879746785249 0.004768611697714469
4.657386888903516819e+01 7.752597488629465 0.004768611697714469
4.705783606737002600e+01 8.60346441668451 0.004768611697714469
4.747810452856442254e+01 9.547716114208066 0.004768611697714469
4.783474633403449161e+01 10.59560179277617 0.004768611697714469
4.812811545424125370e+01 11.758495540521581 0.004768611697714469
4.835880800244913758e+01 13.049019780144016 0.004768611697714469
4.852761931632909409e+01 14.481182276745331 0.004768611697714469
4.863549932874614967e+01 16.070528182616385 0.004768611697714469
4.868350789330997230e+01 17.834308769319094 0.004768611697714469
4.867277174964429776e+01 19.791668678535572 0.004768611697714469
4.860444485173806584e+01 21.96385372416547 0.004768611697714469
4.847967355743378448e+01 24.37444150122222 0.004768611697714469
4.829956798296547760e+01 27.04959730463137 0.004768611697714469
4.806518050016113364e+01 30.01835813575592 0.004768611697714469
4.777749203107457276e+01 33.31294787934677 0.004768611697714469
4.743740646263635341e+01 36.96912707195032 0.004768611697714469
4.704575312151039412e+01 41.0265810582719 0.004768611697714469
4.660329699117446722e+01 45.52935074866948 0.004768611697714469
4.611075601871299767e+01 50.526310653356795 0.004768611697714469
4.556882464012301170e+01 56.07169938205458 0.004768611697714469
4.497820244727719796e+01 62.22570836730231 0.004768611697714469
4.433962676862342533e+01 69.0551352016233 0.004768611697714469
4.365390786370700482e+01 76.63410868007462 0.004768611697714469
4.292196542832068218e+01 85.04489341802686 0.004768611697714469
4.214486515982251547e+01 94.37878277775391 0.004768611697714469
4.132385428258976390e+01 104.73708979594508 0.004768611697714469
4.046039510371385006e+01 116.23224686798542 0.004768611697714469
3.955619588886777649e+01 128.9890261253308 0.004768611697714469
3.861323849082237558e+01 143.14589375234786 0.004768611697714469
3.763380223824414372e+01 158.85651294280527 0.004768611697714469
3.662048348117625096e+01 176.2914118095948 0.004768611697714469
3.557620989563133662e+01 195.63983435170647 0.004768611697714469
3.450424813761225096e+01 217.11179456945052 0.004768611697714469
3.340820286267788930e+01 240.9403560239527 0.004768611697714469
3.229200463206551319e+01 267.38416158399497 0.004768611697714469
3.115988401837879707e+01 296.73024081888724 0.004768611697714469
3.001632965594529878e+01 329.2971255097155 0.004768611697714469
2.886978785018901661e+01 365.43830709572546 0.004768611697714469
2.773881628310879321e+01 405.54607358408276 0.004768611697714469
2.660659470809122240e+01 450.05576757004974 0.004768611697714469
2.547812373655083107e+01 499.450511585514 0.004768611697714469
2.435832307039218136e+01 554.2664520663108 0.004768611697714469
2.325192036804222084e+01 615.0985788580505 0.004768611697714469
2.216334881765917331e+01 682.6071834272393 0.004768611697714469
2.109667092642425246e+01 757.525025877192 0.004768611697714469
2.061289299293284571e+01 840.6652885618333 0.004768611697714469
2.038847576057741762e+01 932.9304026284696 0.004768611697714469
2.021445214636285925e+01 1035.3218432956637 0.004768611697714469
2.008866772318354066e+01 1148.9510001873086 0.004768611697714469
2.000838172780522584e+01 1275.051240713013 0.004768611697714469
1.997053063646009718e+01 1414.991297434576 0.004768611697714469
1.997174495377320724e+01 1570.2901247293776 0.004768611697714469
2.000853997545016583e+01 1742.6333860096508 0.004768611697714469
2.007712806075546297e+01 1933.891750455232 0.004768611697714469
2.017377681112259680e+01 2146.141197858406 0.004768611697714469
2.029487701988103510e+01 2381.6855519761607 0.004768611697714469
2.043704050129319683e+01 2643.0814869741084 0.004768611697714469
2.059727086442793365e+01 2933.1662783900483 0.004768611697714469
2.077291475496397410e+01 3255.0885998350564 0.004768611697714469
2.096187356143853719e+01 3612.3426997094302 0.004768611697714469
2.116266793048453465e+01 4008.8063288984645 0.004768611697714469
2.137447548536798436e+01 4448.782831127585 0.004768611697714469
2.159715264600181328e+01 4937.047852839004 0.004768611697714469
2.183122214324405874e+01 5478.901179593945 0.004768611697714469
2.207782284307803522e+01 6080.224261649427 0.004768611697714469
2.233862090610515239e+01 6747.5440531107 0.004768611697714469
2.261573707078795081e+01 7488.10385759003 0.004768611697714469
2.291155694031948187e+01 8309.941949353404 0.004768611697714469
2.322835480827974308e+01 9221.97882333434 0.004768611697714469
2.356843647513328222e+01 10234.114021054527 0.004768611697714469
2.393386241308227724e+01 11357.333583431051 0.004768611697714469
2.432632911160815326e+01 12603.829296797274 0.004768611697714469
2.474710668150763127e+01 13987.131026472387 0.004768611697714469
2.519706712733145437e+01 15522.25357427048 0.004768611697714469
2.567656778557043395e+01 17225.859653987874 0.004768611697714469
2.618554826929274171e+01 19116.440753857038 0.004768611697714469
2.672370853935040458e+01 21214.51784910632 0.004768611697714469
2.729054393580548776e+01 23542.864143224204 0.004768611697714469
2.788530916413852623e+01 26126.752255633317 0.004768611697714469
2.850714473158345541e+01 28994.22853882881 0.004768611697714469
2.915504113702916200e+01 32176.417502507353 0.004768611697714469
2.982781136955340884e+01 35707.859649004626 0.004768611697714469
3.052416498775155063e+01 39626.88638701478 0.004768611697714469
3.124234737545091889e+01 43976.036093027215 0.004768611697714469
3.198028553953004760e+01 48802.515836544335 0.004768611697714469
3.273558957688712212e+01 54158.71378079476 0.004768611697714469
3.350547716012413701e+01 60102.76782070388 0.004768611697714469
3.428677425344170615e+01 66699.19663030129 0.004768611697714469
3.507601462577938634e+01 74019.59996915652 0.004768611697714469
3.586934717357517854e+01 82143.43584919439 0.004768611697714469
3.666259215332764398e+01 91158.88299750836 0.004768611697714469
3.745147706311858826e+01 101163.7979766207 0.004768611697714469
3.823165291005911826e+01 112266.77735108159 0.004768611697714469
3.906248643830470968e+01 124588.33642950082 0.004768611697714469
3.987986686554206273e+01 138262.2173764659 0.004768611697714469
4.066335965070933156e+01 153436.84089300132 0.004768611697714469
4.141034323974947995e+01 170276.91722258978 0.004768611697714469
4.211852128102052006e+01 188965.23396912115 0.004768611697714469
4.279172446118886342e+01 209704.64013232305 0.004768611697714469
4.342845525507617310e+01 232720.2478960412 0.004768611697714469
4.402292493546709551e+01 258261.87606826748 0.004768611697714469
4.457391870209696094e+01 286606.7616948256 0.004768611697714469
4.508475463118774940e+01 318062.5692794119 0.004768611697714469
4.555437821764123640e+01 352970.73027306574 0.004768611697714469
4.597934130954316601e+01 391710.1490809261 0.004768611697714469
4.635889615077554282e+01 434701.3158125035 0.004768611697714469
4.669230993409410502e+01 482410.8704165374 0.004768611697714469
4.697883053072049364e+01 535356.6677410719 0.004768611697714469
4.721765352227953372e+01 594113.3984965039 0.004768611697714469
4.740789395268151196e+01 659318.8271333541 0.004768611697714469
4.754855626543834290e+01 731680.7143427207 0.004768611697714469
4.763851427552127404e+01 811984.4993184009 0.004768611697714469
4.767649962822584087e+01 901101.8251665037 0.004768611697714469
4.766109719967900560e+01 1000000.0 0.004768611697714469
2.823456080898888221e+00 0.001 0.005291978735958442
2.965465947422273985e+00 0.0011097524964120721 0.005291978735958442
3.106391618936700905e+00 0.0012315506032928262 0.005291978735958442
3.245588810332441287e+00 0.001366716356462006 0.005291978735958442
3.382465475817877820e+00 0.0015167168884709225 0.005291978735958442
3.516494465896677468e+00 0.0016831803533309566 0.005291978735958442
3.647223101753012564e+00 0.0018679135990207828 0.005291978735958442
3.774280789452694407e+00 0.002072921779595372 0.005291978735958442
3.897383581626433280e+00 0.002300430119772917 0.005291978735958442
4.016336460886578585e+00 0.0025529080682395165 0.005291978735958442
4.131033085030825447e+00 0.002833096101839324 0.005291978735958442
4.241453649101219803e+00 0.0031440354715915 0.005291978735958442
4.347661071604651539e+00 0.0034891012134067737 0.005291978735958442
4.449796114045248885e+00 0.003872038781812557 0.005291978735958442
4.548071672385826325e+00 0.004297004704320844 0.005291978735958442
4.642766686482628025e+00 0.004768611697714469 0.005291978735958442
4.734220151818163025e+00 0.005291978735958442 0.005291978735958442
4.822825373910450075e+00 0.005872786613189483 0.005291978735958442
4.909024741904042699e+00 0.00651733960488242 0.005291978735958442
4.993305311362139065e+00 0.007232633896483534 0.005291978735958442
5.076195094298024735e+00 0.008026433522257174 0.005291978735958442
5.158260402193118210e+00 0.00890735463861044 0.005291978735958442
5.240103983762956830e+00 0.009884959046625586 0.005291978735958442
5.322364253059713946e+00 0.010969857978923836 0.005291978735958442
5.405715267373651933e+00 0.012173827277396614 0.005291978735958442
5.490867647734138934e+00 0.013509935211980273 0.005291978735958442
5.578570313982849527e+00 0.014992684327860457 0.005291978735958442
5.669612748104001732e+00 0.01663816886076129 0.005291978735958442
5.764828132827289231e+00 0.018464249428955443 0.005291978735958442
5.865096742110210926e+00 0.020490746898158472 0.005291978735958442
5.971349935477408444e+00 0.022739657523579287 0.005291978735958442
6.084574313525734190e+00 0.02523539170434766 0.005291978735958442
6.205816120139160397e+00 0.02800503894183631 0.005291978735958442
6.336185577093321086e+00 0.03107866187782014 0.005291978735958442
6.476861086094194420e+00 0.03448962260405758 0.005291978735958442
6.629093083750245974e+00 0.038274944785163134 0.005291978735958442
6.794207297782585364e+00 0.04247571552536898 0.005291978735958442
6.973607107395559446e+00 0.047137531341167244 0.005291978735958442
7.168774832042237755e+00 0.05231099308056263 0.005291978735958442
7.381271468873366715e+00 0.05805225516094899 0.005291978735958442
7.612734547879637326e+00 0.06442363508721373 0.005291978735958442
7.864873674634838885e+00 0.07149428986597581 0.005291978735958442
8.139463268765366522e+00 0.07934096665797492 0.005291978735958442
8.438331974076900721e+00 0.08804883581643465 0.005291978735958442
8.763348207872841300e+00 0.09771241535346502 0.005291978735958442
9.116401330257151159e+00 0.1084365968689611 0.005291978735958442
9.499377862518356253e+00 0.12033778407775893 0.005291978735958442
9.914132297479635980e+00 0.13354515629298988 0.005291978735958442
1.036245215441819667e+01 0.14820207057988585 0.005291978735958442
1.084601699305040334e+01 0.16446761779946645 0.005291978735958442
1.136635139955233598e+01 0.18251834943190443 0.005291978735958442
1.192477218391441340e+01 0.20255019392306664 0.005291978735958442
1.252233038071163307e+01 0.22478058335487253 0.005291978735958442
1.315974900298379424e+01 0.24945081352303167 0.005291978735958442
1.383735811047187880e+01 0.27682866303920667 0.005291978735958442
1.455502896458478723e+01 0.3072112998861759 0.005291978735958442
1.531210991482356398e+01 0.34092850697468147 0.005291978735958442
1.610736679606280219e+01 0.3783462617131929 0.005291978735958442
1.693893122538410623e+01 0.419870708444391 0.005291978735958442
1.780426035826908659e+01 0.4659525668664682 0.005291978735958442
1.871441773064818292e+01 0.517092024289676 0.005291978735958442
1.972875774920014180e+01 0.5738441648302398 0.005291978735958442
2.078324119207683296e+01 0.6368249944718586 0.005291978735958442
2.187483886613414441e+01 0.7067181273927491 0.005291978735958442
2.299997346787926489e+01 0.7842822061337682 0.005291978735958442
2.415455211126635504e+01 0.8703591361485166 0.005291978735958442
2.533401273037921086e+01 0.9658832241158708 0.005291978735958442
2.653338282336245157e+01 1.0718913192051276 0.005291978735958442
2.774734866650453569e+01 1.1895340673703196 0.005291978735958442
2.897033232600890429e+01 1.3200884008314182 0.005291978735958442
3.019657370075964309e+01 1.4649713983072863 0.005291978735958442
3.142021445441182692e+01 1.625755666443795 0.005291978735958442
3.263538089701165035e+01 1.8041864093920719 0.005291978735958442
3.383626312055874052e+01 2.0022003718155843 0.005291978735958442
3.501718801405125703e+01 2.2219468609395236 0.005291978735958442
3.617268448994767738e+01 2.4658110758226037 0.005291978735958442
3.729753976045630992e+01 2.736439997074672 0.005291978735958442
3.838684624163281711e+01 3.0367711180354604 0.005291978735958442
3.943603922204891177e+01 3.370064329271928 0.005291978735958442
4.044092579715759683e+01 3.739937302478798 0.005291978735958442
4.139770613537714894e+01 4.150404757850477 0.005291978735958442
4.230298794485873515e+01 4.605922041145108 0.005291978735958442
4.315379523191334954e+01 5.1114334834401705 0.005291978735958442
4.394757204958883534e+01 5.672426068491977 0.005291978735958442
4.468218170325249616e+01 6.294988990221888 0.005291978735958442
4.535590160269777016e+01 6.985879746785249 0.005291978735958442
4.596741354877753594e+01 7.752597488629465 0.005291978735958442
4.651578917469397823e+01 8.60346441668451 0.005291978735958442
4.700047022732830726e+01 9.547716114208066 0.005291978735958442
4.742124340133431559e+01 10.59560179277617 0.005291978735958442
4.777820980382914229e+01 11.758495540521581 0.005291978735958442
4.807174942532265760e+01 13.049019780144016 0.005291978735958442
4.830248137380925755e+01 14.481182276745331 0.005291978735958442
4.847122102058470716e+01 16.070528182616385 0.005291978735958442
4.857893548601958145e+01 17.834308769319094 0.005291978735958442
4.862669913568581137e+01 19.791668678535572 0.005291978735958442
4.861565076913699812e+01 21.96385372416547 0.005291978735958442
4.854695421412237266e+01 24.37444150122222 0.005291978735958442
4.842176381664908291e+01 27.04959730463137 0.005291978735958442
4.824119614174588833e+01 30.01835813575592 0.005291978735958442
4.800630885085701749e+01 33.31294787934677 0.005291978735958442
4.771808741711265611e+01 36.96912707195032 0.005291978735958442
4.737744000032155611e+01 41.0265810582719 0.005291978735958442
4.698520044716835287e+01 45.52935074866948 0.005291978735958442
4.654213909319349085e+01 50.526310653356795 0.005291978735958442
4.604898075806244151e+01 56.07169938205458 0.005291978735958442
4.550642907054989195e+01 62.22570836730231 0.005291978735958442
4.491519608914813944e+01 69.0551352016233 0.005291978735958442
4.427603602627625179e+01 76.63410868007462 0.005291978735958442
4.358978180725134166e+01 85.04489341802686 0.005291978735958442
4.285738318691550575e+01 94.37878277775391 0.005291978735958442
4.207994517502797294e+01 104.73708979594508 0.005291978735958442
4.125876563066846359e+01 116.23224686798542 0.005291978735958442
4.039537099192892811e+01 128.9890261253308 0.005291978735958442
3.949154920705219496e+01 143.14589375234786 0.005291978735958442
3.854937896570378797e+01 158.85651294280527 0.005291978735958442
3.757125422946172932e+01 176.2914118095948 0.005291978735958442
3.655990281553854260e+01 195.63983435170647 0.005291978735958442
3.551839739986590416e+01 217.11179456945052 0.005291978735958442
3.445015687770607116e+01 240.9403560239527 0.005291978735958442
3.335893571978228067e+01 267.38416158399497 0.005291978735958442
3.224879899837014108e+01 296.73024081888724 0.005291978735958442
3.112408136134521897e+01 329.2971255097155 0.005291978735958442
2.999259462550966759e+01 365.43830709572546 0.005291978735958442
2.887617202975831177e+01 405.54607358408276 0.005291978735958442
2.775453614255597401e+01 450.05576757004974 0.005291978735958442
2.663262976306219088e+01 499.450511585514 0.005291978735958442
2.551536144161375574e+01 554.2664520663108 0.005291978735958442
2.440750106191952540e+01 615.0985788580505 0.005291978735958442
2.331358181301966326e+01 682.6071834272393 0.005291978735958442
2.223782529618302206e+01 757.525025877192 0.005291978735958442
2.118410528886607835e+01 840.6652885618333 0.005291978735958442
2.086491326450607176e+01 932.9304026284696 0.005291978735958442
2.066699231910744317e+01 1035.3218432956637 0.005291978735958442
2.052050013054168787e+01 1148.9510001873086 0.005291978735958442
2.042313739435457620e+01 1275.051240713013 0.005291978735958442
2.037202802062196128e+01 1414.991297434576 0.005291978735958442
2.036395421429381614e+01 1570.2901247293776 0.005291978735958442
2.039548880153817834e+01 1742.6333860096508 0.005291978735958442
2.046277770010237518e+01 1933.891750455232 0.005291978735958442
2.056192169229750633e+01 2146.141197858406 0.005291978735958442
2.068904117774964391e+01 2381.6855519761607 0.005291978735958442
2.084043594379687292e+01 2643.0814869741084 0.005291978735958442
2.101257555357878104e+01 2933.1662783900483 0.005291978735958442
2.120232252957944397e+01 3255.0885998350564 0.005291978735958442
2.140704367164584454e+01 3612.3426997094302 0.005291978735958442
2.162469668245424970e+01 4008.8063288984645 0.005291978735958442
2.185390787478745622e+01 4448.782831127585 0.005291978735958442
2.209402090380845962e+01 4937.047852839004 0.005291978735958442
2.234510965423148221e+01 5478.901179593945 0.005291978735958442
2.260794997636793013e+01 6080.224261649427 0.005291978735958442
2.288394720479167432e+01 6747.5440531107 0.005291978735958442
2.317513270593079611e+01 7488.10385759003 0.005291978735958442
2.348375320183975390e+01 8309.941949353404 0.005291978735958442
2.381219204714332349e+01 9221.97882333434 0.005291978735958442
2.416291146445039573e+01 10234.114021054527 0.005291978735958442
2.453819609009211788e+01 11357.333583431051 0.005291978735958442
2.494000955851128509e+01 12603.829296797274 0.005291978735958442
2.536994553161492405e+01 13987.131026472387 0.005291978735958442
2.582909043705835828e+01 15522.25357427048 0.005291978735958442
2.631807863320859298e+01 17225.859653987874 0.005291978735958442
2.683704307844540082e+01 19116.440753857038 0.005291978735958442
2.738584107536104639e+01 21214.51784910632 0.005291978735958442
2.796397823656379344e+01 23542.864143224204 0.005291978735958442
2.857069168952734017e+01 26126.752255633317 0.005291978735958442
2.920499123422626297e+01 28994.22853882881 0.005291978735958442
2.986564149657102618e+01 32176.417502507353 0.005291978735958442
3.055115796130152717e+01 35707.859649004626 0.005291978735958442
3.125988273373040016e+01 39626.88638701478 0.005291978735958442
3.198950441088283014e+01 43976.036093027215 0.005291978735958442
3.273750757780933895e+01 48802.515836544335 0.005291978735958442
3.350099116961988699e+01 54158.71378079476 0.005291978735958442
3.427667282375872304e+01 60102.76782070388 0.005291978735958442
3.506093885963429813e+01 66699.19663030129 0.005291978735958442
3.584995902045042016e+01 74019.59996915652 0.005291978735958442
3.663942170516754970e+01 82143.43584919439 0.005291978735958442
3.742498847920727201e+01 91158.88299750836 0.005291978735958442
3.820225283284151629e+01 101163.7979766207 0.005291978735958442
3.903217819547716516e+01 112266.77735108159 0.005291978735958442
3.984711235531155182e+01 124588.33642950082 0.005291978735958442
4.062846276299604398e+01 138262.2173764659 0.005291978735958442
4.137356633226080760e+01 153436.84089300132 0.005291978735958442
4.208009068479643844e+01 170276.91722258978 0.005291978735958442
4.274602703920697166e+01 188965.23396912115 0.005291978735958442
4.337601403557550839e+01 209704.64013232305 0.005291978735958442
4.396909395858748582e+01 232720.2478960412 0.005291978735958442
4.451903278644542894e+01 258261.87606826748 0.005291978735958442
4.502478096467196877e+01 286606.7616948256 0.005291978735958442
4.549047026911620861e+01 318062.5692794119 0.005291978735958442
4.591455916902904022e+01 352970.73027306574 0.005291978735958442
4.629363533743381964e+01 391710.1490809261 0.005291978735958442
4.662692552757498277e+01 434701.3158125035 0.005291978735958442
4.691362911531322766e+01 482410.8704165374 0.005291978735958442
4.715289155161707413e+01 535356.6677410719 0.005291978735958442
4.734377749451646622e+01 594113.3984965039 0.005291978735958442
4.748524681268622771e+01 659318.8271333541 0.005291978735958442
4.757613715522316511e+01 731680.7143427207 0.005291978735958442
4.761514850193187698e+01 811984.4993184009 0.005291978735958442
4.760084124077418011e+01 901101.8251665037 0.005291978735958442
4.753164143968628963e+01 1000000.0 0.005291978735958442
2.542524391631701519e+00 0.001 0.005872786613189483
2.671589938835684741e+00 0.0011097524964120721 0.005872786613189483
2.799782091267191131e+00 0.0012315506032928262 0.005872786613189483
2.926511388291709093e+00 0.001366716356462006 0.005872786613189483
3.051234146533611913e+00 0.0015167168884709225 0.005872786613189483
3.173463954881803328e+00 0.0016831803533309566 0.005872786613189483
3.292781040452935848e+00 0.0018679135990207828 0.005872786613189483
3.408839376435370383e+00 0.002072921779595372 0.005872786613189483
3.521371418718035162e+00 0.002300430119772917 0.005872786613189483
3.630190336161787990e+00 0.0025529080682395165 0.005872786613189483
3.735190275481184319e+00 0.002833096101839324 0.005872786613189483
3.836344708446095986e+00 0.0031440354715915 0.005872786613189483
3.933703215374848128e+00 0.0034891012134067737 0.005872786613189483
4.027387207505010558e+00 0.003872038781812557 0.005872786613189483
4.117584869078260823e+00 0.004297004704320844 0.005872786613189483
4.204545826537586350e+00 0.004768611697714469 0.005872786613189483
4.288575651905265573e+00 0.005291978735958442 0.005872786613189483
4.370030704336221206e+00 0.005872786613189483 0.005872786613189483
4.449313399608775477e+00 0.00651733960488242 0.005872786613189483
4.526868162440201182e+00 0.007232633896483534 0.005872786613189483
4.603178066010654490e+00 0.008026433522257174 0.005872786613189483
4.678762376784564303e+00 0.00890735463861044 0.005872786613189483
4.754174944886012000e+00 0.009884959046625586 0.005872786613189483
4.830003430360706673e+00 0.010969857978923836 0.005872786613189483
4.906869411924672519e+00 0.012173827277396614 0.005872786613189483
4.985429303163714465e+00 0.013509935211980273 0.005872786613189483
5.066375973613794770e+00 0.014992684327860457 0.005872786613189483
5.150441091310415054e+00 0.01663816886076129 0.005872786613189483
5.238398087793411761e+00 0.018464249428955443 0.005872786613189483
5.331065553764225307e+00 0.020490746898158472 0.005872786613189483
5.429311158571937135e+00 0.022739657523579287 0.005872786613189483
5.534055872112589647e+00 0.02523539170434766 0.005872786613189483
5.646278369489493798e+00 0.02800503894183631 0.005872786613189483
5.767019583031767205e+00 0.03107866187782014 0.005872786613189483
5.897387143373660656e+00 0.03448962260405758 0.005872786613189483
6.038559622061495880e+00 0.038274944785163134 0.005872786613189483
6.191790401407934574e+00 0.04247571552536898 0.005872786613189483
6.358410781329194350e+00 0.047137531341167244 0.005872786613189483
6.539832361474790190e+00 0.05231099308056263 0.005872786613189483
6.737547963976520116e+00 0.05805225516094899 0.005872786613189483
6.953131249651633539e+00 0.06442363508721373 0.005872786613189483
7.188234172743563910e+00 0.07149428986597581 0.005872786613189483
7.444582158529280846e+00 0.07934096665797492 0.005872786613189483
7.723966287989629365e+00 0.08804883581643465 0.005872786613189483
8.028232159835464898e+00 0.09771241535346502 0.005872786613189483
8.359264791246824089e+00 0.1084365968689611 0.005872786613189483
8.718968887680686564e+00 0.12033778407775893 0.005872786613189483
9.109244269597269295e+00 0.13354515629298988 0.005872786613189483
9.531955693024274368e+00 0.14820207057988585 0.005872786613189483
9.988896781265770741e+00 0.16446761779946645 0.005872786613189483
1.048174799028035231e+01 0.18251834943190443 0.005872786613189483
1.101202840606890554e+01 0.20255019392306664 0.005872786613189483
1.158104179373470366e+01 0.22478058335487253 0.005872786613189483
1.218981748368187112e+01 0.24945081352303167 0.005872786613189483
1.283904718101072540e+01 0.27682866303920667 0.005872786613189483
1.352901915943428612e+01 0.3072112998861759 0.005872786613189483
1.425955187899976728e+01 0.34092850697468147 0.005872786613189483
1.502992960235673436e+01 0.3783462617131929 0.005872786613189483
1.583884289019891511e+01 0.419870708444391 0.005872786613189483
1.668433747278716339e+01 0.4659525668664682 0.005872786613189483
1.756377502451418238e+01 0.517092024289676 0.005872786613189483
1.847380961850313241e+01 0.5738441648302398 0.005872786613189483
1.949967588291239551e+01 0.6368249944718586 0.005872786613189483
2.056689554652440677e+01 0.7067181273927491 0.005872786613189483
2.167110249391249255e+01 0.7842822061337682 0.005872786613189483
2.280863188997566482e+01 0.8703591361485166 0.005872786613189483
2.397530661055180801e+01 0.9658832241158708 0.005872786613189483
2.516648563099309399e+01 1.0718913192051276 0.005872786613189483
2.637712461963663202e+01 1.1895340673703196 0.005872786613189483
2.760184666119569030e+01 1.3200884008314182 0.005872786613189483
2.883502050819401319e+01 1.4649713983072863 0.005872786613189483
3.007084340864153660e+01 1.625755666443795 0.005872786613189483
3.130342543603482497e+01 1.8041864093920719 0.005872786613189483
3.252687241450539091e+01 2.0022003718155843 0.005872786613189483
3.373536465983558230e+01 2.2219468609395236 0.005872786613189483
3.492322935191230471e+01 2.4658110758226037 0.005872786613189483
3.608500479567705099e+01 2.736439997074672 0.005872786613189483
3.721549560650089461e+01 3.0367711180354604 0.005872786613189483
3.830981836254044737e+01 3.370064329271928 0.005872786613189483
3.936343797093066854e+01 3.739937302478798 0.005872786613189483
4.037219536756430927e+01 4.150404757850477 0.005872786613189483
4.133232752927011688e+01 4.605922041145108 0.005872786613189483
4.224048085937626240e+01 5.1114334834401705 0.005872786613189483
4.309371891814305400e+01 5.672426068491977 0.005872786613189483
4.388952531673573532e+01 6.294988990221888 0.005872786613189483
4.462580221923911239e+01 6.985879746785249 0.005872786613189483
4.530086455751239782e+01 7.752597488629465 0.005872786613189483
4.591342986507689972e+01 8.60346441668451 0.005872786613189483
4.646260334729802821e+01 9.547716114208066 0.005872786613189483
4.694785786507046765e+01 10.59560179277617 0.005872786613189483
4.736900859192065383e+01 11.758495540521581 0.005872786613189483
4.772618235928318597e+01 13.049019780144016 0.005872786613189483
4.801978205605831818e+01 14.481182276745331 0.005872786613189483
4.825044688379917801e+01 16.070528182616385 0.005872786613189483
4.841900955970196918e+01 17.834308769319094 0.005872786613189483
4.852645193435706972e+01 19.791668678535572 0.005872786613189483
4.857386063836394641e+01 21.96385372416547 0.005872786613189483
4.856238450712218935e+01 24.37444150122222 0.005872786613189483
4.849319543319845849e+01 27.04959730463137 0.005872786613189483
4.836745417535848190e+01 30.01835813575592 0.005872786613189483
4.818628240988592637e+01 33.31294787934677 0.005872786613189483
4.795074202490286552e+01 36.96912707195032 0.005872786613189483
4.766182230584242774e+01 41.0265810582719 0.005872786613189483
4.732043533983311079e+01 45.52935074866948 0.005872786613189483
4.692741964440703839e+01 50.526310653356795 0.005872786613189483
4.648355170328342467e+01 56.07169938205458 0.005872786613189483
4.598956482638179466e+01 62.22570836730231 0.005872786613189483
4.544617452104425581e+01 69.0551352016233 0.005872786613189483
4.485410935825468925e+01 76.63410868007462 0.005872786613189483
4.421414618972627864e+01 85.04489341802686 0.005872786613189483
4.352714846236288793e+01 94.37878277775391 0.005872786613189483
4.279410635552494568e+01 104.73708979594508 0.005872786613189483
4.201617744277703537e+01 116.23224686798542 0.005872786613189483
4.119472661804807956e+01 128.9890261253308 0.005872786613189483
4.033136401717239039e+01 143.14589375234786 0.005872786613189483
3.942797964101032449e+01 158.85651294280527 0.005872786613189483
3.848677322610912910e+01 176.2914118095948 0.005872786613189483
3.751027769671514989e+01 195.63983435170647 0.005872786613189483
3.650137418972588677e+01 217.11179456945052 0.005872786613189483
3.546329634954094701e+01 240.9403560239527 0.005872786613189483
3.439962149267243774e+01 267.38416158399497 0.005872786613189483
3.331424653666896774e+01 296.73024081888724 0.005872786613189483
3.221134743721245997e+01 329.2971255097155 0.005872786613189483
3.109806644732096004e+01 365.43830709572546 0.005872786613189483
2.999980473195123665e+01 405.54607358408276 0.005872786613189483
2.889249156105907801e+01 450.05576757004974 0.005872786613189483
2.778098958897754045e+01 499.450511585514 0.005872786613189483
2.667016844961430877e+01 554.2664520663108 0.005872786613189483
2.556480713436177510e+01 615.0985788580505 0.005872786613189483
2.446950110916232290e+01 682.6071834272393 0.005872786613189483
2.338859003955722926e+01 757.525025877192 0.005872786613189483
2.232612129172498072e+01 840.6652885618333 0.005872786613189483
2.138691246728237871e+01 932.9304026284696 0.005872786613189483
2.116424058537686648e+01 1035.3218432956637 0.005872786613189483
2.099585289179263725e+01 1148.9510001873086 0.005872786613189483
2.087980659867827171e+01 1275.051240713013 0.005872786613189483
2.081358515707629309e+01 1414.991297434576 0.005872786613189483
2.079412590647307013e+01 1570.2901247293776 0.005872786613189483
2.081811327439744019e+01 1742.6333860096508 0.005872786613189483
2.088168257590123034e+01 1933.891750455232 0.005872786613189483
2.098082987908259511e+01 2146.141197858406 0.005872786613189483
2.111150467308240763e+01 2381.6855519761607 0.005872786613189483
2.126959900614415488e+01 2643.0814869741084 0.005872786613189483
2.145121057557576094e+01 2933.1662783900483 0.005872786613189483
2.165274454970165152e+01 3255.0885998350564 0.005872786613189483
2.187105006131301366e+01 3612.3426997094302 0.005872786613189483
2.210354512479814559e+01 4008.8063288984645 0.005872786613189483
2.234832180210761976e+01 4448.782831127585 0.005872786613189483
2.260422288379238509e+01 4937.047852839004 0.005872786613189483
2.287088147282052120e+01 5478.901179593945 0.005872786613189483
2.314871591305407961e+01 6080.224261649427 0.005872786613189483
2.343887487586716745e+01 6747.5440531107 0.005872786613189483
2.374331618230823437e+01 7488.10385759003 0.005872786613189483
2.406412857713198150e+01 8309.941949353404 0.005872786613189483
2.440381728399244921e+01 9221.97882333434 0.005872786613189483
2.476500184060136789e+01 10234.114021054527 0.005872786613189483
2.515018836029274851e+01 11357.333583431051 0.005872786613189483
2.556159912556143965e+01 12603.829296797274 0.005872786613189483
2.600114313403977917e+01 13987.131026472387 0.005872786613189483
2.647007807887617403e+01 15522.25357427048 0.005872786613189483
2.696928420913707569e+01 17225.859653987874 0.005872786613189483
2.749904156433985136e+01 19116.440753857038 0.005872786613189483
2.805928387427423942e+01 21214.51784910632 0.005872786613189483
2.864946331299212190e+01 23542.864143224204 0.005872786613189483
2.926871495418898306e+01 26126.752255633317 0.005872786613189483
2.991583386833977087e+01 28994.22853882881 0.005872786613189483
3.058927821841325922e+01 32176.417502507353 0.005872786613189483
3.128724914274326707e+01 35707.859649004626 0.005872786613189483
3.200750273035514937e+01 39626.88638701478 0.005872786613189483
3.274729637840706431e+01 43976.036093027215 0.005872786613189483
3.350360530030329897e+01 48802.515836544335 0.005872786613189483
3.427302868555442927e+01 54158.71378079476 0.005872786613189483
3.505181991364391791e+01 60102.76782070388 0.005872786613189483
3.583606399711404578e+01 66699.19663030129 0.005872786613189483
3.662140741896041618e+01 74019.59996915652 0.005872786613189483
3.740339402335396812e+01 82143.43584919439 0.005872786613189483
3.817754763942976837e+01 91158.88299750836 0.005872786613189483
3.900626407204121904e+01 101163.7979766207 0.005872786613189483
3.981864908149896820e+01 112266.77735108159 0.005872786613189483
4.059779421487385775e+01 124588.33642950082 0.005872786613189483
4.134098508823653617e+01 138262.2173764659 0.005872786613189483
4.204584649565472176e+01 153436.84089300132 0.005872786613189483
4.271033321222031276e+01 170276.91722258978 0.005872786613189483
4.333270880727290120e+01 188965.23396912115 0.005872786613189483
4.391844356530556581e+01 209704.64013232305 0.005872786613189483
4.446712278055100143e+01 232720.2478960412 0.005872786613189483
4.497195556182628451e+01 258261.87606826748 0.005872786613189483
4.543201129751683709e+01 286606.7616948256 0.005872786613189483
4.585215872669402870e+01 318062.5692794119 0.005872786613189483
4.623044391491708183e+01 352970.73027306574 0.005872786613189483
4.656336189690749450e+01 391710.1490809261 0.005872786613189483
4.685006922486773107e+01 434701.3158125035 0.005872786613189483
4.708965951103990477e+01 482410.8704165374 0.005872786613189483
4.728114154862010565e+01 535356.6677410719 0.005872786613189483
4.742342207797588571e+01 594113.3984965039 0.005872786613189483
4.751529012858217271e+01 659318.8271333541 0.005872786613189483
4.755540466104655195e+01 731680.7143427207 0.005872786613189483
4.754229308147601785e+01 811984.4993184009 0.005872786613189483
4.747435248925714291e+01 901101.8251665037 0.005872786613189483
4.734986886098617731e+01 1000000.0 0.005872786613189483
2.286783625799298836e+00 0.001 0.00651733960488242
2.403898337043365974e+00 0.0011097524964120721 0.00651733960488242
2.520318801823150157e+00 0.0012315506032928262 0.00651733960488242
2.635506990193005716e+00 0.001366716356462006 0.00651733960488242
2.748964807385112064e+00 0.0015167168884709225 0.00651733960488242
2.860244688936905089e+00 0.0016831803533309566 0.00651733960488242
2.968958521413740392e+00 0.0018679135990207828 0.00651733960488242
3.074784326463110062e+00 0.002072921779595372 0.00651733960488242
3.177470985205822274e+00 0.002300430119772917 0.00651733960488242
3.276840623919327733e+00 0.0025529080682395165 0.00651733960488242
3.372789088437919247e+00 0.002833096101839324 0.00651733960488242
3.465284762543634489e+00 0.0031440354715915 0.00651733960488242
3.554365849581648362e+00 0.0034891012134067737 0.00651733960488242
3.640136699470267967e+00 0.003872038781812557 0.00651733960488242
3.722763366299124854e+00 0.004297004704320844 0.00651733960488242
3.802468799481631301e+00 0.004768611697714469 0.00651733960488242
3.879527965885986251e+00 0.005291978735958442 0.00651733960488242
3.954263163368683554e+00 0.005872786613189483 0.00651733960488242
4.027039782101834220e+00 0.00651733960488242 0.00651733960488242
4.098262552173351558e+00 0.007232633896483534 0.00651733960488242
4.168372549623938106e+00 0.008026433522257174 0.00651733960488242
4.237844944814206372e+00 0.00890735463861044 0.00651733960488242
4.307187546532262878e+00 0.009884959046625586 0.00651733960488242
4.376940120093435027e+00 0.010969857978923836 0.00651733960488242
4.447674541177787155e+00 0.012173827277396614 0.00651733960488242
4.519995686413557756e+00 0.013509935211980273 0.00651733960488242
4.594543028359851178e+00 0.014992684327860457 0.00651733960488242
4.671992929548069995e+00 0.01663816886076129 0.00651733960488242
4.753061412907449323e+00 0.018464249428955443 0.00651733960488242
4.838507598636153872e+00 0.020490746898158472 0.00651733960488242
4.929137487762898395e+00 0.022739657523579287 0.00651733960488242
5.025808141594546363e+00 0.02523539170434766 0.00651733960488242
5.129432112168551328e+00 0.02800503894183631 0.00651733960488242
5.240982030847675333e+00 0.03107866187782014 0.00651733960488242
5.361495260439551380e+00 0.03448962260405758 0.00651733960488242
5.492078408754312413e+00 0.038274944785163134 0.00651733960488242
5.633911595872624467e+00 0.04247571552536898 0.00651733960488242
5.788252231605145681e+00 0.047137531341167244 0.00651733960488242
5.956438138528255877e+00 0.05231099308056263 0.00651733960488242
6.139889668350754448e+00 0.05805225516094899 0.00651733960488242
6.340110577969716665e+00 0.06442363508721373 0.00651733960488242
6.558687281784767009e+00 0.07149428986597581 0.00651733960488242
6.797286064311474973e+00 0.07934096665797492 0.00651733960488242
7.057647785687111153e+00 0.08804883581643465 0.00651733960488242
7.341579704461887346e+00 0.09771241535346502 0.00651733960488242
7.650943695854183879e+00 0.1084365968689611 0.00651733960488242
7.987640529295934044e+00 0.12033778407775893 0.00651733960488242
8.353589446627326609e+00 0.13354515629298988 0.00651733960488242
8.750702745408855066e+00 0.14820207057988585 0.00651733960488242
9.180854626903242277e+00 0.16446761779946645 0.00651733960488242
9.645844275402426504e+00 0.18251834943190443 0.00651733960488242
1.014735269001032947e+01 0.20255019392306664 0.00651733960488242
1.068689344495404825e+01 0.22478058335487253 0.00651733960488242
1.126575772389350227e+01 0.24945081352303167 0.00651733960488242
1.188495419630938166e+01 0.27682866303920667 0.00651733960488242
1.254514490957470763e+01 0.3072112998861759 0.00651733960488242
1.324657878744447892e+01 0.34092850697468147 0.00651733960488242
1.398902476412875728e+01 0.3783462617131929 0.00651733960488242
1.477170715214179531e+01 0.419870708444391 0.00651733960488242
1.559324636545284903e+01 0.4659525668664682 0.00651733960488242
1.645160827389416625e+01 0.517092024289676 0.00651733960488242
1.734406601967946315e+01 0.5738441648302398 0.00651733960488242
1.826717788652366536e+01 0.6368249944718586 0.00651733960488242
1.929100047748248059e+01 0.7067181273927491 0.00651733960488242
2.036992334682776828e+01 0.7842822061337682 0.00651733960488242
2.148570484752561072e+01 0.8703591361485166 0.00651733960488242
2.263460005848138579e+01 0.9658832241158708 0.00651733960488242
2.381235505465296143e+01 1.0718913192051276 0.00651733960488242
2.501425706830474383e+01 1.1895340673703196 0.00651733960488242
2.623519674917284661e+01 1.3200884008314182 0.00651733960488242
2.746974027355297210e+01 1.4649713983072863 0.00651733960488242
2.871220862732347712e+01 1.625755666443795 0.00651733960488242
2.995676111266834241e+01 1.8041864093920719 0.00651733960488242
3.119748006169988841e+01 2.0022003718155843 0.00651733960488242
3.242845365585056783e+01 2.2219468609395236 0.00651733960488242
3.364385433609992049e+01 2.4658110758226037 0.00651733960488242
3.483801048380935583e+01 2.736439997074672 0.00651733960488242
3.600546984005610085e+01 3.0367711180354604 0.00651733960488242
3.714105362129033239e+01 3.370064329271928 0.00651733960488242
3.823990102712895123e+01 3.739937302478798 0.00651733960488242
3.929750443141889349e+01 4.150404757850477 0.00651733960488242
4.030973591957184254e+01 4.605922041145108 0.00651733960488242
4.127286618776690119e+01 5.1114334834401705 0.00651733960488242
4.218357691042539415e+01 5.672426068491977 0.00651733960488242
4.303896757544251273e+01 6.294988990221888 0.00651733960488242
4.383655761581574239e+01 6.985879746785249 0.00651733960488242
4.457428422415318181e+01 7.752597488629465 0.00651733960488242
4.525049606546465952e+01 8.60346441668451 0.00651733960488242
4.586394266363824102e+01 9.547716114208066 0.00651733960488242
4.641375914918464218e+01 10.59560179277617 0.00651733960488242
4.689944600084855608e+01 11.758495540521581 0.00651733960488242
4.732084352376055136e+01 13.049019780144016 0.00651733960488242
4.767810109410464037e+01 14.481182276745331 0.00651733960488242
4.797164152909169132e+01 16.070528182616385 0.00651733960488242
4.820212134507211488e+01 17.834308769319094 0.00651733960488242
4.837038802980972463e+01 19.791668678535572 0.00651733960488242
4.847743578892849570e+01 21.96385372416547 0.00651733960488242
4.852436136655072829e+01 24.37444150122222 0.00651733960488242
4.851232169569499320e+01 27.04959730463137 0.00651733960488242
4.844249502571297228e+01 30.01835813575592 0.00651733960488242
4.831604707005964627e+01 33.31294787934677 0.00651733960488242
4.813410345659293910e+01 36.96912707195032 0.00651733960488242
4.789772948102802985e+01 41.0265810582719 0.00651733960488242
4.760791784030499230e+01 45.52935074866948 0.00651733960488242
4.726558469384947614e+01 50.526310653356795 0.00651733960488242
4.687157406106953772e+01 56.07169938205458 0.00651733960488242
4.642667029487153485e+01 62.22570836730231 0.00651733960488242
4.593161806398156699e+01 69.0551352016233 0.00651733960488242
4.538714907983841584e+01 76.63410868007462 0.00651733960488242
4.479401458603876307e+01 85.04489341802686 0.00651733960488242
4.415302247846300787e+01 94.37878277775391 0.00651733960488242
4.346507781205109922e+01 104.73708979594508 0.00651733960488242
4.273122535142815792e+01 116.23224686798542 0.00651733960488242
4.195269273849824287e+01 128.9890261253308 0.00651733960488242
4.113093276051749569e+01 143.14589375234786 0.00651733960488242
4.026766304847837574e+01 158.85651294280527 0.00651733960488242
3.936490133778941214e+01 176.2914118095948 0.00651733960488242
3.842499412116205093e+01 195.63983435170647 0.00651733960488242
3.745063623232672967e+01 217.11179456945052 0.00651733960488242
3.644487868204262782e+01 240.9403560239527 0.00651733960488242
3.541112214443356976e+01 267.38416158399497 0.00651733960488242
3.435309404601741790e+01 296.73024081888724 0.00651733960488242
3.327480838551816333e+01 329.2971255097155 0.00651733960488242
3.218270566860363147e+01 365.43830709572546 0.00651733960488242
3.110607026752195026e+01 405.54607358408276 0.00651733960488242
3.001668169184027946e+01 450.05576757004974 0.00651733960488242
2.891930476014108109e+01 499.450511585514 0.00651733960488242
2.781874795271479428e+01 554.2664520663108 0.00651733960488242
2.671977228093361845e+01 615.0985788580505 0.00651733960488242
2.562700373007251287e+01 682.6071834272393 0.00651733960488242
2.454486431161291904e+01 757.525025877192 0.00651733960488242
2.347753646908462954e+01 840.6652885618333 0.00651733960488242
2.242897043648796895e+01 932.9304026284696 0.00651733960488242
2.170797671364011450e+01 1035.3218432956637 0.00651733960488242
2.151693027244666823e+01 1148.9510001873086 0.00651733960488242
2.138104334269989693e+01 1275.051240713013 0.00651733960488242
2.129816607338790391e+01 1414.991297434576 0.00651733960488242
2.126549350961930429e+01 1570.2901247293776 0.00651733960488242
2.127985929915541163e+01 1742.6333860096508 0.00651733960488242
2.133743422811741297e+01 1933.891750455232 0.00651733960488242
2.143415625467885377e+01 2146.141197858406 0.00651733960488242
2.156576979113080483e+01 2381.6855519761607 0.00651733960488242
2.172794753372221166e+01 2643.0814869741084 0.00651733960488242
2.191643973485492225e+01 2933.1662783900483 0.00651733960488242
2.212723080259462449e+01 3255.0885998350564 0.00651733960488242
2.235669641887581349e+01 3612.3426997094302 0.00651733960488242
2.260175311435357770e+01 4008.8063288984645 0.00651733960488242
2.285999063100794260e+01 4448.782831127585 0.00651733960488242
2.312977686908673647e+01 4937.047852839004 0.00651733960488242
2.341032460073135724e+01 5478.901179593945 0.00651733960488242
2.370171021495451669e+01 6080.224261649427 0.00651733960488242
2.400487061878209616e+01 6747.5440531107 0.00651733960488242
2.432160988023568393e+01 7488.10385759003 0.00651733960488242
2.465393815291584190e+01 8309.941949353404 0.00651733960488242
2.500445895992655210e+01 9221.97882333434 0.00651733960488242
2.537594262097412923e+01 10234.114021054527 0.00651733960488242
2.577110336703931281e+01 11357.333583431051 0.00651733960488242
2.619244227040779549e+01 12603.829296797274 0.00651733960488242
2.664203524528825895e+01 13987.131026472387 0.00651733960488242
2.712137610915937103e+01 15522.25357427048 0.00651733960488242
2.763150304008523150e+01 17225.859653987874 0.00651733960488242
2.817279643084807716e+01 19116.440753857038 0.00651733960488242
2.874513276344271873e+01 21214.51784910632 0.00651733960488242
2.934788011006409292e+01 23542.864143224204 0.00651733960488242
2.997997096770668080e+01 26126.752255633317 0.00651733960488242
3.063990449638935942e+01 28994.22853882881 0.00651733960488242
3.132576046300193795e+01 32176.417502507353 0.00651733960488242
3.203536868083332223e+01 35707.859649004626 0.00651733960488242
3.276586143907591264e+01 39626.88638701478 0.00651733960488242
3.351405036822514205e+01 43976.036093027215 0.00651733960488242
3.427641131164771338e+01 48802.515836544335 0.00651733960488242
3.504907799870210283e+01 54158.71378079476 0.00651733960488242
3.582795459786283487e+01 60102.76782070388 0.00651733960488242
3.660872995167878230e+01 66699.19663030129 0.00651733960488242
3.738677786314681839e+01 74019.59996915652 0.00651733960488242
3.815753934739878162e+01 82143.43584919439 0.00651733960488242
3.898469326077699293e+01 91158.88299750836 0.00651733960488242
3.979436290455743119e+01 101163.7979766207 0.00651733960488242
4.057118786592049275e+01 112266.77735108159 0.00651733960488242
4.131239127621300611e+01 124588.33642950082 0.00651733960488242
4.201554570514079501e+01 138262.2173764659 0.00651733960488242
4.267856205146101445e+01 153436.84089300132 0.00651733960488242
4.329966720373713684e+01 170276.91722258978 0.00651733960488242
4.387737322817066143e+01 188965.23396912115 0.00651733960488242
4.441799096052332629e+01 209704.64013232305 0.00651733960488242
4.492166757391986209e+01 232720.2478960412 0.00651733960488242
4.538092394049570544e+01 258261.87606826748 0.00651733960488242
4.579490147532504807e+01 286606.7616948256 0.00651733960488242
4.616910966174654618e+01 318062.5692794119 0.00651733960488242
4.650129686538000584e+01 352970.73027306574 0.00651733960488242
4.678772017704319808e+01 391710.1490809261 0.00651733960488242
4.702742694575563576e+01 434701.3158125035 0.00651733960488242
4.721937073420878761e+01 482410.8704165374 0.00651733960488242
4.736239762885683291e+01 535356.6677410719 0.00651733960488242
4.745523831211642829e+01 594113.3984965039 0.00651733960488242
4.749649898549966309e+01 659318.8271333541 0.00651733960488242
4.748466016207348872e+01 731680.7143427207 0.00651733960488242
4.741808463033789423e+01 811984.4993184009 0.00651733960488242
4.729502686611871098e+01 901101.8251665037 0.00651733960488242
4.711366098588484164e+01 1000000.0 0.00651733960488242
2.054246329193708309e+00 0.001 0.007232633896483534
2.160353986271950522e+00 0.0011097524964120721 0.007232633896483534
2.265919366238596133e+00 0.0012315506032928262 0.007232633896483534
2.370452425578189803e+00 0.001366716356462006 0.007232633896483534
2.473497846516390375e+00 0.0015167168884709225 0.007232633896483534
2.574644816359075605e+00 0.0016831803533309566 0.007232633896483534
2.673535426014343575e+00 0.0018679135990207828 0.007232633896483534
2.769871041464980088e+00 0.002072921779595372 0.007232633896483534
2.863416837397698256e+00 0.002300430119772917 0.007232633896483534
2.954004224617494678e+00 0.0025529080682395165 0.007232633896483534
3.041531722094170220e+00 0.002833096101839324 0.007232633896483534
3.125963938601384662e+00 0.0031440354715915 0.007232633896483534
3.207329447947146583e+00 0.0034891012134067737 0.007232633896483534
3.285717584865156304e+00 0.003872038781812557 0.007232633896483534
3.361274515682745712e+00 0.004297004704320844 0.007232633896483534
3.434199020046318829e+00 0.004768611697714469 0.007232633896483534
3.504738055707371291e+00 0.005291978735958442 0.007232633896483534
3.573182642152612054e+00 0.005872786613189483 0.007232633896483534
3.639863909821918764e+00 0.00651733960488242 0.007232633896483534
3.705149766045545690e+00 0.007232633896483534 0.007232633896483534
3.769442189948911892e+00 0.008026433522257174 0.007232633896483534
3.833175143553675390e+00 0.00890735463861044 0.007232633896483534
3.896813270873755286e+00 0.009884959046625586 0.007232633896483534
3.960851310816382309e+00 0.010969857978923836 0.007232633896483534
4.025814296349987664e+00 0.012173827277396614 0.007232633896483534
4.092258363490891782e+00 0.013509935211980273 0.007232633896483534
4.160772370957897870e+00 0.014992684327860457 0.007232633896483534
4.231980003373699617e+00 0.01663816886076129 0.007232633896483534
4.306542545879513462e+00 0.018464249428955443 0.007232633896483534
4.385162127768585272e+00 0.020490746898158472 0.007232633896483534
4.468585429942831588e+00 0.022739657523579287 0.007232633896483534
4.557607773934027051e+00 0.02523539170434766 0.007232633896483534
4.653077500587271764e+00 0.02800503894183631 0.007232633896483534
4.755900582637497820e+00 0.03107866187782014 0.007232633896483534
4.867045310361606703e+00 0.03448962260405758 0.007232633896483534
4.987547021646878243e+00 0.038274944785163134 0.007232633896483534
5.118512660456263852e+00 0.04247571552536898 0.007232633896483534
5.261125007286790556e+00 0.047137531341167244 0.007232633896483534
5.416646435348799749e+00 0.05231099308056263 0.007232633896483534
5.586421930399077418e+00 0.05805225516094899 0.007232633896483534
5.771881045527248233e+00 0.06442363508721373 0.007232633896483534
5.974538650166460130e+00 0.07149428986597581 0.007232633896483534
6.195993868519796166e+00 0.07934096665797492 0.007232633896483534
6.437927010409925543e+00 0.08804883581643465 0.007232633896483534
6.702093968480740571e+00 0.09771241535346502 0.007232633896483534
6.990317507703368349e+00 0.1084365968689611 0.007232633896483534
7.304475039957178950e+00 0.12033778407775893 0.007232633896483534
7.646482263684355907e+00 0.13354515629298988 0.007232633896483534
8.018272075534010668e+00 0.14820207057988585 0.007232633896483534
8.421768367528962074e+00 0.16446761779946645 0.007232633896483534
8.858854110260965697e+00 0.18251834943190443 0.007232633896483534
9.331333447891134725e+00 0.20255019392306664 0.007232633896483534
9.840887624888871699e+00 0.22478058335487253 0.007232633896483534
1.038902480667100292e+01 0.24945081352303167 0.007232633896483534
1.097702409803457257e+01 0.27682866303920667 0.007232633896483534
1.160587456725053634e+01 0.3072112998861759 0.007232633896483534
1.227621033014744256e+01 0.34092850697468147 0.007232633896483534
1.298824340525387022e+01 0.3783462617131929 0.007232633896483534
1.374169642776348077e+01 0.419870708444391 0.007232633896483534
1.453573787821468244e+01 0.4659525668664682 0.007232633896483534
1.536892296226876020e+01 0.517092024289676 0.007232633896483534
1.623914353698116386e+01 0.5738441648302398 0.007232633896483534
1.714359089160430472e+01 0.6368249944718586 0.007232633896483534
1.807873495786293105e+01 0.7067181273927491 0.007232633896483534
1.910109240577044076e+01 0.7842822061337682 0.007232633896483534
2.019074874203028003e+01 0.8703591361485166 0.007232633896483534
2.131713544772281210e+01 0.9658832241158708 0.007232633896483534
2.247643446828715597e+01 1.0718913192051276 0.007232633896483534
2.366432189897926364e+01 1.1895340673703196 0.007232633896483534
2.487601984012106371e+01 1.3200884008314182 0.007232633896483534
2.610636013445128967e+01 1.4649713983072863 0.007232633896483534
2.734985766385366546e+01 1.625755666443795 0.007232633896483534
2.860079058032476951e+01 1.8041864093920719 0.007232633896483534
2.985328443006903498e+01 2.0022003718155843 0.007232633896483534
3.110139705199403082e+01 2.2219468609395236 0.007232633896483534
3.233920138016052448e+01 2.4658110758226037 0.007232633896483534
3.356086345177326535e+01 2.736439997074672 0.007232633896483534
3.476071347373792264e+01 3.0367711180354604 0.007232633896483534
3.593330839364476503e+01 3.370064329271928 0.007232633896483534
3.707348504447460158e+01 3.739937302478798 0.007232633896483534
3.817640362091893991e+01 4.150404757850477 0.007232633896483534
3.923758175939597237e+01 4.605922041145108 0.007232633896483534
4.025292001504897144e+01 5.1114334834401705 0.007232633896483534
4.121871976551805972e+01 5.672426068491977 0.007232633896483534
4.213169465138968661e+01 6.294988990221888 0.007232633896483534
4.298897660520373876e+01 6.985879746785249 0.007232633896483534
4.378811726274697946e+01 7.752597488629465 0.007232633896483534
4.452708521555588561e+01 8.60346441668451 0.007232633896483534
4.520425922604682256e+01 9.547716114208066 0.007232633896483534
4.581841723503625019e+01 10.59560179277617 0.007232633896483534
4.636872083026216274e+01 11.758495540521581 0.007232633896483534
4.685469474547456059e+01 13.049019780144016 0.007232633896483534
4.727620121945798815e+01 14.481182276745331 0.007232633896483534
4.763340913626091577e+01 16.070528182616385 0.007232633896483534
4.792675836648342624e+01 17.834308769319094 0.007232633896483534
4.815692005800239883e+01 19.791668678535572 0.007232633896483534
4.832475398426254998e+01 21.96385372416547 0.007232633896483534
4.843126441671386573e+01 24.37444150122222 0.007232633896483534
4.847755614071221686e+01 27.04959730463137 0.007232633896483534
4.846479234576352013e+01 30.01835813575592 0.007232633896483534
4.839415606158502925e+01 33.31294787934677 0.007232633896483534
4.826681668434469685e+01 36.96912707195032 0.007232633896483534
4.808390288172179083e+01 41.0265810582719 0.007232633896483534
4.784648290600462417e+01 45.52935074866948 0.007232633896483534
4.755555299793393687e+01 50.526310653356795 0.007232633896483534
4.721203426043896201e+01 56.07169938205458 0.007232633896483534
4.681677805439915119e+01 62.22570836730231 0.007232633896483534
4.637057967241527479e+01 69.0551352016233 0.007232633896483534
4.587419978896859618e+01 76.63410868007462 0.007232633896483534
4.532839293678683390e+01 85.04489341802686 0.007232633896483534
4.473394205844900284e+01 94.37878277775391 0.007232633896483534
4.409169799534866740e+01 104.73708979594508 0.007232633896483534
4.340262259531248645e+01 116.23224686798542 0.007232633896483534
4.266783395382199018e+01 128.9890261253308 0.007232633896483534
4.188865207761148213e+01 143.14589375234786 0.007232633896483534
4.106664301873603051e+01 158.85651294280527 0.007232633896483534
4.020365920156577033e+01 176.2914118095948 0.007232633896483534
3.930187328830491111e+01 195.63983435170647 0.007232633896483534
3.836380261621033583e+01 217.11179456945052 0.007232633896483534
3.739232103521141681e+01 240.9403560239527 0.007232633896483534
3.639065523382163292e+01 267.38416158399497 0.007232633896483534
3.536236340828823188e+01 296.73024081888724 0.007232633896483534
3.431129564832146173e+01 329.2971255097155 0.007232633896483534
3.324316024561564120e+01 365.43830709572546 0.007232633896483534
3.219146443992161011e+01 405.54607358408276 0.007232633896483534
3.112345831783343897e+01 450.05576757004974 0.007232633896483534
3.004379455629087659e+01 499.450511585514 0.007232633896483534
2.895720266792425690e+01 554.2664520663108 0.007232633896483534
2.786840384549797633e+01 615.0985788580505 0.007232633896483534
2.678202851635343862e+01 682.6071834272393 0.007232633896483534
2.570255095046152860e+01 757.525025877192 0.007232633896483534
2.463425513306690462e+01 840.6652885618333 0.007232633896483534
2.358124162326942397e+01 932.9304026284696 0.007232633896483534
2.259770897364026609e+01 1035.3218432956637 0.007232633896483534
2.215684444343822435e+01 1148.9510001873086 0.007232633896483534
2.192880302048816787e+01 1275.051240713013 0.007232633896483534
2.182809700850051371e+01 1414.991297434576 0.007232633896483534
2.178077706796873159e+01 1570.2901247293776 0.007232633896483534
2.178366613114624428e+01 1742.6333860096508 0.007232633896483534
2.183307904127357446e+01 1933.891750455232 0.007232633896483534
2.192496848406243259e+01 2146.141197858406 0.007232633896483534
2.205497928075366687e+01 2381.6855519761607 0.007232633896483534
2.221858792620656331e+01 2643.0814869741084 0.007232633896483534
2.241126000960407083e+01 2933.1662783900483 0.007232633896483534
2.262862040731952717e+01 3255.0885998350564 0.007232633896483534
2.286662912803355496e+01 3612.3426997094302 0.007232633896483534
2.312175391039557582e+01 4008.8063288984645 0.007232633896483534
2.339112872481052108e+01 4448.782831127585 0.007232633896483534
2.367268618191119245e+01 4937.047852839004 0.007232633896483534
2.396525100346268644e+01 5478.901179593945 0.007232633896483534
2.426864362234549333e+01 6080.224261649427 0.007232633896483534
2.458346694542934685e+01 6747.5440531107 0.007232633896483534
2.491144682895472684e+01 7488.10385759003 0.007232633896483534
2.525456076955479290e+01 8309.941949353404 0.007232633896483534
2.561547236998483612e+01 9221.97882333434 0.007232633896483534
2.599708744800421201e+01 10234.114021054527 0.007232633896483534
2.640230328883941269e+01 11357.333583431051 0.007232633896483534
2.683387503423258735e+01 12603.829296797274 0.007232633896483534
2.729397603378390968e+01 13987.131026472387 0.007232633896483534
2.778429082717425658e+01 15522.25357427048 0.007232633896483534
2.830594734691302961e+01 17225.859653987874 0.007232633896483534
2.885934749258607113e+01 19116.440753857038 0.007232633896483534
2.944422075101787684e+01 21214.51784910632 0.007232633896483534
3.005976834880883430e+01 23542.864143224204 0.007232633896483534
3.070463790756767253e+01 26126.752255633317 0.007232633896483534
3.137695945091216743e+01 28994.22853882881 0.007232633896483534
3.207439336324063106e+01 32176.417502507353 0.007232633896483534
3.279430591492434388e+01 35707.859649004626 0.007232633896483534
3.353324249716382610e+01 39626.88638701478 0.007232633896483534
3.428755913124157928e+01 43976.036093027215 0.007232633896483534
3.505326485346656540e+01 48802.515836544335 0.007232633896483534
3.582608260121919130e+01 54158.71378079476 0.007232633896483534
3.660168620685883667e+01 60102.76782070388 0.007232633896483534
3.737532552334785407e+01 66699.19663030129 0.007232633896483534
3.814231806663430291e+01 74019.59996915652 0.007232633896483534
3.896749116140487956e+01 82143.43584919439 0.007232633896483534
3.977420604998163611e+01 91158.88299750836 0.007232633896483534
4.054853559092727266e+01 101163.7979766207 0.007232633896483534
4.128762750938729198e+01 112266.77735108159 0.007232633896483534
4.198899087841645184e+01 124588.33642950082 0.007232633896483534
4.265048354444959244e+01 138262.2173764659 0.007232633896483534
4.327028869458797544e+01 153436.84089300132 0.007232633896483534
4.384688177068736792e+01 170276.91722258978 0.007232633896483534
4.437898964591815343e+01 188965.23396912115 0.007232633896483534
4.487375583124001110e+01 209704.64013232305 0.007232633896483534
4.533193577769887384e+01 232720.2478960412 0.007232633896483534
4.574520943142545804e+01 258261.87606826748 0.007232633896483534
4.611274143569390560e+01 286606.7616948256 0.007232633896483534
4.644056710445710223e+01 318062.5692794119 0.007232633896483534
4.672629889498037414e+01 352970.73027306574 0.007232633896483534
4.696579297986954771e+01 391710.1490809261 0.007232633896483534
4.715795381219739113e+01 434701.3158125035 0.007232633896483534
4.730156774458897928e+01 482410.8704165374 0.007232633896483534
4.739529930087077503e+01 535356.6677410719 0.007232633896483534
4.743769116260677521e+01 594113.3984965039 0.007232633896483534
4.742716654597868597e+01 659318.8271333541 0.007232633896483534
4.736203643746828362e+01 731680.7143427207 0.007232633896483534
4.724051502766425870e+01 811984.4993184009 0.007232633896483534
4.706074352506009006e+01 901101.8251665037 0.007232633896483534
4.682082177966625380e+01 1000000.0 0.007232633896483534
1.843040708844473352e+00 0.001 0.008026433522257174
1.939032931923048819e+00 0.0011097524964120721 0.008026433522257174
2.034611499173768490e+00 0.0012315506032928262 0.008026433522257174
2.129330991809013529e+00 0.001366716356462006 0.008026433522257174
2.222776064369794025e+00 0.0015167168884709225 0.008026433522257174
2.314570497936033533e+00 0.0016831803533309566 0.008026433522257174
2.404385055915102321e+00 0.0018679135990207828 0.008026433522257174
2.491943456092950981e+00 0.002072921779595372 0.008026433522257174
2.577026779846491866e+00 0.002300430119772917 0.008026433522257174
2.659476016181005598e+00 0.0025529080682395165 0.008026433522257174
2.739192930936518167e+00 0.002833096101839324 0.008026433522257174
2.816139519394486257e+00 0.0031440354715915 0.008026433522257174
2.890336195935382158e+00 0.0034891012134067737 0.008026433522257174
2.961859059338460831e+00 0.003872038781812557 0.008026433522257174
3.030836476929462453e+00 0.004297004704320844 0.008026433522257174
3.097445308717720724e+00 0.004768611697714469 0.008026433522257174
3.161906989703869186e+00 0.005291978735958442 0.008026433522257174
3.224483789302014625e+00 0.005872786613189483 0.008026433522257174
3.285475274741099128e+00 0.00651733960488242 0.008026433522257174
3.345215292693417553e+00 0.007232633896483534 0.008026433522257174
3.404069498038824193e+00 0.008026433522257174 0.008026433522257174
3.462433480570915822e+00 0.00890735463861044 0.008026433522257174
3.520731577050467465e+00 0.009884959046625586 0.008026433522257174
3.579416380466859504e+00 0.010969857978923836 0.008026433522257174
3.638968915331590281e+00 0.012173827277396614 0.008026433522257174
3.699899470344068408e+00 0.013509935211980273 0.008026433522257174
3.762749082416144031e+00 0.014992684327860457 0.008026433522257174
3.828091619425505687e+00 0.01663816886076129 0.008026433522257174
3.896536367932995848e+00 0.018464249428955443 0.008026433522257174
3.968731183060245193e+00 0.020490746898158472 0.008026433522257174
4.045366055367464853e+00 0.022739657523579287 0.008026433522257174
4.127177059412660221e+00 0.02523539170434766 0.008026433522257174
4.214950655967874660e+00 0.02800503894183631 0.008026433522257174
4.309528238300546654e+00 0.03107866187782014 0.008026433522257174
4.411810835804197417e+00 0.03448962260405758 0.008026433522257174
4.522763936235725701e+00 0.038274944785163134 0.008026433522257174
4.643422181777343560e+00 0.04247571552536898 0.008026433522257174
4.774893987470731460e+00 0.047137531341167244 0.008026433522257174
4.918365728476207011e+00 0.05231099308056263 0.008026433522257174
5.075105454520000947e+00 0.05805225516094899 0.008026433522257174
5.246465769528492196e+00 0.06442363508721373 0.008026433522257174
5.433885709600519753e+00 0.07149428986597581 0.008026433522257174
5.638891234527394047e+00 0.07934096665797492 0.008026433522257174
5.863094010261482580e+00 0.08804883581643465 0.008026433522257174
6.108188013862157817e+00 0.09771241535346502 0.008026433522257174
6.375943569889947149e+00 0.1084365968689611 0.008026433522257174
6.668198272657106962e+00 0.12033778407775893 0.008026433522257174
6.986844255097135026e+00 0.13354515629298988 0.008026433522257174
7.333811250562251693e+00 0.14820207057988585 0.008026433522257174
7.711044940583192897e+00 0.16446761779946645 0.008026433522257174
8.120479992173040173e+00 0.18251834943190443 0.008026433522257174
8.564007407841707220e+00 0.20255019392306664 0.008026433522257174
9.043435782079487950e+00 0.22478058335487253 0.008026433522257174
9.560446360366363194e+00 0.24945081352303167 0.008026433522257174
1.011654199200998505e+01 0.27682866303920667 0.008026433522257174
1.071299029104696210e+01 0.3072112998861759 0.008026433522257174
1.135076182043281889e+01 0.34092850697468147 0.008026433522257174
1.203046449596383738e+01 0.3783462617131929 0.008026433522257174
1.275227584221864596e+01 0.419870708444391 0.008026433522257174
1.351587537558559049e+01 0.4659525668664682 0.008026433522257174
1.432037972002223825e+01 0.517092024289676 0.008026433522257174
1.516428366075190937e+01 0.5738441648302398 0.008026433522257174
1.604541066677167294e+01 0.6368249944718586 0.008026433522257174
1.696087652140107593e+01 0.7067181273927491 0.008026433522257174
1.790706985108213090e+01 0.7842822061337682 0.008026433522257174
1.892840940761885804e+01 0.8703591361485166 0.008026433522257174
2.002789221846728296e+01 0.9658832241158708 0.008026433522257174
2.116397917930448713e+01 1.0718913192051276 0.008026433522257174
2.233278547956785687e+01 1.1895340673703196 0.008026433522257174
2.352992352615888905e+01 1.3200884008314182 0.008026433522257174
2.475055631523272837e+01 1.4649713983072863 0.008026433522257174
2.598946246294063656e+01 1.625755666443795 0.008026433522257174
2.724111061503234410e+01 1.8041864093920719 0.008026433522257174
2.849974047660380805e+01 2.0022003718155843 0.008026433522257174
2.975944743545669269e+01 2.2219468609395236 0.008026433522257174
3.101426766696336657e+01 2.4658110758226037 0.008026433522257174
3.225826082710844389e+01 2.736439997074672 0.008026433522257174
3.348558767815950432e+01 3.0367711180354604 0.008026433522257174
3.469058056663701706e+01 3.370064329271928 0.008026433522257174
3.586780521478055306e+01 3.739937302478798 0.008026433522257174
3.701211296988171995e+01 4.150404757850477 0.008026433522257174
3.811868328478796286e+01 4.605922041145108 0.008026433522257174
3.918305683215129420e+01 5.1114334834401705 0.008026433522257174
4.020115999798887430e+01 5.672426068491977 0.008026433522257174
4.116932186512345737e+01 6.294988990221888 0.008026433522257174
4.208428482991055830e+01 6.985879746785249 0.008026433522257174
4.294320988859558952e+01 7.752597488629465 0.008026433522257174
4.374367742472095699e+01 8.60346441668451 0.008026433522257174
4.448368391902042873e+01 9.547716114208066 0.008026433522257174
4.516163474913985709e+01 10.59560179277617 0.008026433522257174
4.577633284744140951e+01 11.758495540521581 0.008026433522257174
4.632696290446036613e+01 13.049019780144016 0.008026433522257174
4.681307069698685552e+01 14.481182276745331 0.008026433522257174
4.723453729037290572e+01 16.070528182616385 0.008026433522257174
4.759154813126731653e+01 17.834308769319094 0.008026433522257174
4.788455736744933233e+01 19.791668678535572 0.008026433522257174
4.811424817112013130e+01 21.96385372416547 0.008026433522257174
4.828149018353735755e+01 24.37444150122222 0.008026433522257174
4.838729554079043282e+01 27.04959730463137 0.008026433522257174
4.843277509262573233e+01 30.01835813575592 0.008026433522257174
4.841909657844271919e+01 33.31294787934677 0.008026433522257174
4.834744642169004436e+01 36.96912707195032 0.008026433522257174
4.821899669988561499e+01 41.0265810582719 0.008026433522257174
4.803487861752920907e+01 45.52935074866948 0.008026433522257174
4.779616349982180878e+01 50.526310653356795 0.008026433522257174
4.750385205662977484e+01 56.07169938205458 0.008026433522257174
4.715887230399074070e+01 62.22570836730231 0.008026433522257174
4.676208624762357147e+01 69.0551352016233 0.008026433522257174
4.631430512933508226e+01 76.63410868007462 0.008026433522257174
4.581631276038427814e+01 85.04489341802686 0.008026433522257174
4.526889622368178578e+01 94.37878277775391 0.008026433522257174
4.467288297646626205e+01 104.73708979594508 0.008026433522257174
4.402918313578276610e+01 116.23224686798542 0.008026433522257174
4.333883546895349070e+01 128.9890261253308 0.008026433522257174
4.260305528777195150e+01 143.14589375234786 0.008026433522257174
4.182328206856873010e+01 158.85651294280527 0.008026433522257174
4.100122418166239413e+01 176.2914118095948 0.008026433522257174
4.013889762425293384e+01 195.63983435170647 0.008026433522257174
3.923865526020003358e+01 217.11179456945052 0.008026433522257174
3.830320288306668886e+01 240.9403560239527 0.008026433522257174
3.733559875185285648e+01 267.38416158399497 0.008026433522257174
3.633923425769257420e+01 296.73024081888724 0.008026433522257174
3.531779521811117206e+01 329.2971255097155 0.008026433522257174
3.427622805494207370e+01 365.43830709572546 0.008026433522257174
3.325262887446560001e+01 405.54607358408276 0.008026433522257174
3.220931299953520011e+01 450.05576757004974 0.008026433522257174
3.115080885510146302e+01 499.450511585514 0.008026433522257174
3.008175236923844764e+01 554.2664520663108 0.008026433522257174
2.900680724061405513e+01 615.0985788580505 0.008026433522257174
2.793058720781032989e+01 682.6071834272393 0.008026433522257174
2.685759402773320659e+01 757.525025877192 0.008026433522257174
2.579218499725915237e+01 840.6652885618333 0.008026433522257174
2.473857969150281022e+01 932.9304026284696 0.008026433522257174
2.370090738282496190e+01 1035.3218432956637 0.008026433522257174
2.309721363990175647e+01 1148.9510001873086 0.008026433522257174
2.269888110908478751e+01 1275.051240713013 0.008026433522257174
2.240501428377980631e+01 1414.991297434576 0.008026433522257174
2.234184471007493045e+01 1570.2901247293776 0.008026433522257174
2.233167774258945926e+01 1742.6333860096508 0.008026433522257174
2.237101055749386092e+01 1933.891750455232 0.008026433522257174
2.245584675234131566e+01 2146.141197858406 0.008026433522257174
2.258179109567282694e+01 2381.6855519761607 0.008026433522257174
2.274418993079520135e+01 2643.0814869741084 0.008026433522257174
2.293829430504334965e+01 2933.1662783900483 0.008026433522257174
2.315944102542767524e+01 3255.0885998350564 0.008026433522257174
2.340324454649056918e+01 3612.3426997094302 0.008026433522257174
2.366578999257433935e+01 4008.8063288984645 0.008026433522257174
2.394381564692600861e+01 4448.782831127585 0.008026433522257174
2.423487098590682365e+01 4937.047852839004 0.008026433522257174
2.453751716737437860e+01 5478.901179593945 0.008026433522257174
2.485113591427768753e+01 6080.224261649427 0.008026433522257174
2.517618682870127245e+01 6747.5440531107 0.008026433522257174
2.551431483326019389e+01 7488.10385759003 0.008026433522257174
2.586744062830363688e+01 8309.941949353404 0.008026433522257174
2.623827664724950992e+01 9221.97882333434 0.008026433522257174
2.662983931964422624e+01 10234.114021054527 0.008026433522257174
2.704518952970105516e+01 11357.333583431051 0.008026433522257174
2.748724400391761336e+01 12603.829296797274 0.008026433522257174
2.795824740686411758e+01 13987.131026472387 0.008026433522257174
2.845999310531621163e+01 15522.25357427048 0.008026433522257174
2.899364872984458330e+01 17225.859653987874 0.008026433522257174
2.955946972506598058e+01 19116.440753857038 0.008026433522257174
3.015702606086772164e+01 21214.51784910632 0.008026433522257174
3.078524433072654176e+01 23542.864143224204 0.008026433522257174
3.144241225095937864e+01 26126.752255633317 0.008026433522257174
3.212623006320639263e+01 28994.22853882881 0.008026433522257174
3.283393997148907317e+01 32176.417502507353 0.008026433522257174
3.356229787909734341e+01 35707.859649004626 0.008026433522257174
3.430739694900043446e+01 39626.88638701478 0.008026433522257174
3.506512469602123616e+01 43976.036093027215 0.008026433522257174
3.583107612376749529e+01 48802.515836544335 0.008026433522257174
3.660070473880061570e+01 54158.71378079476 0.008026433522257174
3.736933700225484500e+01 60102.76782070388 0.008026433522257174
3.813207307729307161e+01 66699.19663030129 0.008026433522257174
3.895476954583411100e+01 74019.59996915652 0.008026433522257174
3.975820392734952691e+01 82143.43584919439 0.008026433522257174
4.052979267918539819e+01 91158.88299750836 0.008026433522257174
4.126659167882184676e+01 101163.7979766207 0.008026433522257174
4.196603330726421177e+01 112266.77735108159 0.008026433522257174
4.262591154497407331e+01 124588.33642950082 0.008026433522257174
4.324435656869246003e+01 138262.2173764659 0.008026433522257174
4.381979995567328245e+01 153436.84089300132 0.008026433522257174
4.435093287059824263e+01 170276.91722258978 0.008026433522257174
4.483665780156491820e+01 188965.23396912115 0.008026433522257174
4.528492493802741592e+01 209704.64013232305 0.008026433522257174
4.569717936773977840e+01 232720.2478960412 0.008026433522257174
4.606408464489179977e+01 258261.87606826748 0.008026433522257174
4.638478251989470635e+01 286606.7616948256 0.008026433522257174
4.666569346996162437e+01 318062.5692794119 0.008026433522257174
4.690451517079375066e+01 352970.73027306574 0.008026433522257174
4.709651927131530869e+01 391710.1490809261 0.008026433522257174
4.724043988670558747e+01 434701.3158125035 0.008026433522257174
4.733487623853642390e+01 482410.8704165374 0.008026433522257174
4.737830007393265674e+01 535356.6677410719 0.008026433522257174
4.736906472897350540e+01 594113.3984965039 0.008026433522257174
4.730541707815826413e+01 659318.8271333541 0.008026433522257174
4.718551594289001372e+01 731680.7143427207 0.008026433522257174
4.700745724353281219e+01 811984.4993184009 0.008026433522257174
4.676930276705596157e+01 901101.8251665037 0.008026433522257174
4.646912912144938446e+01 1000000.0 0.008026433522257174
1.651412410756708971e+00 0.001 0.00890735463861044
1.738127337401597972e+00 0.0011097524964120721 0.00890735463861044
1.824537273641284152e+00 0.0012315506032928262 0.00890735463861044
1.910238163002270895e+00 0.001366716356462006 0.00890735463861044
1.994851819054689557e+00 0.0015167168884709225 0.00890735463861044
2.078034441480844041e+00 0.0016831803533309566 0.00890735463861044
2.159483792676248903e+00 0.0018679135990207828 0.00890735463861044
2.238944943487187533e+00 0.002072921779595372 0.00890735463861044
2.316214371184334375e+00 0.002300430119772917 0.00890735463861044
2.391142593085171075e+00 0.0025529080682395165 0.00890735463861044
2.463635140979371307e+00 0.002833096101839324 0.00890735463861044
2.533652268431223487e+00 0.0031440354715915 0.00890735463861044
2.601207510513759757e+00 0.0034891012134067737 0.00890735463861044
2.666365323196181247e+00 0.003872038781812557 0.00890735463861044
2.729238114961737960e+00 0.004297004704320844 0.00890735463861044
2.789982954018400019e+00 0.004768611697714469 0.00890735463861044
2.848797993879502943e+00 0.005291978735958442 0.00890735463861044
2.905919152443003473e+00 0.005872786613189483 0.00890735463861044
2.961616991350753292e+00 0.00651733960488242 0.00890735463861044
3.016193894436013156e+00 0.007232633896483534 0.00890735463861044
3.069981907097536933e+00 0.008026433522257174 0.00890735463861044
3.123340978038267490e+00 0.00890735463861044 0.00890735463861044
3.176657931763741338e+00 0.009884959046625586 0.00890735463861044
3.230346032349600716e+00 0.010969857978923836 0.00890735463861044
3.284845139401808556e+00 0.012173827277396614 0.00890735463861044
3.340622552707549708e+00 0.013509935211980273 0.00890735463861044
3.398174391917927029e+00 0.014992684327860457 0.00890735463861044
3.458027544853578217e+00 0.01663816886076129 0.00890735463861044
3.520742211125493348e+00 0.018464249428955443 0.00890735463861044
3.586914814741102298e+00 0.020490746898158472 0.00890735463861044
3.657181432999375925e+00 0.022739657523579287 0.00890735463861044
3.732221658688025023e+00 0.02523539170434766 0.00890735463861044
3.812762707530742201e+00 0.02800503894183631 0.00890735463861044
3.899583868992222424e+00 0.03107866187782014 0.00890735463861044
3.993521202368055967e+00 0.03448962260405758 0.00890735463861044
4.095472269746011307e+00 0.038274944785163134 0.00890735463861044
4.206401044653040877e+00 0.04247571552536898 0.00890735463861044
4.327342639595240570e+00 0.047137531341167244 0.00890735463861044
4.459407874856711196e+00 0.05231099308056263 0.00890735463861044
4.603787463694932747e+00 0.05805225516094899 0.00890735463861044
4.761755635728306402e+00 0.06442363508721373 0.00890735463861044
4.934672941490836351e+00 0.07149428986597581 0.00890735463861044
5.123987974242301568e+00 0.07934096665797492 0.00890735463861044
5.331237694445003505e+00 0.08804883581643465 0.00890735463861044
5.558045984731090350e+00 0.09771241535346502 0.00890735463861044
5.806120005270923201e+00 0.1084365968689611 0.00890735463861044
6.077243888135847705e+00 0.12033778407775893 0.00890735463861044
6.373269286316349813e+00 0.13354515629298988 0.00890735463861044
6.696102199405858713e+00 0.14820207057988585 0.00890735463861044
7.047685519808220889e+00 0.16446761779946645 0.00890735463861044
7.429976822040377904e+00 0.18251834943190443 0.00890735463861044
7.844920732222356641e+00 0.20255019392306664 0.00890735463861044
8.294415589401841871e+00 0.22478058335487253 0.00890735463861044
8.780273952253557113e+00 0.24945081352303167 0.00890735463861044
9.304176875913178435e+00 0.27682866303920667 0.00890735463861044
9.867622043523304853e+00 0.3072112998861759 0.00890735463861044
1.047186616762131983e+01 0.34092850697468147 0.00890735463861044
1.111786242500415689e+01 0.3783462617131929 0.00890735463861044
1.180619423133883394e+01 0.419870708444391 0.00890735463861044
1.253700700114455202e+01 0.4659525668664682 0.00890735463861044
1.330994020970757674e+01 0.517092024289676 0.00890735463861044
1.412406245189510656e+01 0.5738441648302398 0.00890735463861044
1.497781270727715253e+01 0.6368249944718586 0.00890735463861044
1.586895137223017649e+01 0.7067181273927491 0.00890735463861044
1.679452476253806736e+01 0.7842822061337682 0.00890735463861044
1.775084683977949140e+01 0.8703591361485166 0.00890735463861044
1.877150612878599745e+01 0.9658832241158708 0.00890735463861044
1.987996990697008926e+01 1.0718913192051276 0.00890735463861044
2.102491483422045349e+01 1.1895340673703196 0.00890735463861044
2.220239522152392908e+01 1.3200884008314182 0.00890735463861044
2.340796555193789530e+01 1.4649713983072863 0.00890735463861044
2.463673516257640372e+01 1.625755666443795 0.00890735463861044
2.588343449746248481e+01 1.8041864093920719 0.00890735463861044
2.714249046287434552e+01 2.0022003718155843 0.00890735463861044
2.840810818735467791e+01 2.2219468609395236 0.00890735463861044
2.967435604413940453e+01 2.4658110758226037 0.00890735463861044
3.093525092707847435e+01 2.736439997074672 0.00890735463861044
3.218484081024281807e+01 3.0367711180354604 0.00890735463861044
3.341728200793527748e+01 3.370064329271928 0.00890735463861044
3.462690908863689288e+01 3.739937302478798 0.00890735463861044
3.580829593345411865e+01 4.150404757850477 0.00890735463861044
3.695630715587385140e+01 4.605922041145108 0.00890735463861044
3.806613969791629160e+01 5.1114334834401705 0.00890735463861044
3.913335501649169146e+01 5.672426068491977 0.00890735463861044
4.015390270526561523e+01 6.294988990221888 0.00890735463861044
4.112413664490980381e+01 6.985879746785249 0.00890735463861044
4.204082485198447472e+01 7.752597488629465 0.00890735463861044
4.290115412332229994e+01 8.60346441668451 0.00890735463861044
4.370273022525303475e+01 9.547716114208066 0.00890735463861044
4.444357414960292374e+01 10.59560179277617 0.00890735463861044
4.512211451652052574e+01 11.758495540521581 0.00890735463861044
4.573717592684987210e+01 13.049019780144016 0.00890735463861044
4.628796293987694099e+01 14.481182276745331 0.00890735463861044
4.677403922523404134e+01 16.070528182616385 0.00890735463861044
4.719530166938105964e+01 17.834308769319094 0.00890735463861044
4.755194940635796286e+01 19.791668678535572 0.00890735463861044
4.784444814338031193e+01 21.96385372416547 0.00890735463861044
4.807349053717549481e+01 24.37444150122222 0.00890735463861044
4.823995376249216349e+01 27.04959730463137 0.00890735463861044
4.834485570622100425e+01 30.01835813575592 0.00890735463861044
4.838931145147881807e+01 33.31294787934677 0.00890735463861044
4.837449178503145930e+01 36.96912707195032 0.00890735463861044
4.830158543408915506e+01 41.0265810582719 0.00890735463861044
4.817176659899049440e+01 45.52935074866948 0.00890735463861044
4.798616913224252301e+01 50.526310653356795 0.00890735463861044
4.774586842427632405e+01 56.07169938205458 0.00890735463861044
4.745187177504801213e+01 62.22570836730231 0.00890735463861044
4.710511768610516725e+01 69.0551352016233 0.00890735463861044
4.670648422481367845e+01 76.63410868007462 0.00890735463861044
4.625680629409262679e+01 85.04489341802686 0.00890735463861044
4.575690135996913455e+01 94.37878277775391 0.00890735463861044
4.520760289081399463e+01 104.73708979594508 0.00890735463861044
4.460980046346790573e+01 116.23224686798542 0.00890735463861044
4.396448512485226701e+01 128.9890261253308 0.00890735463861044
4.327279819644238046e+01 143.14589375234786 0.00890735463861044
4.253608120333328202e+01 158.85651294280527 0.00890735463861044
4.175592403828990484e+01 176.2914118095948 0.00890735463861044
4.093420785916606519e+01 195.63983435170647 0.00890735463861044
4.007313872599129212e+01 217.11179456945052 0.00890735463861044
3.917526776152145374e+01 240.9403560239527 0.00890735463861044
3.824349401793243430e+01 267.38416158399497 0.00890735463861044
3.728104742219002787e+01 296.73024081888724 0.00890735463861044
3.629145131054433193e+01 329.2971255097155 0.00890735463861044
3.527886072829547004e+01 365.43830709572546 0.00890735463861044
3.428635546951996815e+01 405.54607358408276 0.00890735463861044
3.327088306968642684e+01 450.05576757004974 0.00890735463861044
3.223683687943560017e+01 499.450511585514 0.00890735463861044
3.118874668011040541e+01 554.2664520663108 0.00890735463861044
3.013120396982959193e+01 615.0985788580505 0.00890735463861044
2.906878853207894409e+01 682.6071834272393 0.00890735463861044
2.800600946405300107e+01 757.525025877192 0.00890735463861044
2.694727413391806081e+01 840.6652885618333 0.00890735463861044
2.589689480354930140e+01 932.9304026284696 0.00890735463861044
2.485913487610814343e+01 1035.3218432956637 0.00890735463861044
2.406202830901443690e+01 1148.9510001873086 0.00890735463861044
2.365702519071459520e+01 1275.051240713013 0.00890735463861044
2.330118209332016121e+01 1414.991297434576 0.00890735463861044
2.299272721317972312e+01 1570.2901247293776 0.00890735463861044
2.292536235907356712e+01 1742.6333860096508 0.00890735463861044
2.295295470048191433e+01 1933.891750455232 0.00890735463861044
2.302871315362146731e+01 2146.141197858406 0.00890735463861044
2.314826083116679101e+01 2381.6855519761607 0.00890735463861044
2.330688225335555686e+01 2643.0814869741084 0.00890735463861044
2.349968959366139742e+01 2933.1662783900483 0.00890735463861044
2.372181151531108512e+01 3255.0885998350564 0.00890735463861044
2.396859751936171889e+01 3612.3426997094302 0.00890735463861044
2.423582802159605620e+01 4008.8063288984645 0.00890735463861044
2.451991742927081930e+01 4448.782831127585 0.00890735463861044
2.481818810243919060e+01 4937.047852839004 0.00890735463861044
2.512873074908427995e+01 5478.901179593945 0.00890735463861044
2.545075772363887268e+01 6080.224261649427 0.00890735463861044
2.578455284797992775e+01 6747.5440531107 0.00890735463861044
2.613168863328114000e+01 7488.10385759003 0.00890735463861044
2.649401605022580597e+01 8309.941949353404 0.00890735463861044
2.687427860830000625e+01 9221.97882333434 0.00890735463861044
2.727556871088181367e+01 10234.114021054527 0.00890735463861044
2.770110001464999172e+01 11357.333583431051 0.00890735463861044
2.815378537269602433e+01 12603.829296797274 0.00890735463861044
2.863596204099014031e+01 13987.131026472387 0.00890735463861044
2.914942012329186483e+01 15522.25357427048 0.00890735463861044
2.969528582474637446e+01 17225.859653987874 0.00890735463861044
3.027356690031792041e+01 19116.440753857038 0.00890735463861044
3.088359183085376714e+01 21214.51784910632 0.00890735463861044
3.152393511272911653e+01 23542.864143224204 0.00890735463861044
3.219246127847540606e+01 26126.752255633317 0.00890735463861044
3.288639664518286310e+01 28994.22853882881 0.00890735463861044
3.360254316063862490e+01 32176.417502507353 0.00890735463861044
3.433705116148827585e+01 35707.859649004626 0.00890735463861044
3.508558814020425842e+01 39626.88638701478 0.00890735463861044
3.584362357386115860e+01 43976.036093027215 0.00890735463861044
3.660640801812441936e+01 48802.515836544335 0.00890735463861044
3.736924179139366231e+01 54158.71378079476 0.00890735463861044
3.812710588095715991e+01 60102.76782070388 0.00890735463861044
3.894673788691660121e+01 66699.19663030129 0.00890735463861044
3.974646507127046391e+01 74019.59996915652 0.00890735463861044
4.051498481298308718e+01 82143.43584919439 0.00890735463861044
4.124924225712439352e+01 91158.88299750836 0.00890735463861044
4.194657712359933299e+01 101163.7979766207 0.00890735463861044
4.260470615768171854e+01 112266.77735108159 0.00890735463861044
4.322169563853256591e+01 124588.33642950082 0.00890735463861044
4.379592455549995833e+01 138262.2173764659 0.00890735463861044
4.432604065311481634e+01 153436.84089300132 0.00890735463861044
4.481091151585172838e+01 170276.91722258978 0.00890735463861044
4.524957227425946371e+01 188965.23396912115 0.00890735463861044
4.565073156876758276e+01 209704.64013232305 0.00890735463861044
4.601665472621215258e+01 232720.2478960412 0.00890735463861044
4.633678636755367819e+01 258261.87606826748 0.00890735463861044
4.661020225142404882e+01 286606.7616948256 0.00890735463861044
4.684353765436130601e+01 318062.5692794119 0.00890735463861044
4.703486944809250048e+01 352970.73027306574 0.00890735463861044
4.717867452907420756e+01 391710.1490809261 0.00890735463861044
4.727349676942968415e+01 434701.3158125035 0.00890735463861044
4.731773737290101423e+01 482410.8704165374 0.00890735463861044
4.730967204379427216e+01 535356.6677410719 0.00890735463861044
4.724747180119676671e+01 594113.3984965039 0.00890735463861044
4.712922506780303422e+01 659318.8271333541 0.00890735463861044
4.695296538099976402e+01 731680.7143427207 0.00890735463861044
4.671670589389371031e+01 811984.4993184009 0.00890735463861044
4.641848085824379666e+01 901101.8251665037 0.00890735463861044
4.605639691479230180e+01 1000000.0 0.00890735463861044
1.477724030883778017e+00 0.001 0.009884959046625586
1.555946142883267491e+00 0.0011097524964120721 0.009884959046625586
1.633954908596607414e+00 0.0012315506032928262 0.009884959046625586
1.711384400433863417e+00 0.001366716356462006 0.009884959046625586
1.787890954717713310e+00 0.0015167168884709225 0.009884959046625586
1.863160987706153460e+00 0.0016831803533309566 0.009884959046625586
1.936917614501941109e+00 0.0018679135990207828 0.009884959046625586
2.008926077275761113e+00 0.002072921779595372 0.009884959046625586
2.078997654957743357e+00 0.002300430119772917 0.009884959046625586
2.146992263725569394e+00 0.0025529080682395165 0.009884959046625586
2.212819499578168703e+00 0.002833096101839324 0.009884959046625586
2.276438606201927950e+00 0.0031440354715915 0.009884959046625586
2.337857316720376222e+00 0.0034891012134067737 0.009884959046625586
2.397129846621278926e+00 0.003872038781812557 0.009884959046625586
2.454354363109276349e+00 0.004297004704320844 0.009884959046625586
2.509669958480696739e+00 0.004768611697714469 0.009884959046625586
2.563253663756492440e+00 0.005291978735958442 0.009884959046625586
2.615317310923853000e+00 0.005872786613189483 0.009884959046625586
2.666104810268756342e+00 0.00651733960488242 0.009884959046625586
2.715889591923519752e+00 0.007232633896483534 0.009884959046625586
2.764972629122934844e+00 0.008026433522257174 0.009884959046625586
2.813680901442083382e+00 0.00890735463861044 0.009884959046625586
2.862366404683936771e+00 0.009884959046625586 0.009884959046625586
2.911405819896909719e+00 0.010969857978923836 0.009884959046625586
2.961200652277854228e+00 0.012173827277396614 0.009884959046625586
3.012178035053829639e+00 0.013509935211980273 0.009884959046625586
3.064792020476304835e+00 0.014992684327860457 0.009884959046625586
3.119525463351116024e+00 0.01663816886076129 0.009884959046625586
3.176892342763210308e+00 0.018464249428955443 0.009884959046625586
3.237440579854934608e+00 0.020490746898158472 0.009884959046625586
3.301755317327481176e+00 0.022739657523579287 0.009884959046625586
3.370462534509328201e+00 0.02523539170434766 0.009884959046625586
3.444233064747964868e+00 0.02800503894183631 0.009884959046625586
3.523786881912880364e+00 0.03107866187782014 0.009884959046625586
3.609897660663234475e+00 0.03448962260405758 0.009884959046625586
3.703397525840273818e+00 0.038274944785163134 0.009884959046625586
3.805181898029222687e+00 0.04247571552536898 0.009884959046625586
3.916214354225161287e+00 0.047137531341167244 0.009884959046625586
4.037531417689167235e+00 0.05231099308056263 0.009884959046625586
4.170247073300600960e+00 0.05805225516094899 0.009884959046625586
4.315556936608266447e+00 0.06442363508721373 0.009884959046625586
4.474741794331370315e+00 0.07149428986597581 0.009884959046625586
4.649170276938950686e+00 0.07934096665797492 0.009884959046625586
4.840300507912905559e+00 0.08804883581643465 0.009884959046625586
5.049680221747526510e+00 0.09771241535346502 0.009884959046625586
5.278945110464913881e+00 0.1084365968689611 0.009884959046625586
5.529814954556381501e+00 0.12033778407775893 0.009884959046625586
5.804086990367619769e+00 0.13354515629298988 0.009884959046625586
6.103626136566069782e+00 0.14820207057988585 0.009884959046625586
6.430351382097202695e+00 0.16446761779946645 0.009884959046625586
6.786217892359384329e+00 0.18251834943190443 0.009884959046625586
7.173194244290103327e+00 0.20255019392306664 0.009884959046625586
7.593234242397146616e+00 0.22478058335487253 0.009884959046625586
8.048242909047861104e+00 0.24945081352303167 0.009884959046625586
8.540036312383053385e+00 0.27682866303920667 0.009884959046625586
9.070295153238685515e+00 0.3072112998861759 0.009884959046625586
9.640512129350167214e+00 0.34092850697468147 0.009884959046625586
1.025193365306773607e+01 0.3783462617131929 0.009884959046625586
1.090549663952318582e+01 0.419870708444391 0.009884959046625586
1.160176166888019367e+01 0.4659525668664682 0.009884959046625586
1.234084434885577153e+01 0.517092024289676 0.009884959046625586
1.312234708966489549e+01 0.5738441648302398 0.009884959046625586
1.394529412794952350e+01 0.6368249944718586 0.009884959046625586
1.480807299928771315e+01 0.7067181273927491 0.009884959046625586
1.570838607259041453e+01 0.7842822061337682 0.009884959046625586
1.664321588622168235e+01 0.8703591361485166 0.009884959046625586
1.760880797090858962e+01 0.9658832241158708 0.009884959046625586
1.862903286815541648e+01 1.0718913192051276 0.009884959046625586
1.974569160594107942e+01 1.1895340673703196 0.009884959046625586
2.089871253337724966e+01 1.3200884008314182 0.009884959046625586
2.208409447867700948e+01 1.4649713983072863 0.009884959046625586
2.329733920931841951e+01 1.625755666443795 0.009884959046625586
2.453350736304548008e+01 1.8041864093920719 0.009884959046625586
2.578728572709204414e+01 2.0022003718155843 0.009884959046625586
2.705306347326358818e+01 2.2219468609395236 0.009884959046625586
2.832501453777742384e+01 2.4658110758226037 0.009884959046625586
2.959718299250722495e+01 2.736439997074672 0.009884959046625586
3.086356845472391086e+01 3.0367711180354604 0.009884959046625586
3.211820847380579380e+01 3.370064329271928 0.009884959046625586
3.335525547164640869e+01 3.739937302478798 0.009884959046625586
3.456904609954742114e+01 4.150404757850477 0.009884959046625586
3.575416162407590548e+01 4.605922041145108 0.009884959046625586
3.690547858743830290e+01 5.1114334834401705 0.009884959046625586
3.801820957190303574e+01 5.672426068491977 0.009884959046625586
3.908793456341638262e+01 6.294988990221888 0.009884959046625586
4.011062375636405619e+01 6.985879746785249 0.009884959046625586
4.108265295766391034e+01 7.752597488629465 0.009884959046625586
4.200081275043212514e+01 8.60346441668451 0.009884959046625586
4.286231252339097608e+01 9.547716114208066 0.009884959046625586
4.366478016695218400e+01 10.59560179277617 0.009884959046625586
4.440625787932821567e+01 11.758495540521581 0.009884959046625586
4.508519422882147154e+01 13.049019780144016 0.009884959046625586
4.570043225025579403e+01 14.481182276745331 0.009884959046625586
4.625119319045776933e+01 16.070528182616385 0.009884959046625586
4.673705554058913947e+01 17.834308769319094 0.009884959046625586
4.715792904303157940e+01 19.791668678535572 0.009884959046625586
4.751402369907773249e+01 21.96385372416547 0.009884959046625586
4.780581411348729404e+01 24.37444150122222 0.009884959046625586
4.803399996409815742e+01 27.04959730463137 0.009884959046625586
4.819946371405784191e+01 30.01835813575592 0.009884959046625586
4.830322704399709011e+01 33.31294787934677 0.009884959046625586
4.834640765371733551e+01 36.96912707195032 0.009884959046625586
4.833017820403541975e+01 41.0265810582719 0.009884959046625586
4.825572911696443867e+01 45.52935074866948 0.009884959046625586
4.812423683980394884e+01 50.526310653356795 0.009884959046625586
4.793683894513001320e+01 56.07169938205458 0.009884959046625586
4.769461719259519583e+01 62.22570836730231 0.009884959046625586
4.739858935171206156e+01 69.0551352016233 0.009884959046625586
4.704971029072569877e+01 76.63410868007462 0.009884959046625586
4.664888250756843746e+01 85.04489341802686 0.009884959046625586
4.619697596649527327e+01 94.37878277775391 0.009884959046625586
4.569485675924402557e+01 104.73708979594508 0.009884959046625586
4.514342375941117069e+01 116.23224686798542 0.009884959046625586
4.454365199863135416e+01 128.9890261253308 0.009884959046625586
4.389664100160620563e+01 143.14589375234786 0.009884959046625586
4.320366569362591491e+01 158.85651294280527 0.009884959046625586
4.246622679073306728e+01 176.2914118095948 0.009884959046625586
4.168609685258027042e+01 195.63983435170647 0.009884959046625586
4.086535754314621016e+01 217.11179456945052 0.009884959046625586
4.000642340257443408e+01 240.9403560239527 0.009884959046625586
3.911204781697654198e+01 267.38416158399497 0.009884959046625586
3.818530826620805385e+01 296.73024081888724 0.009884959046625586
3.722957029296328102e+01 329.2971255097155 0.009884959046625586
3.624881828018886409e+01 365.43830709572546 0.009884959046625586
3.528959036998590904e+01 405.54607358408276 0.009884959046625586
3.430495622309463499e+01 450.05576757004974 0.009884959046625586
3.329851332724575030e+01 499.450511585514 0.009884959046625586
3.227467390090036758e+01 554.2664520663108 0.009884959046625586
3.123794439510638199e+01 615.0985788580505 0.009884959046625586
3.019285609054969655e+01 682.6071834272393 0.009884959046625586
2.914390883642264640e+01 757.525025877192 0.009884959046625586
2.809554111945845634e+01 840.6652885618333 0.009884959046625586
2.705213626449136299e+01 932.9304026284696 0.009884959046625586
2.601806729246812111e+01 1035.3218432956637 0.009884959046625586
2.504875917859729739e+01 1148.9510001873086 0.009884959046625586
2.463734644970515220e+01 1275.051240713013 0.009884959046625586
2.427538683117314378e+01 1414.991297434576 0.009884959046625586
2.396104602377075210e+01 1570.2901247293776 0.009884959046625586
2.369194726778324522e+01 1742.6333860096508 0.009884959046625586
2.357985285906458373e+01 1933.891750455232 0.009884959046625586
2.364474678667917829e+01 2146.141197858406 0.009884959046625586
2.375575226719689326e+01 2381.6855519761607 0.009884959046625586
2.390816098404562240e+01 2643.0814869741084 0.009884959046625586
2.409702554191822443e+01 2933.1662783900483 0.009884959046625586
2.431735252764562105e+01 3255.0885998350564 0.009884959046625586
2.456431525719044728e+01 3612.3426997094302 0.009884959046625586
2.483347652305425868e+01 4008.8063288984645 0.009884959046625586
2.512110286353624389e+01 4448.782831127585 0.009884959046625586
2.542409532915906567e+01 4937.047852839004 0.009884959046625586
2.574037314641524077e+01 5478.901179593945 0.009884959046625586
2.606895863555169512e+01 6080.224261649427 0.009884959046625586
2.640998130367636421e+01 6747.5440531107 0.009884959046625586
2.676495264852269429e+01 7488.10385759003 0.009884959046625586
2.713563821930605968e+01 8309.941949353404 0.009884959046625586
2.752478694298952888e+01 9221.97882333434 0.009884959046625586
2.793552296774804589e+01 10234.114021054527 0.009884959046625586
2.837116264137410582e+01 11357.333583431051 0.009884959046625586
2.883452558470331439e+01 12603.829296797274 0.009884959046625586
2.932796588625422984e+01 13987.131026472387 0.009884959046625586
2.985319253550513352e+01 15522.25357427048 0.009884959046625586
3.041117022379962265e+01 17225.859653987874 0.009884959046625586
3.100159392571000438e+01 19116.440753857038 0.009884959046625586
3.162346306194021039e+01 21214.51784910632 0.009884959046625586
3.227493371191419413e+01 23542.864143224204 0.009884959046625586
3.295339973913986142e+01 26126.752255633317 0.009884959046625586
3.365558848557356697e+01 28994.22853882881 0.009884959046625586
3.437786101079831269e+01 32176.417502507353 0.009884959046625586
3.511578809262640988e+01 35707.859649004626 0.009884959046625586
3.586465807158113250e+01 39626.88638701478 0.009884959046625586
3.661958949252915829e+01 43976.036093027215 0.009884959046625586
3.737561524873738961e+01 48802.515836544335 0.009884959046625586
3.812784468562345808e+01 54158.71378079476 0.009884959046625586
3.894371726213404372e+01 60102.76782070388 0.009884959046625586
3.973919175715872854e+01 66699.19663030129 0.009884959046625586
4.050421692312819744e+01 74019.59996915652 0.009884959046625586
4.123560499466366736e+01 82143.43584919439 0.009884959046625586
4.193058397144904603e+01 91158.88299750836 0.009884959046625586
4.258677750132284956e+01 101163.7979766207 0.009884959046625586
4.320217472180516438e+01 112266.77735108159 0.009884959046625586
4.377509115750176250e+01 124588.33642950082 0.009884959046625586
4.430412255681152089e+01 138262.2173764659 0.009884959046625586
4.478809425091368013e+01 153436.84089300132 0.009884959046625586
4.522600707837649026e+01 170276.91722258978 0.009884959046625586
4.561698326453895902e+01 188965.23396912115 0.009884959046625586
4.597041615118468627e+01 209704.64013232305 0.009884959046625586
4.628958384030478612e+01 232720.2478960412 0.009884959046625586
4.656247865235464900e+01 258261.87606826748 0.009884959046625586
4.678807195263190266e+01 286606.7616948256 0.009884959046625586
4.697300916251850111e+01 318062.5692794119 0.009884959046625586
4.711612261952583935e+01 352970.73027306574 0.009884959046625586
4.721085643110395580e+01 391710.1490809261 0.009884959046625586
4.725555235568827328e+01 434701.3158125035 0.009884959046625586
4.724840998801180092e+01 482410.8704165374 0.009884959046625586
4.718751633389229028e+01 535356.6677410719 0.009884959046625586
4.707087650606278117e+01 594113.3984965039 0.009884959046625586
4.689644695335001501e+01 659318.8271333541 0.009884959046625586
4.666217297600015712e+01 731680.7143427207 0.009884959046625586
4.636603192899145398e+01 811984.4993184009 0.009884959046625586
4.600608502381360410e+01 901101.8251665037 0.009884959046625586
4.558053595231321964e+01 1000000.0 0.009884959046625586
1.320453021070438382e+00 0.001 0.010969857978923836
1.390913807294690274e+00 0.0011097524964120721 0.010969857978923836
1.461238338509806001e+00 0.0012315506032928262 0.010969857978923836
1.531095800371536697e+00 0.001366716356462006 0.010969857978923836
1.600174432690571136e+00 0.0015167168884709225 0.010969857978923836
1.668188729642058776e+00 0.0016831803533309566 0.010969857978923836
1.734885514611689716e+00 0.0018679135990207828 0.010969857978923836
1.800049054298223705e+00 0.002072921779595372 0.010969857978923836
1.863504695487160578e+00 0.002300430119772917 0.010969857978923836
1.925121486827674477e+00 0.0025529080682395165 0.010969857978923836
1.984813322504905608e+00 0.002833096101839324 0.010969857978923836
2.042538993785607104e+00 0.0031440354715915 0.010969857978923836
2.098301354142150466e+00 0.0034891012134067737 0.010969857978923836
2.152145647445991017e+00 0.003872038781812557 0.010969857978923836
2.204157246275253001e+00 0.004297004704320844 0.010969857978923836
2.254459082205147347e+00 0.004768611697714469 0.010969857978923836
2.303208915853714345e+00 0.005291978735958442 0.010969857978923836
2.350596643585331158e+00 0.005872786613189483 0.010969857978923836
2.396841735845295585e+00 0.00651733960488242 0.010969857978923836
2.442191009826342185e+00 0.007232633896483534 0.010969857978923836
2.486916837170237926e+00 0.008026433522257174 0.010969857978923836
2.531315711461684437e+00 0.00890735463861044 0.010969857978923836
2.575707437111107279e+00 0.009884959046625586 0.010969857978923836
2.620434727472152225e+00 0.010969857978923836 0.010969857978923836
2.665863482534498008e+00 0.012173827277396614 0.010969857978923836
2.712383405905410605e+00 0.013509935211980273 0.010969857978923836
2.760409337993216194e+00 0.014992684327860457 0.010969857978923836
2.810382933762518132e+00 0.01663816886076129 0.010969857978923836
2.862774900335293360e+00 0.018464249428955443 0.010969857978923836
2.918087622452058216e+00 0.020490746898158472 0.010969857978923836
2.976858273620528017e+00 0.022739657523579287 0.010969857978923836
3.039662244455345608e+00 0.02523539170434766 0.010969857978923836
3.107116971556783458e+00 0.02800503894183631 0.010969857978923836
3.179886088386427279e+00 0.03107866187782014 0.010969857978923836
3.258683801999426422e+00 0.03448962260405758 0.010969857978923836
3.344279555797435410e+00 0.038274944785163134 0.010969857978923836
3.437502799646286800e+00 0.04247571552536898 0.010969857978923836
3.539247902720712435e+00 0.047137531341167244 0.010969857978923836
3.650479016460213000e+00 0.05231099308056263 0.010969857978923836
3.772234835900186045e+00 0.05805225516094899 0.010969857978923836
3.905633121126666385e+00 0.06442363508721373 0.010969857978923836
4.051874794351977727e+00 0.07149428986597581 0.010969857978923836
4.212247390797042357e+00 0.07934096665797492 0.010969857978923836
4.388127687384871578e+00 0.08804883581643465 0.010969857978923836
4.580983166314310573e+00 0.09771241535346502 0.010969857978923836
4.792372005019469583e+00 0.1084365968689611 0.010969857978923836
5.023941243320691363e+00 0.12033778407775893 0.010969857978923836
5.277422637876499678e+00 0.13354515629298988 0.010969857978923836
5.554625806606844129e+00 0.14820207057988585 0.010969857978923836
5.857428100875219812e+00 0.16446761779946645 0.010969857978923836
6.187760612439490160e+00 0.18251834943190443 0.010969857978923836
6.547589898932116625e+00 0.20255019392306664 0.010969857978923836
6.938894690793738107e+00 0.22478058335487253 0.010969857978923836
7.363637190611495242e+00 0.24945081352303167 0.010969857978923836
7.823728487695426281e+00 0.27682866303920667 0.010969857978923836
8.320987762777988905e+00 0.3072112998861759 0.010969857978923836
8.857095199544163577e+00 0.34092850697468147 0.010969857978923836
9.433538736209991171e+00 0.3783462617131929 0.010969857978923836
1.005155510306226319e+01 0.419870708444391 0.010969857978923836
1.071206602618575054e+01 0.4659525668664682 0.010969857978923836
1.141561089304508592e+01 0.517092024289676 0.010969857978923836
1.216227771656520851e+01 0.5738441648302398 0.010969857978923836
1.295163467513857647e+01 0.6368249944718586 0.010969857978923836
1.378266513244664715e+01 0.7067181273927491 0.010969857978923836
1.465370931056233772e+01 0.7842822061337682 0.010969857978923836
1.556241632206059045e+01 0.8703591361485166 0.010969857978923836
1.650571023307488616e+01 0.9658832241158708 0.010969857978923836
1.747977397156409651e+01 1.0718913192051276 0.010969857978923836
1.849973299832324614e+01 1.1895340673703196 0.010969857978923836
1.962385772630565839e+01 1.3200884008314182 0.010969857978923836
2.078423022100965767e+01 1.4649713983072863 0.010969857978923836
2.197679873912080595e+01 1.625755666443795 0.010969857978923836
2.319701708947897245e+01 1.8041864093920719 0.010969857978923836
2.443990163440641439e+01 2.0022003718155843 0.010969857978923836
2.570009954996982771e+01 2.2219468609395236 0.010969857978923836
2.697196581340221755e+01 2.4658110758226037 0.010969857978923836
2.824964611086728894e+01 2.736439997074672 0.010969857978923836
2.952716254051574296e+01 3.0367711180354604 0.010969857978923836
3.079849907074415682e+01 3.370064329271928 0.010969857978923836
3.205768381367089148e+01 3.739937302478798 0.010969857978923836
3.329886558423225296e+01 4.150404757850477 0.010969857978923836
3.451638278581589958e+01 4.605922041145108 0.010969857978923836
3.570482315476257895e+01 5.1114334834401705 0.010969857978923836
3.685907371774734997e+01 5.672426068491977 0.010969857978923836
3.797436079191170677e+01 6.294988990221888 0.010969857978923836
3.904628060784316546e+01 6.985879746785249 0.010969857978923836
4.007082136533276895e+01 7.752597488629465 0.010969857978923836
4.104437795082976947e+01 8.60346441668451 0.010969857978923836
4.196376049106750372e+01 9.547716114208066 0.010969857978923836
4.282619782381485862e+01 10.59560179277617 0.010969857978923836
4.362933673459371420e+01 11.758495540521581 0.010969857978923836
4.437123738370353720e+01 13.049019780144016 0.010969857978923836
4.505036505460764573e+01 14.481182276745331 0.010969857978923836
4.566557799992893507e+01 16.070528182616385 0.010969857978923836
4.621611102722619080e+01 17.834308769319094 0.010969857978923836
4.670155440331754448e+01 19.791668678535572 0.010969857978923836
4.712182780514119429e+01 21.96385372416547 0.010969857978923836
4.747714932253016684e+01 24.37444150122222 0.010969857978923836
4.776799986415709753e+01 27.04959730463137 0.010969857978923836
4.799508375873120514e+01 30.01835813575592 0.010969857978923836
4.815928667688537956e+01 33.31294787934677 0.010969857978923836
4.826163236951364155e+01 36.96912707195032 0.010969857978923836
4.830323990245675247e+01 41.0265810582719 0.010969857978923836
4.828528316480581140e+01 45.52935074866948 0.010969857978923836
4.820895442349927151e+01 50.526310653356795 0.010969857978923836
4.807543355207941715e+01 56.07169938205458 0.010969857978923836
4.788586436772787636e+01 62.22570836730231 0.010969857978923836
4.764133923541008642e+01 69.0551352016233 0.010969857978923836
4.734289280513840481e+01 76.63410868007462 0.010969857978923836
4.699150542172399980e+01 85.04489341802686 0.010969857978923836
4.658811640143423460e+01 94.37878277775391 0.010969857978923836
4.613364700649407268e+01 104.73708979594508 0.010969857978923836
4.562903253444772389e+01 116.23224686798542 0.010969857978923836
4.507526244386018277e+01 128.9890261253308 0.010969857978923836
4.447342685307317822e+01 143.14589375234786 0.010969857978923836
4.382476702698723869e+01 158.85651294280527 0.010969857978923836
4.313072663380251015e+01 176.2914118095948 0.010969857978923836
4.239299968738537672e+01 195.63983435170647 0.010969857978923836
4.161357035433655227e+01 217.11179456945052 0.010969857978923836
4.079473946830032816e+01 240.9403560239527 0.010969857978923836
3.993913301652872860e+01 267.38416158399497 0.010969857978923836
3.904968936165752069e+01 296.73024081888724 0.010969857978923836
3.812962459701731177e+01 329.2971255097155 0.010969857978923836
3.718287099995934852e+01 365.43830709572546 0.010969857978923836
3.625943809175759469e+01 405.54607358408276 0.010969857978923836
3.530847468162350822e+01 450.05576757004974 0.010969857978923836
3.433262313075788796e+01 499.450511585514 0.010969857978923836
3.333616727975599048e+01 554.2664520663108 0.010969857978923836
3.232351666540780855e+01 615.0985788580505 0.010969857978923836
3.129914114164949268e+01 682.6071834272393 0.010969857978923836
3.026751715950776855e+01 757.525025877192 0.010969857978923836
2.923309862990499042e+01 840.6652885618333 0.010969857978923836
2.820032229892737163e+01 932.9304026284696 0.010969857978923836
2.717365074453322293e+01 1035.3218432956637 0.010969857978923836
2.615764716564129699e+01 1148.9510001873086 0.010969857978923836
2.563702625519739087e+01 1275.051240713013 0.010969857978923836
2.526905752473593481e+01 1414.991297434576 0.010969857978923836
2.494862353398807286e+01 1570.2901247293776 0.010969857978923836
2.467343173114011634e+01 1742.6333860096508 0.010969857978923836
2.444123165095789219e+01 1933.891750455232 0.010969857978923836
2.430432017521152588e+01 2146.141197858406 0.010969857978923836
2.440486758682704860e+01 2381.6855519761607 0.010969857978923836
2.454881565049120340e+01 2643.0814869741084 0.010969857978923836
2.473123819776630938e+01 2933.1662783900483 0.010969857978923836
2.494710944423011512e+01 3255.0885998350564 0.010969857978923836
2.519152056225041392e+01 3612.3426997094302 0.010969857978923836
2.545999761762166003e+01 4008.8063288984645 0.010969857978923836
2.574850922818821175e+01 4448.782831127585 0.010969857978923836
2.605381146811513204e+01 4937.047852839004 0.010969857978923836
2.637367792772477060e+01 5478.901179593945 0.010969857978923836
2.670697312814007063e+01 6080.224261649427 0.010969857978923836
2.705370521057092503e+01 6747.5440531107 0.010969857978923836
2.741531757109715528e+01 7488.10385759003 0.010969857978923836
2.779348389525144469e+01 8309.941949353404 0.010969857978923836
2.819092095834438183e+01 9221.97882333434 0.010969857978923836
2.861074708501152486e+01 10234.114021054527 0.010969857978923836
2.905627768010469580e+01 11357.333583431051 0.010969857978923836
2.953018596616124469e+01 12603.829296797274 0.010969857978923836
3.003474626334512010e+01 13987.131026472387 0.010969857978923836
3.057151695276178671e+01 15522.25357427048 0.010969857978923836
3.114114869521188211e+01 17225.859653987874 0.010969857978923836
3.174299732892395909e+01 19116.440753857038 0.010969857978923836
3.237564530937640228e+01 21214.51784910632 0.010969857978923836
3.303677894101637236e+01 23542.864143224204 0.010969857978923836
3.372329234912076856e+01 26126.752255633317 0.010969857978923836
3.443140954693508604e+01 28994.22853882881 0.010969857978923836
3.515707162727532165e+01 32176.417502507353 0.010969857978923836
3.589531455454800124e+01 35707.859649004626 0.010969857978923836
3.664111095428773979e+01 39626.88638701478 0.010969857978923836
3.738930782826598431e+01 43976.036093027215 0.010969857978923836
3.813486067808027258e+01 48802.515836544335 0.010969857978923836
3.894615629215061858e+01 54158.71378079476 0.010969857978923836
3.973669319599609651e+01 60102.76782070388 0.010969857978923836
4.049768368747039204e+01 66699.19663030129 0.010969857978923836
4.122578111260693845e+01 74019.59996915652 0.010969857978923836
4.191807939399506466e+01 82143.43584919439 0.010969857978923836
4.257209016018683201e+01 91158.88299750836 0.010969857978923836
4.318570962175272143e+01 101163.7979766207 0.010969857978923836
4.375717679570154672e+01 112266.77735108159 0.010969857978923836
4.428502480390281448e+01 124588.33642950082 0.010969857978923836
4.476802789945006822e+01 138262.2173764659 0.010969857978923836
4.520514583178061940e+01 153436.84089300132 0.010969857978923836
4.559546761170954454e+01 170276.91722258978 0.010969857978923836
4.593815711775664568e+01 188965.23396912115 0.010969857978923836
4.624318631276831582e+01 209704.64013232305 0.010969857978923836
4.651511754406881494e+01 232720.2478960412 0.010969857978923836
4.674022097382962926e+01 258261.87606826748 0.010969857978923836
4.691733097129768737e+01 286606.7616948256 0.010969857978923836
4.705285528253146765e+01 318062.5692794119 0.010969857978923836
4.714685933137612039e+01 352970.73027306574 0.010969857978923836
4.719147929311728262e+01 391710.1490809261 0.010969857978923836
4.718485223145308538e+01 434701.3158125035 0.010969857978923836
4.712498275014836224e+01 482410.8704165374 0.010969857978923836
4.700978487934677474e+01 535356.6677410719 0.010969857978923836
4.683712392558916093e+01 594113.3984965039 0.010969857978923836
4.660486020059839518e+01 659318.8271333541 0.010969857978923836
4.631089730909341284e+01 731680.7143427207 0.010969857978923836
4.595323301874409339e+01 811984.4993184009 0.010969857978923836
4.553002048992176043e+01 901101.8251665037 0.010969857978923836
4.503962888280155141e+01 1000000.0 0.010969857978923836
1.178188344319426983e+00 0.001 0.012173827277396614
1.241567618960508712e+00 0.0011097524964120721 0.012173827277396614
1.304875246826554314e+00 0.0012315506032928262 0.012173827277396614
1.367812709396594162e+00 0.001366716356462006 0.012173827277396614
1.430097720747578460e+00 0.0015167168884709225 0.012173827277396614
1.491470746852802343e+00 0.0016831803533309566 0.012173827277396614
1.551700707081745900e+00 0.0018679135990207828 0.012173827277396614
1.610589623130316950e+00 0.002072921779595372 0.012173827277396614
1.667976292788202031e+00 0.002300430119772917 0.012173827277396614
1.723738523559789071e+00 0.0025529080682395165 0.012173827277396614
1.777794569215872533e+00 0.002833096101839324 0.012173827277396614
1.830103230821349403e+00 0.0031440354715915 0.012173827277396614
1.880663313841996587e+00 0.0034891012134067737 0.012173827277396614
1.929512111251205031e+00 0.003872038781812557 0.012173827277396614
1.976723612872353764e+00 0.004297004704320844 0.012173827277396614
2.022406158925777575e+00 0.004768611697714469 0.012173827277396614
2.066700036246265970e+00 0.005291978735958442 0.012173827277396614
2.109775107472941169e+00 0.005872786613189483 0.012173827277396614
2.151828508444111776e+00 0.00651733960488242 0.012173827277396614
2.193082654510686069e+00 0.007232633896483534 0.012173827277396614
2.233783594598218070e+00 0.008026433522257174 0.012173827277396614
2.274199767222353064e+00 0.00890735463861044 0.012173827277396614
2.314621212737163258e+00 0.009884959046625586 0.012173827277396614
2.355359277633604087e+00 0.010969857978923836 0.012173827277396614
2.396746814711121942e+00 0.012173827277396614 0.012173827277396614
2.439138839650877078e+00 0.013509935211980273 0.012173827277396614
2.482913696535399062e+00 0.014992684327860457 0.012173827277396614
2.528474670878884112e+00 0.01663816886076129 0.012173827277396614
2.576252066152154629e+00 0.018464249428955443 0.012173827277396614
2.626705689478964878e+00 0.020490746898158472 0.012173827277396614
2.680327728313755653e+00 0.022739657523579287 0.012173827277396614
2.737646034028938136e+00 0.02523539170434766 0.012173827277396614
2.799227756339986772e+00 0.02800503894183631 0.012173827277396614
2.865683252123949476e+00 0.03107866187782014 0.012173827277396614
2.937670359115094332e+00 0.03448962260405758 0.012173827277396614
3.015898841911647477e+00 0.038274944785163134 0.012173827277396614
3.101135121900401526e+00 0.04247571552536898 0.012173827277396614
3.194207085893401299e+00 0.047137531341167244 0.012173827277396614
3.296008974764688126e+00 0.05231099308056263 0.012173827277396614
3.407506295837300136e+00 0.05805225516094899 0.012173827277396614
3.529740549934671012e+00 0.06442363508721373 0.012173827277396614
3.663833706457531925e+00 0.07149428986597581 0.012173827277396614
3.810992259732455256e+00 0.07934096665797492 0.012173827277396614
3.972510607310909769e+00 0.08804883581643465 0.012173827277396614
4.149773577663401269e+00 0.09771241535346502 0.012173827277396614
4.344257770066204394e+00 0.1084365968689611 0.012173827277396614
4.557531410985101061e+00 0.12033778407775893 0.012173827277396614
4.791252328879751943e+00 0.13354515629298988 0.012173827277396614
5.047163598972228549e+00 0.14820207057988585 0.012173827277396614
5.327086454095503854e+00 0.16446761779946645 0.012173827277396614
5.632909824851101810e+00 0.18251834943190443 0.012173827277396614
5.966576053048584072e+00 0.20255019392306664 0.012173827277396614
6.330062200502251990e+00 0.22478058335487253 0.012173827277396614
6.725356320750792705e+00 0.24945081352303167 0.012173827277396614
7.154428299393694068e+00 0.27682866303920667 0.012173827277396614
7.619194700390936603e+00 0.3072112998861759 0.012173827277396614
8.121477432310410194e+00 0.34092850697468147 0.012173827277396614
8.662956078425986917e+00 0.3783462617131929 0.012173827277396614
9.245114013539367903e+00 0.419870708444391 0.012173827277396614
9.869178906073006630e+00 0.4659525668664682 0.012173827277396614
1.053605835775744914e+01 0.517092024289676 0.012173827277396614
1.124627212782708696e+01 0.5738441648302398 0.012173827277396614
1.199988274442838865e+01 0.6368249944718586 0.012173827277396614
1.279642685932397939e+01 0.7067181273927491 0.012173827277396614
1.363485024962327863e+01 0.7842822061337682 0.012173827277396614
1.451344971607677969e+01 0.8703591361485166 0.012173827277396614
1.542982556175670084e+01 0.9658832241158708 0.012173827277396614
1.638084836960707236e+01 1.0718913192051276 0.012173827277396614
1.736264385956752676e+01 1.1895340673703196 0.012173827277396614
1.838243950066247123e+01 1.3200884008314182 0.012173827277396614
1.951335541084912251e+01 1.4649713983072863 0.012173827277396614
2.068040942702190677e+01 1.625755666443795 0.012173827277396614
2.187950369479861834e+01 1.8041864093920719 0.012173827277396614
2.310604832859151969e+01 2.0022003718155843 0.012173827277396614
2.435501940739223059e+01 2.2219468609395236 0.012173827277396614
2.562102807290762740e+01 2.4658110758226037 0.012173827277396614
2.689839820368078449e+01 2.736439997074672 0.012173827277396614
2.818124979402572450e+01 3.0367711180354604 0.012173827277396614
2.946358490374097627e+01 3.370064329271928 0.012173827277396614
3.073937318443252309e+01 3.739937302478798 0.012173827277396614
3.200263398054147501e+01 4.150404757850477 0.012173827277396614
3.324751257991039921e+01 4.605922041145108 0.012173827277396614
3.446834861167149455e+01 5.1114334834401705 0.012173827277396614
3.565973522661517592e+01 5.672426068491977 0.012173827277396614
3.681656837725397935e+01 6.294988990221888 0.012173827277396614
3.793408616180834514e+01 6.985879746785249 0.012173827277396614
3.900789872031322858e+01 7.752597488629465 0.012173827277396614
4.003400964380492155e+01 8.60346441668451 0.012173827277396614
4.100883005637572865e+01 9.547716114208066 0.012173827277396614
4.192918660585652901e+01 10.59560179277617 0.012173827277396614
4.279232445314539035e+01 11.758495540521581 0.012173827277396614
4.359590607885834146e+01 13.049019780144016 0.012173827277396614
4.433800637107686526e+01 14.481182276745331 0.012173827277396614
4.501710409547903424e+01 16.070528182616385 0.012173827277396614
4.563206953948046163e+01 17.834308769319094 0.012173827277396614
4.618214794594813100e+01 19.791668678535572 0.012173827277396614
4.666693833362276678e+01 21.96385372416547 0.012173827277396614
4.708636742066861558e+01 24.37444150122222 0.012173827277396614
4.744065866674684884e+01 27.04959730463137 0.012173827277396614
4.773029679455663654e+01 30.01835813575592 0.012173827277396614
4.795598857885984501e+01 33.31294787934677 0.012173827277396614
4.811862107733595195e+01 36.96912707195032 0.012173827277396614
4.821921879330714233e+01 41.0265810582719 0.012173827277396614
4.825890149401387674e+01 45.52935074866948 0.012173827277396614
4.823884449688555520e+01 50.526310653356795 0.012173827277396614
4.816024323628627712e+01 56.07169938205458 0.012173827277396614
4.802428379746142895e+01 62.22570836730231 0.012173827277396614
4.783212089434674397e+01 69.0551352016233 0.012173827277396614
4.758486451508456838e+01 76.63410868007462 0.012173827277396614
4.728357613900394085e+01 85.04489341802686 0.012173827277396614
4.692927508011045035e+01 94.37878277775391 0.012173827277396614
4.652295511581288423e+01 104.73708979594508 0.012173827277396614
4.606561110483581700e+01 116.23224686798542 0.012173827277396614
4.555827474795685106e+01 128.9890261253308 0.012173827277396614
4.500205797718218292e+01 143.14589375234786 0.012173827277396614
4.439820163092157657e+01 158.85651294280527 0.012173827277396614
4.374812613671762307e+01 176.2914118095948 0.012173827277396614
4.305347992500502130e+01 195.63983435170647 0.012173827277396614
4.231618043622112424e+01 217.11179456945052 0.012173827277396614
4.153844219971750817e+01 240.9403560239527 0.012173827277396614
4.072278687108439499e+01 267.38416158399497 0.012173827277396614
3.987203173532026312e+01 296.73024081888724 0.012173827277396614
3.898925605946874384e+01 329.2971255097155 0.012173827277396614
3.807836426460056600e+01 365.43830709572546 0.012173827277396614
3.719316588712271709e+01 405.54607358408276 0.012173827277396614
3.627853950508977476e+01 450.05576757004974 0.012173827277396614
3.533610585436406382e+01 499.450511585514 0.012173827277396614
3.437001002573130393e+01 554.2664520663108 0.012173827277396614
3.338455322262037583e+01 615.0985788580505 0.012173827277396614
3.238413172179899391e+01 682.6071834272393 0.012173827277396614
3.137318579180978162e+01 757.525025877192 0.012173827277396614
3.035617122597723849e+01 840.6652885618333 0.012173827277396614
2.933756353616961476e+01 932.9304026284696 0.012173827277396614
2.832189852024646370e+01 1035.3218432956637 0.012173827277396614
2.731384443122068717e+01 1148.9510001873086 0.012173827277396614
2.665280794773368100e+01 1275.051240713013 0.012173827277396614
2.627913070902825154e+01 1414.991297434576 0.012173827277396614
2.595257918982891354e+01 1570.2901247293776 0.012173827277396614
2.567099436283102065e+01 1742.6333860096508 0.012173827277396614
2.543221215611867336e+01 1933.891750455232 0.012173827277396614
2.523421829316757226e+01 2146.141197858406 0.012173827277396614
2.509540115833211971e+01 2381.6855519761607 0.012173827277396614
2.522887686779665017e+01 2643.0814869741084 0.012173827277396614
2.540256287829499016e+01 2933.1662783900483 0.012173827277396614
2.561149164982598236e+01 3255.0885998350564 0.012173827277396614
2.585084181437620998e+01 3612.3426997094302 0.012173827277396614
2.611601725262878304e+01 4008.8063288984645 0.012173827277396614
2.640289448717993182e+01 4448.782831127585 0.012173827277396614
2.670818365071641054e+01 4937.047852839004 0.012173827277396614
2.702954931039676012e+01 5478.901179593945 0.012173827277396614
2.736574318146419316e+01 6080.224261649427 0.012173827277396614
2.771668140106593725e+01 6747.5440531107 0.012173827277396614
2.808373517496066540e+01 7488.10385759003 0.012173827277396614
2.846846658602840918e+01 8309.941949353404 0.012173827277396614
2.887351918558181652e+01 9221.97882333434 0.012173827277396614
2.930199216171636678e+01 10234.114021054527 0.012173827277396614
2.975699711669455638e+01 11357.333583431051 0.012173827277396614
3.024109534368642827e+01 12603.829296797274 0.012173827277396614
3.075635171880757923e+01 13987.131026472387 0.012173827277396614
3.130408825232977676e+01 15522.25357427048 0.012173827277396614
3.188454846957049682e+01 17225.859653987874 0.012173827277396614
3.249667847895650397e+01 19116.440753857038 0.012173827277396614
3.313858838580959798e+01 21214.51784910632 0.012173827277396614
3.380746121687633376e+01 23542.864143224204 0.012173827277396614
3.449968234732925509e+01 26126.752255633317 0.012173827277396614
3.521100546962043865e+01 28994.22853882881 0.012173827277396614
3.593694223410102495e+01 32176.417502507353 0.012173827277396614
3.667210442073244536e+01 35707.859649004626 0.012173827277396614
3.741120828407051846e+01 39626.88638701478 0.012173827277396614
3.814891575377252764e+01 43976.036093027215 0.012173827277396614
3.895464912051876638e+01 48802.515836544335 0.012173827277396614
3.973940078139024479e+01 54158.71378079476 0.012173827277396614
4.049568178344436120e+01 60102.76782070388 0.012173827277396614
4.121995697621299826e+01 66699.19663030129 0.012173827277396614
4.190916027685528178e+01 74019.59996915652 0.012173827277396614
4.256066902604187163e+01 82143.43584919439 0.012173827277396614
4.317226757042783447e+01 91158.88299750836 0.012173827277396614
4.374210276753530735e+01 101163.7979766207 0.012173827277396614
4.426863215512329219e+01 112266.77735108159 0.012173827277396614
4.475056861001688446e+01 124588.33642950082 0.012173827277396614
4.518682207984484478e+01 138262.2173764659 0.012173827277396614
4.557644168445938959e+01 153436.84089300132 0.012173827277396614
4.591855947363170287e+01 170276.91722258978 0.012173827277396614
4.621233781077909697e+01 188965.23396912115 0.012173827277396614
4.646818053034037632e+01 209704.64013232305 0.012173827277396614
4.669230348848548573e+01 232720.2478960412 0.012173827277396614
4.686894186261363870e+01 258261.87606826748 0.012173827277396614
4.699676690636837861e+01 286606.7616948256 0.012173827277396614
4.708164922107463468e+01 318062.5692794119 0.012173827277396614
4.712548167020434420e+01 352970.73027306574 0.012173827277396614
4.711877658088707221e+01 391710.1490809261 0.012173827277396614
4.705947240470202786e+01 434701.3158125035 0.012173827277396614
4.694539448396582060e+01 482410.8704165374 0.012173827277396614
4.677430953220767407e+01 535356.6677410719 0.012173827277396614
4.654397894719058115e+01 594113.3984965039 0.012173827277396614
4.625221290384496342e+01 659318.8271333541 0.012173827277396614
4.589692762745796273e+01 731680.7143427207 0.012173827277396614
4.547620624640635612e+01 811984.4993184009 0.012173827277396614
4.498836219614734944e+01 901101.8251665037 0.012173827277396614
4.443201143402294662e+01 1000000.0 0.012173827277396614
1.049626243287959282e+00 0.001 0.013509935211980273
1.106553815359710979e+00 0.0011097524964120721 0.013509935211980273
1.163463758575068896e+00 0.0012315506032928262 0.013509935211980273
1.220087128192446801e+00 0.001366716356462006 0.013509935211980273
1.276168777492999507e+00 0.0015167168884709225 0.013509935211980273
1.331473156557743343e+00 0.0016831803533309566 0.013509935211980273
1.385789684322334070e+00 0.0018679135990207828 0.013509935211980273
1.438937052423408192e+00 0.002072921779595372 0.013509935211980273
1.490766593867475009e+00 0.002300430119772917 0.013509935211980273
1.541164619753745191e+00 0.0025529080682395165 0.013509935211980273
1.590053699810381138e+00 0.002833096101839324 0.013509935211980273
1.637393039363419067e+00 0.0031440354715915 0.013509935211980273
1.683177985901350926e+00 0.0034891012134067737 0.013509935211980273
1.727438941493981694e+00 0.003872038781812557 0.013509935211980273
1.770239674259692642e+00 0.004297004704320844 0.013509935211980273
1.811675380161528182e+00 0.004768611697714469 0.013509935211980273
1.851870518176330638e+00 0.005291978735958442 0.013509935211980273
1.890976708583009813e+00 0.005872786613189483 0.013509935211980273
1.929170690773886809e+00 0.00651733960488242 0.013509935211980273
1.966652533822883075e+00 0.007232633896483534 0.013509935211980273
2.003644143548827028e+00 0.008026433522257174 0.013509935211980273
2.040388137627063614e+00 0.00890735463861044 0.013509935211980273
2.077147166934895317e+00 0.009884959046625586 0.013509935211980273
2.114203625289182931e+00 0.010969857978923836 0.013509935211980273
2.151859825517778990e+00 0.012173827277396614 0.013509935211980273
2.190438658376669512e+00 0.013509935211980273 0.013509935211980273
2.230284638936508745e+00 0.014992684327860457 0.013509935211980273
2.271765416360733258e+00 0.01663816886076129 0.013509935211980273
2.315273715410938848e+00 0.018464249428955443 0.013509935211980273
2.361229624488247580e+00 0.020490746898158472 0.013509935211980273
2.410083347575418866e+00 0.022739657523579287 0.013509935211980273
2.462318233126124856e+00 0.02523539170434766 0.013509935211980273
2.518454225470664998e+00 0.02800503894183631 0.013509935211980273
2.579051592012446825e+00 0.03107866187782014 0.013509935211980273
2.644714961375469020e+00 0.03448962260405758 0.013509935211980273
2.716097638807327463e+00 0.038274944785163134 0.013509935211980273
2.793906134766403593e+00 0.04247571552536898 0.013509935211980273
2.878904897667857288e+00 0.047137531341167244 0.013509935211980273
2.971921160675260243e+00 0.05231099308056263 0.013509935211980273
3.073849850617585755e+00 0.05805225516094899 0.013509935211980273
3.185658450536971831e+00 0.06442363508721373 0.013509935211980273
3.308391745342970758e+00 0.07149428986597581 0.013509935211980273
3.443176242896186512e+00 0.07934096665797492 0.013509935211980273
3.591224144633939463e+00 0.08804883581643465 0.013509935211980273
3.753836707725491273e+00 0.09771241535346502 0.013509935211980273
3.932406637584976217e+00 0.1084365968689611 0.013509935211980273
4.128419325861305111e+00 0.12033778407775893 0.013509935211980273
4.343452590888184695e+00 0.13354515629298988 0.013509935211980273
4.579174452052564348e+00 0.14820207057988585 0.013509935211980273
4.837338621257096349e+00 0.16446761779946645 0.013509935211980273
5.119777142872066200e+00 0.18251834943190443 0.013509935211980273
5.428389699982967720e+00 0.20255019392306664 0.013509935211980273
5.765129029876563393e+00 0.22478058335487253 0.013509935211980273
6.131981830592684091e+00 0.24945081352303167 0.013509935211980273
6.530944709466216302e+00 0.27682866303920667 0.013509935211980273
6.963994517191100186e+00 0.3072112998861759 0.013509935211980273
7.433052760074783549e+00 0.34092850697468147 0.013509935211980273
7.939943736721605916e+00 0.3783462617131929 0.013509935211980273
8.486346330173153873e+00 0.419870708444391 0.013509935211980273
9.073739602089823109e+00 0.4659525668664682 0.013509935211980273
9.703342751928095922e+00 0.517092024289676 0.013509935211980273
1.037605027983026496e+01 0.5738441648302398 0.013509935211980273
1.109236382548547617e+01 0.6368249944718586 0.013509935211980273
1.185232242743339626e+01 0.7067181273927491 0.013509935211980273
1.265543375816730887e+01 0.7842822061337682 0.013509935211980273
1.350060910548110726e+01 0.8703591361485166 0.013509935211980273
1.438610549352724099e+01 0.9658832241158708 0.013509935211980273
1.530947856794665718e+01 1.0718913192051276 0.013509935211980273
1.626755004807564831e+01 1.1895340673703196 0.013509935211980273
1.725639346626915938e+01 1.3200884008314182 0.013509935211980273
1.827607075322042718e+01 1.4649713983072863 0.013509935211980273
1.941315402971981285e+01 1.625755666443795 0.013509935211980273
2.058627050025631178e+01 1.8041864093920719 0.013509935211980273
2.179128021966450035e+01 2.0022003718155843 0.013509935211980273
2.302355343930899068e+01 2.2219468609395236 0.013509935211980273
2.427802949178005676e+01 2.4658110758226037 0.013509935211980273
2.554928664168143015e+01 2.736439997074672 0.013509935211980273
2.683162036091769664e+01 3.0367711180354604 0.013509935211980273
2.811912710978273822e+01 3.370064329271928 0.013509935211980273
2.940579052460521581e+01 3.739937302478798 0.013509935211980273
3.068556694401716456e+01 4.150404757850477 0.013509935211980273
3.195246736572640600e+01 4.605922041145108 0.013509935211980273
3.320063339261760404e+01 5.1114334834401705 0.013509935211980273
3.442440517763186847e+01 5.672426068491977 0.013509935211980273
3.561838007272914552e+01 6.294988990221888 0.013509935211980273
3.677746130831816629e+01 6.985879746785249 0.013509935211980273
3.789689669684829454e+01 7.752597488629465 0.013509935211980273
3.897230790668503886e+01 8.60346441668451 0.013509935211980273
3.999971125506626635e+01 9.547716114208066 0.013509935211980273
4.097553122711262574e+01 10.59560179277617 0.013509935211980273
4.189660795800782722e+01 11.758495540521581 0.013509935211980273
4.276019977508725844e+01 13.049019780144016 0.013509935211980273
4.356398163429422254e+01 14.481182276745331 0.013509935211980273
4.430603989824837186e+01 16.070528182616385 0.013509935211980273
4.498486357307005790e+01 17.834308769319094 0.013509935211980273
4.559933177690821537e+01 19.791668678535572 0.013509935211980273
4.614869706453273324e+01 21.96385372416547 0.013509935211980273
4.663256419805347974e+01 24.37444150122222 0.013509935211980273
4.705086409828489735e+01 27.04959730463137 0.013509935211980273
4.740382298031362041e+01 30.01835813575592 0.013509935211980273
4.769192706315898533e+01 33.31294787934677 0.013509935211980273
4.791588366336182503e+01 36.96912707195032 0.013509935211980273
4.807657985162949643e+01 41.0265810582719 0.013509935211980273
4.817504022320311208e+01 45.52935074866948 0.013509935211980273
4.821238552471793071e+01 50.526310653356795 0.013509935211980273
4.818979400696123605e+01 56.07169938205458 0.013509935211980273
4.810846737409991647e+01 62.22570836730231 0.013509935211980273
4.796960306168588772e+01 69.0551352016233 0.013509935211980273
4.777437439452282320e+01 76.63410868007462 0.013509935211980273
4.752391988091090980e+01 85.04489341802686 0.013509935211980273
4.721934256058388257e+01 94.37878277775391 0.013509935211980273
4.686171991820701521e+01 104.73708979594508 0.013509935211980273
4.645212437923827054e+01 116.23224686798542 0.013509935211980273
4.599165379480121629e+01 128.9890261253308 0.013509935211980273
4.548147059062689834e+01 143.14589375234786 0.013509935211980273
4.492284732853465101e+01 158.85651294280527 0.013509935211980273
4.431721538037990626e+01 176.2914118095948 0.013509935211980273
4.366621230118091290e+01 195.63983435170647 0.013509935211980273
4.297172253031806832e+01 217.11179456945052 0.013509935211980273
4.223590559003839218e+01 240.9403560239527 0.013509935211980273
4.146120638552419280e+01 267.38416158399497 0.013509935211980273
4.065034393736154783e+01 296.73024081888724 0.013509935211980273
3.980627796734143686e+01 329.2971255097155 0.013509935211980273
3.893291649811799005e+01 365.43830709572546 0.013509935211980273
3.808820807942251463e+01 405.54607358408276 0.013509935211980273
3.721241513878148055e+01 450.05576757004974 0.013509935211980273
3.630606024256653797e+01 499.450511585514 0.013509935211980273
3.537313998587756458e+01 554.2664520663108 0.013509935211980273
3.441783612265114556e+01 615.0985788580505 0.013509935211980273
3.344445946247380164e+01 682.6071834272393 0.013509935211980273
3.245740184551162599e+01 757.525025877192 0.013509935211980273
3.146110851159446042e+01 840.6652885618333 0.013509935211980273
3.046008096170826462e+01 932.9304026284696 0.013509935211980273
2.945891461873918260e+01 1035.3218432956637 0.013509935211980273
2.846236761123877557e+01 1148.9510001873086 0.013509935211980273
2.768103965566603009e+01 1275.051240713013 0.013509935211980273
2.730216265239127083e+01 1414.991297434576 0.013509935211980273
2.696967250940619110e+01 1570.2901247293776 0.013509935211980273
2.668159452015979483e+01 1742.6333860096508 0.013509935211980273
2.643590469058611347e+01 1933.891750455232 0.013509935211980273
2.623074021993145877e+01 2146.141197858406 0.013509935211980273
2.606460982610677135e+01 2381.6855519761607 0.013509935211980273
2.594758841814431349e+01 2643.0814869741084 0.013509935211980273
2.611049926478951377e+01 2933.1662783900483 0.013509935211980273
2.631028722741914549e+01 3255.0885998350564 0.013509935211980273
2.654220310898941193e+01 3612.3426997094302 0.013509935211980273
2.680162941299942503e+01 4008.8063288984645 0.013509935211980273
2.708453582483760158e+01 4448.782831127585 0.013509935211980273
2.738761789976719285e+01 4937.047852839004 0.013509935211980273
2.770849360849603116e+01 5478.901179593945 0.013509935211980273
2.804584458701326000e+01 6080.224261649427 0.013509935211980273
2.839952261399462685e+01 6747.5440531107 0.013509935211980273
2.877081599164532832e+01 7488.10385759003 0.013509935211980273
2.916115149916299387e+01 8309.941949353404 0.013509935211980273
2.957305327422768571e+01 9221.97882333434 0.013509935211980273
3.000954537454112980e+01 10234.114021054527 0.013509935211980273
3.047344381569702065e+01 11357.333583431051 0.013509935211980273
3.096711644524858542e+01 12603.829296797274 0.013509935211980273
3.149232920910530353e+01 13987.131026472387 0.013509935211980273
3.205008822218381681e+01 15522.25357427048 0.013509935211980273
3.264014582521558339e+01 17225.859653987874 0.013509935211980273
3.326098195881701258e+01 19116.440753857038 0.013509935211980273
3.391019623621019718e+01 21214.51784910632 0.013509935211980273
3.458445434088190495e+01 23542.864143224204 0.013509935211980273
3.527964396463710983e+01 26126.752255633317 0.013509935211980273
3.599111067319415014e+01 28994.22853882881 0.013509935211980273
3.671391496778043262e+01 32176.417502507353 0.013509935211980273
3.744239528723053212e+01 35707.859649004626 0.013509935211980273
3.817106929664099368e+01 39626.88638701478 0.013509935211980273
3.896995538527902170e+01 43976.036093027215 0.013509935211980273
3.974788519935444953e+01 48802.515836544335 0.013509935211980273
4.049862436950359523e+01 54158.71378079476 0.013509935211980273
4.121841601843331659e+01 60102.76782070388 0.013509935211980273
4.190400433960899562e+01 66699.19663030129 0.013509935211980273
4.255260630011247258e+01 74019.59996915652 0.013509935211980273
4.316187233981687399e+01 82143.43584919439 0.013509935211980273
4.372983825657119183e+01 91158.88299750836 0.013509935211980273
4.425487071697766339e+01 101163.7979766207 0.013509935211980273
4.473560837330318662e+01 112266.77735108159 0.013509935211980273
4.517090125211277751e+01 124588.33642950082 0.013509935211980273
4.555975020672804732e+01 138262.2173764659 0.013509935211980273
4.590124876716992475e+01 153436.84089300132 0.013509935211980273
4.619452874903497275e+01 170276.91722258978 0.013509935211980273
4.643871145426291491e+01 188965.23396912115 0.013509935211980273
4.664443528010173168e+01 209704.64013232305 0.013509935211980273
4.682005940006319378e+01 232720.2478960412 0.013509935211980273
4.694741803576758343e+01 258261.87606826748 0.013509935211980273
4.702500157247025214e+01 286606.7616948256 0.013509935211980273
4.705778370070856909e+01 318062.5692794119 0.013509935211980273
4.705021298175738309e+01 352970.73027306574 0.013509935211980273
4.699081326227516797e+01 391710.1490809261 0.013509935211980273
4.687734013582524284e+01 434701.3158125035 0.013509935211980273
4.670746545862343879e+01 482410.8704165374 0.013509935211980273
4.647884382078490972e+01 535356.6677410719 0.013509935211980273
4.618917804672256011e+01 594113.3984965039 0.013509935211980273
4.583628284090808336e+01 659318.8271333541 0.013509935211980273
4.541815015355081186e+01 731680.7143427207 0.013509935211980273
4.493301770956360031e+01 811984.4993184009 0.013509935211980273
4.437943849719685119e+01 901101.8251665037 0.013509935211980273
4.375635086265953788e+01 1000000.0 0.013509935211980273
9.335650087817891629e-01 0.001 0.014992684327860457
9.846229339723193696e-01 0.0011097524964120721 0.014992684327860457
1.035708135463047741e+00 0.0012315506032928262 0.014992684327860457
1.086578809877692731e+00 0.001366716356462006 0.014992684327860457
1.137004645743921127e+00 0.0015167168884709225 0.014992684327860457
1.186772283479210710e+00 0.0016831803533309566 0.014992684327860457
1.235690078574808615e+00 0.0018679135990207828 0.014992684327860457
1.283592228135415292e+00 0.002072921779595372 0.014992684327860457
1.330341863040014116e+00 0.002300430119772917 0.014992684327860457
1.375833360460916754e+00 0.0025529080682395165 0.014992684327860457
1.419993573256861374e+00 0.002833096101839324 0.014992684327860457
1.462782375350889952e+00 0.0031440354715915 0.014992684327860457
1.504192280247297564e+00 0.0034891012134067737 0.014992684327860457
1.544247594707600646e+00 0.003872038781812557 0.014992684327860457
1.583002981140960941e+00 0.004297004704320844 0.014992684327860457
1.620541793886616233e+00 0.004768611697714469 0.014992684327860457
1.656974150535621693e+00 0.005291978735958442 0.014992684327860457
1.692435102343786246e+00 0.005872786613189483 0.014992684327860457
1.727082787991048196e+00 0.00651733960488242 0.014992684327860457
1.761096836762150231e+00 0.007232633896483534 0.014992684327860457
1.794677051109246024e+00 0.008026433522257174 0.014992684327860457
1.828042357250431627e+00 0.00890735463861044 0.014992684327860457
1.861430210299741983e+00 0.009884959046625586 0.014992684327860457
1.895096344898041130e+00 0.010969857978923836 0.014992684327860457
1.929314946329651947e+00 0.012173827277396614 0.014992684327860457
1.964379208816827038e+00 0.013509935211980273 0.014992684327860457
2.000602380326830687e+00 0.014992684327860457 0.014992684327860457
2.038319100461776223e+00 0.01663816886076129 0.014992684327860457
2.077887219884840153e+00 0.018464249428955443 0.014992684327860457
2.119689949849965060e+00 0.020490746898158472 0.014992684327860457
2.164138383361425166e+00 0.022739657523579287 0.014992684327860457
2.211674376560380129e+00 0.02523539170434766 0.014992684327860457
2.262773758975701544e+00 0.02800503894183631 0.014992684327860457
2.317949858131332252e+00 0.03107866187782014 0.014992684327860457
2.377757344777437165e+00 0.03448962260405758 0.014992684327860457
2.442796318684449020e+00 0.038274944785163134 0.014992684327860457
2.513716673122151413e+00 0.04247571552536898 0.014992684327860457
2.591222690128093031e+00 0.047137531341167244 0.014992684327860457
2.676077753740319753e+00 0.05231099308056263 0.014992684327860457
2.769109230178708803e+00 0.05805225516094899 0.014992684327860457
2.871213371220561417e+00 0.06442363508721373 0.014992684327860457
2.983360147828543862e+00 0.07149428986597581 0.014992684327860457
3.106597979458413317e+00 0.07934096665797492 0.014992684327860457
3.242058092512570600e+00 0.08804883581643465 0.014992684327860457
3.390958476569919000e+00 0.09771241535346502 0.014992684327860457
3.554607128127213134e+00 0.1084365968689611 0.014992684327860457
3.734404381553575014e+00 0.12033778407775893 0.014992684327860457
3.931844052565634406e+00 0.13354515629298988 0.014992684327860457
4.148513017978107342e+00 0.14820207057988585 0.014992684327860457
4.386088879090612735e+00 0.16446761779946645 0.014992684327860457
4.646335262503638042e+00 0.18251834943190443 0.014992684327860457
4.931094244241468694e+00 0.20255019392306664 0.014992684327860457
5.242275439214114208e+00 0.22478058335487253 0.014992684327860457
5.581841124206952998e+00 0.24945081352303167 0.014992684327860457
5.951786841575938958e+00 0.27682866303920667 0.014992684327860457
6.354116965790884031e+00 0.3072112998861759 0.014992684327860457
6.790814674624390257e+00 0.34092850697468147 0.014992684327860457
7.263805918265508588e+00 0.3783462617131929 0.014992684327860457
7.774917062336161422e+00 0.419870708444391 0.014992684327860457
8.325826243875670940e+00 0.4659525668664682 0.014992684327860457
8.918008435857531779e+00 0.517092024289676 0.014992684327860457
9.552674954206530344e+00 0.5738441648302398 0.014992684327860457
1.023070819503946538e+01 0.6368249944718586 0.014992684327860457
1.095259307781883606e+01 0.7067181273927491 0.014992684327860457
1.171834706597350362e+01 0.7842822061337682 0.014992684327860457
1.252745123316948295e+01 0.8703591361485166 0.014992684327860457
1.337878528226205610e+01 0.9658832241158708 0.014992684327860457
1.427056984711395771e+01 1.0718913192051276 0.014992684327860457
1.520031978036077547e+01 1.1895340673703196 0.014992684327860457
1.616481223329477857e+01 1.3200884008314182 0.014992684327860457
1.716007318129700820e+01 1.4649713983072863 0.014992684327860457
1.818138585391989182e+01 1.625755666443795 0.014992684327860457
1.932230019568222801e+01 1.8041864093920719 0.014992684327860457
2.050090743421264250e+01 2.0022003718155843 0.014992684327860457
2.171126904367894639e+01 2.2219468609395236 0.014992684327860457
2.294871882209484326e+01 2.4658110758226037 0.014992684327860457
2.420816247362389362e+01 2.736439997074672 0.014992684327860457
2.548414813623608310e+01 3.0367711180354604 0.014992684327860457
2.677094518132393830e+01 3.370064329271928 0.014992684327860457
2.806262834307342757e+01 3.739937302478798 0.014992684327860457
2.935316409783302305e+01 4.150404757850477 0.014992684327860457
3.063649618630566707e+01 4.605922041145108 0.014992684327860457
3.190662742754611969e+01 5.1114334834401705 0.014992684327860457
3.315769535227073561e+01 5.672426068491977 0.014992684327860457
3.438403974604787550e+01 6.294988990221888 0.014992684327860457
3.558026079396160668e+01 6.985879746785249 0.014992684327860457
3.674126720715378269e+01 7.752597488629465 0.014992684327860457
3.786231435797699874e+01 8.60346441668451 0.014992684327860457
3.893903296125638747e+01 9.547716114208066 0.014992684327860457
3.996744932523141358e+01 10.59560179277617 0.014992684327860457
4.094399835008007926e+01 11.758495540521581 0.014992684327860457
4.186553055580792915e+01 13.049019780144016 0.014992684327860457
4.272931422825809733e+01 14.481182276745331 0.014992684327860457
4.353303352064638432e+01 16.070528182616385 0.014992684327860457
4.427478297188380907e+01 17.834308769319094 0.014992684327860457
4.495305854614747432e+01 19.791668678535572 0.014992684327860457
4.556674496284050946e+01 21.96385372416547 0.014992684327860457
4.611509896630309413e+01 24.37444150122222 0.014992684327860457
4.659772810200862381e+01 27.04959730463137 0.014992684327860457
4.701456475711589889e+01 30.01835813575592 0.014992684327860457
4.736583548370332863e+01 33.31294787934677 0.014992684327860457
4.765202601352157075e+01 36.96912707195032 0.014992684327860457
4.787384279326062853e+01 41.0265810582719 0.014992684327860457
4.803217227801536637e+01 45.52935074866948 0.014992684327860457
4.812803954779543147e+01 50.526310653356795 0.014992684327860457
4.816256806497544574e+01 56.07169938205458 0.014992684327860457
4.813694249613005383e+01 62.22570836730231 0.014992684327860457
4.805237652207524945e+01 69.0551352016233 0.014992684327860457
4.791008744363875138e+01 76.63410868007462 0.014992684327860457
4.771127916575633066e+01 85.04489341802686 0.014992684327860457
4.745713483112838560e+01 94.37878277775391 0.014992684327860457
4.714881996790090568e+01 104.73708979594508 0.014992684327860457
4.678749649066588745e+01 116.23224686798542 0.014992684327860457
4.637434725265992341e+01 128.9890261253308 0.014992684327860457
4.591061002730646123e+01 143.14589375234786 0.014992684327860457
4.539761879117367727e+01 158.85651294280527 0.014992684327860457
4.483684902881155665e+01 176.2914118095948 0.014992684327860457
4.422996255397906396e+01 195.63983435170647 0.014992684327860457
4.357884630397198578e+01 217.11179456945052 0.014992684327860457
4.288563904010372596e+01 240.9403560239527 0.014992684327860457
4.215274036616183650e+01 267.38416158399497 0.014992684327860457
4.138279831447832180e+01 296.73024081888724 0.014992684327860457
4.057867505575615041e+01 329.2971255097155 0.014992684327860457
3.974432168444398172e+01 365.43830709572546 0.014992684327860457
3.894216974009123078e+01 405.54607358408276 0.014992684327860457
3.810753388940290165e+01 450.05576757004974 0.014992684327860457
3.723974898736043571e+01 499.450511585514 0.014992684327860457
3.634265448716080016e+01 554.2664520663108 0.014992684327860457
3.542030207804884157e+01 615.0985788580505 0.014992684327860457
3.447690532976430688e+01 682.6071834272393 0.014992684327860457
3.351679544698039592e+01 757.525025877192 0.014992684327860457
3.254439497191082609e+01 840.6652885618333 0.014992684327860457
3.156421947073727097e+01 932.9304026284696 0.014992684327860457
3.058091205049481331e+01 1035.3218432956637 0.014992684327860457
2.959930808372163469e+01 1148.9510001873086 0.014992684327860457
2.871774654710533525e+01 1275.051240713013 0.014992684327860457
2.833437849307320633e+01 1414.991297434576 0.014992684327860457
2.799634785658396652e+01 1570.2901247293776 0.014992684327860457
2.770189645177140747e+01 1742.6333860096508 0.014992684327860457
2.744919458001776746e+01 1933.891750455232 0.014992684327860457
2.723658619821621585e+01 2146.141197858406 0.014992684327860457
2.706280129605444174e+01 2381.6855519761607 0.014992684327860457
2.692712199216847679e+01 2643.0814869741084 0.014992684327860457
2.685383993593049468e+01 2933.1662783900483 0.014992684327860457
2.704255364440524900e+01 3255.0885998350564 0.014992684327860457
2.726485274858801233e+01 3612.3426997094302 0.014992684327860457
2.751636570823770001e+01 4008.8063288984645 0.014992684327860457
2.779317187519189858e+01 4448.782831127585 0.014992684327860457
2.809202660128604023e+01 4937.047852839004 0.014992684327860457
2.841055964468939621e+01 5478.901179593945 0.014992684327860457
2.874742115819229937e+01 6080.224261649427 0.014992684327860457
2.910242468396251070e+01 6747.5440531107 0.014992684327860457
2.947676616595572341e+01 7488.10385759003 0.014992684327860457
2.987167945493425236e+01 8309.941949353404 0.014992684327860457
3.028955275041619899e+01 9221.97882333434 0.014992684327860457
3.073326572198962836e+01 10234.114021054527 0.014992684327860457
3.120524680096250947e+01 11357.333583431051 0.014992684327860457
3.170759134850026584e+01 12603.829296797274 0.014992684327860457
3.224168292139665226e+01 13987.131026472387 0.014992684327860457
3.280814271834388052e+01 15522.25357427048 0.014992684327860457
3.340616040931590902e+01 17225.859653987874 0.014992684327860457
3.403371034488452551e+01 19116.440753857038 0.014992684327860457
3.468786249406419842e+01 21214.51784910632 0.014992684327860457
3.536477082854965204e+01 23542.864143224204 0.014992684327860457
3.605985544441926294e+01 26126.752255633317 0.014992684327860457
3.676810721444709884e+01 28994.22853882881 0.014992684327860457
3.748420319235115272e+01 32176.417502507353 0.014992684327860457
3.820256644483751529e+01 35707.859649004626 0.014992684327860457
3.899319974522581589e+01 39626.88638701478 0.014992684327860457
3.976287541717268681e+01 43976.036093027215 0.014992684327860457
4.050705738910133391e+01 48802.515836544335 0.014992684327860457
4.122155223293390947e+01 54158.71378079476 0.014992684327860457
4.190288094907457150e+01 60102.76782070388 0.014992684327860457
4.254807031181360344e+01 66699.19663030129 0.014992684327860457
4.315461086499583843e+01 74019.59996915652 0.014992684327860457
4.372040544836289655e+01 82143.43584919439 0.014992684327860457
4.424371124152772694e+01 91158.88299750836 0.014992684327860457
4.472307750999076603e+01 101163.7979766207 0.014992684327860457
4.515728190414331067e+01 112266.77735108159 0.014992684327860457
4.554526701897058416e+01 124588.33642950082 0.014992684327860457
4.588607980904871653e+01 138262.2173764659 0.014992684327860457
4.617881506219746512e+01 153436.84089300132 0.014992684327860457
4.642256488759000632e+01 170276.91722258978 0.014992684327860457
4.661637510916360583e+01 188965.23396912115 0.014992684327860457
4.677085803126305308e+01 209704.64013232305 0.014992684327860457
4.689715183715113511e+01 232720.2478960412 0.014992684327860457
4.697426155151257632e+01 258261.87606826748 0.014992684327860457
4.700048755083999197e+01 286606.7616948256 0.014992684327860457
4.697947492031709515e+01 318062.5692794119 0.014992684327860457
4.691910988530766247e+01 352970.73027306574 0.014992684327860457
4.680550740801693621e+01 391710.1490809261 0.014992684327860457
4.663626546930486683e+01 434701.3158125035 0.014992684327860457
4.640893799993012436e+01 482410.8704165374 0.014992684327860457
4.612111289782176726e+01 535356.6677410719 0.014992684327860457
4.577048785175465895e+01 594113.3984965039 0.014992684327860457
4.535494452394785725e+01 659318.8271333541 0.014992684327860457
4.487262106677898998e+01 731680.7143427207 0.014992684327860457
4.432198557268095840e+01 811984.4993184009 0.014992684327860457
4.370190717720148399e+01 901101.8251665037 0.014992684327860457
4.301173033195963313e+01 1000000.0 0.014992684327860457
8.288996446227256953e-01 0.001 0.01663816886076129
8.746245448321507965e-01 0.0011097524964120721 0.01663816886076129
9.204138796723637661e-01 0.0012315506032928262 0.01663816886076129
9.660505927591934716e-01 0.001366716356462006 0.01663816886076129
1.011327173949980063e+00 0.0015167168884709225 0.01663816886076129
1.056050650409257274e+00 0.0016831803533309566 0.01663816886076129
1.100046884822970084e+00 0.0018679135990207828 0.01663816886076129
1.143164494642598283e+00 0.002072921779595372 0.01663816886076129
1.185277639076724121e+00 0.002300430119772917 0.01663816886076129
1.226288308708419761e+00 0.0025529080682395165 0.01663816886076129
1.266127585942498079e+00 0.002833096101839324 0.01663816886076129
1.304756165029461901e+00 0.0031440354715915 0.01663816886076129
1.342164256841378966e+00 0.0034891012134067737 0.01663816886076129
1.378370817386171066e+00 0.003872038781812557 0.01663816886076129
1.413422402438283987e+00 0.004297004704320844 0.01663816886076129
1.447391673830076941e+00 0.004768611697714469 0.01663816886076129
1.480375829727490267e+00 0.005291978735958442 0.01663816886076129
1.512494834093156770e+00 0.005872786613189483 0.01663816886076129
1.543889909509335467e+00 0.00651733960488242 0.01663816886076129
1.574722032980635733e+00 0.007232633896483534 0.01663816886076129
1.605170755560710649e+00 0.008026433522257174 0.01663816886076129
1.635433331890002950e+00 0.00890735463861044 0.01663816886076129
1.665724099795938162e+00 0.009884959046625586 0.01663816886076129
1.696274299254793227e+00 0.010969857978923836 0.01663816886076129
1.727332208015321502e+00 0.012173827277396614 0.01663816886076129
1.759163695889876422e+00 0.013509935211980273 0.01663816886076129
1.792053133527618636e+00 0.014992684327860457 0.01663816886076129
1.826304680424190030e+00 0.01663816886076129 0.01663816886076129
1.862243921335023478e+00 0.018464249428955443 0.01663816886076129
1.900219887331024982e+00 0.020490746898158472 0.01663816886076129
1.940607385163427789e+00 0.022739657523579287 0.01663816886076129
1.983809696633598296e+00 0.02523539170434766 0.01663816886076129
2.030261555914798510e+00 0.02800503894183631 0.01663816886076129
2.080432489072894686e+00 0.03107866187782014 0.01663816886076129
2.134830408930212364e+00 0.03448962260405758 0.01663816886076129
2.194005524228606951e+00 0.038274944785163134 0.01663816886076129
2.258554479106822388e+00 0.04247571552536898 0.01663816886076129
2.329124762450498487e+00 0.047137531341167244 0.01663816886076129
2.406419287509752092e+00 0.05231099308056263 0.01663816886076129
2.491201165161976316e+00 0.05805225516094899 0.01663816886076129
2.584298538305006776e+00 0.06442363508721373 0.01663816886076129
2.686609492199765192e+00 0.07149428986597581 0.01663816886076129
2.799106881910367051e+00 0.07934096665797492 0.01663816886076129
2.922842990253779583e+00 0.08804883581643465 0.01663816886076129
3.058953883947468366e+00 0.09771241535346502 0.01663816886076129
3.208663288650988932e+00 0.1084365968689611 0.01663816886076129
3.373285758012642521e+00 0.12033778407775893 0.01663816886076129
3.554228961360441197e+00 0.13354515629298988 0.01663816886076129
3.752994684748999443e+00 0.14820207057988585 0.01663816886076129
3.971178336305442258e+00 0.16446761779946645 0.01663816886076129
4.210466452857527742e+00 0.18251834943190443 0.01663816886076129
4.472631844349705510e+00 0.20255019392306664 0.01663816886076129
4.759525859615071575e+00 0.22478058335487253 0.01663816886076129
5.073067227244117738e+00 0.24945081352303167 0.01663816886076129
5.415226949195237616e+00 0.27682866303920667 0.01663816886076129
5.788008636437791843e+00 0.3072112998861759 0.01663816886076129
6.193423725328535134e+00 0.34092850697468147 0.01663816886076129
6.633461104002433828e+00 0.3783462617131929 0.01663816886076129
7.110050684800373944e+00 0.419870708444391 0.01663816886076129
7.625020647579228594e+00 0.4659525668664682 0.01663816886076129
8.180048316473852665e+00 0.517092024289676 0.01663816886076129
8.776604836682205146e+00 0.5738441648302398 0.01663816886076129
9.415894198143115901e+00 0.6368249944718586 0.01663816886076129
1.009878762300091459e+01 0.7067181273927491 0.01663816886076129
1.082575466130749398e+01 0.7842822061337682 0.01663816886076129
1.159679297256159103e+01 0.8703591361485166 0.01663816886076129
1.241135928298661284e+01 0.9658832241158708 0.01663816886076129
1.326830439670139050e+01 1.0718913192051276 0.01663816886076129
1.416581571513453675e+01 1.1895340673703196 0.01663816886076129
1.510137088771574021e+01 1.3200884008314182 0.01663816886076129
1.607170644088193612e+01 1.4649713983072863 0.01663816886076129
1.707280508275280084e+01 1.625755666443795 0.01663816886076129
1.809990502428905401e+01 1.8041864093920719 0.01663816886076129
1.923991241852235135e+01 2.0022003718155843 0.01663816886076129
2.042348238283868866e+01 2.2219468609395236 0.01663816886076129
2.163867514570448947e+01 2.4658110758226037 0.01663816886076129
2.288079105871145913e+01 2.736439997074672 0.01663816886076129
2.414470491912964079e+01 3.0367711180354604 0.01663816886076129
2.542493709771574473e+01 3.370064329271928 0.01663816886076129
2.671573279208305607e+01 3.739937302478798 0.01663816886076129
2.801114647004827773e+01 4.150404757850477 0.01663816886076129
2.930512839632737609e+01 4.605922041145108 0.01663816886076129
3.059161014400091361e+01 5.1114334834401705 0.01663816886076129
3.186458624207874735e+01 5.672426068491977 0.01663816886076129
3.311818953988220215e+01 6.294988990221888 0.01663816886076129
3.434675835363452734e+01 6.985879746785249 0.01663816886076129
3.554489416097710119e+01 7.752597488629465 0.01663816886076129
3.670750920923026683e+01 8.60346441668451 0.01663816886076129
3.782986412245568886e+01 9.547716114208066 0.01663816886076129
3.890759606496554568e+01 10.59560179277617 0.01663816886076129
3.993673848011878391e+01 11.758495540521581 0.01663816886076129
4.091373363580806455e+01 13.049019780144016 0.01663816886076129
4.183543923767600603e+01 14.481182276745331 0.01663816886076129
4.269913022308436013e+01 16.070528182616385 0.01663816886076129
4.350249658748129633e+01 17.834308769319094 0.01663816886076129
4.424363767363310274e+01 19.791668678535572 0.01663816886076129
4.492105306830625722e+01 21.96385372416547 0.01663816886076129
4.553362985425331999e+01 24.37444150122222 0.01663816886076129
4.608062587925179088e+01 27.04959730463137 0.01663816886076129
4.656164862089525514e+01 30.01835813575592 0.01663816886076129
4.697662941718811425e+01 33.31294787934677 0.01663816886076129
4.732579310517228777e+01 36.96912707195032 0.01663816886076129
4.760962350658145681e+01 41.0265810582719 0.01663816886076129
4.782882562963443007e+01 45.52935074866948 0.01663816886076129
4.798428586213752567e+01 50.526310653356795 0.01663816886076129
4.807703179539208804e+01 56.07169938205458 0.01663816886076129
4.810819354452581109e+01 62.22570836730231 0.01663816886076129
4.807896856452432388e+01 69.0551352016233 0.01663816886076129
4.799059194195684341e+01 76.63410868007462 0.01663816886076129
4.784431402340137396e+01 85.04489341802686 0.01663816886076129
4.764138695653603861e+01 94.37878277775391 0.01663816886076129
4.738306135388614138e+01 104.73708979594508 0.01663816886076129
4.707059375208326912e+01 116.23224686798542 0.01663816886076129
4.670526485236630521e+01 128.9890261253308 0.01663816886076129
4.628840764787043582e+01 143.14589375234786 0.01663816886076129
4.582144346007401481e+01 158.85651294280527 0.01663816886076129
4.530592264814906400e+01 176.2914118095948 0.01663816886076129
4.474356543418242182e+01 195.63983435170647 0.01663816886076129
4.413629717764133176e+01 217.11179456945052 0.01663816886076129
4.348627187198668764e+01 240.9403560239527 0.01663816886076129
4.279587816241820519e+01 267.38416158399497 0.01663816886076129
4.206772416405029702e+01 296.73024081888724 0.01663816886076129
4.130460088115555095e+01 329.2971255097155 0.01663816886076129
4.051055046922085268e+01 365.43830709572546 0.01663816886076129
3.975300752186222297e+01 405.54607358408276 0.01663816886076129
3.896149968965591626e+01 450.05576757004974 0.01663816886076129
3.813460337736473349e+01 499.450511585514 0.01663816886076129
3.727581537268346068e+01 554.2664520663108 0.01663816886076129
3.638904765313338885e+01 615.0985788580505 0.01663816886076129
3.547840510465032793e+01 682.6071834272393 0.01663816886076129
3.454814599592077684e+01 757.525025877192 0.01663816886076129
3.360265781908023541e+01 840.6652885618333 0.01663816886076129
3.264645832911435264e+01 932.9304026284696 0.01663816886076129
3.168422700979476403e+01 1035.3218432956637 0.01663816886076129
3.072086531441627955e+01 1148.9510001873086 0.01663816886076129
2.976164321821701009e+01 1275.051240713013 0.01663816886076129
2.937172937297578912e+01 1414.991297434576 0.01663816886076129
2.902878608657777448e+01 1570.2901247293776 0.01663816886076129
2.872831537072172736e+01 1742.6333860096508 0.01663816886076129
2.846873477707572064e+01 1933.891750455232 0.01663816886076129
2.824864871268741950e+01 2146.141197858406 0.01663816886076129
2.806705912821119497e+01 2381.6855519761607 0.01663816886076129
2.792355471190601079e+01 2643.0814869741084 0.01663816886076129
2.781844303841090493e+01 2933.1662783900483 0.01663816886076129
2.780656137373583547e+01 3255.0885998350564 0.01663816886076129
2.801743413612873823e+01 3612.3426997094302 0.01663816886076129
2.825914912743026619e+01 4008.8063288984645 0.01663816886076129
2.852797347163489050e+01 4448.782831127585 0.01663816886076129
2.882078977692777855e+01 4937.047852839004 0.01663816886076129
2.913529163801083044e+01 5478.901179593945 0.01663816886076129
2.947013068736542962e+01 6080.224261649427 0.01663816886076129
2.982525256408015579e+01 6747.5440531107 0.01663816886076129
3.020142655919470442e+01 7488.10385759003 0.01663816886076129
3.059984152663877666e+01 8309.941949353404 0.01663816886076129
3.102263418126140593e+01 9221.97882333434 0.01663816886076129
3.147249237864326687e+01 10234.114021054527 0.01663816886076129
3.195149701771520512e+01 11357.333583431051 0.01663816886076129
3.246130968230463765e+01 12603.829296797274 0.01663816886076129
3.300285791268941438e+01 13987.131026472387 0.01663816886076129
3.357632296638201552e+01 15522.25357427048 0.01663816886076129
3.418027569749263250e+01 17225.859653987874 0.01663816886076129
3.481216427655366630e+01 19116.440753857038 0.01663816886076129
3.546852923737215946e+01 21214.51784910632 0.01663816886076129
3.614503728307512631e+01 23542.864143224204 0.01663816886076129
3.683668746082537382e+01 26126.752255633317 0.01663816886076129
3.753818350898234257e+01 28994.22853882881 0.01663816886076129
3.824656817189129754e+01 32176.417502507353 0.01663816886076129
3.902546711194667495e+01 35707.859649004626 0.01663816886076129
3.978538827297294489e+01 39626.88638701478 0.01663816886076129
4.052167749846246636e+01 43976.036093027215 0.01663816886076129
4.122988564914074061e+01 48802.515836544335 0.01663816886076129
4.190616405252274035e+01 54158.71378079476 0.01663816886076129
4.254731571039669547e+01 60102.76782070388 0.01663816886076129
4.315064146507695142e+01 66699.19663030129 0.01663816886076129
4.371388546045999135e+01 74019.59996915652 0.01663816886076129
4.423517359675884819e+01 82143.43584919439 0.01663816886076129
4.471294762966537206e+01 91158.88299750836 0.01663816886076129
4.514589783694178493e+01 101163.7979766207 0.01663816886076129
4.553289649205837009e+01 112266.77735108159 0.01663816886076129
4.587293418129301159e+01 124588.33642950082 0.01663816886076129
4.616506091887497121e+01 138262.2173764659 0.01663816886076129
4.640833336283613875e+01 153436.84089300132 0.01663816886076129
4.660176946827732536e+01 170276.91722258978 0.01663816886076129
4.674431178666094411e+01 188965.23396912115 0.01663816886076129
4.684620686115736987e+01 209704.64013232305 0.01663816886076129
4.692218435595155768e+01 232720.2478960412 0.01663816886076129
4.694791606993202038e+01 258261.87606826748 0.01663816886076129
4.692151205873210529e+01 286606.7616948256 0.01663816886076129
4.684477619724499675e+01 318062.5692794119 0.01663816886076129
4.673008608928352459e+01 352970.73027306574 0.01663816886076129
4.656066330154239097e+01 391710.1490809261 0.01663816886076129
4.633398426155418548e+01 434701.3158125035 0.01663816886076129
4.604752963375585750e+01 482410.8704165374 0.01663816886076129
4.569887440638846243e+01 535356.6677410719 0.01663816886076129
4.528577352440806436e+01 594113.3984965039 0.01663816886076129
4.480624514697098704e+01 659318.8271333541 0.01663816886076129
4.425864847032654126e+01 731680.7143427207 0.01663816886076129
4.364175980672926869e+01 811984.4993184009 0.01663816886076129
4.295484555859799514e+01 901101.8251665037 0.01663816886076129
4.219773181877219059e+01 1000000.0 0.01663816886076129
7.346158905557310659e-01 0.001 0.018464249428955443
7.755015636728290751e-01 0.0011097524964120721 0.018464249428955443
8.164821625961634632e-01 0.0012315506032928262 0.018464249428955443
8.573631650957848072e-01 0.001366716356462006 0.018464249428955443
8.979579738385652377e-01 0.0015167168884709225 0.018464249428955443
9.380923366061221236e-01 0.0016831803533309566 0.018464249428955443
9.776082677020100364e-01 0.0018679135990207828 0.018464249428955443
1.016367676948583210e+00 0.002072921779595372 0.018464249428955443
1.054255093793008413e+00 0.002300430119772917 0.018464249428955443
1.091179655650007740e+00 0.0025529080682395165 0.018464249428955443
1.127076529620743672e+00 0.002833096101839324 0.018464249428955443
1.161907458149193495e+00 0.0031440354715915 0.018464249428955443
1.195660698016024925e+00 0.0034891012134067737 0.018464249428955443
1.228350556672922922e+00 0.003872038781812557 0.018464249428955443
1.260016361000559471e+00 0.004297004704320844 0.018464249428955443
1.290721191283109137e+00 0.004768611697714469 0.018464249428955443
1.320550507697186182e+00 0.005291978735958442 0.018464249428955443
1.349610652010314160e+00 0.005872786613189483 0.018464249428955443
1.378027424145215507e+00 0.00651733960488242 0.018464249428955443
1.405944805772247896e+00 0.007232633896483534 0.018464249428955443
1.433523899752372266e+00 0.008026433522257174 0.018464249428955443
1.460942089297148749e+00 0.00890735463861044 0.018464249428955443
1.488392554864387485e+00 0.009884959046625586 0.018464249428955443
1.516084058038553728e+00 0.010969857978923836 0.018464249428955443
1.544241104830805789e+00 0.012173827277396614 0.018464249428955443
1.573104416287096408e+00 0.013509935211980273 0.018464249428955443
1.602931799575717742e+00 0.014992684327860457 0.018464249428955443
1.633999298949695422e+00 0.01663816886076129 0.018464249428955443
1.666602735995246887e+00 0.018464249428955443 0.018464249428955443
1.701059537886652429e+00 0.020490746898158472 0.018464249428955443
1.737710947267712358e+00 0.022739657523579287 0.018464249428955443
1.776924452922261199e+00 0.02523539170434766 0.018464249428955443
1.819096661482343391e+00 0.02800503894183631 0.018464249428955443
1.864656331621839191e+00 0.03107866187782014 0.018464249428955443
1.914067805633764108e+00 0.03448962260405758 0.018464249428955443
1.967834670599293512e+00 0.038274944785163134 0.018464249428955443
2.026503687521997943e+00 0.04247571552536898 0.018464249428955443
2.090669005218139365e+00 0.047137531341167244 0.018464249428955443
2.160976540125183920e+00 0.05231099308056263 0.018464249428955443
2.238128615985911285e+00 0.05805225516094899 0.018464249428955443
2.322888694733521220e+00 0.06442363508721373 0.018464249428955443
2.416086242958983554e+00 0.07149428986597581 0.018464249428955443
2.518621586402423951e+00 0.07934096665797492 0.018464249428955443
2.631470734169395698e+00 0.08804883581643465 0.018464249428955443
2.755689984110214485e+00 0.09771241535346502 0.018464249428955443
2.892420259550528616e+00 0.1084365968689611 0.018464249428955443
3.042890896313617866e+00 0.12033778407775893 0.018464249428955443
3.208422788647988355e+00 0.13354515629298988 0.018464249428955443
3.390430558685030071e+00 0.14820207057988585 0.018464249428955443
3.590423510871247004e+00 0.16446761779946645 0.018464249428955443
3.810004999438586726e+00 0.18251834943190443 0.018464249428955443
4.050869854329095077e+00 0.20255019392306664 0.018464249428955443
4.314799357205439279e+00 0.22478058335487253 0.018464249428955443
4.603653354568066014e+00 0.24945081352303167 0.018464249428955443
4.919358923241591519e+00 0.27682866303920667 0.018464249428955443
5.263895016290197404e+00 0.3072112998861759 0.018464249428955443
5.639272562315996495e+00 0.34092850697468147 0.018464249428955443
6.047509390610734670e+00 0.3783462617131929 0.018464249428955443
6.490599539362347237e+00 0.419870708444391 0.018464249428955443
6.970476452445121929e+00 0.4659525668664682 0.018464249428955443
7.488969876137702819e+00 0.517092024289676 0.018464249428955443
8.047756302146785501e+00 0.5738441648302398 0.018464249428955443
8.648303268406241529e+00 0.6368249944718586 0.018464249428955443
9.291808000825906078e+00 0.7067181273927491 0.018464249428955443
9.979131428960979378e+00 0.7842822061337682 0.018464249428955443
1.071072898454150923e+01 0.8703591361485166 0.018464249428955443
1.148658020173805028e+01 0.9658832241158708 0.018464249428955443
1.230611952875228177e+01 1.0718913192051276 0.018464249428955443
1.316817139087465982e+01 1.1895340673703196 0.018464249428955443
1.407089287538964584e+01 1.3200884008314182 0.018464249428955443
1.501172773273357741e+01 1.4649713983072863 0.018464249428955443
1.598737552525514261e+01 1.625755666443795 0.018464249428955443
1.699377961183785857e+01 1.8041864093920719 0.018464249428955443
1.802613732469745855e+01 2.0022003718155843 0.018464249428955443
1.916517549574891177e+01 2.2219468609395236 0.018464249428955443
2.035321995464743239e+01 2.4658110758226037 0.018464249428955443
2.157276195688048048e+01 2.736439997074672 0.018464249428955443
2.281907103059706898e+01 3.0367711180354604 0.018464249428955443
2.408699340123684252e+01 3.370064329271928 0.018464249428955443
2.537102365099102030e+01 3.739937302478798 0.018464249428955443
2.666538437240030390e+01 4.150404757850477 0.018464249428955443
2.796411088548255108e+01 4.605922041145108 0.018464249428955443
2.926113786691320229e+01 5.1114334834401705 0.018464249428955443
3.055038484468448701e+01 5.672426068491977 0.018464249428955443
3.182583769186712885e+01 6.294988990221888 0.018464249428955443
3.308162371212871733e+01 6.985879746785249 0.018464249428955443
3.431207843531456092e+01 7.752597488629465 0.018464249428955443
3.551180287548150005e+01 8.60346441668451 0.018464249428955443
3.667571068537862544e+01 9.547716114208066 0.018464249428955443
3.779906526722075455e+01 10.59560179277617 0.018464249428955443
3.887750746770889521e+01 11.758495540521581 0.018464249428955443
3.990707486395104553e+01 13.049019780144016 0.018464249428955443
4.088421389278102680e+01 14.481182276745331 0.018464249428955443
4.180578611184206750e+01 16.070528182616385 0.018464249428955443
4.266906968782264187e+01 17.834308769319094 0.018464249428955443
4.347175699043718566e+01 19.791668678535572 0.018464249428955443
4.421194872627537364e+01 21.96385372416547 0.018464249428955443
4.488814473778613490e+01 24.37444150122222 0.018464249428955443
4.549923125981366923e+01 27.04959730463137 0.018464249428955443
4.604446427765185490e+01 30.01835813575592 0.018464249428955443
4.652344859482608541e+01 33.31294787934677 0.018464249428955443
4.693611239564025084e+01 36.96912707195032 0.018464249428955443
4.728267739237999479e+01 41.0265810582719 0.018464249428955443
4.756362501928882836e+01 45.52935074866948 0.018464249428955443
4.777965960227126629e+01 50.526310653356795 0.018464249428955443
4.793166984492249583e+01 56.07169938205458 0.018464249428955443
4.802069032822535632e+01 62.22570836730231 0.018464249428955443
4.804786496381977656e+01 69.0551352016233 0.018464249428955443
4.801441447003075069e+01 76.63410868007462 0.018464249428955443
4.792160988875889416e+01 85.04489341802686 0.018464249428955443
4.777075399743440443e+01 94.37878277775391 0.018464249428955443
4.756317211977724924e+01 104.73708979594508 0.018464249428955443
4.730021332244030674e+01 116.23224686798542 0.018464249428955443
4.698326227719245196e+01 128.9890261253308 0.018464249428955443
4.661376112867273491e+01 143.14589375234786 0.018464249428955443
4.619323954552315570e+01 158.85651294280527 0.018464249428955443
4.572334979440724823e+01 176.2914118095948 0.018464249428955443
4.520590225349302216e+01 195.63983435170647 0.018464249428955443
4.464289561677058771e+01 217.11179456945052 0.018464249428955443
4.403653546851811029e+01 240.9403560239527 0.018464249428955443
4.338923550234633808e+01 267.38416158399497 0.018464249428955443
4.270359778859261013e+01 296.73024081888724 0.018464249428955443
4.198237226007604050e+01 329.2971255097155 0.018464249428955443
4.122974877925045689e+01 365.43830709572546 0.018464249428955443
4.051872759894221332e+01 405.54607358408276 0.018464249428955443
3.977235190106563323e+01 450.05576757004974 0.018464249428955443
3.898822716419434187e+01 499.450511585514 0.018464249428955443
3.817005384657954892e+01 554.2664520663108 0.018464249428955443
3.732133460894632293e+01 615.0985788580505 0.018464249428955443
3.644605500713559820e+01 682.6071834272393 0.018464249428955443
3.554838818300185466e+01 757.525025877192 0.018464249428955443
3.463267389102760774e+01 840.6652885618333 0.018464249428955443
3.370341975288874892e+01 932.9304026284696 0.018464249428955443
3.276533013777949321e+01 1035.3218432956637 0.018464249428955443
3.182336187381594073e+01 1148.9510001873086 0.018464249428955443
3.088298370900131573e+01 1275.051240713013 0.018464249428955443
3.040996516380726433e+01 1414.991297434576 0.018464249428955443
3.006296120800444172e+01 1570.2901247293776 0.018464249428955443
2.975706758920539485e+01 1742.6333860096508 0.018464249428955443
2.949098921948171181e+01 1933.891750455232 0.018464249428955443
2.926364134161734043e+01 2146.141197858406 0.018464249428955443
2.907437341152961352e+01 2381.6855519761607 0.018464249428955443
2.892314296077787361e+01 2643.0814869741084 0.018464249428955443
2.881038100230159316e+01 2933.1662783900483 0.018464249428955443
2.873727775882034763e+01 3255.0885998350564 0.018464249428955443
2.879795082970493070e+01 3612.3426997094302 0.018464249428955443
2.902829383163972921e+01 4008.8063288984645 0.018464249428955443
2.928753172872641741e+01 4448.782831127585 0.018464249428955443
2.957273254277023611e+01 4937.047852839004 0.018464249428955443
2.988169763504278720e+01 5478.901179593945 0.018464249428955443
3.021310639706292633e+01 6080.224261649427 0.018464249428955443
3.056706741358679480e+01 6747.5440531107 0.018464249428955443
3.094386833481864230e+01 7488.10385759003 0.018464249428955443
3.134464177182519862e+01 8309.941949353404 0.018464249428955443
3.177125494952025164e+01 9221.97882333434 0.018464249428955443
3.222601327336973753e+01 10234.114021054527 0.018464249428955443
3.271072695558309107e+01 11357.333583431051 0.018464249428955443
3.322650210564755469e+01 12603.829296797274 0.018464249428955443
3.377381511198584718e+01 13987.131026472387 0.018464249428955443
3.435217283210887729e+01 15522.25357427048 0.018464249428955443
3.495968435258571816e+01 17225.859653987874 0.018464249428955443
3.559320510384055325e+01 19116.440753857038 0.018464249428955443
3.624876498249214052e+01 21214.51784910632 0.018464249428955443
3.692158445109249243e+01 23542.864143224204 0.018464249428955443
3.760636084836002624e+01 26126.752255633317 0.018464249428955443
3.830306137907413699e+01 28994.22853882881 0.018464249428955443
3.906809507956723593e+01 32176.417502507353 0.018464249428955443
3.981662672103924194e+01 35707.859649004626 0.018464249428955443
4.054338718557314536e+01 39626.88638701478 0.018464249428955443
4.124407913362243505e+01 43976.036093027215 0.018464249428955443
4.191434661009089524e+01 48802.515836544335 0.018464249428955443
4.255069551203760625e+01 54158.71378079476 0.018464249428955443
4.315020332864639130e+01 60102.76782070388 0.018464249428955443
4.371042594115820634e+01 66699.19663030129 0.018464249428955443
4.422933246401839114e+01 74019.59996915652 0.018464249428955443
4.470523570092437637e+01 82143.43584919439 0.018464249428955443
4.513672081453128015e+01 91158.88299750836 0.018464249428955443
4.552257516133086312e+01 101163.7979766207 0.018464249428955443
4.586172119024667637e+01 112266.77735108159 0.018464249428955443
4.615315467177160258e+01 124588.33642950082 0.018464249428955443
4.639588928745861551e+01 138262.2173764659 0.018464249428955443
4.658890923508392490e+01 153436.84089300132 0.018464249428955443
4.673113053116004068e+01 170276.91722258978 0.018464249428955443
4.682137242079053152e+01 188965.23396912115 0.018464249428955443
4.686907800212539854e+01 209704.64013232305 0.018464249428955443
4.689359280719137502e+01 232720.2478960412 0.018464249428955443
4.686666099419313980e+01 258261.87606826748 0.018464249428955443
4.678621174658076143e+01 286606.7616948256 0.018464249428955443
4.665160253944672775e+01 318062.5692794119 0.018464249428955443
4.648094628044362508e+01 352970.73027306574 0.018464249428955443
4.625401554549905114e+01 391710.1490809261 0.018464249428955443
4.596821106361092291e+01 434701.3158125035 0.018464249428955443
4.562099400482127010e+01 482410.8704165374 0.018464249428955443
4.520998880122393615e+01 535356.6677410719 0.018464249428955443
4.473307678734141746e+01 594113.3984965039 0.018464249428955443
4.418848690880556518e+01 659318.8271333541 0.018464249428955443
4.357487671472850366e+01 731680.7143427207 0.018464249428955443
4.289141090617076202e+01 811984.4993184009 0.018464249428955443
4.213782907631341601e+01 901101.8251665037 0.018464249428955443
4.131451213452164950e+01 1000000.0 0.018464249428955443
6.497844821917914127e-01 0.001 0.020490746898158472
6.862844737025262098e-01 0.0011097524964120721 0.020490746898158472
7.229041143209988807e-01 0.0012315506032928262 0.020490746898158472
7.594694387916042233e-01 0.001366716356462006 0.020490746898158472
7.958129934530021599e-01 0.0015167168884709225 0.020490746898158472
8.317776162632231074e-01 0.0016831803533309566 0.020490746898158472
8.672202319284117999e-01 0.0018679135990207828 0.020490746898158472
9.020150883379046691e-01 0.002072921779595372 0.020490746898158472
9.360562629049690164e-01 0.002300430119772917 0.020490746898158472
9.692596994163138469e-01 0.0025529080682395165 0.020490746898158472
1.001564515527159749e+00 0.002833096101839324 0.020490746898158472
1.032933522532594850e+00 0.0031440354715915 0.020490746898158472
1.063353489992714396e+00 0.0034891012134067737 0.020490746898158472
1.092834616228948619e+00 0.003872038781812557 0.020490746898158472
1.121409801248271165e+00 0.004297004704320844 0.020490746898158472
1.149133527215687511e+00 0.004768611697714469 0.020490746898158472
1.176080684299144474e+00 0.005291978735958442 0.020490746898158472
1.202345239268335364e+00 0.005872786613189483 0.020490746898158472
1.228038994127691463e+00 0.00651733960488242 0.020490746898158472
1.253290481701228032e+00 0.007232633896483534 0.020490746898158472
1.278243941953519647e+00 0.008026433522257174 0.020490746898158472
1.303058644188505033e+00 0.00890735463861044 0.020490746898158472
1.327908401763100654e+00 0.009884959046625586 0.020490746898158472
1.352981406843639656e+00 0.010969857978923836 0.020490746898158472
1.378480351828784700e+00 0.012173827277396614 0.020490746898158472
1.404622897387802549e+00 0.013509935211980273 0.020490746898158472
1.431642431413088667e+00 0.014992684327860457 0.020490746898158472
1.459789136226204986e+00 0.01663816886076129 0.020490746898158472
1.489331417321742013e+00 0.018464249428955443 0.020490746898158472
1.520557572618161712e+00 0.020490746898158472 0.020490746898158472
1.553777825878550178e+00 0.022739657523579287 0.020490746898158472
1.589326614010588168e+00 0.02523539170434766 0.020490746898158472
1.627565196906215705e+00 0.02800503894183631 0.020490746898158472
1.668884550123854282e+00 0.03107866187782014 0.020490746898158472
1.713708514243543757e+00 0.03448962260405758 0.020490746898158472
1.762497266095101933e+00 0.038274944785163134 0.020490746898158472
1.815751027131609296e+00 0.04247571552536898 0.020490746898158472
1.874014029473388909e+00 0.047137531341167244 0.020490746898158472
1.937878731439623303e+00 0.05231099308056263 0.020490746898158472
2.007990235959240088e+00 0.05805225516094899 0.020490746898158472
2.085050900095049453e+00 0.06442363508721373 0.020490746898158472
2.169825085874912851e+00 0.07149428986597581 0.020490746898158472
2.263143992230252977e+00 0.07934096665797492 0.020490746898158472
2.365910496274973962e+00 0.08804883581643465 0.020490746898158472
2.479103939911069254e+00 0.09771241535346502 0.020490746898158472
2.603784719904529865e+00 0.1084365968689611 0.020490746898158472
2.741098534525092223e+00 0.12033778407775893 0.020490746898158472
2.892280173878116312e+00 0.13354515629298988 0.020490746898158472
3.058656564368342323e+00 0.14820207057988585 0.020490746898158472
3.241648889323355487e+00 0.16446761779946645 0.020490746898158472
3.442773473232105363e+00 0.18251834943190443 0.020490746898158472
3.663641047395746142e+00 0.20255019392306664 0.020490746898158472
3.905954069335710432e+00 0.22478058335487253 0.020490746898158472
4.171501590621048194e+00 0.24945081352303167 0.020490746898158472
4.462151236572122315e+00 0.27682866303920667 0.020490746898158472
4.779837659034873454e+00 0.3072112998861759 0.020490746898158472
5.126547044601581504e+00 0.34092850697468147 0.020490746898158472
5.504296938888194823e+00 0.3783462617131929 0.020490746898158472
5.915110946946181336e+00 0.419870708444391 0.020490746898158472
6.360987716802947389e+00 0.4659525668664682 0.020490746898158472
6.843863852597013242e+00 0.517092024289676 0.020490746898158472
7.365570430240397037e+00 0.5738441648302398 0.020490746898158472
7.927783108072289586e+00 0.6368249944718586 0.020490746898158472
8.531966052856134297e+00 0.7067181273927491 0.020490746898158472
9.179310237914833692e+00 0.7842822061337682 0.020490746898158472
9.870667127543992336e+00 0.8703591361485166 0.020490746898158472
1.060647923556354222e+01 0.9658832241158708 0.020490746898158472
1.138670950642350554e+01 1.0718913192051276 0.020490746898158472
1.221077205275600974e+01 1.1895340673703196 0.020490746898158472
1.307746723834178049e+01 1.3200884008314182 0.020490746898158472
1.398492453829719473e+01 1.4649713983072863 0.020490746898158472
1.493055685576888436e+01 1.625755666443795 0.020490746898158472
1.591103013696104362e+01 1.8041864093920719 0.020490746898158472
1.692225200595275325e+01 2.0022003718155843 0.020490746898158472
1.795938269286130051e+01 2.2219468609395236 0.020490746898158472
1.909733472741863025e+01 2.4658110758226037 0.020490746898158472
2.028940132282119535e+01 2.736439997074672 0.020490746898158472
2.151284539146745800e+01 3.0367711180354604 0.020490746898158472
2.276290786285835921e+01 3.370064329271928 0.020490746898158472
2.403440835085653404e+01 3.739937302478798 0.020490746898158472
2.532181725597082789e+01 4.150404757850477 0.020490746898158472
2.661933577946516039e+01 4.605922041145108 0.020490746898158472
2.792098085645763916e+01 5.1114334834401705 0.020490746898158472
2.922067188078118249e+01 5.672426068491977 0.020490746898158472
3.051231615530419106e+01 6.294988990221888 0.020490746898158472
3.178989023060480434e+01 6.985879746785249 0.020490746898158472
3.304751473780823545e+01 7.752597488629465 0.020490746898158472
3.427952084539308686e+01 8.60346441668451 0.020490746898158472
3.548050712039987076e+01 9.547716114208066 0.020490746898158472
3.664538625821815288e+01 10.59560179277617 0.020490746898158472
3.776942175597639562e+01 11.758495540521581 0.020490746898158472
3.884825517453116817e+01 13.049019780144016 0.020490746898158472
3.987792502705249831e+01 14.481182276745331 0.020490746898158472
4.085487854891690773e+01 16.070528182616385 0.020490746898158472
4.177597764730657559e+01 17.834308769319094 0.020490746898158472
4.263850015824413475e+01 19.791668678535572 0.020490746898158472
4.344013726333918157e+01 21.96385372416547 0.020490746898158472
4.417898753341845719e+01 24.37444150122222 0.020490746898158472
4.485354772996128503e+01 27.04959730463137 0.020490746898158472
4.546270016069983200e+01 30.01835813575592 0.020490746898158472
4.600569625638800630e+01 33.31294787934677 0.020490746898158472
4.648213600541199497e+01 36.96912707195032 0.020490746898158472
4.689194306555546632e+01 41.0265810582719 0.020490746898158472
4.723533568006574512e+01 45.52935074866948 0.020490746898158472
4.751279391681910624e+01 50.526310653356795 0.020490746898158472
4.772502423364286983e+01 56.07169938205458 0.020490746898158472
4.787292276554062198e+01 62.22570836730231 0.020490746898158472
4.795753911771942057e+01 69.0551352016233 0.020490746898158472
4.798004266885237712e+01 76.63410868007462 0.020490746898158472
4.794169348410658671e+01 85.04489341802686 0.020490746898158472
4.784381985893911349e+01 94.37878277775391 0.020490746898158472
4.768780423792011902e+01 104.73708979594508 0.020490746898158472
4.747507877456423131e+01 116.23224686798542 0.020490746898158472
4.720713107281115839e+01 128.9890261253308 0.020490746898158472
4.688551969002263320e+01 143.14589375234786 0.020490746898158472
4.651189773969072405e+01 158.85651294280527 0.020490746898158472
4.608804151036903818e+01 176.2914118095948 0.020490746898158472
4.561587953002558748e+01 195.63983435170647 0.020490746898158472
4.509751627606664215e+01 217.11179456945052 0.020490746898158472
4.453524417800622359e+01 240.9403560239527 0.020490746898158472
4.393153823679513437e+01 267.38416158399497 0.020490746898158472
4.328902989842826798e+01 296.73024081888724 0.020490746898158472
4.261052674260718476e+01 329.2971255097155 0.020490746898158472
4.190023366762501666e+01 365.43830709572546 0.020490746898158472
4.123723831612595347e+01 405.54607358408276 0.020490746898158472
4.053793378454772522e+01 450.05576757004974 0.020490746898158472
3.979876272752930788e+01 499.450511585514 0.020490746898158472
3.902306074873955311e+01 554.2664520663108 0.020490746898158472
3.821459497378064185e+01 615.0985788580505 0.020490746898158472
3.737711738958063989e+01 682.6071834272393 0.020490746898158472
3.651461810359575821e+01 757.525025877192 0.020490746898158472
3.563137631196036637e+01 840.6652885618333 0.020490746898158472
3.473187658443646342e+01 932.9304026284696 0.020490746898158472
3.382083601178284482e+01 1035.3218432956637 0.020490746898158472
3.290332788657286045e+01 1148.9510001873086 0.020490746898158472
3.198479494992340832e+01 1275.051240713013 0.020490746898158472
3.144473373357560320e+01 1414.991297434576 0.020490746898158472
3.109472857027823167e+01 1570.2901247293776 0.020490746898158472
3.078422307984537198e+01 1742.6333860096508 0.020490746898158472
3.051227804249327846e+01 1933.891750455232 0.020490746898158472
3.027817839564974634e+01 2146.141197858406 0.020490746898158472
3.008164502912196170e+01 2381.6855519761607 0.020490746898158472
2.992284695509342640e+01 2643.0814869741084 0.020490746898158472
2.980263505003535585e+01 2933.1662783900483 0.020490746898158472
2.972249346471404507e+01 3255.0885998350564 0.020490746898158472
2.968448835668309371e+01 3612.3426997094302 0.020490746898158472
2.982152385309553466e+01 4008.8063288984645 0.020490746898158472
3.006986433006941084e+01 4448.782831127585 0.020490746898158472
3.034612038612049645e+01 4937.047852839004 0.020490746898158472
3.064823572792455764e+01 5478.901179593945 0.020490746898158472
3.097504905784326823e+01 6080.224261649427 0.020490746898158472
3.132652158090126804e+01 6747.5440531107 0.020490746898158472
3.170273777589052244e+01 7488.10385759003 0.020490746898158472
3.210464593442200254e+01 8309.941949353404 0.020490746898158472
3.253379717391870685e+01 9221.97882333434 0.020490746898158472
3.299205808594460620e+01 10234.114021054527 0.020490746898158472
3.348091559594850253e+01 11357.333583431051 0.020490746898158472
3.400085952968596814e+01 12603.829296797274 0.020490746898158472
3.455193388530145882e+01 13987.131026472387 0.020490746898158472
3.513277217648761308e+01 15522.25357427048 0.020490746898158472
3.574115528837832301e+01 17225.859653987874 0.020490746898158472
3.637333581666359095e+01 19116.440753857038 0.020490746898158472
3.702485653986265390e+01 21214.51784910632 0.020490746898158472
3.769061275958203083e+01 23542.864143224204 0.020490746898158472
3.837439633534116012e+01 26126.752255633317 0.020490746898158472
3.912283484487357299e+01 28994.22853882881 0.020490746898158472
3.985777786179897220e+01 32176.417502507353 0.020490746898158472
4.057351705011834753e+01 35707.859649004626 0.020490746898158472
4.126495613486704883e+01 39626.88638701478 0.020490746898158472
4.192805638937647927e+01 43976.036093027215 0.020490746898158472
4.255867461977882726e+01 48802.515836544335 0.020490746898158472
4.315362778409900102e+01 54158.71378079476 0.020490746898158472
4.371024994363294525e+01 60102.76782070388 0.020490746898158472
4.422632420943827469e+01 66699.19663030129 0.020490746898158472
4.470000931409751388e+01 74019.59996915652 0.020490746898158472
4.512976429224683272e+01 82143.43584919439 0.020490746898158472
4.551427417911957463e+01 91158.88299750836 0.020490746898158472
4.585237927156618554e+01 101163.7979766207 0.020490746898158472
4.614300960423664577e+01 112266.77735108159 0.020490746898158472
4.638512684913855111e+01 124588.33642950082 0.020490746898158472
4.657767406566018309e+01 138262.2173764659 0.020490746898158472
4.671953519644056030e+01 153436.84089300132 0.020490746898158472
4.680950431542408552e+01 170276.91722258978 0.020490746898158472
4.684626575569225082e+01 188965.23396912115 0.020490746898158472
4.683790243961389876e+01 209704.64013232305 0.020490746898158472
4.680965119484617531e+01 232720.2478960412 0.020490746898158472
4.672862675562637946e+01 258261.87606826748 0.020490746898158472
4.659259734859350743e+01 286606.7616948256 0.020490746898158472
4.639924645471689502e+01 318062.5692794119 0.020490746898158472
4.616943167734565634e+01 352970.73027306574 0.020490746898158472
4.588328420217320769e+01 391710.1490809261 0.020490746898158472
4.553670333785802882e+01 434701.3158125035 0.020490746898158472
4.512719391287756565e+01 482410.8704165374 0.020490746898158472
4.465249798166649242e+01 535356.6677410719 0.020490746898158472
4.411069859558741513e+01 594113.3984965039 0.020490746898158472
4.350031234981312878e+01 659318.8271333541 0.020490746898158472
4.282037414871192027e+01 731680.7143427207 0.020490746898158472
4.207051275310949734e+01 811984.4993184009 0.020490746898158472
4.125101354753760319e+01 901101.8251665037 0.020490746898158472
4.036287451690057537e+01 1000000.0 0.020490746898158472
5.735549746566062090e-01 0.001 0.022739657523579287
6.060852658236284274e-01 0.0011097524964120721 0.022739657523579287
6.387548998418834945e-01 0.0012315506032928262 0.022739657523579287
6.714087460828565002e-01 0.001366716356462006 0.022739657523579287
7.038967141934470151e-01 0.0015167168884709225 0.022739657523579287
7.360773570938541344e-01 0.0016831803533309566 0.022739657523579287
7.678213066792872743e-01 0.0018679135990207828 0.022739657523579287
7.990141740244440793e-01 0.002072921779595372 0.022739657523579287
8.295589495177201345e-01 0.002300430119772917 0.022739657523579287
8.593779474056885137e-01 0.0025529080682395165 0.022739657523579287
8.884140360856140894e-01 0.002833096101839324 0.022739657523579287
9.166312646688700161e-01 0.0031440354715915 0.022739657523579287
9.440151702092824948e-01 0.0034891012134067737 0.022739657523579287
9.705723935056019824e-01 0.003872038781812557 0.022739657523579287
9.963301170149595487e-01 0.004297004704320844 0.022739657523579287
1.021335122776975357e+00 0.004768611697714469 0.022739657523579287
1.045652749790734193e+00 0.005291978735958442 0.022739657523579287
1.069365792539891613e+00 0.005872786613189483 0.022739657523579287
1.092573357852868243e+00 0.00651733960488242 0.022739657523579287
1.115389905664371906e+00 0.007232633896483534 0.022739657523579287
1.137944354526247537e+00 0.008026433522257174 0.022739657523579287
1.160379427341487135e+00 0.00890735463861044 0.022739657523579287
1.182851263879313386e+00 0.009884959046625586 0.022739657523579287
1.205529236072814481e+00 0.010969857978923836 0.022739657523579287
1.228596087518029289e+00 0.012173827277396614 0.022739657523579287
1.252248332051465241e+00 0.013509935211980273 0.022739657523579287
1.276696960033671724e+00 0.014992684327860457 0.022739657523579287
1.302168419714792247e+00 0.01663816886076129 0.022739657523579287
1.328905900522446171e+00 0.018464249428955443 0.022739657523579287
1.357170897733062764e+00 0.020490746898158472 0.022739657523579287
1.387245064182146548e+00 0.022739657523579287 0.022739657523579287
1.419432337435227565e+00 0.02523539170434766 0.022739657523579287
1.454061339113395190e+00 0.02800503894183631 0.022739657523579287
1.491488074736604164e+00 0.03107866187782014 0.022739657523579287
1.532098872370534437e+00 0.03448962260405758 0.022739657523579287
1.576313613689428017e+00 0.038274944785163134 0.022739657523579287
1.624589224821319844e+00 0.04247571552536898 0.022739657523579287
1.677423420673717303e+00 0.047137531341167244 0.022739657523579287
1.735358691229042627e+00 0.05231099308056263 0.022739657523579287
1.798986525143219550e+00 0.05805225516094899 0.022739657523579287
1.868951830806477865e+00 0.06442363508721373 0.022739657523579287
1.945957537964102757e+00 0.07149428986597581 0.022739657523579287
2.030769340944241108e+00 0.07934096665797492 0.022739657523579287
2.124220496057299012e+00 0.08804883581643465 0.022739657523579287
2.227216651808961334e+00 0.09771241535346502 0.022739657523579287
2.340740593465368669e+00 0.1084365968689611 0.022739657523579287
2.465856790031411894e+00 0.12033778407775893 0.022739657523579287
2.603715615656633453e+00 0.13354515629298988 0.022739657523579287
2.755557067097411217e+00 0.14820207057988585 0.022739657523579287
2.922713774484045679e+00 0.16446761779946645 0.022739657523579287
3.106613067202067313e+00 0.18251834943190443 0.022739657523579287
3.308777765207123522e+00 0.20255019392306664 0.022739657523579287
3.530825392830084120e+00 0.22478058335487253 0.022739657523579287
3.774465401173691337e+00 0.24945081352303167 0.022739657523579287
4.041493933418416340e+00 0.27682866303920667 0.022739657523579287
4.333785667205067860e+00 0.3072112998861759 0.022739657523579287
4.653282143881344091e+00 0.34092850697468147 0.022739657523579287
5.001976073306326320e+00 0.3783462617131929 0.022739657523579287
5.381890982053613826e+00 0.419870708444391 0.022739657523579287
5.795055661720167173e+00 0.4659525668664682 0.022739657523579287
6.243472901143812592e+00 0.517092024289676 0.022739657523579287
6.729082100882977535e+00 0.5738441648302398 0.022739657523579287
7.253715474474607738e+00 0.6368249944718586 0.022739657523579287
7.819047850875253225e+00 0.7067181273927491 0.022739657523579287
8.426540254693493992e+00 0.7842822061337682 0.022739657523579287
9.077377890643830938e+00 0.8703591361485166 0.022739657523579287
9.772403551358655349e+00 0.9658832241158708 0.022739657523579287
1.051204792288740286e+01 1.0718913192051276 0.022739657523579287
1.129625880540556615e+01 1.1895340673703196 0.022739657523579287
1.212443176328682171e+01 1.3200884008314182 0.022739657523579287
1.299534525183227451e+01 1.4649713983072863 0.022739657523579287
1.390710361199734812e+01 1.625755666443795 0.022739657523579287
1.485709170479643859e+01 1.8041864093920719 0.022739657523579287
1.584194494401241116e+01 2.0022003718155843 0.022739657523579287
1.685753851944317816e+01 2.2219468609395236 0.022739657523579287
1.789899902001056731e+01 2.4658110758226037 0.022739657523579287
1.903568995081398896e+01 2.736439997074672 0.022739657523579287
2.023135821082856367e+01 3.0367711180354604 0.022739657523579287
2.145828772597686651e+01 3.370064329271928 0.022739657523579287
2.271169270658988637e+01 3.739937302478798 0.022739657523579287
2.398636772652623250e+01 4.150404757850477 0.022739657523579287
2.527676024122178333e+01 4.605922041145108 0.022739657523579287
2.657705090824732963e+01 5.1114334834401705 0.022739657523579287
2.788123869315245784e+01 5.672426068491977 0.022739657523579287
2.918322766493679055e+01 6.294988990221888 0.022739657523579287
3.047691239438303512e+01 6.985879746785249 0.022739657523579287
3.175625913679154522e+01 7.752597488629465 0.022739657523579287
3.301538042387735317e+01 8.60346441668451 0.022739657523579287
3.424860119924729673e+01 9.547716114208066 0.022739657523579287
3.545051532241720338e+01 10.59560179277617 0.022739657523579287
3.661603191101475119e+01 11.758495540521581 0.022739657523579287
3.774041161639717501e+01 13.049019780144016 0.022739657523579287
3.881929350648696442e+01 14.481182276745331 0.022739657523579287
3.984871360684783070e+01 16.070528182616385 0.022739657523579287
4.082511637135996097e+01 17.834308769319094 0.022739657523579287
4.174536038782911618e+01 19.791668678535572 0.022739657523579287
4.260671946942733257e+01 21.96385372416547 0.022739657523579287
4.340687997579914992e+01 24.37444150122222 0.022739657523579287
4.414393487436651498e+01 27.04959730463137 0.022739657523579287
4.481637465034532397e+01 30.01835813575592 0.022739657523579287
4.542307491371626327e+01 33.31294787934677 0.022739657523579287
4.596328038443658670e+01 36.96912707195032 0.022739657523579287
4.643658492774567748e+01 41.0265810582719 0.022739657523579287
4.684290750856529684e+01 45.52935074866948 0.022739657523579287
4.718246424928586435e+01 50.526310653356795 0.022739657523579287
4.745573718053023526e+01 56.07169938205458 0.022739657523579287
4.766344075211153353e+01 62.22570836730231 0.022739657523579287
4.780648759301780615e+01 69.0551352016233 0.022739657523579287
4.788595535313424278e+01 76.63410868007462 0.022739657523579287
4.790305667869269257e+01 85.04489341802686 0.022739657523579287
4.785911439596928574e+01 94.37878277775391 0.022739657523579287
4.775554380336846094e+01 104.73708979594508 0.022739657523579287
4.759384353834969517e+01 116.23224686798542 0.022739657523579287
4.737559580065140352e+01 128.9890261253308 0.022739657523579287
4.710247569928549893e+01 143.14589375234786 0.022739657523579287
4.677626823409580936e+01 158.85651294280527 0.022739657523579287
4.639888990388440959e+01 176.2914118095948 0.022739657523579287
4.597241040259016387e+01 195.63983435170647 0.022739657523579287
4.549906858841616497e+01 217.11179456945052 0.022739657523579287
4.498127639546103751e+01 240.9403560239527 0.022739657523579287
4.442160514026370777e+01 267.38416158399497 0.022739657523579287
4.382275118257664559e+01 296.73024081888724 0.022739657523579287
4.318778232260629579e+01 329.2971255097155 0.022739657523579287
4.252048644255211940e+01 365.43830709572546 0.022739657523579287
4.190682895443816136e+01 405.54607358408276 0.022739657523579287
4.125623557519021034e+01 450.05576757004974 0.022739657523579287
4.056385300675987793e+01 499.450511585514 0.022739657523579287
3.983284723574057296e+01 554.2664520663108 0.022739657523579287
3.906667201506989784e+01 615.0985788580505 0.022739657523579287
3.826904960423704694e+01 682.6071834272393 0.022739657523579287
3.744409933323229467e+01 757.525025877192 0.022739657523579287
3.659586114896126219e+01 840.6652885618333 0.022739657523579287
3.572875968524982682e+01 932.9304026284696 0.022739657523579287
3.484751174440032173e+01 1035.3218432956637 0.022739657523579287
3.395731113818025904e+01 1148.9510001873086 0.022739657523579287
3.306350248945049231e+01 1275.051240713013 0.022739657523579287
3.247147902012483200e+01 1414.991297434576 0.022739657523579287
3.211983177257973665e+01 1570.2901247293776 0.022739657523579287
3.180580065893381558e+01 1742.6333860096508 0.022739657523579287
3.152889484821350408e+01 1933.891750455232 0.022739657523579287
3.128878090819055657e+01 2146.141197858406 0.022739657523579287
3.108548310343635990e+01 2381.6855519761607 0.022739657523579287
3.091961118700092115e+01 2643.0814869741084 0.022739657523579287
3.079236613048073323e+01 2933.1662783900483 0.022739657523579287
3.070553560868174969e+01 3255.0885998350564 0.022739657523579287
3.066142961753936902e+01 3612.3426997094302 0.022739657523579287
3.066276183856346549e+01 4008.8063288984645 0.022739657523579287
3.087244003223820599e+01 4448.782831127585 0.022739657523579287
3.113867304313166429e+01 4937.047852839004 0.022739657523579287
3.143294864880618888e+01 5478.901179593945 0.022739657523579287
3.175392336891959388e+01 6080.224261649427 0.022739657523579287
3.210171998791844317e+01 6747.5440531107 0.022739657523579287
3.247613121007447035e+01 7488.10385759003 0.022739657523579287
3.287787382919908197e+01 8309.941949353404 0.022739657523579287
3.330814169847663209e+01 9221.97882333434 0.022739657523579287
3.376831629605110408e+01 10234.114021054527 0.022739657523579287
3.425951858268526706e+01 11357.333583431051 0.022739657523579287
3.478161080445998721e+01 12603.829296797274 0.022739657523579287
3.533408565080667074e+01 13987.131026472387 0.022739657523579287
3.591484443918596270e+01 15522.25357427048 0.022739657523579287
3.652111787090412776e+01 17225.859653987874 0.022739657523579287
3.714879488214828740e+01 19116.440753857038 0.022739657523579287
3.779297424156636254e+01 21214.51784910632 0.022739657523579287
3.846249241839785782e+01 23542.864143224204 0.022739657523579287
3.919174704379089036e+01 26126.752255633317 0.022739657523579287
3.991064087133712945e+01 28994.22853882881 0.022739657523579287
4.061318951367296393e+01 32176.417502507353 0.022739657523579287
4.129399266793963363e+01 35707.859649004626 0.022739657523579287
4.194816552021847400e+01 39626.88638701478 0.022739657523579287
4.257184447748627321e+01 43976.036093027215 0.022739657523579287
4.316135072712403087e+01 48802.515836544335 0.022739657523579287
4.371366628519577802e+01 54158.71378079476 0.022739657523579287
4.422635502197584856e+01 60102.76782070388 0.022739657523579287
4.469739278309887709e+01 66699.19663030129 0.022739657523579287
4.512508789924965669e+01 74019.59996915652 0.022739657523579287
4.550800264454428401e+01 82143.43584919439 0.022739657523579287
4.584487817829329259e+01 91158.88299750836 0.022739657523579287
4.613456525596285474e+01 101163.7979766207 0.022739657523579287
4.637596239497594297e+01 112266.77735108159 0.022739657523579287
4.656796297769582083e+01 124588.33642950082 0.022739657523579287
4.670941175471903506e+01 138262.2173764659 0.022739657523579287
4.679907224708448865e+01 153436.84089300132 0.022739657523579287
4.683560504603960339e+01 170276.91722258978 0.022739657523579287
4.681755779839637199e+01 188965.23396912115 0.022739657523579287
4.675095175802020009e+01 209704.64013232305 0.022739657523579287
4.666848707910232008e+01 232720.2478960412 0.022739657523579287
4.653182060709522716e+01 258261.87606826748 0.022739657523579287
4.633858939090315943e+01 286606.7616948256 0.022739657523579287
4.608638656639554654e+01 318062.5692794119 0.022739657523579287
4.579327755889808316e+01 352970.73027306574 0.022739657523579287
4.544624059697151353e+01 391710.1490809261 0.022739657523579287
4.503733591001223147e+01 434701.3158125035 0.022739657523579287
4.456418139421450775e+01 482410.8704165374 0.022739657523579287
4.402471219068393538e+01 535356.6677410719 0.022739657523579287
4.341728897253681652e+01 594113.3984965039 0.022739657523579287
4.274079532897182077e+01 659318.8271333541 0.022739657523579287
4.199471972411172516e+01 731680.7143427207 0.022739657523579287
4.117922493711129306e+01 811984.4993184009 0.022739657523579287
4.029520501865405180e+01 901101.8251665037 0.022739657523579287
3.934432710860123450e+01 1000000.0 0.022739657523579287
5.051499139403424765e-01 0.001 0.02523539170434766
5.340914438834059030e-01 0.0011097524964120721 0.02523539170434766
[truncated: 2,112,472 more chars]
