# Supplementary material for: Magnetosensitivity of tightly bound radical pairs in cryptochrome is enabled by the quantum Zeno effect
Source: Nat Commun. 2024 Dec 30;15:10823. doi: 10.1038/s41467-024-55124-x (PMC11686217; doi:10.1038/s41467-024-55124-x)
Supplement: Supplementary file 6 — Source Data [file 41467_2024_55124_MOESM6_ESM.zip › Source_Data/figure_4_5.txt]

# \% sensitivity  kS/microsecond kT/microsecond
2.220692906916334763e+01 0.001 0.001
2.358294543009872513e+01 0.0011097524964120721 0.001
2.497121469650254255e+01 0.0012315506032928262 0.001
2.636466368291363693e+01 0.001366716356462006 0.001
2.775613873313468716e+01 0.0015167168884709225 0.001
2.913854376549779701e+01 0.0016831803533309566 0.001
3.050497625527761869e+01 0.0018679135990207828 0.001
3.184885564854858586e+01 0.002072921779595372 0.001
3.316404039611789045e+01 0.002300430119772917 0.001
3.444492821588194431e+01 0.0025529080682395165 0.001
3.568653757979101471e+01 0.002833096101839324 0.001
3.688456743365745893e+01 0.0031440354715915 0.001
3.803543502905356632e+01 0.0034891012134067737 0.001
3.913629155062482567e+01 0.003872038781812557 0.001
4.018501728055778699e+01 0.004297004704320844 0.001
4.118019825524433486e+01 0.004768611697714469 0.001
4.212108716255008289e+01 0.005291978735958442 0.001
4.300755192649372560e+01 0.005872786613189483 0.001
4.384001503116888898e+01 0.00651733960488242 0.001
4.461938694308963704e+01 0.007232633896483534 0.001
4.534699693105046947e+01 0.008026433522257174 0.001
4.602452356584760906e+01 0.00890735463861044 0.001
4.665392741093082662e+01 0.009884959046625586 0.001
4.723738764067277174e+01 0.010969857978923836 0.001
4.777724364171650251e+01 0.012173827277396614 0.001
4.827594281565658463e+01 0.013509935211980273 0.001
4.873599462108010272e+01 0.014992684327860457 0.001
4.915993133537828186e+01 0.01663816886076129 0.001
4.955027517643760149e+01 0.018464249428955443 0.001
4.990951144203764045e+01 0.020490746898158472 0.001
5.024006740335271104e+01 0.022739657523579287 0.001
5.054429619394926476e+01 0.02523539170434766 0.001
5.082446508498954785e+01 0.02800503894183631 0.001
5.108274783157501986e+01 0.03107866187782014 0.001
5.132122009014454278e+01 0.03448962260405758 0.001
5.154185758629306235e+01 0.038274944785163134 0.001
5.174653654940318148e+01 0.04247571552536898 0.001
5.193703579628571276e+01 0.047137531341167244 0.001
5.211503999777256979e+01 0.05231099308056263 0.001
5.228214409181197198e+01 0.05805225516094899 0.001
5.243985791410623420e+01 0.06442363508721373 0.001
5.258961128387788619e+01 0.07149428986597581 0.001
5.273275905851071599e+01 0.07934096665797492 0.001
5.287058573296667419e+01 0.08804883581643465 0.001
5.300430970100595118e+01 0.09771241535346502 0.001
5.313508665078320092e+01 0.1084365968689611 0.001
5.326401203861600209e+01 0.12033778407775893 0.001
5.339212241550664118e+01 0.13354515629298988 0.001
5.352039538383455408e+01 0.14820207057988585 0.001
5.364974812342813237e+01 0.16446761779946645 0.001
5.378103405191269104e+01 0.18251834943190443 0.001
5.391503779286870213e+01 0.20255019392306664 0.001
5.405246819212604237e+01 0.22478058335487253 0.001
5.419394930318620851e+01 0.24945081352303167 0.001
5.434000936901144740e+01 0.27682866303920667 0.001
5.449106788393383027e+01 0.3072112998861759 0.001
5.464742105082969914e+01 0.34092850697468147 0.001
5.480922560624438944e+01 0.3783462617131929 0.001
5.497648168291609494e+01 0.419870708444391 0.001
5.514901537145401278e+01 0.4659525668664682 0.001
5.532646120302693760e+01 0.517092024289676 0.001
5.550824598302128976e+01 0.5738441648302398 0.001
5.569357436097863001e+01 0.6368249944718586 0.001
5.588141746619881189e+01 0.7067181273927491 0.001
5.607050542223237954e+01 0.7842822061337682 0.001
5.625932469763766619e+01 0.8703591361485166 0.001
5.644612112656103164e+01 0.9658832241158708 0.001
5.662890915461119334e+01 1.0718913192051276 0.001
5.680548765214543749e+01 1.1895340673703196 0.001
5.697346209432591024e+01 1.3200884008314182 0.001
5.713027299318855512e+01 1.4649713983072863 0.001
5.727322943600457705e+01 1.625755666443795 0.001
5.739954680155862832e+01 1.8041864093920719 0.001
5.750638699703752366e+01 2.0022003718155843 0.001
5.759089964505887593e+01 2.2219468609395236 0.001
5.765026221182964150e+01 2.4658110758226037 0.001
5.768171748614883398e+01 2.736439997074672 0.001
5.768260653771739754e+01 3.0367711180354604 0.001
5.765039602051974299e+01 3.370064329271928 0.001
5.758269860652833216e+01 3.739937302478798 0.001
5.747728628895048786e+01 4.150404757850477 0.001
5.733209640169980048e+01 4.605922041145108 0.001
5.714523098641847554e+01 5.1114334834401705 0.001
5.691495051970301233e+01 5.672426068491977 0.001
5.663966333483217852e+01 6.294988990221888 0.001
5.631791250954790939e+01 6.985879746785249 0.001
5.594836208206932326e+01 7.752597488629465 0.001
5.552978445725400292e+01 8.60346441668451 0.001
5.506105089550295162e+01 9.547716114208066 0.001
5.454112672218342794e+01 10.59560179277617 0.001
5.396907254408156973e+01 11.758495540521581 0.001
5.334405253075292563e+01 13.049019780144016 0.001
5.266535024262919507e+01 14.481182276745331 0.001
5.193239209604163165e+01 16.070528182616385 0.001
5.114477799252435375e+01 17.834308769319094 0.001
5.030231821836488137e+01 19.791668678535572 0.001
4.940507502158393294e+01 21.96385372416547 0.001
4.845340710488059699e+01 24.37444150122222 0.001
4.744801458797082461e+01 27.04959730463137 0.001
4.638998193491247690e+01 30.01835813575592 0.001
4.528081606438312434e+01 33.31294787934677 0.001
4.412247698471833957e+01 36.96912707195032 0.001
4.291739845212291726e+01 41.0265810582719 0.001
4.166849670693785157e+01 45.52935074866948 0.001
4.037916584896188965e+01 50.526310653356795 0.001
3.905325936126676822e+01 56.07169938205458 0.001
3.769505805882926097e+01 62.22570836730231 0.001
3.630922578765988362e+01 69.0551352016233 0.001
3.490075490532442615e+01 76.63410868007462 0.001
3.347490424380870166e+01 85.04489341802686 0.001
3.203713272345098062e+01 94.37878277775391 0.001
3.059303168499933889e+01 104.73708979594508 0.001
2.914825880750574072e+01 116.23224686798542 0.001
2.770847586955520470e+01 128.9890261253308 0.001
2.627929177757392054e+01 143.14589375234786 0.001
2.486621115738547516e+01 158.85651294280527 0.001
2.347458808412647357e+01 176.2914118095948 0.001
2.210958326691374509e+01 195.63983435170647 0.001
2.077612260930330379e+01 217.11179456945052 0.001
1.947885458024396854e+01 240.9403560239527 0.001
1.822210404524807359e+01 267.38416158399497 0.001
1.701348075916870428e+01 296.73024081888724 0.001
1.624591048875123533e+01 329.2971255097155 0.001
1.579442554000031862e+01 365.43830709572546 0.001
1.538165891528972296e+01 405.54607358408276 0.001
1.500505088184356062e+01 450.05576757004974 0.001
1.466192695411184843e+01 499.450511585514 0.001
1.434960047530237226e+01 554.2664520663108 0.001
1.406526908365411366e+01 615.0985788580505 0.001
1.380613715185943491e+01 682.6071834272393 0.001
1.356954988521546035e+01 757.525025877192 0.001
1.335288175922307552e+01 840.6652885618333 0.001
1.315370605014182637e+01 932.9304026284696 0.001
1.296981414565387425e+01 1035.3218432956637 0.001
1.279922390876347649e+01 1148.9510001873086 0.001
1.264027528783945620e+01 1275.051240713013 0.001
1.249167042070744316e+01 1414.991297434576 0.001
1.235248378868845798e+01 1570.2901247293776 0.001
1.222219101753629111e+01 1742.6333860096508 0.001
1.210072736580891828e+01 1933.891750455232 0.001
1.198848150111751920e+01 2146.141197858406 0.001
1.188632439020230258e+01 2381.6855519761607 0.001
1.179552601565288583e+01 2643.0814869741084 0.001
1.171777527308011813e+01 2933.1662783900483 0.001
1.165515789708821437e+01 3255.0885998350564 0.001
1.161009132928078103e+01 3612.3426997094302 0.001
1.158527545564505168e+01 4008.8063288984645 0.001
1.158359919627887891e+01 4448.782831127585 0.001
1.160806317027948253e+01 4937.047852839004 0.001
1.166171829984699038e+01 5478.901179593945 0.001
1.174757021728984974e+01 6080.224261649427 0.001
1.186849570244769936e+01 6747.5440531107 0.001
1.202716318967422993e+01 7488.10385759003 0.001
1.222596038160669707e+01 8309.941949353404 0.001
1.246693072281623849e+01 9221.97882333434 0.001
1.275175299494605419e+01 10234.114021054527 0.001
1.308160483637026061e+01 11357.333583431051 0.001
1.345722569752081732e+01 12603.829296797274 0.001
1.387887603135576775e+01 13987.131026472387 0.001
1.434633422214757026e+01 15522.25357427048 0.001
1.485891115362331760e+01 17225.859653987874 0.001
1.541550291496198888e+01 19116.440753857038 0.001
1.601457591686612147e+01 21214.51784910632 0.001
1.665426583113066883e+01 23542.864143224204 0.001
1.733244711438783980e+01 26126.752255633317 0.001
1.804680227934324321e+01 28994.22853882881 0.001
1.879490239011122554e+01 32176.417502507353 0.001
1.957428817523529219e+01 35707.859649004626 0.001
2.038263220375227291e+01 39626.88638701478 0.001
2.121756821258343706e+01 43976.036093027215 0.001
2.207696490872034190e+01 48802.515836544335 0.001
2.295891569282322564e+01 54158.71378079476 0.001
2.386174133705391753e+01 60102.76782070388 0.001
2.478398621405396440e+01 66699.19663030129 0.001
2.572442451902992389e+01 74019.59996915652 0.001
2.668207578893562015e+01 82143.43584919439 0.001
2.765599151021277180e+01 91158.88299750836 0.001
2.864533032596142448e+01 101163.7979766207 0.001
2.964926194836350248e+01 112266.77735108159 0.001
3.066688055151294279e+01 124588.33642950082 0.001
3.169712984556893787e+01 138262.2173764659 0.001
3.273873326493604452e+01 153436.84089300132 0.001
3.379013420683543245e+01 170276.91722258978 0.001
3.484952715280860502e+01 188965.23396912115 0.001
3.591461413496352151e+01 209704.64013232305 0.001
3.698277111201122835e+01 232720.2478960412 0.001
3.805104299006266899e+01 258261.87606826748 0.001
3.911614953953847618e+01 286606.7616948256 0.001
4.017453633843765459e+01 318062.5692794119 0.001
4.122243697613916424e+01 352970.73027306574 0.001
4.225601494128909508e+01 391710.1490809261 0.001
4.327143538025545411e+01 434701.3158125035 0.001
4.426452491040723913e+01 482410.8704165374 0.001
4.523144621843721325e+01 535356.6677410719 0.001
4.616853507043460070e+01 594113.3984965039 0.001
4.707235510941094248e+01 659318.8271333541 0.001
4.793974531617514856e+01 731680.7143427207 0.001
4.876784651773347434e+01 811984.4993184009 0.001
4.959075533752882592e+01 901101.8251665037 0.001
5.039545313295896989e+01 1000000.0 0.001
2.067940509196617782e+01 0.001 0.0011097524964120721
2.200903742647455275e+01 0.0011097524964120721 0.0011097524964120721
2.335609822292165205e+01 0.0012315506032928262 0.0011097524964120721
2.471383805330303574e+01 0.001366716356462006 0.0011097524964120721
2.607531948743541150e+01 0.0015167168884709225 0.0011097524964120721
2.743355026641312833e+01 0.0016831803533309566 0.0011097524964120721
2.878161886936562297e+01 0.0018679135990207828 0.0011097524964120721
3.011282738829094185e+01 0.002072921779595372 0.0011097524964120721
3.142081630125927560e+01 0.002300430119772917 0.0011097524964120721
3.269967637155095730e+01 0.0025529080682395165 0.0011097524964120721
3.394404414238370293e+01 0.002833096101839324 0.0011097524964120721
3.514917768047577340e+01 0.0031440354715915 0.0011097524964120721
3.631101117188360661e+01 0.0034891012134067737 0.0011097524964120721
3.742618745861589957e+01 0.003872038781812557 0.0011097524964120721
3.849206927016110313e+01 0.004297004704320844 0.0011097524964120721
3.950673045290972851e+01 0.004768611697714469 0.0011097524964120721
4.046892967780006245e+01 0.005291978735958442 0.0011097524964120721
4.137806931695866552e+01 0.005872786613189483 0.0011097524964120721
4.223414289882153838e+01 0.00651733960488242 0.0011097524964120721
4.303767418691813873e+01 0.007232633896483534 0.0011097524964120721
4.378965133531742282e+01 0.008026433522257174 0.0011097524964120721
4.449145883591938144e+01 0.00890735463861044 0.0011097524964120721
4.514480989485905837e+01 0.009884959046625586 0.0011097524964120721
4.575168130023243407e+01 0.010969857978923836 0.0011097524964120721
4.631425245478155972e+01 0.012173827277396614 0.0011097524964120721
4.683484958087054650e+01 0.013509935211980273 0.0011097524964120721
4.731589604273500527e+01 0.014992684327860457 0.0011097524964120721
4.775986893081941531e+01 0.01663816886076129 0.0011097524964120721
4.816926207855082254e+01 0.018464249428955443 0.0011097524964120721
4.854655543086690983e+01 0.020490746898158472 0.0011097524964120721
4.889419013390024560e+01 0.022739657523579287 0.0011097524964120721
4.921454901046482178e+01 0.02523539170434766 0.0011097524964120721
4.950994202665813759e+01 0.02800503894183631 0.0011097524964120721
4.978259590197942686e+01 0.03107866187782014 0.0011097524964120721
5.003464728817721152e+01 0.03448962260405758 0.0011097524964120721
5.026813918423892602e+01 0.038274944785163134 0.0011097524964120721
5.048501967891245101e+01 0.04247571552536898 0.0011097524964120721
5.068714291383491855e+01 0.047137531341167244 0.0011097524964120721
5.087627146388274468e+01 0.05231099308056263 0.0011097524964120721
5.105407981893257841e+01 0.05805225516094899 0.0011097524964120721
5.122215869632658070e+01 0.06442363508721373 0.0011097524964120721
5.138201978633545508e+01 0.07149428986597581 0.0011097524964120721
5.153510044282923275e+01 0.07934096665797492 0.0011097524964120721
5.168276839113760701e+01 0.08804883581643465 0.0011097524964120721
5.182632585911628098e+01 0.09771241535346502 0.0011097524964120721
5.196701309877519748e+01 0.1084365968689611 0.0011097524964120721
5.210601091619119529e+01 0.12033778407775893 0.0011097524964120721
5.224444214506188189e+01 0.13354515629298988 0.0011097524964120721
5.238337165417431152e+01 0.14820207057988585 0.0011097524964120721
5.252380497735116194e+01 0.16446761779946645 0.0011097524964120721
5.266668497951469163e+01 0.18251834943190443 0.0011097524964120721
5.281288680401628000e+01 0.20255019392306664 0.0011097524964120721
5.296321069312439533e+01 0.22478058335487253 0.0011097524964120721
5.311837275240328182e+01 0.24945081352303167 0.0011097524964120721
5.327899351161519093e+01 0.27682866303920667 0.0011097524964120721
5.344558454296002736e+01 0.3072112998861759 0.0011097524964120721
5.361853306386986873e+01 0.34092850697468147 0.0011097524964120721
5.379808499433878666e+01 0.3783462617131929 0.0011097524964120721
5.398432679981898019e+01 0.419870708444391 0.0011097524964120721
5.417716667819194498e+01 0.4659525668664682 0.0011097524964120721
5.437631583119304679e+01 0.517092024289676 0.0011097524964120721
5.458127061220459808e+01 0.5738441648302398 0.0011097524964120721
5.479129657532291020e+01 0.6368249944718586 0.0011097524964120721
5.500541537469821662e+01 0.7067181273927491 0.0011097524964120721
5.522239562595209605e+01 0.7842822061337682 0.0011097524964120721
5.544074867978512344e+01 0.8703591361485166 0.0011097524964120721
5.565873027327425859e+01 0.9658832241158708 0.0011097524964120721
5.587434861939701847e+01 1.0718913192051276 0.0011097524964120721
5.608537951403932453e+01 1.1895340673703196 0.0011097524964120721
5.628938828503927283e+01 1.3200884008314182 0.0011097524964120721
5.648375847960382146e+01 1.4649713983072863 0.0011097524964120721
5.666572639375711162e+01 1.625755666443795 0.0011097524964120721
5.683242033653077385e+01 1.8041864093920719 0.0011097524964120721
5.698090324275641194e+01 2.0022003718155843 0.0011097524964120721
5.710821667160031723e+01 2.2219468609395236 0.0011097524964120721
5.721142454453869419e+01 2.4658110758226037 0.0011097524964120721
5.728765438740953897e+01 2.736439997074672 0.0011097524964120721
5.733413457915811762e+01 3.0367711180354604 0.0011097524964120721
5.734822567169870666e+01 3.370064329271928 0.0011097524964120721
5.732744493607678038e+01 3.739937302478798 0.0011097524964120721
5.726948307958493700e+01 4.150404757850477 0.0011097524964120721
5.717221313107773284e+01 4.605922041145108 0.0011097524964120721
5.703369164537275537e+01 5.1114334834401705 0.0011097524964120721
5.685215327121159845e+01 5.672426068491977 0.0011097524964120721
5.662599970599168131e+01 6.294988990221888 0.0011097524964120721
5.635378491809925805e+01 6.985879746785249 0.0011097524964120721
5.603419833767026148e+01 7.752597488629465 0.0011097524964120721
5.566604805450166538e+01 8.60346441668451 0.0011097524964120721
5.524824604008492912e+01 9.547716114208066 0.0011097524964120721
5.477979707955306310e+01 10.59560179277617 0.0011097524964120721
5.425979312210087357e+01 11.758495540521581 0.0011097524964120721
5.368741416919900900e+01 13.049019780144016 0.0011097524964120721
5.306193663877148481e+01 14.481182276745331 0.0011097524964120721
5.238274949353800025e+01 16.070528182616385 0.0011097524964120721
5.164937814188690623e+01 17.834308769319094 0.0011097524964120721
5.086151540814459082e+01 19.791668678535572 0.0011097524964120721
5.001905855461672701e+01 21.96385372416547 0.0011097524964120721
4.912215074992271013e+01 24.37444150122222 0.0011097524964120721
4.817122502786446603e+01 27.04959730463137 0.0011097524964120721
4.716704835033899457e+01 30.01835813575592 0.0011097524964120721
4.611076327469391600e+01 33.31294787934677 0.0011097524964120721
4.500392453140829474e+01 36.96912707195032 0.0011097524964120721
4.384852799130096201e+01 41.0265810582719 0.0011097524964120721
4.264702974868740171e+01 45.52935074866948 0.0011097524964120721
4.140235352090370924e+01 50.526310653356795 0.0011097524964120721
4.011788529459998642e+01 56.07169938205458 0.0011097524964120721
3.879745485093157242e+01 62.22570836730231 0.0011097524964120721
3.744530476820410314e+01 69.0551352016233 0.0011097524964120721
3.606604820926033739e+01 76.63410868007462 0.0011097524964120721
3.466461771824742755e+01 85.04489341802686 0.0011097524964120721
3.324620751653176853e+01 94.37878277775391 0.0011097524964120721
3.181621230269725231e+01 104.73708979594508 0.0011097524964120721
3.038016519429526241e+01 116.23224686798542 0.0011097524964120721
2.894367729989773963e+01 128.9890261253308 0.0011097524964120721
2.751238052875659790e+01 143.14589375234786 0.0011097524964120721
2.609187443443296672e+01 158.85651294280527 0.0011097524964120721
2.468767689280654309e+01 176.2914118095948 0.0011097524964120721
2.330517741317461855e+01 195.63983435170647 0.0011097524964120721
2.194959115169703168e+01 217.11179456945052 0.0011097524964120721
2.062591118280010605e+01 240.9403560239527 0.0011097524964120721
1.933885651413463336e+01 267.38416158399497 0.0011097524964120721
1.809567948596155773e+01 296.73024081888724 0.0011097524964120721
1.690028386075124445e+01 329.2971255097155 0.0011097524964120721
1.641116209646532909e+01 365.43830709572546 0.0011097524964120721
1.597819916996325418e+01 405.54607358408276 0.0011097524964120721
1.558386577240782778e+01 450.05576757004974 0.0011097524964120721
1.522557736980146892e+01 499.450511585514 0.0011097524964120721
1.490069210223844109e+01 554.2664520663108 0.0011097524964120721
1.460642450217512511e+01 615.0985788580505 0.0011097524964120721
1.433993714818013920e+01 682.6071834272393 0.0011097524964120721
1.409850712549096308e+01 757.525025877192 0.0011097524964120721
1.387940213763078035e+01 840.6652885618333 0.0011097524964120721
1.368006272425585657e+01 932.9304026284696 0.0011097524964120721
1.349810328417906824e+01 1035.3218432956637 0.0011097524964120721
1.333135457317748873e+01 1148.9510001873086 0.0011097524964120721
1.317794384971380772e+01 1275.051240713013 0.0011097524964120721
1.303634221860665221e+01 1414.991297434576 0.0011097524964120721
1.290539659610490020e+01 1570.2901247293776 0.0011097524964120721
1.278433708981196126e+01 1742.6333860096508 0.0011097524964120721
1.267286496229383985e+01 1933.891750455232 0.0011097524964120721
1.257114720555795984e+01 2146.141197858406 0.0011097524964120721
1.247985781680650419e+01 2381.6855519761607 0.0011097524964120721
1.240008440660988676e+01 2643.0814869741084 0.0011097524964120721
1.233337256649124214e+01 2933.1662783900483 0.0011097524964120721
1.228169949041774522e+01 3255.0885998350564 0.0011097524964120721
1.224741196651650910e+01 3612.3426997094302 0.0011097524964120721
1.223318333988427220e+01 4008.8063288984645 0.0011097524964120721
1.224189553840134614e+01 4448.782831127585 0.0011097524964120721
1.227658676118493553e+01 4937.047852839004 0.0011097524964120721
1.234036498574558038e+01 5478.901179593945 0.0011097524964120721
1.243630745525523373e+01 6080.224261649427 0.0011097524964120721
1.256736664815699633e+01 6747.5440531107 0.0011097524964120721
1.273627993505883893e+01 7488.10385759003 0.0011097524964120721
1.294548656450385771e+01 8309.941949353404 0.0011097524964120721
1.319705677697445623e+01 9221.97882333434 0.0011097524964120721
1.349266149724294372e+01 10234.114021054527 0.0011097524964120721
1.383342304059699934e+01 11357.333583431051 0.0011097524964120721
1.421999407345544419e+01 12603.829296797274 0.0011097524964120721
1.465250771942444885e+01 13987.131026472387 0.0011097524964120721
1.513058292068816613e+01 15522.25357427048 0.0011097524964120721
1.565334856559996979e+01 17225.859653987874 0.0011097524964120721
1.621951571276236237e+01 19116.440753857038 0.0011097524964120721
1.682735105857226188e+01 21214.51784910632 0.0011097524964120721
1.747482258726994075e+01 23542.864143224204 0.0011097524964120721
1.815966521367977293e+01 26126.752255633317 0.0011097524964120721
1.887946489038039033e+01 28994.22853882881 0.0011097524964120721
1.963174775360246826e+01 32176.417502507353 0.0011097524964120721
2.041407068432582150e+01 35707.859649004626 0.0011097524964120721
2.122417464692946254e+01 39626.88638701478 0.0011097524964120721
2.205979855243215226e+01 43976.036093027215 0.0011097524964120721
2.291897388729046625e+01 48802.515836544335 0.0011097524964120721
2.379997944295854495e+01 54158.71378079476 0.0011097524964120721
2.470133562114960668e+01 60102.76782070388 0.0011097524964120721
2.562177769978218222e+01 66699.19663030129 0.0011097524964120721
2.656025003196776879e+01 74019.59996915652 0.0011097524964120721
2.751591575362588671e+01 82143.43584919439 0.0011097524964120721
2.848788042487565875e+01 91158.88299750836 0.0011097524964120721
2.947532413626957748e+01 101163.7979766207 0.0011097524964120721
3.047735770598102434e+01 112266.77735108159 0.0011097524964120721
3.149294277504250772e+01 124588.33642950082 0.0011097524964120721
3.252082129529413379e+01 138262.2173764659 0.0011097524964120721
3.355945152721464098e+01 153436.84089300132 0.0011097524964120721
3.460696121828519978e+01 170276.91722258978 0.0011097524964120721
3.566119898388489418e+01 188965.23396912115 0.0011097524964120721
3.671949268388780041e+01 209704.64013232305 0.0011097524964120721
3.777885318798990966e+01 232720.2478960412 0.0011097524964120721
3.883598093864765133e+01 258261.87606826748 0.0011097524964120721
3.988729135469111498e+01 286606.7616948256 0.0011097524964120721
4.092897992820645214e+01 318062.5692794119 0.0011097524964120721
4.195709704984289345e+01 352970.73027306574 0.0011097524964120721
4.296769384500401401e+01 391710.1490809261 0.0011097524964120721
4.395691555846742204e+01 434701.3158125035 0.0011097524964120721
4.492062539402270716e+01 482410.8704165374 0.0011097524964120721
4.585510183842898613e+01 535356.6677410719 0.0011097524964120721
4.675685085386582074e+01 594113.3984965039 0.0011097524964120721
4.762265125732575655e+01 659318.8271333541 0.0011097524964120721
4.845057056183951971e+01 731680.7143427207 0.0011097524964120721
4.928395430956723544e+01 811984.4993184009 0.0011097524964120721
5.008670653466491274e+01 901101.8251665037 0.0011097524964120721
5.083363624982222007e+01 1000000.0 0.0011097524964120721
1.919930089872902812e+01 0.001 0.0012315506032928262
2.047774197440650568e+01 0.0011097524964120721 0.0012315506032928262
2.177823528204507042e+01 0.0012315506032928262 0.0012315506032928262
2.309443480756767642e+01 0.001366716356462006 0.0012315506032928262
2.441970941841170628e+01 0.0015167168884709225 0.0012315506032928262
2.574726788668623456e+01 0.0016831803533309566 0.0012315506032928262
2.707029083849973361e+01 0.0018679135990207828 0.0012315506032928262
2.838206370767800379e+01 0.002072921779595372 0.0012315506032928262
2.967610612070254916e+01 0.002300430119772917 0.0012315506032928262
3.094629227115816406e+01 0.0025529080682395165 0.0012315506032928262
3.218695768114353939e+01 0.002833096101839324 0.0012315506032928262
3.339298917967371239e+01 0.0031440354715915 0.0012315506032928262
3.455989497257001375e+01 0.0034891012134067737 0.0012315506032928262
3.568385353006672744e+01 0.003872038781812557 0.0012315506032928262
3.676174093993041225e+01 0.004297004704320844 0.0012315506032928262
3.779113749377389553e+01 0.004768611697714469 0.0012315506032928262
3.877031515512744164e+01 0.005291978735958442 0.0012315506032928262
3.969820826699331207e+01 0.005872786613189483 0.0012315506032928262
4.057437064653306891e+01 0.00651733960488242 0.0012315506032928262
4.139892199147827512e+01 0.007232633896483534 0.0012315506032928262
4.217248707178095657e+01 0.008026433522257174 0.0012315506032928262
4.289613057559982678e+01 0.00890735463861044 0.0012315506032928262
4.357129056359224961e+01 0.009884959046625586 0.0012315506032928262
4.419971285899065094e+01 0.010969857978923836 0.0012315506032928262
4.478338824812923491e+01 0.012173827277396614 0.0012315506032928262
4.532449404312153263e+01 0.013509935211980273 0.0012315506032928262
4.582534106397125839e+01 0.014992684327860457 0.0012315506032928262
4.628832653693047661e+01 0.01663816886076129 0.0012315506032928262
4.671589331111165677e+01 0.018464249428955443 0.0012315506032928262
4.711049529808046543e+01 0.020490746898158472 0.0012315506032928262
4.747456893378136300e+01 0.022739657523579287 0.0012315506032928262
4.781051035280193418e+01 0.02523539170434766 0.0012315506032928262
4.812065763560484299e+01 0.02800503894183631 0.0012315506032928262
4.840727765021814122e+01 0.03107866187782014 0.0012315506032928262
4.867255698347929638e+01 0.03448962260405758 0.0012315506032928262
4.891859614808820567e+01 0.038274944785163134 0.0012315506032928262
4.914740683944264532e+01 0.04247571552536898 0.0012315506032928262
4.936091129958564494e+01 0.047137531341167244 0.0012315506032928262
4.956094372929176473e+01 0.05231099308056263 0.0012315506032928262
4.974925287752531489e+01 0.05805225516094899 0.0012315506032928262
4.992750579454540372e+01 0.06442363508721373 0.0012315506032928262
5.009729200179837250e+01 0.07149428986597581 0.0012315506032928262
5.026012804170559178e+01 0.07934096665797492 0.0012315506032928262
5.041746195447193202e+01 0.08804883581643465 0.0012315506032928262
5.057067735075752779e+01 0.09771241535346502 0.0012315506032928262
5.072109692852598783e+01 0.1084365968689611 0.0012315506032928262
5.086998513865652427e+01 0.12033778407775893 0.0012315506032928262
5.101854963415176769e+01 0.13354515629298988 0.0012315506032928262
5.116794154352785284e+01 0.14820207057988585 0.0012315506032928262
5.131925393919841127e+01 0.16446761779946645 0.0012315506032928262
5.147351877259108477e+01 0.18251834943190443 0.0012315506032928262
5.163170161491918009e+01 0.20255019392306664 0.0012315506032928262
5.179469446598046289e+01 0.22478058335487253 0.0012315506032928262
5.196330626721454138e+01 0.24945081352303167 0.0012315506032928262
5.213825111679033597e+01 0.27682866303920667 0.0012315506032928262
5.232013438920840542e+01 0.3072112998861759 0.0012315506032928262
5.250943671312473526e+01 0.34092850697468147 0.0012315506032928262
5.270649619546007614e+01 0.3783462617131929 0.0012315506032928262
5.291148919236478321e+01 0.419870708444391 0.0012315506032928262
5.312441038270175397e+01 0.4659525668664682 0.0012315506032928262
5.334505254205490843e+01 0.517092024289676 0.0012315506032928262
5.357298726829834123e+01 0.5738441648302398 0.0012315506032928262
5.380754724496610208e+01 0.6368249944718586 0.0012315506032928262
5.404781142661723692e+01 0.7067181273927491 0.0012315506032928262
5.429259408008768872e+01 0.7842822061337682 0.0012315506032928262
5.454043885942537884e+01 0.8703591361485166 0.0012315506032928262
5.478961877106509348e+01 0.9658832241158708 0.0012315506032928262
5.503814293622468767e+01 1.0718913192051276 0.0012315506032928262
5.528377061329835129e+01 1.1895340673703196 0.0012315506032928262
5.552403256432683776e+01 1.3200884008314182 0.0012315506032928262
5.575625964172157722e+01 1.4649713983072863 0.0012315506032928262
5.597761789592590276e+01 1.625755666443795 0.0012315506032928262
5.618514906546384680e+01 1.8041864093920719 0.0012315506032928262
5.637581510395473572e+01 2.0022003718155843 0.0012315506032928262
5.654654490398126399e+01 2.2219468609395236 0.0012315506032928262
5.669428124982723460e+01 2.4658110758226037 0.0012315506032928262
5.681602598936818538e+01 2.736439997074672 0.0012315506032928262
5.690888143386224840e+01 3.0367711180354604 0.0012315506032928262
5.697008623144744632e+01 3.370064329271928 0.0012315506032928262
5.699704419002073053e+01 3.739937302478798 0.0012315506032928262
5.698734515079033258e+01 4.150404757850477 0.0012315506032928262
5.693877739320852527e+01 4.605922041145108 0.0012315506032928262
5.684933162654098737e+01 5.1114334834401705 0.0012315506032928262
5.671719722836860456e+01 5.672426068491977 0.0012315506032928262
5.654075180012252844e+01 6.294988990221888 0.0012315506032928262
5.631854562928850072e+01 6.985879746785249 0.0012315506032928262
5.604928284441044184e+01 7.752597488629465 0.0012315506032928262
5.573180129344653722e+01 8.60346441668451 0.0012315506032928262
5.536505318023921518e+01 9.547716114208066 0.0012315506032928262
5.494808843046978097e+01 10.59560179277617 0.0012315506032928262
5.448004255476867286e+01 11.758495540521581 0.0012315506032928262
5.396013046642613631e+01 13.049019780144016 0.0012315506032928262
5.338764740428666045e+01 14.481182276745331 0.0012315506032928262
5.276197757988160930e+01 16.070528182616385 0.0012315506032928262
5.208261086733429579e+01 17.834308769319094 0.0012315506032928262
5.134916720592674722e+01 19.791668678535572 0.0012315506032928262
5.056142799821426337e+01 21.96385372416547 0.0012315506032928262
4.971937331707787422e+01 24.37444150122222 0.0012315506032928262
4.882322322612441923e+01 27.04959730463137 0.0012315506032928262
4.787348119999013818e+01 30.01835813575592 0.0012315506032928262
4.687097729656092326e+01 33.31294787934677 0.0012315506032928262
4.581690856226410347e+01 36.96912707195032 0.0012315506032928262
4.471287413845355729e+01 41.0265810582719 0.0012315506032928262
4.356090269525567038e+01 45.52935074866948 0.0012315506032928262
4.236347003800170796e+01 50.526310653356795 0.0012315506032928262
4.112350547572603432e+01 56.07169938205458 0.0012315506032928262
3.984438595525321603e+01 62.22570836730231 0.0012315506032928262
3.852991793910634044e+01 69.0551352016233 0.0012315506032928262
3.718430775724795723e+01 76.63410868007462 0.0012315506032928262
3.581212183313534325e+01 85.04489341802686 0.0012315506032928262
3.441823899938403741e+01 94.37878277775391 0.0012315506032928262
3.300779730068914120e+01 104.73708979594508 0.0012315506032928262
3.158613791982069330e+01 116.23224686798542 0.0012315506032928262
3.015874856342417232e+01 128.9890261253308 0.0012315506032928262
2.873120818219822681e+01 143.14589375234786 0.0012315506032928262
2.730913404743637685e+01 158.85651294280527 0.0012315506032928262
2.589813132234192139e+01 176.2914118095948 0.0012315506032928262
2.450374427649087394e+01 195.63983435170647 0.0012315506032928262
2.313140737793932189e+01 217.11179456945052 0.0012315506032928262
2.178639391495299193e+01 240.9403560239527 0.0012315506032928262
2.047375965017979027e+01 267.38416158399497 0.0012315506032928262
1.920014010106942237e+01 296.73024081888724 0.0012315506032928262
1.797265497287456526e+01 329.2971255097155 0.0012315506032928262
1.702977598435215256e+01 365.43830709572546 0.0012315506032928262
1.657544737428968062e+01 405.54607358408276 0.0012315506032928262
1.616215900242441705e+01 450.05576757004974 0.0012315506032928262
1.578746115788138660e+01 499.450511585514 0.0012315506032928262
1.544879803438079868e+01 554.2664520663108 0.0012315506032928262
1.514344288624215373e+01 615.0985788580505 0.0012315506032928262
1.486855138663504938e+01 682.6071834272393 0.0012315506032928262
1.462136484156181915e+01 757.525025877192 0.0012315506032928262
1.439907265185992280e+01 840.6652885618333 0.0012315506032928262
1.419900759118521272e+01 932.9304026284696 0.0012315506032928262
1.401862298725724720e+01 1035.3218432956637 0.0012315506032928262
1.385557732652997487e+01 1148.9510001873086 0.0012315506032928262
1.370779261087523970e+01 1275.051240713013 0.0012315506032928262
1.357350904842504313e+01 1414.991297434576 0.0012315506032928262
1.345134340863979538e+01 1570.2901247293776 0.0012315506032928262
1.334026716799775691e+01 1742.6333860096508 0.0012315506032928262
1.323972947889481944e+01 1933.891750455232 0.0012315506032928262
1.314965145215219877e+01 2146.141197858406 0.0012315506032928262
1.307048112258480366e+01 2381.6855519761607 0.0012315506032928262
1.300308761536969548e+01 2643.0814869741084 0.0012315506032928262
1.294883527080647667e+01 2933.1662783900483 0.0012315506032928262
1.290955164402390309e+01 3255.0885998350564 0.0012315506032928262
1.288747073951938837e+01 3612.3426997094302 0.0012315506032928262
1.288519905544990252e+01 4008.8063288984645 0.0012315506032928262
1.290556853389005454e+01 4448.782831127585 0.0012315506032928262
1.295161945334167264e+01 4937.047852839004 0.0012315506032928262
1.302648427111531326e+01 5478.901179593945 0.0012315506032928262
1.313328430619832154e+01 6080.224261649427 0.0012315506032928262
1.327502581585369512e+01 6747.5440531107 0.0012315506032928262
1.345449905402474222e+01 7488.10385759003 0.0012315506032928262
1.367418428137400888e+01 8309.941949353404 0.0012315506032928262
1.393617752380419716e+01 9221.97882333434 0.0012315506032928262
1.424213236082026235e+01 10234.114021054527 0.0012315506032928262
1.459312934400346151e+01 11357.333583431051 0.0012315506032928262
1.498974227864424869e+01 12603.829296797274 0.0012315506032928262
1.543199247875332425e+01 13987.131026472387 0.0012315506032928262
1.591936076298524050e+01 15522.25357427048 0.0012315506032928262
1.645082227599624147e+01 17225.859653987874 0.0012315506032928262
1.702493466252673571e+01 19116.440753857038 0.0012315506032928262
1.763980489805976859e+01 21214.51784910632 0.0012315506032928262
1.829327845200316460e+01 23542.864143224204 0.0012315506032928262
1.898299980800320341e+01 26126.752255633317 0.0012315506032928262
1.970650989739796444e+01 28994.22853882881 0.0012315506032928262
2.046134102729675064e+01 32176.417502507353 0.0012315506032928262
2.124512152234801832e+01 35707.859649004626 0.0012315506032928262
2.205568241547830866e+01 39626.88638701478 0.0012315506032928262
2.289091561923639162e+01 43976.036093027215 0.0012315506032928262
2.374902905164759659e+01 48802.515836544335 0.0012315506032928262
2.462849014029418981e+01 54158.71378079476 0.0012315506032928262
2.552800716448069096e+01 60102.76782070388 0.0012315506032928262
2.644647812935525621e+01 66699.19663030129 0.0012315506032928262
2.738298389185615633e+01 74019.59996915652 0.0012315506032928262
2.833674573472176661e+01 82143.43584919439 0.0012315506032928262
2.930688313497731556e+01 91158.88299750836 0.0012315506032928262
3.029251687187725395e+01 101163.7979766207 0.0012315506032928262
3.129262310486760512e+01 112266.77735108159 0.0012315506032928262
3.230596058815673643e+01 124588.33642950082 0.0012315506032928262
3.333100284977264494e+01 138262.2173764659 0.0012315506032928262
3.436589000147993289e+01 153436.84089300132 0.0012315506032928262
3.540839537875628906e+01 170276.91722258978 0.0012315506032928262
3.645600271798510761e+01 188965.23396912115 0.0012315506032928262
3.750565926720143750e+01 209704.64013232305 0.0012315506032928262
3.855403121323693938e+01 232720.2478960412 0.0012315506032928262
3.959750860075322976e+01 258261.87606826748 0.0012315506032928262
4.063225323329553618e+01 286606.7616948256 0.0012315506032928262
4.165427332448107478e+01 318062.5692794119 0.0012315506032928262
4.265950936203775257e+01 352970.73027306574 0.0012315506032928262
4.364396976607503831e+01 391710.1490809261 0.0012315506032928262
4.460385411880378825e+01 434701.3158125035 0.0012315506032928262
4.553513413780155616e+01 482410.8704165374 0.0012315506032928262
4.643425770951231613e+01 535356.6677410719 0.0012315506032928262
4.729794782926755659e+01 594113.3984965039 0.0012315506032928262
4.812493892471309920e+01 659318.8271333541 0.0012315506032928262
4.896862187958140566e+01 731680.7143427207 0.0012315506032928262
4.976907559635534284e+01 811984.4993184009 0.0012315506032928262
5.051427305582888039e+01 901101.8251665037 0.0012315506032928262
5.120381595054042378e+01 1000000.0 0.0012315506032928262
1.777374433842046386e+01 0.001 0.001366716356462006
1.899703907067076614e+01 0.0011097524964120721 0.001366716356462006
2.024640832253650657e+01 0.0012315506032928262 0.001366716356462006
2.151597343058848466e+01 0.001366716356462006 0.001366716356462006
2.279948643526387642e+01 0.0015167168884709225 0.001366716356462006
2.409044435791109962e+01 0.0016831803533309566 0.001366716356462006
2.538221365857188516e+01 0.0018679135990207828 0.001366716356462006
2.666816018804836474e+01 0.002072921779595372 0.001366716356462006
2.794177940086929013e+01 0.002300430119772917 0.001366716356462006
2.919682167035632858e+01 0.0025529080682395165 0.001366716356462006
3.042740781680744178e+01 0.002833096101839324 0.001366716356462006
3.162813041898025190e+01 0.0031440354715915 0.001366716356462006
3.279413790057669331e+01 0.0034891012134067737 0.001366716356462006
3.392119846216930767e+01 0.003872038781812557 0.001366716356462006
3.500574331202909661e+01 0.004297004704320844 0.001366716356462006
3.604488854720790414e+01 0.004768611697714469 0.001366716356462006
3.703643717770947319e+01 0.005291978735958442 0.001366716356462006
3.797886274170055998e+01 0.005872786613189483 0.001366716356462006
3.887127737042847286e+01 0.00651733960488242 0.001366716356462006
3.971338702536654353e+01 0.007232633896483534 0.001366716356462006
4.050543732296493005e+01 0.008026433522257174 0.001366716356462006
4.124815279052335626e+01 0.00890735463861044 0.001366716356462006
4.194267281437517880e+01 0.009884959046625586 0.001366716356462006
4.259048677708591413e+01 0.010969857978923836 0.001366716356462006
4.319337054098328110e+01 0.012173827277396614 0.001366716356462006
4.375332622222943257e+01 0.013509935211980273 0.001366716356462006
4.427252653299101581e+01 0.014992684327860457 0.001366716356462006
4.475326444281775196e+01 0.01663816886076129 0.001366716356462006
4.519790893503535756e+01 0.018464249428955443 0.001366716356462006
4.560886680046161956e+01 0.020490746898158472 0.001366716356462006
4.598855057509109656e+01 0.022739657523579287 0.001366716356462006
4.633935227425385506e+01 0.02523539170434766 0.001366716356462006
4.666362252959766721e+01 0.02800503894183631 0.001366716356462006
4.696365456638082492e+01 0.03107866187782014 0.001366716356462006
4.724167261403614759e+01 0.03448962260405758 0.001366716356462006
4.749982400241116665e+01 0.038274944785163134 0.001366716356462006
4.774017449414643011e+01 0.04247571552536898 0.001366716356462006
4.796470620622232417e+01 0.047137531341167244 0.001366716356462006
4.817531769907416361e+01 0.05231099308056263 0.001366716356462006
4.837382568476314759e+01 0.05805225516094899 0.001366716356462006
4.856196792269712859e+01 0.06442363508721373 0.001366716356462006
4.874140699537794319e+01 0.07149428986597581 0.001366716356462006
4.891373434626314776e+01 0.07934096665797492 0.001366716356462006
4.908047454691787692e+01 0.08804883581643465 0.001366716356462006
4.924308931884534246e+01 0.09771241535346502 0.001366716356462006
4.940298096850493437e+01 0.1084365968689611 0.001366716356462006
4.956149505045127768e+01 0.12033778407775893 0.001366716356462006
4.971992197400376057e+01 0.13354515629298988 0.001366716356462006
4.987949722769037919e+01 0.14820207057988585 0.001366716356462006
5.004140007652614486e+01 0.16446761779946645 0.001366716356462006
5.020675040291871483e+01 0.18251834943190443 0.001366716356462006
5.037660353910441557e+01 0.20255019392306664 0.001366716356462006
5.055194297088608835e+01 0.22478058335487253 0.001366716356462006
5.073367063953156730e+01 0.24945081352303167 0.001366716356462006
5.092259493641019219e+01 0.27682866303920667 0.001366716356462006
5.111941633884982394e+01 0.3072112998861759 0.001366716356462006
5.132471077608410326e+01 0.34092850697468147 0.001366716356462006
5.153891112303054456e+01 0.3783462617131929 0.001366716356462006
5.176228697329546691e+01 0.419870708444391 0.001366716356462006
5.199492355689628198e+01 0.4659525668664682 0.001366716356462006
5.223670018982737417e+01 0.517092024289676 0.001366716356462006
5.248726937850154428e+01 0.5738441648302398 0.001366716356462006
5.274603743612904339e+01 0.6368249944718586 0.001366716356462006
5.301214785038708754e+01 0.7067181273927491 0.001366716356462006
5.328446836298495981e+01 0.7842822061337682 0.001366716356462006
5.356158317626159970e+01 0.8703591361485166 0.001366716356462006
5.384179115874809440e+01 0.9658832241158708 0.001366716356462006
5.412311087053355863e+01 1.0718913192051276 0.001366716356462006
5.440329330827913168e+01 1.1895340673703196 0.001366716356462006
5.467984225775840201e+01 1.3200884008314182 0.001366716356462006
5.495004243635871433e+01 1.4649713983072863 0.001366716356462006
5.521099470793172515e+01 1.625755666443795 0.001366716356462006
5.545965743150179605e+01 1.8041864093920719 0.001366716356462006
5.569289245017343148e+01 2.0022003718155843 0.001366716356462006
5.590751417400778678e+01 2.2219468609395236 0.001366716356462006
5.610033948944784754e+01 2.4658110758226037 0.001366716356462006
5.626823666148776937e+01 2.736439997074672 0.001366716356462006
5.640817090329655770e+01 3.0367711180354604 0.001366716356462006
5.651724480039284515e+01 3.370064329271928 0.001366716356462006
5.659273184680407809e+01 3.739937302478798 0.001366716356462006
5.663210189775798398e+01 4.150404757850477 0.001366716356462006
5.663303777248945892e+01 4.605922041145108 0.001366716356462006
5.659344276188495826e+01 5.1114334834401705 0.001366716356462006
5.651143953350376847e+01 5.672426068491977 0.001366716356462006
5.638536122297546882e+01 6.294988990221888 0.001366716356462006
5.621373619862779236e+01 6.985879746785249 0.001366716356462006
5.599526815519384115e+01 7.752597488629465 0.001366716356462006
5.572881361420995461e+01 8.60346441668451 0.001366716356462006
5.541335887604656563e+01 9.547716114208066 0.001366716356462006
5.504799850834035624e+01 10.59560179277617 0.001366716356462006
5.463191732835306880e+01 11.758495540521581 0.001366716356462006
5.416437756557214556e+01 13.049019780144016 0.001366716356462006
5.364471252055669481e+01 14.481182276745331 0.001366716356462006
5.307232777450983008e+01 16.070528182616385 0.001366716356462006
5.244671040913032556e+01 17.834308769319094 0.001366716356462006
5.176744633118732963e+01 19.791668678535572 0.001366716356462006
5.103424531949727339e+01 21.96385372416547 0.001366716356462006
5.024697289212670626e+01 24.37444150122222 0.001366716356462006
4.940568770610960314e+01 27.04959730463137 0.001366716356462006
4.851068271290677814e+01 30.01835813575592 0.001366716356462006
4.756252804640881493e+01 33.31294787934677 0.001366716356462006
4.656211328934794125e+01 36.96912707195032 0.001366716356462006
4.551068666094037951e+01 41.0265810582719 0.001366716356462006
4.440988874295393884e+01 45.52935074866948 0.001366716356462006
4.326177844712358223e+01 50.526310653356795 0.001366716356462006
4.206884942046288955e+01 56.07169938205458 0.001366716356462006
4.083403555002044527e+01 62.22570836730231 0.001366716356462006
3.956070492836605723e+01 69.0551352016233 0.001366716356462006
3.825264238575886111e+01 76.63410868007462 0.001366716356462006
3.691402148288040053e+01 85.04489341802686 0.001366716356462006
3.554936748451923023e+01 94.37878277775391 0.001366716356462006
3.416351339121838748e+01 104.73708979594508 0.001366716356462006
3.276155127603038153e+01 116.23224686798542 0.001366716356462006
3.134878124947697486e+01 128.9890261253308 0.001366716356462006
2.993065989462856535e+01 143.14589375234786 0.001366716356462006
2.851274943354484037e+01 158.85651294280527 0.001366716356462006
2.710066802777902595e+01 176.2914118095948 0.001366716356462006
2.570004060196300699e+01 195.63983435170647 0.001366716356462006
2.431644868893410916e+01 217.11179456945052 0.001366716356462006
2.295537701091527794e+01 240.9403560239527 0.001366716356462006
2.162215425563250548e+01 267.38416158399497 0.001366716356462006
2.032250679610748278e+01 296.73024081888724 0.001366716356462006
1.906728538656098948e+01 329.2971255097155 0.001366716356462006
1.785300125011848493e+01 365.43830709572546 0.001366716356462006
1.717437953040178655e+01 405.54607358408276 0.001366716356462006
1.674087667143977853e+01 450.05576757004974 0.001366716356462006
1.634845475242129353e+01 499.450511585514 0.001366716356462006
1.599468824036547332e+01 554.2664520663108 0.001366716356462006
1.567695465400730725e+01 615.0985788580505 0.001366716356462006
1.539244165815170717e+01 682.6071834272393 0.001366716356462006
1.513839153707594143e+01 757.525025877192 0.001366716356462006
1.491195072557701096e+01 840.6652885618333 0.001366716356462006
1.471036756616016916e+01 932.9304026284696 0.001366716356462006
1.453096156527985805e+01 1035.3218432956637 0.001366716356462006
1.437123675685885438e+01 1148.9510001873086 0.001366716356462006
1.422892230638695743e+01 1275.051240713013 0.001366716356462006
1.410203220489172971e+01 1414.991297434576 0.001366716356462006
1.398895547678649365e+01 1570.2901247293776 0.001366716356462006
1.388839568997914320e+01 1742.6333860096508 0.001366716356462006
1.379953534397266068e+01 1933.891750455232 0.001366716356462006
1.372202821665472072e+01 2146.141197858406 0.001366716356462006
1.365606957309672254e+01 2381.6855519761607 0.001366716356462006
1.360227467113745803e+01 2643.0814869741084 0.001366716356462006
1.356178884539584217e+01 2933.1662783900483 0.001366716356462006
1.353624792706922975e+01 3255.0885998350564 0.001366716356462006
1.352773491073258327e+01 3612.3426997094302 0.001366716356462006
1.353872874075781851e+01 4008.8063288984645 0.001366716356462006
1.357198203479536680e+01 4448.782831127585 0.001366716356462006
1.363049221476173045e+01 4937.047852839004 0.001366716356462006
1.371737969978836880e+01 5478.901179593945 0.001366716356462006
1.383577886403562296e+01 6080.224261649427 0.001366716356462006
1.398872502371943760e+01 6747.5440531107 0.001366716356462006
1.417904332910407561e+01 7488.10385759003 0.001366716356462006
1.440924416791038176e+01 8309.941949353404 0.001366716356462006
1.468144709258666225e+01 9221.97882333434 0.001366716356462006
1.499728773343646360e+01 10234.114021054527 0.001366716356462006
1.535781523770696033e+01 11357.333583431051 0.001366716356462006
1.576353976356405973e+01 12603.829296797274 0.001366716356462006
1.621439235291886760e+01 13987.131026472387 0.001366716356462006
1.670974307121492330e+01 15522.25357427048 0.001366716356462006
1.724845222826501256e+01 17225.859653987874 0.001366716356462006
1.782895007549375777e+01 19116.440753857038 0.001366716356462006
1.844924035657200534e+01 21214.51784910632 0.001366716356462006
1.910709102184751629e+01 23542.864143224204 0.001366716356462006
1.980010679600457379e+01 26126.752255633317 0.001366716356462006
2.052583397540606569e+01 28994.22853882881 0.001366716356462006
2.128185826957158966e+01 32176.417502507353 0.001366716356462006
2.206592365061764482e+01 35707.859649004626 0.001366716356462006
2.287597689217136931e+01 39626.88638701478 0.001366716356462006
2.371008460622930869e+01 43976.036093027215 0.001366716356462006
2.456663571549975345e+01 48802.515836544335 0.001366716356462006
2.544427492711083261e+01 54158.71378079476 0.001366716356462006
2.634187182980613429e+01 60102.76782070388 0.001366716356462006
2.725844460670502656e+01 66699.19663030129 0.001366716356462006
2.819315844170639451e+01 74019.59996915652 0.001366716356462006
2.914521864772235205e+01 82143.43584919439 0.001366716356462006
3.011369211227017928e+01 91158.88299750836 0.001366716356462006
3.109756368037063368e+01 101163.7979766207 0.001366716356462006
3.209560347551430226e+01 112266.77735108159 0.001366716356462006
3.310630061479343311e+01 124588.33642950082 0.001366716356462006
3.412780745559663131e+01 138262.2173764659 0.001366716356462006
3.515790629581977100e+01 153436.84089300132 0.001366716356462006
3.619399429197014229e+01 170276.91722258978 0.001366716356462006
3.723318861386086809e+01 188965.23396912115 0.001366716356462006
3.827207014469019697e+01 209704.64013232305 0.001366716356462006
3.930699526753864603e+01 232720.2478960412 0.001366716356462006
4.033409523181615697e+01 258261.87606826748 0.001366716356462006
4.134934068054392498e+01 286606.7616948256 0.001366716356462006
4.234862553465723067e+01 318062.5692794119 0.001366716356462006
4.332785117023627919e+01 352970.73027306574 0.001366716356462006
4.428305921469885931e+01 391710.1490809261 0.001366716356462006
4.521057291345844220e+01 434701.3158125035 0.001366716356462006
4.610652924561456700e+01 482410.8704165374 0.001366716356462006
4.696759648436228218e+01 535356.6677410719 0.001366716356462006
4.779473432693153256e+01 594113.3984965039 0.001366716356462006
4.864649358568782844e+01 659318.8271333541 0.001366716356462006
4.944430691766233821e+01 731680.7143427207 0.001366716356462006
5.018745143220755978e+01 811984.4993184009 0.001366716356462006
5.087547184267503297e+01 901101.8251665037 0.001366716356462006
5.150810110449494061e+01 1000000.0 0.001366716356462006
1.640861577845269537e+01 0.001 0.0015167168884709225
1.757368324571072904e+01 0.0011097524964120721 0.0015167168884709225
1.876821610887454028e+01 0.0012315506032928262 0.0015167168884709225
1.998685035986050096e+01 0.001366716356462006 0.0015167168884709225
2.122378333337956136e+01 0.0015167168884709225 0.0015167168884709225
2.247287457766963925e+01 0.0016831803533309566 0.0015167168884709225
2.372776032758913445e+01 0.0018679135990207828 0.0015167168884709225
2.498197696902295917e+01 0.002072921779595372 0.0015167168884709225
2.622908863580990158e+01 0.002300430119772917 0.0015167168884709225
2.746281428673254865e+01 0.0025529080682395165 0.0015167168884709225
2.867714844286274811e+01 0.002833096101839324 0.0015167168884709225
2.986647144409739951e+01 0.0031440354715915 0.0015167168884709225
3.102564491186704032e+01 0.0034891012134067737 0.0015167168884709225
3.215008952613375470e+01 0.003872038781812557 0.0015167168884709225
3.323584270682744091e+01 0.004297004704320844 0.0015167168884709225
3.427959579298078552e+01 0.004768611697714469 0.0015167168884709225
3.527871065225099301e+01 0.005291978735958442 0.0015167168884709225
3.623121691865718930e+01 0.005872786613189483 0.0015167168884709225
3.713579207835664420e+01 0.00651733960488242 0.0015167168884709225
3.799172694287643282e+01 0.007232633896483534 0.0015167168884709225
3.879887930055605239e+01 0.008026433522257174 0.0015167168884709225
3.955761928251362747e+01 0.00890735463861044 0.0015167168884709225
4.026876908991951609e+01 0.009884959046625586 0.0015167168884709225
4.093354018849016285e+01 0.010969857978923836 0.0015167168884709225
4.155347026958686030e+01 0.012173827277396614 0.0015167168884709225
4.213036222280703669e+01 0.013509935211980273 0.0015167168884709225
4.266622651080053430e+01 0.014992684327860457 0.0015167168884709225
4.316322836051991629e+01 0.01663816886076129 0.0015167168884709225
4.362364040358962569e+01 0.018464249428955443 0.0015167168884709225
4.404980124120389462e+01 0.020490746898158472 0.0015167168884709225
4.444407991477796571e+01 0.022739657523579287 0.0015167168884709225
4.480884636703439838e+01 0.02523539170434766 0.0015167168884709225
4.514644750074938884e+01 0.02800503894183631 0.0015167168884709225
4.545918820304811447e+01 0.03107866187782014 0.0015167168884709225
4.574931722748939222e+01 0.03448962260405758 0.0015167168884709225
4.601901695611400811e+01 0.038274944785163134 0.0015167168884709225
4.627039681606627397e+01 0.04247571552536898 0.0015167168884709225
4.650548950920711633e+01 0.047137531341167244 0.0015167168884709225
4.672624980425406704e+01 0.05231099308056263 0.0015167168884709225
4.693455505855931875e+01 0.05805225516094899 0.0015167168884709225
4.713220734209869534e+01 0.06442363508721373 0.0015167168884709225
4.732093648017737308e+01 0.07149428986597581 0.0015167168884709225
4.750240371705546494e+01 0.07934096665797492 0.0015167168884709225
4.767820562492526193e+01 0.08804883581643465 0.0015167168884709225
4.784987792110180749e+01 0.09771241535346502 0.0015167168884709225
4.801889886608766744e+01 0.1084365968689611 0.0015167168884709225
4.818669189166653410e+01 0.12033778407775893 0.0015167168884709225
4.835462723108864225e+01 0.13354515629298988 0.0015167168884709225
4.852402227352894215e+01 0.14820207057988585 0.0015167168884709225
4.869614028866462974e+01 0.16446761779946645 0.0015167168884709225
4.887218731928897597e+01 0.18251834943190443 0.0015167168884709225
4.905330710557269214e+01 0.20255019392306664 0.0015167168884709225
4.924057368600082185e+01 0.22478058335487253 0.0015167168884709225
4.943498157825859352e+01 0.24945081352303167 0.0015167168884709225
4.963743357012882740e+01 0.27682866303920667 0.0015167168884709225
4.984872592665323054e+01 0.3072112998861759 0.0015167168884709225
5.006953129316009665e+01 0.34092850697468147 0.0015167168884709225
5.030037943714491888e+01 0.3783462617131929 0.0015167168884709225
5.054163612868508437e+01 0.419870708444391 0.0015167168884709225
5.079348094933085633e+01 0.4659525668664682 0.0015167168884709225
5.105588444185713826e+01 0.517092024289676 0.0015167168884709225
5.132858567402157490e+01 0.5738441648302398 0.0015167168884709225
5.161107116616230428e+01 0.6368249944718586 0.0015167168884709225
5.190255634509622951e+01 0.7067181273927491 0.0015167168884709225
5.220197073169653379e+01 0.7842822061337682 0.0015167168884709225
5.250794804701631335e+01 0.8703591361485166 0.0015167168884709225
5.281882245668722931e+01 0.9658832241158708 0.0015167168884709225
5.313263175117386794e+01 1.0718913192051276 0.0015167168884709225
5.344712838917266140e+01 1.1895340673703196 0.0015167168884709225
5.375979858650636345e+01 1.3200884008314182 0.0015167168884709225
5.406788959144239470e+01 1.4649713983072863 0.0015167168884709225
5.436844457714651213e+01 1.625755666443795 0.0015167168884709225
5.465834432569403845e+01 1.8041864093920719 0.0015167168884709225
5.493435433369270982e+01 2.0022003718155843 0.0015167168884709225
5.519317569913702215e+01 2.2219468609395236 0.0015167168884709225
5.543149770822044786e+01 2.4658110758226037 0.0015167168884709225
5.564605007565716477e+01 2.736439997074672 0.0015167168884709225
5.583365257958021033e+01 3.0367711180354604 0.0015167168884709225
5.599125999437708856e+01 3.370064329271928 0.0015167168884709225
5.611600050988705135e+01 3.739937302478798 0.0015167168884709225
5.620520610556328478e+01 4.150404757850477 0.0015167168884709225
5.625643386690544645e+01 4.605922041145108 0.0015167168884709225
5.626747778063202077e+01 5.1114334834401705 0.0015167168884709225
5.623637111688073276e+01 5.672426068491977 0.0015167168884709225
5.616138006057808241e+01 6.294988990221888 0.0015167168884709225
5.604098978574695877e+01 6.985879746785249 0.0015167168884709225
5.587388459293155307e+01 7.752597488629465 0.0015167168884709225
5.565892400422609398e+01 8.60346441668451 0.0015167168884709225
5.539511701092150986e+01 9.547716114208066 0.0015167168884709225
5.508159652551383090e+01 10.59560179277617 0.0015167168884709225
5.471759619409510833e+01 11.758495540521581 0.0015167168884709225
5.430243141362312542e+01 13.049019780144016 0.0015167168884709225
5.383548614467603954e+01 14.481182276745331 0.0015167168884709225
5.331620677403364539e+01 16.070528182616385 0.0015167168884709225
5.274410383173116657e+01 17.834308769319094 0.0015167168884709225
5.211876194236754145e+01 19.791668678535572 0.0015167168884709225
5.143985796046318626e+01 21.96385372416547 0.0015167168884709225
5.070718668861850631e+01 24.37444150122222 0.0015167168884709225
4.992069325469373808e+01 27.04959730463137 0.0015167168884709225
4.908051069075648343e+01 30.01835813575592 0.0015167168884709225
4.818700093172375176e+01 33.31294787934677 0.0015167168884709225
4.724079715010170588e+01 36.96912707195032 0.0015167168884709225
4.624284513746979997e+01 41.0265810582719 0.0015167168884709225
4.519444133278333453e+01 45.52935074866948 0.0015167168884709225
4.409726523686759236e+01 50.526310653356795 0.0015167168884709225
4.295340411976199846e+01 56.07169938205458 0.0015167168884709225
4.176536838906397975e+01 62.22570836730231 0.0015167168884709225
4.053609653419724879e+01 69.0551352016233 0.0015167168884709225
3.926894918124272493e+01 76.63410868007462 0.0015167168884709225
3.796769263653186499e+01 85.04489341802686 0.0015167168884709225
3.663647281115669330e+01 94.37878277775391 0.0015167168884709225
3.527978117483579013e+01 104.73708979594508 0.0015167168884709225
3.390241463082045215e+01 116.23224686798542 0.0015167168884709225
3.250943135529006156e+01 128.9890261253308 0.0015167168884709225
3.110610452331854248e+01 143.14589375234786 0.0015167168884709225
2.969787514688960783e+01 158.85651294280527 0.0015167168884709225
2.829030475508172771e+01 176.2914118095948 0.0015167168884709225
2.688902744155434377e+01 195.63983435170647 0.0015167168884709225
2.549970002217099108e+01 217.11179456945052 0.0015167168884709225
2.412794814377525654e+01 240.9403560239527 0.0015167168884709225
2.277930575730703211e+01 267.38416158399497 0.0015167168884709225
2.145914546985936866e+01 296.73024081888724 0.0015167168884709225
2.017997987533789939e+01 329.2971255097155 0.0015167168884709225
1.893871749917651215e+01 365.43830709572546 0.0015167168884709225
1.777627669051605608e+01 405.54607358408276 0.0015167168884709225
1.732130734408541173e+01 450.05576757004974 0.0015167168884709225
1.690981188297406490e+01 499.450511585514 0.0015167168884709225
1.653954148046481265e+01 554.2664520663108 0.0015167168884709225
1.620802658585565581e+01 615.0985788580505 0.0015167168884709225
1.591252921537545362e+01 682.6071834272393 0.0015167168884709225
1.565033336245770634e+01 757.525025877192 0.0015167168884709225
1.541858809230532579e+01 840.6652885618333 0.0015167168884709225
1.521446805699913263e+01 932.9304026284696 0.0015167168884709225
1.503520813864502692e+01 1035.3218432956637 0.0015167168884709225
1.487817519716478287e+01 1148.9510001873086 0.0015167168884709225
1.474092304421278676e+01 1275.051240713013 0.0015167168884709225
1.462125554983749254e+01 1414.991297434576 0.0015167168884709225
1.451732182783317171e+01 1570.2901247293776 0.0015167168884709225
1.442757238559391908e+01 1742.6333860096508 0.0015167168884709225
1.435090583644064566e+01 1933.891750455232 0.0015167168884709225
1.428669068120793462e+01 2146.141197858406 0.0015167168884709225
1.423484538248882636e+01 2381.6855519761607 0.0015167168884709225
1.419569759611852788e+01 2643.0814869741084 0.0015167168884709225
1.417013687681799006e+01 2933.1662783900483 0.0015167168884709225
1.415956518836637734e+01 3255.0885998350564 0.0015167168884709225
1.416587256898716340e+01 3612.3426997094302 0.0015167168884709225
1.419135595234002523e+01 4008.8063288984645 0.0015167168884709225
1.423864810423307325e+01 4448.782831127585 0.0015167168884709225
1.431065846387792639e+01 4937.047852839004 0.0015167168884709225
1.441045574640135030e+01 5478.901179593945 0.0015167168884709225
1.454115328795519879e+01 6080.224261649427 0.0015167168884709225
1.470578848777670622e+01 6747.5440531107 0.0015167168884709225
1.490720200824433483e+01 7488.10385759003 0.0015167168884709225
1.514792325529635697e+01 8309.941949353404 0.0015167168884709225
1.543009453215479532e+01 9221.97882333434 0.0015167168884709225
1.575533474426928748e+01 10234.114021054527 0.0015167168884709225
1.612467610284732800e+01 11357.333583431051 0.0015167168884709225
1.653858512873389941e+01 12603.829296797274 0.0015167168884709225
1.699692939432574335e+01 13987.131026472387 0.0015167168884709225
1.749900166229082288e+01 15522.25357427048 0.0015167168884709225
1.804358815880187450e+01 17225.859653987874 0.0015167168884709225
1.862903320454605094e+01 19116.440753857038 0.0015167168884709225
1.925328645471986988e+01 21214.51784910632 0.0015167168884709225
1.991408833232569364e+01 23542.864143224204 0.0015167168884709225
2.060905374810386448e+01 26126.752255633317 0.0015167168884709225
2.133578127659187729e+01 28994.22853882881 0.0015167168884709225
2.209195103532711357e+01 32176.417502507353 0.0015167168884709225
2.287545796912030838e+01 35707.859649004626 0.0015167168884709225
2.368437799105787533e+01 39626.88638701478 0.0015167168884709225
2.451696113002824262e+01 43976.036093027215 0.0015167168884709225
2.537176776538366241e+01 48802.515836544335 0.0015167168884709225
2.624759328412738668e+01 54158.71378079476 0.0015167168884709225
2.714342865456704956e+01 60102.76782070388 0.0015167168884709225
2.805835703621562516e+01 66699.19663030129 0.0015167168884709225
2.899156636648908858e+01 74019.59996915652 0.0015167168884709225
2.994216810548406116e+01 82143.43584919439 0.0015167168884709225
3.090910440926125347e+01 91158.88299750836 0.0015167168884709225
3.189115180884965994e+01 101163.7979766207 0.0015167168884709225
3.288680932578197513e+01 112266.77735108159 0.0015167168884709225
3.389424095907115486e+01 124588.33642950082 0.0015167168884709225
3.491123825672418235e+01 138262.2173764659 0.0015167168884709225
3.593520270577160147e+01 153436.84089300132 0.0015167168884709225
3.696315225347441213e+01 170276.91722258978 0.0015167168884709225
3.799185495547276048e+01 188965.23396912115 0.0015167168884709225
3.901755563036940089e+01 209704.64013232305 0.0015167168884709225
4.003635269321083001e+01 232720.2478960412 0.0015167168884709225
4.104418225703629020e+01 258261.87606826748 0.0015167168884709225
4.203689605382377437e+01 286606.7616948256 0.0015167168884709225
4.301034656358307728e+01 318062.5692794119 0.0015167168884709225
4.396047263240223657e+01 352970.73027306574 0.0015167168884709225
4.488341776949317818e+01 391710.1490809261 0.0015167168884709225
4.577568646321984147e+01 434701.3158125035 0.0015167168884709225
4.663363395170473780e+01 482410.8704165374 0.0015167168884709225
4.747127745998162851e+01 535356.6677410719 0.0015167168884709225
4.831938395024770472e+01 594113.3984965039 0.0015167168884709225
4.911422273970073604e+01 659318.8271333541 0.0015167168884709225
4.985500577091612939e+01 731680.7143427207 0.0015167168884709225
5.054121725086093875e+01 811984.4993184009 0.0015167168884709225
5.117253983594763866e+01 901101.8251665037 0.0015167168884709225
5.174879891854794067e+01 1000000.0 0.0015167168884709225
1.510853080218629785e+01 0.001 0.0016831803533309566
1.621315964583332914e+01 0.0011097524964120721 0.0016831803533309566
1.735000304041505004e+01 0.0012315506032928262 0.0016831803533309566
1.851424211700819455e+01 0.001366716356462006 0.0016831803533309566
1.970056547804283653e+01 0.0015167168884709225 0.0016831803533309566
2.090325524844546123e+01 0.0016831803533309566 0.0016831803533309566
2.211628912216128739e+01 0.0018679135990207828 0.0016831803533309566
2.333345444441050276e+01 0.002072921779595372 0.0016831803533309566
2.454847043230947179e+01 0.002300430119772917 0.0016831803533309566
2.575511329420486462e+01 0.0025529080682395165 0.0016831803533309566
2.694733909307946007e+01 0.002833096101839324 0.0016831803533309566
2.811939994638313678e+01 0.0031440354715915 0.0016831803533309566
2.926594833325495415e+01 0.0034891012134067737 0.0016831803533309566
3.038212631308783074e+01 0.003872038781812557 0.0016831803533309566
3.146363665978262247e+01 0.004297004704320844 0.0016831803533309566
3.250679414539999357e+01 0.004768611697714469 0.0016831803533309566
3.350855653038701121e+01 0.005291978735958442 0.0016831803533309566
3.446653585918938489e+01 0.005872786613189483 0.0016831803533309566
3.537899102555029174e+01 0.00651733960488242 0.0016831803533309566
3.624480450345139815e+01 0.007232633896483534 0.0016831803533309566
3.706344530264374271e+01 0.008026433522257174 0.0016831803533309566
3.783492153727088692e+01 0.00890735463861044 0.0016831803533309566
3.855972539062302218e+01 0.009884959046625586 0.0016831803533309566
3.923877367772506375e+01 0.010969857978923836 0.0016831803533309566
3.987334646902679935e+01 0.012173827277396614 0.0016831803533309566
4.046502622099831825e+01 0.013509935211980273 0.0016831803533309566
4.101563924038186570e+01 0.014992684327860457 0.0016831803533309566
4.152720099827647005e+01 0.01663816886076129 0.0016831803533309566
4.200186628439615077e+01 0.018464249428955443 0.0016831803533309566
4.244188475331007027e+01 0.020490746898158472 0.0016831803533309566
4.284956253877751209e+01 0.022739657523579287 0.0016831803533309566
4.322722938748588462e+01 0.02523539170434766 0.0016831803533309566
4.357721172014387889e+01 0.02800503894183631 0.0016831803533309566
4.390181086069524952e+01 0.03107866187782014 0.0016831803533309566
4.420328620728333391e+01 0.03448962260405758 0.0016831803533309566
4.448384272719276566e+01 0.038274944785163134 0.0016831803533309566
4.474562220387059597e+01 0.04247571552536898 0.0016831803533309566
4.499069788367702927e+01 0.047137531341167244 0.0016831803533309566
4.522107160892556976e+01 0.05231099308056263 0.0016831803533309566
4.543867330750201461e+01 0.05805225516094899 0.0016831803533309566
4.564536202216058314e+01 0.06442363508721373 0.0016831803533309566
4.584292826514178643e+01 0.07149428986597581 0.0016831803533309566
4.603309714023543364e+01 0.07934096665797492 0.0016831803533309566
4.621753184493656619e+01 0.08804883581643465 0.0016831803533309566
4.639783724715631053e+01 0.09771241535346502 0.0016831803533309566
4.657556312778909557e+01 0.1084365968689611 0.0016831803533309566
4.675220680246758320e+01 0.12033778407775893 0.0016831803533309566
4.692921475136970599e+01 0.13354515629298988 0.0016831803533309566
4.710798299886659635e+01 0.14820207057988585 0.0016831803533309566
4.728985595266953368e+01 0.16446761779946645 0.0016831803533309566
4.747612339940526738e+01 0.18251834943190443 0.0016831803533309566
4.766801540923340497e+01 0.20255019392306664 0.0016831803533309566
4.786669496336792662e+01 0.22478058335487253 0.0016831803533309566
4.807324809570482671e+01 0.24945081352303167 0.0016831803533309566
4.828867144288702207e+01 0.27682866303920667 0.0016831803533309566
4.851385719214803771e+01 0.3072112998861759 0.0016831803533309566
4.874957552621498280e+01 0.34092850697468147 0.0016831803533309566
4.899645466819126227e+01 0.3783462617131929 0.0016831803533309566
4.925495908521259736e+01 0.419870708444391 0.0016831803533309566
4.952536608480455271e+01 0.4659525668664682 0.0016831803533309566
4.980774183769545260e+01 0.517092024289676 0.0016831803533309566
5.010191739240137565e+01 0.5738441648302398 0.0016831803533309566
5.040746593970809641e+01 0.6368249944718586 0.0016831803533309566
5.072368239103999343e+01 0.7067181273927491 0.0016831803533309566
5.104956654236993785e+01 0.7842822061337682 0.0016831803533309566
5.138381103602372235e+01 0.8703591361485166 0.0016831803533309566
5.172479549359390205e+01 0.9658832241158708 0.0016831803533309566
5.207058762285807063e+01 1.0718913192051276 0.0016831803533309566
5.241895234285323113e+01 1.1895340673703196 0.0016831803533309566
5.276736923512564914e+01 1.3200884008314182 0.0016831803533309566
5.311305857886039661e+01 1.4649713983072863 0.0016831803533309566
5.345301553052991750e+01 1.625755666443795 0.0016831803533309566
5.378405164013162931e+01 1.8041864093920719 0.0016831803533309566
5.410284257450923917e+01 2.0022003718155843 0.0016831803533309566
5.440598034546373185e+01 2.2219468609395236 0.0016831803533309566
5.469002804821023744e+01 2.4658110758226037 0.0016831803533309566
5.495157511102478054e+01 2.736439997074672 0.0016831803533309566
5.518729062680562691e+01 3.0367711180354604 0.0016831803533309566
5.539397271054562566e+01 3.370064329271928 0.0016831803533309566
5.556859174148797820e+01 3.739937302478798 0.0016831803533309566
5.570832585481122123e+01 4.150404757850477 0.0016831803533309566
5.581058744712954223e+01 4.605922041145108 0.0016831803533309566
5.587303976335895328e+01 5.1114334834401705 0.0016831803533309566
5.589360361671720767e+01 5.672426068491977 0.0016831803533309566
5.587045442643714210e+01 6.294988990221888 0.0016831803533309566
5.580201068300649325e+01 6.985879746785249 0.0016831803533309566
5.568691514395554520e+01 7.752597488629465 0.0016831803533309566
5.552401070485500156e+01 8.60346441668451 0.0016831803533309566
5.531231289761946357e+01 9.547716114208066 0.0016831803533309566
5.505098130532769574e+01 10.59560179277617 0.0016831803533309566
5.473929201249514165e+01 11.758495540521581 0.0016831803533309566
5.437661315066215195e+01 13.049019780144016 0.0016831803533309566
5.396238536171046007e+01 14.481182276745331 0.0016831803533309566
5.349610862415838142e+01 16.070528182616385 0.0016831803533309566
5.297733655612805137e+01 17.834308769319094 0.0016831803533309566
5.240567887074659836e+01 19.791668678535572 0.0016831803533309566
5.178081222299707775e+01 21.96385372416547 0.0016831803533309566
5.110249919653541184e+01 24.37444150122222 0.0016831803533309566
5.037061478214180710e+01 27.04959730463137 0.0016831803533309566
4.958517924163525947e+01 30.01835813575592 0.0016831803533309566
4.874639588558106595e+01 33.31294787934677 0.0016831803533309566
4.785469187771371224e+01 36.96912707195032 0.0016831803533309566
4.691076004696963508e+01 41.0265810582719 0.0016831803533309566
4.591559940300203380e+01 45.52935074866948 0.0016831803533309566
4.487055207761758169e+01 50.526310653356795 0.0016831803533309566
4.377733456862222283e+01 56.07169938205458 0.0016831803533309566
4.263806135359861571e+01 62.22570836730231 0.0016831803533309566
4.145525947355839946e+01 69.0551352016233 0.0016831803533309566
4.023187316826814452e+01 76.63410868007462 0.0016831803533309566
3.897125840309418976e+01 85.04489341802686 0.0016831803533309566
3.767716765288127334e+01 94.37878277775391 0.0016831803533309566
3.635372610109409663e+01 104.73708979594508 0.0016831803533309566
3.500540073252651041e+01 116.23224686798542 0.0016831803533309566
3.363696407235569552e+01 128.9890261253308 0.0016831803533309566
3.225345436538176358e+01 143.14589375234786 0.0016831803533309566
3.086013348572648596e+01 158.85651294280527 0.0016831803533309566
2.946244333471953425e+01 176.2914118095948 0.0016831803533309566
2.806596057006535716e+01 195.63983435170647 0.0016831803533309566
2.667634848267945813e+01 217.11179456945052 0.0016831803533309566
2.529930408634763950e+01 240.9403560239527 0.0016831803533309566
2.394049775221890641e+01 267.38416158399497 0.0016831803533309566
2.260550279567501519e+01 296.73024081888724 0.0016831803533309566
2.130639624072075478e+01 329.2971255097155 0.0016831803533309566
2.004273240369643005e+01 365.43830709572546 0.0016831803533309566
1.881662603485718321e+01 405.54607358408276 0.0016831803533309566
1.790504096662133549e+01 450.05576757004974 0.0016831803533309566
1.747312791837392609e+01 499.450511585514 0.0016831803533309566
1.708491597183023813e+01 554.2664520663108 0.0016831803533309566
1.673813941161770558e+01 615.0985788580505 0.0016831803533309566
1.643017980874312300e+01 682.6071834272393 0.0016831803533309566
1.615841262472324047e+01 757.525025877192 0.0016831803533309566
1.592001652084092278e+01 840.6652885618333 0.0016831803533309566
1.571214206271013225e+01 932.9304026284696 0.0016831803533309566
1.553196984527813385e+01 1035.3218432956637 0.0016831803533309566
1.537675787825450868e+01 1148.9510001873086 0.0016831803533309566
1.524390719685831819e+01 1275.051240713013 0.0016831803533309566
1.513102836567077603e+01 1414.991297434576 0.0016831803533309566
1.503603620203494984e+01 1570.2901247293776 0.0016831803533309566
1.495713527489483141e+01 1742.6333860096508 0.0016831803533309566
1.489293168579585469e+01 1933.891750455232 0.0016831803533309566
1.484249457516737891e+01 2146.141197858406 0.0016831803533309566
1.480544518067344484e+01 2381.6855519761607 0.0016831803533309566
1.478179199658515763e+01 2643.0814869741084 0.0016831803533309566
1.477213397165673747e+01 2933.1662783900483 0.0016831803533309566
1.477759788316785894e+01 3255.0885998350564 0.0016831803533309566
1.479983806106227817e+01 3612.3426997094302 0.0016831803533309566
1.484091677970668499e+01 4008.8063288984645 0.0016831803533309566
1.490330152124611018e+01 4448.782831127585 0.0016831803533309566
1.498976773110984873e+01 4937.047852839004 0.0016831803533309566
1.510329032319000930e+01 5478.901179593945 0.0016831803533309566
1.524692543852235715e+01 6080.224261649427 0.0016831803533309566
1.542368368378992649e+01 6747.5440531107 0.0016831803533309566
1.563640109812295798e+01 7488.10385759003 0.0016831803533309566
1.588761505884419023e+01 8309.941949353404 0.0016831803533309566
1.617949174475248597e+01 9221.97882333434 0.0016831803533309566
1.651363622102448048e+01 10234.114021054527 0.0016831803533309566
1.689108220061383392e+01 11357.333583431051 0.0016831803533309566
1.731227702870577545e+01 12603.829296797274 0.0016831803533309566
1.777705660184068748e+01 13987.131026472387 0.0016831803533309566
1.828467441537220850e+01 15522.25357427048 0.0016831803533309566
1.883388838049869207e+01 17225.859653987874 0.0016831803533309566
1.942300032858906178e+01 19116.440753857038 0.0016831803533309566
2.004995691373673239e+01 21214.51784910632 0.0016831803533309566
2.071252045510077977e+01 23542.864143224204 0.0016831803533309566
2.140836257472851401e+01 26126.752255633317 0.0016831803533309566
2.213517522637200585e+01 28994.22853882881 0.0016831803533309566
2.289076520230836920e+01 32176.417502507353 0.0016831803533309566
2.367320343510510128e+01 35707.859649004626 0.0016831803533309566
2.448069436862154902e+01 39626.88638701478 0.0016831803533309566
2.531166672655318450e+01 43976.036093027215 0.0016831803533309566
2.616482804254781414e+01 48802.515836544335 0.0016831803533309566
2.703908399144415142e+01 54158.71378079476 0.0016831803533309566
2.793349531519033846e+01 60102.76782070388 0.0016831803533309566
2.884714575120883495e+01 66699.19663030129 0.0016831803533309566
2.977917733757650254e+01 74019.59996915652 0.0016831803533309566
3.072852740653647885e+01 82143.43584919439 0.0016831803533309566
3.169394389553491465e+01 91158.88299750836 0.0016831803533309566
3.267392941683976915e+01 101163.7979766207 0.0016831803533309566
3.366665518864901685e+01 112266.77735108159 0.0016831803533309566
3.466992066053508381e+01 124588.33642950082 0.0016831803533309566
3.568113209544392106e+01 138262.2173764659 0.0016831803533309566
3.669730640247771447e+01 153436.84089300132 0.0016831803533309566
3.771510107627162256e+01 170276.91722258978 0.0016831803533309566
3.873095995149299142e+01 188965.23396912115 0.0016831803533309566
3.974084749126280514e+01 209704.64013232305 0.0016831803533309566
4.074066716010459288e+01 232720.2478960412 0.0016831803533309566
4.172623141217527376e+01 258261.87606826748 0.0016831803533309566
4.269334587610431697e+01 286606.7616948256 0.0016831803533309566
4.363790006659608878e+01 318062.5692794119 0.0016831803533309566
4.455594014006230452e+01 352970.73027306574 0.0016831803533309566
4.544377138221548051e+01 391710.1490809261 0.0016831803533309566
4.629812913353039505e+01 434701.3158125035 0.0016831803533309566
4.714580517898521350e+01 482410.8704165374 0.0016831803533309566
4.798915912854864985e+01 535356.6677410719 0.0016831803533309566
4.878070106906258019e+01 594113.3984965039 0.0016831803533309566
4.951882647873988219e+01 659318.8271333541 0.0016831803533309566
5.020295579443411071e+01 731680.7143427207 0.0016831803533309566
5.083271479750590061e+01 811984.4993184009 0.0016831803533309566
5.140788666702363940e+01 901101.8251665037 0.0016831803533309566
5.192832706623347860e+01 1000000.0 0.0016831803533309566
1.387686067552016844e+01 0.001 0.0018679135990207828
1.491968056964723210e+01 0.0011097524964120721 0.0018679135990207828
1.599683025629449240e+01 0.0012315506032928262 0.0018679135990207828
1.710405026923441696e+01 0.001366716356462006 0.0018679135990207828
1.823655033472621056e+01 0.0015167168884709225 0.0018679135990207828
1.938907978378499308e+01 0.0016831803533309566 0.0018679135990207828
2.055601549631100156e+01 0.0018679135990207828 0.0018679135990207828
2.173146484732200534e+01 0.002072921779595372 0.0018679135990207828
2.290937914113400709e+01 0.002300430119772917 0.0018679135990207828
2.408367414204625234e+01 0.0025529080682395165 0.0018679135990207828
2.524835188718809675e+01 0.002833096101839324 0.0018679135990207828
2.639761954380855613e+01 0.0031440354715915 0.0018679135990207828
2.752599989771793787e+01 0.0034891012134067737 0.0018679135990207828
2.862842962861245155e+01 0.003872038781812557 0.0018679135990207828
2.970034179408322217e+01 0.004297004704320844 0.0018679135990207828
3.073773006240715233e+01 0.004768611697714469 0.0018679135990207828
3.173719341453699627e+01 0.005291978735958442 0.0018679135990207828
3.269596094155888721e+01 0.005872786613189483 0.0018679135990207828
3.361189766856153227e+01 0.00651733960488242 0.0018679135990207828
3.448349298234871441e+01 0.007232633896483534 0.0018679135990207828
3.530983382755120914e+01 0.008026433522257174 0.0018679135990207828
3.609056568575964263e+01 0.00890735463861044 0.0018679135990207828
3.682584410063390123e+01 0.009884959046625586 0.0018679135990207828
3.751627977135836289e+01 0.010969857978923836 0.0018679135990207828
3.816288006115878773e+01 0.012173827277396614 0.0018679135990207828
3.876698942823545480e+01 0.013509935211980273 0.0018679135990207828
3.933023087180826849e+01 0.014992684327860457 0.0018679135990207828
3.985445015186068218e+01 0.01663816886076129 0.0018679135990207828
4.034166409398023490e+01 0.018464249428955443 0.0018679135990207828
4.079401386074482616e+01 0.020490746898158472 0.0018679135990207828
4.121372361871397771e+01 0.022739657523579287 0.0018679135990207828
4.160306501802714507e+01 0.02523539170434766 0.0018679135990207828
4.196432722102349544e+01 0.02800503894183631 0.0018679135990207828
4.229979240990347478e+01 0.03107866187782014 0.0018679135990207828
4.261171633162388872e+01 0.03448962260405758 0.0018679135990207828
4.290231340561059170e+01 0.038274944785163134 0.0018679135990207828
4.317374598263172203e+01 0.04247571552536898 0.0018679135990207828
4.342811694402698919e+01 0.047137531341167244 0.0018679135990207828
4.366746548031250086e+01 0.05231099308056263 0.0018679135990207828
4.389376514616521519e+01 0.05805225516094899 0.0018679135990207828
4.410892390195920143e+01 0.06442363508721373 0.0018679135990207828
4.431478562285511202e+01 0.07149428986597581 0.0018679135990207828
4.451313255519691126e+01 0.07934096665797492 0.0018679135990207828
4.470568843629371969e+01 0.08804883581643465 0.0018679135990207828
4.489412165703316759e+01 0.09771241535346502 0.0018679135990207828
4.508004841903598958e+01 0.1084365968689611 0.0018679135990207828
4.526503518935398063e+01 0.12033778407775893 0.0018679135990207828
4.545060035637479245e+01 0.13354515629298988 0.0018679135990207828
4.563821465911121322e+01 0.14820207057988585 0.0018679135990207828
4.582930012727295832e+01 0.16446761779946645 0.0018679135990207828
4.602522709066148110e+01 0.18251834943190443 0.0018679135990207828
4.622730924793524565e+01 0.20255019392306664 0.0018679135990207828
4.643679628431831219e+01 0.22478058335487253 0.0018679135990207828
4.665486396878822717e+01 0.24945081352303167 0.0018679135990207828
4.688260163803592206e+01 0.27682866303920667 0.0018679135990207828
4.712099689130970859e+01 0.3072112998861759 0.0018679135990207828
4.737091764178537545e+01 0.34092850697468147 0.0018679135990207828
4.763309166284062712e+01 0.3783462617131929 0.0018679135990207828
4.790808397994778289e+01 0.419870708444391 0.0018679135990207828
4.819627262082860852e+01 0.4659525668664682 0.0018679135990207828
4.849782333102506016e+01 0.517092024289676 0.0018679135990207828
4.881266426674649495e+01 0.5738441648302398 0.0018679135990207828
4.914046157081257604e+01 0.6368249944718586 0.0018679135990207828
4.948059706137925673e+01 0.7067181273927491 0.0018679135990207828
4.983214935487472275e+01 0.7842822061337682 0.0018679135990207828
5.019387969609410050e+01 0.8703591361485166 0.0018679135990207828
5.056422375225977817e+01 0.9658832241158708 0.0018679135990207828
5.094129051178323664e+01 1.0718913192051276 0.0018679135990207828
5.132286926041816599e+01 1.1895340673703196 0.0018679135990207828
5.170644516133278756e+01 1.3200884008314182 0.0018679135990207828
5.208922359834509308e+01 1.4649713983072863 0.0018679135990207828
5.246816325745842136e+01 1.625755666443795 0.0018679135990207828
5.284001707005936765e+01 1.8041864093920719 0.0018679135990207828
5.320137997549903019e+01 2.0022003718155843 0.0018679135990207828
5.354874199585083261e+01 2.2219468609395236 0.0018679135990207828
5.387854460998025274e+01 2.4658110758226037 0.0018679135990207828
5.418723850836470035e+01 2.736439997074672 0.0018679135990207828
5.447134024470657465e+01 3.0367711180354604 0.0018679135990207828
5.472748563896492158e+01 3.370064329271928 0.0018679135990207828
5.495247775758546283e+01 3.739937302478798 0.0018679135990207828
5.514332759311991339e+01 4.150404757850477 0.0018679135990207828
5.529728585603160695e+01 4.605922041145108 0.0018679135990207828
5.541186497756435614e+01 5.1114334834401705 0.0018679135990207828
5.548485069595600550e+01 5.672426068491977 0.0018679135990207828
5.551430343777563792e+01 6.294988990221888 0.0018679135990207828
5.549855008132610124e+01 6.985879746785249 0.0018679135990207828
5.543616738442377567e+01 7.752597488629465 0.0018679135990207828
5.532595866614621372e+01 8.60346441668451 0.0018679135990207828
5.516692574751626665e+01 9.547716114208066 0.0018679135990207828
5.495823833026639704e+01 10.59560179277617 0.0018679135990207828
5.469920304844365688e+01 11.758495540521581 0.0018679135990207828
5.438923434503224996e+01 13.049019780144016 0.0018679135990207828
5.402782921422403462e+01 14.481182276745331 0.0018679135990207828
5.361454743618591579e+01 16.070528182616385 0.0018679135990207828
5.314899872806789460e+01 17.834308769319094 0.0018679135990207828
5.263083773499607076e+01 19.791668678535572 0.0018679135990207828
5.205976739737690906e+01 21.96385372416547 0.0018679135990207828
5.143555077474805159e+01 24.37444150122222 0.0018679135990207828
5.075803096396359138e+01 27.04959730463137 0.0018679135990207828
5.002715836005785377e+01 30.01835813575592 0.0018679135990207828
4.924302401036545263e+01 33.31294787934677 0.0018679135990207828
4.840589756003339517e+01 36.96912707195032 0.0018679135990207828
4.751626789469249701e+01 41.0265810582719 0.0018679135990207828
4.657488442359480274e+01 45.52935074866948 0.0018679135990207828
4.558279678952144565e+01 50.526310653356795 0.0018679135990207828
4.454139083747548966e+01 56.07169938205458 0.0018679135990207828
4.345241883696031238e+01 62.22570836730231 0.0018679135990207828
4.231802221421008170e+01 69.0551352016233 0.0018679135990207828
4.114074560637401134e+01 76.63410868007462 0.0018679135990207828
3.992354153832791752e+01 85.04489341802686 0.0018679135990207828
3.866976566471451093e+01 94.37878277775391 0.0018679135990207828
3.738316317848099146e+01 104.73708979594508 0.0018679135990207828
3.606784746981338685e+01 116.23224686798542 0.0018679135990207828
3.472827243535695629e+01 128.9890261253308 0.0018679135990207828
3.336920001577736627e+01 143.14589375234786 0.0018679135990207828
3.199566422271459487e+01 158.85651294280527 0.0018679135990207828
3.061293242390968317e+01 176.2914118095948 0.0018679135990207828
2.922646390835025798e+01 195.63983435170647 0.0018679135990207828
2.784186474167747249e+01 217.11179456945052 0.0018679135990207828
2.646483705287042554e+01 240.9403560239527 0.0018679135990207828
2.510112014882007969e+01 267.38416158399497 0.0018679135990207828
2.375642077643840366e+01 296.73024081888724 0.0018679135990207828
2.244212816970327751e+01 329.2971255097155 0.0018679135990207828
2.116086252631000519e+01 365.43830709572546 0.0018679135990207828
1.991296190469570959e+01 405.54607358408276 0.0018679135990207828
1.870312001707073435e+01 450.05576757004974 0.0018679135990207828
1.804029192709905161e+01 499.450511585514 0.0018679135990207828
1.763270679293658461e+01 554.2664520663108 0.0018679135990207828
1.726915144372937405e+01 615.0985788580505 0.0018679135990207828
1.694717648238199104e+01 682.6071834272393 0.0018679135990207828
1.666430014505186818e+01 757.525025877192 0.0018679135990207828
1.641775148674061668e+01 840.6652885618333 0.0018679135990207828
1.620472418013842741e+01 932.9304026284696 0.0018679135990207828
1.602237403203215393e+01 1035.3218432956637 0.0018679135990207828
1.586788322877193913e+01 1148.9510001873086 0.0018679135990207828
1.573852752935935051e+01 1275.051240713013 0.0018679135990207828
1.563174548733640457e+01 1414.991297434576 0.0018679135990207828
1.554523000678472933e+01 1570.2901247293776 0.0018679135990207828
1.547695053498712170e+01 1742.6333860096508 0.0018679135990207828
1.542521705347385286e+01 1933.891750455232 0.0018679135990207828
1.538879153540746181e+01 2146.141197858406 0.0018679135990207828
1.536697619799768688e+01 2381.6855519761607 0.0018679135990207828
1.535943722834682923e+01 2643.0814869741084 0.0018679135990207828
1.536644907897488821e+01 2933.1662783900483 0.0018679135990207828
1.538883183640304964e+01 3255.0885998350564 0.0018679135990207828
1.542793870730327832e+01 3612.3426997094302 0.0018679135990207828
1.548556795171255196e+01 4008.8063288984645 0.0018679135990207828
1.556396824182731642e+01 4448.782831127585 0.0018679135990207828
1.566573397553614555e+01 4937.047852839004 0.0018679135990207828
1.579370281427550893e+01 5478.901179593945 0.0018679135990207828
1.595083621492550030e+01 6080.224261649427 0.0018679135990207828
1.614008826912112937e+01 6747.5440531107 0.0018679135990207828
1.636426982704478306e+01 7488.10385759003 0.0018679135990207828
1.662591584363465458e+01 8309.941949353404 0.0018679135990207828
1.692721955095692010e+01 9221.97882333434 0.0018679135990207828
1.726977655972990178e+01 10234.114021054527 0.0018679135990207828
1.765464434812902539e+01 11357.333583431051 0.0018679135990207828
1.808227944710756319e+01 12603.829296797274 0.0018679135990207828
1.855252169611074109e+01 13987.131026472387 0.0018679135990207828
1.906462704807913866e+01 15522.25357427048 0.0018679135990207828
1.961737375235798808e+01 17225.859653987874 0.0018679135990207828
2.020906538468088343e+01 19116.440753857038 0.0018679135990207828
2.083769619400618467e+01 21214.51784910632 0.0018679135990207828
2.150109656910924372e+01 23542.864143224204 0.0018679135990207828
2.219703604086813087e+01 26126.752255633317 0.0018679135990207828
2.292333276135559572e+01 28994.22853882881 0.0018679135990207828
2.367794196601206735e+01 32176.417502507353 0.0018679135990207828
2.445912369560917554e+01 35707.859649004626 0.0018679135990207828
2.526519548778201596e+01 39626.88638701478 0.0018679135990207828
2.609474621558749874e+01 43976.036093027215 0.0018679135990207828
2.694659289020378878e+01 48802.515836544335 0.0018679135990207828
2.781970166430408398e+01 54158.71378079476 0.0018679135990207828
2.871313351028284799e+01 60102.76782070388 0.0018679135990207828
2.962590966039909190e+01 66699.19663030129 0.0018679135990207828
3.055705368061600424e+01 74019.59996915652 0.0018679135990207828
3.150524874170655920e+01 82143.43584919439 0.0018679135990207828
3.246898525348727560e+01 91158.88299750836 0.0018679135990207828
3.344643624390116088e+01 101163.7979766207 0.0018679135990207828
3.443540355554808485e+01 112266.77735108159 0.0018679135990207828
3.543329739621221819e+01 124588.33642950082 0.0018679135990207828
3.643713385306948993e+01 138262.2173764659 0.0018679135990207828
3.744355968413054825e+01 153436.84089300132 0.0018679135990207828
3.844891424942017721e+01 170276.91722258978 0.0018679135990207828
3.944934227749536859e+01 188965.23396912115 0.0018679135990207828
4.044061168975906639e+01 209704.64013232305 0.0018679135990207828
4.141849730508674554e+01 232720.2478960412 0.0018679135990207828
4.237876268071111951e+01 258261.87606826748 0.0018679135990207828
4.331724681142394218e+01 286606.7616948256 0.0018679135990207828
4.422994318614716747e+01 318062.5692794119 0.0018679135990207828
4.511306910320234920e+01 352970.73027306574 0.0018679135990207828
4.596314037132913910e+01 391710.1490809261 0.0018679135990207828
4.682065689915437900e+01 434701.3158125035 0.0018679135990207828
4.765770742698201445e+01 482410.8704165374 0.0018679135990207828
4.844563661692318846e+01 535356.6677410719 0.0018679135990207828
4.918081668243940641e+01 594113.3984965039 0.0018679135990207828
4.986260101546123735e+01 659318.8271333541 0.0018679135990207828
5.049056166092687192e+01 731680.7143427207 0.0018679135990207828
5.106442707794477798e+01 811984.4993184009 0.0018679135990207828
5.158401077032822002e+01 901101.8251665037 0.0018679135990207828
5.204916082076738348e+01 1000000.0 0.0018679135990207828
1.271578618641306946e+01 0.001 0.002072921779595372
1.369621856235571045e+01 0.0011097524964120721 0.002072921779595372
1.471248611189174405e+01 0.0012315506032928262 0.002072921779595372
1.576088793424209911e+01 0.001366716356462006 0.002072921779595372
1.683716905023958788e+01 0.0015167168884709225 0.002072921779595372
1.793657513676255633e+01 0.0016831803533309566 0.002072921779595372
1.905392564831540980e+01 0.0018679135990207828 0.002072921779595372
2.018370344881458323e+01 0.002072921779595372 0.002072921779595372
2.132015796912752847e+01 0.002300430119772917 0.002072921779595372
2.245741812509938029e+01 0.0025529080682395165 0.002072921779595372
2.358961021877459885e+01 0.002833096101839324 0.002072921779595372
2.471097643353499862e+01 0.0031440354715915 0.002072921779595372
2.581598856478563775e+01 0.0034891012134067737 0.002072921779595372
2.689945275905301614e+01 0.003872038781812557 0.002072921779595372
2.795660109739846533e+01 0.004297004704320844 0.002072921779595372
2.898316711751428798e+01 0.004768611697714469 0.002072921779595372
2.997544285773096817e+01 0.005291978735958442 0.002072921779595372
3.093031682464880205e+01 0.005872786613189483 0.002072921779595372
3.184529272890981488e+01 0.00651733960488242 0.002072921779595372
3.271848990072505359e+01 0.007232633896483534 0.002072921779595372
3.354862761301548346e+01 0.008026433522257174 0.002072921779595372
3.433499529268960515e+01 0.00890735463861044 0.002072921779595372
3.507741164414189683e+01 0.009884959046625586 0.002072921779595372
3.577617551360401649e+01 0.010969857978923836 0.002072921779595372
3.643201140228875090e+01 0.012173827277396614 0.002072921779595372
3.704601227521735041e+01 0.013509935211980273 0.002072921779595372
3.761958198373523743e+01 0.014992684327860457 0.002072921779595372
3.815437929546715878e+01 0.01663816886076129 0.002072921779595372
3.865226504061894275e+01 0.018464249428955443 0.002072921779595372
3.911525359113268507e+01 0.020490746898158472 0.002072921779595372
3.954546925890378617e+01 0.022739657523579287 0.002072921779595372
3.994510819363141962e+01 0.02523539170434766 0.002072921779595372
4.031640578767627403e+01 0.02800503894183631 0.002072921779595372
4.066160955764321727e+01 0.03107866187782014 0.002072921779595372
4.098295710245283630e+01 0.03448962260405758 0.002072921779595372
4.128265892778251356e+01 0.038274944785163134 0.002072921779595372
4.156288548747556177e+01 0.04247571552536898 0.002072921779595372
4.182575806644280192e+01 0.047137531341167244 0.002072921779595372
4.207334272635397099e+01 0.05231099308056263 0.002072921779595372
4.230764714416160643e+01 0.05805225516094899 0.002072921779595372
4.253061948943162207e+01 0.06442363508721373 0.002072921779595372
4.274414895017824279e+01 0.07149428986597581 0.002072921779595372
4.295006759821689002e+01 0.07934096665797492 0.002072921779595372
4.315015284203561663e+01 0.08804883581643465 0.002072921779595372
4.334613036533581010e+01 0.09771241535346502 0.002072921779595372
4.353967692983137994e+01 0.1084365968689611 0.002072921779595372
4.373242276717176935e+01 0.12033778407775893 0.002072921779595372
4.392595320805703807e+01 0.13354515629298988 0.002072921779595372
4.412180910410339862e+01 0.14820207057988585 0.002072921779595372
4.432148584776195577e+01 0.16446761779946645 0.002072921779595372
4.452643054654758714e+01 0.18251834943190443 0.002072921779595372
4.473803712369376484e+01 0.20255019392306664 0.002072921779595372
4.495763901496177084e+01 0.22478058335487253 0.002072921779595372
4.518649937267670680e+01 0.24945081352303167 0.002072921779595372
4.542579839186418411e+01 0.27682866303920667 0.002072921779595372
4.567661794468602920e+01 0.3072112998861759 0.002072921779595372
4.593992326966328221e+01 0.34092850697468147 0.002072921779595372
4.621654212863995781e+01 0.3783462617131929 0.002072921779595372
4.650714152546173352e+01 0.419870708444391 0.002072921779595372
4.681220255919235740e+01 0.4659525668664682 0.002072921779595372
4.713199412712690872e+01 0.517092024289676 0.002072921779595372
4.746654618933587955e+01 0.5738441648302398 0.002072921779595372
4.781562377110414275e+01 0.6368249944718586 0.002072921779595372
4.817870283998198744e+01 0.7067181273927491 0.002072921779595372
4.855494934126851803e+01 0.7842822061337682 0.002072921779595372
4.894320279274165131e+01 0.8703591361485166 0.002072921779595372
4.934196573686364218e+01 0.9658832241158708 0.002072921779595372
4.974940027697591916e+01 1.0718913192051276 0.002072921779595372
5.016333267625955017e+01 1.1895340673703196 0.002072921779595372
5.058126674517394150e+01 1.3200884008314182 0.002072921779595372
5.100040632273427121e+01 1.4649713983072863 0.002072921779595372
5.141768678438907614e+01 1.625755666443795 0.002072921779595372
5.182981493957028363e+01 1.8041864093920719 0.002072921779595372
5.223331642263587327e+01 2.0022003718155843 0.002072921779595372
5.262458899303776150e+01 2.2219468609395236 0.002072921779595372
5.299996009945087394e+01 2.4658110758226037 0.002072921779595372
5.335574649251193335e+01 2.736439997074672 0.002072921779595372
5.368831371595057078e+01 3.0367711180354604 0.002072921779595372
5.399413319781898224e+01 3.370064329271928 0.002072921779595372
5.426983461656396202e+01 3.739937302478798 0.002072921779595372
5.451225159019757172e+01 4.150404757850477 0.002072921779595372
5.471845894033895519e+01 4.605922041145108 0.002072921779595372
5.488580024527468026e+01 5.1114334834401705 0.002072921779595372
5.501190493842278784e+01 5.672426068491977 0.002072921779595372
5.509469464540565298e+01 6.294988990221888 0.002072921779595372
5.513237925243728910e+01 6.985879746785249 0.002072921779595372
5.512344353461162427e+01 7.752597488629465 0.002072921779595372
5.506662583037459058e+01 8.60346441668451 0.002072921779595372
5.496089057693875901e+01 9.547716114208066 0.002072921779595372
5.480539678715746987e+01 10.59560179277617 0.002072921779595372
5.459946474782447723e+01 11.758495540521581 0.002072921779595372
5.434254318823050056e+01 13.049019780144016 0.002072921779595372
5.403417904058357379e+01 14.481182276745331 0.002072921779595372
5.367399171445395467e+01 16.070528182616385 0.002072921779595372
5.326165346665295885e+01 17.834308769319094 0.002072921779595372
5.279687713725481757e+01 19.791668678535572 0.002072921779595372
5.227941200101474806e+01 21.96385372416547 0.002072921779595372
5.170904817771194217e+01 24.37444150122222 0.002072921779595372
5.108562952663348256e+01 27.04959730463137 0.002072921779595372
5.040907453955768602e+01 30.01835813575592 0.002072921779595372
4.967940436414822614e+01 33.31294787934677 0.002072921779595372
4.889677666516220711e+01 36.96912707195032 0.002072921779595372
4.806152373737425876e+01 41.0265810582719 0.002072921779595372
4.717419298078388579e+01 45.52935074866948 0.002072921779595372
4.623558771194208106e+01 50.526310653356795 0.002072921779595372
4.524680615222752778e+01 56.07169938205458 0.002072921779595372
4.420927655200107864e+01 62.22570836730231 0.002072921779595372
4.312478657674387961e+01 69.0551352016233 0.002072921779595372
4.199550542192488933e+01 76.63410868007462 0.002072921779595372
4.082399763294801431e+01 85.04489341802686 0.002072921779595372
3.961322811041030434e+01 94.37878277775391 0.002072921779595372
3.836655844480355881e+01 104.73708979594508 0.002072921779595372
3.708773516287393335e+01 116.23224686798542 0.002072921779595372
3.578087100271445564e+01 128.9890261253308 0.002072921779595372
3.445042042016712713e+01 143.14589375234786 0.002072921779595372
3.310115051731911251e+01 158.85651294280527 0.002072921779595372
3.173810813704747957e+01 176.2914118095948 0.002072921779595372
3.036658322854581371e+01 195.63983435170647 0.002072921779595372
2.899206764421025184e+01 217.11179456945052 0.002072921779595372
2.762020764602403844e+01 240.9403560239527 0.002072921779595372
2.625674761099287835e+01 267.38416158399497 0.002072921779595372
2.490746217958485431e+01 296.73024081888724 0.002072921779595372
2.358278578926329772e+01 329.2971255097155 0.002072921779595372
2.228886136622494973e+01 365.43830709572546 0.002072921779595372
2.102385085629659756e+01 405.54607358408276 0.002072921779595372
1.979276904433044848e+01 450.05576757004974 0.002072921779595372
1.861342760530733997e+01 499.450511585514 0.002072921779595372
1.818509102475955785e+01 554.2664520663108 0.002072921779595372
1.780324899511655801e+01 615.0985788580505 0.002072921779595372
1.746568900740430053e+01 682.6071834272393 0.002072921779595372
1.717006535037720383e+01 757.525025877192 0.002072921779595372
1.691375687381354354e+01 840.6652885618333 0.002072921779595372
1.669402918063929420e+01 932.9304026284696 0.002072921779595372
1.650805483380645455e+01 1035.3218432956637 0.002072921779595372
1.635297749386893429e+01 1148.9510001873086 0.002072921779595372
1.622597990184244665e+01 1275.051240713013 0.002072921779595372
1.612435478997280569e+01 1414.991297434576 0.002072921779595372
1.604559034917185656e+01 1570.2901247293776 0.002072921779595372
1.598743747066554199e+01 1742.6333860096508 0.002072921779595372
1.594791111868178390e+01 1933.891750455232 0.002072921779595372
1.592546599458261269e+01 2146.141197858406 0.002072921779595372
1.591905917615157406e+01 2381.6855519761607 0.002072921779595372
1.592800394764380378e+01 2643.0814869741084 0.002072921779595372
1.595221692280456871e+01 2933.1662783900483 0.002072921779595372
1.599218270282214682e+01 3255.0885998350564 0.002072921779595372
1.604889057651503848e+01 3612.3426997094302 0.002072921779595372
1.612384552876568833e+01 4008.8063288984645 0.002072921779595372
1.621902519242965823e+01 4448.782831127585 0.002072921779595372
1.633679593236212568e+01 4937.047852839004 0.002072921779595372
1.647981463363817412e+01 5478.901179593945 0.002072921779595372
1.665091024482885018e+01 6080.224261649427 0.002072921779595372
1.685295055254436392e+01 6747.5440531107 0.002072921779595372
1.708870105696967912e+01 7488.10385759003 0.002072921779595372
1.736068578254147710e+01 8309.941949353404 0.002072921779595372
1.767112768985820992e+01 9221.97882333434 0.002072921779595372
1.802162133049159110e+01 10234.114021054527 0.002072921779595372
1.841327267870626727e+01 11357.333583431051 0.002072921779595372
1.884657871993374201e+01 12603.829296797274 0.002072921779595372
1.932142176969034608e+01 13987.131026472387 0.002072921779595372
1.983710406322965270e+01 15522.25357427048 0.002072921779595372
2.039247407838864845e+01 17225.859653987874 0.002072921779595372
2.098587964626963398e+01 19116.440753857038 0.002072921779595372
2.161541047413341587e+01 21214.51784910632 0.002072921779595372
2.227900610889011190e+01 23542.864143224204 0.002072921779595372
2.297456725810163647e+01 26126.752255633317 0.002072921779595372
2.370006091397650749e+01 28994.22853882881 0.002072921779595372
2.445360059762421301e+01 32176.417502507353 0.002072921779595372
2.523363565942536013e+01 35707.859649004626 0.002072921779595372
2.603856620610025274e+01 39626.88638701478 0.002072921779595372
2.686711001182456116e+01 43976.036093027215 0.002072921779595372
2.771814343457302243e+01 48802.515836544335 0.002072921779595372
2.859063272350098472e+01 54158.71378079476 0.002072921779595372
2.948356478754018895e+01 60102.76782070388 0.002072921779595372
3.039584752169721682e+01 66699.19663030129 0.002072921779595372
3.132626542495730959e+01 74019.59996915652 0.002072921779595372
3.227322239057055953e+01 82143.43584919439 0.002072921779595372
3.323488229057926446e+01 91158.88299750836 0.002072921779595372
3.420904535403338542e+01 101163.7979766207 0.002072921779595372
3.519311963650804387e+01 112266.77735108159 0.002072921779595372
3.618411931764310197e+01 124588.33642950082 0.002072921779595372
3.717868419210309838e+01 138262.2173764659 0.002072921779595372
3.817312353920080170e+01 153436.84089300132 0.002072921779595372
3.916351145812168966e+01 170276.91722258978 0.002072921779595372
4.014574861908308634e+01 188965.23396912115 0.002072921779595372
4.111548239305417951e+01 209704.64013232305 0.002072921779595372
4.206843508761713935e+01 232720.2478960412 0.002072921779595372
4.300039867089644474e+01 258261.87606826748 0.002072921779595372
4.390731567725747908e+01 286606.7616948256 0.002072921779595372
4.478534877847494755e+01 318062.5692794119 0.002072921779595372
4.563093643665088450e+01 352970.73027306574 0.002072921779595372
4.649674276168811815e+01 391710.1490809261 0.002072921779595372
4.732717900002064937e+01 434701.3158125035 0.002072921779595372
4.811090853168646220e+01 482410.8704165374 0.002072921779595372
4.884286339449371184e+01 535356.6677410719 0.002072921779595372
4.952205242807013974e+01 594113.3984965039 0.002072921779595372
5.014798706388095439e+01 659318.8271333541 0.002072921779595372
5.072033951720501932e+01 731680.7143427207 0.002072921779595372
5.123888314028209834e+01 811984.4993184009 0.002072921779595372
5.170342378808499006e+01 901101.8251665037 0.002072921779595372
5.211375064840631666e+01 1000000.0 0.002072921779595372
1.162637966401356415e+01 0.001 0.002300430119772917
1.254457170103069785e+01 0.0011097524964120721 0.002300430119772917
1.349953207974961700e+01 0.0012315506032928262 0.002300430119772917
1.448810422914981721e+01 0.001366716356462006 0.002300430119772917
1.550656828612584093e+01 0.0015167168884709225 0.002300430119772917
1.655068051967758080e+01 0.0016831803533309566 0.002300430119772917
1.761573129152277062e+01 0.0018679135990207828 0.002300430119772917
1.869662079515868669e+01 0.002072921779595372 0.002300430119772917
1.978795005554641762e+01 0.002300430119772917 0.002300430119772917
2.088412405741287614e+01 0.0025529080682395165 0.002300430119772917
2.197946337445549503e+01 0.002833096101839324 0.002300430119772917
2.306831935833265490e+01 0.0031440354715915 0.002300430119772917
2.414518833468594039e+01 0.0034891012134067737 0.002300430119772917
2.520481999686886709e+01 0.003872038781812557 0.002300430119772917
2.624231574685629198e+01 0.004297004704320844 0.002300430119772917
2.725321326031845715e+01 0.004768611697714469 0.002300430119772917
2.823355457656123590e+01 0.005291978735958442 0.002300430119772917
2.917993603374215894e+01 0.005872786613189483 0.002300430119772917
3.008953934638610050e+01 0.00651733960488242 0.002300430119772917
3.096014422410354072e+01 0.007232633896483534 0.002300430119772917
3.179012382929763092e+01 0.008026433522257174 0.002300430119772917
3.257842508929649483e+01 0.00890735463861044 0.002300430119772917
3.332453622685728334e+01 0.009884959046625586 0.002300430119772917
3.402844442141453385e+01 0.010969857978923836 0.002300430119772917
3.469058644909551958e+01 0.012173827277396614 0.002300430119772917
3.531179479160500989e+01 0.013509935211980273 0.002300430119772917
3.589324217355391511e+01 0.014992684327860457 0.002300430119772917
3.643638615188933016e+01 0.01663816886076129 0.002300430119772917
3.694291603413652325e+01 0.018464249428955443 0.002300430119772917
3.741470308261239808e+01 0.020490746898158472 0.002300430119772917
3.785375518861835076e+01 0.022739657523579287 0.002300430119772917
3.826217667753640939e+01 0.02523539170434766 0.002300430119772917
3.864213329527213858e+01 0.02800503894183631 0.002300430119772917
3.899582264797737707e+01 0.03107866187782014 0.002300430119772917
3.932544981540430484e+01 0.03448962260405758 0.002300430119772917
3.963320787260640543e+01 0.038274944785163134 0.002300430119772917
3.992126284285097881e+01 0.04247571552536898 0.002300430119772917
4.019174261518841007e+01 0.047137531341167244 0.002300430119772917
4.044672936736643010e+01 0.05231099308056263 0.002300430119772917
4.068825486370902667e+01 0.05805225516094899 0.002300430119772917
4.091829816312091594e+01 0.06442363508721373 0.002300430119772917
4.113878523246430063e+01 0.07149428986597581 0.002300430119772917
4.135158993666756544e+01 0.07934096665797492 0.002300430119772917
4.155853599948011379e+01 0.08804883581643465 0.002300430119772917
4.176139945520308316e+01 0.09771241535346502 0.002300430119772917
4.196191120592374091e+01 0.1084365968689611 0.002300430119772917
4.216175922275331800e+01 0.12033778407775893 0.002300430119772917
4.236259013156281839e+01 0.13354515629298988 0.002300430119772917
4.256600966502593053e+01 0.14820207057988585 0.002300430119772917
4.277358174877571884e+01 0.16446761779946645 0.002300430119772917
4.298682578781836838e+01 0.18251834943190443 0.002300430119772917
4.320721188998057016e+01 0.20255019392306664 0.002300430119772917
4.343615370624360139e+01 0.22478058335487253 0.002300430119772917
4.367499870436303411e+01 0.24945081352303167 0.002300430119772917
4.392501552598913861e+01 0.27682866303920667 0.002300430119772917
4.418737847922400874e+01 0.3072112998861759 0.002300430119772917
4.446314916184770993e+01 0.34092850697468147 0.002300430119772917
4.475325513609116967e+01 0.3783462617131929 0.002300430119772917
4.505846616459981391e+01 0.419870708444391 0.002300430119772917
4.537936832232976769e+01 0.4659525668664682 0.002300430119772917
4.571633663580384166e+01 0.517092024289676 0.002300430119772917
4.606950714291826188e+01 0.5738441648302398 0.002300430119772917
4.643874934509332064e+01 0.6368249944718586 0.002300430119772917
4.682364027075320223e+01 0.7067181273927491 0.002300430119772917
4.722344148195830371e+01 0.7842822061337682 0.002300430119772917
4.763708039391796945e+01 0.8703591361485166 0.002300430119772917
4.806313732694177077e+01 0.9658832241158708 0.002300430119772917
4.849983955209673780e+01 1.0718913192051276 0.002300430119772917
4.894506331367219332e+01 1.1895340673703196 0.002300430119772917
4.939634488060010398e+01 1.3200884008314182 0.002300430119772917
4.985090079743814329e+01 1.4649713983072863 0.002300430119772917
5.030565748841709706e+01 1.625755666443795 0.002300430119772917
5.075728974881196365e+01 1.8041864093920719 0.002300430119772917
5.120226723205316688e+01 2.0022003718155843 0.002300430119772917
5.163690753851135895e+01 2.2219468609395236 0.002300430119772917
5.205743431684722822e+01 2.4658110758226037 0.002300430119772917
5.246003825149546884e+01 2.736439997074672 0.002300430119772917
5.284093880390554432e+01 3.0367711180354604 0.002300430119772917
5.319644443579188220e+01 3.370064329271928 0.002300430119772917
5.352300894883229176e+01 3.739937302478798 0.002300430119772917
5.381728193828916318e+01 4.150404757850477 0.002300430119772917
5.407615132987191231e+01 4.605922041145108 0.002300430119772917
5.429677668566765192e+01 5.1114334834401705 0.002300430119772917
5.447661201053580271e+01 5.672426068491977 0.002300430119772917
5.461341772958704865e+01 6.294988990221888 0.002300430119772917
5.470526176606696822e+01 6.985879746785249 0.002300430119772917
5.475051038174733975e+01 7.752597488629465 0.002300430119772917
5.474780995623299873e+01 8.60346441668451 0.002300430119772917
5.469606125280111542e+01 9.547716114208066 0.002300430119772917
5.459438823915213135e+01 10.59560179277617 0.002300430119772917
5.444210358139313399e+01 11.758495540521581 0.002300430119772917
5.423867313165485626e+01 13.049019780144016 0.002300430119772917
5.398368164313765050e+01 14.481182276745331 0.002300430119772917
5.367680182762809693e+01 16.070528182616385 0.002300430119772917
5.331776850681193736e+01 17.834308769319094 0.002300430119772917
5.290635941144353183e+01 19.791668678535572 0.002300430119772917
5.244238369021944379e+01 21.96385372416547 0.002300430119772917
5.192567879345207871e+01 24.37444150122222 0.002300430119772917
5.135611603007451009e+01 27.04959730463137 0.002300430119772917
5.073361456482786025e+01 30.01835813575592 0.002300430119772917
5.005816332282893200e+01 33.31294787934677 0.002300430119772917
4.932984977790817993e+01 36.96912707195032 0.002300430119772917
4.854889430639634185e+01 41.0265810582719 0.002300430119772917
4.771568848912054506e+01 45.52935074866948 0.002300430119772917
4.683083544994045866e+01 50.526310653356795 0.002300430119772917
4.589519025985851641e+01 56.07169938205458 0.002300430119772917
4.490989832633864864e+01 62.22570836730231 0.002300430119772917
4.387642984423937520e+01 69.0551352016233 0.002300430119772917
4.279660857669234275e+01 76.63410868007462 0.002300430119772917
4.167263363632915940e+01 85.04489341802686 0.002300430119772917
4.050709338240409352e+01 94.37878277775391 0.002300430119772917
3.930297111031054413e+01 104.73708979594508 0.002300430119772917
3.806364272881062050e+01 116.23224686798542 0.002300430119772917
3.679286706386828598e+01 128.9890261253308 0.002300430119772917
3.549476974027455611e+01 143.14589375234786 0.002300430119772917
3.417382156796084303e+01 158.85651294280527 0.002300430119772917
3.283481213881225358e+01 176.2914118095948 0.002300430119772917
3.148281871986413449e+01 195.63983435170647 0.002300430119772917
3.012316977453144773e+01 217.11179456945052 0.002300430119772917
2.876140147858804852e+01 240.9403560239527 0.002300430119772917
2.740320484386292321e+01 267.38416158399497 0.002300430119772917
2.605436072690038074e+01 296.73024081888724 0.002300430119772917
2.472406993758241001e+01 329.2971255097155 0.002300430119772917
2.342249390103867057e+01 365.43830709572546 0.002300430119772917
2.214519010977193147e+01 405.54607358408276 0.002300430119772917
2.089743429047283030e+01 450.05576757004974 0.002300430119772917
1.968410403695528998e+01 499.450511585514 0.002300430119772917
1.874446202433086484e+01 554.2664520663108 0.002300430119772917
1.834288465623170694e+01 615.0985788580505 0.002300430119772917
1.798816901656551082e+01 682.6071834272393 0.002300430119772917
1.767814715270873904e+01 757.525025877192 0.002300430119772917
1.741040095126562903e+01 840.6652885618333 0.002300430119772917
1.718231523469189526e+01 932.9304026284696 0.002300430119772917
1.699112399000463114e+01 1035.3218432956637 0.002300430119772917
1.683397344916263805e+01 1148.9510001873086 0.002300430119772917
1.670798980619971275e+01 1275.051240713013 0.002300430119772917
1.661035086494997870e+01 1414.991297434576 0.002300430119772917
1.653836190301628406e+01 1570.2901247293776 0.002300430119772917
1.648957766759953358e+01 1742.6333860096508 0.002300430119772917
1.646172398445316531e+01 1933.891750455232 0.002300430119772917
1.645294994670109290e+01 2146.141197858406 0.002300430119772917
1.646185632806486510e+01 2381.6855519761607 0.002300430119772917
1.648738718957068627e+01 2643.0814869741084 0.002300430119772917
1.652908459663396457e+01 2933.1662783900483 0.002300430119772917
1.658704150932531363e+01 3255.0885998350564 0.002300430119772917
1.666186285157128921e+01 3612.3426997094302 0.002300430119772917
1.675471173370914002e+01 4008.8063288984645 0.002300430119772917
1.686724891243900259e+01 4448.782831127585 0.002300430119772917
1.700156723911315382e+01 4937.047852839004 0.002300430119772917
1.716010025561964980e+01 5478.901179593945 0.002300430119772917
1.734550753491943453e+01 6080.224261649427 0.002300430119772917
1.756054159165151063e+01 6747.5440531107 0.002300430119772917
1.780790348906089093e+01 7488.10385759003 0.002300430119772917
1.809011364841230574e+01 8309.941949353404 0.002300430119772917
1.840938661285216682e+01 9221.97882333434 0.002300430119772917
1.876736822237205260e+01 10234.114021054527 0.002300430119772917
1.916522606297311526e+01 11357.333583431051 0.002300430119772917
1.960353090909491769e+01 12603.829296797274 0.002300430119772917
2.008224734539791001e+01 13987.131026472387 0.002300430119772917
2.060076882832930423e+01 15522.25357427048 0.002300430119772917
2.115806090169637343e+01 17225.859653987874 0.002300430119772917
2.175255657148489519e+01 19116.440753857038 0.002300430119772917
2.238248337312002079e+01 21214.51784910632 0.002300430119772917
2.304592337924379564e+01 23542.864143224204 0.002300430119772917
2.374093191823048343e+01 26126.752255633317 0.002300430119772917
2.446563592445262003e+01 28994.22853882881 0.002300430119772917
2.521832802926660122e+01 32176.417502507353 0.002300430119772917
2.599756138089010449e+01 35707.859649004626 0.002300430119772917
2.680184635687693628e+01 39626.88638701478 0.002300430119772917
2.762996227306565444e+01 43976.036093027215 0.002300430119772917
2.848078479959464460e+01 48802.515836544335 0.002300430119772917
2.935321192517985622e+01 54158.71378079476 0.002300430119772917
3.024608184806715272e+01 60102.76782070388 0.002300430119772917
3.115813058896217669e+01 66699.19663030129 0.002300430119772917
3.208780746726897348e+01 74019.59996915652 0.002300430119772917
3.303320281577892814e+01 82143.43584919439 0.002300430119772917
3.399210457417234466e+01 91158.88299750836 0.002300430119772917
3.496191394349531123e+01 101163.7979766207 0.002300430119772917
3.593963776597168192e+01 112266.77735108159 0.002300430119772917
3.692190725866086609e+01 124588.33642950082 0.002300430119772917
3.790501787767661313e+01 138262.2173764659 0.002300430119772917
3.888498928248650088e+01 153436.84089300132 0.002300430119772917
3.985769938546057745e+01 170276.91722258978 0.002300430119772917
4.081886561036581895e+01 188965.23396912115 0.002300430119772917
4.176409787035362342e+01 209704.64013232305 0.002300430119772917
4.268914219924101161e+01 232720.2478960412 0.002300430119772917
4.358989261847413133e+01 258261.87606826748 0.002300430119772917
4.446245822878582743e+01 286606.7616948256 0.002300430119772917
4.530495625749517785e+01 318062.5692794119 0.002300430119772917
4.617595874881267548e+01 352970.73027306574 0.002300430119772917
4.700140228148400467e+01 391710.1490809261 0.002300430119772917
4.777835605922270901e+01 434701.3158125035 0.002300430119772917
4.850680741412014640e+01 482410.8704165374 0.002300430119772917
4.918315438803301021e+01 535356.6677410719 0.002300430119772917
4.980684402352798656e+01 594113.3984965039 0.002300430119772917
5.037749211308958053e+01 659318.8271333541 0.002300430119772917
5.089481979596122585e+01 731680.7143427207 0.002300430119772917
5.135859755476253241e+01 811984.4993184009 0.002300430119772917
5.176858003682119147e+01 901101.8251665037 0.002300430119772917
5.212446234192699279e+01 1000000.0 0.002300430119772917
1.060870865419211029e+01 0.001 0.0025529080682395165
1.146545519428736171e+01 0.0011097524964120721 0.0025529080682395165
1.235937906390980956e+01 0.0012315506032928262 0.0025529080682395165
1.328784281109718712e+01 0.001366716356462006 0.0025529080682395165
1.424764876783828349e+01 0.0015167168884709225 0.0025529080682395165
1.523506424003183746e+01 0.0016831803533309566 0.0025529080682395165
1.624586484732137492e+01 0.0018679135990207828 0.0025529080682395165
1.727539580120113527e+01 0.002072921779595372 0.0025529080682395165
1.831864986703413578e+01 0.002300430119772917 0.0025529080682395165
1.937035934077861654e+01 0.0025529080682395165 0.0025529080682395165
2.042509897276514508e+01 0.002833096101839324 0.0025529080682395165
2.147739565362353531e+01 0.0031440354715915 0.0025529080682395165
2.252184021439911987e+01 0.0034891012134067737 0.0025529080682395165
2.355319693628369038e+01 0.003872038781812557 0.0025529080682395165
2.456650595710903673e+01 0.004297004704320844 0.0025529080682395165
2.555717478480649874e+01 0.004768611697714469 0.0025529080682395165
2.652105545479534854e+01 0.005291978735958442 0.0025529080682395165
2.745450504163749983e+01 0.005872786613189483 0.0025529080682395165
2.835442826390770676e+01 0.00651733960488242 0.0025529080682395165
2.921830175935457774e+01 0.007232633896483534 0.0025529080682395165
3.004418080128628077e+01 0.008026433522257174 0.0025529080682395165
3.083068992231384797e+01 0.00890735463861044 0.0025529080682395165
3.157699962561689233e+01 0.009884959046625586 0.0025529080682395165
3.228279163560632981e+01 0.010969857978923836 0.0025529080682395165
3.294821546287795400e+01 0.012173827277396614 0.0025529080682395165
3.357383904357404703e+01 0.013509935211980273 0.0025529080682395165
3.416059610114869116e+01 0.014992684327860457 0.0025529080682395165
3.470973239083033235e+01 0.01663816886076129 0.0025529080682395165
3.522275298887781503e+01 0.018464249428955443 0.0025529080682395165
3.570137210361377100e+01 0.020490746898158472 0.0025529080682395165
3.614746652156929940e+01 0.022739657523579287 0.0025529080682395165
3.656303372965131615e+01 0.02523539170434766 0.0025529080682395165
3.695015493534098283e+01 0.02800503894183631 0.0025529080682395165
3.731096329944352163e+01 0.03107866187782014 0.0025529080682395165
3.764761741737919465e+01 0.03448962260405758 0.0025529080682395165
3.796227957180742152e+01 0.038274944785163134 0.0025529080682395165
3.825709871448417232e+01 0.04247571552536898 0.0025529080682395165
3.853419755322568108e+01 0.047137531341167244 0.0025529080682395165
3.879566323832406027e+01 0.05231099308056263 0.0025529080682395165
3.904354126428480498e+01 0.05805225516094899 0.0025529080682395165
3.927983189165754396e+01 0.06442363508721373 0.0025529080682395165
3.950648879994201934e+01 0.07149428986597581 0.0025529080682395165
3.972541919736095650e+01 0.07934096665797492 0.0025529080682395165
3.993848516462721676e+01 0.08804883581643465 0.0025529080682395165
4.014750564941476085e+01 0.09771241535346502 0.0025529080682395165
4.035425866491366520e+01 0.1084365968689611 0.0025529080682395165
4.056048334969217706e+01 0.12033778407775893 0.0025529080682395165
4.076788140617934886e+01 0.13354515629298988 0.0025529080682395165
4.097811762335486208e+01 0.14820207057988585 0.0025529080682395165
4.119281899266380975e+01 0.16446761779946645 0.0025529080682395165
4.141357215402629777e+01 0.18251834943190443 0.0025529080682395165
4.164191876181435958e+01 0.20255019392306664 0.0025529080682395165
4.187934851554027205e+01 0.22478058335487253 0.0025529080682395165
4.212728949458519168e+01 0.24945081352303167 0.0025529080682395165
4.238709570411069905e+01 0.27682866303920667 0.0025529080682395165
4.266003153545319293e+01 0.3072112998861759 0.0025529080682395165
4.294725325129943627e+01 0.34092850697468147 0.0025529080682395165
4.324978745861396590e+01 0.3783462617131929 0.0025529080682395165
4.356850689279954025e+01 0.419870708444391 0.0025529080682395165
4.390410388612583859e+01 0.4659525668664682 0.0025529080682395165
4.425706209071238106e+01 0.517092024289676 0.0025529080682395165
4.462762740277177187e+01 0.5738441648302398 0.0025529080682395165
4.501577894024283211e+01 0.6368249944718586 0.0025529080682395165
4.542120135832138317e+01 0.7067181273927491 0.0025529080682395165
4.584325984337282023e+01 0.7842822061337682 0.0025529080682395165
4.628097918453232751e+01 0.8703591361485166 0.0025529080682395165
4.673302831817342451e+01 0.9658832241158708 0.0025529080682395165
4.719771177741620249e+01 1.0718913192051276 0.0025529080682395165
4.767296909776356273e+01 1.1895340673703196 0.0025529080682395165
4.815638322026417484e+01 1.3200884008314182 0.0025529080682395165
4.864519828382430688e+01 1.4649713983072863 0.0025529080682395165
4.913634706893665793e+01 1.625755666443795 0.0025529080682395165
4.962648767503416281e+01 1.8041864093920719 0.0025529080682395165
5.011204865672183217e+01 2.0022003718155843 0.0025529080682395165
5.058928149906888905e+01 2.2219468609395236 0.0025529080682395165
5.105431863276500337e+01 2.4658110758226037 0.0025529080682395165
5.150323528323720979e+01 2.736439997074672 0.0025529080682395165
5.193211286214155109e+01 3.0367711180354604 0.0025529080682395165
5.233710172079255329e+01 3.370064329271928 0.0025529080682395165
5.271448099277293409e+01 3.739937302478798 0.0025529080682395165
5.306071329684012738e+01 4.150404757850477 0.0025529080682395165
5.337249236550497500e+01 4.605922041145108 0.0025529080682395165
5.364678187132142995e+01 5.1114334834401705 0.0025529080682395165
5.388084420344555525e+01 5.672426068491977 0.0025529080682395165
5.407225837810535296e+01 6.294988990221888 0.0025529080682395165
5.421892676974014336e+01 6.985879746785249 0.0025529080682395165
5.431907101952810990e+01 7.752597488629465 0.0025529080682395165
5.437121791190117648e+01 8.60346441668451 0.0025529080682395165
5.437417658658281994e+01 9.547716114208066 0.0025529080682395165
5.432700889007688971e+01 10.59560179277617 0.0025529080682395165
5.422899489431122078e+01 11.758495540521581 0.0025529080682395165
5.407959588621600489e+01 13.049019780144016 0.0025529080682395165
5.387841708912315397e+01 14.481182276745331 0.0025529080682395165
5.362517237581798923e+01 16.070528182616385 0.0025529080682395165
5.331965294388555776e+01 17.834308769319094 0.0025529080682395165
5.296170167788213945e+01 19.791668678535572 0.0025529080682395165
5.255119459419725558e+01 21.96385372416547 0.0025529080682395165
5.208803030430073022e+01 24.37444150122222 0.0025529080682395165
5.157212805654934584e+01 27.04959730463137 0.0025529080682395165
5.100343448625094567e+01 30.01835813575592 0.0025529080682395165
5.038193878222732991e+01 33.31294787934677 0.0025529080682395165
4.970769558333953597e+01 36.96912707195032 0.0025529080682395165
4.898085455115652564e+01 41.0265810582719 0.0025529080682395165
4.820169523103979969e+01 45.52935074866948 0.0025529080682395165
4.737066555179621474e+01 50.526310653356795 0.0025529080682395165
4.648842210521137019e+01 56.07169938205458 0.0025529080682395165
4.555587024045667022e+01 62.22570836730231 0.0025529080682395165
4.457420201357200540e+01 69.0551352016233 0.0025529080682395165
4.354493017950923672e+01 76.63410868007462 0.0025529080682395165
4.246991665134879668e+01 85.04489341802686 0.0025529080682395165
4.135139425120638634e+01 94.37878277775391 0.0025529080682395165
4.019198102240574855e+01 104.73708979594508 0.0025529080682395165
3.899468690999288611e+01 116.23224686798542 0.0025529080682395165
3.776291300155158126e+01 128.9890261253308 0.0025529080682395165
3.650044392814964311e+01 143.14589375234786 0.0025529080682395165
3.521143409109419053e+01 158.85651294280527 0.0025529080682395165
3.390038824087874048e+01 176.2914118095948 0.0025529080682395165
3.257213649227752228e+01 195.63983435170647 0.0025529080682395165
3.123180312307826867e+01 217.11179456945052 0.0025529080682395165
2.988476768623680968e+01 240.9403560239527 0.0025529080682395165
2.853661615501171767e+01 267.38416158399497 0.0025529080682395165
2.719307946438194179e+01 296.73024081888724 0.0025529080682395165
2.586183678404709241e+01 329.2971255097155 0.0025529080682395165
2.455760478673251512e+01 365.43830709572546 0.0025529080682395165
2.327288111478333121e+01 405.54607358408276 0.0025529080682395165
2.201314034305656619e+01 450.05576757004974 0.0025529080682395165
2.078352426633141903e+01 499.450511585514 0.0025529080682395165
1.958871957241433392e+01 554.2664520663108 0.0025529080682395165
1.889072506515542926e+01 615.0985788580505 0.0025529080682395165
1.851733047109089725e+01 682.6071834272393 0.0025529080682395165
1.819128191496663760e+01 757.525025877192 0.0025529080682395165
1.791039822812145133e+01 840.6652885618333 0.0025529080682395165
1.767223219114920951e+01 932.9304026284696 0.0025529080682395165
1.747412615440545380e+01 1035.3218432956637 0.0025529080682395165
1.731327301481681502e+01 1148.9510001873086 0.0025529080682395165
1.718678256837874585e+01 1275.051240713013 0.0025529080682395165
1.709175283189989969e+01 1414.991297434576 0.0025529080682395165
1.702534552258160261e+01 1570.2901247293776 0.0025529080682395165
1.698490748224675073e+01 1742.6333860096508 0.0025529080682395165
1.696792609836331778e+01 1933.891750455232 0.0025529080682395165
1.697223862725599020e+01 2146.141197858406 0.0025529080682395165
1.699608321581330728e+01 2381.6855519761607 0.0025529080682395165
1.703802391106662739e+01 2643.0814869741084 0.0025529080682395165
1.709722051735824166e+01 2933.1662783900483 0.0025529080682395165
1.717330954400054210e+01 3255.0885998350564 0.0025529080682395165
1.726650810063051367e+01 3612.3426997094302 0.0025529080682395165
1.737758840951226347e+01 4008.8063288984645 0.0025529080682395165
1.750785172549952051e+01 4448.782831127585 0.0025529080682395165
1.765907460314770105e+01 4937.047852839004 0.0025529080682395165
1.783342713190708650e+01 5478.901179593945 0.0025529080682395165
1.803336461395862500e+01 6080.224261649427 0.0025529080682395165
1.826149724282698728e+01 6747.5440531107 0.0025529080682395165
1.852044430905316119e+01 7488.10385759003 0.0025529080682395165
1.881272078943198878e+01 8309.941949353404 0.0025529080682395165
1.914052980276364835e+01 9221.97882333434 0.0025529080682395165
1.950558831027304763e+01 10234.114021054527 0.0025529080682395165
1.990915154247699448e+01 11357.333583431051 0.0025529080682395165
2.035189799980371106e+01 12603.829296797274 0.0025529080682395165
2.083391421412409272e+01 13987.131026472387 0.0025529080682395165
2.135474068482652399e+01 15522.25357427048 0.0025529080682395165
2.191346657916643181e+01 17225.859653987874 0.0025529080682395165
2.250868219231989897e+01 19116.440753857038 0.0025529080682395165
2.313877565795918301e+01 21214.51784910632 0.0025529080682395165
2.380199547836044971e+01 23542.864143224204 0.0025529080682395165
2.449656370740204636e+01 26126.752255633317 0.0025529080682395165
2.522076530638442193e+01 28994.22853882881 0.0025529080682395165
2.597306444604781817e+01 32176.417502507353 0.0025529080682395165
2.675206515819272468e+01 35707.859649004626 0.0025529080682395165
2.755635674849654393e+01 39626.88638701478 0.0025529080682395165
2.838471823258307580e+01 43976.036093027215 0.0025529080682395165
2.923595760058788784e+01 48802.515836544335 0.0025529080682395165
3.010883226546346236e+01 54158.71378079476 0.0025529080682395165
3.100196395325984255e+01 60102.76782070388 0.0025529080682395165
3.191383911495738701e+01 66699.19663030129 0.0025529080682395165
3.284252133591433420e+01 74019.59996915652 0.0025529080682395165
3.378574181719336167e+01 82143.43584919439 0.0025529080682395165
3.474088528130911158e+01 91158.88299750836 0.0025529080682395165
3.570494579708770289e+01 101163.7979766207 0.0025529080682395165
3.667454105255480812e+01 112266.77735108159 0.0025529080682395165
3.764594995738765704e+01 124588.33642950082 0.0025529080682395165
3.861517212735246574e+01 138262.2173764659 0.0025529080682395165
3.957800036091676077e+01 153436.84089300132 0.0025529080682395165
4.053019426985054707e+01 170276.91722258978 0.0025529080682395165
4.146735406233373311e+01 188965.23396912115 0.0025529080682395165
4.238513495626649075e+01 209704.64013232305 0.0025529080682395165
4.327938141887798196e+01 232720.2478960412 0.0025529080682395165
4.414615222395213578e+01 258261.87606826748 0.0025529080682395165
4.499746140727698673e+01 286606.7616948256 0.0025529080682395165
4.586209353686270873e+01 318062.5692794119 0.0025529080682395165
4.668012966795127738e+01 352970.73027306574 0.0025529080682395165
4.745030616755339281e+01 391710.1490809261 0.0025529080682395165
4.817441286821392765e+01 434701.3158125035 0.0025529080682395165
4.884767075638439593e+01 482410.8704165374 0.0025529080682395165
4.946889963122088574e+01 535356.6677410719 0.0025529080682395165
5.003765540689222036e+01 594113.3984965039 0.0025529080682395165
5.055360585869340184e+01 659318.8271333541 0.0025529080682395165
5.101647633640288149e+01 731680.7143427207 0.0025529080682395165
5.142598733607659511e+01 811984.4993184009 0.0025529080682395165
5.178180763658521357e+01 901101.8251665037 0.0025529080682395165
5.208349659077705240e+01 1000000.0 0.0025529080682395165
9.661954916491607648e+00 0.001 0.002833096101839324
1.045861223018425790e+01 0.0011097524964120721 0.002833096101839324
1.129238739545116665e+01 0.0012315506032928262 0.002833096101839324
1.216112797817663704e+01 0.001366716356462006 0.002833096101839324
1.306213511691723284e+01 0.0015167168884709225 0.002833096101839324
1.399217552882662829e+01 0.0016831803533309566 0.002833096101839324
1.494751126141025033e+01 0.0018679135990207828 0.002833096101839324
1.592394681773914122e+01 0.002072921779595372 0.002833096101839324
1.691689369007533728e+01 0.002300430119772917 0.002833096101839324
1.792145012344975186e+01 0.0025529080682395165 0.002833096101839324
1.893249393425778138e+01 0.002833096101839324 0.002833096101839324
1.994478437266477400e+01 0.0031440354715915 0.002833096101839324
2.095306948226196297e+01 0.0034891012134067737 0.002833096101839324
2.195219391057571912e+01 0.003872038781812557 0.002833096101839324
2.293720309591175166e+01 0.004297004704320844 0.002833096101839324
2.390343923144653715e+01 0.004768611697714469 0.002833096101839324
2.484662543012584024e+01 0.005291978735958442 0.002833096101839324
2.576293525300270204e+01 0.005872786613189483 0.002833096101839324
2.664904547506018417e+01 0.00651733960488242 0.002833096101839324
2.750217127053439370e+01 0.007232633896483534 0.002833096101839324
2.832008382553013703e+01 0.008026433522257174 0.002833096101839324
2.910111143850215143e+01 0.00890735463861044 0.002833096101839324
2.984412561966344057e+01 0.009884959046625586 0.002833096101839324
3.054851455572774910e+01 0.010969857978923836 0.002833096101839324
3.121414648830650762e+01 0.012173827277396614 0.002833096101839324
3.184132563909613722e+01 0.013509935211980273 0.002833096101839324
3.243074330571673869e+01 0.014992684327860457 0.002833096101839324
3.298342661040442891e+01 0.01663816886076129 0.002833096101839324
3.350068705849490414e+01 0.018464249428955443 0.002833096101839324
3.398407049200969965e+01 0.020490746898158472 0.002833096101839324
3.443531011355623406e+01 0.022739657523579287 0.002833096101839324
3.485628332177372357e+01 0.02523539170434766 0.002833096101839324
3.524897320919856014e+01 0.02800503894183631 0.002833096101839324
3.561543497663920022e+01 0.03107866187782014 0.002833096101839324
3.595776734452829970e+01 0.03448962260405758 0.002833096101839324
3.627808894216835256e+01 0.038274944785163134 0.002833096101839324
3.657851928968536726e+01 0.04247571552536898 0.002833096101839324
3.686116408462880401e+01 0.047137531341167244 0.002833096101839324
3.712810428980537125e+01 0.05231099308056263 0.002833096101839324
3.738138854859550264e+01 0.05805225516094899 0.002833096101839324
3.762302838339483912e+01 0.06442363508721373 0.002833096101839324
3.785499577656209880e+01 0.07149428986597581 0.002833096101839324
3.807922243204523483e+01 0.07934096665797492 0.002833096101839324
3.829760042867565062e+01 0.08804883581643465 0.002833096101839324
3.851198368906472069e+01 0.09771241535346502 0.002833096101839324
3.872418987214963693e+01 0.1084365968689611 0.002833096101839324
3.893600214327115339e+01 0.12033778407775893 0.002833096101839324
3.914917057165739322e+01 0.13354515629298988 0.002833096101839324
3.936541260979861789e+01 0.14820207057988585 0.002833096101839324
3.958641230756121132e+01 0.16446761779946645 0.002833096101839324
3.981381790898107198e+01 0.18251834943190443 0.002833096101839324
4.004923738625918617e+01 0.20255019392306664 0.002833096101839324
4.029423168038690051e+01 0.22478058335487253 0.002833096101839324
4.055030525467938674e+01 0.24945081352303167 0.002833096101839324
4.081889374717798802e+01 0.27682866303920667 0.002833096101839324
4.110134861145467511e+01 0.3072112998861759 0.002833096101839324
4.139891851444041748e+01 0.34092850697468147 0.002833096101839324
4.171272773702261816e+01 0.3783462617131929 0.002833096101839324
4.204375159135074114e+01 0.419870708444391 0.002833096101839324
4.239278935577379315e+01 0.4659525668664682 0.002833096101839324
4.276043527828920077e+01 0.517092024289676 0.002833096101839324
4.314704836600923699e+01 0.5738441648302398 0.002833096101839324
4.355272202634799328e+01 0.6368249944718586 0.002833096101839324
4.397725472953277404e+01 0.7067181273927491 0.002833096101839324
4.442012298002394033e+01 0.7842822061337682 0.002833096101839324
4.488045815439359387e+01 0.8703591361485166 0.002833096101839324
4.535702852061119472e+01 0.9658832241158708 0.002833096101839324
4.584822798619196504e+01 1.0718913192051276 0.002833096101839324
4.635207276118799768e+01 1.1895340673703196 0.002833096101839324
4.686620693575537189e+01 1.3200884008314182 0.002833096101839324
4.738791761760265331e+01 1.4649713983072863 0.002833096101839324
4.791415988698825146e+01 1.625755666443795 0.002833096101839324
4.844159134372318931e+01 1.8041864093920719 0.002833096101839324
4.896661559035835154e+01 2.0022003718155843 0.002833096101839324
4.948543352218926827e+01 2.2219468609395236 0.002833096101839324
4.999410090191503286e+01 2.4658110758226037 0.002833096101839324
5.048859043835436466e+01 2.736439997074672 0.002833096101839324
5.096485628222514208e+01 3.0367711180354604 0.002833096101839324
5.141889873308682724e+01 3.370064329271928 0.002833096101839324
5.184682693522672992e+01 3.739937302478798 0.002833096101839324
5.224491737511077361e+01 4.150404757850477 0.002833096101839324
5.260966606940126411e+01 4.605922041145108 0.002833096101839324
5.293783274089091151e+01 5.1114334834401705 0.002833096101839324
5.322647542278857458e+01 5.672426068491977 0.002833096101839324
5.347297446937539434e+01 6.294988990221888 0.002833096101839324
5.367504538282292259e+01 6.985879746785249 0.002833096101839324
5.383074043246348594e+01 7.752597488629465 0.002833096101839324
5.393843956886531998e+01 8.60346441668451 0.002833096101839324
5.399683164789916390e+01 9.547716114208066 0.002833096101839324
5.400488751453142555e+01 10.59560179277617 0.002833096101839324
5.396182684458396750e+01 11.758495540521581 0.002833096101839324
5.386708084381716333e+01 13.049019780144016 0.002833096101839324
5.372025319059803650e+01 14.481182276745331 0.002833096101839324
5.352108143218867298e+01 16.070528182616385 0.002833096101839324
5.326940104422394739e+01 17.834308769319094 0.002833096101839324
5.296511406156822943e+01 19.791668678535572 0.002833096101839324
5.260816390842786916e+01 21.96385372416547 0.002833096101839324
5.219851768030533634e+01 24.37444150122222 0.002833096101839324
5.173615669735187339e+01 27.04959730463137 0.002833096101839324
5.122107579419181178e+01 30.01835813575592 0.002833096101839324
5.065329131151251829e+01 33.31294787934677 0.002833096101839324
5.003285745538507001e+01 36.96912707195032 0.002833096101839324
4.935989018929766559e+01 41.0265810582719 0.002833096101839324
4.863459761754617716e+01 45.52935074866948 0.002833096101839324
4.785731535853447838e+01 50.526310653356795 0.002833096101839324
4.702854532338924543e+01 56.07169938205458 0.002833096101839324
4.614899601416679076e+01 62.22570836730231 0.002833096101839324
4.521962245819617010e+01 69.0551352016233 0.002833096101839324
4.424166393664762609e+01 76.63410868007462 0.002833096101839324
4.321667777072045169e+01 85.04489341802686 0.002833096101839324
4.214656776702099705e+01 94.37878277775391 0.002833096101839324
4.103360627577695396e+01 104.73708979594508 0.002833096101839324
3.988044925487603365e+01 116.23224686798542 0.002833096101839324
3.869014415316217281e+01 128.9890261253308 0.002833096101839324
3.746613080958992015e+01 143.14589375234786 0.002833096101839324
3.621223570485133791e+01 158.85651294280527 0.002833096101839324
3.493265988473258687e+01 176.2914118095948 0.002833096101839324
3.363196050239659485e+01 195.63983435170647 0.002833096101839324
3.231502533575125113e+01 217.11179456945052 0.002833096101839324
3.098703890128556893e+01 240.9403560239527 0.002833096101839324
2.965343801982833583e+01 267.38416158399497 0.002833096101839324
2.831985432520249191e+01 296.73024081888724 0.002833096101839324
2.699215011513298634e+01 329.2971255097155 0.002833096101839324
2.569017723450864921e+01 365.43830709572546 0.002833096101839324
2.440289231453546748e+01 405.54607358408276 0.002833096101839324
2.313590711215108797e+01 450.05576757004974 0.002833096101839324
2.189456735190564274e+01 499.450511585514 0.002833096101839324
2.068382837666675655e+01 554.2664520663108 0.002833096101839324
1.950833157842574295e+01 615.0985788580505 0.002833096101839324
1.905605459974349358e+01 682.6071834272393 0.002833096101839324
1.871242779431683445e+01 757.525025877192 0.002833096101839324
1.841673822251656034e+01 840.6652885618333 0.002833096101839324
1.816675569996841233e+01 932.9304026284696 0.002833096101839324
1.795997910812971554e+01 1035.3218432956637 0.002833096101839324
1.779369417579660961e+01 1148.9510001873086 0.002833096101839324
1.766503731985268999e+01 1275.051240713013 0.002833096101839324
1.757106546391307944e+01 1414.991297434576 0.002833096101839324
1.750883130971184798e+01 1570.2901247293776 0.002833096101839324
1.747549362846280729e+01 1742.6333860096508 0.002833096101839324
1.746833071204445176e+01 1933.891750455232 0.002833096101839324
1.748487596037408665e+01 2146.141197858406 0.002833096101839324
1.752300567210932769e+01 2381.6855519761607 0.002833096101839324
1.758092013667295461e+01 2643.0814869741084 0.002833096101839324
1.765731165574637984e+01 2933.1662783900483 0.002833096101839324
1.775140477654370130e+01 3255.0885998350564 0.002833096101839324
1.786297748534006402e+01 3612.3426997094302 0.002833096101839324
1.799237602216435405e+01 4008.8063288984645 0.002833096101839324
1.814050398240119932e+01 4448.782831127585 0.002833096101839324
1.830878302505079702e+01 4937.047852839004 0.002833096101839324
1.849908324929201697e+01 5478.901179593945 0.002833096101839324
1.871362412138501696e+01 6080.224261649427 0.002833096101839324
1.895484919745987540e+01 6747.5440531107 0.002833096101839324
1.922528104176273089e+01 7488.10385759003 0.002833096101839324
1.952743029445738188e+01 8309.941949353404 0.002833096101839324
1.986348557869359865e+01 9221.97882333434 0.002833096101839324
2.023525652253148621e+01 10234.114021054527 0.002833096101839324
2.064411228047563185e+01 11357.333583431051 0.002833096101839324
2.109087235346981615e+01 12603.829296797274 0.002833096101839324
2.157578277711483850e+01 13987.131026472387 0.002833096101839324
2.209857371113488966e+01 15522.25357427048 0.002833096101839324
2.265848863291309456e+01 17225.859653987874 0.002833096101839324
2.325430957936462661e+01 19116.440753857038 0.002833096101839324
2.388460886670628369e+01 21214.51784910632 0.002833096101839324
2.454781407705468155e+01 23542.864143224204 0.002833096101839324
2.524231332138434070e+01 26126.752255633317 0.002833096101839324
2.596653458580898288e+01 28994.22853882881 0.002833096101839324
2.671908966807827568e+01 32176.417502507353 0.002833096101839324
2.749857721959115153e+01 35707.859649004626 0.002833096101839324
2.830361423821230105e+01 39626.88638701478 0.002833096101839324
2.913291354017895074e+01 43976.036093027215 0.002833096101839324
2.998514407873033960e+01 48802.515836544335 0.002833096101839324
3.085885100920806323e+01 54158.71378079476 0.002833096101839324
3.175237537597208259e+01 60102.76782070388 0.002833096101839324
3.266388742677808921e+01 66699.19663030129 0.002833096101839324
3.359102546115651222e+01 74019.59996915652 0.002833096101839324
3.453113252812084255e+01 82143.43584919439 0.002833096101839324
3.548118071545540175e+01 91158.88299750836 0.002833096101839324
3.643776796195054857e+01 101163.7979766207 0.002833096101839324
3.739715295801151740e+01 112266.77735108159 0.002833096101839324
3.835531083822977649e+01 124588.33642950082 0.002833096101839324
3.930800659836860689e+01 138262.2173764659 0.002833096101839324
4.025087918128102871e+01 153436.84089300132 0.002833096101839324
4.117965423644778866e+01 170276.91722258978 0.002833096101839324
4.208988002048383237e+01 188965.23396912115 0.002833096101839324
4.297733798100847480e+01 209704.64013232305 0.002833096101839324
4.383803573971238876e+01 232720.2478960412 0.002833096101839324
4.469733302830020705e+01 258261.87606826748 0.002833096101839324
4.555543931820127312e+01 286606.7616948256 0.002833096101839324
4.636506724289255743e+01 318062.5692794119 0.002833096101839324
4.713055602000682143e+01 352970.73027306574 0.002833096101839324
4.784734942970823823e+01 391710.1490809261 0.002833096101839324
4.851726130623070787e+01 434701.3158125035 0.002833096101839324
4.913580877924619017e+01 482410.8704165374 0.002833096101839324
4.970248350073633503e+01 535356.6677410719 0.002833096101839324
5.021689814820672382e+01 594113.3984965039 0.002833096101839324
5.067872642510535997e+01 659318.8271333541 0.002833096101839324
5.108765073945090762e+01 731680.7143427207 0.002833096101839324
5.144330421720652424e+01 811984.4993184009 0.002833096101839324
5.174523418107252581e+01 901101.8251665037 0.002833096101839324
5.199284709688949846e+01 1000000.0 0.002833096101839324
8.784542135242631389e+00 0.001 0.0031440354715915
9.522938127286741050e+00 0.0011097524964120721 0.0031440354715915
1.029798414585457600e+01 0.0012315506032928262 0.0031440354715915
1.110797251155664256e+01 0.001366716356462006 0.0031440354715915
1.195067120878364975e+01 0.0015167168884709225 0.0031440354715915
1.282332479793046964e+01 0.0016831803533309566 0.0031440354715915
1.372267144101557257e+01 0.0018679135990207828 0.0031440354715915
1.464497687364383971e+01 0.002072921779595372 0.0031440354715915
1.558608559197509358e+01 0.002300430119772917 0.0031440354715915
1.654148803779320787e+01 0.0025529080682395165 0.0031440354715915
1.750640209463769992e+01 0.002833096101839324 0.0031440354715915
1.847586589397311130e+01 0.0031440354715915 0.0031440354715915
1.944483845848951020e+01 0.0034891012134067737 0.0031440354715915
2.040830376315372874e+01 0.003872038781812557 0.0031440354715915
2.136137422978242384e+01 0.004297004704320844 0.0031440354715915
2.229938876275302917e+01 0.004768611697714469 0.0031440354715915
2.321800192308664990e+01 0.005291978735958442 0.0031440354715915
2.411326038175960562e+01 0.005872786613189483 0.0031440354715915
2.498166447189147377e+01 0.00651733960488242 0.0031440354715915
2.582021318953631450e+01 0.007232633896483534 0.0031440354715915
2.662643203804050529e+01 0.008026433522257174 0.0031440354715915
2.739838422278991459e+01 0.00890735463861044 0.0031440354715915
2.813466636718775860e+01 0.009884959046625586 0.0031440354715915
2.883439050592012265e+01 0.010969857978923836 0.0031440354715915
2.949715480497275166e+01 0.012173827277396614 0.0031440354715915
3.012300546792155131e+01 0.013509935211980273 0.0031440354715915
3.071239247249546622e+01 0.014992684327860457 0.0031440354715915
3.126612152833561353e+01 0.01663816886076129 0.0031440354715915
3.178530462677089830e+01 0.018464249428955443 0.0031440354715915
3.227131102958373532e+01 0.020490746898158472 0.0031440354715915
3.272572032205341230e+01 0.022739657523579287 0.0031440354715915
3.315027863189705926e+01 0.02523539170434766 0.0031440354715915
3.354685903990488782e+01 0.02800503894183631 0.0031440354715915
3.391742645767082109e+01 0.03107866187782014 0.0031440354715915
3.426400742404624111e+01 0.03448962260405758 0.0031440354715915
3.458866466815623397e+01 0.038274944785163134 0.0031440354715915
3.489347635359133193e+01 0.04247571552536898 0.0031440354715915
3.518051965582439777e+01 0.047137531341167244 0.0031440354715915
3.545185827215372143e+01 0.05231099308056263 0.0031440354715915
3.570953343062466701e+01 0.05805225516094899 0.0031440354715915
3.595555784305344815e+01 0.06442363508721373 0.0031440354715915
3.619191218893470818e+01 0.07149428986597581 0.0031440354715915
3.642054352408027285e+01 0.07934096665797492 0.0031440354715915
3.664336524031715214e+01 0.08804883581643465 0.0031440354715915
3.686225797206730448e+01 0.09771241535346502 0.0031440354715915
3.707907108198865842e+01 0.1084365968689611 0.0031440354715915
3.729562425337162068e+01 0.12033778407775893 0.0031440354715915
3.751370869845911216e+01 0.13354515629298988 0.0031440354715915
3.773508767879775405e+01 0.14820207057988585 0.0031440354715915
3.796149578323161933e+01 0.16446761779946645 0.0031440354715915
3.819463667475072555e+01 0.18251834943190443 0.0031440354715915
3.843617886218818569e+01 0.20255019392306664 0.0031440354715915
3.868774918278941044e+01 0.22478058335487253 0.0031440354715915
3.895092361048224916e+01 0.24945081352303167 0.0031440354715915
3.922721515532157355e+01 0.27682866303920667 0.0031440354715915
3.951805864921254852e+01 0.3072112998861759 0.0031440354715915
3.982479232856865536e+01 0.34092850697468147 0.0031440354715915
4.014863609990154458e+01 0.3783462617131929 0.0031440354715915
4.049066686060552200e+01 0.419870708444391 0.0031440354715915
4.085179097325750774e+01 0.4659525668664682 0.0031440354715915
4.123271462122883690e+01 0.517092024289676 0.0031440354715915
4.163391266363431953e+01 0.5738441648302398 0.0031440354715915
4.205559700959747005e+01 0.6368249944718586 0.0031440354715915
4.249768567427536681e+01 0.7067181273927491 0.0031440354715915
4.295977384203786187e+01 0.7842822061337682 0.0031440354715915
4.344110841446933335e+01 0.8703591361485166 0.0031440354715915
4.394056751766863300e+01 0.9658832241158708 0.0031440354715915
4.445664648912492822e+01 1.0718913192051276 0.0031440354715915
4.498745163527777180e+01 1.1895340673703196 0.0031440354715915
4.553070284770391396e+01 1.3200884008314182 0.0031440354715915
4.608374584457975942e+01 1.4649713983072863 0.0031440354715915
4.664357443863072206e+01 1.625755666443795 0.0031440354715915
4.720686263981332331e+01 1.8041864093920719 0.0031440354715915
4.777000608787439262e+01 2.0022003718155843 0.0031440354715915
4.832917184900290408e+01 2.2219468609395236 0.0031440354715915
4.888035507388764955e+01 2.4658110758226037 0.0031440354715915
4.941944081540396638e+01 2.736439997074672 0.0031440354715915
4.994226910752588822e+01 3.0367711180354604 0.0031440354715915
5.044470100891842890e+01 3.370064329271928 0.0031440354715915
5.092268360144787209e+01 3.739937302478798 0.0031440354715915
5.137231160671073837e+01 4.150404757850477 0.0031440354715915
5.178988368606944448e+01 4.605922041145108 0.0031440354715915
5.217195147959211710e+01 5.1114334834401705 0.0031440354715915
5.251535975284787838e+01 5.672426068491977 0.0031440354715915
5.281727651032463910e+01 6.294988990221888 0.0031440354715915
5.307521206780448608e+01 6.985879746785249 0.0031440354715915
5.328702687317039732e+01 7.752597488629465 0.0031440354715915
5.345092816135625924e+01 8.60346441668451 0.0031440354715915
5.356545616300600443e+01 9.547716114208066 0.0031440354715915
5.362946107764224735e+01 10.59560179277617 0.0031440354715915
5.364207245004376290e+01 11.758495540521581 0.0031440354715915
5.360266293660744452e+01 13.049019780144016 0.0031440354715915
5.351080869017722108e+01 14.481182276745331 0.0031440354715915
5.336624865294798070e+01 16.070528182616385 0.0031440354715915
5.316884501392048179e+01 17.834308769319094 0.0031440354715915
5.291854696905164701e+01 19.791668678535572 0.0031440354715915
5.261535957504283090e+01 21.96385372416547 0.0031440354715915
5.225931926383952941e+01 24.37444150122222 0.0031440354715915
5.185047710644641938e+01 27.04959730463137 0.0031440354715915
5.138889058286809330e+01 30.01835813575592 0.0031440354715915
5.087462415922408354e+01 33.31294787934677 0.0031440354715915
5.030775858414889257e+01 36.96912707195032 0.0031440354715915
4.968840843116530692e+01 41.0265810582719 0.0031440354715915
4.901674703743277206e+01 45.52935074866948 0.0031440354715915
4.829303768825536025e+01 50.526310653356795 0.0031440354715915
4.751766959330706186e+01 56.07169938205458 0.0031440354715915
4.669119701031547720e+01 62.22570836730231 0.0031440354715915
4.581437971289618361e+01 69.0551352016233 0.0031440354715915
4.488822297561839747e+01 76.63410868007462 0.0031440354715915
4.391401531401009350e+01 85.04489341802686 0.0031440354715915
4.289336238882273022e+01 94.37878277775391 0.0031440354715915
4.182821577432878257e+01 104.73708979594508 0.0031440354715915
4.072089564787173543e+01 116.23224686798542 0.0031440354715915
3.957410685154382435e+01 128.9890261253308 0.0031440354715915
3.839094808003837755e+01 143.14589375234786 0.0031440354715915
3.717491421581608790e+01 158.85651294280527 0.0031440354715915
3.592989179963151258e+01 176.2914118095948 0.0031440354715915
3.466014741217923500e+01 195.63983435170647 0.0031440354715915
3.337030824006301089e+01 217.11179456945052 0.0031440354715915
3.206533347923139843e+01 240.9403560239527 0.0031440354715915
3.075047456141624025e+01 267.38416158399497 0.0031440354715915
2.943122184473091352e+01 296.73024081888724 0.0031440354715915
2.811323555674687569e+01 329.2971255097155 0.0031440354715915
2.681638023826967299e+01 365.43830709572546 0.0031440354715915
2.553131306770790943e+01 405.54607358408276 0.0031440354715915
2.426180783747775394e+01 450.05576757004974 0.0031440354715915
2.301335448141877293e+01 499.450511585514 0.0031440354715915
2.179114677167829583e+01 554.2664520663108 0.0031440354715915
2.060004884278549397e+01 615.0985788580505 0.0031440354715915
1.960730266028122060e+01 682.6071834272393 0.0031440354715915
1.924467912406077730e+01 757.525025877192 0.0031440354715915
1.893260272745185802e+01 840.6652885618333 0.0031440354715915
1.866910846711692784e+01 932.9304026284696 0.0031440354715915
1.845189994155467161e+01 1035.3218432956637 0.0031440354715915
1.827840282834687002e+01 1148.9510001873086 0.0031440354715915
1.814582509143322042e+01 1275.051240713013 0.0031440354715915
1.805122404701325323e+01 1414.991297434576 0.0031440354715915
1.799158016314651931e+01 1570.2901247293776 0.0031440354715915
1.796389164334240007e+01 1742.6333860096508 0.0031440354715915
1.796525910615666533e+01 1933.891750455232 0.0031440354715915
1.799294544081229219e+01 2146.141197858406 0.0031440354715915
1.804444415698554494e+01 2381.6855519761607 0.0031440354715915
1.811756137616179174e+01 2643.0814869741084 0.0031440354715915
1.821057530482352149e+01 2933.1662783900483 0.0031440354715915
1.832225659957768826e+01 3255.0885998350564 0.0031440354715915
1.845192033280387633e+01 3612.3426997094302 0.0031440354715915
1.859945762897800847e+01 4008.8063288984645 0.0031440354715915
1.876534215735006228e+01 4448.782831127585 0.0031440354715915
1.895060741345891842e+01 4937.047852839004 0.0031440354715915
1.915679197971795489e+01 5478.901179593945 0.0031440354715915
1.938585218665905785e+01 6080.224261649427 0.0031440354715915
1.964004438384237261e+01 6747.5440531107 0.0031440354715915
1.992178243162791063e+01 7488.10385759003 0.0031440354715915
2.023357679896410133e+01 8309.941949353404 0.0031440354715915
2.057759794496449146e+01 9221.97882333434 0.0031440354715915
2.095577085441740195e+01 10234.114021054527 0.0031440354715915
2.136960395658762835e+01 11357.333583431051 0.0031440354715915
2.182008864189836217e+01 12603.829296797274 0.0031440354715915
2.230766411594371590e+01 13987.131026472387 0.0031440354715915
2.283228778080529153e+01 15522.25357427048 0.0031440354715915
2.339337943234436423e+01 17225.859653987874 0.0031440354715915
2.398993830412650041e+01 19116.440753857038 0.0031440354715915
2.462073333644573481e+01 21214.51784910632 0.0031440354715915
2.528437129948853723e+01 23542.864143224204 0.0031440354715915
2.597939247317455624e+01 26126.752255633317 0.0031440354715915
2.670433938734390722e+01 28994.22853882881 0.0031440354715915
2.745793588843913824e+01 32176.417502507353 0.0031440354715915
2.823870705619739141e+01 35707.859649004626 0.0031440354715915
2.904523903634286697e+01 39626.88638701478 0.0031440354715915
2.987610814046455232e+01 43976.036093027215 0.0031440354715915
3.072977274943018244e+01 48802.515836544335 0.0031440354715915
3.160449806857443988e+01 54158.71378079476 0.0031440354715915
3.249829362047645276e+01 60102.76782070388 0.0031440354715915
3.340894581288064558e+01 66699.19663030129 0.0031440354715915
3.433365706609581736e+01 74019.59996915652 0.0031440354715915
3.526936676348035604e+01 82143.43584919439 0.0031440354715915
3.621264421083260032e+01 91158.88299750836 0.0031440354715915
3.715972078836266945e+01 101163.7979766207 0.0031440354715915
3.810654340476948931e+01 112266.77735108159 0.0031440354715915
3.904884515506852694e+01 124588.33642950082 0.0031440354715915
3.998222942802957647e+01 138262.2173764659 0.0031440354715915
4.090228331924436134e+01 153436.84089300132 0.0031440354715915
4.180471228017027840e+01 170276.91722258978 0.0031440354715915
4.268514564731607663e+01 188965.23396912115 0.0031440354715915
4.353954072811740161e+01 209704.64013232305 0.0031440354715915
4.440600778738723875e+01 232720.2478960412 0.0031440354715915
4.525747438573107928e+01 258261.87606826748 0.0031440354715915
4.606116921009689236e+01 286606.7616948256 0.0031440354715915
4.681819547308912632e+01 318062.5692794119 0.0031440354715915
4.752906291312218912e+01 352970.73027306574 0.0031440354715915
4.819346881964909102e+01 391710.1490809261 0.0031440354715915
4.880909810142362204e+01 434701.3158125035 0.0031440354715915
4.937349371276679477e+01 482410.8704165374 0.0031440354715915
4.988620685379341069e+01 535356.6677410719 0.0031440354715915
5.034685854066429300e+01 594113.3984965039 0.0031440354715915
5.075508437098793024e+01 659318.8271333541 0.0031440354715915
5.111048249497808627e+01 731680.7143427207 0.0031440354715915
5.141256912191317241e+01 811984.4993184009 0.0031440354715915
5.166073622174777569e+01 901101.8251665037 0.0031440354715915
5.185422312921335930e+01 1000000.0 0.0031440354715915
7.974266290115827438e+00 0.001 0.0034891012134067737
8.656610755502073928e+00 0.0011097524964120721 0.0034891012134067737
9.374790995478491595e+00 0.0012315506032928262 0.0034891012134067737
1.012749971993603992e+01 0.001366716356462006 0.0034891012134067737
1.091293393264951739e+01 0.0015167168884709225 0.0034891012134067737
1.172878642578117514e+01 0.0016831803533309566 0.0034891012134067737
1.257225164110378124e+01 0.0018679135990207828 0.0034891012134067737
1.344004769218905437e+01 0.002072921779595372 0.0034891012134067737
1.432845472021167232e+01 0.002300430119772917 0.0034891012134067737
1.523336960502492943e+01 0.0025529080682395165 0.0034891012134067737
1.615037575952343829e+01 0.002833096101839324 0.0034891012134067737
1.707482567067422252e+01 0.0031440354715915 0.0034891012134067737
1.800193334282038293e+01 0.0034891012134067737 0.0034891012134067737
1.892687284742371290e+01 0.003872038781812557 0.0034891012134067737
1.984487874560857179e+01 0.004297004704320844 0.0034891012134067737
2.075134429199796671e+01 0.004768611697714469 0.0034891012134067737
2.164191311306367993e+01 0.005291978735958442 0.0034891012134067737
2.251256084111890843e+01 0.005872786613189483 0.0034891012134067737
2.335966369489199579e+01 0.00651733960488242 0.0034891012134067737
2.418005188119039772e+01 0.007232633896483534 0.0034891012134067737
2.497104684675539588e+01 0.008026433522257174 0.0034891012134067737
2.573048198051065327e+01 0.00890735463861044 0.0034891012134067737
2.645670762025619638e+01 0.009884959046625586 0.0034891012134067737
2.714858179125354454e+01 0.010969857978923836 0.0034891012134067737
2.780544863060884708e+01 0.012173827277396614 0.0034891012134067737
2.842710678303278726e+01 0.013509935211980273 0.0034891012134067737
2.901377036336084103e+01 0.014992684327860457 0.0034891012134067737
2.956602492099949941e+01 0.01663816886076129 0.0034891012134067737
3.008478070734070187e+01 0.018464249428955443 0.0034891012134067737
3.057122530331606569e+01 0.020490746898158472 0.0034891012134067737
3.102677740419271402e+01 0.022739657523579287 0.0034891012134067737
3.145304302413645203e+01 0.02523539170434766 0.0034891012134067737
3.185177517264130387e+01 0.02800503894183631 0.0034891012134067737
3.222483776707028369e+01 0.03107866187782014 0.0034891012134067737
3.257417400195706136e+01 0.03448962260405758 0.0034891012134067737
3.290177943737898403e+01 0.038274944785163134 0.0034891012134067737
3.320967964596010091e+01 0.04247571552536898 0.0034891012134067737
3.349991223063185686e+01 0.047137531341167244 0.0034891012134067737
3.377451287122165979e+01 0.05231099308056263 0.0034891012134067737
3.403550495689540867e+01 0.05805225516094899 0.0034891012134067737
3.428489234528608876e+01 0.06442363508721373 0.0034891012134067737
3.452465475022062691e+01 0.07149428986597581 0.0034891012134067737
3.475674533163847002e+01 0.07934096665797492 0.0034891012134067737
3.498308985653180514e+01 0.08804883581643465 0.0034891012134067737
3.520558712586419148e+01 0.09771241535346502 0.0034891012134067737
3.542611000092948359e+01 0.1084365968689611 0.0034891012134067737
3.564650675701353322e+01 0.12033778407775893 0.0034891012134067737
3.586860217386447403e+01 0.13354515629298988 0.0034891012134067737
3.609419800333559181e+01 0.14820207057988585 0.0034891012134067737
3.632507240158624029e+01 0.16446761779946645 0.0034891012134067737
3.656297778244009322e+01 0.18251834943190443 0.0034891012134067737
3.680963691765493451e+01 0.20255019392306664 0.0034891012134067737
3.706673662534468860e+01 0.22478058335487253 0.0034891012134067737
3.733591895433589514e+01 0.24945081352303167 0.0034891012134067737
3.761876940555841742e+01 0.27682866303920667 0.0034891012134067737
3.791680196070311126e+01 0.3072112998861759 0.0034891012134067737
3.823144087919197176e+01 0.34092850697468147 0.0034891012134067737
3.856399910326404523e+01 0.3783462617131929 0.0034891012134067737
3.891565344460787657e+01 0.419870708444391 0.0034891012134067737
3.928741685411308993e+01 0.4659525668664682 0.0034891012134067737
3.968010822181698671e+01 0.517092024289676 0.0034891012134067737
4.009432041668533486e+01 0.5738441648302398 0.0034891012134067737
4.053038752900343411e+01 0.6368249944718586 0.0034891012134067737
4.098835242559020742e+01 0.7067181273927491 0.0034891012134067737
4.146793591965273862e+01 0.7842822061337682 0.0034891012134067737
4.196850908603045127e+01 0.8703591361485166 0.0034891012134067737
4.248907024670431554e+01 0.9658832241158708 0.0034891012134067737
4.302822811089770028e+01 1.0718913192051276 0.0034891012134067737
4.358419250626010921e+01 1.1895340673703196 0.0034891012134067737
4.415477389320553669e+01 1.3200884008314182 0.0034891012134067737
4.473739252553232149e+01 1.4649713983072863 0.0034891012134067737
4.532909773541710763e+01 1.625755666443795 0.0034891012134067737
4.592659733108189357e+01 1.8041864093920719 0.0034891012134067737
4.652629671974945325e+01 2.0022003718155843 0.0034891012134067737
4.712434680408821208e+01 2.2219468609395236 0.0034891012134067737
4.771669933904033911e+01 2.4658110758226037 0.0034891012134067737
4.829916812470353449e+01 2.736439997074672 0.0034891012134067737
4.886749409362519714e+01 3.0367711180354604 0.0034891012134067737
4.941741223625270862e+01 3.370064329271928 0.0034891012134067737
4.994471825632241746e+01 3.739937302478798 0.0034891012134067737
5.044533275503611947e+01 4.150404757850477 0.0034891012134067737
5.091536100798391118e+01 4.605922041145108 0.0034891012134067737
5.135114632086865782e+01 5.1114334834401705 0.0034891012134067737
5.174931534607794958e+01 5.672426068491977 0.0034891012134067737
5.210681396348143579e+01 6.294988990221888 0.0034891012134067737
5.242093261365629075e+01 6.985879746785249 0.0034891012134067737
5.268932053851666097e+01 7.752597488629465 0.0034891012134067737
5.290998868414473577e+01 8.60346441668451 0.0034891012134067737
5.308130166769173996e+01 9.547716114208066 0.0034891012134067737
5.320195965194892551e+01 10.59560179277617 0.0034891012134067737
5.327097145969224812e+01 11.758495540521581 0.0034891012134067737
5.328762069356399422e+01 13.049019780144016 0.0034891012134067737
5.325142689958869369e+01 14.481182276745331 0.0034891012134067737
5.316210403774358184e+01 16.070528182616385 0.0034891012134067737
5.301951853381959268e+01 17.834308769319094 0.0034891012134067737
5.282364916345477468e+01 19.791668678535572 0.0034891012134067737
5.257455077958656631e+01 21.96385372416547 0.0034891012134067737
5.227232364329873349e+01 24.37444150122222 0.0034891012134067737
5.191708977145518134e+01 27.04959730463137 0.0034891012134067737
5.150897733877134499e+01 30.01835813575592 0.0034891012134067737
5.104811371946802012e+01 33.31294787934677 0.0034891012134067737
5.053462741762609767e+01 36.96912707195032 0.0034891012134067737
4.996865868836588476e+01 41.0265810582719 0.0034891012134067737
4.935037829869651205e+01 45.52935074866948 0.0034891012134067737
4.868001353529440678e+01 50.526310653356795 0.0034891012134067737
4.795788026297680773e+01 56.07169938205458 0.0034891012134067737
4.718441958043251105e+01 62.22570836730231 0.0034891012134067737
4.636023743774242689e+01 69.0551352016233 0.0034891012134067737
4.548614546559048932e+01 76.63410868007462 0.0034891012134067737
4.456320126570691542e+01 85.04489341802686 0.0034891012134067737
4.359274646231257577e+01 94.37878277775391 0.0034891012134067737
4.257644107429870672e+01 104.73708979594508 0.0034891012134067737
4.151629292166130369e+01 116.23224686798542 0.0034891012134067737
4.041468122490753956e+01 128.9890261253308 0.0034891012134067737
3.927437374410663296e+01 143.14589375234786 0.0034891012134067737
3.809853707872400008e+01 158.85651294280527 0.0034891012134067737
3.689073978975112311e+01 176.2914118095948 0.0034891012134067737
3.565494782881001612e+01 195.63983435170647 0.0034891012134067737
3.439551141332238160e+01 217.11179456945052 0.0034891012134067737
3.311714193180022647e+01 240.9403560239527 0.0034891012134067737
3.182487696735968541e+01 267.38416158399497 0.0034891012134067737
3.052403125785220084e+01 296.73024081888724 0.0034891012134067737
2.922013160707938795e+01 329.2971255097155 0.0034891012134067737
2.793260284522808590e+01 365.43830709572546 0.0034891012134067737
2.665439668906016379e+01 405.54607358408276 0.0034891012134067737
2.538701877384239580e+01 450.05576757004974 0.0034891012134067737
2.413604607822797021e+01 499.450511585514 0.0034891012134067737
2.290686070599138091e+01 554.2664520663108 0.0034891012134067737
2.170447524922382954e+01 615.0985788580505 0.0034891012134067737
2.053323189169375240e+01 682.6071834272393 0.0034891012134067737
1.979117308180262569e+01 757.525025877192 0.0034891012134067737
1.946127357631331734e+01 840.6652885618333 0.0034891012134067737
1.918267034099592294e+01 932.9304026284696 0.0034891012134067737
1.895331858030617411e+01 1035.3218432956637 0.0034891012134067737
1.877083076309834553e+01 1148.9510001873086 0.0034891012134067737
1.863253202479119253e+01 1275.051240713013 0.0034891012134067737
1.853552330775330148e+01 1414.991297434576 0.0034891012134067737
1.847675240328823421e+01 1570.2901247293776 0.0034891012134067737
1.845309265476448601e+01 1742.6333860096508 0.0034891012134067737
1.846149361817248646e+01 1933.891750455232 0.0034891012134067737
1.849899079896957943e+01 2146.141197858406 0.0034891012134067737
1.856265286322798147e+01 2381.6855519761607 0.0034891012134067737
1.864994803232595899e+01 2643.0814869741084 0.0034891012134067737
1.875872295456300520e+01 2933.1662783900483 0.0034891012134067737
1.888728444329336398e+01 3255.0885998350564 0.0034891012134067737
1.903446804240320844e+01 3612.3426997094302 0.0034891012134067737
1.919968793066603396e+01 4008.8063288984645 0.0034891012134067737
1.938296253702703709e+01 4448.782831127585 0.0034891012134067737
1.958491066037773365e+01 4937.047852839004 0.0034891012134067737
1.980671391329551767e+01 5478.901179593945 0.0034891012134067737
2.005004359618661525e+01 6080.224261649427 0.0034891012134067737
2.031695269800998105e+01 6747.5440531107 0.0034891012134067737
2.060974817905616163e+01 7488.10385759003 0.0034891012134067737
2.093091634213462626e+01 8309.941949353404 0.0034891012134067737
2.128263598148760849e+01 9221.97882333434 0.0034891012134067737
2.166695990719060205e+01 10234.114021054527 0.0034891012134067737
2.208555883412149612e+01 11357.333583431051 0.0034891012134067737
2.253962299730497065e+01 12603.829296797274 0.0034891012134067737
2.302981262513108973e+01 13987.131026472387 0.0034891012134067737
2.355634288438681168e+01 15522.25357427048 0.0034891012134067737
2.411882120452337830e+01 17225.859653987874 0.0034891012134067737
2.471647881842460848e+01 19116.440753857038 0.0034891012134067737
2.534828120749613589e+01 21214.51784910632 0.0034891012134067737
2.601300115567399729e+01 23542.864143224204 0.0034891012134067737
2.670930393709515727e+01 26126.752255633317 0.0034891012134067737
2.743580587781530866e+01 28994.22853882881 0.0034891012134067737
2.819129578961417693e+01 32176.417502507353 0.0034891012134067737
2.897414882733452757e+01 35707.859649004626 0.0034891012134067737
2.978285707004678429e+01 39626.88638701478 0.0034891012134067737
3.061578928145135237e+01 43976.036093027215 0.0034891012134067737
3.147112548645474916e+01 48802.515836544335 0.0034891012134067737
3.234679135750742773e+01 54158.71378079476 0.0034891012134067737
3.324043531588426958e+01 60102.76782070388 0.0034891012134067737
3.414938031537170815e+01 66699.19663030129 0.0034891012134067737
3.507042770236424190e+01 74019.59996915652 0.0034891012134067737
3.600010769231919738e+01 82143.43584919439 0.0034891012134067737
3.693461538180964965e+01 91158.88299750836 0.0034891012134067737
3.786986225483554591e+01 101163.7979766207 0.0034891012134067737
3.880154481168407443e+01 112266.77735108159 0.0034891012134067737
3.972522725127587506e+01 124588.33642950082 0.0034891012134067737
4.063642916713534703e+01 138262.2173764659 0.0034891012134067737
4.153078846509894362e+01 153436.84089300132 0.0034891012134067737
4.240400649130492639e+01 170276.91722258978 0.0034891012134067737
4.325191313190205733e+01 188965.23396912115 0.0034891012134067737
4.412474302000148185e+01 209704.64013232305 0.0034891012134067737
4.496949874841417483e+01 232720.2478960412 0.0034891012134067737
4.576718340439114741e+01 258261.87606826748 0.0034891012134067737
4.651619201063670062e+01 286606.7616948256 0.0034891012134067737
4.722119069680918813e+01 318062.5692794119 0.0034891012134067737
4.787771093106520937e+01 352970.73027306574 0.0034891012134067737
4.849015932937989248e+01 391710.1490809261 0.0034891012134067737
4.905205315966664159e+01 434701.3158125035 0.0034891012134067737
4.956288348732356752e+01 482410.8704165374 0.0034891012134067737
5.002221280376052448e+01 535356.6677410719 0.0034891012134067737
5.042962508683925904e+01 594113.3984965039 0.0034891012134067737
5.078467747362643081e+01 659318.8271333541 0.0034891012134067737
5.108684977374299052e+01 731680.7143427207 0.0034891012134067737
5.133551099011609153e+01 811984.4993184009 0.0034891012134067737
5.152988158052887968e+01 901101.8251665037 0.0034891012134067737
5.166901626940387615e+01 1000000.0 0.0034891012134067737
7.228423882513235199e+00 0.001 0.003872038781812557
7.857221855956605161e+00 0.0011097524964120721 0.003872038781812557
8.520756227506057101e+00 0.0012315506032928262 0.003872038781812557
9.218073803712666603e+00 0.001366716356462006 0.003872038781812557
9.947758926650923428e+00 0.0015167168884709225 0.003872038781812557
1.070791723212146351e+01 0.0016831803533309566 0.003872038781812557
1.149617221908209608e+01 0.0018679135990207828 0.003872038781812557
1.230967639192485841e+01 0.002072921779595372 0.003872038781812557
1.314513802416348121e+01 0.002300430119772917 0.003872038781812557
1.399886380000186747e+01 0.0025529080682395165 0.003872038781812557
1.486681689348551139e+01 0.002833096101839324 0.003872038781812557
1.574468872671389441e+01 0.0031440354715915 0.003872038781812557
1.662798220539035654e+01 0.0034891012134067737 0.003872038781812557
1.751210306239086023e+01 0.003872038781812557 0.003872038781812557
1.839245567019581173e+01 0.004297004704320844 0.003872038781812557
1.926453913914780713e+01 0.004768611697714469 0.003872038781812557
2.012403964292615655e+01 0.005291978735958442 0.003872038781812557
2.096691513842682042e+01 0.005872786613189483 0.003872038781812557
2.178946916905606912e+01 0.00651733960488242 0.003872038781812557
2.258841130004677566e+01 0.007232633896483534 0.003872038781812557
2.336090236471157411e+01 0.008026433522257174 0.003872038781812557
2.410458397206711822e+01 0.00890735463861044 0.003872038781812557
2.481759244046911661e+01 0.009884959046625586 0.003872038781812557
2.549855797902723964e+01 0.010969857978923836 0.003872038781812557
2.614659095743147788e+01 0.012173827277396614 0.003872038781812557
2.676125719393652957e+01 0.013509935211980273 0.003872038781812557
2.734254463633192600e+01 0.014992684327860457 0.003872038781812557
2.789082387591286505e+01 0.01663816886076129 0.003872038781812557
2.840680479819086912e+01 0.018464249428955443 0.003872038781812557
2.889149150705865665e+01 0.020490746898158472 0.003872038781812557
2.934613743849979528e+01 0.022739657523579287 0.003872038781812557
2.977220205880146153e+01 0.02523539170434766 0.003872038781812557
3.017131046275671835e+01 0.02800503894183631 0.003872038781812557
3.054521656544667607e+01 0.03107866187782014 0.003872038781812557
3.089577054681129553e+01 0.03448962260405758 0.003872038781812557
3.122489066202582464e+01 0.038274944785163134 0.003872038781812557
3.153453954266233694e+01 0.04247571552536898 0.003872038781812557
3.182670488670371256e+01 0.047137531341167244 0.003872038781812557
3.210338407325010479e+01 0.05231099308056263 0.003872038781812557
3.236657258401034909e+01 0.05805225516094899 0.003872038781812557
3.261825554289653439e+01 0.06442363508721373 0.003872038781812557
3.286040216365298505e+01 0.07149428986597581 0.003872038781812557
3.309496239069051882e+01 0.07934096665797492 0.003872038781812557
3.332386540889914528e+01 0.08804883581643465 0.003872038781812557
3.354901942694564809e+01 0.09771241535346502 0.003872038781812557
3.377231238341290975e+01 0.1084365968689611 0.003872038781812557
3.399561296349266826e+01 0.12033778407775893 0.003872038781812557
3.422077159244248179e+01 0.13354515629298988 0.003872038781812557
3.444962087856528399e+01 0.14820207057988585 0.003872038781812557
3.468397512669632476e+01 0.16446761779946645 0.003872038781812557
3.492562843947930418e+01 0.18251834943190443 0.003872038781812557
3.517635102934786318e+01 0.20255019392306664 0.003872038781812557
3.543788331036963513e+01 0.22478058335487253 0.003872038781812557
3.571192744006615527e+01 0.24945081352303167 0.003872038781812557
3.600013591788968625e+01 0.27682866303920667 0.003872038781812557
3.630409702383798276e+01 0.3072112998861759 0.003872038781812557
3.662531692002017536e+01 0.34092850697468147 0.003872038781812557
3.696519826794768449e+01 0.3783462617131929 0.003872038781812557
3.732501551669307105e+01 0.419870708444391 0.003872038781812557
3.770588702254372038e+01 0.4659525668664682 0.003872038781812557
3.810874449960935806e+01 0.517092024289676 0.003872038781812557
3.853430038815548642e+01 0.5738441648302398 0.003872038781812557
3.898301407553272213e+01 0.6368249944718586 0.003872038781812557
3.945505803406078371e+01 0.7067181273927491 0.003872038781812557
3.995028524481839582e+01 0.7842822061337682 0.003872038781812557
4.046819929556108519e+01 0.8703591361485166 0.003872038781812557
4.100792879075250852e+01 0.9658832241158708 0.003872038781812557
4.156820762875382513e+01 1.0718913192051276 0.003872038781812557
4.214736260426686698e+01 1.1895340673703196 0.003872038781812557
4.274330963724958110e+01 1.3200884008314182 0.003872038781812557
4.335355964871693146e+01 1.4649713983072863 0.003872038781812557
4.397523462025372964e+01 1.625755666443795 0.003872038781812557
4.460509404224233521e+01 1.8041864093920719 0.003872038781812557
4.523957136887446495e+01 2.0022003718155843 0.003872038781812557
4.587481975220369890e+01 2.2219468609395236 0.003872038781812557
4.650676573870968866e+01 2.4658110758226037 0.003872038781812557
4.713116941974213603e+01 2.736439997074672 0.003872038781812557
4.774368916607396329e+01 3.0367711180354604 0.003872038781812557
4.833994893873295950e+01 3.370064329271928 0.003872038781812557
4.891560607479146938e+01 3.739937302478798 0.003872038781812557
4.946641750158498496e+01 4.150404757850477 0.003872038781812557
4.998830232826659881e+01 4.605922041145108 0.003872038781812557
5.047739897424465028e+01 5.1114334834401705 0.003872038781812557
5.093011506936699107e+01 5.672426068491977 0.003872038781812557
5.134316870304019886e+01 6.294988990221888 0.003872038781812557
5.171361977083515882e+01 6.985879746785249 0.003872038781812557
5.203889059798883210e+01 7.752597488629465 0.003872038781812557
5.231677537934970701e+01 8.60346441668451 0.003872038781812557
5.254543843536822578e+01 9.547716114208066 0.003872038781812557
5.272340182749194071e+01 10.59560179277617 0.003872038781812557
5.284952326681970902e+01 11.758495540521581 0.003872038781812557
5.292296582173594288e+01 13.049019780144016 0.003872038781812557
5.294316120560046102e+01 14.481182276745331 0.003872038781812557
5.290976877826451386e+01 16.070528182616385 0.003872038781812557
5.282263249267768401e+01 17.834308769319094 0.003872038781812557
5.268173808551579640e+01 19.791668678535572 0.003872038781812557
5.248717266029628803e+01 21.96385372416547 0.003872038781812557
5.223908866019112196e+01 24.37444150122222 0.003872038781812557
5.193767384840148083e+01 27.04959730463137 0.003872038781812557
5.158312865902720290e+01 30.01835813575592 0.003872038781812557
5.117565180205512121e+01 33.31294787934677 0.003872038781812557
5.071543466660668287e+01 36.96912707195032 0.003872038781812557
5.020266464235042747e+01 41.0265810582719 0.003872038781812557
4.963753709706213613e+01 45.52935074866948 0.003872038781812557
4.902027540615967638e+01 50.526310653356795 0.003872038781812557
4.835115808393297243e+01 56.07169938205458 0.003872038781812557
4.763055181815273897e+01 62.22570836730231 0.003872038781812557
4.685894894275491396e+01 69.0551352016233 0.003872038781812557
4.603700774250143724e+01 76.63410868007462 0.003872038781812557
4.516559390342404612e+01 85.04489341802686 0.003872038781812557
4.424582140363319382e+01 94.37878277775391 0.003872038781812557
4.327909123825905624e+01 104.73708979594508 0.003872038781812557
4.226712655949498298e+01 116.23224686798542 0.003872038781812557
4.121200302287337536e+01 128.9890261253308 0.003872038781812557
4.011617336029389946e+01 143.14589375234786 0.003872038781812557
3.898248540480071256e+01 158.85651294280527 0.003872038781812557
3.781419282974003693e+01 176.2914118095948 0.003872038781812557
3.661495775872899827e+01 195.63983435170647 0.003872038781812557
3.538884412906903520e+01 217.11179456945052 0.003872038781812557
3.414030028495820090e+01 240.9403560239527 0.003872038781812557
3.287412890011877664e+01 267.38416158399497 0.003872038781812557
3.159544219725363945e+01 296.73024081888724 0.003872038781812557
3.030960075669555920e+01 329.2971255097155 0.003872038781812557
2.903547501548598930e+01 365.43830709572546 0.003872038781812557
2.776859156355124369e+01 405.54607358408276 0.003872038781812557
2.650785888209003005e+01 450.05576757004974 0.003872038781812557
2.525888797538027220e+01 499.450511585514 0.003872038781812557
2.402719824588939090e+01 554.2664520663108 0.003872038781812557
2.281788777712582572e+01 615.0985788580505 0.003872038781812557
2.163556588555593052e+01 682.6071834272393 0.003872038781812557
2.048443197973874774e+01 757.525025877192 0.003872038781812557
2.000603336919386521e+01 840.6652885618333 0.003872038781812557
1.971087946787157819e+01 932.9304026284696 0.003872038781812557
1.946778065383909251e+01 1035.3218432956637 0.003872038781812557
1.927458136247550513e+01 1148.9510001873086 0.003872038781812557
1.912876896405694183e+01 1275.051240713013 0.003872038781812557
1.902753177898310710e+01 1414.991297434576 0.003872038781812557
1.896782621687778558e+01 1570.2901247293776 0.003872038781812557
1.894645310338905730e+01 1742.6333860096508 0.003872038781812557
1.896025307614234734e+01 1933.891750455232 0.003872038781812557
1.900595074412653318e+01 2146.141197858406 0.003872038781812557
1.908034272784881580e+01 2381.6855519761607 0.003872038781812557
1.918052478349026302e+01 2643.0814869741084 0.003872038781812557
1.930391706855970924e+01 2933.1662783900483 0.003872038781812557
1.944836051816746192e+01 3255.0885998350564 0.003872038781812557
1.961220277184707683e+01 3612.3426997094302 0.003872038781812557
1.979436755255740366e+01 4008.8063288984645 0.003872038781812557
1.999440095749629975e+01 4448.782831127585 0.003872038781812557
2.021248834456118004e+01 4937.047852839004 0.003872038781812557
2.044943611354601032e+01 5478.901179593945 0.003872038781812557
2.070661481220703948e+01 6080.224261649427 0.003872038781812557
2.098586294131917995e+01 6747.5440531107 0.003872038781812557
2.128939992937957371e+01 7488.10385759003 0.003872038781812557
2.161962506469672363e+01 8309.941949353404 0.003872038781812557
2.197879181336248067e+01 9221.97882333434 0.003872038781812557
2.236907853960224557e+01 10234.114021054527 0.003872038781812557
2.279233755988964560e+01 11357.333583431051 0.003872038781812557
2.324997922974673159e+01 12603.829296797274 0.003872038781812557
2.374290493877360930e+01 13987.131026472387 0.003872038781812557
2.427160947523536549e+01 15522.25357427048 0.003872038781812557
2.483588650611239146e+01 17225.859653987874 0.003872038781812557
2.543520218729512194e+01 19116.440753857038 0.003872038781812557
2.606870522057511863e+01 21214.51784910632 0.003872038781812557
2.673530767119687468e+01 23542.864143224204 0.003872038781812557
2.743375977917349218e+01 26126.752255633317 0.003872038781812557
2.816274511987747431e+01 28994.22853882881 0.003872038781812557
2.892092681759952200e+01 32176.417502507353 0.003872038781812557
2.970658266811477688e+01 35707.859649004626 0.003872038781812557
3.051800164810693161e+01 39626.88638701478 0.003872038781812557
3.135327712443169901e+01 43976.036093027215 0.003872038781812557
3.221025070799079515e+01 48802.515836544335 0.003872038781812557
3.308646062582846525e+01 54158.71378079476 0.003872038781812557
3.397916571395515462e+01 60102.76782070388 0.003872038781812557
3.488520674580840364e+01 66699.19663030129 0.003872038781812557
3.580099467990979178e+01 74019.59996915652 0.003872038781812557
3.672267800010907735e+01 82143.43584919439 0.003872038781812557
3.764612395442562587e+01 91158.88299750836 0.003872038781812557
3.856698511561848619e+01 101163.7979766207 0.003872038781812557
3.948078041943062999e+01 112266.77735108159 0.003872038781812557
4.038298310337155783e+01 124588.33642950082 0.003872038781812557
4.126911000199289248e+01 138262.2173764659 0.003872038781812557
4.213493513607942020e+01 153436.84089300132 0.003872038781812557
4.297620721961510526e+01 170276.91722258978 0.003872038781812557
4.385461114755212719e+01 188965.23396912115 0.003872038781812557
4.469262114647147399e+01 209704.64013232305 0.003872038781812557
4.548425483558043680e+01 232720.2478960412 0.003872038781812557
4.622785403069412524e+01 258261.87606826748 0.003872038781812557
4.692302720272089545e+01 286606.7616948256 0.003872038781812557
4.757574266405178065e+01 318062.5692794119 0.003872038781812557
4.818025007650317093e+01 352970.73027306574 0.003872038781812557
4.873938515737781074e+01 391710.1490809261 0.003872038781812557
4.924811825990936143e+01 434701.3158125035 0.003872038781812557
4.970595425262524003e+01 482410.8704165374 0.003872038781812557
5.011242225054042621e+01 535356.6677410719 0.003872038781812557
5.046702835889139749e+01 594113.3984965039 0.003872038781812557
5.076921291132703118e+01 659318.8271333541 0.003872038781812557
5.101831150112527524e+01 731680.7143427207 0.003872038781812557
5.121352307441814133e+01 811984.4993184009 0.003872038781812557
5.135388493954825861e+01 901101.8251665037 0.003872038781812557
5.143825733156869262e+01 1000000.0 0.003872038781812557
6.543933261561945436e+00 0.001 0.004297004704320844
7.121904082073902131e+00 0.0011097524964120721 0.004297004704320844
7.733285509329188123e+00 0.0012315506032928262 0.004297004704320844
8.377432047129918402e+00 0.001366716356462006 0.004297004704320844
9.053271810969272693e+00 0.0015167168884709225 0.004297004704320844
9.759284304764893392e+00 0.0016831803533309566 0.004297004704320844
1.049348926297937901e+01 0.0018679135990207828 0.004297004704320844
1.125344860456923790e+01 0.002072921779595372 0.004297004704320844
1.203628265498343453e+01 0.002300430119772917 0.004297004704320844
1.283870178627631020e+01 0.0025529080682395165 0.004297004704320844
1.365705296654855339e+01 0.002833096101839324 0.004297004704320844
1.448738074889160821e+01 0.0031440354715915 0.004297004704320844
1.532550066667194244e+01 0.0034891012134067737 0.004297004704320844
1.616708233926763683e+01 0.003872038781812557 0.004297004704320844
1.700773915456733931e+01 0.004297004704320844 0.004297004704320844
1.784312060815528156e+01 0.004768611697714469 0.004297004704320844
1.866900334443965193e+01 0.005291978735958442 0.004297004704320844
1.948137708130024848e+01 0.005872786613189483 0.004297004704320844
2.027652188146319290e+01 0.00651733960488242 0.004297004704320844
2.105107382554785289e+01 0.007232633896483534 0.004297004704320844
2.180207714252652096e+01 0.008026433522257174 0.004297004704320844
2.252702137207166189e+01 0.00890735463861044 0.004297004704320844
2.322386345966190646e+01 0.009884959046625586 0.004297004704320844
2.389103511898233734e+01 0.010969857978923836 0.004297004704320844
2.452743680358463862e+01 0.012173827277396614 0.004297004704320844
2.513241999925631731e+01 0.013509935211980273 0.004297004704320844
2.570575995197964758e+01 0.014992684327860457 0.004297004704320844
2.624762120714607150e+01 0.01663816886076129 0.004297004704320844
2.675851817768558405e+01 0.018464249428955443 0.004297004704320844
2.723927293873624578e+01 0.020490746898158472 0.004297004704320844
2.769097219522624442e+01 0.022739657523579287 0.004297004704320844
2.811492511984745590e+01 0.02523539170434766 0.004297004704320844
2.851262321815551104e+01 0.02800503894183631 0.004297004704320844
2.888570339842681989e+01 0.03107866187782014 0.004297004704320844
2.923591472373025724e+01 0.03448962260405758 0.004297004704320844
2.956508937112823787e+01 0.038274944785163134 0.004297004704320844
2.987511782204333599e+01 0.04247571552536898 0.004297004704320844
3.016792834203599583e+01 0.047137531341167244 0.004297004704320844
3.044547042777528745e+01 0.05231099308056263 0.004297004704320844
3.070970205879428150e+01 0.05805225516094899 0.004297004704320844
3.096258017018776343e+01 0.06442363508721373 0.004297004704320844
3.120605410764556353e+01 0.07149428986597581 0.004297004704320844
3.144206143783697982e+01 0.07934096665797492 0.004297004704320844
3.167252577748763542e+01 0.08804883581643465 0.004297004704320844
3.189935601419949762e+01 0.09771241535346502 0.004297004704320844
3.212444658102911177e+01 0.1084365968689611 0.004297004704320844
3.234967823337753146e+01 0.12033778407775893 0.004297004704320844
3.257691887037059075e+01 0.13354515629298988 0.004297004704320844
3.280802401929692280e+01 0.14820207057988585 0.004297004704320844
3.304483641776400304e+01 0.16446761779946645 0.004297004704320844
3.328918435025624945e+01 0.18251834943190443 0.004297004704320844
3.354287827520803944e+01 0.20255019392306664 0.004297004704320844
3.380770532232008918e+01 0.22478058335487253 0.004297004704320844
3.408542123083416442e+01 0.24945081352303167 0.004297004704320844
3.437773947677220576e+01 0.27682866303920667 0.004297004704320844
3.468631717167138362e+01 0.3072112998861759 0.004297004704320844
3.501273758114390233e+01 0.34092850697468147 0.004297004704320844
3.535848912551290368e+01 0.3783462617131929 0.004297004704320844
3.572494088045485938e+01 0.419870708444391 0.004297004704320844
3.611331473199120978e+01 0.4659525668664682 0.004297004704320844
3.652465463293749792e+01 0.517092024289676 0.004297004704320844
3.695979344735024341e+01 0.5738441648302398 0.004297004704320844
3.741931831318553492e+01 0.6368249944718586 0.004297004704320844
3.790353552602132936e+01 0.7067181273927491 0.004297004704320844
3.841243625177756371e+01 0.7842822061337682 0.004297004704320844
3.894566450564214932e+01 0.8703591361485166 0.004297004704320844
3.950248899951353110e+01 0.9658832241158708 0.004297004704320844
4.008178049920988428e+01 1.0718913192051276 0.004297004704320844
4.068199617597353779e+01 1.1895340673703196 0.004297004704320844
4.130117243731827159e+01 1.3200884008314182 0.004297004704320844
4.193692725459292348e+01 1.4649713983072863 0.004297004704320844
4.258647277094279815e+01 1.625755666443795 0.004297004704320844
4.324663849821380524e+01 1.8041864093920719 0.004297004704320844
4.391390482768764514e+01 2.0022003718155843 0.004297004704320844
4.458444624308233273e+01 2.2219468609395236 0.004297004704320844
4.525418305565722221e+01 2.4658110758226037 0.004297004704320844
4.591884019414681006e+01 2.736439997074672 0.004297004704320844
4.657401119727301619e+01 3.0367711180354604 0.004297004704320844
4.721522552001801643e+01 3.370064329271928 0.004297004704320844
4.783801703384747128e+01 3.739937302478798 0.004297004704320844
4.843799170953101907e+01 4.150404757850477 0.004297004704320844
4.901089253243274868e+01 4.605922041145108 0.004297004704320844
4.955265975047822735e+01 5.1114334834401705 0.004297004704320844
5.005948478087292131e+01 5.672426068491977 0.004297004704320844
5.052785628842845966e+01 6.294988990221888 0.004297004704320844
5.095459709515752422e+01 6.985879746785249 0.004297004704320844
5.133689098919577276e+01 7.752597488629465 0.004297004704320844
5.167229867303371549e+01 8.60346441668451 0.004297004704320844
5.195876263241720494e+01 9.547716114208066 0.004297004704320844
5.219460105974147268e+01 10.59560179277617 0.004297004704320844
5.237849144681145219e+01 11.758495540521581 0.004297004704320844
5.250944498285181083e+01 13.049019780144016 0.004297004704320844
5.258677324071218351e+01 14.481182276745331 0.004297004704320844
5.261004909162618759e+01 16.070528182616385 0.004297004704320844
5.257906392310939481e+01 17.834308769319094 0.004297004704320844
5.249378343538536740e+01 19.791668678535572 0.004297004704320844
5.235430428062743857e+01 21.96385372416547 0.004297004704320844
5.216081362533299171e+01 24.37444150122222 0.004297004704320844
5.191355355539360517e+01 27.04959730463137 0.004297004704320844
5.161279189130997480e+01 30.01835813575592 0.004297004704320844
5.125880063477004001e+01 33.31294787934677 0.004297004704320844
5.085184287990138330e+01 36.96912707195032 0.004297004704320844
5.039216862942742381e+01 41.0265810582719 0.004297004704320844
4.988001955274398824e+01 45.52935074866948 0.004297004704320844
4.931564237983556609e+01 50.526310653356795 0.004297004704320844
4.869931026083241221e+01 56.07169938205458 0.004297004704320844
4.803135113630209219e+01 62.22570836730231 0.004297004704320844
4.731218188155975923e+01 69.0551352016233 0.004297004704320844
4.654234679979579425e+01 76.63410868007462 0.004297004704320844
4.572255888071507712e+01 85.04489341802686 0.004297004704320844
4.485374217057750457e+01 94.37878277775391 0.004297004704320844
4.393707361135178502e+01 104.73708979594508 0.004297004704320844
4.297402277140241722e+01 116.23224686798542 0.004297004704320844
4.196638803200370660e+01 128.9890261253308 0.004297004704320844
4.091632793694500947e+01 143.14589375234786 0.004297004704320844
3.982638653113509264e+01 158.85651294280527 0.004297004704320844
3.869951155753917504e+01 176.2914118095948 0.004297004704320844
3.753906427185123817e+01 195.63983435170647 0.004297004704320844
3.634881942978370972e+01 217.11179456945052 0.004297004704320844
3.513295371952797552e+01 240.9403560239527 0.004297004704320844
3.389602065831671496e+01 267.38416158399497 0.004297004704320844
3.264291004922417017e+01 296.73024081888724 0.004297004704320844
3.137879056410514167e+01 329.2971255097155 0.004297004704320844
3.012187567704449620e+01 365.43830709572546 0.004297004704320844
2.887056008804933782e+01 405.54607358408276 0.004297004704320844
2.762081855367372540e+01 450.05576757004974 0.004297004704320844
2.637824843880496317e+01 499.450511585514 0.004297004704320844
2.514845937161498313e+01 554.2664520663108 0.004297004704320844
2.393657486881863505e+01 615.0985788580505 0.004297004704320844
2.274742318418306652e+01 682.6071834272393 0.004297004704320844
2.158543894884535774e+01 757.525025877192 0.004297004704320844
2.057006206515433178e+01 840.6652885618333 0.004297004704320844
2.025712725207592513e+01 932.9304026284696 0.004297004704320844
1.999884215055352854e+01 1035.3218432956637 0.004297004704320844
1.979332528683255887e+01 1148.9510001873086 0.004297004704320844
1.963826933686670628e+01 1275.051240713013 0.004297004704320844
1.953099300761889268e+01 1414.991297434576 0.004297004704320844
1.946850312588533072e+01 1570.2901247293776 0.004297004704320844
1.944756742792806392e+01 1742.6333860096508 0.004297004704320844
1.946496092560439806e+01 1933.891750455232 0.004297004704320844
1.951711426483873169e+01 2146.141197858406 0.004297004704320844
1.960058476500160296e+01 2381.6855519761607 0.004297004704320844
1.971211517561269844e+01 2643.0814869741084 0.004297004704320844
1.984871217322731951e+01 2933.1662783900483 0.004297004704320844
2.000775743734605783e+01 3255.0885998350564 0.004297004704320844
2.018711148102050856e+01 3612.3426997094302 0.004297004704320844
2.038520339461279463e+01 4008.8063288984645 0.004297004704320844
2.060109915290981775e+01 4448.782831127585 0.004297004704320844
2.083454076495900154e+01 4937.047852839004 0.004297004704320844
2.108594914891520844e+01 5478.901179593945 0.004297004704320844
2.135638533421330720e+01 6080.224261649427 0.004297004704320844
2.164746750358565563e+01 6747.5440531107 0.004297004704320844
2.196133441684217047e+01 7488.10385759003 0.004297004704320844
2.230028647856664747e+01 8309.941949353404 0.004297004704320844
2.266666684342139604e+01 9221.97882333434 0.004297004704320844
2.306279145265269293e+01 10234.114021054527 0.004297004704320844
2.349070839237587549e+01 11357.333583431051 0.004297004704320844
2.395206193834798114e+01 12603.829296797274 0.004297004704320844
2.444801981345842634e+01 13987.131026472387 0.004297004704320844
2.497932494345635490e+01 15522.25357427048 0.004297004704320844
2.554598481706386437e+01 17225.859653987874 0.004297004704320844
2.614767648041848602e+01 19116.440753857038 0.004297004704320844
2.678370478751170580e+01 21214.51784910632 0.004297004704320844
2.745308146055211296e+01 23542.864143224204 0.004297004704320844
2.815460442469876412e+01 26126.752255633317 0.004297004704320844
2.888692850991238714e+01 28994.22853882881 0.004297004704320844
2.964855124310343726e+01 32176.417502507353 0.004297004704320844
3.043757507844257759e+01 35707.859649004626 0.004297004704320844
3.125201798596601321e+01 39626.88638701478 0.004297004704320844
3.208963712970137294e+01 43976.036093027215 0.004297004704320844
3.294788686639112285e+01 48802.515836544335 0.004297004704320844
3.382388528404514005e+01 54158.71378079476 0.004297004704320844
3.471449079711450736e+01 60102.76782070388 0.004297004704320844
3.561606210664786687e+01 66699.19663030129 0.004297004704320844
3.652464932180659929e+01 74019.59996915652 0.004297004704320844
3.743606471998799634e+01 82143.43584919439 0.004297004704320844
3.834590807882577224e+01 91158.88299750836 0.004297004704320844
3.924964581396647390e+01 101163.7979766207 0.004297004704320844
4.014269827903837040e+01 112266.77735108159 0.004297004704320844
4.102052861279690177e+01 124588.33642950082 0.004297004704320844
4.187876323534534606e+01 138262.2173764659 0.004297004704320844
4.272164005774438778e+01 153436.84089300132 0.004297004704320844
4.359649586222794682e+01 170276.91722258978 0.004297004704320844
4.442775569963438187e+01 188965.23396912115 0.004297004704320844
4.521332945044849083e+01 209704.64013232305 0.004297004704320844
4.595150499099641905e+01 232720.2478960412 0.004297004704320844
4.664090729850610728e+01 258261.87606826748 0.004297004704320844
4.728443149716755300e+01 286606.7616948256 0.004297004704320844
4.788357582590663242e+01 318062.5692794119 0.004297004704320844
4.843657251653313978e+01 352970.73027306574 0.004297004704320844
4.894295011375487547e+01 391710.1490809261 0.004297004704320844
4.939908168676461031e+01 434701.3158125035 0.004297004704320844
4.980443981656631536e+01 482410.8704165374 0.004297004704320844
5.015847683330338214e+01 535356.6677410719 0.004297004704320844
5.046058522360245036e+01 594113.3984965039 0.004297004704320844
5.071006042464048846e+01 659318.8271333541 0.004297004704320844
5.090606905409239147e+01 731680.7143427207 0.004297004704320844
5.104762579158441582e+01 811984.4993184009 0.004297004704320844
5.113357764270862305e+01 901101.8251665037 0.004297004704320844
5.116259506793183220e+01 1000000.0 0.004297004704320844
5.917446459162301942e+00 0.001 0.004768611697714469
6.447450224160279575e+00 0.0011097524964120721 0.004768611697714469
7.009367031252928371e+00 0.0012315506032928262 0.004768611697714469
7.602814075296009833e+00 0.001366716356462006 0.004768611697714469
8.227019489942174246e+00 0.0015167168884709225 0.004768611697714469
8.880795856964505575e+00 0.0016831803533309566 0.004768611697714469
9.562522817385127993e+00 0.0018679135990207828 0.004768611697714469
1.027014152261599733e+01 0.002072921779595372 0.004768611697714469
1.100116170523943460e+01 0.002300430119772917 0.004768611697714469
1.175268318206148344e+01 0.0025529080682395165 0.004768611697714469
1.252143192312026265e+01 0.002833096101839324 0.004768611697714469
1.330381032679080278e+01 0.0031440354715915 0.004768611697714469
1.409596065855798130e+01 0.0034891012134067737 0.004768611697714469
1.489383926190847873e+01 0.003872038781812557 0.004768611697714469
1.569329906191316937e+01 0.004297004704320844 0.004768611697714469
1.649017674983084802e+01 0.004768611697714469 0.004768611697714469
1.728038090081327738e+01 0.005291978735958442 0.004768611697714469
1.805997737520118918e+01 0.005872786613189483 0.004768611697714469
1.882526824257500664e+01 0.00651733960488242 0.004768611697714469
1.957286118577547640e+01 0.007232633896483534 0.004768611697714469
2.029972692766401465e+01 0.008026433522257174 0.004768611697714469
2.100324298908844156e+01 0.00890735463861044 0.004768611697714469
2.168122295686503875e+01 0.009884959046625586 0.004768611697714469
2.233193151223457917e+01 0.010969857978923836 0.004768611697714469
2.295408570857134123e+01 0.012173827277396614 0.004768611697714469
2.354684428130882168e+01 0.013509935211980273 0.004768611697714469
2.410978655617425659e+01 0.014992684327860457 0.004768611697714469
2.464288328714560805e+01 0.01663816886076129 0.004768611697714469
2.514646156613694217e+01 0.018464249428955443 0.004768611697714469
2.562116595896686633e+01 0.020490746898158472 0.004768611697714469
2.606791790320346180e+01 0.022739657523579287 0.004768611697714469
2.648787506186432239e+01 0.02523539170434766 0.004768611697714469
2.688239207688716803e+01 0.02800503894183631 0.004768611697714469
2.725298382801313224e+01 0.03107866187782014 0.004768611697714469
2.760129198183435406e+01 0.03448962260405758 0.004768611697714469
2.792905533941663521e+01 0.038274944785163134 0.004768611697714469
2.823808423986429617e+01 0.04247571552536898 0.004768611697714469
2.853023906461968906e+01 0.047137531341167244 0.004768611697714469
2.880741267243489645e+01 0.05231099308056263 0.004768611697714469
2.907151660750455591e+01 0.05805225516094899 0.004768611697714469
2.932447062698888729e+01 0.06442363508721373 0.004768611697714469
2.956819523780733405e+01 0.07149428986597581 0.004768611697714469
2.980460674110164021e+01 0.07934096665797492 0.004768611697714469
3.003561436462931056e+01 0.08804883581643465 0.004768611697714469
3.026311897655338612e+01 0.09771241535346502 0.004768611697714469
3.048901294415984964e+01 0.1084365968689611 0.004768611697714469
3.071518064170589213e+01 0.12033778407775893 0.004768611697714469
3.094349916386078903e+01 0.13354515629298988 0.004768611697714469
3.117583879214414466e+01 0.14820207057988585 0.004768611697714469
3.141406270770956155e+01 0.16446761779946645 0.004768611697714469
3.166002556669318935e+01 0.18251834943190443 0.004768611697714469
3.191557049459294859e+01 0.20255019392306664 0.004768611697714469
3.218252398151312121e+01 0.22478058335487253 0.004768611697714469
3.246268837290983100e+01 0.24945081352303167 0.004768611697714469
3.275783152885789207e+01 0.27682866303920667 0.004768611697714469
3.306967329330975502e+01 0.3072112998861759 0.004768611697714469
3.339986860868185659e+01 0.34092850697468147 0.004768611697714469
3.374998696299405054e+01 0.3783462617131929 0.004768611697714469
3.412148830079861028e+01 0.419870708444391 0.004768611697714469
3.451569539493422667e+01 0.4659525668664682 0.004768611697714469
3.493376304490031004e+01 0.517092024289676 0.004768611697714469
3.537664462652826813e+01 0.5738441648302398 0.004768611697714469
3.584505673138708914e+01 0.6368249944718586 0.004768611697714469
3.633944298488155766e+01 0.7067181273927491 0.004768611697714469
3.685993813678983599e+01 0.7842822061337682 0.004768611697714469
3.740633405077625895e+01 0.8703591361485166 0.004768611697714469
3.797804899558973801e+01 0.9658832241158708 0.004768611697714469
3.857410205844927731e+01 1.0718913192051276 0.004768611697714469
3.919309417176127397e+01 1.1895340673703196 0.004768611697714469
3.983319733582695932e+01 1.3200884008314182 0.004768611697714469
4.049215324135607119e+01 1.4649713983072863 0.004768611697714469
4.116728213145186288e+01 1.625755666443795 0.004768611697714469
4.185550242371331109e+01 1.8041864093920719 0.004768611697714469
4.255336096787402056e+01 2.0022003718155843 0.004768611697714469
4.325707338992756945e+01 2.2219468609395236 0.004768611697714469
4.396257356440704456e+01 2.4658110758226037 0.004768611697714469
4.466557067371842749e+01 2.736439997074672 0.004768611697714469
4.536161219788259302e+01 3.0367711180354604 0.004768611697714469
4.604615082695081441e+01 3.370064329271928 0.004768611697714469
4.671461335275148485e+01 3.739937302478798 0.004768611697714469
4.736246939299528691e+01 4.150404757850477 0.004768611697714469
4.798529812617758950e+01 4.605922041145108 0.004768611697714469
4.857885113935924437e+01 5.1114334834401705 0.004768611697714469
4.913910974565699519e+01 5.672426068491977 0.004768611697714469
4.966233527579269236e+01 6.294988990221888 0.004768611697714469
5.014511104266139085e+01 6.985879746785249 0.004768611697714469
5.058437487894806850e+01 7.752597488629465 0.004768611697714469
5.097744138887337328e+01 8.60346441668451 0.004768611697714469
5.132201345817859561e+01 9.547716114208066 0.004768611697714469
5.161618279472025961e+01 10.59560179277617 0.004768611697714469
5.185841985094022988e+01 11.758495540521581 0.004768611697714469
5.204755381485659171e+01 13.049019780144016 0.004768611697714469
5.218274387359345923e+01 14.481182276745331 0.004768611697714469
5.226344332616986321e+01 16.070528182616385 0.004768611697714469
5.228935849704496519e+01 17.834308769319094 0.004768611697714469
5.226040454216196451e+01 19.791668678535572 0.004768611697714469
5.217666043447474067e+01 21.96385372416547 0.004768611697714469
5.203832530972810133e+01 24.37444150122222 0.004768611697714469
5.184567824454232721e+01 27.04959730463137 0.004768611697714469
5.159904327737277185e+01 30.01835813575592 0.004768611697714469
5.129876117610010766e+01 33.31294787934677 0.004768611697714469
5.094516910195947901e+01 36.96912707195032 0.004768611697714469
5.053858888914907510e+01 41.0265810582719 0.004768611697714469
5.007932433880971956e+01 45.52935074866948 0.004768611697714469
4.956766748512896470e+01 50.526310653356795 0.004768611697714469
4.900391348333335628e+01 56.07169938205458 0.004768611697714469
4.838838342059963082e+01 62.22570836730231 0.004768611697714469
4.772145406904736831e+01 69.0551352016233 0.004768611697714469
4.700359335702215446e+01 76.63410868007462 0.004768611697714469
4.623540014672180121e+01 85.04489341802686 0.004768611697714469
4.541764675703372234e+01 94.37878277775391 0.004768611697714469
4.455132261347899458e+01 104.73708979594508 0.004768611697714469
4.363767736862523350e+01 116.23224686798542 0.004768611697714469
4.267826190231337335e+01 128.9890261253308 0.004768611697714469
4.167496562664501170e+01 143.14589375234786 0.004768611697714469
4.063004858316234902e+01 158.85651294280527 0.004768611697714469
3.954616677784025569e+01 176.2914118095948 0.004768611697714469
3.842638911174681482e+01 195.63983435170647 0.004768611697714469
3.727420404842953872e+01 217.11179456945052 0.004768611697714469
3.609351398643627817e+01 240.9403560239527 0.004768611697714469
3.488861522985456531e+01 267.38416158399497 0.004768611697714469
3.366416166069470250e+01 296.73024081888724 0.004768611697714469
3.242511094915590064e+01 329.2971255097155 0.004768611697714469
3.118892928518601337e+01 365.43830709572546 0.004768611697714469
2.995718603162549698e+01 405.54607358408276 0.004768611697714469
2.872257732311052791e+01 450.05576757004974 0.004768611697714469
2.749065733482776608e+01 499.450511585514 0.004768611697714469
2.626704744279797765e+01 554.2664520663108 0.004768611697714469
2.505687742598359691e+01 615.0985788580505 0.004768611697714469
2.386513632993495904e+01 682.6071834272393 0.004768611697714469
2.269644496001134115e+01 757.525025877192 0.004768611697714469
2.155502004778102787e+01 840.6652885618333 0.004768611697714469
2.082465020489612684e+01 932.9304026284696 0.004768611697714469
2.054995884997909172e+01 1035.3218432956637 0.004768611697714469
2.033068886765347827e+01 1148.9510001873086 0.004768611697714469
2.016477791756902960e+01 1275.051240713013 0.004768611697714469
2.004971594691264869e+01 1414.991297434576 0.004768611697714469
1.998260121028647163e+01 1570.2901247293776 0.004768611697714469
1.996022376892571515e+01 1742.6333860096508 0.004768611697714469
1.997929348613272182e+01 1933.891750455232 0.004768611697714469
2.003601288179675777e+01 2146.141197858406 0.004768611697714469
2.012672343875714276e+01 2381.6855519761607 0.004768611697714469
2.024784144959893695e+01 2643.0814869741084 0.004768611697714469
2.039598139933926646e+01 2933.1662783900483 0.004768611697714469
2.056808164504926495e+01 3255.0885998350564 0.004768611697714469
2.076152627150128893e+01 3612.3426997094302 0.004768611697714469
2.097425585542554316e+01 4008.8063288984645 0.004768611697714469
2.120485858772797272e+01 4448.782831127585 0.004768611697714469
2.145263289253519190e+01 4937.047852839004 0.004768611697714469
2.171761265695078436e+01 5478.901179593945 0.004768611697714469
2.200054779864042231e+01 6080.224261649427 0.004768611697714469
2.230283585834159510e+01 6747.5440531107 0.004768611697714469
2.262654630990387261e+01 7488.10385759003 0.004768611697714469
2.297386738721312938e+01 8309.941949353404 0.004768611697714469
2.334724642741304024e+01 9221.97882333434 0.004768611697714469
2.374914477931202583e+01 10234.114021054527 0.004768611697714469
2.418181376767058666e+01 11357.333583431051 0.004768611697714469
2.464713655804533943e+01 12603.829296797274 0.004768611697714469
2.514656235633315617e+01 13987.131026472387 0.004768611697714469
2.568103680642547459e+01 15522.25357427048 0.004768611697714469
2.625079622208287944e+01 17225.859653987874 0.004768611697714469
2.685569069714798474e+01 19116.440753857038 0.004768611697714469
2.749514112266726684e+01 21214.51784910632 0.004768611697714469
2.816821390265011260e+01 23542.864143224204 0.004768611697714469
2.887369688857476291e+01 26126.752255633317 0.004768611697714469
2.961010842582621905e+01 28994.22853882881 0.004768611697714469
3.037575606456679367e+01 32176.417502507353 0.004768611697714469
3.116848308505380771e+01 35707.859649004626 0.004768611697714469
3.198597495626848541e+01 39626.88638701478 0.004768611697714469
3.282560281229435617e+01 43976.036093027215 0.004768611697714469
3.368439972162758522e+01 48802.515836544335 0.004768611697714469
3.455904810899173896e+01 54158.71378079476 0.004768611697714469
3.544601421255045892e+01 60102.76782070388 0.004768611697714469
3.634119351088565963e+01 66699.19663030129 0.004768611697714469
3.724032299704881410e+01 74019.59996915652 0.004768611697714469
3.813893870521209806e+01 82143.43584919439 0.004768611697714469
3.903244544995921927e+01 91158.88299750836 0.004768611697714469
3.991620265723982897e+01 101163.7979766207 0.004768611697714469
4.078561329928441381e+01 112266.77735108159 0.004768611697714469
4.163620854817720129e+01 124588.33642950082 0.004768611697714469
4.248371901481176849e+01 138262.2173764659 0.004768611697714469
4.335109804870471351e+01 153436.84089300132 0.004768611697714469
4.417562662982671640e+01 170276.91722258978 0.004768611697714469
4.495515667124961112e+01 188965.23396912115 0.004768611697714469
4.568792033385643947e+01 209704.64013232305 0.004768611697714469
4.637249014465345454e+01 232720.2478960412 0.004768611697714469
4.700773133463018638e+01 258261.87606826748 0.004768611697714469
4.760028911428880605e+01 286606.7616948256 0.004768611697714469
4.814628827774866693e+01 318062.5692794119 0.004768611697714469
4.864828284217057330e+01 352970.73027306574 0.004768611697714469
4.910244299346297936e+01 391710.1490809261 0.004768611697714469
4.950647584955653713e+01 434701.3158125035 0.004768611697714469
4.985977915919586678e+01 482410.8704165374 0.004768611697714469
5.016169144969121874e+01 535356.6677410719 0.004768611697714469
5.041146004672702929e+01 594113.3984965039 0.004768611697714469
5.060821245080620656e+01 659318.8271333541 0.004768611697714469
5.075093086920760754e+01 731680.7143427207 0.004768611697714469
5.083843862029529959e+01 811984.4993184009 0.004768611697714469
5.086939117853447812e+01 901101.8251665037 0.004768611697714469
5.084227850301291340e+01 1000000.0 0.004768611697714469
5.345448862212010432e+00 0.001 0.005291978735958442
5.830421464489266015e+00 0.0011097524964120721 0.005291978735958442
6.345687352903011558e+00 0.0012315506032928262 0.005291978735958442
6.891083871705388830e+00 0.001366716356462006 0.005291978735958442
7.466096636022928834e+00 0.0015167168884709225 0.005291978735958442
8.069830224438813815e+00 0.0016831803533309566 0.005291978735958442
8.700986224043434802e+00 0.0018679135990207828 0.005291978735958442
9.357851425268481904e+00 0.002072921779595372 0.005291978735958442
1.003829734189177358e+01 0.002300430119772917 0.005291978735958442
1.073979288249604380e+01 0.0025529080682395165 0.005291978735958442
1.145943066170008784e+01 0.002833096101839324 0.005291978735958442
1.219396741980838605e+01 0.0031440354715915 0.005291978735958442
1.293987740913868478e+01 0.0034891012134067737 0.005291978735958442
1.369341771328884860e+01 0.003872038781812557 0.005291978735958442
1.445070272363880726e+01 0.004297004704320844 0.005291978735958442
1.520778513692111211e+01 0.004768611697714469 0.005291978735958442
1.596073985849839438e+01 0.005291978735958442 0.005291978735958442
1.670574732896435677e+01 0.005872786613189483 0.005291978735958442
1.743917248756075367e+01 0.00651733960488242 0.005291978735958442
1.815763633456788995e+01 0.007232633896483534 0.005291978735958442
1.885807717771918846e+01 0.008026433522257174 0.005291978735958442
1.953779968087990326e+01 0.00890735463861044 0.005291978735958442
2.019451035930401162e+01 0.009884959046625586 0.005291978735958442
2.082633936461929736e+01 0.010969857978923836 0.005291978735958442
2.143184874655750249e+01 0.012173827277396614 0.005291978735958442
2.201002835333410701e+01 0.013509935211980273 0.005291978735958442
2.256028103265343177e+01 0.014992684327860457 0.005291978735958442
2.308239883552854366e+01 0.01663816886076129 0.005291978735958442
2.357653259606100704e+01 0.018464249428955443 0.005291978735958442
2.404315677408394336e+01 0.020490746898158472 0.005291978735958442
2.448303167910513523e+01 0.022739657523579287 0.005291978735958442
2.489716483792595270e+01 0.02523539170434766 0.005291978735958442
2.528677304085696775e+01 0.02800503894183631 0.005291978735958442
2.565324622350193451e+01 0.03107866187782014 0.005291978735958442
2.599811417842294503e+01 0.03448962260405758 0.005291978735958442
2.632301665458316720e+01 0.038274944785163134 0.005291978735958442
2.662967724485246990e+01 0.04247571552536898 0.005291978735958442
2.691988112534738065e+01 0.047137531341167244 0.005291978735958442
2.719545673627093763e+01 0.05231099308056263 0.005291978735958442
2.745826106645683495e+01 0.05805225516094899 0.005291978735958442
2.771016835201646700e+01 0.06442363508721373 0.005291978735958442
2.795306180605986057e+01 0.07149428986597581 0.005291978735958442
2.818882793973504874e+01 0.07934096665797492 0.005291978735958442
2.841935307787585430e+01 0.08804883581643465 0.005291978735958442
2.864652155613494955e+01 0.09771241535346502 0.005291978735958442
2.887221519797037672e+01 0.1084365968689611 0.005291978735958442
2.909831360483275731e+01 0.12033778407775893 0.005291978735958442
2.932669470941321777e+01 0.13354515629298988 0.005291978735958442
2.955923527006730822e+01 0.14820207057988585 0.005291978735958442
2.979781074124935358e+01 0.16446761779946645 0.005291978735958442
3.004429410554457647e+01 0.18251834943190443 0.005291978735958442
3.030055321847574135e+01 0.20255019392306664 0.005291978735958442
3.056844623418741236e+01 0.22478058335487253 0.005291978735958442
3.084981463600388807e+01 0.24945081352303167 0.005291978735958442
3.114647354127765411e+01 0.27682866303920667 0.005291978735958442
3.146019886640554120e+01 0.3072112998861759 0.005291978735958442
3.179271107578442113e+01 0.34092850697468147 0.005291978735958442
3.214565533197270497e+01 0.3783462617131929 0.005291978735958442
3.252057789661783715e+01 0.419870708444391 0.005291978735958442
3.291889891364132126e+01 0.4659525668664682 0.005291978735958442
3.334188177718040436e+01 0.517092024289676 0.005291978735958442
3.379059955655735337e+01 0.5738441648302398 0.005291978735958442
3.426589914343590948e+01 0.6368249944718586 0.005291978735958442
3.476836412252625763e+01 0.7067181273927491 0.005291978735958442
3.529827750919665874e+01 0.7842822061337682 0.005291978735958442
3.585558574338696758e+01 0.8703591361485166 0.005291978735958442
3.643986559944066528e+01 0.9658832241158708 0.005291978735958442
3.705029558283061419e+01 1.0718913192051276 0.005291978735958442
3.768563361192284589e+01 1.1895340673703196 0.005291978735958442
3.834420246717721170e+01 1.3200884008314182 0.005291978735958442
3.902388447256003445e+01 1.4649713983072863 0.005291978735958442
3.972212635711672135e+01 1.625755666443795 0.005291978735958442
4.043595494674340785e+01 1.8041864093920719 0.005291978735958442
4.116200380456189833e+01 2.0022003718155843 0.005291978735958442
4.189655037990704756e+01 2.2219468609395236 0.005291978735958442
4.263556279121515757e+01 2.4658110758226037 0.005291978735958442
4.337475486965465166e+01 2.736439997074672 0.005291978735958442
4.410964778285371324e+01 3.0367711180354604 0.005291978735958442
4.483563634495572359e+01 3.370064329271928 0.005291978735958442
4.554805788270294897e+01 3.739937302478798 0.005291978735958442
4.624226177094111989e+01 4.150404757850477 0.005291978735958442
4.691367755643342008e+01 4.605922041145108 0.005291978735958442
4.755787996245051374e+01 5.1114334834401705 0.005291978735958442
4.817064908806563039e+01 5.672426068491977 0.005291978735958442
4.874802433746715025e+01 6.294988990221888 0.005291978735958442
4.928635083644572745e+01 6.985879746785249 0.005291978735958442
4.978231715848274774e+01 7.752597488629465 0.005291978735958442
5.023298347036807598e+01 8.60346441668451 0.005291978735958442
5.063579944946175004e+01 9.547716114208066 0.005291978735958442
5.098861152250585604e+01 10.59560179277617 0.005291978735958442
5.128965943458494792e+01 11.758495540521581 0.005291978735958442
5.153756252429264606e+01 13.049019780144016 0.005291978735958442
5.173129650092536735e+01 14.481182276745331 0.005291978735958442
5.187016198586992033e+01 16.070528182616385 0.005291978735958442
5.195374643213723687e+01 17.834308769319094 0.005291978735958442
5.198188140367528121e+01 19.791668678535572 0.005291978735958442
5.195459730751945671e+01 21.96385372416547 0.005291978735958442
5.187207784743113592e+01 24.37444150122222 0.005291978735958442
5.173461632154917567e+01 27.04959730463137 0.005291978735958442
5.154257580428949126e+01 30.01835813575592 0.005291978735958442
5.129635494419012076e+01 33.31294787934677 0.005291978735958442
5.099636080405909411e+01 36.96912707195032 0.005291978735958442
5.064298982321138709e+01 41.0265810582719 0.005291978735958442
5.023661756103749099e+01 45.52935074866948 0.005291978735958442
4.977759754180356566e+01 50.526310653356795 0.005291978735958442
4.926626913270450814e+01 56.07169938205458 0.005291978735958442
4.870297405008441416e+01 62.22570836730231 0.005291978735958442
4.808808078540047148e+01 69.0551352016233 0.005291978735958442
4.742201596714028966e+01 76.63410868007462 0.005291978735958442
4.670530143656055344e+01 85.04489341802686 0.005291978735958442
4.593859563625830589e+01 94.37878277775391 0.005291978735958442
4.512273775930596997e+01 104.73708979594508 0.005291978735958442
4.425879301617998607e+01 116.23224686798542 0.005291978735958442
4.334809730550518481e+01 128.9890261253308 0.005291978735958442
4.239229952601376539e+01 143.14589375234786 0.005291978735958442
4.139339970515337797e+01 158.85651294280527 0.005291978735958442
4.035378100592985362e+01 176.2914118095948 0.005291978735958442
3.927623351924578543e+01 195.63983435170647 0.005291978735958442
3.816396755971639720e+01 217.11179456945052 0.005291978735958442
3.702061403878238366e+01 240.9403560239527 0.005291978735958442
3.585020957113269446e+01 267.38416158399497 0.005291978735958442
3.465716437865620492e+01 296.73024081888724 0.005291978735958442
3.344621202908761859e+01 329.2971255097155 0.005291978735958442
3.223399293965590573e+01 365.43830709572546 0.005291978735958442
3.102557172380224415e+01 405.54607358408276 0.005291978735958442
2.981001116167063003e+01 450.05576757004974 0.005291978735958442
2.859282546227889554e+01 499.450511585514 0.005291978735958442
2.737949507949687700e+01 554.2664520663108 0.005291978735958442
2.617522221017399175e+01 615.0985788580505 0.005291978735958442
2.498507546884321329e+01 682.6071834272393 0.005291978735958442
2.381381522027862374e+01 757.525025877192 0.005291978735958442
2.266585528006831751e+01 840.6652885618333 0.005291978735958442
2.154527152433041337e+01 932.9304026284696 0.005291978735958442
2.112437393234206695e+01 1035.3218432956637 0.005291978735958442
2.089013849122819266e+01 1148.9510001873086 0.005291978735958442
2.071193346245177480e+01 1275.051240713013 0.005291978735958442
2.058745730126195284e+01 1414.991297434576 0.005291978735958442
2.051393863112948068e+01 1570.2901247293776 0.005291978735958442
2.048827129600794450e+01 1742.6333860096508 0.005291978735958442
2.050702259704333486e+01 1933.891750455232 0.005291978735958442
2.056631508515372886e+01 2146.141197858406 0.005291978735958442
2.066227676291453008e+01 2381.6855519761607 0.005291978735958442
2.079103096347295576e+01 2643.0814869741084 0.005291978735958442
2.094882979603680795e+01 2933.1662783900483 0.005291978735958442
2.113219391867550812e+01 3255.0885998350564 0.005291978735958442
2.133805230559620369e+01 3612.3426997094302 0.005291978735958442
2.156387406530283712e+01 4008.8063288984645 0.005291978735958442
2.180778281212247904e+01 4448.782831127585 0.005291978735958442
2.206864334751987400e+01 4937.047852839004 0.005291978735958442
2.234610998600753362e+01 5478.901179593945 0.005291978735958442
2.264062738539746888e+01 6080.224261649427 0.005291978735958442
2.295338852765977222e+01 6747.5440531107 0.005291978735958442
2.328637562065336652e+01 7488.10385759003 0.005291978735958442
2.364168262370009188e+01 8309.941949353404 0.005291978735958442
2.402186280307370225e+01 9221.97882333434 0.005291978735958442
2.442952534447859492e+01 10234.114021054527 0.005291978735958442
2.486712430170577548e+01 11357.333583431051 0.005291978735958442
2.533677653399019292e+01 12603.829296797274 0.005291978735958442
2.584020726843472104e+01 13987.131026472387 0.005291978735958442
2.637853313884564699e+01 15522.25357427048 0.005291978735958442
2.695219301852547034e+01 17225.859653987874 0.005291978735958442
2.756116831229177677e+01 19116.440753857038 0.005291978735958442
2.820494369946727531e+01 21214.51784910632 0.005291978735958442
2.888260765507615702e+01 23542.864143224204 0.005291978735958442
2.959279155617468859e+01 26126.752255633317 0.005291978735958442
3.033387945512842165e+01 28994.22853882881 0.005291978735958442
3.110389691698037495e+01 32176.417502507353 0.005291978735958442
3.190036591872951632e+01 35707.859649004626 0.005291978735958442
3.272058832708854226e+01 39626.88638701478 0.005291978735958442
3.356151368346274921e+01 43976.036093027215 0.005291978735958442
3.441973659460679613e+01 48802.515836544335 0.005291978735958442
3.529153382352762236e+01 54158.71378079476 0.005291978735958442
3.617292741193783456e+01 60102.76782070388 0.005291978735958442
3.705946565839359863e+01 66699.19663030129 0.005291978735958442
3.794660872129022522e+01 74019.59996915652 0.005291978735958442
3.882968857743084357e+01 82143.43584919439 0.005291978735958442
3.970399409838636728e+01 91158.88299750836 0.005291978735958442
4.056485982208378971e+01 101163.7979766207 0.005291978735958442
4.140774999371719645e+01 112266.77735108159 0.005291978735958442
4.225901503116804037e+01 124588.33642950082 0.005291978735958442
4.311894611385557852e+01 138262.2173764659 0.005291978735958442
4.393677669482545411e+01 153436.84089300132 0.005291978735958442
4.471029694381397235e+01 170276.91722258978 0.005291978735958442
4.543768046162988128e+01 188965.23396912115 0.005291978735958442
4.611744550346758587e+01 209704.64013232305 0.005291978735958442
4.674840759204818141e+01 232720.2478960412 0.005291978735958442
4.732962562083624647e+01 258261.87606826748 0.005291978735958442
4.787199421808239919e+01 286606.7616948256 0.005291978735958442
4.836529759954687080e+01 318062.5692794119 0.005291978735958442
4.881675967059599230e+01 352970.73027306574 0.005291978735958442
4.921918526104401082e+01 391710.1490809261 0.005291978735958442
4.957152839334176520e+01 434701.3158125035 0.005291978735958442
4.987307353519138786e+01 482410.8704165374 0.005291978735958442
5.012301460088693261e+01 535356.6677410719 0.005291978735958442
5.032042957432211239e+01 594113.3984965039 0.005291978735958442
5.046425925098277077e+01 659318.8271333541 0.005291978735958442
5.055329398287057074e+01 731680.7143427207 0.005291978735958442
5.058616526232358268e+01 811984.4993184009 0.005291978735958442
5.056134657376419739e+01 901101.8251665037 0.005291978735958442
5.047716448537589429e+01 1000000.0 0.005291978735958442
4.824346050434495936e+00 0.001 0.005872786613189483
5.267243273366584155e+00 0.0011097524964120721 0.005872786613189483
5.738735700313621457e+00 0.0012315506032928262 0.005872786613189483
6.238841506948565652e+00 0.001366716356462006 0.005872786613189483
6.767263653943765611e+00 0.0015167168884709225 0.005872786613189483
7.323358652417109482e+00 0.0016831803533309566 0.005872786613189483
7.906111723960366433e+00 0.0018679135990207828 0.005872786613189483
8.514120049381411093e+00 0.002072921779595372 0.005872786613189483
9.145586146344397704e+00 0.002300430119772917 0.005872786613189483
9.798322911864051576e+00 0.0025529080682395165 0.005872786613189483
1.046977151032957032e+01 0.002833096101839324 0.005872786613189483
1.115703245092160323e+01 0.0031440354715915 0.005872786613189483
1.185690972117246211e+01 0.0034891012134067737 0.005872786613189483
1.256596697765205839e+01 0.003872038781812557 0.005872786613189483
1.328059382593526472e+01 0.004297004704320844 0.005872786613189483
1.399707995222835422e+01 0.004768611697714469 0.005872786613189483
1.471169371274776339e+01 0.005291978735958442 0.005872786613189483
1.542076211239144001e+01 0.005872786613189483 0.005872786613189483
1.612074845236559639e+01 0.00651733960488242 0.005872786613189483
1.680832449531081352e+01 0.007232633896483534 0.005872786613189483
1.748043417143593103e+01 0.008026433522257174 0.005872786613189483
1.813434653174968858e+01 0.00890735463861044 0.005872786613189483
1.876769643611415717e+01 0.009884959046625586 0.005872786613189483
1.937851217021077943e+01 0.010969857978923836 0.005872786613189483
1.996522997500083108e+01 0.012173827277396614 0.005872786613189483
2.052669627882913161e+01 0.013509935211980273 0.005872786613189483
2.106215878667743624e+01 0.014992684327860457 0.005872786613189483
2.157124826026061726e+01 0.01663816886076129 0.005872786613189483
2.205395278065022069e+01 0.018464249428955443 0.005872786613189483
2.251058659440026588e+01 0.020490746898158472 0.005872786613189483
2.294175550921831785e+01 0.022739657523579287 0.005872786613189483
2.334832068416828221e+01 0.02523539170434766 0.005872786613189483
2.373136226578601438e+01 0.02800503894183631 0.005872786613189483
2.409214440108108946e+01 0.03107866187782014 0.005872786613189483
2.443208239641896640e+01 0.03448962260405758 0.005872786613189483
2.475271290559791026e+01 0.038274944785163134 0.005872786613189483
2.505566760235577206e+01 0.04247571552536898 0.005872786613189483
2.534265043710291110e+01 0.047137531341167244 0.005872786613189483
2.561541872151036969e+01 0.05231099308056263 0.005872786613189483
2.587576766963371000e+01 0.05805225516094899 0.005872786613189483
2.612551843883523972e+01 0.06442363508721373 0.005872786613189483
2.636650912099550226e+01 0.07149428986597581 0.005872786613189483
2.660058843312510390e+01 0.07934096665797492 0.005872786613189483
2.682961166068682957e+01 0.08804883581643465 0.005872786613189483
2.705543839719558719e+01 0.09771241535346502 0.005872786613189483
2.727993171023881658e+01 0.1084365968689611 0.005872786613189483
2.750495810981136557e+01 0.12033778407775893 0.005872786613189483
2.773238808671513311e+01 0.13354515629298988 0.005872786613189483
2.796409660674627062e+01 0.14820207057988585 0.005872786613189483
2.820196310149578167e+01 0.16446761779946645 0.005872786613189483
2.844787063918833780e+01 0.18251834943190443 0.005872786613189483
2.870370367152129987e+01 0.20255019392306664 0.005872786613189483
2.897134394879599029e+01 0.22478058335487253 0.005872786613189483
2.925266423696130147e+01 0.24945081352303167 0.005872786613189483
2.954951929477788752e+01 0.27682866303920667 0.005872786613189483
2.986373383647931234e+01 0.3072112998861759 0.005872786613189483
3.019708707305491657e+01 0.34092850697468147 0.005872786613189483
3.055129364854801821e+01 0.3783462617131929 0.005872786613189483
3.092798074735299707e+01 0.419870708444391 0.005872786613189483
3.132866148711401877e+01 0.4659525668664682 0.005872786613189483
3.175470461985596771e+01 0.517092024289676 0.005872786613189483
3.220730106729801889e+01 0.5738441648302398 0.005872786613189483
3.268742782689197668e+01 0.6368249944718586 0.005872786613189483
3.319581011082954092e+01 0.7067181273927491 0.005872786613189483
3.373288286559387217e+01 0.7842822061337682 0.005872786613189483
3.429875303789268770e+01 0.8703591361485166 0.005872786613189483
3.489316409379206618e+01 0.9658832241158708 0.005872786613189483
3.551546455437853211e+01 1.0718913192051276 0.005872786613189483
3.616458220576094362e+01 1.1895340673703196 0.005872786613189483
3.683900571870654517e+01 1.3200884008314182 0.005872786613189483
3.753677514682969019e+01 1.4649713983072863 0.005872786613189483
3.825548250649833903e+01 1.625755666443795 0.005872786613189483
3.899228319113633034e+01 1.8041864093920719 0.005872786613189483
3.974391858927847920e+01 2.0022003718155843 0.005872786613189483
4.050674960537752867e+01 2.2219468609395236 0.005872786613189483
4.127680037180846995e+01 2.4658110758226037 0.005872786613189483
4.204981086728920303e+01 2.736439997074672 0.005872786613189483
4.282129687115069316e+01 3.0367711180354604 0.005872786613189483
4.358661528604007884e+01 3.370064329271928 0.005872786613189483
4.434103283652806482e+01 3.739937302478798 0.005872786613189483
4.507979604677019836e+01 4.150404757850477 0.005872786613189483
4.579820053776735023e+01 4.605922041145108 0.005872786613189483
4.649165782411111536e+01 5.1114334834401705 0.005872786613189483
4.715575795345058907e+01 5.672426068491977 0.005872786613189483
4.778632659912681646e+01 6.294988990221888 0.005872786613189483
4.837947533056419047e+01 6.985879746785249 0.005872786613189483
4.893164394470818479e+01 7.752597488629465 0.005872786613189483
4.943963398439095869e+01 8.60346441668451 0.005872786613189483
4.990063262035540248e+01 9.547716114208066 0.005872786613189483
5.031222638695957272e+01 10.59560179277617 0.005872786613189483
5.067240448852172108e+01 11.758495540521581 0.005872786613189483
5.097955172244537181e+01 13.049019780144016 0.005872786613189483
5.123243146902446910e+01 14.481182276745331 0.005872786613189483
5.143015965184263649e+01 16.070528182616385 0.005872786613189483
5.157217092665747771e+01 17.834308769319094 0.005872786613189483
5.165817878684948283e+01 19.791668678535572 0.005872786613189483
5.168813151914913107e+01 21.96385372416547 0.005872786613189483
5.166216617525507360e+01 24.37444150122222 0.005872786613189483
5.158056272888096316e+01 27.04959730463137 0.005872786613189483
5.144370055196547042e+01 30.01835813575592 0.005872786613189483
5.125201915869626390e+01 33.31294787934677 0.005872786613189483
5.100598492203278056e+01 36.96912707195032 0.005872786613189483
5.070606510268687828e+01 41.0265810582719 0.005872786613189483
5.035271020427543931e+01 45.52935074866948 0.005872786613189483
4.994634528405874363e+01 50.526310653356795 0.005872786613189483
4.948737046717704402e+01 56.07169938205458 0.005872786613189483
4.897617057277139452e+01 62.22570836730231 0.005872786613189483
4.841313342803279340e+01 69.0551352016233 0.005872786613189483
4.779867614836775402e+01 76.63410868007462 0.005872786613189483
4.713327840106064315e+01 85.04489341802686 0.005872786613189483
4.641752142594097563e+01 94.37878277775391 0.005872786613189483
4.565213141177608236e+01 104.73708979594508 0.005872786613189483
4.483802561740555603e+01 116.23224686798542 0.005872786613189483
4.397635951171962176e+01 128.9890261253308 0.005872786613189483
4.306857301694616069e+01 143.14589375234786 0.005872786613189483
4.211643379089853312e+01 158.85651294280527 0.005872786613189483
4.112207524966225947e+01 176.2914118095948 0.005872786613189483
4.008802681560094783e+01 195.63983435170647 0.005872786613189483
3.901723363764710939e+01 217.11179456945052 0.005872786613189483
3.791306292173020864e+01 240.9403560239527 0.005872786613189483
3.677929419940873146e+01 267.38416158399497 0.005872786613189483
3.562009149028202870e+01 296.73024081888724 0.005872786613189483
3.443995649904496048e+01 329.2971255097155 0.005872786613189483
3.325463646662724670e+01 365.43830709572546 0.005872786613189483
3.207302690242261889e+01 405.54607358408276 0.005872786613189483
3.088019068057278105e+01 450.05576757004974 0.005872786613189483
2.968157524986212081e+01 499.450511585514 0.005872786613189483
2.848248098199724154e+01 554.2664520663108 0.005872786613189483
2.728814701074963267e+01 615.0985788580505 0.005872786613189483
2.610368061851649202e+01 682.6071834272393 0.005872786613189483
2.493393883914908216e+01 757.525025877192 0.005872786613189483
2.378348894580195605e+01 840.6652885618333 0.005872786613189483
2.265661389426879779e+01 932.9304026284696 0.005872786613189483
2.181658527671123338e+01 1035.3218432956637 0.005872786613189483
2.147486471314759982e+01 1148.9510001873086 0.005872786613189483
2.128314889320790115e+01 1275.051240713013 0.005872786613189483
2.114779940499917998e+01 1414.991297434576 0.005872786613189483
2.106621076782685265e+01 1570.2901247293776 0.005872786613189483
2.103542634826538915e+01 1742.6333860096508 0.005872786613189483
2.105189601198001981e+01 1933.891750455232 0.005872786613189483
2.111171052677346438e+01 2146.141197858406 0.005872786613189483
2.121082548929839362e+01 2381.6855519761607 0.005872786613189483
2.134511142651873783e+01 2643.0814869741084 0.005872786613189483
2.151049633900699476e+01 2933.1662783900483 0.005872786613189483
2.170311877709302095e+01 3255.0885998350564 0.005872786613189483
2.191948483670604730e+01 3612.3426997094302 0.005872786613189483
2.215662058432997483e+01 4008.8063288984645 0.005872786613189483
2.241220949667428286e+01 4448.782831127585 0.005872786613189483
2.268470316049359781e+01 4937.047852839004 0.005872786613189483
2.297339289965371734e+01 5478.901179593945 0.005872786613189483
2.327843112066962661e+01 6080.224261649427 0.005872786613189483
2.360086008753739506e+01 6747.5440531107 0.005872786613189483
2.394246157058422142e+01 7488.10385759003 0.005872786613189483
2.430534850048487527e+01 8309.941949353404 0.005872786613189483
2.469214633768936906e+01 9221.97882333434 0.005872786613189483
2.510560790808427001e+01 10234.114021054527 0.005872786613189483
2.554838045652001810e+01 11357.333583431051 0.005872786613189483
2.602282126113035687e+01 12603.829296797274 0.005872786613189483
2.653084523721267374e+01 13987.131026472387 0.005872786613189483
2.707376190770707680e+01 15522.25357427048 0.005872786613189483
2.765215152071304416e+01 17225.859653987874 0.005872786613189483
2.826607256453025130e+01 19116.440753857038 0.005872786613189483
2.891503742352972850e+01 21214.51784910632 0.005872786613189483
2.959801590187731080e+01 23542.864143224204 0.005872786613189483
3.031347761476471092e+01 26126.752255633317 0.005872786613189483
3.105958255400054924e+01 28994.22853882881 0.005872786613189483
3.183401026248333920e+01 32176.417502507353 0.005872786613189483
3.263390879322598437e+01 35707.859649004626 0.005872786613189483
3.345615905658615929e+01 39626.88638701478 0.005872786613189483
3.429727022631654876e+01 43976.036093027215 0.005872786613189483
3.515340005237656840e+01 48802.515836544335 0.005872786613189483
3.602045352060092398e+01 54158.71378079476 0.005872786613189483
3.689401946939364763e+01 60102.76782070388 0.005872786613189483
3.776938552010683026e+01 66699.19663030129 0.005872786613189483
3.864179824752885395e+01 74019.59996915652 0.005872786613189483
3.950646495230223820e+01 82143.43584919439 0.005872786613189483
4.035864103938325798e+01 91158.88299750836 0.005872786613189483
4.119371547403876832e+01 101163.7979766207 0.005872786613189483
4.204798840672340532e+01 112266.77735108159 0.005872786613189483
4.290041197332111267e+01 124588.33642950082 0.005872786613189483
4.371158201307306257e+01 138262.2173764659 0.005872786613189483
4.447913533148739873e+01 153436.84089300132 0.005872786613189483
4.520118322028696412e+01 170276.91722258978 0.005872786613189483
4.587618650312190738e+01 188965.23396912115 0.005872786613189483
4.650290875105559962e+01 209704.64013232305 0.005872786613189483
4.708036242922938186e+01 232720.2478960412 0.005872786613189483
4.760986646254021082e+01 258261.87606826748 0.005872786613189483
4.810075558010021268e+01 286606.7616948256 0.005872786613189483
4.854265443741408603e+01 318062.5692794119 0.005872786613189483
4.894311225467796334e+01 352970.73027306574 0.005872786613189483
4.929419065587335780e+01 391710.1490809261 0.005872786613189483
4.959512579074745275e+01 434701.3158125035 0.005872786613189483
4.984505631190556585e+01 482410.8704165374 0.005872786613189483
5.004300538767962792e+01 535356.6677410719 0.005872786613189483
5.018786321095853964e+01 594113.3984965039 0.005872786613189483
5.027837580728149192e+01 659318.8271333541 0.005872786613189483
5.031313897330084473e+01 731680.7143427207 0.005872786613189483
5.029060002194851364e+01 811984.4993184009 0.005872786613189483
5.020906772429339071e+01 901101.8251665037 0.005872786613189483
5.006673504906289196e+01 1000000.0 0.005872786613189483
4.350536908788861012e+00 0.001 0.00651733960488242
4.754287641549947097e+00 0.0011097524964120721 0.00651733960488242
5.184895169834068618e+00 0.0012315506032928262 0.00651733960488242
5.642522897748284194e+00 0.001366716356462006 0.00651733960488242
6.127053833901505264e+00 0.0015167168884709225 0.00651733960488242
6.638058642879733462e+00 0.0016831803533309566 0.00651733960488242
7.174768758946665770e+00 0.0018679135990207828 0.00651733960488242
7.736056115272917033e+00 0.002072921779595372 0.00651733960488242
8.320421742457419612e+00 0.002300430119772917 0.00651733960488242
8.925994512783317347e+00 0.0025529080682395165 0.00651733960488242
9.550541563975976089e+00 0.002833096101839324 0.00651733960488242
1.019149123482192465e+01 0.0031440354715915 0.00651733960488242
1.084596847609441284e+01 0.0034891012134067737 0.00651733960488242
1.151084229660383684e+01 0.003872038781812557 0.00651733960488242
1.218278390010584822e+01 0.004297004704320844 0.00651733960488242
1.285833344909508291e+01 0.004768611697714469 0.00651733960488242
1.353397270431857358e+01 0.005291978735958442 0.00651733960488242
1.420620062910026427e+01 0.005872786613189483 0.00651733960488242
1.487160850623524588e+01 0.00651733960488242 0.00651733960488242
1.552695145061110082e+01 0.007232633896483534 0.00651733960488242
1.616921313872240873e+01 0.008026433522257174 0.00651733960488242
1.679566150470779107e+01 0.00890735463861044 0.00651733960488242
1.740389337121189683e+01 0.009884959046625586 0.00651733960488242
1.799186695006866898e+01 0.010969857978923836 0.00651733960488242
1.855792192053903378e+01 0.012173827277396614 0.00651733960488242
1.910078736000419042e+01 0.013509935211980273 0.00651733960488242
1.961957850977779216e+01 0.014992684327860457 0.00651733960488242
2.011378384882780779e+01 0.01663816886076129 0.00651733960488242
2.058324413107806805e+01 0.018464249428955443 0.00651733960488242
2.102812539126603752e+01 0.020490746898158472 0.00651733960488242
2.144888773968653695e+01 0.022739657523579287 0.00651733960488242
2.184625180700031422e+01 0.02523539170434766 0.00651733960488242
2.222116445999578360e+01 0.02800503894183631 0.00651733960488242
2.257476510577994588e+01 0.03107866187782014 0.00651733960488242
2.290835375133674390e+01 0.03448962260405758 0.00651733960488242
2.322336159752886076e+01 0.038274944785163134 0.00651733960488242
2.352132470770056827e+01 0.04247571552536898 0.00651733960488242
2.380386109818645224e+01 0.047137531341167244 0.00651733960488242
2.407265137122956489e+01 0.05231099308056263 0.00651733960488242
2.432942279831715737e+01 0.05805225516094899 0.00651733960488242
2.457593673896665365e+01 0.06442363508721373 0.00651733960488242
2.481397907792051427e+01 0.07149428986597581 0.00651733960488242
2.504535335934390972e+01 0.07934096665797492 0.00651733960488242
2.527187621884392854e+01 0.08804883581643465 0.00651733960488242
2.549537475099944572e+01 0.09771241535346502 0.00651733960488242
2.571768529061718667e+01 0.1084365968689611 0.00651733960488242
2.594065325989661730e+01 0.12033778407775893 0.00651733960488242
2.616613356218532260e+01 0.13354515629298988 0.00651733960488242
2.639599114017274673e+01 0.14820207057988585 0.00651733960488242
2.663210115097064090e+01 0.16446761779946645 0.00651733960488242
2.687634843760418590e+01 0.18251834943190443 0.00651733960488242
2.713062570307131693e+01 0.20255019392306664 0.00651733960488242
2.739683001722071864e+01 0.22478058335487253 0.00651733960488242
2.767685719420203583e+01 0.24945081352303167 0.00651733960488242
2.797259358545546704e+01 0.27682866303920667 0.00651733960488242
2.828590488201361808e+01 0.3072112998861759 0.00651733960488242
2.861862160070189987e+01 0.34092850697468147 0.00651733960488242
2.897252092067453333e+01 0.3783462617131929 0.00651733960488242
2.934930470209208764e+01 0.419870708444391 0.00651733960488242
2.975057362717369358e+01 0.4659525668664682 0.00651733960488242
3.017779752021442263e+01 0.517092024289676 0.00651733960488242
3.063228221630286185e+01 0.5738441648302398 0.00651733960488242
3.111513341967930657e+01 0.6368249944718586 0.00651733960488242
3.162721842622826784e+01 0.7067181273927491 0.00651733960488242
3.216912664924015530e+01 0.7842822061337682 0.00651733960488242
3.274113033907704562e+01 0.8703591361485166 0.00651733960488242
3.334314690851853413e+01 0.9658832241158708 0.00651733960488242
3.397470466818109003e+01 1.0718913192051276 0.00651733960488242
3.463491360448180956e+01 1.1895340673703196 0.00651733960488242
3.532244307688621632e+01 1.3200884008314182 0.00651733960488242
3.603550797377072001e+01 1.4649713983072863 0.00651733960488242
3.677186470008528829e+01 1.625755666443795 0.00651733960488242
3.752881798294600912e+01 1.8041864093920719 0.00651733960488242
3.830323903495476401e+01 2.0022003718155843 0.00651733960488242
3.909159495407738660e+01 2.2219468609395236 0.00651733960488242
3.988998889645321810e+01 2.4658110758226037 0.00651733960488242
4.069420982336075099e+01 2.736439997074672 0.00651733960488242
4.149979036644992902e+01 3.0367711180354604 0.00651733960488242
4.230207086794851534e+01 3.370064329271928 0.00651733960488242
4.309626757488528881e+01 3.739937302478798 0.00651733960488242
4.387754288159822380e+01 4.150404757850477 0.00651733960488242
4.464107555998604226e+01 4.605922041145108 0.00651733960488242
4.538212910905417630e+01 5.1114334834401705 0.00651733960488242
4.609611656283553316e+01 5.672426068491977 0.00651733960488242
4.677866032066504687e+01 6.294988990221888 0.00651733960488242
4.742564581058609718e+01 6.985879746785249 0.00651733960488242
4.803326786794554693e+01 7.752597488629465 0.00651733960488242
4.859806901234793486e+01 8.60346441668451 0.00651733960488242
4.911696878942540678e+01 9.547716114208066 0.00651733960488242
4.958728358149394921e+01 10.59560179277617 0.00651733960488242
5.000673644311695654e+01 11.758495540521581 0.00651733960488242
5.037345676110807347e+01 13.049019780144016 0.00651733960488242
5.068596988608392451e+01 14.481182276745331 0.00651733960488242
5.094317722829757145e+01 16.070528182616385 0.00651733960488242
5.114432774694836326e+01 17.834308769319094 0.00651733960488242
5.128898214801842670e+01 19.791668678535572 0.00651733960488242
5.137697149690323073e+01 21.96385372416547 0.00651733960488242
5.140835217185328077e+01 24.37444150122222 0.00651733960488242
5.138335931693773517e+01 27.04959730463137 0.00651733960488242
5.130236093249217788e+01 30.01835813575592 0.00651733960488242
5.116581471424417771e+01 33.31294787934677 0.00651733960488242
5.097422952853985123e+01 36.96912707195032 0.00651733960488242
5.072813316546720586e+01 41.0265810582719 0.00651733960488242
5.042804767906484642e+01 45.52935074866948 0.00651733960488242
5.007447326955942657e+01 50.526310653356795 0.00651733960488242
4.966788128118398049e+01 56.07169938205458 0.00651733960488242
4.920871655999525274e+01 62.22570836730231 0.00651733960488242
4.869740902952207051e+01 69.0551352016233 0.00651733960488242
4.813439407347343035e+01 76.63410868007462 0.00651733960488242
4.752014098595265068e+01 85.04489341802686 0.00651733960488242
4.685518849578797074e+01 94.37878277775391 0.00651733960488242
4.614018612482064441e+01 104.73708979594508 0.00651733960488242
4.537593990278124068e+01 116.23224686798542 0.00651733960488242
4.456346071424780320e+01 128.9890261253308 0.00651733960488242
4.370401330749833591e+01 143.14589375234786 0.00651733960488242
4.279916370194304420e+01 158.85651294280527 0.00651733960488242
4.185082241008151982e+01 176.2914118095948 0.00651733960488242
4.086128053931270898e+01 195.63983435170647 0.00651733960488242
3.983323555759088208e+01 217.11179456945052 0.00651733960488242
3.876980339613266580e+01 240.9403560239527 0.00651733960488242
3.767451382526811443e+01 267.38416158399497 0.00651733960488242
3.655128685623886042e+01 296.73024081888724 0.00651733960488242
3.540438938003192249e+01 329.2971255097155 0.00651733960488242
3.424861808363843352e+01 365.43830709572546 0.00651733960488242
3.309705154548729666e+01 405.54607358408276 0.00651733960488242
3.193038593308709139e+01 450.05576757004974 0.00651733960488242
3.075393827120144152e+01 499.450511585514 0.00651733960488242
2.957283828500949951e+01 554.2664520663108 0.00651733960488242
2.839231757070523443e+01 615.0985788580505 0.00651733960488242
2.721748643776832566e+01 682.6071834272393 0.00651733960488242
2.605326028605933786e+01 757.525025877192 0.00651733960488242
2.490431982082269258e+01 840.6652885618333 0.00651733960488242
2.377511430921532209e+01 932.9304026284696 0.00651733960488242
2.272569816081695038e+01 1035.3218432956637 0.00651733960488242
2.222597936857563994e+01 1148.9510001873086 0.00651733960488242
2.188149304955570074e+01 1275.051240713013 0.00651733960488242
2.173402754966371120e+01 1414.991297434576 0.00651733960488242
2.164286484340047778e+01 1570.2901247293776 0.00651733960488242
2.160524067340540100e+01 1742.6333860096508 0.00651733960488242
2.161751193991031172e+01 1933.891750455232 0.00651733960488242
2.167578715449002758e+01 2146.141197858406 0.00651733960488242
2.177589437097359593e+01 2381.6855519761607 0.00651733960488242
2.191349756813011140e+01 2643.0814869741084 0.00651733960488242
2.208424712025564318e+01 2933.1662783900483 0.00651733960488242
2.228394489306245418e+01 3255.0885998350564 0.00651733960488242
2.250871726661032923e+01 3612.3426997094302 0.00651733960488242
2.275518716167967881e+01 4008.8063288984645 0.00651733960488242
2.302063357009670241e+01 4448.782831127585 0.00651733960488242
2.330312561683071948e+01 4937.047852839004 0.00651733960488242
2.360161702985951848e+01 5478.901179593945 0.00651733960488242
2.391598767758552668e+01 6080.224261649427 0.00651733960488242
2.424715443326491027e+01 6747.5440531107 0.00651733960488242
2.459668607481144065e+01 7488.10385759003 0.00651733960488242
2.496672539704294280e+01 8309.941949353404 0.00651733960488242
2.535996535571626609e+01 9221.97882333434 0.00651733960488242
2.577929073682632932e+01 10234.114021054527 0.00651733960488242
2.622752244003799404e+01 11357.333583431051 0.00651733960488242
2.670725234858093700e+01 12603.829296797274 0.00651733960488242
2.722049614940689111e+01 13987.131026472387 0.00651733960488242
2.776874082358565587e+01 15522.25357427048 0.00651733960488242
2.835265629872464288e+01 17225.859653987874 0.00651733960488242
2.897231049456743790e+01 19116.440753857038 0.00651733960488242
2.962717535182390449e+01 21214.51784910632 0.00651733960488242
3.031600841782102052e+01 23542.864143224204 0.00651733960488242
3.103706789064998617e+01 26126.752255633317 0.00651733960488242
3.178821812472961383e+01 28994.22853882881 0.00651733960488242
3.256673815511614833e+01 32176.417502507353 0.00651733960488242
3.336936247582038817e+01 35707.859649004626 0.00651733960488242
3.419253019048302633e+01 39626.88638701478 0.00651733960488242
3.503230951436645313e+01 43976.036093027215 0.00651733960488242
3.588444198562950760e+01 48802.515836544335 0.00651733960488242
3.674450466060216769e+01 54158.71378079476 0.00651733960488242
3.760770433617439323e+01 60102.76782070388 0.00651733960488242
3.846914201475191675e+01 66699.19663030129 0.00651733960488242
3.932393007194220047e+01 74019.59996915652 0.00651733960488242
4.016723346198134692e+01 82143.43584919439 0.00651733960488242
4.099435456276788159e+01 91158.88299750836 0.00651733960488242
4.185084719691870703e+01 101163.7979766207 0.00651733960488242
4.269583992470604272e+01 112266.77735108159 0.00651733960488242
4.350028868412516658e+01 124588.33642950082 0.00651733960488242
4.426189941261625904e+01 138262.2173764659 0.00651733960488242
4.497866015388520111e+01 153436.84089300132 0.00651733960488242
4.564895255107136052e+01 170276.91722258978 0.00651733960488242
4.627148486161859609e+01 188965.23396912115 0.00651733960488242
4.684522093974213419e+01 209704.64013232305 0.00651733960488242
4.736932253483216471e+01 232720.2478960412 0.00651733960488242
4.784851648865899421e+01 258261.87606826748 0.00651733960488242
4.828755497350469028e+01 286606.7616948256 0.00651733960488242
4.867872426923966600e+01 318062.5692794119 0.00651733960488242
4.902814266359762030e+01 352970.73027306574 0.00651733960488242
4.932813330103452643e+01 391710.1490809261 0.00651733960488242
4.957778655015206226e+01 434701.3158125035 0.00651733960488242
4.977606966027606461e+01 482410.8704165374 0.00651733960488242
4.992181521324302196e+01 535356.6677410719 0.00651733960488242
5.001371551074644373e+01 594113.3984965039 0.00651733960488242
5.005031865862051887e+01 659318.8271333541 0.00651733960488242
5.003003293470022328e+01 731680.7143427207 0.00651733960488242
4.995113701036670051e+01 811984.4993184009 0.00651733960488242
4.981180232868797475e+01 901101.8251665037 0.00651733960488242
4.961011756146001517e+01 1000000.0 0.00651733960488242
3.920473765187415971e+00 0.001 0.007232633896483534
4.287942106446612556e+00 0.0011097524964120721 0.007232633896483534
4.680520453613156384e+00 0.0012315506032928262 0.007232633896483534
5.098485928488517338e+00 0.001366716356462006 0.007232633896483534
5.541867812627486956e+00 0.0015167168884709225 0.007232633896483534
6.010415789675022324e+00 0.0016831803533309566 0.007232633896483534
6.503571942774164505e+00 0.0018679135990207828 0.007232633896483534
7.020448231429952557e+00 0.002072921779595372 0.007232633896483534
7.559811290327735023e+00 0.002300430119772917 0.007232633896483534
8.120076177085227442e+00 0.0025529080682395165 0.007232633896483534
8.699310664649219760e+00 0.002833096101839324 0.007232633896483534
9.295250846947748613e+00 0.0031440354715915 0.007232633896483534
9.905328756207838481e+00 0.0034891012134067737 0.007232633896483534
1.052671165805302955e+01 0.003872038781812557 0.007232633896483534
1.115635220458068666e+01 0.004297004704320844 0.007232633896483534
1.179104774663420052e+01 0.004768611697714469 0.007232633896483534
1.242750660911597294e+01 0.005291978735958442 0.007232633896483534
1.306241862383982166e+01 0.005872786613189483 0.007232633896483534
1.369252673438163370e+01 0.00651733960488242 0.007232633896483534
1.431469665147893267e+01 0.007232633896483534 0.007232633896483534
1.492598158550054066e+01 0.008026433522257174 0.007232633896483534
1.552367930282814967e+01 0.00890735463861044 0.007232633896483534
1.610537964465785521e+01 0.009884959046625586 0.007232633896483534
1.666900091025259556e+01 0.010969857978923836 0.007232633896483534
1.721281463022534552e+01 0.012173827277396614 0.007232633896483534
1.773545852305760917e+01 0.013509935211980273 0.007232633896483534
1.823593852239670809e+01 0.014992684327860457 0.007232633896483534
1.871362084458532138e+01 0.01663816886076129 0.007232633896483534
1.916821574963173092e+01 0.018464249428955443 0.007232633896483534
1.959975465380290771e+01 0.020490746898158472 0.007232633896483534
2.000856252085148768e+01 0.022739657523579287 0.007232633896483534
2.039522720657132027e+01 0.02523539170434766 0.007232633896483534
2.076056741010173212e+01 0.02800503894183631 0.007232633896483534
2.110560070923624920e+01 0.03107866187782014 0.007232633896483534
2.143151270523674867e+01 0.03448962260405758 0.007232633896483534
2.173962833795889082e+01 0.038274944785163134 0.007232633896483534
2.203138586224263662e+01 0.04247571552536898 0.007232633896483534
2.230831396546416912e+01 0.047137531341167244 0.007232633896483534
2.257201219446679019e+01 0.05231099308056263 0.007232633896483534
2.282413475714821871e+01 0.05805225516094899 0.007232633896483534
2.306637744688082137e+01 0.06442363508721373 0.007232633896483534
2.330046769420350472e+01 0.07149428986597581 0.007232633896483534
2.352815719005477391e+01 0.07934096665797492 0.007232633896483534
2.375121693986850246e+01 0.08804883581643465 0.007232633896483534
2.397143425897421309e+01 0.09771241535346502 0.007232633896483534
2.419061128156937457e+01 0.1084365968689611 0.007232633896483534
2.441056462833550356e+01 0.12033778407775893 0.007232633896483534
2.463312576663402709e+01 0.13354515629298988 0.007232633896483534
2.486014157073141462e+01 0.14820207057988585 0.007232633896483534
2.509347476409001843e+01 0.16446761779946645 0.007232633896483534
2.533500365456828973e+01 0.18251834943190443 0.007232633896483534
2.558662080606280398e+01 0.20255019392306664 0.007232633896483534
2.585023013727248653e+01 0.22478058335487253 0.007232633896483534
2.612774204013068768e+01 0.24945081352303167 0.007232633896483534
2.642106599695679847e+01 0.27682866303920667 0.007232633896483534
2.673210038731962612e+01 0.3072112998861759 0.007232633896483534
2.706271895235682123e+01 0.34092850697468147 0.007232633896483534
2.741475373155359918e+01 0.3783462617131929 0.007232633896483534
2.778997412114539500e+01 0.419870708444391 0.007232633896483534
2.819006196575427126e+01 0.4659525668664682 0.007232633896483534
2.861658274896104714e+01 0.517092024289676 0.007232633896483534
2.907095299895200924e+01 0.5738441648302398 0.007232633896483534
2.955440444709462255e+01 0.6368249944718586 0.007232633896483534
3.006794553713108087e+01 0.7067181273927491 0.007232633896483534
3.061232128806043562e+01 0.7842822061337682 0.007232633896483534
3.118797269856974097e+01 0.8703591361485166 0.007232633896483534
3.179499710881430019e+01 0.9658832241158708 0.007232633896483534
3.243311128200326721e+01 1.0718913192051276 0.007232633896483534
3.310161885884491539e+01 1.1895340673703196 0.007232633896483534
3.379938407898465158e+01 1.3200884008314182 0.007232633896483534
3.452481347998534744e+01 1.4649713983072863 0.007232633896483534
3.527584705512095553e+01 1.625755666443795 0.007232633896483534
3.604996009405002155e+01 1.8041864093920719 0.007232633896483534
3.684417642153592709e+01 2.0022003718155843 0.007232633896483534
3.765509319862481163e+01 2.2219468609395236 0.007232633896483534
3.847891699030686397e+01 2.4658110758226037 0.007232633896483534
3.931151012890008190e+01 2.736439997074672 0.007232633896483534
4.014844596789188103e+01 3.0367711180354604 0.007232633896483534
4.098507123216166548e+01 3.370064329271928 0.007232633896483534
4.181657338831465154e+01 3.739937302478798 0.007232633896483534
4.263805089539690840e+01 4.150404757850477 0.007232633896483534
4.344458417556346319e+01 4.605922041145108 0.007232633896483534
4.423130536532865875e+01 5.1114334834401705 0.007232633896483534
4.499346510153375789e+01 5.672426068491977 0.007232633896483534
4.572649485261494107e+01 6.294988990221888 0.007232633896483534
4.642606358604598427e+01 6.985879746785249 0.007232633896483534
4.708812776485236640e+01 7.752597488629465 0.007232633896483534
4.770897382183385105e+01 8.60346441668451 0.007232633896483534
4.828525238013752130e+01 9.547716114208066 0.007232633896483534
4.881400359833627789e+01 10.59560179277617 0.007232633896483534
4.929267314119069709e+01 11.758495540521581 0.007232633896483534
4.971911837710249671e+01 13.049019780144016 0.007232633896483534
5.009160476052342403e+01 14.481182276745331 0.007232633896483534
5.040879249433729115e+01 16.070528182616385 0.007232633896483534
5.066971408043821157e+01 17.834308769319094 0.007232633896483534
5.087374369849434430e+01 19.791668678535572 0.007232633896483534
5.102055973884545637e+01 21.96385372416547 0.007232633896483534
5.111010221410772658e+01 24.37444150122222 0.007232633896483534
5.114252698441896428e+01 27.04959730463137 0.007232633896483534
5.111815892452647603e+01 30.01835813575592 0.007232633896483534
5.103744615671039497e+01 33.31294787934677 0.007232633896483534
5.090091742243129858e+01 36.96912707195032 0.007232633896483534
5.070914443607171762e+01 41.0265810582719 0.007232633896483534
5.046271083021800052e+01 45.52935074866948 0.007232633896483534
5.016218894600001477e+01 50.526310653356795 0.007232633896483534
4.980812539454650079e+01 56.07169938205458 0.007232633896483534
4.940103594391798225e+01 62.22570836730231 0.007232633896483534
4.894140993484266744e+01 69.0551352016233 0.007232633896483534
4.842972410479329426e+01 76.63410868007462 0.007232633896483534
4.786646537304909543e+01 85.04489341802686 0.007232633896483534
4.725216184288120758e+01 94.37878277775391 0.007232633896483534
4.658742100054030999e+01 104.73708979594508 0.007232633896483534
4.587297377449390723e+01 116.23224686798542 0.007232633896483534
4.510972283135582472e+01 128.9890261253308 0.007232633896483534
4.429879311216585336e+01 143.14589375234786 0.007232633896483534
4.344158222985880258e+01 158.85651294280527 0.007232633896483534
4.253980789997905276e+01 176.2914118095948 0.007232633896483534
4.159554910381805115e+01 195.63983435170647 0.007232633896483534
4.061127733140904894e+01 217.11179456945052 0.007232633896483534
3.958987407923022062e+01 240.9403560239527 0.007232633896483534
3.853463113654341043e+01 267.38416158399497 0.007232633896483534
3.744923114112460638e+01 296.73024081888724 0.007232633896483534
3.633770761289984819e+01 329.2971255097155 0.007232633896483534
3.521385817963020060e+01 365.43830709572546 0.007232633896483534
3.409531503560902621e+01 405.54607358408276 0.007232633896483534
3.295805406611908239e+01 450.05576757004974 0.007232633896483534
3.180711271409079188e+01 499.450511585514 0.007232633896483534
3.064755555954082311e+01 554.2664520663108 0.007232633896483534
2.948453683927466429e+01 615.0985788580505 0.007232633896483534
2.832313951893722148e+01 682.6071834272393 0.007232633896483534
2.716830406458949199e+01 757.525025877192 0.007232633896483534
2.602478895392309965e+01 840.6652885618333 0.007232633896483534
2.489717249235045671e+01 932.9304026284696 0.007232633896483534
2.378989674450298963e+01 1035.3218432956637 0.007232633896483534
2.315005390184197154e+01 1148.9510001873086 0.007232633896483534
2.269780670652095367e+01 1275.051240713013 0.007232633896483534
2.234901119101876787e+01 1414.991297434576 0.007232633896483534
2.224703020877771564e+01 1570.2901247293776 0.007232633896483534
2.220094107068918987e+01 1742.6333860096508 0.007232633896483534
2.220719202479524412e+01 1933.891750455232 0.007232633896483534
2.226190526583042484e+01 2146.141197858406 0.007232633896483534
2.236082912731284011e+01 2381.6855519761607 0.007232633896483534
2.249947268935634170e+01 2643.0814869741084 0.007232633896483534
2.267326274446106282e+01 2933.1662783900483 0.007232633896483534
2.287771925272582862e+01 3255.0885998350564 0.007232633896483534
2.310864265076893176e+01 3612.3426997094302 0.007232633896483534
2.336230362561848750e+01 4008.8063288984645 0.007232633896483534
2.363562315025077254e+01 4448.782831127585 0.007232633896483534
2.392632847711571387e+01 4937.047852839004 0.007232633896483534
2.423306927238437325e+01 5478.901179593945 0.007232633896483534
2.455553367715013025e+01 6080.224261649427 0.007232633896483534
2.489437730998889720e+01 6747.5440531107 0.007232633896483534
2.525110718832209145e+01 7488.10385759003 0.007232633896483534
2.562784978514085310e+01 8309.941949353404 0.007232633896483534
2.602735522061446360e+01 9221.97882333434 0.007232633896483534
2.645262024634763165e+01 10234.114021054527 0.007232633896483534
2.690660952683951379e+01 11357.333583431051 0.007232633896483534
2.739211873518226525e+01 12603.829296797274 0.007232633896483534
2.791119817814520587e+01 13987.131026472387 0.007232633896483534
2.846546047003770141e+01 15522.25357427048 0.007232633896483534
2.905560003475743613e+01 17225.859653987874 0.007232633896483534
2.968165319851398110e+01 19116.440753857038 0.007232633896483534
3.034288606697374391e+01 21214.51784910632 0.007232633896483534
3.103785500043478507e+01 23542.864143224204 0.007232633896483534
3.176451299706491938e+01 26126.752255633317 0.007232633896483534
3.252037232033808323e+01 28994.22853882881 0.007232633896483534
3.330226966766306873e+01 32176.417502507353 0.007232633896483534
3.410650225293990445e+01 35707.859649004626 0.007232633896483534
3.492906441406367435e+01 39626.88638701478 0.007232633896483534
3.576560180987828375e+01 43976.036093027215 0.007232633896483534
3.661147834416066615e+01 48802.515836544335 0.007232633896483534
3.746200326858569696e+01 54158.71378079476 0.007232633896483534
3.831206448237576723e+01 60102.76782070388 0.007232633896483534
3.915665862942352504e+01 66699.19663030129 0.007232633896483534
3.999084647061511788e+01 74019.59996915652 0.007232633896483534
4.080983154032891491e+01 82143.43584919439 0.007232633896483534
4.166770735109698620e+01 91158.88299750836 0.007232633896483534
4.250525955069230832e+01 101163.7979766207 0.007232633896483534
4.330307886351696567e+01 112266.77735108159 0.007232633896483534
4.405872849192675034e+01 124588.33642950082 0.007232633896483534
4.477019765681490782e+01 138262.2173764659 0.007232633896483534
4.543582976818447605e+01 153436.84089300132 0.007232633896483534
4.605422597115990868e+01 170276.91722258978 0.007232633896483534
4.662429782697945768e+01 188965.23396912115 0.007232633896483534
4.714516198544814074e+01 209704.64013232305 0.007232633896483534
4.761608079999065524e+01 232720.2478960412 0.007232633896483534
4.804558658563891527e+01 258261.87606826748 0.007232633896483534
4.843311248872193886e+01 286606.7616948256 0.007232633896483534
4.877370974897775113e+01 318062.5692794119 0.007232633896483534
4.907231819571849485e+01 352970.73027306574 0.007232633896483534
4.932132400125363603e+01 391710.1490809261 0.007232633896483534
4.951964518781151980e+01 434701.3158125035 0.007232633896483534
4.966605576153714452e+01 482410.8704165374 0.007232633896483534
4.975918714978288193e+01 535356.6677410719 0.007232633896483534
4.979752944095704237e+01 594113.3984965039 0.007232633896483534
4.977943924004001985e+01 659318.8271333541 0.007232633896483534
4.970315128006050287e+01 731680.7143427207 0.007232633896483534
4.956680225191981037e+01 811984.4993184009 0.007232633896483534
4.936845572191542431e+01 901101.8251665037 0.007232633896483534
4.910614536428134613e+01 1000000.0 0.007232633896483534
3.530709844780274498e+00 0.001 0.008026433522257174
3.864665351127874793e+00 0.0011097524964120721 0.008026433522257174
4.222002057685815046e+00 0.0012315506032928262 0.008026433522257174
4.603083275696967291e+00 0.001366716356462006 0.008026433522257174
5.008054540138826560e+00 0.0015167168884709225 0.008026433522257174
5.436812615879111910e+00 0.0016831803533309566 0.008026433522257174
5.888977269496082911e+00 0.0018679135990207828 0.008026433522257174
6.363867283614097481e+00 0.002072921779595372 0.008026433522257174
6.860482668449164656e+00 0.002300430119772917 0.008026433522257174
7.377494529664640588e+00 0.0025529080682395165 0.008026433522257174
7.913244200086531954e+00 0.002833096101839324 0.008026433522257174
8.465752742132121256e+00 0.0031440354715915 0.008026433522257174
9.032741590250484620e+00 0.0034891012134067737 0.008026433522257174
9.611664427549669654e+00 0.003872038781812557 0.008026433522257174
1.019974972887007780e+01 0.004297004704320844 0.008026433522257174
1.079405284150422517e+01 0.004768611697714469 0.008026433522257174
1.139151567187594694e+01 0.005291978735958442 0.008026433522257174
1.198903165940152959e+01 0.005872786613189483 0.008026433522257174
1.258351319771116117e+01 0.00651733960488242 0.008026433522257174
1.317195855370535362e+01 0.007232633896483534 0.008026433522257174
1.375151542769107138e+01 0.008026433522257174 0.008026433522257174
1.431953844397201792e+01 0.00890735463861044 0.008026433522257174
1.487363835425396985e+01 0.009884959046625586 0.008026433522257174
1.541172139358432247e+01 0.010969857978923836 0.008026433522257174
1.593201778538507263e+01 0.012173827277396614 0.008026433522257174
1.643309912229434744e+01 0.013509935211980273 0.008026433522257174
1.691388499968737236e+01 0.014992684327860457 0.008026433522257174
1.737363978803751863e+01 0.01663816886076129 0.008026433522257174
1.781196083084420678e+01 0.018464249428955443 0.008026433522257174
1.822875968546988901e+01 0.020490746898158472 0.008026433522257174
1.862423808361748101e+01 0.022739657523579287 0.008026433522257174
1.899886029859073844e+01 0.02523539170434766 0.008026433522257174
1.935332361357581021e+01 0.02800503894183631 0.008026433522257174
1.968852821081109639e+01 0.03107866187782014 0.008026433522257174
2.000554775151418596e+01 0.03448962260405758 0.008026433522257174
2.030560162315810047e+01 0.038274944785163134 0.008026433522257174
2.059002945230833603e+01 0.04247571552536898 0.008026433522257174
2.086026852483047378e+01 0.047137531341167244 0.008026433522257174
2.111783420864054150e+01 0.05231099308056263 0.008026433522257174
2.136430358168508903e+01 0.05805225516094899 0.008026433522257174
2.160130214386476766e+01 0.06442363508721373 0.008026433522257174
2.183049346836278559e+01 0.07149428986597581 0.008026433522257174
2.205357154534791064e+01 0.07934096665797492 0.008026433522257174
2.227225546223284880e+01 0.08804883581643465 0.008026433522257174
2.248828608874410051e+01 0.09771241535346502 0.008026433522257174
2.270342440036389675e+01 0.1084365968689611 0.008026433522257174
2.291945097807209919e+01 0.12033778407775893 0.008026433522257174
2.313816633224368502e+01 0.13354515629298988 0.008026433522257174
2.336139155832889358e+01 0.14820207057988585 0.008026433522257174
2.359096895944900751e+01 0.16446761779946645 0.008026433522257174
2.382876213610173011e+01 0.18251834943190443 0.008026433522257174
2.407665514576462940e+01 0.20255019392306664 0.008026433522257174
2.433655022671219825e+01 0.22478058335487253 0.008026433522257174
2.461036366937079833e+01 0.24945081352303167 0.008026433522257174
2.490001937850006897e+01 0.27682866303920667 0.008026433522257174
2.520743967540745345e+01 0.3072112998861759 0.008026433522257174
2.553453291156730032e+01 0.34092850697468147 0.008026433522257174
2.588317759396562678e+01 0.3783462617131929 0.008026433522257174
2.625520263889577421e+01 0.419870708444391 0.008026433522257174
2.665236366571134141e+01 0.4659525668664682 0.008026433522257174
2.707631520293823257e+01 0.517092024289676 0.008026433522257174
2.752857896794137460e+01 0.5738441648302398 0.008026433522257174
2.801050855457739530e+01 0.6368249944718586 0.008026433522257174
2.852325108978496004e+01 0.7067181273927491 0.008026433522257174
2.906770670670220369e+01 0.7842822061337682 0.008026433522257174
2.964448696235466940e+01 0.8703591361485166 0.008026433522257174
3.025387353505564647e+01 0.9658832241158708 0.008026433522257174
3.089577885096238319e+01 1.0718913192051276 0.008026433522257174
3.156971037727007356e+01 1.1895340673703196 0.008026433522257174
3.227474043116762203e+01 1.3200884008314182 0.008026433522257174
3.300948335395757738e+01 1.4649713983072863 0.008026433522257174
3.377208166830906322e+01 1.625755666443795 0.008026433522257174
3.456020261508290048e+01 1.8041864093920719 0.008026433522257174
3.537104603876486664e+01 2.0022003718155843 0.008026433522257174
3.620136407175689897e+01 2.2219468609395236 0.008026433522257174
3.704749248159075847e+01 2.4658110758226037 0.008026433522257174
3.790539302246157405e+01 2.736439997074672 0.008026433522257174
3.877070550434444840e+01 3.0367711180354604 0.008026433522257174
3.963880791315089880e+01 3.370064329271928 0.008026433522257174
4.050488253341111289e+01 3.739937302478798 0.008026433522257174
4.136398587685296491e+01 4.150404757850477 0.008026433522257174
4.221112018826839574e+01 4.605922041145108 0.008026433522257174
4.304130446965713475e+01 5.1114334834401705 0.008026433522257174
4.384964311878044185e+01 5.672426068491977 0.008026433522257174
4.463139063330847733e+01 6.294988990221888 0.008026433522257174
4.538201110608813593e+01 6.985879746785249 0.008026433522257174
4.609723148755116284e+01 7.752597488629465 0.008026433522257174
4.677308784213030179e+01 8.60346441668451 0.008026433522257174
4.740596389945653755e+01 9.547716114208066 0.008026433522257174
4.799262137388263483e+01 10.59560179277617 0.008026433522257174
4.853022150196467521e+01 11.758495540521581 0.008026433522257174
4.901633742414387740e+01 13.049019780144016 0.008026433522257174
4.944895709062329558e+01 14.481182276745331 0.008026433522257174
4.982647663800505455e+01 16.070528182616385 0.008026433522257174
5.014768446324733020e+01 17.834308769319094 0.008026433522257174
5.041173655382031171e+01 19.791668678535572 0.008026433522257174
5.061812406710212286e+01 21.96385372416547 0.008026433522257174
5.076663450281152734e+01 24.37444150122222 0.008026433522257174
5.085730819496453847e+01 27.04959730463137 0.008026433522257174
5.089039204130050820e+01 30.01835813575592 0.008026433522257174
5.086629260740749459e+01 33.31294787934677 0.008026433522257174
5.078553069635137263e+01 36.96912707195032 0.008026433522257174
5.064869942034837891e+01 41.0265810582719 0.008026433522257174
5.045642761016841149e+01 45.52935074866948 0.008026433522257174
5.020935010696409506e+01 50.526310653356795 0.008026433522257174
4.990808619718202266e+01 56.07169938205458 0.008026433522257174
4.955322706764015095e+01 62.22570836730231 0.008026433522257174
4.914533283562837340e+01 69.0551352016233 0.008026433522257174
4.868493934785520594e+01 76.63410868007462 0.008026433522257174
4.817257460990291662e+01 85.04489341802686 0.008026433522257174
4.760878439155045783e+01 94.37878277775391 0.008026433522257174
4.699416621545540806e+01 104.73708979594508 0.008026433522257174
4.632941060197103411e+01 116.23224686798542 0.008026433522257174
4.561534806598529457e+01 128.9890261253308 0.008026433522257174
4.485299992148480897e+01 143.14589375234786 0.008026433522257174
4.404363044438256480e+01 158.85651294280527 0.008026433522257174
4.318879738585855677e+01 176.2914118095948 0.008026433522257174
4.229039722492652231e+01 195.63983435170647 0.008026433522257174
4.135070109755542234e+01 217.11179456945052 0.008026433522257174
4.037237711673059692e+01 240.9403560239527 0.008026433522257174
3.935849517699625011e+01 267.38416158399497 0.008026433522257174
3.831251143593217279e+01 296.73024081888724 0.008026433522257174
3.723823164245801109e+01 329.2971255097155 0.008026433522257174
3.614841349548040483e+01 365.43830709572546 0.008026433522257174
3.506563397146666716e+01 405.54607358408276 0.008026433522257174
3.396073232898206840e+01 450.05576757004974 0.008026433522257174
3.283845179382620927e+01 499.450511585514 0.008026433522257174
3.170377198937705288e+01 554.2664520663108 0.008026433522257174
3.056174755028530399e+01 615.0985788580505 0.008026433522257174
2.941740866459882398e+01 682.6071834272393 0.008026433522257174
2.827569249173044952e+01 757.525025877192 0.008026433522257174
2.714140437524896043e+01 840.6652885618333 0.008026433522257174
2.601921858050022252e+01 932.9304026284696 0.008026433522257174
2.491372009242420305e+01 1035.3218432956637 0.008026433522257174
2.409301790980876845e+01 1148.9510001873086 0.008026433522257174
2.363696390909847267e+01 1275.051240713013 0.008026433522257174
2.323177334045358933e+01 1414.991297434576 0.008026433522257174
2.288126204040685963e+01 1570.2901247293776 0.008026433522257174
2.282530806389105393e+01 1742.6333860096508 0.008026433522257174
2.282385741863768658e+01 1933.891750455232 0.008026433522257174
2.287307312930590797e+01 2146.141197858406 0.008026433522257174
2.296867361165586985e+01 2381.6855519761607 0.008026433522257174
2.310606912561758719e+01 2643.0814869741084 0.008026433522257174
2.328052360144569732e+01 2933.1662783900483 0.008026433522257174
2.348733837251961987e+01 3255.0885998350564 0.008026433522257174
2.372205139297073018e+01 3612.3426997094302 0.008026433522257174
2.398064222705563964e+01 4008.8063288984645 0.008026433522257174
2.425973021853308254e+01 4448.782831127585 0.008026433522257174
2.455675016275669975e+01 4937.047852839004 0.008026433522257174
2.487016174410674907e+01 5478.901179593945 0.008026433522257174
2.519929845657261325e+01 6080.224261649427 0.008026433522257174
2.554472725707767111e+01 6747.5440531107 0.008026433522257174
2.590788355528474085e+01 7488.10385759003 0.008026433522257174
2.629085682778009669e+01 8309.941949353404 0.008026433522257174
2.669643770502793956e+01 9221.97882333434 0.008026433522257174
2.712770621765402623e+01 10234.114021054527 0.008026433522257174
2.758777461935460806e+01 11357.333583431051 0.008026433522257174
2.807946924888120677e+01 12603.829296797274 0.008026433522257174
2.860492802438358595e+01 13987.131026472387 0.008026433522257174
2.916578400743464172e+01 15522.25357427048 0.008026433522257174
2.976268669733154582e+01 17225.859653987874 0.008026433522257174
3.039555761933737799e+01 19116.440753857038 0.008026433522257174
3.106338029447366367e+01 21214.51784910632 0.008026433522257174
3.176444162955371198e+01 23542.864143224204 0.008026433522257174
3.249632982950508620e+01 26126.752255633317 0.008026433522257174
3.325616063345096762e+01 28994.22853882881 0.008026433522257174
3.404030209467610035e+01 32176.417502507353 0.008026433522257174
3.484460796194985477e+01 35707.859649004626 0.008026433522257174
3.566464360211759299e+01 39626.88638701478 0.008026433522257174
3.649566849587233719e+01 43976.036093027215 0.008026433522257174
3.733275932131981989e+01 48802.515836544335 0.008026433522257174
3.817092295670877888e+01 54158.71378079476 0.008026433522257174
3.900490721646976766e+01 60102.76782070388 0.008026433522257174
3.982965434064434618e+01 66699.19663030129 0.008026433522257174
4.064025478676864367e+01 74019.59996915652 0.008026433522257174
4.149865416307242327e+01 82143.43584919439 0.008026433522257174
4.232869765774443493e+01 91158.88299750836 0.008026433522257174
4.311986197534954357e+01 101163.7979766207 0.008026433522257174
4.386961462319148097e+01 112266.77735108159 0.008026433522257174
4.457583734721593061e+01 124588.33642950082 0.008026433522257174
4.523678591444323160e+01 138262.2173764659 0.008026433522257174
4.585108285830653330e+01 153436.84089300132 0.008026433522257174
4.641754409284455818e+01 170276.91722258978 0.008026433522257174
4.693522453368858294e+01 188965.23396912115 0.008026433522257174
4.740334551734338220e+01 209704.64013232305 0.008026433522257174
4.782122264947943791e+01 232720.2478960412 0.008026433522257174
4.820160457459900982e+01 258261.87606826748 0.008026433522257174
4.853785884921628480e+01 286606.7616948256 0.008026433522257174
4.882788330093246287e+01 318062.5692794119 0.008026433522257174
4.907575407829921232e+01 352970.73027306574 0.008026433522257174
4.927369931794179081e+01 391710.1490809261 0.008026433522257174
4.942044334335352573e+01 434701.3158125035 0.008026433522257174
4.951455534939190528e+01 482410.8704165374 0.008026433522257174
4.955446015253033920e+01 535356.6677410719 0.008026433522257174
4.953845035121170781e+01 594113.3984965039 0.008026433522257174
4.946470461732527468e+01 659318.8271333541 0.008026433522257174
4.933130914353932894e+01 731680.7143427207 0.008026433522257174
4.913628864254336293e+01 811984.4993184009 0.008026433522257174
4.887764458156740943e+01 901101.8251665037 0.008026433522257174
4.855340308273731154e+01 1000000.0 0.008026433522257174
3.177935539375460472e+00 0.001 0.00890735463861044
3.481030852724286806e+00 0.0011097524964120721 0.00890735463861044
3.805817664570672942e+00 0.0012315506032928262 0.00890735463861044
4.152721865395942125e+00 0.001366716356462006 0.00890735463861044
4.521978944017700286e+00 0.0015167168884709225 0.00890735463861044
4.913604295360390672e+00 0.0016831803533309566 0.00890735463861044
5.327365242741930906e+00 0.0018679135990207828 0.00890735463861044
5.762756550818206591e+00 0.002072921779595372 0.00890735463861044
6.218980818134011379e+00 0.002300430119772917 0.00890735463861044
6.694935500393262906e+00 0.0025529080682395165 0.00890735463861044
7.189207952333010354e+00 0.002833096101839324 0.00890735463861044
7.700079833658417527e+00 0.0031440354715915 0.00890735463861044
8.225541699138181784e+00 0.0034891012134067737 0.00890735463861044
8.763318225119652638e+00 0.003872038781812557 0.00890735463861044
9.310903730440257320e+00 0.004297004704320844 0.00890735463861044
9.865607368751581063e+00 0.004768611697714469 0.00890735463861044
1.042460622382706781e+01 0.005291978735958442 0.00890735463861044
1.098500452550703876e+01 0.005872786613189483 0.00890735463861044
1.154389638978072341e+01 0.00651733960488242 0.00890735463861044
1.209842928486506786e+01 0.007232633896483534 0.00890735463861044
1.264586561982255475e+01 0.008026433522257174 0.00890735463861044
1.318363960604499674e+01 0.00890735463861044 0.00890735463861044
1.370940728515708429e+01 0.009884959046625586 0.00890735463861044
1.422108780864432731e+01 0.010969857978923836 0.00890735463861044
1.471689486652810608e+01 0.012173827277396614 0.00890735463861044
1.519535771890779330e+01 0.013509935211980273 0.00890735463861044
1.565533184223095375e+01 0.014992684327860457 0.00890735463861044
1.609599993025260289e+01 0.01663816886076129 0.00890735463861044
1.651686429520192689e+01 0.018464249428955443 0.00890735463861044
1.691773197887714986e+01 0.020490746898158472 0.00890735463861044
1.729869429772876188e+01 0.022739657523579287 0.00890735463861044
1.766010230386580560e+01 0.02523539170434766 0.00890735463861044
1.800253983994519658e+01 0.02800503894183631 0.00890735463861044
1.832679548190168362e+01 0.03107866187782014 0.00890735463861044
1.863383477724204340e+01 0.03448962260405758 0.00890735463861044
1.892477358042460622e+01 0.038274944785163134 0.00890735463861044
1.920085342595978872e+01 0.04247571552536898 0.00890735463861044
1.946341936508655479e+01 0.047137531341167244 0.00890735463861044
1.971390061180697373e+01 0.05231099308056263 0.00890735463861044
1.995379419211688443e+01 0.05805225516094899 0.00890735463861044
2.018465154249598115e+01 0.06442363508721373 0.00890735463861044
2.040806797449993226e+01 0.07149428986597581 0.00890735463861044
2.062567473466263479e+01 0.07934096665797492 0.00890735463861044
2.083913345975148701e+01 0.08804883581643465 0.00890735463861044
2.105013262677067232e+01 0.09771241535346502 0.00890735463861044
2.126038569999173333e+01 0.1084365968689611 0.00890735463861044
2.147163051813338797e+01 0.12033778407775893 0.00890735463861044
2.168562959477807794e+01 0.13354515629298988 0.00890735463861044
2.190417089718881627e+01 0.14820207057988585 0.00890735463861044
2.212906865137745882e+01 0.16446761779946645 0.00890735463861044
2.236216381020915733e+01 0.18251834943190443 0.00890735463861044
2.260532368489816335e+01 0.20255019392306664 0.00890735463861044
2.286044033296517952e+01 0.22478058335487253 0.00890735463861044
2.312942722732688239e+01 0.24945081352303167 0.00890735463861044
2.341421376164605661e+01 0.27682866303920667 0.00890735463861044
2.371673714541422839e+01 0.3072112998861759 0.00890735463861044
2.403893124488949695e+01 0.34092850697468147 0.00890735463861044
2.438271199722566607e+01 0.3783462617131929 0.00890735463861044
2.474995904570014460e+01 0.419870708444391 0.00890735463861044
2.514249336874660301e+01 0.4659525668664682 0.00890735463861044
2.556205076742599047e+01 0.517092024289676 0.00890735463861044
2.601025126613258109e+01 0.5738441648302398 0.00890735463861044
2.648856463047950172e+01 0.6368249944718586 0.00890735463861044
2.699827249958071818e+01 0.7067181273927491 0.00890735463861044
2.754042783126603311e+01 0.7842822061337682 0.00890735463861044
2.811581267535517625e+01 0.8703591361485166 0.00890735463861044
2.872489554954966096e+01 0.9658832241158708 0.00890735463861044
2.936778992172590108e+01 1.0718913192051276 0.00890735463861044
3.004421556611860566e+01 1.1895340673703196 0.00890735463861044
3.075346462688269256e+01 1.3200884008314182 0.00890735463861044
3.149437428629655500e+01 1.4649713983072863 0.00890735463861044
3.226530780003418641e+01 1.625755666443795 0.00890735463861044
3.306414551007859615e+01 1.8041864093920719 0.00890735463861044
3.388828696431081511e+01 2.0022003718155843 0.00890735463861044
3.473466494253458592e+01 2.2219468609395236 0.00890735463861044
3.559977147481345128e+01 2.4658110758226037 0.00890735463861044
3.647969548261545469e+01 2.736439997074672 0.00890735463861044
3.737017097845234304e+01 3.0367711180354604 0.00890735463861044
3.826663429053373733e+01 3.370064329271928 0.00890735463861044
3.916428837410567354e+01 3.739937302478798 0.00890735463861044
4.005817198551151392e+01 4.150404757850477 0.00890735463861044
4.094323143516272978e+01 4.605922041145108 0.00890735463861044
4.181439268368482232e+01 5.1114334834401705 0.00890735463861044
4.266663176483998399e+01 5.672426068491977 0.00890735463861044
4.349504181732736185e+01 6.294988990221888 0.00890735463861044
4.429489532528170059e+01 6.985879746785249 0.00890735463861044
4.506170050025655627e+01 7.752597488629465 0.00890735463861044
4.579125103861191803e+01 8.60346441668451 0.00890735463861044
4.647966859536085593e+01 9.547716114208066 0.00890735463861044
4.712343753782407418e+01 10.59560179277617 0.00890735463861044
4.771943151683167628e+01 11.758495540521581 0.00890735463861044
4.826493144259286083e+01 13.049019780144016 0.00890735463861044
4.875763456662645012e+01 14.481182276745331 0.00890735463861044
4.919565438043833439e+01 16.070528182616385 0.00890735463861044
4.957751134643601176e+01 17.834308769319094 0.00890735463861044
4.990211467440676785e+01 19.791668678535572 0.00890735463861044
5.016873575458657797e+01 21.96385372416547 0.00890735463861044
5.037697423485636961e+01 24.37444150122222 0.00890735463861044
5.052671811486320763e+01 27.04959730463137 0.00890735463861044
5.061809955353970025e+01 30.01835813575592 0.00890735463861044
5.065144835024737802e+01 33.31294787934677 0.00890735463861044
5.062724518543168273e+01 36.96912707195032 0.00890735463861044
5.054607671982018502e+01 41.0265810582719 0.00890735463861044
5.040859456331909882e+01 45.52935074866948 0.00890735463861044
5.021547992439879238e+01 50.526310653356795 0.00890735463861044
4.996741547250567095e+01 56.07169938205458 0.00890735463861044
4.966506565695241449e+01 62.22570836730231 0.00890735463861044
4.930906635030257235e+01 69.0551352016233 0.00890735463861044
4.890002436967338184e+01 76.63410868007462 0.00890735463861044
4.843852705843605833e+01 85.04489341802686 0.00890735463861044
4.792516177194567462e+01 94.37878277775391 0.00890735463861044
4.736054475347703629e+01 104.73708979594508 0.00890735463861044
4.674535850174554241e+01 116.23224686798542 0.00890735463861044
4.608039628777173391e+01 128.9890261253308 0.00890735463861044
4.536661197160088932e+01 143.14589375234786 0.00890735463861044
4.460517266279328652e+01 158.85651294280527 0.00890735463861044
4.379751108368191836e+01 176.2914118095948 0.00890735463861044
4.294537377882370066e+01 195.63983435170647 0.00890735463861044
4.205086074145779662e+01 217.11179456945052 0.00890735463861044
4.111645174388578283e+01 240.9403560239527 0.00890735463861044
4.014501505327848463e+01 267.38416158399497 0.00890735463861044
3.913979542603329520e+01 296.73024081888724 0.00890735463861044
3.810438048272281009e+01 329.2971255097155 0.00890735463861044
3.705045352057977226e+01 365.43830709572546 0.00890735463861044
3.600599052868433603e+01 405.54607358408276 0.00890735463861044
3.493613603715112248e+01 450.05576757004974 0.00890735463861044
3.384544954237635039e+01 499.450511585514 0.00890735463861044
3.273876845470585550e+01 554.2664520663108 0.00890735463861044
3.162102953501028679e+01 615.0985788580505 0.00890735463861044
3.049718905764927257e+01 682.6071834272393 0.00890735463861044
2.937215708383565271e+01 757.525025877192 0.00890735463861044
2.825075954283926194e+01 840.6652885618333 0.00890735463861044
2.713773807749286959e+01 932.9304026284696 0.00890735463861044
2.603778986670389628e+01 1035.3218432956637 0.00890735463861044
2.505324561417508633e+01 1148.9510001873086 0.00890735463861044
2.459371862541734899e+01 1275.051240713013 0.00890735463861044
2.418524791506331439e+01 1414.991297434576 0.00890735463861044
2.382594075723844540e+01 1570.2901247293776 0.00890735463861044
2.351329348564357247e+01 1742.6333860096508 0.00890735463861044
2.346991313505614229e+01 1933.891750455232 0.00890735463861044
2.351182919458122811e+01 2146.141197858406 0.00890735463861044
2.360205192405986097e+01 2381.6855519761607 0.00890735463861044
2.373595217929460333e+01 2643.0814869741084 0.00890735463861044
2.390869719850553921e+01 2933.1662783900483 0.00890735463861044
2.411544019381458526e+01 3255.0885998350564 0.00890735463861044
2.435152842045151900e+01 3612.3426997094302 0.00890735463861044
2.461272029271870210e+01 4008.8063288984645 0.00890735463861044
2.489539836924767613e+01 4448.782831127585 0.00890735463861044
2.519684222184565314e+01 4937.047852839004 0.00890735463861044
2.551514629568468706e+01 5478.901179593945 0.00890735463861044
2.584951836353803145e+01 6080.224261649427 0.00890735463861044
2.620041327521717633e+01 6747.5440531107 0.00890735463861044
2.656919111939840761e+01 7488.10385759003 0.00890735463861044
2.695789492833238299e+01 8309.941949353404 0.00890735463861044
2.736933240963945124e+01 9221.97882333434 0.00890735463861044
2.780662969511744009e+01 10234.114021054527 0.00890735463861044
2.827300950208957886e+01 11357.333583431051 0.00890735463861044
2.877123994543719476e+01 12603.829296797274 0.00890735463861044
2.930349502170857434e+01 13987.131026472387 0.00890735463861044
2.987134749314164139e+01 15522.25357427048 0.00890735463861044
3.047535768433824188e+01 17225.859653987874 0.00890735463861044
3.111515700095962345e+01 19116.440753857038 0.00890735463861044
3.178946281327376511e+01 21214.51784910632 0.00890735463861044
3.249620134601774879e+01 23542.864143224204 0.00890735463861044
3.323254779669421310e+01 26126.752255633317 0.00890735463861044
3.399519203538152112e+01 28994.22853882881 0.00890735463861044
3.478002420565766784e+01 32176.417502507353 0.00890735463861044
3.558246680594131561e+01 35707.859649004626 0.00890735463861044
3.639768999732439880e+01 39626.88638701478 0.00890735463861044
3.722061957123251119e+01 43976.036093027215 0.00890735463861044
3.804612341850503299e+01 48802.515836544335 0.00890735463861044
3.886895516140691598e+01 54158.71378079476 0.00890735463861044
3.968382970191520798e+01 60102.76782070388 0.00890735463861044
4.048648387197686560e+01 66699.19663030129 0.00890735463861044
4.134373255685612492e+01 74019.59996915652 0.00890735463861044
4.216613375211022685e+01 82143.43584919439 0.00890735463861044
4.295056782049991284e+01 91158.88299750836 0.00890735463861044
4.369439199036516897e+01 101163.7979766207 0.00890735463861044
4.439539132987420089e+01 112266.77735108159 0.00890735463861044
4.505173738849902065e+01 124588.33642950082 0.00890735463861044
4.566193888807347889e+01 138262.2173764659 0.00890735463861044
4.622478791771874995e+01 153436.84089300132 0.00890735463861044
4.673933572087393173e+01 170276.91722258978 0.00890735463861044
4.720471035948865079e+01 188965.23396912115 0.00890735463861044
4.762019059682075550e+01 209704.64013232305 0.00890735463861044
4.798509979013909543e+01 232720.2478960412 0.00890735463861044
4.831682141080868576e+01 258261.87606826748 0.00890735463861044
4.860191674431536768e+01 286606.7616948256 0.00890735463861044
4.884117712924505383e+01 318062.5692794119 0.00890735463861044
4.903820244655160110e+01 352970.73027306574 0.00890735463861044
4.918481625961539550e+01 391710.1490809261 0.00890735463861044
4.927953556756962428e+01 434701.3158125035 0.00890735463861044
4.932071937102306691e+01 482410.8704165374 0.00890735463861044
4.930658915199653336e+01 535356.6677410719 0.00890735463861044
4.923525360702652165e+01 594113.3984965039 0.00890735463861044
4.910473541861121305e+01 659318.8271333541 0.00890735463861044
4.891300371766010358e+01 731680.7143427207 0.00890735463861044
4.865801434678044046e+01 811984.4993184009 0.00890735463861044
4.833775579661308086e+01 901101.8251665037 0.00890735463861044
4.795030650071301892e+01 1000000.0 0.00890735463861044
2.859004543183437441e+00 0.001 0.009884959046625586
3.133759568065009216e+00 0.0011097524964120721 0.009884959046625586
3.428571868072251672e+00 0.0012315506032928262 0.009884959046625586
3.743909964286545655e+00 0.001366716356462006 0.009884959046625586
4.080076716806628312e+00 0.0015167168884709225 0.009884959046625586
4.437181094336380305e+00 0.0016831803533309566 0.009884959046625586
4.815111072590955388e+00 0.0018679135990207828 0.009884959046625586
5.213509162595849844e+00 0.002072921779595372 0.009884959046625586
5.632361979814022312e+00 0.002300430119772917 0.009884959046625586
6.072246825332667797e+00 0.0025529080682395165 0.009884959046625586
6.529972586689655856e+00 0.002833096101839324 0.009884959046625586
7.004041847522442410e+00 0.0031440354715915 0.009884959046625586
7.492675519680243035e+00 0.0034891012134067737 0.009884959046625586
7.993832311800864510e+00 0.003872038781812557 0.009884959046625586
8.505238232962051725e+00 0.004297004704320844 0.009884959046625586
9.024425463330020492e+00 0.004768611697714469 0.009884959046625586
9.548779612441011366e+00 0.005291978735958442 0.009884959046625586
1.007559343447646505e+01 0.005872786613189483 0.009884959046625586
1.060212503807394491e+01 0.00651733960488242 0.009884959046625586
1.112565785606639857e+01 0.007232633896483534 0.009884959046625586
1.164355990713367817e+01 0.008026433522257174 0.009884959046625586
1.215333964911332920e+01 0.00890735463861044 0.009884959046625586
1.265269611989553589e+01 0.009884959046625586 0.009884959046625586
1.313956153573011143e+01 0.010969857978923836 0.009884959046625586
1.361213484312322741e+01 0.012173827277396614 0.009884959046625586
1.406890560795954137e+01 0.013509935211980273 0.009884959046625586
1.450866796908205991e+01 0.014992684327860457 0.009884959046625586
1.493052515859029938e+01 0.01663816886076129 0.009884959046625586
1.533388536244372524e+01 0.018464249428955443 0.009884959046625586
1.571845020261576487e+01 0.020490746898158472 0.009884959046625586
1.608419727486040784e+01 0.022739657523579287 0.009884959046625586
1.643135821625130077e+01 0.02523539170434766 0.009884959046625586
1.676039388222331183e+01 0.02800503894183631 0.009884959046625586
1.707196798993001607e+01 0.03107866187782014 0.009884959046625586
1.736692049912394964e+01 0.03448962260405758 0.009884959046625586
1.764624174613941676e+01 0.038274944785163134 0.009884959046625586
1.791104813365231507e+01 0.04247571552536898 0.009884959046625586
1.816255994942978802e+01 0.047137531341167244 0.009884959046625586
1.840208172199143632e+01 0.05231099308056263 0.009884959046625586
1.863098525383550097e+01 0.05805225516094899 0.009884959046625586
1.885069542139849830e+01 0.06442363508721373 0.009884959046625586
1.906267861029841981e+01 0.07149428986597581 0.009884959046625586
1.926843358455562338e+01 0.07934096665797492 0.009884959046625586
1.946948460514589740e+01 0.08804883581643465 0.009884959046625586
1.966737636501898834e+01 0.09771241535346502 0.009884959046625586
1.986527144903231346e+01 0.1084365968689611 0.009884959046625586
2.007094863099675308e+01 0.12033778407775893 0.009884959046625586
2.027942919508586783e+01 0.13354515629298988 0.009884959046625586
2.049246110872074667e+01 0.14820207057988585 0.009884959046625586
2.071182328925781491e+01 0.16446761779946645 0.009884959046625586
2.093932641686544116e+01 0.18251834943190443 0.009884959046625586
2.117681308046715216e+01 0.20255019392306664 0.009884959046625586
2.142615681689196805e+01 0.22478058335487253 0.009884959046625586
2.168925959654812630e+01 0.24945081352303167 0.009884959046625586
2.196804729618395768e+01 0.27682866303920667 0.009884959046625586
2.226446275881786718e+01 0.3072112998861759 0.009884959046625586
2.258045589185535462e+01 0.34092850697468147 0.009884959046625586
2.291797050430322358e+01 0.3783462617131929 0.009884959046625586
2.327892743241455875e+01 0.419870708444391 0.009884959046625586
2.366520367857760476e+01 0.4659525668664682 0.009884959046625586
2.407860740357001106e+01 0.517092024289676 0.009884959046625586
2.452084869840495429e+01 0.5738441648302398 0.009884959046625586
2.499350622137138700e+01 0.6368249944718586 0.009884959046625586
2.549799017485202057e+01 0.7067181273927491 0.009884959046625586
2.603550208043872516e+01 0.7842822061337682 0.009884959046625586
2.660699232293424998e+01 0.8703591361485166 0.009884959046625586
2.721311656198408002e+01 0.9658832241158708 0.009884959046625586
2.785419250050068385e+01 1.0718913192051276 0.009884959046625586
2.853015859030613655e+01 1.1895340673703196 0.009884959046625586
2.924053660973691393e+01 1.3200884008314182 0.009884959046625586
2.998439995263255753e+01 1.4649713983072863 0.009884959046625586
3.076034956220954086e+01 1.625755666443795 0.009884959046625586
3.156649922994185431e+01 1.8041864093920719 0.009884959046625586
3.240047165976649524e+01 2.0022003718155843 0.009884959046625586
3.325940630959774325e+01 2.2219468609395236 0.009884959046625586
3.413997950196177555e+01 2.4658110758226037 0.009884959046625586
3.503843658584212051e+01 2.736439997074672 0.009884959046625586
3.595063551358822451e+01 3.0367711180354604 0.009884959046625586
3.687210038153142477e+01 3.370064329271928 0.009884959046625586
3.779808323340871112e+01 3.739937302478798 0.009884959046625586
3.872363188269338963e+01 4.150404757850477 0.009884959046625586
3.964366145317350743e+01 4.605922041145108 0.009884959046625586
4.055302729867524647e+01 5.1114334834401705 0.009884959046625586
4.144659706268046051e+01 5.672426068491977 0.009884959046625586
4.231932000651349313e+01 6.294988990221888 0.009884959046625586
4.316629201173595476e+01 6.985879746785249 0.009884959046625586
4.398281508657129990e+01 7.752597488629465 0.009884959046625586
4.476445049194889947e+01 8.60346441668451 0.009884959046625586
4.550706491915722296e+01 9.547716114208066 0.009884959046625586
4.620686929209561100e+01 10.59560179277617 0.009884959046625586
4.686044983046826218e+01 11.758495540521581 0.009884959046625586
4.746479109939677699e+01 13.049019780144016 0.009884959046625586
4.801729070104088493e+01 14.481182276745331 0.009884959046625586
4.851576531323402008e+01 16.070528182616385 0.009884959046625586
4.895844791820966435e+01 17.834308769319094 0.009884959046625586
4.934397617231731914e+01 19.791668678535572 0.009884959046625586
4.967137220587819257e+01 21.96385372416547 0.009884959046625586
4.994001444283868807e+01 24.37444150122222 0.009884959046625586
5.014960246195315818e+01 27.04959730463137 0.009884959046625586
5.030011625300886635e+01 30.01835813575592 0.009884959046625586
5.039177159958170193e+01 33.31294787934677 0.009884959046625586
5.042497352126316912e+01 36.96912707195032 0.009884959046625586
5.040026987210978149e+01 41.0265810582719 0.009884959046625586
5.031830718202384389e+01 45.52935074866948 0.009884959046625586
5.017979074468771472e+01 50.526310653356795 0.009884959046625586
4.998545074845748815e+01 56.07169938205458 0.009884959046625586
4.973601599499442472e+01 62.22570836730231 0.009884959046625586
4.943219642531482805e+01 69.0551352016233 0.009884959046625586
4.907467534060427994e+01 76.63410868007462 0.009884959046625586
4.866411185320873756e+01 85.04489341802686 0.009884959046625586
4.820115373310751039e+01 94.37878277775391 0.009884959046625586
4.768646043067297313e+01 104.73708979594508 0.009884959046625586
4.712073563499564699e+01 116.23224686798542 0.009884959046625586
4.650476822443835800e+01 128.9890261253308 0.009884959046625586
4.583947989535698042e+01 143.14589375234786 0.009884959046625586
4.512597704274893573e+01 158.85651294280527 0.009884959046625586
4.436560367513369130e+01 176.2914118095948 0.009884959046625586
4.355999132422422804e+01 195.63983435170647 0.009884959046625586
4.271110118979488846e+01 217.11179456945052 0.009884959046625586
4.182125345944483996e+01 240.9403560239527 0.009884959046625586
4.089313907421224314e+01 267.38416158399497 0.009884959046625586
3.992981059802279731e+01 296.73024081888724 0.009884959046625586
3.893465120397678447e+01 329.2971255097155 0.009884959046625586
3.791824037710837558e+01 365.43830709572546 0.009884959046625586
3.691440499203311987e+01 405.54607358408276 0.009884959046625586
3.588209808689896363e+01 450.05576757004974 0.009884959046625586
3.482572589960292220e+01 499.450511585514 0.009884959046625586
3.374995637560937212e+01 554.2664520663108 0.009884959046625586
3.265959336311779992e+01 615.0985788580505 0.009884959046625586
3.155950165685587550e+01 682.6071834272393 0.009884959046625586
3.045454433562940366e+01 757.525025877192 0.009884959046625586
2.934954585383527004e+01 840.6652885618333 0.009884959046625586
2.824929101925221175e+01 932.9304026284696 0.009884959046625586
2.715856276904887068e+01 1035.3218432956637 0.009884959046625586
2.608221238101570094e+01 1148.9510001873086 0.009884959046625586
2.556615496243214025e+01 1275.051240713013 0.009884959046625586
2.515460133036301826e+01 1414.991297434576 0.009884959046625586
2.479215336384467960e+01 1570.2901247293776 0.009884959046625586
2.447637192414374496e+01 1742.6333860096508 0.009884959046625586
2.420493937193755229e+01 1933.891750455232 0.009884959046625586
2.418013607156296985e+01 2146.141197858406 0.009884959046625586
2.426306062879725900e+01 2381.6855519761607 0.009884959046625586
2.439131238367977872e+01 2643.0814869741084 0.009884959046625586
2.456003208366733759e+01 2933.1662783900483 0.009884959046625586
2.476430081353819546e+01 3255.0885998350564 0.009884959046625586
2.499935349817533492e+01 3612.3426997094302 0.009884959046625586
2.526080425618089365e+01 4008.8063288984645 0.009884959046625586
2.554494616042454780e+01 4448.782831127585 0.009884959046625586
2.584876071637769002e+01 4937.047852839004 0.009884959046625586
2.617020126725919837e+01 5478.901179593945 0.009884959046625586
2.650835108457433975e+01 6080.224261649427 0.009884959046625586
2.686356732633799282e+01 6747.5440531107 0.009884959046625586
2.723713418861846947e+01 7488.10385759003 0.009884959046625586
2.763103448403640527e+01 8309.941949353404 0.009884959046625586
2.804806291766073656e+01 9221.97882333434 0.009884959046625586
2.849134646609291721e+01 10234.114021054527 0.009884959046625586
2.896416935565427053e+01 11357.333583431051 0.009884959046625586
2.946915484740987878e+01 12603.829296797274 0.009884959046625586
3.000844314707311611e+01 13987.131026472387 0.009884959046625586
3.058346532929276052e+01 15522.25357427048 0.009884959046625586
3.119461869166288182e+01 17225.859653987874 0.009884959046625586
3.184115589159857507e+01 19116.440753857038 0.009884959046625586
3.252146647461958651e+01 21214.51784910632 0.009884959046625586
3.323306389984289666e+01 23542.864143224204 0.009884959046625586
3.397267634930538804e+01 26126.752255633317 0.009884959046625586
3.473655564874990631e+01 28994.22853882881 0.009884959046625586
3.552012232842968587e+01 32176.417502507353 0.009884959046625586
3.631839802364071801e+01 35707.859649004626 0.009884959046625586
3.712620751321851031e+01 39626.88638701478 0.009884959046625586
3.793820848732752893e+01 43976.036093027215 0.009884959046625586
3.874914032303612998e+01 48802.515836544335 0.009884959046625586
3.955357818912612089e+01 54158.71378079476 0.009884959046625586
4.035473176698659614e+01 60102.76782070388 0.009884959046625586
4.120297766719777144e+01 66699.19663030129 0.009884959046625586
4.201751758955625604e+01 74019.59996915652 0.009884959046625586
4.279507949598973227e+01 82143.43584919439 0.009884959046625586
4.353289240799779236e+01 91158.88299750836 0.009884959046625586
4.422862996569776328e+01 101163.7979766207 0.009884959046625586
4.488036748849557256e+01 112266.77735108159 0.009884959046625586
4.548653121081802198e+01 124588.33642950082 0.009884959046625586
4.604584131657944113e+01 138262.2173764659 0.009884959046625586
4.655725151633649261e+01 153436.84089300132 0.009884959046625586
4.701989044129050654e+01 170276.91722258978 0.009884959046625586
4.743302086814114915e+01 188965.23396912115 0.009884959046625586
4.779589741646536538e+01 209704.64013232305 0.009884959046625586
4.810780998173743939e+01 232720.2478960412 0.009884959046625586
4.839119430774565700e+01 258261.87606826748 0.009884959046625586
4.862508747118508268e+01 286606.7616948256 0.009884959046625586
4.881317547592131234e+01 318062.5692794119 0.009884959046625586
4.895905110242442504e+01 352970.73027306574 0.009884959046625586
4.905385847404653532e+01 391710.1490809261 0.009884959046625586
4.909590065167404305e+01 434701.3158125035 0.009884959046625586
4.908332927071812435e+01 482410.8704165374 0.009884959046625586
4.901417499456898952e+01 535356.6677410719 0.009884959046625586
4.888638276598842936e+01 594113.3984965039 0.009884959046625586
4.869785141170236642e+01 659318.8271333541 0.009884959046625586
4.844647371718759388e+01 731680.7143427207 0.009884959046625586
4.813018477558338049e+01 811984.4993184009 0.009884959046625586
4.774702069138279370e+01 901101.8251665037 0.009884959046625586
4.729517723863916956e+01 1000000.0 0.009884959046625586
2.570951254530884356e+00 0.001 0.010969857978923836
2.819742906960230222e+00 0.0011097524964120721 0.010969857978923836
3.087025278390872707e+00 0.0012315506032928262 0.010969857978923836
3.375487909742111547e+00 0.001366716356462006 0.010969857978923836
3.684130851239092230e+00 0.0015167168884709225 0.010969857978923836
4.012497337339772763e+00 0.0016831803533309566 0.010969857978923836
4.360571011240227612e+00 0.0018679135990207828 0.010969857978923836
4.728113038701269311e+00 0.002072921779595372 0.010969857978923836
5.114640846712013023e+00 0.002300430119772917 0.010969857978923836
5.519411617904955492e+00 0.0025529080682395165 0.010969857978923836
5.941411730711291916e+00 0.002833096101839324 0.010969857978923836
6.379353533380106356e+00 0.0031440354715915 0.010969857978923836
6.831680631003319348e+00 0.0034891012134067737 0.010969857978923836
7.296582265992580751e+00 0.003872038781812557 0.010969857978923836
7.772017140602848428e+00 0.004297004704320844 0.010969857978923836
8.255746398679956854e+00 0.004768611697714469 0.010969857978923836
8.745374914755192464e+00 0.005291978735958442 0.010969857978923836
9.238399507050036874e+00 0.005872786613189483 0.010969857978923836
9.732262126170647676e+00 0.00651733960488242 0.010969857978923836
1.022440581721823882e+01 0.007232633896483534 0.010969857978923836
1.071233100864501964e+01 0.008026433522257174 0.010969857978923836
1.119364954207693508e+01 0.00890735463861044 0.010969857978923836
1.166613429004080515e+01 0.009884959046625586 0.010969857978923836
1.212776221985485137e+01 0.010969857978923836 0.010969857978923836
1.257674960491412008e+01 0.012173827277396614 0.010969857978923836
1.301157818029997593e+01 0.013509935211980273 0.010969857978923836
1.343101216440129342e+01 0.014992684327860457 0.010969857978923836
1.383410605365563661e+01 0.01663816886076129 0.010969857978923836
1.422020403236786912e+01 0.018464249428955443 0.010969857978923836
1.458893190885919644e+01 0.020490746898158472 0.010969857978923836
1.494018295492916870e+01 0.022739657523579287 0.010969857978923836
1.527409896550421209e+01 0.02523539170434766 0.010969857978923836
1.559104806427826162e+01 0.02800503894183631 0.010969857978923836
1.589160059823685067e+01 0.03107866187782014 0.010969857978923836
1.617650431111326270e+01 0.03448962260405758 0.010969857978923836
1.644665992499060891e+01 0.038274944785163134 0.010969857978923836
1.670309789001780132e+01 0.04247571552536898 0.010969857978923836
1.694695700695418950e+01 0.047137531341167244 0.010969857978923836
1.717946527212481911e+01 0.05231099308056263 0.010969857978923836
1.740192323871333357e+01 0.05805225516094899 0.010969857978923836
1.761568997660059210e+01 0.06442363508721373 0.010969857978923836
1.782217157144769715e+01 0.07149428986597581 0.010969857978923836
1.802281201038358560e+01 0.07934096665797492 0.010969857978923836
1.821908625789203029e+01 0.08804883581643465 0.010969857978923836
1.841249520837349962e+01 0.09771241535346502 0.010969857978923836
1.860456218661198236e+01 0.1084365968689611 0.010969857978923836
1.879683065542738518e+01 0.12033778407775893 0.010969857978923836
1.899086271060015463e+01 0.13354515629298988 0.010969857978923836
1.918823799245385686e+01 0.14820207057988585 0.010969857978923836
1.939055257667456189e+01 0.16446761779946645 0.010969857978923836
1.959941737083577351e+01 0.18251834943190443 0.010969857978923836
1.981645565767940553e+01 0.20255019392306664 0.010969857978923836
2.004329920612318361e+01 0.22478058335487253 0.010969857978923836
2.029377069675369682e+01 0.24945081352303167 0.010969857978923836
2.056551636582530307e+01 0.27682866303920667 0.010969857978923836
2.085470103601797121e+01 0.3072112998861759 0.010969857978923836
2.116328096373942458e+01 0.34092850697468147 0.010969857978923836
2.149321785954792219e+01 0.3783462617131929 0.010969857978923836
2.184646360395194975e+01 0.419870708444391 0.010969857978923836
2.222494108403556723e+01 0.4659525668664682 0.010969857978923836
2.263052084123375352e+01 0.517092024289676 0.010969857978923836
2.306499346475983359e+01 0.5738441648302398 0.010969857978923836
2.353003769050190996e+01 0.6368249944718586 0.010969857978923836
2.402718451147120504e+01 0.7067181273927491 0.010969857978923836
2.455777769288918222e+01 0.7842822061337682 0.010969857978923836
2.512293151961051763e+01 0.8703591361485166 0.010969857978923836
2.572348670061368736e+01 0.9658832241158708 0.010969857978923836
2.635996582798370724e+01 1.0718913192051276 0.010969857978923836
2.703252988926589850e+01 1.1895340673703196 0.010969857978923836
2.774093767179260084e+01 1.3200884008314182 0.010969857978923836
2.848450995206283309e+01 1.4649713983072863 0.010969857978923836
2.926210042771285558e+01 1.625755666443795 0.010969857978923836
3.007207527663515378e+01 1.8041864093920719 0.010969857978923836
3.091230292173306182e+01 2.0022003718155843 0.010969857978923836
3.178015533697904260e+01 2.2219468609395236 0.010969857978923836
3.267252159521465416e+01 2.4658110758226037 0.010969857978923836
3.358583390303351734e+01 2.736439997074672 0.010969857978923836
3.451610564979958440e+01 3.0367711180354604 0.010969857978923836
3.545898045259090026e+01 3.370064329271928 0.010969857978923836
3.640979056313061335e+01 3.739937302478798 0.010969857978923836
3.736362257828920264e+01 4.150404757850477 0.010969857978923836
3.831538817758718807e+01 4.605922041145108 0.010969857978923836
3.925989737942797575e+01 5.1114334834401705 0.010969857978923836
4.019193202864679648e+01 5.672426068491977 0.010969857978923836
4.110631730595748223e+01 6.294988990221888 0.010969857978923836
4.199798955459404226e+01 6.985879746785249 0.010969857978923836
4.286205894978743913e+01 7.752597488629465 0.010969857978923836
4.369386608139912198e+01 8.60346441668451 0.010969857978923836
4.448903176324865427e+01 9.547716114208066 0.010969857978923836
4.524349966779337961e+01 10.59560179277617 0.010969857978923836
4.595357155731941390e+01 11.758495540521581 0.010969857978923836
4.661593487307343509e+01 13.049019780144016 0.010969857978923836
4.722768248943626901e+01 14.481182276745331 0.010969857978923836
4.778632436819178508e+01 16.070528182616385 0.010969857978923836
4.828979088550106979e+01 17.834308769319094 0.010969857978923836
4.873642765416821021e+01 19.791668678535572 0.010969857978923836
4.912498184527437672e+01 21.96385372416547 0.010969857978923836
4.945458028870162792e+01 24.37444150122222 0.010969857978923836
4.972469996075984255e+01 27.04959730463137 0.010969857978923836
4.993513188630158339e+01 30.01835813575592 0.010969857978923836
5.008593981381121552e+01 33.31294787934677 0.010969857978923836
5.017741540134111489e+01 36.96912707195032 0.010969857978923836
5.021003186277339125e+01 41.0265810582719 0.010969857978923836
5.018439815550551941e+01 45.52935074866948 0.010969857978923836
5.010121581792513723e+01 50.526310653356795 0.010969857978923836
4.996124044985438672e+01 56.07169938205458 0.010969857978923836
4.976524965016294999e+01 62.22570836730231 0.010969857978923836
4.951401894891272093e+01 69.0551352016233 0.010969857978923836
4.920830697322712410e+01 76.63410868007462 0.010969857978923836
4.884885072662570593e+01 85.04489341802686 0.010969857978923836
4.843637149101350303e+01 94.37878277775391 0.010969857978923836
4.797159144965957012e+01 104.73708979594508 0.010969857978923836
4.745526067033846829e+01 116.23224686798542 0.010969857978923836
4.688819353564772996e+01 128.9890261253308 0.010969857978923836
4.627131306341867401e+01 143.14589375234786 0.010969857978923836
4.560570076917240812e+01 158.85651294280527 0.010969857978923836
4.489264882023241654e+01 176.2914118095948 0.010969857978923836
4.413371028889353909e+01 195.63983435170647 0.010969857978923836
4.333074250939991146e+01 217.11179456945052 0.010969857978923836
4.248593813949774045e+01 240.9403560239527 0.010969857978923836
4.160183889851992944e+01 267.38416158399497 0.010969857978923836
4.068132840367366754e+01 296.73024081888724 0.010969857978923836
3.972760311406572953e+01 329.2971255097155 0.010969857978923836
3.875011289113916035e+01 365.43830709572546 0.010969857978923836
3.778899991242057155e+01 405.54607358408276 0.010969857978923836
3.679655354561510450e+01 450.05576757004974 0.010969857978923836
3.577701266974079886e+01 499.450511585514 0.010969857978923836
3.473486599496237659e+01 554.2664520663108 0.010969857978923836
3.367477199399187526e+01 615.0985788580505 0.010969857978923836
3.260148923353163042e+01 682.6071834272393 0.010969857978923836
3.151981708875197796e+01 757.525025877192 0.010969857978923836
3.043456001541694178e+01 840.6652885618333 0.010969857978923836
2.935052567080159136e+01 932.9304026284696 0.010969857978923836
2.827256046120777810e+01 1035.3218432956637 0.010969857978923836
2.720561723198807158e+01 1148.9510001873086 0.010969857978923836
2.655196718777051856e+01 1275.051240713013 0.010969857978923836
2.613761810973813837e+01 1414.991297434576 0.010969857978923836
2.577198016907196276e+01 1570.2901247293776 0.010969857978923836
2.545278231678706504e+01 1742.6333860096508 0.010969857978923836
2.517779430320112155e+01 1933.891750455232 0.010969857978923836
2.494498180753794614e+01 2146.141197858406 0.010969857978923836
2.495317597181025704e+01 2381.6855519761607 0.010969857978923836
2.507377094003402718e+01 2643.0814869741084 0.010969857978923836
2.523626286671414931e+01 2933.1662783900483 0.010969857978923836
2.543574024205774364e+01 3255.0885998350564 0.010969857978923836
2.566740835573307322e+01 3612.3426997094302 0.010969857978923836
2.592687957191162695e+01 4008.8063288984645 0.010969857978923836
2.621028493369106016e+01 4448.782831127585 0.010969857978923836
2.651446493945661942e+01 4937.047852839004 0.010969857978923836
2.683730291140286184e+01 5478.901179593945 0.010969857978923836
2.717777163110879712e+01 6080.224261649427 0.010969857978923836
2.753615418865065223e+01 6747.5440531107 0.010969857978923836
2.791365343819351352e+01 7488.10385759003 0.010969857978923836
2.831217384882726762e+01 8309.941949353404 0.010969857978923836
2.873446078656690261e+01 9221.97882333434 0.010969857978923836
2.918363085277724167e+01 10234.114021054527 0.010969857978923836
2.966285151299934242e+01 11357.333583431051 0.010969857978923836
3.017463045272038613e+01 12603.829296797274 0.010969857978923836
3.072095948749158723e+01 13987.131026472387 0.010969857978923836
3.130306722046684698e+01 15522.25357427048 0.010969857978923836
3.192105152495872389e+01 17225.859653987874 0.010969857978923836
3.257376806975594974e+01 19116.440753857038 0.010969857978923836
3.325920586529614553e+01 21214.51784910632 0.010969857978923836
3.397442711254128511e+01 23542.864143224204 0.010969857978923836
3.471569537603805600e+01 26126.752255633317 0.010969857978923836
3.547883058309416526e+01 28994.22853882881 0.010969857978923836
3.625880890678776325e+01 32176.417502507353 0.010969857978923836
3.705029790579809656e+01 35707.859649004626 0.010969857978923836
3.784784012584900381e+01 39626.88638701478 0.010969857978923836
3.864589986176213898e+01 43976.036093027215 0.010969857978923836
3.943917326904417564e+01 48802.515836544335 0.010969857978923836
4.023766425914203637e+01 54158.71378079476 0.010969857978923836
4.107644718505075332e+01 60102.76782070388 0.010969857978923836
4.188279927294009752e+01 66699.19663030129 0.010969857978923836
4.265326151732597992e+01 74019.59996915652 0.010969857978923836
4.338491311896668634e+01 82143.43584919439 0.010969857978923836
4.407529834991579065e+01 91158.88299750836 0.010969857978923836
4.472238163271046574e+01 101163.7979766207 0.010969857978923836
4.532449470306900707e+01 112266.77735108159 0.010969857978923836
4.588027775093286209e+01 124588.33642950082 0.010969857978923836
4.638861751762907204e+01 138262.2173764659 0.010969857978923836
4.684858378516486965e+01 153436.84089300132 0.010969857978923836
4.725936716344944699e+01 170276.91722258978 0.010969857978923836
4.762021999015335894e+01 188965.23396912115 0.010969857978923836
4.793042906632801703e+01 209704.64013232305 0.010969857978923836
4.819149401763630181e+01 232720.2478960412 0.010969857978923836
4.842437553806070838e+01 258261.87606826748 0.010969857978923836
4.860684689108907008e+01 286606.7616948256 0.010969857978923836
4.874311488405876958e+01 318062.5692794119 0.010969857978923836
4.883733148577739058e+01 352970.73027306574 0.010969857978923836
4.887965021646787989e+01 391710.1490809261 0.010969857978923836
4.886816421730579663e+01 434701.3158125035 0.010969857978923836
4.880082760470828163e+01 482410.8704165374 0.010969857978923836
4.867550108491575145e+01 535356.6677410719 0.010969857978923836
4.848999700133664703e+01 594113.3984965039 0.010969857978923836
4.824212879091992789e+01 659318.8271333541 0.010969857978923836
4.792976158292838562e+01 731680.7143427207 0.010969857978923836
4.755086960100830140e+01 811984.4993184009 0.010969857978923836
4.710359861767921075e+01 901101.8251665037 0.010969857978923836
4.658633580930327867e+01 1000000.0 0.010969857978923836
2.313775182098269045e+00 0.001 0.012173827277396614
2.541816565889492896e+00 0.0011097524964120721 0.012173827277396614
2.787103348857255636e+00 0.0012315506032928262 0.012173827277396614
3.050149852884076918e+00 0.001366716356462006 0.012173827277396614
3.331344723971059185e+00 0.0015167168884709225 0.012173827277396614
3.630925866671874225e+00 0.0016831803533309566 0.012173827277396614
3.948955595891780135e+00 0.0018679135990207828 0.012173827277396614
4.285296992462185983e+00 0.002072921779595372 0.012173827277396614
4.639592801101895425e+00 0.002300430119772917 0.012173827277396614
5.011247983077370627e+00 0.0025529080682395165 0.012173827277396614
5.399417559403240752e+00 0.002833096101839324 0.012173827277396614
5.803000733885422591e+00 0.0031440354715915 0.012173827277396614
6.220642653726081939e+00 0.0034891012134067737 0.012173827277396614
6.650744433080125972e+00 0.003872038781812557 0.012173827277396614
7.091482084574386668e+00 0.004297004704320844 0.012173827277396614
7.540834080059305222e+00 0.004768611697714469 0.012173827277396614
7.996617126542845178e+00 0.005291978735958442 0.012173827277396614
8.456529020928574170e+00 0.005872786613189483 0.012173827277396614
8.918196889309690789e+00 0.00651733960488242 0.012173827277396614
9.379228889815331982e+00 0.007232633896483534 0.012173827277396614
9.837267117113196235e+00 0.008026433522257174 0.012173827277396614
1.029003932390967435e+01 0.00890735463861044 0.012173827277396614
1.073540725922012307e+01 0.009884959046625586 0.012173827277396614
1.117140961080837513e+01 0.010969857978923836 0.012173827277396614
1.159629799046508580e+01 0.012173827277396614 0.012173827277396614
1.200856482324179630e+01 0.013509935211980273 0.012173827277396614
1.240696263801308596e+01 0.014992684327860457 0.012173827277396614
1.279051470404830582e+01 0.01663816886076129 0.012173827277396614
1.315851748834496782e+01 0.018464249428955443 0.012173827277396614
1.351053575862942502e+01 0.020490746898158472 0.012173827277396614
1.384639145133930249e+01 0.022739657523579287 0.012173827277396614
1.416614764502532076e+01 0.02523539170434766 0.012173827277396614
1.447008895412648322e+01 0.02800503894183631 0.012173827277396614
1.475869964016423808e+01 0.03107866187782014 0.012173827277396614
1.503264073591107497e+01 0.03448962260405758 0.012173827277396614
1.529272712749079055e+01 0.038274944785163134 0.012173827277396614
1.553990556222758279e+01 0.04247571552536898 0.012173827277396614
1.577523415163711995e+01 0.047137531341167244 0.012173827277396614
1.599986388907873369e+01 0.05231099308056263 0.012173827277396614
1.621502248385038314e+01 0.05805225516094899 0.012173827277396614
1.642200059578931004e+01 0.06442363508721373 0.012173827277396614
1.662214050445566116e+01 0.07149428986597581 0.012173827277396614
1.681682711411475850e+01 0.07934096665797492 0.012173827277396614
1.700748107179081003e+01 0.08804883581643465 0.012173827277396614
1.719555377912834970e+01 0.09771241535346502 0.012173827277396614
1.738252397919974968e+01 0.1084365968689611 0.012173827277396614
1.756989559183759653e+01 0.12033778407775893 0.012173827277396614
1.775919643621080368e+01 0.13354515629298988 0.012173827277396614
1.795197744123275641e+01 0.14820207057988585 0.012173827277396614
1.814981198833702436e+01 0.16446761779946645 0.012173827277396614
1.835429489780209522e+01 0.18251834943190443 0.012173827277396614
1.856704068106942529e+01 0.20255019392306664 0.012173827277396614
1.878968059488305542e+01 0.22478058335487253 0.012173827277396614
1.902385798429540387e+01 0.24945081352303167 0.012173827277396614
1.927122150413083190e+01 0.27682866303920667 0.012173827277396614
1.953341565398652335e+01 0.3072112998861759 0.012173827277396614
1.981206820474667651e+01 0.34092850697468147 0.012173827277396614
2.011232674674910470e+01 0.3783462617131929 0.012173827277396614
2.045655033953920920e+01 0.419870708444391 0.012173827277396614
2.082579983687091030e+01 0.4659525668664682 0.012173827277396614
2.122199726456205227e+01 0.517092024289676 0.012173827277396614
2.164700296002037661e+01 0.5738441648302398 0.012173827277396614
2.210258541679441180e+01 0.6368249944718586 0.012173827277396614
2.259038685582155992e+01 0.7067181273927491 0.012173827277396614
2.311188491014357993e+01 0.7842822061337682 0.012173827277396614
2.366835097205997229e+01 0.8703591361485166 0.012173827277396614
2.426080611298459999e+01 0.9658832241158708 0.012173827277396614
2.488997570823551442e+01 1.0718913192051276 0.012173827277396614
2.555624425219335194e+01 1.1895340673703196 0.012173827277396614
2.625961205229064888e+01 1.3200884008314182 0.012173827277396614
2.699965567285634904e+01 1.4649713983072863 0.012173827277396614
2.777549412833942100e+01 1.625755666443795 0.012173827277396614
2.858576278853868757e+01 1.8041864093920719 0.012173827277396614
2.942859679722170085e+01 2.0022003718155843 0.012173827277396614
3.030162550053105974e+01 2.2219468609395236 0.012173827277396614
3.120197899353784621e+01 2.4658110758226037 0.012173827277396614
3.212630730050763361e+01 2.736439997074672 0.012173827277396614
3.307081211560470280e+01 3.0367711180354604 0.012173827277396614
3.403129035113619949e+01 3.370064329271928 0.012173827277396614
3.500318822437721167e+01 3.739937302478798 0.012173827277396614
3.598166393222702908e+01 4.150404757850477 0.012173827277396614
3.696165673110800753e+01 4.605922041145108 0.012173827277396614
3.793795994008296901e+01 5.1114334834401705 0.012173827277396614
3.890529536805907185e+01 5.672426068491977 0.012173827277396614
3.985838683254643655e+01 6.294988990221888 0.012173827277396614
4.079203073225865950e+01 6.985879746785249 0.012173827277396614
4.170116200912713822e+01 7.752597488629465 0.012173827277396614
4.258091430955680323e+01 8.60346441668451 0.012173827277396614
4.342667353389616380e+01 9.547716114208066 0.012173827277396614
4.423412432575952380e+01 10.59560179277617 0.012173827277396614
4.499928927531608736e+01 11.758495540521581 0.012173827277396614
4.571856072793179493e+01 13.049019780144016 0.012173827277396614
4.638872511068963433e+01 14.481182276745331 0.012173827277396614
4.700697964624976777e+01 16.070528182616385 0.012173827277396614
4.757094125610588264e+01 17.834308769319094 0.012173827277396614
4.807864744159116555e+01 19.791668678535572 0.012173827277396614
4.852854899691144652e+01 21.96385372416547 0.012173827277396614
4.891949456001724883e+01 24.37444150122222 0.012173827277396614
4.925070729030236549e+01 27.04959730463137 0.012173827277396614
4.952175429281304986e+01 30.01835813575592 0.012173827277396614
4.973250980691194201e+01 33.31294787934677 0.012173827277396614
4.988311356086948223e+01 36.96912707195032 0.012173827277396614
4.997392601464835593e+01 41.0265810582719 0.012173827277396614
5.000548246486741988e+01 45.52935074866948 0.012173827277396614
4.997844810805999316e+01 50.526310653356795 0.012173827277396614
4.989357618059601407e+01 56.07169938205458 0.012173827277396614
4.975167119300750329e+01 62.22570836730231 0.012173827277396614
4.955355907719282982e+01 69.0551352016233 0.012173827277396614
4.930006581026301404e+01 76.63410868007462 0.012173827277396614
4.899200574622405924e+01 85.04489341802686 0.012173827277396614
4.863018051620993276e+01 94.37878277775391 0.012173827277396614
4.821538892598487536e+01 104.73708979594508 0.012173827277396614
4.774844779044116194e+01 116.23224686798542 0.012173827277396614
4.723022304802874771e+01 128.9890261253308 0.012173827277396614
4.666166978380312003e+01 143.14589375234786 0.012173827277396614
4.604387890813022466e+01 158.85651294280527 0.012173827277396614
4.537812725280691240e+01 176.2914118095948 0.012173827277396614
4.466592679067312588e+01 195.63983435170647 0.012173827277396614
4.390906777117159976e+01 217.11179456945052 0.012173827277396614
4.310965013175104588e+01 240.9403560239527 0.012173827277396614
4.227009789522731609e+01 267.38416158399497 0.012173827277396614
4.139315282633254611e+01 296.73024081888724 0.012173827277396614
4.048184641726186328e+01 329.2971255097155 0.012173827277396614
3.954449153340478063e+01 365.43830709572546 0.012173827277396614
3.862799088019179550e+01 405.54607358408276 0.012173827277396614
3.767752733076792993e+01 450.05576757004974 0.012173827277396614
3.669714159362720807e+01 499.450511585514 0.012173827277396614
3.569113556705895718e+01 554.2664520663108 0.012173827277396614
3.466401199142519118e+01 615.0985788580505 0.012173827277396614
3.362041063290689635e+01 682.6071834272393 0.012173827277396614
3.256505284203994677e+01 757.525025877192 0.012173827277396614
3.150270732249440897e+01 840.6652885618333 0.012173827277396614
3.043818747252531054e+01 932.9304026284696 0.012173827277396614
2.937638450567897053e+01 1035.3218432956637 0.012173827277396614
2.832233217912243717e+01 1148.9510001873086 0.012173827277396614
2.754847460587935970e+01 1275.051240713013 0.012173827277396614
2.713173800942726643e+01 1414.991297434576 0.012173827277396614
2.676301416312157144e+01 1570.2901247293776 0.012173827277396614
2.644024398802881493e+01 1742.6333860096508 0.012173827277396614
2.616133126873346626e+01 1933.891750455232 0.012173827277396614
2.592437886247633116e+01 2146.141197858406 0.012173827277396614
2.572790871871514540e+01 2381.6855519761607 0.012173827277396614
2.578430278724830771e+01 2643.0814869741084 0.012173827277396614
2.593853074039121509e+01 2933.1662783900483 0.012173827277396614
2.613104129737098091e+01 3255.0885998350564 0.012173827277396614
2.635713352812222254e+01 3612.3426997094302 0.012173827277396614
2.661244115614962524e+01 4008.8063288984645 0.012173827277396614
2.689297014685407561e+01 4448.782831127585 0.012173827277396614
2.719559339260829844e+01 4937.047852839004 0.012173827277396614
2.751813232813326948e+01 5478.901179593945 0.012173827277396614
2.785948464235538680e+01 6080.224261649427 0.012173827277396614
2.821988181732969281e+01 6747.5440531107 0.012173827277396614
2.860043428048533087e+01 7488.10385759003 0.012173827277396614
2.900294605623018640e+01 8309.941949353404 0.012173827277396614
2.943007145223613463e+01 9221.97882333434 0.012173827277396614
2.988488070167183608e+01 10234.114021054527 0.012173827277396614
3.037030010008946945e+01 11357.333583431051 0.012173827277396614
3.088868872504540519e+01 12603.829296797274 0.012173827277396614
3.144179436125136462e+01 13987.131026472387 0.012173827277396614
3.203058369570437236e+01 15522.25357427048 0.012173827277396614
3.265472864221081295e+01 17225.859653987874 0.012173827277396614
3.331267497104482089e+01 19116.440753857038 0.012173827277396614
3.400195317573079024e+01 21214.51784910632 0.012173827277396614
3.471915171366015329e+01 23542.864143224204 0.012173827277396614
3.546006938362718586e+01 26126.752255633317 0.012173827277396614
3.622011850374830999e+01 28994.22853882881 0.012173827277396614
3.699387127055779700e+01 32176.417502507353 0.012173827277396614
3.777570188499592518e+01 35707.859649004626 0.012173827277396614
3.855994323812689117e+01 39626.88638701478 0.012173827277396614
3.934099032606983570e+01 43976.036093027215 0.012173827277396614
4.013555711889694777e+01 48802.515836544335 0.012173827277396614
4.096425395720035567e+01 54158.71378079476 0.012173827277396614
4.176195983098283193e+01 60102.76782070388 0.012173827277396614
4.252498837638679419e+01 66699.19663030129 0.012173827277396614
4.325024364882137462e+01 74019.59996915652 0.012173827277396614
4.393511913616319475e+01 82143.43584919439 0.012173827277396614
4.457745033335058338e+01 91158.88299750836 0.012173827277396614
4.517545978572530174e+01 101163.7979766207 0.012173827277396614
4.572769582087484963e+01 112266.77735108159 0.012173827277396614
4.623296848579552432e+01 124588.33642950082 0.012173827277396614
4.669028425037994623e+01 138262.2173764659 0.012173827277396614
4.709878194132409845e+01 153436.84089300132 0.012173827277396614
4.745767220354069593e+01 170276.91722258978 0.012173827277396614
4.776618134412139938e+01 188965.23396912115 0.012173827277396614
4.802350149878932939e+01 209704.64013232305 0.012173827277396614
4.823402839974926337e+01 232720.2478960412 0.012173827277396614
4.841570837319815723e+01 258261.87606826748 0.012173827277396614
4.854634756138103313e+01 286606.7616948256 0.012173827277396614
4.862989364527881264e+01 318062.5692794119 0.012173827277396614
4.867173365904319127e+01 352970.73027306574 0.012173827277396614
4.866068190970983665e+01 391710.1490809261 0.012173827277396614
4.859463150655891894e+01 434701.3158125035 0.012173827277396614
4.847135978489017560e+01 482410.8704165374 0.012173827277396614
4.828858654179014565e+01 535356.6677410719 0.012173827277396614
4.804403040138843295e+01 594113.3984965039 0.012173827277396614
4.773546781434865949e+01 659318.8271333541 0.012173827277396614
4.736079301638851291e+01 731680.7143427207 0.012173827277396614
4.691808378528171630e+01 811984.4993184009 0.012173827277396614
4.640566792130539397e+01 901101.8251665037 0.012173827277396614
4.582219776587865567e+01 1000000.0 0.012173827277396614
2.085822214175899969e+00 0.001 0.013509935211980273
2.292590044918891845e+00 0.0011097524964120721 0.013509935211980273
2.515228036424318692e+00 0.0012315506032928262 0.013509935211980273
2.754254629596650350e+00 0.001366716356462006 0.013509935211980273
3.010079763812278042e+00 0.0015167168884709225 0.013509935211980273
3.282981597033823640e+00 0.0016831803533309566 0.013509935211980273
3.573083201301503031e+00 0.0018679135990207828 0.013509935211980273
3.880329935522056406e+00 0.002072921779595372 0.013509935211980273
4.204468728311578474e+00 0.002300430119772917 0.013509935211980273
4.545030408739567207e+00 0.0025529080682395165 0.013509935211980273
4.901316365397460295e+00 0.002833096101839324 0.013509935211980273
5.272390787047811500e+00 0.0031440354715915 0.013509935211980273
5.657079545804457155e+00 0.0034891012134067737 0.013509935211980273
6.053976699554904251e+00 0.003872038781812557 0.013509935211980273
6.461459042096532990e+00 0.004297004704320844 0.013509935211980273
6.877708960419845141e+00 0.004768611697714469 0.013509935211980273
7.300745121018052508e+00 0.005291978735958442 0.013509935211980273
7.728460248809531308e+00 0.005872786613189483 0.013509935211980273
8.158664550482397360e+00 0.00651733960488242 0.013509935211980273
8.589133096745047879e+00 0.007232633896483534 0.013509935211980273
9.017655098020215476e+00 0.008026433522257174 0.013509935211980273
9.442082896202528275e+00 0.00890735463861044 0.013509935211980273
9.860378555612104634e+00 0.009884959046625586 0.013509935211980273
1.027065602359372853e+01 0.010969857978923836 0.013509935211980273
1.067121728101122535e+01 0.012173827277396614 0.013509935211980273
1.106058129978419657e+01 0.013509935211980273 0.013509935211980273
1.143750503859099688e+01 0.014992684327860457 0.013509935211980273
1.180099634926424201e+01 0.01663816886076129 0.013509935211980273
1.215031905043838201e+01 0.018464249428955443 0.013509935211980273
1.248499078887452995e+01 0.020490746898158472 0.013509935211980273
1.280477476335699549e+01 0.022739657523579287 0.013509935211980273
1.310966635131946489e+01 0.02523539170434766 0.013509935211980273
1.339987602040212877e+01 0.02800503894183631 0.013509935211980273
1.367580968494999460e+01 0.03107866187782014 0.013509935211980273
1.393804773309541467e+01 0.03448962260405758 0.013509935211980273
1.418732375672693813e+01 0.038274944785163134 0.013509935211980273
1.442450383778902356e+01 0.04247571552536898 0.013509935211980273
1.465056710474977208e+01 0.047137531341167244 0.013509935211980273
1.486658803402823992e+01 0.05231099308056263 0.013509935211980273
1.507372084024423486e+01 0.05805225516094899 0.013509935211980273
1.527318611887177191e+01 0.06442363508721373 0.013509935211980273
1.546625980442336434e+01 0.07149428986597581 0.013509935211980273
1.565426433692278962e+01 0.07934096665797492 0.013509935211980273
1.583856190873788883e+01 0.08804883581643465 0.013509935211980273
1.602054960608481693e+01 0.09771241535346502 0.013509935211980273
1.620165609681906815e+01 0.1084365968689611 0.013509935211980273
1.638333962861943149e+01 0.12033778407775893 0.013509935211980273
1.656708698950844649e+01 0.13354515629298988 0.013509935211980273
1.675441303045832697e+01 0.14820207057988585 0.013509935211980273
1.694686043389989649e+01 0.16446761779946645 0.013509935211980273
1.714599928394144968e+01 0.18251834943190443 0.013509935211980273
1.735342604921245879e+01 0.20255019392306664 0.013509935211980273
1.757076152947059811e+01 0.22478058335487253 0.013509935211980273
1.779964729364610676e+01 0.24945081352303167 0.013509935211980273
1.804174019158518760e+01 0.27682866303920667 0.013509935211980273
1.829870436727394178e+01 0.3072112998861759 0.013509935211980273
1.857220035782410861e+01 0.34092850697468147 0.013509935211980273
1.886387075316872597e+01 0.3783462617131929 0.013509935211980273
1.917532197850388442e+01 0.419870708444391 0.013509935211980273
1.950810178438923970e+01 0.4659525668664682 0.013509935211980273
1.986367217334194279e+01 0.517092024289676 0.013509935211980273
2.027084048456611143e+01 0.5738441648302398 0.013509935211980273
2.071524682535928719e+01 0.6368249944718586 0.013509935211980273
2.119182720443325252e+01 0.7067181273927491 0.013509935211980273
2.170218270709800379e+01 0.7842822061337682 0.013509935211980273
2.224773271249175366e+01 0.8703591361485166 0.013509935211980273
2.282967128734260243e+01 0.9658832241158708 0.013509935211980273
2.344892155089955921e+01 1.0718913192051276 0.013509935211980273
2.410608934351329324e+01 1.1895340673703196 0.013509935211980273
2.480141773595330079e+01 1.3200884008314182 0.013509935211980273
2.553474423387632442e+01 1.4649713983072863 0.013509935211980273
2.630546261565833532e+01 1.625755666443795 0.013509935211980273
2.711249144514088627e+01 1.8041864093920719 0.013509935211980273
2.795425118697012223e+01 2.0022003718155843 0.013509935211980273
2.882865166722857353e+01 2.2219468609395236 0.013509935211980273
2.973309122831953744e+01 2.4658110758226037 0.013509935211980273
3.066446847695986477e+01 2.736439997074672 0.013509935211980273
3.161920691339765455e+01 3.0367711180354604 0.013509935211980273
3.259329208113433651e+01 3.370064329271928 0.013509935211980273
3.358232023608516670e+01 3.739937302478798 0.013509935211980273
3.458155694911377509e+01 4.150404757850477 0.013509935211980273
3.558600353300896302e+01 4.605922041145108 0.013509935211980273
3.659046891413939306e+01 5.1114334834401705 0.013509935211980273
3.758964435649124169e+01 5.672426068491977 0.013509935211980273
3.857817854799363744e+01 6.294988990221888 0.013509935211980273
3.955075074097891275e+01 6.985879746785249 0.013509935211980273
4.050214001796839369e+01 7.752597488629465 0.013509935211980273
4.142728919427039358e+01 8.60346441668451 0.013509935211980273
4.232136231916471303e+01 9.547716114208066 0.013509935211980273
4.317979517979485848e+01 10.59560179277617 0.013509935211980273
4.399833853357066715e+01 11.758495540521581 0.013509935211980273
4.477309400141700735e+01 13.049019780144016 0.013509935211980273
4.550054266076462994e+01 14.481182276745331 0.013509935211980273
4.617756633445885228e+01 16.070528182616385 0.013509935211980273
4.680146152893881606e+01 17.834308769319094 0.013509935211980273
4.736994585197372487e+01 19.791668678535572 0.013509935211980273
4.788115673077528811e+01 21.96385372416547 0.013509935211980273
4.833364228866646783e+01 24.37444150122222 0.013509935211980273
4.872634440301987269e+01 27.04959730463137 0.013509935211980273
4.905857422474737461e+01 30.01835813575592 0.013509935211980273
4.932998079686852577e+01 33.31294787934677 0.013509935211980273
4.954051381067593240e+01 36.96912707195032 0.013509935211980273
4.969038189460010102e+01 41.0265810582719 0.013509935211980273
4.978000820636902546e+01 45.52935074866948 0.013509935211980273
4.980998530659805823e+01 50.526310653356795 0.013509935211980273
4.978103144219232234e+01 56.07169938205458 0.013509935211980273
4.969395039119266499e+01 62.22570836730231 0.013509935211980273
4.954959689751132856e+01 69.0551352016233 0.013509935211980273
4.934884955503020620e+01 76.63410868007462 0.013509935211980273
4.909259269820017835e+01 85.04489341802686 0.013509935211980273
4.878170850574228723e+01 94.37878277775391 0.013509935211980273
4.841708009637435595e+01 104.73708979594508 0.013509935211980273
4.799960586851626232e+01 116.23224686798542 0.013509935211980273
4.753022469396439931e+01 128.9890261253308 0.013509935211980273
4.700995080311641772e+01 143.14589375234786 0.013509935211980273
4.643991623872028640e+01 158.85651294280527 0.013509935211980273
4.582141766407285388e+01 176.2914118095948 0.013509935211980273
4.515596316613802230e+01 195.63983435170647 0.013509935211980273
4.444531369898469819e+01 217.11179456945052 0.013509935211980273
4.369151331924252446e+01 240.9403560239527 0.013509935211980273
4.289690275499078354e+01 267.38416158399497 0.013509935211980273
4.206411251241418370e+01 296.73024081888724 0.013509935211980273
4.119603472317400161e+01 329.2971255097155 0.013509935211980273
4.029982040240702901e+01 365.43830709572546 0.013509935211980273
3.942966310517252282e+01 405.54607358408276 0.013509935211980273
3.852312532109404231e+01 450.05576757004974 0.013509935211980273
3.758403525458888339e+01 499.450511585514 0.013509935211980273
3.661650251282743795e+01 554.2664520663108 0.013509935211980273
3.562486560549492509e+01 615.0985788580505 0.013509935211980273
3.461363465092692593e+01 682.6071834272393 0.013509935211980273
3.358744042637804483e+01 757.525025877192 0.013509935211980273
3.255100213095050066e+01 840.6652885618333 0.013509935211980273
3.150912419761714744e+01 932.9304026284696 0.013509935211980273
3.046672689998176153e+01 1035.3218432956637 0.013509935211980273
2.942890768476430807e+01 1148.9510001873086 0.013509935211980273
2.855270890183945909e+01 1275.051240713013 0.013509935211980273
2.813408901142779328e+01 1414.991297434576 0.013509935211980273
2.776253781803755061e+01 1570.2901247293776 0.013509935211980273
2.743619142132328292e+01 1742.6333860096508 0.013509935211980273
2.715313526964433777e+01 1933.891750455232 0.013509935211980273
2.691165893356536998e+01 2146.141197858406 0.013509935211980273
2.671047840656883920e+01 2381.6855519761607 0.013509935211980273
2.654891158228464931e+01 2643.0814869741084 0.013509935211980273
2.666732324452869562e+01 2933.1662783900483 0.013509935211980273
2.685089879477075314e+01 3255.0885998350564 0.013509935211980273
2.706942790035169111e+01 3612.3426997094302 0.013509935211980273
2.731844743271450682e+01 4008.8063288984645 0.013509935211980273
2.759413120050473012e+01 4448.782831127585 0.013509935211980273
2.789337704488836422e+01 4937.047852839004 0.013509935211980273
2.821399527310068933e+01 5478.901179593945 0.013509935211980273
2.855484133193420959e+01 6080.224261649427 0.013509935211980273
2.891611581272579912e+01 6747.5440531107 0.013509935211980273
2.929881948121236235e+01 7488.10385759003 0.013509935211980273
2.970463055603130442e+01 8309.941949353404 0.013509935211980273
3.013606644628240616e+01 9221.97882333434 0.013509935211980273
3.059609854587680999e+01 10234.114021054527 0.013509935211980273
3.108732504806870978e+01 11357.333583431051 0.013509935211980273
3.161188329307617551e+01 12603.829296797274 0.013509935211980273
3.217119743738215476e+01 13987.131026472387 0.013509935211980273
3.276590453147811388e+01 15522.25357427048 0.013509935211980273
3.339517717300400079e+01 17225.859653987874 0.013509935211980273
3.405700689012045501e+01 19116.440753857038 0.013509935211980273
3.474843809526836225e+01 21214.51784910632 0.013509935211980273
3.546558006714492706e+01 23542.864143224204 0.013509935211980273
3.620378408142335047e+01 26126.752255633317 0.013509935211980273
3.695809628602822272e+01 28994.22853882881 0.013509935211980273
3.772273739239752643e+01 32176.417502507353 0.013509935211980273
3.849185936014733755e+01 35707.859649004626 0.013509935211980273
3.925966334697682925e+01 39626.88638701478 0.013509935211980273
4.004880485567773007e+01 43976.036093027215 0.013509935211980273
4.086661973156480343e+01 48802.515836544335 0.013509935211980273
4.165504234574257225e+01 54158.71378079476 0.013509935211980273
4.241017360810658232e+01 60102.76782070388 0.013509935211980273
4.312869298765107118e+01 66699.19663030129 0.013509935211980273
4.380781775171904258e+01 74019.59996915652 0.013509935211980273
4.444523317498207859e+01 82143.43584919439 0.013509935211980273
4.503903456802549954e+01 91158.88299750836 0.013509935211980273
4.558766384280340844e+01 101163.7979766207 0.013509935211980273
4.608984245298962179e+01 112266.77735108159 0.013509935211980273
4.654450389682329359e+01 124588.33642950082 0.013509935211980273
4.695072770979262344e+01 138262.2173764659 0.013509935211980273
4.730767663916765997e+01 153436.84089300132 0.013509935211980273
4.761453907072306180e+01 170276.91722258978 0.013509935211980273
4.787047788768283141e+01 188965.23396912115 0.013509935211980273
4.807458747359013529e+01 209704.64013232305 0.013509935211980273
4.823419419589246360e+01 232720.2478960412 0.013509935211980273
4.836423025590047331e+01 258261.87606826748 0.013509935211980273
4.844242856076798631e+01 286606.7616948256 0.013509935211980273
4.847208686024129776e+01 318062.5692794119 0.013509935211980273
4.846063121338080038e+01 352970.73027306574 0.013509935211980273
4.839514072433859582e+01 391710.1490809261 0.013509935211980273
4.827332820775617250e+01 434701.3158125035 0.013509935211980273
4.809282361881496826e+01 482410.8704165374 0.013509935211980273
4.785124376801840640e+01 535356.6677410719 0.013509935211980273
4.754626111616578754e+01 594113.3984965039 0.013509935211980273
4.717567133449085759e+01 659318.8271333541 0.013509935211980273
4.673746151125154569e+01 731680.7143427207 0.013509935211980273
4.622988334140467259e+01 811984.4993184009 0.013509935211980273
4.565152210694236601e+01 901101.8251665037 0.013509935211980273
4.500137412285906890e+01 1000000.0 0.013509935211980273
1.879346222226480956e+00 0.001 0.014992684327860457
2.066630321170042972e+00 0.0011097524964120721 0.014992684327860457
2.268483063861566507e+00 0.0012315506032928262 0.014992684327860457
2.485418024438729834e+00 0.001366716356462006 0.014992684327860457
2.717855311477510583e+00 0.0015167168884709225 0.014992684327860457
2.966100167137338151e+00 0.0016831803533309566 0.014992684327860457
3.230321199243623820e+00 0.0018679135990207828 0.014992684327860457
3.510529001966892881e+00 0.002072921779595372 0.014992684327860457
3.806556121383913638e+00 0.002300430119772917 0.014992684327860457
4.118039510828833016e+00 0.0025529080682395165 0.014992684327860457
4.444406555543288562e+00 0.002833096101839324 0.014992684327860457
4.784865945913548302e+00 0.0031440354715915 0.014992684327860457
5.138404371134019932e+00 0.0034891012134067737 0.014992684327860457
5.503790056830630384e+00 0.003872038781812557 0.014992684327860457
5.879583687267135872e+00 0.004297004704320844 0.014992684327860457
6.264157064891166193e+00 0.004768611697714469 0.014992684327860457
6.655719220266592018e+00 0.005291978735958442 0.014992684327860457
7.052349503494597549e+00 0.005872786613189483 0.014992684327860457
7.452036377998011218e+00 0.00651733960488242 0.014992684327860457
7.852720528444818271e+00 0.007232633896483534 0.014992684327860457
8.252340425871787843e+00 0.008026433522257174 0.014992684327860457
8.648878299687678961e+00 0.00890735463861044 0.014992684327860457
9.040404576470900011e+00 0.009884959046625586 0.014992684327860457
9.425118794624339102e+00 0.010969857978923836 0.014992684327860457
9.801385397895254314e+00 0.012173827277396614 0.014992684327860457
1.016776311498593977e+01 0.013509935211980273 0.014992684327860457
1.052302719339313519e+01 0.014992684327860457 0.014992684327860457
1.086618400910497861e+01 0.01663816886076129 0.014992684327860457
1.119647831565185392e+01 0.018464249428955443 0.014992684327860457
1.151339353707933988e+01 0.020490746898158472 0.014992684327860457
1.181664597297093522e+01 0.022739657523579287 0.014992684327860457
1.210617395357707693e+01 0.02523539170434766 0.014992684327860457
1.238212309323222726e+01 0.02800503894183631 0.014992684327860457
1.264482882224811000e+01 0.03107866187782014 0.014992684327860457
1.289479734146432399e+01 0.03448962260405758 0.014992684327860457
1.313268597936177251e+01 0.038274944785163134 0.014992684327860457
1.335928386430872017e+01 0.04247571552536898 0.014992684327860457
1.357549360259211468e+01 0.047137531341167244 0.014992684327860457
1.378231443442695081e+01 0.05231099308056263 0.014992684327860457
1.398082730491126746e+01 0.05805225516094899 0.014992684327860457
1.417218200580311382e+01 0.06442363508721373 0.014992684327860457
1.435758646153053419e+01 0.07149428986597581 0.014992684327860457
1.453829818548743447e+01 0.07934096665797492 0.014992684327860457
1.471561769740934622e+01 0.08804883581643465 0.014992684327860457
1.489088381488918600e+01 0.09771241535346502 0.014992684327860457
1.506547050658352482e+01 0.1084365968689611 0.014992684327860457
1.524078506014779855e+01 0.12033778407775893 0.014992684327860457
1.541826727030601418e+01 0.13354515629298988 0.014992684327860457
1.559938928658597312e+01 0.14820207057988585 0.014992684327860457
1.578565579212469849e+01 0.16446761779946645 0.014992684327860457
1.597860413060502083e+01 0.18251834943190443 0.014992684327860457
1.617980397896630507e+01 0.20255019392306664 0.014992684327860457
1.639085618126105004e+01 0.22478058335487253 0.014992684327860457
1.661339027007085889e+01 0.24945081352303167 0.014992684327860457
1.684906022171096751e+01 0.27682866303920667 0.014992684327860457
1.709953799300738098e+01 0.3072112998861759 0.014992684327860457
1.736650431818723916e+01 0.34092850697468147 0.014992684327860457
1.765163628362873993e+01 0.3783462617131929 0.014992684327860457
1.795659116657443732e+01 0.419870708444391 0.014992684327860457
1.828298617647567426e+01 0.4659525668664682 0.014992684327860457
1.863237359193942311e+01 0.517092024289676 0.014992684327860457
1.900621115201401423e+01 0.5738441648302398 0.014992684327860457
1.940582749207174018e+01 0.6368249944718586 0.014992684327860457
1.983538173984429420e+01 0.7067181273927491 0.014992684327860457
2.033270416918889723e+01 0.7842822061337682 0.014992684327860457
2.086526367547376282e+01 0.8703591361485166 0.014992684327860457
2.143441733160224771e+01 0.9658832241158708 0.014992684327860457
2.204127797184500892e+01 1.0718913192051276 0.014992684327860457
2.268666730080222749e+01 1.1895340673703196 0.014992684327860457
2.337106887613154882e+01 1.3200884008314182 0.014992684327860457
2.409458263124721000e+01 1.4649713983072863 0.014992684327860457
2.485688290292952374e+01 1.625755666443795 0.014992684327860457
2.565718195240209809e+01 1.8041864093920719 0.014992684327860457
2.649420103450009023e+01 2.0022003718155843 0.014992684327860457
2.736615091168850711e+01 2.2219468609395236 0.014992684327860457
2.827072344189864594e+01 2.4658110758226037 0.014992684327860457
2.920509544737061702e+01 2.736439997074672 0.014992684327860457
3.016594554962309260e+01 3.0367711180354604 0.014992684327860457
3.114948400501884151e+01 3.370064329271928 0.014992684327860457
3.215149492138055365e+01 3.739937302478798 0.014992684327860457
3.316738961114013051e+01 4.150404757850477 0.014992684327860457
3.419226923073936319e+01 4.605922041145108 0.014992684327860457
3.522099443731001145e+01 5.1114334834401705 0.014992684327860457
3.624825950913224659e+01 5.672426068491977 0.014992684327860457
3.726866831940385794e+01 6.294988990221888 0.014992684327860457
3.827680963967209493e+01 6.985879746785249 0.014992684327860457
3.926732955275303993e+01 7.752597488629465 0.014992684327860457
4.023499917406252280e+01 8.60346441668451 0.014992684327860457
4.117477631747466660e+01 9.547716114208066 0.014992684327860457
4.208186029710161336e+01 10.59560179277617 0.014992684327860457
4.295173940835590543e+01 11.758495540521581 0.014992684327860457
4.378023101371742598e+01 13.049019780144016 0.014992684327860457
4.456351429961284794e+01 14.481182276745331 0.014992684327860457
4.529815585907836351e+01 16.070528182616385 0.014992684327860457
4.598112819387959860e+01 17.834308769319094 0.014992684327860457
4.660982113463183651e+01 19.791668678535572 0.014992684327860457
4.718204603879385672e+01 21.96385372416547 0.014992684327860457
4.769603262514301889e+01 24.37444150122222 0.014992684327860457
4.815041828544988078e+01 27.04959730463137 0.014992684327860457
4.854422991483568950e+01 30.01835813575592 0.014992684327860457
4.887685854897380011e+01 33.31294787934677 0.014992684327860457
4.914802745801907236e+01 36.96912707195032 0.014992684327860457
4.935775474681229014e+01 41.0265810582719 0.014992684327860457
4.950631190378237534e+01 45.52935074866948 0.014992684327860457
4.959418007128729755e+01 50.526310653356795 0.014992684327860457
4.962200607479882564e+01 56.07169938205458 0.014992684327860457
4.959056037049241183e+01 62.22570836730231 0.014992684327860457
4.950069908893389226e+01 69.0551352016233 0.014992684327860457
4.935333225180854555e+01 76.63410868007462 0.014992684327860457
4.914940001426413829e+01 85.04489341802686 0.014992684327860457
4.888985847179027644e+01 94.37878277775391 0.014992684327860457
4.857567614843252102e+01 104.73708979594508 0.014992684327860457
4.820784173715468768e+01 116.23224686798542 0.014992684327860457
4.778738299365016218e+01 128.9890261253308 0.014992684327860457
4.731539583790875980e+01 143.14589375234786 0.014992684327860457
4.679308168248210364e+01 158.85651294280527 0.014992684327860457
4.622178983031397337e+01 176.2914118095948 0.014992684327860457
4.560306053703204299e+01 195.63983435170647 0.014992684327860457
4.493866327938138028e+01 217.11179456945052 0.014992684327860457
4.423062422706363606e+01 240.9403560239527 0.014992684327860457
4.348123736461811006e+01 267.38416158399497 0.014992684327860457
4.269305548992159061e+01 296.73024081888724 0.014992684327860457
4.186886052104857470e+01 329.2971255097155 0.014992684327860457
4.101459726708303322e+01 365.43830709572546 0.014992684327860457
4.019236629487456014e+01 405.54607358408276 0.014992684327860457
3.933152876244272278e+01 450.05576757004974 0.014992684327860457
3.843570103843717334e+01 499.450511585514 0.014992684327860457
3.750879714413196808e+01 554.2664520663108 0.014992684327860457
3.655498467119176809e+01 615.0985788580505 0.014992684327860457
3.557863474323405484e+01 682.6071834272393 0.014992684327860457
3.458427634791399896e+01 757.525025877192 0.014992684327860457
3.357656680030341079e+01 840.6652885618333 0.014992684327860457
3.256028849075677556e+01 932.9304026284696 0.014992684327860457
3.154037710142573658e+01 1035.3218432956637 0.014992684327860457
3.052197922674314867e+01 1148.9510001873086 0.014992684327860457
2.956128222345376599e+01 1275.051240713013 0.014992684327860457
2.914150041128242918e+01 1414.991297434576 0.014992684327860457
2.876755260311211870e+01 1570.2901247293776 0.014992684327860457
2.843779979389073276e+01 1742.6333860096508 0.014992684327860457
2.815055641569909284e+01 1933.891750455232 0.014992684327860457
2.790434775502486531e+01 2146.141197858406 0.014992684327860457
2.769813115570493167e+01 2381.6855519761607 0.014992684327860457
2.753146671806456425e+01 2643.0814869741084 0.014992684327860457
2.742243604823806891e+01 2933.1662783900483 0.014992684327860457
2.759544855577268407e+01 3255.0885998350564 0.014992684327860457
2.780447271591869551e+01 3612.3426997094302 0.014992684327860457
2.804534888349301269e+01 4008.8063288984645 0.014992684327860457
2.831438738035259561e+01 4448.782831127585 0.014992684327860457
2.860857278617362809e+01 4937.047852839004 0.014992684327860457
2.892575121314789399e+01 5478.901179593945 0.014992684327860457
2.926476487580414698e+01 6080.224261649427 0.014992684327860457
2.962580201084943354e+01 6747.5440531107 0.014992684327860457
3.000973168592162565e+01 7488.10385759003 0.014992684327860457
3.041807431438625642e+01 8309.941949353404 0.014992684327860457
3.085316655047345336e+01 9221.97882333434 0.014992684327860457
3.131782604767693101e+01 10234.114021054527 0.014992684327860457
3.181423645300754544e+01 11357.333583431051 0.014992684327860457
3.234424334481027330e+01 12603.829296797274 0.014992684327860457
3.290887380808747054e+01 13987.131026472387 0.014992684327860457
3.350837770825068418e+01 15522.25357427048 0.014992684327860457
3.414136645191862840e+01 17225.859653987874 0.014992684327860457
3.480534852478703556e+01 19116.440753857038 0.014992684327860457
3.549687150286229098e+01 21214.51784910632 0.014992684327860457
3.621157731552322190e+01 23542.864143224204 0.014992684327860457
3.694440322803295373e+01 26126.752255633317 0.014992684327860457
3.769008534826525647e+01 28994.22853882881 0.014992684327860457
3.844255393163354739e+01 32176.417502507353 0.014992684327860457
3.919581632290136497e+01 35707.859649004626 0.014992684327860457
3.997803279980533375e+01 39626.88638701478 0.014992684327860457
4.078387853778643546e+01 43976.036093027215 0.014992684327860457
4.156218292403717385e+01 48802.515836544335 0.014992684327860457
4.230879878779519032e+01 54158.71378079476 0.014992684327860457
4.302011639803659904e+01 60102.76782070388 0.014992684327860457
4.369314759153586891e+01 66699.19663030129 0.014992684327860457
4.432540209430447931e+01 74019.59996915652 0.014992684327860457
4.491482684575609596e+01 82143.43584919439 0.014992684327860457
4.545973936548625716e+01 91158.88299750836 0.014992684327860457
4.595875803086619271e+01 101163.7979766207 0.014992684327860457
4.641073174683663183e+01 112266.77735108159 0.014992684327860457
4.681467104505336607e+01 124588.33642950082 0.014992684327860457
4.716968324504197341e+01 138262.2173764659 0.014992684327860457
4.747491272846136212e+01 153436.84089300132 0.014992684327860457
4.772948821170685818e+01 170276.91722258978 0.014992684327860457
4.793247777505168727e+01 188965.23396912115 0.014992684327860457
4.808285315582793373e+01 209704.64013232305 0.014992684327860457
4.819092954146207575e+01 232720.2478960412 0.014992684327860457
4.826868169618842330e+01 258261.87606826748 0.014992684327860457
4.829363301650404594e+01 286606.7616948256 0.014992684327860457
4.826797270846359567e+01 318062.5692794119 0.014992684327860457
4.820211440339218001e+01 352970.73027306574 0.014992684327860457
4.808095412188045259e+01 391710.1490809261 0.014992684327860457
4.790205258321088877e+01 434701.3158125035 0.014992684327860457
4.766293008954797017e+01 482410.8704165374 0.014992684327860457
4.736114811100065936e+01 535356.6677410719 0.014992684327860457
4.699438799273047351e+01 594113.3984965039 0.014992684327860457
4.656052791944373581e+01 659318.8271333541 0.014992684327860457
4.605771856149666377e+01 731680.7143427207 0.014992684327860457
4.548445881147700476e+01 811984.4993184009 0.014992684327860457
4.483967025002277040e+01 901101.8251665037 0.014992684327860457
4.412277020961189322e+01 1000000.0 0.014992684327860457
1.692449049070358091e+00 0.001 0.01663816886076129
1.861919832293850385e+00 0.0011097524964120721 0.01663816886076129
2.044734418981842161e+00 0.0012315506032928262 0.01663816886076129
2.241394548108041729e+00 0.001366716356462006 0.01663816886076129
2.452321626470385763e+00 0.0015167168884709225 0.01663816886076129
2.677837149499990410e+00 0.0016831803533309566 0.01663816886076129
2.918142514485299710e+00 0.0018679135990207828 0.01663816886076129
3.173298993643920429e+00 0.002072921779595372 0.01663816886076129
3.443208583443388093e+00 0.002300430119772917 0.01663816886076129
3.727596862861785709e+00 0.0025529080682395165 0.01663816886076129
4.025998832155268659e+00 0.002833096101839324 0.01663816886076129
4.337748821723733883e+00 0.0031440354715915 0.01663816886076129
4.661975597756921275e+00 0.0034891012134067737 0.01663816886076129
4.997603487519438836e+00 0.003872038781812557 0.01663816886076129
5.343360269221064662e+00 0.004297004704320844 0.01663816886076129
5.697792161189910942e+00 0.004768611697714469 0.01663816886076129
6.059285937924389742e+00 0.005291978735958442 0.01663816886076129
6.426097623407902582e+00 0.005872786613189483 0.01663816886076129
6.796387034619413292e+00 0.00651733960488242 0.01663816886076129
7.168256698914552416e+00 0.007232633896483534 0.01663816886076129
7.539793687673945755e+00 0.008026433522257174 0.01663816886076129
7.909112485250951785e+00 0.00890735463861044 0.01663816886076129
8.274396938408315805e+00 0.009884959046625586 0.01663816886076129
8.633939570498670335e+00 0.010969857978923836 0.01663816886076129
8.986176539171554012e+00 0.012173827277396614 0.01663816886076129
9.329717026526488155e+00 0.013509935211980273 0.01663816886076129
9.663366113140904545e+00 0.014992684327860457 0.01663816886076129
9.986140709642500113e+00 0.01663816886076129 0.01663816886076129
1.029727849840748632e+01 0.018464249428955443 0.01663816886076129
1.059624029550971258e+01 0.020490746898158472 0.01663816886076129
1.088270645795198632e+01 0.022739657523579287 0.01663816886076129
1.115656831396250581e+01 0.02523539170434766 0.01663816886076129
1.141791559866568306e+01 0.02800503894183631 0.01663816886076129
1.166702107405095568e+01 0.03107866187782014 0.01663816886076129
1.190432333335874482e+01 0.03448962260405758 0.01663816886076129
1.213040882899935724e+01 0.038274944785163134 0.01663816886076129
1.234599393012043400e+01 0.04247571552536898 0.01663816886076129
1.255190776235982675e+01 0.047137531341167244 0.01663816886076129
1.274907631660270191e+01 0.05231099308056263 0.01663816886076129
1.293850825799728099e+01 0.05805225516094899 0.01663816886076129
1.312128261510878069e+01 0.06442363508721373 0.01663816886076129
1.329853851981272328e+01 0.07149428986597581 0.01663816886076129
1.347146695145193007e+01 0.07934096665797492 0.01663816886076129
1.364130441463921173e+01 0.08804883581643465 0.01663816886076129
1.380932840611286316e+01 0.09771241535346502 0.01663816886076129
1.397685445176531616e+01 0.1084365968689611 0.01663816886076129
1.414523445581347261e+01 0.12033778407775893 0.01663816886076129
1.431585613399356305e+01 0.13354515629298988 0.01663816886076129
1.449014314118118918e+01 0.14820207057988585 0.01663816886076129
1.466955566371854047e+01 0.16446761779946645 0.01663816886076129
1.485559104654842955e+01 0.18251834943190443 0.01663816886076129
1.504978414226098415e+01 0.20255019392306664 0.01663816886076129
1.525370697061795333e+01 0.22478058335487253 0.01663816886076129
1.546896726296863278e+01 0.24945081352303167 0.01663816886076129
1.569720547787459175e+01 0.27682866303920667 0.01663816886076129
1.594008979824400818e+01 0.3072112998861759 0.01663816886076129
1.619930862294487639e+01 0.34092850697468147 0.01663816886076129
1.647656008486461943e+01 0.3783462617131929 0.01663816886076129
1.677353806559872496e+01 0.419870708444391 0.01663816886076129
1.709191423160297774e+01 0.4659525668664682 0.01663816886076129
1.743331567401498461e+01 0.517092024289676 0.01663816886076129
1.779929777616514031e+01 0.5738441648302398 0.01663816886076129
1.819131207079844259e+01 0.6368249944718586 0.01663816886076129
1.861066906157145340e+01 0.7067181273927491 0.01663816886076129
1.905849612165203766e+01 0.7842822061337682 0.01663816886076129
1.953569094085733582e+01 0.8703591361485166 0.01663816886076129
2.007905962638244901e+01 0.9658832241158708 0.01663816886076129
2.067123426230115157e+01 1.0718913192051276 0.01663816886076129
2.130233267831279065e+01 1.1895340673703196 0.01663816886076129
2.197307293621569713e+01 1.3200884008314182 0.01663816886076129
2.268381494877516502e+01 1.4649713983072863 0.01663816886076129
2.343451532094650958e+01 1.625755666443795 0.01663816886076129
2.422468644777446656e+01 1.8041864093920719 0.01663816886076129
2.505336195578374614e+01 2.0022003718155843 0.01663816886076129
2.591907051135319051e+01 2.2219468609395236 0.01663816886076129
2.681981984226498028e+01 2.4658110758226037 0.01663816886076129
2.775309247095972509e+01 2.736439997074672 0.01663816886076129
2.871585421972326557e+01 3.0367711180354604 0.01663816886076129
2.970457594380099664e+01 3.370064329271928 0.01663816886076129
3.071526828765451356e+01 3.739937302478798 0.01663816886076129
3.174352860557097955e+01 4.150404757850477 0.01663816886076129
3.278459855216010510e+01 4.605922041145108 0.01663816886076129
3.383343028436141253e+01 5.1114334834401705 0.01663816886076129
3.488475883483936713e+01 5.672426068491977 0.01663816886076129
3.593317803374028330e+01 6.294988990221888 0.01663816886076129
3.697321728480405056e+01 6.985879746785249 0.01663816886076129
3.799941674085694387e+01 7.752597488629465 0.01663816886076129
3.900639870820725719e+01 8.60346441668451 0.01663816886076129
3.998893363258697065e+01 9.547716114208066 0.01663816886076129
4.094199946389099409e+01 10.59560179277617 0.01663816886076129
4.186083373949488617e+01 11.758495540521581 0.01663816886076129
4.274097813652676336e+01 13.049019780144016 0.01663816886076129
4.357831554631240323e+01 14.481182276745331 0.01663816886076129
4.436909988438272734e+01 16.070528182616385 0.01663816886076129
4.510997890335223559e+01 17.834308769319094 0.01663816886076129
4.579801014375181012e+01 19.791668678535572 0.01663816886076129
4.643067010510520021e+01 21.96385372416547 0.01663816886076129
4.700585649858457060e+01 24.37444150122222 0.01663816886076129
4.752188346164676602e+01 27.04959730463137 0.01663816886076129
4.797746958324510302e+01 30.01835813575592 0.01663816886076129
4.837171878776252498e+01 33.31294787934677 0.01663816886076129
4.870409437843652967e+01 36.96912707195032 0.01663816886076129
4.897438691347761619e+01 41.0265810582719 0.01663816886076129
4.918267699234446155e+01 45.52935074866948 0.01663816886076129
4.932929442319134239e+01 50.526310653356795 0.01663816886076129
4.941477560506661604e+01 56.07169938205458 0.01663816886076129
4.943982119292486743e+01 62.22570836730231 0.01663816886076129
4.940525625979353208e+01 69.0551352016233 0.01663816886076129
4.931199516642928415e+01 76.63410868007462 0.01663816886076129
4.916101323672972967e+01 85.04489341802686 0.01663816886076129
4.895332705469284917e+01 94.37878277775391 0.01663816886076129
4.868998482615981516e+01 104.73708979594508 0.01663816886076129
4.837206769695173136e+01 116.23224686798542 0.01663816886076129
4.800070221230514278e+01 128.9890261253308 0.01663816886076129
4.757708320200839580e+01 143.14589375234786 0.01663816886076129
4.710250527099446316e+01 158.85651294280527 0.01663816886076129
4.657839980296813565e+01 176.2914118095948 0.01663816886076129
4.600637305522764819e+01 195.63983435170647 0.01663816886076129
4.538823980945955583e+01 217.11179456945052 0.01663816886076129
4.472604648360648838e+01 240.9403560239527 0.01663816886076129
4.402207811482175259e+01 267.38416158399497 0.01663816886076129
4.327884555970464930e+01 296.73024081888724 0.01663816886076129
4.249908578990956443e+01 329.2971255097155 0.01663816886076129
4.168759794791353812e+01 365.43830709572546 0.01663816886076129
4.091451203155983762e+01 405.54607358408276 0.01663816886076129
4.010099140786904570e+01 450.05576757004974 0.01663816886076129
3.925022792535687444e+01 499.450511585514 0.01663816886076129
3.836593908149950494e+01 554.2664520663108 0.01663816886076129
3.745211680025099099e+01 615.0985788580505 0.01663816886076129
3.651298536030251540e+01 682.6071834272393 0.01663816886076129
3.555296187642964156e+01 757.525025877192 0.01663816886076129
3.457663033733492597e+01 840.6652885618333 0.01663816886076129
3.358873900523174427e+01 932.9304026284696 0.01663816886076129
3.259422662473381394e+01 1035.3218432956637 0.01663816886076129
3.159827623392083140e+01 1148.9510001873086 0.01663816886076129
3.060659774642989461e+01 1275.051240713013 0.01663816886076129
3.015054453469579343e+01 1414.991297434576 0.01663816886076129
2.977481587931410090e+01 1570.2901247293776 0.01663816886076129
2.944201691196377979e+01 1742.6333860096508 0.01663816886076129
2.915073657396694529e+01 1933.891750455232 0.01663816886076129
2.889978289227501662e+01 2146.141197858406 0.01663816886076129
2.868839947463436957e+01 2381.6855519761607 0.01663816886076129
2.851642827306769945e+01 2643.0814869741084 0.01663816886076129
2.838453047867597334e+01 2933.1662783900483 0.01663816886076129
2.836395214462222469e+01 3255.0885998350564 0.01663816886076129
2.856189251284902397e+01 3612.3426997094302 0.01663816886076129
2.879300467504182492e+01 4008.8063288984645 0.01663816886076129
2.905380173632853413e+01 4448.782831127585 0.01663816886076129
2.934141076540568349e+01 4937.047852839004 0.01663816886076129
2.965375508924276460e+01 5478.901179593945 0.01663816886076129
2.998968782101150765e+01 6080.224261649427 0.01663816886076129
3.034953627247448082e+01 6747.5440531107 0.01663816886076129
3.073373889613308307e+01 7488.10385759003 0.01663816886076129
3.114374120769516807e+01 8309.941949353404 0.01663816886076129
3.158164286646951879e+01 9221.97882333434 0.01663816886076129
3.205007530493205081e+01 10234.114021054527 0.01663816886076129
3.255079804841881952e+01 11357.333583431051 0.01663816886076129
3.308523860939376959e+01 12603.829296797274 0.01663816886076129
3.365396297844005602e+01 13987.131026472387 0.01663816886076129
3.425678933729749787e+01 15522.25357427048 0.01663816886076129
3.489171993388276150e+01 17225.859653987874 0.01663816886076129
3.555576829533459460e+01 19116.440753857038 0.01663816886076129
3.624499151314669376e+01 21214.51784910632 0.01663816886076129
3.695459230339076129e+01 23542.864143224204 0.01663816886076129
3.767914144038073943e+01 26126.752255633317 0.01663816886076129
3.841313288677461912e+01 28994.22853882881 0.01663816886076129
3.915027168791185375e+01 32176.417502507353 0.01663816886076129
3.992403004864328153e+01 35707.859649004626 0.01663816886076129
4.071652041853390358e+01 39626.88638701478 0.01663816886076129
4.148367849395917517e+01 43976.036093027215 0.01663816886076129
4.222094233182367873e+01 48802.515836544335 0.01663816886076129
4.292444222654977892e+01 54158.71378079476 0.01663816886076129
4.359091469893022008e+01 60102.76782070388 0.01663816886076129
4.421766462716714585e+01 66699.19663030129 0.01663816886076129
4.480246541835725083e+01 74019.59996915652 0.01663816886076129
4.534348917237652188e+01 82143.43584919439 0.01663816886076129
4.583923359083755855e+01 91158.88299750836 0.01663816886076129
4.628844848383667454e+01 101163.7979766207 0.01663816886076129
4.669006389547028846e+01 112266.77735108159 0.01663816886076129
4.704312229121540412e+01 124588.33642950082 0.01663816886076129
4.734671660866998621e+01 138262.2173764659 0.01663816886076129
4.759993522643178920e+01 153436.84089300132 0.01663816886076129
4.780181528225584486e+01 170276.91722258978 0.01663816886076129
4.795130536023727075e+01 188965.23396912115 0.01663816886076129
4.804723801455424592e+01 209704.64013232305 0.01663816886076129
4.810289256374127831e+01 232720.2478960412 0.01663816886076129
4.812752375830103091e+01 258261.87606826748 0.01663816886076129
4.809823367065998667e+01 286606.7616948256 0.01663816886076129
4.801556543897641660e+01 318062.5692794119 0.01663816886076129
4.789403354964053250e+01 352970.73027306574 0.01663816886076129
4.771584088375561805e+01 391710.1490809261 0.01663816886076129
4.747843455408825974e+01 434701.3158125035 0.01663816886076129
4.717927253013409938e+01 482410.8704165374 0.01663816886076129
4.681591531682804685e+01 535356.6677410719 0.01663816886076129
4.638611633977371440e+01 594113.3984965039 0.01663816886076129
4.588790572301336823e+01 659318.8271333541 0.01663816886076129
4.531967195761395573e+01 731680.7143427207 0.01663816886076129
4.468023873975391069e+01 811984.4993184009 0.01663816886076129
4.396893975219306583e+01 901101.8251665037 0.01663816886076129
4.318568947829560756e+01 1000000.0 0.01663816886076129
1.523374991475433982e+00 0.001 0.018464249428955443
1.676585228901072977e+00 0.0011097524964120721 0.018464249428955443
1.841992229190400288e+00 0.0012315506032928262 0.018464249428955443
2.020080658121104822e+00 0.001366716356462006 0.018464249428955443
2.211266278808639019e+00 0.0015167168884709225 0.018464249428955443
2.415878102212114076e+00 0.0016831803533309566 0.018464249428955443
2.634139771213194425e+00 0.0018679135990207828 0.018464249428955443
2.866150918296776595e+00 0.002072921779595372 0.018464249428955443
3.111869100295257429e+00 0.002300430119772917 0.018464249428955443
3.371093212494685076e+00 0.0025529080682395165 0.018464249428955443
3.643449459073484942e+00 0.002833096101839324 0.018464249428955443
3.928380742313097418e+00 0.0031440354715915 0.018464249428955443
4.225140532712082120e+00 0.0034891012134067737 0.018464249428955443
4.532792186988785943e+00 0.003872038781812557 0.018464249428955443
4.850214280706344638e+00 0.004297004704320844 0.018464249428955443
5.176112478095622471e+00 0.004768611697714469 0.018464249428955443
5.509038083406922581e+00 0.005291978735958442 0.018464249428955443
5.847412859402356666e+00 0.005872786613189483 0.018464249428955443
6.189559516726119703e+00 0.00651733960488242 0.018464249428955443
6.533736733643693562e+00 0.007232633896483534 0.018464249428955443
6.878177327316246092e+00 0.008026433522257174 0.018464249428955443
7.221127874795864265e+00 0.00890735463861044 0.018464249428955443
7.560888112121213034e+00 0.009884959046625586 0.018464249428955443
7.895848295623923541e+00 0.010969857978923836 0.018464249428955443
8.224523022985167131e+00 0.012173827277396614 0.018464249428955443
8.545580161260735608e+00 0.013509935211980273 0.018464249428955443
8.857864006694505576e+00 0.014992684327860457 0.018464249428955443
9.160412037416538311e+00 0.01663816886076129 0.018464249428955443
9.452465217810186004e+00 0.018464249428955443 0.018464249428955443
9.733472012161616504e+00 0.020490746898158472 0.018464249428955443
1.000308675044482776e+01 0.022739657523579287 0.018464249428955443
1.026116301248320362e+01 0.02523539170434766 0.018464249428955443
1.050774316645012441e+01 0.02800503894183631 0.018464249428955443
1.074304485666648823e+01 0.03107866187782014 0.018464249428955443
1.096744565060243204e+01 0.03448962260405758 0.018464249428955443
1.118146665563760855e+01 0.038274944785163134 0.018464249428955443
1.138575598732603034e+01 0.04247571552536898 0.018464249428955443
1.158107280421087992e+01 0.047137531341167244 0.018464249428955443
1.176827238494101380e+01 0.05231099308056263 0.018464249428955443
1.194829273981298812e+01 0.05805225516094899 0.018464249428955443
1.212214292105616131e+01 0.06442363508721373 0.018464249428955443
1.229089323682891788e+01 0.07149428986597581 0.018464249428955443
1.245566734887215787e+01 0.07934096665797492 0.018464249428955443
1.261763624461359790e+01 0.08804883581643465 0.018464249428955443
1.277801390394759196e+01 0.09771241535346502 0.018464249428955443
1.293805455066117283e+01 0.1084365968689611 0.018464249428955443
1.309905118388805612e+01 0.12033778407775893 0.018464249428955443
1.326233522858750113e+01 0.13354515629298988 0.018464249428955443
1.342927695697918011e+01 0.14820207057988585 0.018464249428955443
1.360128642621580219e+01 0.16446761779946645 0.018464249428955443
1.377981458936782388e+01 0.18251834943190443 0.018464249428955443
1.396635426309066830e+01 0.20255019392306664 0.018464249428955443
1.416244054266476660e+01 0.22478058335487253 0.018464249428955443
1.436965033239769518e+01 0.24945081352303167 0.018464249428955443
1.458960053559788683e+01 0.27682866303920667 0.018464249428955443
1.482394445792565385e+01 0.3072112998861759 0.018464249428955443
1.507436598711201370e+01 0.34092850697468147 0.018464249428955443
1.534257100833088749e+01 0.3783462617131929 0.018464249428955443
1.563027560687972972e+01 0.419870708444391 0.018464249428955443
1.593919049757927020e+01 0.4659525668664682 0.018464249428955443
1.627100126563351168e+01 0.517092024289676 0.018464249428955443
1.662734393209872508e+01 0.5738441648302398 0.018464249428955443
1.700977557646254112e+01 0.6368249944718586 0.018464249428955443
1.741973976609695285e+01 0.7067181273927491 0.018464249428955443
1.785852682590756757e+01 0.7842822061337682 0.018464249428955443
1.832722916016819781e+01 0.8703591361485166 0.018464249428955443
1.882669222195962888e+01 0.9658832241158708 0.018464249428955443
1.935746200298736142e+01 1.0718913192051276 0.018464249428955443
1.995713016241578330e+01 1.1895340673703196 0.018464249428955443
2.061166598590736143e+01 1.3200884008314182 0.018464249428955443
2.130685601053342637e+01 1.4649713983072863 0.018464249428955443
2.204293644981305178e+01 1.625755666443795 0.018464249428955443
2.281972174660754504e+01 1.8041864093920719 0.018464249428955443
2.363656498449533672e+01 2.0022003718155843 0.018464249428955443
2.449232541927775486e+01 2.2219468609395236 0.018464249428955443
2.538534515044419138e+01 2.4658110758226037 0.018464249428955443
2.631343667957368382e+01 2.736439997074672 0.018464249428955443
2.727388276959178270e+01 3.0367711180354604 0.018464249428955443
2.826344943170883184e+01 3.370064329271928 0.018464249428955443
2.927841232956797768e+01 3.739937302478798 0.018464249428955443
3.031459613925267149e+01 4.150404757850477 0.018464249428955443
3.136742579294294231e+01 4.605922041145108 0.018464249428955443
3.243198785578984200e+01 5.1114334834401705 0.018464249428955443
3.350309983927613189e+01 5.672426068491977 0.018464249428955443
3.457538485032893760e+01 6.294988990221888 0.018464249428955443
3.564334887121285789e+01 6.985879746785249 0.018464249428955443
3.670145799114408192e+01 7.752597488629465 0.018464249428955443
3.774421314578146536e+01 8.60346441668451 0.018464249428955443
3.876622032551179586e+01 9.547716114208066 0.018464249428955443
3.976225469810279378e+01 10.59560179277617 0.018464249428955443
4.072731764211379613e+01 11.758495540521581 0.018464249428955443
4.165668616891510823e+01 13.049019780144016 0.018464249428955443
4.254595465138756794e+01 14.481182276745331 0.018464249428955443
4.339106906867892377e+01 16.070528182616385 0.018464249428955443
4.418835407633606138e+01 17.834308769319094 0.018464249428955443
4.493453327927542063e+01 19.791668678535572 0.018464249428955443
4.562674290489231055e+01 21.96385372416547 0.018464249428955443
4.626253897452602359e+01 24.37444150122222 0.018464249428955443
4.683989789383031876e+01 27.04959730463137 0.018464249428955443
4.735721032678382159e+01 30.01835813575592 0.018464249428955443
4.781326822510558827e+01 33.31294787934677 0.018464249428955443
4.820724506615047034e+01 36.96912707195032 0.018464249428955443
4.853866963657250722e+01 41.0265810582719 0.018464249428955443
4.880739404707719586e+01 45.52935074866948 0.018464249428955443
4.901355710599982274e+01 50.526310653356795 0.018464249428955443
4.915754457532342769e+01 56.07169938205458 0.018464249428955443
4.923994818852686706e+01 62.22570836730231 0.018464249428955443
4.926152555483435691e+01 69.0551352016233 0.018464249428955443
4.922316321453886445e+01 76.63410868007462 0.018464249428955443
4.912584506810324569e+01 85.04489341802686 0.018464249428955443
4.897062824289093186e+01 94.37878277775391 0.018464249428955443
4.875862810985783113e+01 104.73708979594508 0.018464249428955443
4.849101363971886514e+01 116.23224686798542 0.018464249428955443
4.816901356593620420e+01 128.9890261253308 0.018464249428955443
4.779393287005399316e+01 143.14589375234786 0.018464249428955443
4.736717792817989192e+01 158.85651294280527 0.018464249428955443
4.689028731443004006e+01 176.2914118095948 0.018464249428955443
4.636496383424310608e+01 195.63983435170647 0.018464249428955443
4.579310220788224939e+01 217.11179456945052 0.018464249428955443
4.517680626041447312e+01 240.9403560239527 0.018464249428955443
4.451839006867346882e+01 267.38416158399497 0.018464249428955443
4.382035960656254048e+01 296.73024081888724 0.018464249428955443
4.308560287234730168e+01 329.2971255097155 0.018464249428955443
4.231773985798917437e+01 365.43830709572546 0.018464249428955443
4.159474682446561644e+01 405.54607358408276 0.018464249428955443
4.082983855354341785e+01 450.05576757004974 0.018464249428955443
4.002578548492701316e+01 499.450511585514 0.018464249428955443
3.918593604783807649e+01 554.2664520663108 0.018464249428955443
3.831410391031049301e+01 615.0985788580505 0.018464249428955443
3.741436031863763390e+01 682.6071834272393 0.018464249428955443
3.649100158546371375e+01 757.525025877192 0.018464249428955443
3.554852768168679233e+01 840.6652885618333 0.018464249428955443
3.459164122259335272e+01 932.9304026284696 0.018464249428955443
3.362527230912411369e+01 1035.3218432956637 0.018464249428955443
3.265468354221659553e+01 1148.9510001873086 0.018464249428955443
3.168554906021292439e+01 1275.051240713013 0.018464249428955443
3.115758510970012907e+01 1414.991297434576 0.018464249428955443
3.078088373880662587e+01 1570.2901247293776 0.018464249428955443
3.044560019037200504e+01 1742.6333860096508 0.018464249428955443
3.015064019467260437e+01 1933.891750455232 0.018464249428955443
2.989513811257849696e+01 2146.141197858406 0.018464249428955443
2.967866502950218077e+01 2381.6855519761607 0.018464249428955443
2.950148631117607323e+01 2643.0814869741084 0.018464249428955443
2.936437890002974527e+01 2933.1662783900483 0.018464249428955443
2.926883788308751022e+01 3255.0885998350564 0.018464249428955443
2.934067200400360775e+01 3612.3426997094302 0.018464249428955443
2.956066306269457655e+01 4008.8063288984645 0.018464249428955443
2.981185268604014382e+01 4448.782831127585 0.018464249428955443
3.009155827850355180e+01 4937.047852839004 0.018464249428955443
3.039781490468755720e+01 5478.901179593945 0.018464249428955443
3.072954439957701567e+01 6080.224261649427 0.018464249428955443
3.108712660419530138e+01 6747.5440531107 0.018464249428955443
3.147061266907534360e+01 7488.10385759003 0.018464249428955443
3.188135231287482796e+01 8309.941949353404 0.018464249428955443
3.232116398784742017e+01 9221.97882333434 0.018464249428955443
3.279229422241208880e+01 10234.114021054527 0.018464249428955443
3.329620302771323992e+01 11357.333583431051 0.018464249428955443
3.383376797735717645e+01 12603.829296797274 0.018464249428955443
3.440511353370578007e+01 13987.131026472387 0.018464249428955443
3.500938296528743621e+01 15522.25357427048 0.018464249428955443
3.564415079706652278e+01 17225.859653987874 0.018464249428955443
3.630586961201390750e+01 19116.440753857038 0.018464249428955443
3.699012871608614006e+01 21214.51784910632 0.018464249428955443
3.769173405061090421e+01 23542.864143224204 0.018464249428955443
3.840494848717697352e+01 26126.752255633317 0.018464249428955443
3.912409976505478681e+01 28994.22853882881 0.018464249428955443
3.988765509021673950e+01 32176.417502507353 0.018464249428955443
4.066537859691005252e+01 35707.859649004626 0.018464249428955443
4.141995711756450049e+01 39626.88638701478 0.018464249428955443
4.214680802362362044e+01 43976.036093027215 0.018464249428955443
4.284169854329598337e+01 48802.515836544335 0.018464249428955443
4.350100228536707903e+01 54158.71378079476 0.018464249428955443
4.412178620538491458e+01 60102.76782070388 0.018464249428955443
4.470162106706598593e+01 66699.19663030129 0.018464249428955443
4.523850858689624488e+01 74019.59996915652 0.018464249428955443
4.573080497679875123e+01 82143.43584919439 0.018464249428955443
4.617714361610378404e+01 91158.88299750836 0.018464249428955443
4.657635985054291439e+01 101163.7979766207 0.018464249428955443
4.692741998108228074e+01 112266.77735108159 0.018464249428955443
4.722935624167213575e+01 124588.33642950082 0.018464249428955443
4.748120927722134610e+01 138262.2173764659 0.018464249428955443
4.768197936875477438e+01 153436.84089300132 0.018464249428955443
4.783058713860403799e+01 170276.91722258978 0.018464249428955443
4.792584473782254406e+01 188965.23396912115 0.018464249428955443
4.796643752956892826e+01 209704.64013232305 0.018464249428955443
4.796847762667636772e+01 232720.2478960412 0.018464249428955443
4.793896265335668261e+01 258261.87606826748 0.018464249428955443
4.785426563040477532e+01 286606.7616948256 0.018464249428955443
4.771265762809910882e+01 318062.5692794119 0.018464249428955443
4.753404880116953279e+01 352970.73027306574 0.018464249428955443
4.729737166612510890e+01 391710.1490809261 0.018464249428955443
4.700000677720746012e+01 434701.3158125035 0.018464249428955443
4.663940435068011681e+01 482410.8704165374 0.018464249428955443
4.621318776070695833e+01 535356.6677410719 0.018464249428955443
4.571925087496578044e+01 594113.3984965039 0.018464249428955443
4.515585007992012834e+01 659318.8271333541 0.018464249428955443
4.452168713139138845e+01 731680.7143427207 0.018464249428955443
4.381598822990944342e+01 811984.4993184009 0.018464249428955443
4.303857407601977059e+01 901101.8251665037 0.018464249428955443
4.218992524979792336e+01 1000000.0 0.018464249428955443
1.370505551445594827e+00 0.001 0.020490746898158472
1.508893571132259304e+00 0.0011097524964120721 0.020490746898158472
1.658408788617039553e+00 0.0012315506032928262 0.020490746898158472
1.819515009348478651e+00 0.001366716356462006 0.020490746898158472
1.992617060817405417e+00 0.0015167168884709225 0.020490746898158472
2.178044504357226518e+00 0.0016831803533309566 0.020490746898158472
2.376034639953902960e+00 0.0018679135990207828 0.020490746898158472
2.586715219730053139e+00 0.002072921779595372 0.020490746898158472
2.810087488562817981e+00 0.002300430119772917 0.020490746898158472
3.046010433929739136e+00 0.0025529080682395165 0.020490746898158472
3.294187023060303865e+00 0.002833096101839324 0.020490746898158472
3.554153362789017834e+00 0.0031440354715915 0.020490746898158472
3.825271846506970608e+00 0.0034891012134067737 0.020490746898158472
4.106728940234794401e+00 0.003872038781812557 0.020490746898158472
4.397538513420686357e+00 0.004297004704320844 0.020490746898158472
4.696551070001379280e+00 0.004768611697714469 0.020490746898158472
5.002469158044717368e+00 0.005291978735958442 0.020490746898158472
5.313868732972982123e+00 0.005872786613189483 0.020490746898158472
5.629225954391698039e+00 0.00651733960488242 0.020490746898158472
5.946948555030067141e+00 0.007232633896483534 0.020490746898158472
6.265410429587123353e+00 0.008026433522257174 0.020490746898158472
6.582988126982302290e+00 0.00890735463861044 0.020490746898158472
6.898097518947325923e+00 0.009884959046625586 0.020490746898158472
7.209229081368553338e+00 0.010969857978923836 0.020490746898158472
7.514980257992635693e+00 0.012173827277396614 0.020490746898158472
7.814083657686758499e+00 0.013509935211980273 0.020490746898158472
8.105430075374309595e+00 0.014992684327860457 0.020490746898158472
8.388085732927828886e+00 0.01663816886076129 0.020490746898158472
8.661303563560116103e+00 0.018464249428955443 0.020490746898158472
8.924528567562884263e+00 0.020490746898158472 0.020490746898158472
9.177397789483382695e+00 0.022739657523579287 0.020490746898158472
9.419735511906464964e+00 0.02523539170434766 0.020490746898158472
9.651544569870026180e+00 0.02800503894183631 0.020490746898158472
9.872994695239180274e+00 0.03107866187782014 0.020490746898158472
1.008440880984757726e+01 0.03448962260405758 0.020490746898158472
1.028624822875438305e+01 0.038274944785163134 0.020490746898158472
1.047909750860868705e+01 0.04247571552536898 0.020490746898158472
1.066364965262776288e+01 0.047137531341167244 0.020490746898158472
1.084069221999289567e+01 0.05231099308056263 0.020490746898158472
1.101109472985202764e+01 0.05805225516094899 0.020490746898158472
1.117579764974744627e+01 0.06442363508721373 0.020490746898158472
1.133580311559775211e+01 0.07149428986597581 0.020490746898158472
1.149216743829015108e+01 0.07934096665797492 0.020490746898158472
1.164599536126435986e+01 0.08804883581643465 0.020490746898158472
1.179843599345322858e+01 0.09771241535346502 0.020490746898158472
1.195068024169153986e+01 0.1084365968689611 0.020490746898158472
1.210395954851070499e+01 0.12033778407775893 0.020490746898158472
1.225954574947948217e+01 0.13354515629298988 0.020490746898158472
1.241875174497725709e+01 0.14820207057988585 0.020490746898158472
1.258293276168484809e+01 0.16446761779946645 0.020490746898158472
1.275348790066924742e+01 0.18251834943190443 0.020490746898158472
1.293186162988336818e+01 0.20255019392306664 0.020490746898158472
1.311954493304421376e+01 0.22478058335487253 0.020490746898158472
1.331807571055433570e+01 0.24945081352303167 0.020490746898158472
1.352903808528830432e+01 0.27682866303920667 0.020490746898158472
1.375406012309436221e+01 0.3072112998861759 0.020490746898158472
1.399480962245130478e+01 0.34092850697468147 0.020490746898158472
1.425298738673679644e+01 0.3783462617131929 0.020490746898158472
1.453031756338090830e+01 0.419870708444391 0.020490746898158472
1.482853448711576405e+01 0.4659525668664682 0.020490746898158472
1.514936556952160984e+01 0.517092024289676 0.020490746898158472
1.549450971637764418e+01 0.5738441648302398 0.020490746898158472
1.586561090232569349e+01 0.6368249944718586 0.020490746898158472
1.626422658625131135e+01 0.7067181273927491 0.020490746898158472
1.669179080255293357e+01 0.7842822061337682 0.020490746898158472
1.714957199478507022e+01 0.8703591361485166 0.020490746898158472
1.763862592571477350e+01 0.9658832241158708 0.020490746898158472
1.815974429701947557e+01 1.0718913192051276 0.020490746898158472
1.871340014278273856e+01 1.1895340673703196 0.020490746898158472
1.929969147265840235e+01 1.3200884008314182 0.020490746898158472
1.996782506552224845e+01 1.4649713983072863 0.020490746898158472
2.068647026604159223e+01 1.625755666443795 0.020490746898158472
2.144679893002332349e+01 1.8041864093920719 0.020490746898158472
2.224848571206709025e+01 2.0022003718155843 0.020490746898158472
2.309072819966092283e+01 2.2219468609395236 0.020490746898158472
2.397221666938603946e+01 2.4658110758226037 0.020490746898158472
2.489111368020144610e+01 2.736439997074672 0.020490746898158472
2.584504517290240244e+01 3.0367711180354604 0.020490746898158472
2.683110432313195659e+01 3.370064329271928 0.020490746898158472
2.784586886549511320e+01 3.739937302478798 0.020490746898158472
2.888543187967620796e+01 4.150404757850477 0.020490746898158472
2.994544543220200694e+01 4.605922041145108 0.020490746898158472
3.102117573598013323e+01 5.1114334834401705 0.020490746898158472
3.210756791077902506e+01 5.672426068491977 0.020490746898158472
3.319931796564382154e+01 6.294988990221888 0.020490746898158472
3.429094931255636425e+01 6.985879746785249 0.020490746898158472
3.537689105087722652e+01 7.752597488629465 0.020490746898158472
3.645155533982013907e+01 8.60346441668451 0.020490746898158472
3.750941147849363944e+01 9.547716114208066 0.020490746898158472
3.854505476535904052e+01 10.59560179277617 0.020490746898158472
3.955326870869412659e+01 11.758495540521581 0.020490746898158472
4.052907973495582894e+01 13.049019780144016 0.020490746898158472
4.146780404364584172e+01 14.481182276745331 0.020490746898158472
4.236508666225842745e+01 16.070528182616385 0.020490746898158472
4.321693304130036495e+01 17.834308769319094 0.020490746898158472
4.401973362594329586e+01 19.791668678535572 0.020490746898158472
4.477028183048888366e+01 21.96385372416547 0.020490746898158472
4.546578569218998211e+01 24.37444150122222 0.020490746898158472
4.610387333464864668e+01 27.04959730463137 0.020490746898158472
4.668259217441701736e+01 30.01835813575592 0.020490746898158472
4.720040175603612198e+01 33.31294787934677 0.020490746898158472
4.765616010610482078e+01 36.96912707195032 0.020490746898158472
4.804910368118947162e+01 41.0265810582719 0.020490746898158472
4.837882127320960279e+01 45.52935074866948 0.020490746898158472
4.864522260130439690e+01 50.526310653356795 0.020490746898158472
4.884850278118133104e+01 56.07169938205458 0.020490746898158472
4.898910423932381519e+01 62.22570836730231 0.020490746898158472
4.906767802360165831e+01 69.0551352016233 0.020490746898158472
4.908504668298427021e+01 76.63410868007462 0.020490746898158472
4.904217099070517349e+01 85.04489341802686 0.020490746898158472
4.894012271159555638e+01 94.37878277775391 0.020490746898158472
4.878006534123944959e+01 104.73708979594508 0.020490746898158472
4.856324426265898353e+01 116.23224686798542 0.020490746898158472
4.829098703449622576e+01 128.9890261253308 0.020490746898158472
4.796471355743028653e+01 143.14589375234786 0.020490746898158472
4.758595461578175900e+01 158.85651294280527 0.020490746898158472
4.715637587315885071e+01 176.2914118095948 0.020490746898158472
4.667780292155865851e+01 195.63983435170647 0.020490746898158472
4.615224177766813796e+01 217.11179456945052 0.020490746898158472
4.558188868618059786e+01 240.9403560239527 0.020490746898158472
4.496912377583119991e+01 267.38416158399497 0.020490746898158472
4.431648539817470578e+01 296.73024081888724 0.020490746898158472
4.362709147272592958e+01 329.2971255097155 0.020490746898158472
4.290409857306025287e+01 365.43830709572546 0.020490746898158472
4.223169183075824407e+01 405.54607358408276 0.020490746898158472
4.151673303572287210e+01 450.05576757004974 0.020490746898158472
4.076062421526929569e+01 499.450511585514 0.020490746898158472
3.996688437938629335e+01 554.2664520663108 0.020490746898158472
3.913888270549996662e+01 615.0985788580505 0.020490746898158472
3.828053315048428829e+01 682.6071834272393 0.020490746898158472
3.739600364780253017e+01 757.525025877192 0.020490746898158472
3.648970026062017524e+01 840.6652885618333 0.020490746898158472
3.556626880405656976e+01 932.9304026284696 0.020490746898158472
3.463061924905668576e+01 1035.3218432956637 0.020490746898158472
3.368809536404054228e+01 1148.9510001873086 0.020490746898158472
3.274428649981641826e+01 1275.051240713013 0.020490746898158472
3.215883044945316982e+01 1414.991297434576 0.020490746898158472
3.178215808595852820e+01 1570.2901247293776 0.020490746898158472
3.144515732602672031e+01 1742.6333860096508 0.020490746898158472
3.114708825147412341e+01 1933.891750455232 0.020490746898158472
3.088745036170229596e+01 2146.141197858406 0.020490746898158472
3.066628028579683019e+01 2381.6855519761607 0.020490746898158472
3.048402579264456591e+01 2643.0814869741084 0.020490746898158472
3.034181357839555915e+01 2933.1662783900483 0.020490746898158472
3.024144423295359019e+01 3255.0885998350564 0.020490746898158472
3.018531175883563478e+01 3612.3426997094302 0.020490746898158472
3.034696194383798229e+01 4008.8063288984645 0.020490746898158472
3.058742484957003427e+01 4448.782831127585 0.020490746898158472
3.085810222326836794e+01 4937.047852839004 0.020490746898158472
3.115722079151695212e+01 5478.901179593945 0.020490746898158472
3.148373522145206138e+01 6080.224261649427 0.020490746898158472
3.183792825234244006e+01 6747.5440531107 0.020490746898158472
3.221968039387037663e+01 7488.10385759003 0.020490746898158472
3.263012050370857509e+01 8309.941949353404 0.020490746898158472
3.307074200752882831e+01 9221.97882333434 0.020490746898158472
3.354335507923151027e+01 10234.114021054527 0.020490746898158472
3.404907384819608751e+01 11357.333583431051 0.020490746898158472
3.458817250791432940e+01 12603.829296797274 0.020490746898158472
3.516035564485192566e+01 13987.131026472387 0.020490746898158472
3.576390203665489764e+01 15522.25357427048 0.020490746898158472
3.639611881007773775e+01 17225.859653987874 0.020490746898158472
3.705286061766915395e+01 19116.440753857038 0.020490746898158472
3.772928623756601496e+01 21214.51784910632 0.020490746898158472
3.841986913566358197e+01 23542.864143224204 0.020490746898158472
3.911875390633611715e+01 26126.752255633317 0.020490746898158472
3.987010554264995932e+01 28994.22853882881 0.020490746898158472
4.063117953696803397e+01 32176.417502507353 0.020490746898158472
4.137178991566207031e+01 35707.859649004626 0.020490746898158472
4.208685717591225028e+01 39626.88638701478 0.020490746898158472
4.277203890952299759e+01 43976.036093027215 0.020490746898158472
4.342339486188243569e+01 48802.515836544335 0.020490746898158472
4.403761240636586649e+01 54158.71378079476 0.020490746898158472
4.461202659441303808e+01 60102.76782070388 0.020490746898158472
4.514444003766712399e+01 66699.19663030129 0.020490746898158472
4.563304277140533571e+01 74019.59996915652 0.020490746898158472
4.607633122491274946e+01 82143.43584919439 0.020490746898158472
4.647302905394647610e+01 91158.88299750836 0.020490746898158472
4.682201251330419467e+01 101163.7979766207 0.020490746898158472
4.712224194508385722e+01 112266.77735108159 0.020490746898158472
4.737270134547402023e+01 124588.33642950082 0.020490746898158472
4.757234691879897071e+01 138262.2173764659 0.020490746898158472
4.772006552760899467e+01 153436.84089300132 0.020490746898158472
4.781464413552455284e+01 170276.91722258978 0.020490746898158472
4.785474982382271492e+01 188965.23396912115 0.020490746898158472
4.783892223288275147e+01 209704.64013232305 0.020490746898158472
4.778583947360596085e+01 232720.2478960412 0.020490746898158472
4.770098228090180470e+01 258261.87606826748 0.020490746898158472
4.755956911741289872e+01 286606.7616948256 0.020490746898158472
4.735925606336282101e+01 318062.5692794119 0.020490746898158472
4.711969371893441405e+01 352970.73027306574 0.020490746898158472
4.682304009049538962e+01 391710.1490809261 0.020490746898158472
4.646428259248425974e+01 434701.3158125035 0.020490746898158472
4.604092680044690411e+01 482410.8704165374 0.020490746898158472
4.555072734659292877e+01 535356.6677410719 0.020490746898158472
4.499179316534039685e+01 594113.3984965039 0.020490746898158472
4.436268245594355619e+01 659318.8271333541 0.020490746898158472
4.366248694492728788e+01 731680.7143427207 0.020490746898158472
4.289090989914654983e+01 811984.4993184009 0.020490746898158472
4.204832779091302086e+01 901101.8251665037 0.020490746898158472
4.113584645859640432e+01 1000000.0 0.020490746898158472
1.232353042862667669e+00 0.001 0.022739657523579287
1.357247066619441389e+00 0.0011097524964120721 0.022739657523579287
1.492274716715592975e+00 0.0012315506032928262 0.022739657523579287
1.637876395359944670e+00 0.001366716356462006 0.022739657523579287
1.794442024397163715e+00 0.0015167168884709225 0.022739657523579287
1.962296343265358178e+00 0.0016831803533309566 0.022739657523579287
2.141683394762373016e+00 0.0018679135990207828 0.022739657523579287
2.332750585870640769e+00 0.002072921779595372 0.022739657523579287
2.535532908160039067e+00 0.002300430119772917 0.022739657523579287
2.749938059913057842e+00 0.0025529080682395165 0.022739657523579287
2.975733165403138258e+00 0.002833096101839324 0.022739657523579287
3.212533976064844587e+00 0.0031440354715915 0.022739657523579287
3.459797500646561108e+00 0.0034891012134067737 0.022739657523579287
3.716818731970733314e+00 0.003872038781812557 0.022739657523579287
3.982732326011115820e+00 0.004297004704320844 0.022739657523579287
4.256519628004881817e+00 0.004768611697714469 0.022739657523579287
4.537021372602041858e+00 0.005291978735958442 0.022739657523579287
4.822955994859440487e+00 0.005872786613189483 0.022739657523579287
5.112943077133747849e+00 0.00651733960488242 0.022739657523579287
5.405531302211991296e+00 0.007232633896483534 0.022739657523579287
5.699229717247245475e+00 0.008026433522257174 0.022739657523579287
5.992541092191868479e+00 0.00890735463861044 0.022739657523579287
6.283995904441821878e+00 0.009884959046625586 0.022739657523579287
6.572185384842367917e+00 0.010969857978923836 0.022739657523579287
6.855792269930349292e+00 0.012173827277396614 0.022739657523579287
7.133617966203966709e+00 0.013509935211980273 0.022739657523579287
7.404605171041562350e+00 0.014992684327860457 0.022739657523579287
7.667855278102138961e+00 0.01663816886076129 0.022739657523579287
7.922640287514718160e+00 0.018464249428955443 0.022739657523579287
8.168409237808438306e+00 0.020490746898158472 0.022739657523579287
8.404789507930841452e+00 0.022739657523579287 0.022739657523579287
8.631583560762269514e+00 0.02523539170434766 0.022739657523579287
8.848761875173424940e+00 0.02800503894183631 0.022739657523579287
9.056452945677978761e+00 0.03107866187782014 0.022739657523579287
9.254931167963059480e+00 0.03448962260405758 0.022739657523579287
9.444603508752869914e+00 0.038274944785163134 0.022739657523579287
9.625995699773724823e+00 0.04247571552536898 0.022739657523579287
9.799738618886523867e+00 0.047137531341167244 0.022739657523579287
9.966555395832008557e+00 0.05231099308056263 0.022739657523579287
1.012724966017575312e+01 0.05805225516094899 0.022739657523579287
1.028269520329844688e+01 0.06442363508721373 0.022739657523579287
1.043382724043369336e+01 0.07149428986597581 0.022739657523579287
1.058163534426809171e+01 0.07934096665797492 0.022739657523579287
1.072715802441568123e+01 0.08804883581643465 0.022739657523579287
1.087147891063332139e+01 0.09771241535346502 0.022739657523579287
1.101572439468633036e+01 0.1084365968689611 0.022739657523579287
1.116106256437350730e+01 0.12033778407775893 0.022739657523579287
1.130870323742405503e+01 0.13354515629298988 0.022739657523579287
1.145989887049717382e+01 0.14820207057988585 0.022739657523579287
1.161594609906244457e+01 0.16446761779946645 0.022739657523579287
1.177818765331682904e+01 0.18251834943190443 0.022739657523579287
1.194801433787274192e+01 0.20255019392306664 0.022739657523579287
1.212686680325134603e+01 0.22478058335487253 0.022739657523579287
1.231623675797083273e+01 0.24945081352303167 0.022739657523579287
1.251766725656242407e+01 0.27682866303920667 0.022739657523579287
1.273275169171677668e+01 0.3072112998861759 0.022739657523579287
1.296313103307362802e+01 0.34092850697468147 0.022739657523579287
1.321048890207929638e+01 0.3783462617131929 0.022739657523579287
1.347654395982771725e+01 0.419870708444391 0.022739657523579287
1.376303911965027282e+01 0.4659525668664682 0.022739657523579287
1.407172706771071269e+01 0.517092024289676 0.022739657523579287
1.440435159649388730e+01 0.5738441648302398 0.022739657523579287
1.476262426256204741e+01 0.6368249944718586 0.022739657523579287
1.514819601868982524e+01 0.7067181273927491 0.022739657523579287
1.556262349750448948e+01 0.7842822061337682 0.022739657523579287
1.600732986353365206e+01 0.8703591361485166 0.022739657523579287
1.648356035418051135e+01 0.9658832241158708 0.022739657523579287
1.699233290206193558e+01 1.0718913192051276 0.022739657523579287
1.753438460860946790e+01 1.1895340673703196 0.022739657523579287
1.811011522298392507e+01 1.3200884008314182 0.022739657523579287
1.871952926731582423e+01 1.4649713983072863 0.022739657523579287
1.936912112693669030e+01 1.625755666443795 0.022739657523579287
2.011015288333825879e+01 1.8041864093920719 0.022739657523579287
2.089357139112467010e+01 2.0022003718155843 0.022739657523579287
2.171891488972976703e+01 2.2219468609395236 0.022739657523579287
2.258523024745271712e+01 2.4658110758226037 0.022739657523579287
2.349104503161785473e+01 2.736439997074672 0.022739657523579287
2.443435002243559850e+01 3.0367711180354604 0.022739657523579287
2.541259378840769401e+01 3.370064329271928 0.022739657523579287
2.642269042854466221e+01 3.739937302478798 0.022739657523579287
2.746104096888253920e+01 4.150404757850477 0.022739657523579287
2.852356827351641755e+01 4.605922041145108 0.022739657523579287
2.960576461671119475e+01 5.1114334834401705 0.022739657523579287
3.070275037167878551e+01 5.672426068491977 0.022739657523579287
3.180934175372658146e+01 6.294988990221888 0.022739657523579287
3.292012508227963252e+01 6.985879746785249 0.022739657523579287
3.402953479483675636e+01 7.752597488629465 0.022739657523579287
3.513193242185391085e+01 8.60346441668451 0.022739657523579287
3.622168384729104673e+01 9.547716114208066 0.022739657523579287
3.729323256639005990e+01 10.59560179277617 0.022739657523579287
3.834116710192923705e+01 11.758495540521581 0.022739657523579287
3.936028128474342935e+01 13.049019780144016 0.022739657523579287
4.034562670018266317e+01 14.481182276745331 0.022739657523579287
4.129255709260944229e+01 16.070528182616385 0.022739657523579287
4.219676492109658028e+01 17.834308769319094 0.022739657523579287
4.305431051954492006e+01 19.791668678535572 0.022739657523579287
4.386164440621779192e+01 21.96385372416547 0.022739657523579287
4.461562322245105605e+01 24.37444150122222 0.022739657523579287
4.531351965742670984e+01 27.04959730463137 0.022739657523579287
4.595302648812611324e+01 30.01835813575592 0.022739657523579287
4.653225472189752310e+01 33.31294787934677 0.022739657523579287
4.704972573618233866e+01 36.96912707195032 0.022739657523579287
4.750435732916597686e+01 41.0265810582719 0.022739657523579287
4.789544379273139185e+01 45.52935074866948 0.022739657523579287
4.822263041488793078e+01 50.526310653356795 0.022739657523579287
4.848588319949706005e+01 56.07169938205458 0.022739657523579287
4.868545504664999157e+01 62.22570836730231 0.022739657523579287
4.882185004157755515e+01 69.0551352016233 0.022739657523579287
4.889578783786227234e+01 76.63410868007462 0.022739657523579287
4.890817033909309686e+01 85.04489341802686 0.022739657523579287
4.886005290555115721e+01 94.37878277775391 0.022739657523579287
4.875262214517088921e+01 104.73708979594508 0.022739657523579287
4.858718191008100717e+01 116.23224686798542 0.022739657523579287
4.836514843723037416e+01 128.9890261253308 0.022739657523579287
4.808805455300166187e+01 143.14589375234786 0.022739657523579287
4.775756160684748863e+01 158.85651294280527 0.022739657523579287
4.737547628784109577e+01 176.2914118095948 0.022739657523579287
4.694376796632001714e+01 195.63983435170647 0.022739657523579287
4.646458095381559872e+01 217.11179456945052 0.022739657523579287
4.594023559013860591e+01 240.9403560239527 0.022739657523579287
4.537321286598493941e+01 267.38416158399497 0.022739657523579287
4.476611977078689364e+01 296.73024081888724 0.022739657523579287
4.412239074311096942e+01 329.2971255097155 0.022739657523579287
4.344464376989390786e+01 365.43830709572546 0.022739657523579287
4.282379318622744080e+01 405.54607358408276 0.022739657523579287
4.216013685602278116e+01 450.05576757004974 0.022739657523579287
4.145353826541179387e+01 499.450511585514 0.022739657523579287
4.070714401579320452e+01 554.2664520663108 0.022739657523579287
3.992448640571021201e+01 615.0985788580505 0.022739657523579287
3.910937899259646144e+01 682.6071834272393 0.022739657523579287
3.826568176474525274e+01 757.525025877192 0.022739657523579287
3.739769800270158129e+01 840.6652885618333 0.022739657523579287
3.651000600367660809e+01 932.9304026284696 0.022739657523579287
3.560748413018200864e+01 1035.3218432956637 0.022739657523579287
3.469554871729761913e+01 1148.9510001873086 0.022739657523579287
3.377968663513804159e+01 1275.051240713013 0.022739657523579287
3.315038944281265287e+01 1414.991297434576 0.022739657523579287
3.277493633317523347e+01 1570.2901247293776 0.022739657523579287
3.243718928268132373e+01 1742.6333860096508 0.022739657523579287
3.213679808621439804e+01 1933.891750455232 0.022739657523579287
3.187376055875685310e+01 2146.141197858406 0.022739657523579287
3.164832284798711726e+01 2381.6855519761607 0.022739657523579287
3.146136392490766909e+01 2643.0814869741084 0.022739657523579287
3.131436859746168722e+01 2933.1662783900483 0.022739657523579287
3.120941876932484149e+01 3255.0885998350564 0.022739657523579287
3.114912383705654264e+01 3612.3426997094302 0.022739657523579287
3.114994940095874298e+01 4008.8063288984645 0.022739657523579287
3.137881968262790622e+01 4448.782831127585 0.022739657523579287
3.163960481998639196e+01 4937.047852839004 0.022739657523579287
3.193066127208290084e+01 5478.901179593945 0.022739657523579287
3.225094252592329980e+01 6080.224261649427 0.022739657523579287
3.260072659096247349e+01 6747.5440531107 0.022739657523579287
3.297969384362809109e+01 7488.10385759003 0.022739657523579287
3.338870263144525552e+01 8309.941949353404 0.022739657523579287
3.382888305751337299e+01 9221.97882333434 0.022739657523579287
3.430156718708393981e+01 10234.114021054527 0.022739657523579287
3.480748628049803983e+01 11357.333583431051 0.022739657523579287
3.534630932290838956e+01 12603.829296797274 0.022739657523579287
3.591719894932823109e+01 13987.131026472387 0.022739657523579287
3.651769235154880988e+01 15522.25357427048 0.022739657523579287
3.714470477169341223e+01 17225.859653987874 0.022739657523579287
3.779363777418782888e+01 19116.440753857038 0.022739657523579287
3.845924256903823135e+01 21214.51784910632 0.022739657523579287
3.913581938743870126e+01 23542.864143224204 0.022739657523579287
3.987315096429819050e+01 26126.752255633317 0.022739657523579287
4.061508270621715866e+01 28994.22853882881 0.022739657523579287
4.133986130393736858e+01 32176.417502507353 0.022739657523579287
4.204170122074875593e+01 35707.859649004626 0.022739657523579287
4.271585178399266169e+01 39626.88638701478 0.022739657523579287
4.335820160859014294e+01 43976.036093027215 0.022739657523579287
4.396509052336230639e+01 48802.515836544335 0.022739657523579287
4.453349674344746489e+01 54158.71378079476 0.022739657523579287
4.506099092993740385e+01 60102.76782070388 0.022739657523579287
4.554556854135436339e+01 66699.19663030129 0.022739657523579287
4.598556486497322737e+01 74019.59996915652 0.022739657523579287
4.637957178681268289e+01 82143.43584919439 0.022739657523579287
4.672635880938732100e+01 91158.88299750836 0.022739657523579287
4.702480095875802135e+01 101163.7979766207 0.022739657523579287
4.727381463263868255e+01 112266.77735108159 0.022739657523579287
4.747230327453770116e+01 124588.33642950082 0.022739657523579287
4.761911304275839996e+01 138262.2173764659 0.022739657523579287
4.771299993754046653e+01 153436.84089300132 0.022739657523579287
4.775260828125784940e+01 170276.91722258978 0.022739657523579287
4.773646141926118958e+01 188965.23396912115 0.022739657523579287
4.766296422829250190e+01 209704.64013232305 0.022739657523579287
4.755292522690725576e+01 232720.2478960412 0.022739657523579287
4.741138584538507672e+01 258261.87606826748 0.022739657523579287
4.721183923825881834e+01 286606.7616948256 0.022739657523579287
4.695185713864634636e+01 318062.5692794119 0.022739657523579287
4.664844443528343021e+01 352970.73027306574 0.022739657523579287
4.629034165312564397e+01 391710.1490809261 0.022739657523579287
4.586884366272881408e+01 434701.3158125035 0.022739657523579287
4.538158120964708075e+01 482410.8704165374 0.022739657523579287
4.482651457739657985e+01 535356.6677410719 0.022739657523579287
4.420204331588214330e+01 594113.3984965039 0.022739657523579287
4.350710435209991545e+01 659318.8271333541 0.022739657523579287
4.274125383737075623e+01 731680.7143427207 0.022739657523579287
4.190473904965645602e+01 811984.4993184009 0.022739657523579287
4.099855221300101960e+01 901101.8251665037 0.022739657523579287
4.002447323042807170e+01 1000000.0 0.022739657523579287
1.107553570510952490e+00 0.001 0.02523539170434766
1.220176771227749812e+00 0.0011097524964120721 0.02523539170434766
[truncated: 2,112,472 more chars]
