# Supplementary material for: Magnetosensitivity of tightly bound radical pairs in cryptochrome is enabled by the quantum Zeno effect
Source: Nat Commun. 2024 Dec 30;15:10823. doi: 10.1038/s41467-024-55124-x (PMC11686217; doi:10.1038/s41467-024-55124-x)
Supplement: Supplementary file 6 — Source Data [file 41467_2024_55124_MOESM6_ESM.zip › Source_Data/figure_5a.txt]

# \% sensitivity  kS/microsecond kT/microsecond
1.546378465296954552e+01 0.001 0.001
1.640418890083161685e+01 0.0011097524964120721 0.001
1.734986743675094445e+01 0.0012315506032928262 0.001
1.829584096167873497e+01 0.001366716356462006 0.001
1.923714688581813803e+01 0.0015167168884709225 0.001
2.016893666232310167e+01 0.0016831803533309566 0.001
2.108656776080466599e+01 0.0018679135990207828 0.001
2.198568734998788443e+01 0.002072921779595372 0.001
2.286230410436315452e+01 0.002300430119772917 0.001
2.371284686523363305e+01 0.0025529080682395165 0.001
2.453420832492719583e+01 0.002833096101839324 0.001
2.532377346569939291e+01 0.0031440354715915 0.001
2.607943293992292055e+01 0.0034891012134067737 0.001
2.679958248364491880e+01 0.003872038781812557 0.001
2.748310961247303652e+01 0.004297004704320844 0.001
2.812936926473170374e+01 0.004768611697714469 0.001
2.873815074124893343e+01 0.005291978735958442 0.001
2.930963773671182082e+01 0.005872786613189483 0.001
2.984436375227086913e+01 0.00651733960488242 0.001
3.034316478186285693e+01 0.007232633896483534 0.001
3.080713129869124955e+01 0.008026433522257174 0.001
3.123756078617954302e+01 0.00890735463861044 0.001
3.163591250709688651e+01 0.009884959046625586 0.001
3.200376538128732307e+01 0.010969857978923836 0.001
3.234277952770439413e+01 0.012173827277396614 0.001
3.265466242556794896e+01 0.013509935211980273 0.001
3.294113927771548589e+01 0.014992684327860457 0.001
3.320392824689400868e+01 0.01663816886076129 0.001
3.344471993424156864e+01 0.018464249428955443 0.001
3.366516098415934266e+01 0.020490746898158472 0.001
3.386684158870281180e+01 0.022739657523579287 0.001
3.405128627359448501e+01 0.02523539170434766 0.001
3.421994762827280567e+01 0.02800503894183631 0.001
3.437420252431147816e+01 0.03107866187782014 0.001
3.451535045068554552e+01 0.03448962260405758 0.001
3.464461347558899007e+01 0.038274944785163134 0.001
3.476313761857133500e+01 0.04247571552536898 0.001
3.487199514092274200e+01 0.047137531341167244 0.001
3.497218771481282573e+01 0.05231099308056263 0.001
3.506465000173174218e+01 0.05805225516094899 0.001
3.515025363600994979e+01 0.06442363508721373 0.001
3.522981125619151754e+01 0.07149428986597581 0.001
3.530408066224389074e+01 0.07934096665797492 0.001
3.537376876456379193e+01 0.08804883581643465 0.001
3.543953533306633119e+01 0.09771241535346502 0.001
3.550199650062468493e+01 0.1084365968689611 0.001
3.556172780377250575e+01 0.12033778407775893 0.001
3.561926679890323300e+01 0.13354515629298988 0.001
3.567511514267006589e+01 0.14820207057988585 0.001
3.572974012045752801e+01 0.16446761779946645 0.001
3.578357548229914897e+01 0.18251834943190443 0.001
3.583702158955978945e+01 0.20255019392306664 0.001
3.589044485808673812e+01 0.22478058335487253 0.001
3.594417641565078725e+01 0.24945081352303167 0.001
3.599850993681576483e+01 0.27682866303920667 0.001
3.605369874479278991e+01 0.3072112998861759 0.001
3.610995208881277563e+01 0.34092850697468147 0.001
3.616743079690148477e+01 0.3783462617131929 0.001
3.622624222951969131e+01 0.419870708444391 0.001
3.628643487302148429e+01 0.4659525668664682 0.001
3.636875520886947299e+01 0.517092024289676 0.001
3.646324984668133595e+01 0.5738441648302398 0.001
3.655973884302785848e+01 0.6368249944718586 0.001
3.665789219363541207e+01 0.7067181273927491 0.001
3.675725348944599347e+01 0.7842822061337682 0.001
3.685723433650079528e+01 0.8703591361485166 0.001
3.695711076324894151e+01 0.9658832241158708 0.001
3.705602205524552062e+01 1.0718913192051276 0.001
3.715297231230299957e+01 1.1895340673703196 0.001
3.724683471364360088e+01 1.3200884008314182 0.001
3.733635861077311091e+01 1.4649713983072863 0.001
3.742017913190463929e+01 1.625755666443795 0.001
3.749682879475561492e+01 1.8041864093920719 0.001
3.756475067650868738e+01 2.0022003718155843 0.001
3.762231230654526826e+01 2.2219468609395236 0.001
3.766781959053744089e+01 2.4658110758226037 0.001
3.769953000530957610e+01 2.736439997074672 0.001
3.771566435268697859e+01 3.0367711180354604 0.001
3.771441664854312137e+01 3.370064329271928 0.001
3.769396174110074327e+01 3.739937302478798 0.001
3.765246068619469355e+01 4.150404757850477 0.001
3.758806399476232230e+01 4.605922041145108 0.001
3.749891318675028629e+01 5.1114334834401705 0.001
3.738314133958945007e+01 5.672426068491977 0.001
3.723887338798932944e+01 6.294988990221888 0.001
3.706422711820581384e+01 6.985879746785249 0.001
3.685731594006374934e+01 7.752597488629465 0.001
3.661625443878583752e+01 8.60346441668451 0.001
3.633916770441754096e+01 9.547716114208066 0.001
3.602420556143276542e+01 10.59560179277617 0.001
3.568435333849713942e+01 11.758495540521581 0.001
3.539707878996343737e+01 13.049019780144016 0.001
3.507775264800859105e+01 14.481182276745331 0.001
3.472481354578463453e+01 16.070528182616385 0.001
3.433675441592107802e+01 17.834308769319094 0.001
3.391215597278007010e+01 19.791668678535572 0.001
3.344972532108997143e+01 21.96385372416547 0.001
3.294833963491534945e+01 24.37444150122222 0.001
3.240709398380560913e+01 27.04959730463137 0.001
3.182535211902904138e+01 30.01835813575592 0.001
3.120279870245952836e+01 33.31294787934677 0.001
3.053949101649764586e+01 36.96912707195032 0.001
2.983590769227668460e+01 41.0265810582719 0.001
2.909299198439140710e+01 45.52935074866948 0.001
2.831218654602887952e+01 50.526310653356795 0.001
2.749545704163303839e+01 56.07169938205458 0.001
2.664530178992928100e+01 62.22570836730231 0.001
2.576474537223454675e+01 69.0551352016233 0.001
2.485731438721306219e+01 76.63410868007462 0.001
2.392699540853361384e+01 85.04489341802686 0.001
2.297817479862930412e+01 94.37878277775391 0.001
2.201556265724206440e+01 104.73708979594508 0.001
2.104410344166356950e+01 116.23224686798542 0.001
2.006887709867706349e+01 128.9890261253308 0.001
1.909499516501375993e+01 143.14589375234786 0.001
1.812749674700575042e+01 158.85651294280527 0.001
1.717124660232121869e+01 176.2914118095948 0.001
1.623085553146395199e+01 195.63983435170647 0.001
1.531070558057953868e+01 217.11179456945052 0.001
1.441694181675951114e+01 240.9403560239527 0.001
1.355020473172287510e+01 267.38416158399497 0.001
1.271343200157223841e+01 296.73024081888724 0.001
1.190906501778446369e+01 329.2971255097155 0.001
1.113904533545453113e+01 365.43830709572546 0.001
1.040482217734154524e+01 405.54607358408276 0.001
9.707370196280360020e+00 450.05576757004974 0.001
9.047240974735537122e+00 499.450511585514 0.001
8.424746594882087436e+00 554.2664520663108 0.001
7.839355244486964303e+00 615.0985788580505 0.001
7.290584802275994036e+00 682.6071834272393 0.001
6.777556547659165709e+00 757.525025877192 0.001
6.299155191788729624e+00 840.6652885618333 0.001
5.854196092041205723e+00 932.9304026284696 0.001
5.599448044281899683e+00 1035.3218432956637 0.001
5.730382625857421530e+00 1148.9510001873086 0.001
5.894303975338323731e+00 1275.051240713013 0.001
6.089102990237336144e+00 1414.991297434576 0.001
6.312699313022878123e+00 1570.2901247293776 0.001
6.562999614794574832e+00 1742.6333860096508 0.001
6.837903951944802827e+00 1933.891750455232 0.001
7.135212741777658074e+00 2146.141197858406 0.001
7.452641579576812170e+00 2381.6855519761607 0.001
7.787747244046197892e+00 2643.0814869741084 0.001
8.137912408394493369e+00 2933.1662783900483 0.001
8.500379860274867028e+00 3255.0885998350564 0.001
8.872266684051568930e+00 3612.3426997094302 0.001
9.250691701232266695e+00 4008.8063288984645 0.001
9.632905662489982035e+00 4448.782831127585 0.001
1.001649985519786235e+01 4937.047852839004 0.001
1.039967171405120538e+01 5478.901179593945 0.001
1.078144536448414037e+01 6080.224261649427 0.001
1.116191466413745736e+01 6747.5440531107 0.001
1.154235112023096654e+01 7488.10385759003 0.001
1.192527048401462864e+01 8309.941949353404 0.001
1.231426195902959719e+01 9221.97882333434 0.001
1.271376765653548446e+01 10234.114021054527 0.001
1.312872794287508249e+01 11357.333583431051 0.001
1.356407380280234598e+01 12603.829296797274 0.001
1.402450747003609344e+01 13987.131026472387 0.001
1.451406380309037658e+01 15522.25357427048 0.001
1.503589768141895533e+01 17225.859653987874 0.001
1.559215851342448111e+01 19116.440753857038 0.001
1.618396362777973252e+01 21214.51784910632 0.001
1.681145784113189023e+01 23542.864143224204 0.001
1.747395917720233882e+01 26126.752255633317 0.001
1.817003385836349239e+01 28994.22853882881 0.001
1.889774600091341128e+01 32176.417502507353 0.001
1.965480086170099483e+01 35707.859649004626 0.001
2.043869969951666121e+01 39626.88638701478 0.001
2.124690181842727199e+01 43976.036093027215 0.001
2.207691469140285534e+01 48802.515836544335 0.001
2.292627640087929919e+01 54158.71378079476 0.001
2.379271145154960365e+01 60102.76782070388 0.001
2.467414214236348258e+01 66699.19663030129 0.001
2.556866789957552655e+01 74019.59996915652 0.001
2.647453952260918442e+01 82143.43584919439 0.001
2.739011790813933445e+01 91158.88299750836 0.001
2.831386824044319184e+01 101163.7979766207 0.001
2.924415481686171248e+01 112266.77735108159 0.001
3.017931462422215461e+01 124588.33642950082 0.001
3.111759762552172504e+01 138262.2173764659 0.001
3.205700920188424874e+01 153436.84089300132 0.001
3.299536759584648138e+01 170276.91722258978 0.001
3.393036210131056407e+01 188965.23396912115 0.001
3.486069380540415352e+01 209704.64013232305 0.001
3.578283719876501578e+01 232720.2478960412 0.001
3.669355775310060608e+01 258261.87606826748 0.001
3.758976066255644355e+01 286606.7616948256 0.001
3.846824990444624603e+01 318062.5692794119 0.001
3.932585141474506685e+01 352970.73027306574 0.001
4.015934956623709695e+01 391710.1490809261 0.001
4.096573986218064078e+01 434701.3158125035 0.001
4.174216781598532577e+01 482410.8704165374 0.001
4.248601086761364343e+01 535356.6677410719 0.001
4.319492139089904015e+01 594113.3984965039 0.001
4.386685664091906034e+01 659318.8271333541 0.001
4.450009613961864119e+01 731680.7143427207 0.001
4.509323922007583718e+01 811984.4993184009 0.001
4.564520586706109384e+01 901101.8251665037 0.001
4.615519713184616535e+01 1000000.0 0.001
1.486263910028246649e+01 0.001 0.0011097524964120721
1.580342112985368352e+01 0.0011097524964120721 0.0011097524964120721
1.675387538421219702e+01 0.0012315506032928262 0.0011097524964120721
1.770908116657765774e+01 0.001366716356462006 0.0011097524964120721
1.866404555727653047e+01 0.0015167168884709225 0.0011097524964120721
1.961380143833694945e+01 0.0016831803533309566 0.0011097524964120721
2.055350405229118849e+01 0.0018679135990207828 0.0011097524964120721
2.147852192661100901e+01 0.002072921779595372 0.0011097524964120721
2.238451935759520950e+01 0.002300430119772917 0.0011097524964120721
2.326752709017834064e+01 0.0025529080682395165 0.0011097524964120721
2.412399968210846524e+01 0.002833096101839324 0.0011097524964120721
2.495085813215375836e+01 0.0031440354715915 0.0011097524964120721
2.574551742436253221e+01 0.0034891012134067737 0.0011097524964120721
2.650589917969923448e+01 0.003872038781812557 0.0011097524964120721
2.723043024454712580e+01 0.004297004704320844 0.0011097524964120721
2.791802898127509280e+01 0.004768611697714469 0.0011097524964120721
2.856808052896171191e+01 0.005291978735958442 0.0011097524964120721
2.918040325487799436e+01 0.005872786613189483 0.0011097524964120721
2.975520867604668140e+01 0.00651733960488242 0.0011097524964120721
3.029305659207809498e+01 0.007232633896483534 0.0011097524964120721
3.079480768669765567e+01 0.008026433522257174 0.0011097524964120721
3.126157543615346412e+01 0.00890735463861044 0.0011097524964120721
3.169467864851653260e+01 0.009884959046625586 0.0011097524964120721
3.209559643301624021e+01 0.010969857978923836 0.0011097524964120721
3.246592599838823645e+01 0.012173827277396614 0.0011097524964120721
3.280734466695395213e+01 0.013509935211980273 0.0011097524964120721
3.312157603894394953e+01 0.014992684327860457 0.0011097524964120721
3.341036076557863055e+01 0.01663816886076129 0.0011097524964120721
3.367543200822289862e+01 0.018464249428955443 0.0011097524964120721
3.391849511792417360e+01 0.020490746898158472 0.0011097524964120721
3.414121159321351939e+01 0.022739657523579287 0.0011097524964120721
3.434518674926361825e+01 0.02523539170434766 0.0011097524964120721
3.453196071319288052e+01 0.02800503894183631 0.0011097524964120721
3.470300235105757025e+01 0.03107866187782014 0.0011097524964120721
3.485970564806056160e+01 0.03448962260405758 0.0011097524964120721
3.500338808446061023e+01 0.038274944785163134 0.0011097524964120721
3.513529082003231707e+01 0.04247571552536898 0.0011097524964120721
3.525658000815398907e+01 0.047137531341167244 0.0011097524964120721
3.536834925607300306e+01 0.05231099308056263 0.0011097524964120721
3.547162276032746320e+01 0.05805225516094899 0.0011097524964120721
3.556735888126404888e+01 0.06442363508721373 0.0011097524964120721
3.565645412718987473e+01 0.07149428986597581 0.0011097524964120721
3.573974714895697247e+01 0.07934096665797492 0.0011097524964120721
3.581802274826780774e+01 0.08804883581643465 0.0011097524964120721
3.589201577575038726e+01 0.09771241535346502 0.0011097524964120721
3.596241466292578792e+01 0.1084365968689611 0.0011097524964120721
3.602986467380680580e+01 0.12033778407775893 0.0011097524964120721
3.609497065208726241e+01 0.13354515629298988 0.0011097524964120721
3.615829925178553594e+01 0.14820207057988585 0.0011097524964120721
3.622038054976846411e+01 0.16446761779946645 0.0011097524964120721
3.628170897926709415e+01 0.18251834943190443 0.0011097524964120721
3.634274351094528299e+01 0.20255019392306664 0.0011097524964120721
3.640390702935808775e+01 0.22478058335487253 0.0011097524964120721
3.646558486460760662e+01 0.24945081352303167 0.0011097524964120721
3.652812250659197701e+01 0.27682866303920667 0.0011097524964120721
3.659182235375326542e+01 0.3072112998861759 0.0011097524964120721
3.665693969861431611e+01 0.34092850697468147 0.0011097524964120721
3.672367790178483204e+01 0.3783462617131929 0.0011097524964120721
3.679218285363518248e+01 0.419870708444391 0.0011097524964120721
3.686253699071291123e+01 0.4659525668664682 0.0011097524964120721
3.693475289481767732e+01 0.517092024289676 0.0011097524964120721
3.700876686995202647e+01 0.5738441648302398 0.0011097524964120721
3.708443272822561454e+01 0.6368249944718586 0.0011097524964120721
3.716151618649320909e+01 0.7067181273927491 0.0011097524964120721
3.726632841097514159e+01 0.7842822061337682 0.0011097524964120721
3.738098738005034249e+01 0.8703591361485166 0.0011097524964120721
3.749619639109111091e+01 0.9658832241158708 0.0011097524964120721
3.761108040790540485e+01 1.0718913192051276 0.0011097524964120721
3.772462105741878702e+01 1.1895340673703196 0.0011097524964120721
3.783566148834878362e+01 1.3200884008314182 0.0011097524964120721
3.794291425844079413e+01 1.4649713983072863 0.0011097524964120721
3.804497199762560200e+01 1.625755666443795 0.0011097524964120721
3.814032048490150117e+01 1.8041864093920719 0.0011097524964120721
3.822735337579312187e+01 2.0022003718155843 0.0011097524964120721
3.830438789724739479e+01 2.2219468609395236 0.0011097524964120721
3.836968055313837311e+01 2.4658110758226037 0.0011097524964120721
3.842144209100815999e+01 2.736439997074672 0.0011097524964120721
3.845785085408223125e+01 3.0367711180354604 0.0011097524964120721
3.847706400519802372e+01 3.370064329271928 0.0011097524964120721
3.847722615036750682e+01 3.739937302478798 0.0011097524964120721
3.845647522018660425e+01 4.150404757850477 0.0011097524964120721
3.841294578610312982e+01 4.605922041145108 0.0011097524964120721
3.834477013767515530e+01 5.1114334834401705 0.0011097524964120721
3.825007779121295215e+01 5.672426068491977 0.0011097524964120721
3.812699423116772124e+01 6.294988990221888 0.0011097524964120721
3.797363981160511059e+01 6.985879746785249 0.0011097524964120721
3.778812996035895821e+01 7.752597488629465 0.0011097524964120721
3.756857770420639753e+01 8.60346441668451 0.0011097524964120721
3.731311401851812803e+01 9.547716114208066 0.0011097524964120721
3.701993483180125821e+01 10.59560179277617 0.0011097524964120721
3.674123428966767335e+01 11.758495540521581 0.0011097524964120721
3.647072575239659642e+01 13.049019780144016 0.0011097524964120721
3.616817357807393307e+01 14.481182276745331 0.0011097524964120721
3.583199013093338436e+01 16.070528182616385 0.0011097524964120721
3.546062468166655179e+01 17.834308769319094 0.0011097524964120721
3.505259395721208193e+01 19.791668678535572 0.0011097524964120721
3.460651811349520557e+01 21.96385372416547 0.0011097524964120721
3.412116212571825713e+01 24.37444150122222 0.0011097524964120721
3.359548191488936197e+01 27.04959730463137 0.0011097524964120721
3.302867420496507833e+01 30.01835813575592 0.0011097524964120721
3.242022882992063870e+01 33.31294787934677 0.0011097524964120721
3.176998172074522131e+01 36.96912707195032 0.0011097524964120721
3.107816629081801096e+01 41.0265810582719 0.0011097524964120721
3.034546094241778036e+01 45.52935074866948 0.0011097524964120721
2.957302964397072742e+01 50.526310653356795 0.0011097524964120721
2.876255293831655635e+01 56.07169938205458 0.0011097524964120721
2.791624636041068186e+01 62.22570836730231 0.0011097524964120721
2.703686394489293576e+01 69.0551352016233 0.0011097524964120721
2.612768456321783361e+01 76.63410868007462 0.0011097524964120721
2.519248056037354999e+01 85.04489341802686 0.0011097524964120721
2.423546775916197049e+01 94.37878277775391 0.0011097524964120721
2.326123838938565669e+01 104.73708979594508 0.0011097524964120721
2.227467890678196838e+01 116.23224686798542 0.0011097524964120721
2.128087594084388812e+01 128.9890261253308 0.0011097524964120721
2.028501454002003968e+01 143.14589375234786 0.0011097524964120721
1.929227332653139015e+01 158.85651294280527 0.0011097524964120721
1.830772144231784182e+01 176.2914118095948 0.0011097524964120721
1.733622182266379852e+01 195.63983435170647 0.0011097524964120721
1.638234472513204665e+01 217.11179456945052 0.0011097524964120721
1.545265244007602590e+01 240.9403560239527 0.0011097524964120721
1.454898884993217578e+01 267.38416158399497 0.0011097524964120721
1.367387781543125769e+01 296.73024081888724 0.0011097524964120721
1.283014062280760115e+01 329.2971255097155 0.0011097524964120721
1.202009093951785879e+01 365.43830709572546 0.0011097524964120721
1.124553391005248137e+01 405.54607358408276 0.0011097524964120721
1.050777697179976045e+01 450.05576757004974 0.0011097524964120721
9.807650198245571715e+00 499.450511585514 0.0011097524964120721
9.145807367426099788e+00 554.2664520663108 0.0011097524964120721
8.521916349042140126e+00 615.0985788580505 0.0011097524964120721
7.935695267944657516e+00 682.6071834272393 0.0011097524964120721
7.386434309948552546e+00 757.525025877192 0.0011097524964120721
6.873155057958688197e+00 840.6652885618333 0.0011097524964120721
6.394786066517602841e+00 932.9304026284696 0.0011097524964120721
5.989004709413922711e+00 1035.3218432956637 0.0011097524964120721
6.124320100757853602e+00 1148.9510001873086 0.0011097524964120721
6.295443634048216275e+00 1275.051240713013 0.0011097524964120721
6.500051897089345054e+00 1414.991297434576 0.0011097524964120721
6.735826317886493442e+00 1570.2901247293776 0.0011097524964120721
7.000413960662252855e+00 1742.6333860096508 0.0011097524964120721
7.291432869706953923e+00 1933.891750455232 0.0011097524964120721
7.606396571242996174e+00 2146.141197858406 0.0011097524964120721
7.942713381240788628e+00 2381.6855519761607 0.0011097524964120721
8.297610631477891019e+00 2643.0814869741084 0.0011097524964120721
8.668147546640668111e+00 2933.1662783900483 0.0011097524964120721
9.051251092237212248e+00 3255.0885998350564 0.0011097524964120721
9.443732988491953861e+00 3612.3426997094302 0.0011097524964120721
9.842430365269596138e+00 4008.8063288984645 0.0011097524964120721
1.024434827049081953e+01 4448.782831127585 0.0011097524964120721
1.064687974393567060e+01 4937.047852839004 0.0011097524964120721
1.104807995194014758e+01 5478.901179593945 0.0011097524964120721
1.144689271961576083e+01 6080.224261649427 0.0011097524964120721
1.184339301783208853e+01 6747.5440531107 0.0011097524964120721
1.223888928322367420e+01 7488.10385759003 0.0011097524964120721
1.263597595992701450e+01 8309.941949353404 0.0011097524964120721
1.303834598732805361e+01 9221.97882333434 0.0011097524964120721
1.345055447206963883e+01 10234.114021054527 0.0011097524964120721
1.387762461927793289e+01 11357.333583431051 0.0011097524964120721
1.432454789396681960e+01 12603.829296797274 0.0011097524964120721
1.479603529031130194e+01 13987.131026472387 0.0011097524964120721
1.529607998931824930e+01 15522.25357427048 0.0011097524964120721
1.582774655922580642e+01 17225.859653987874 0.0011097524964120721
1.639305610346312037e+01 19116.440753857038 0.0011097524964120721
1.699297486156133985e+01 21214.51784910632 0.0011097524964120721
1.762749913804655932e+01 23542.864143224204 0.0011097524964120721
1.829579959591043092e+01 26126.752255633317 0.0011097524964120721
1.899633915553148000e+01 28994.22853882881 0.0011097524964120721
1.972712220841234654e+01 32176.417502507353 0.0011097524964120721
2.048584861501784005e+01 35707.859649004626 0.0011097524964120721
2.127007120177129806e+01 39626.88638701478 0.0011097524964120721
2.207736356933661170e+01 43976.036093027215 0.0011097524964120721
2.290536915657775907e+01 48802.515836544335 0.0011097524964120721
2.375180897702498228e+01 54158.71378079476 0.0011097524964120721
2.461460267753537678e+01 60102.76782070388 0.0011097524964120721
2.549186616836847108e+01 66699.19663030129 0.0011097524964120721
2.638187451345208245e+01 74019.59996915652 0.0011097524964120721
2.728302064904777779e+01 82143.43584919439 0.0011097524964120721
2.819376077533458513e+01 91158.88299750836 0.0011097524964120721
2.911260791016121274e+01 101163.7979766207 0.0011097524964120721
3.003789615644484812e+01 112266.77735108159 0.0011097524964120721
3.096788773160920272e+01 124588.33642950082 0.0011097524964120721
3.190069632067216077e+01 138262.2173764659 0.0011097524964120721
3.283414858462845842e+01 153436.84089300132 0.0011097524964120721
3.376584721514389997e+01 170276.91722258978 0.0011097524964120721
3.469319910897731774e+01 188965.23396912115 0.0011097524964120721
3.561498704529520154e+01 209704.64013232305 0.0011097524964120721
3.652715643754505948e+01 232720.2478960412 0.0011097524964120721
3.742630881701922618e+01 258261.87606826748 0.0011097524964120721
3.830917663599812784e+01 286606.7616948256 0.0011097524964120721
3.917243179310516865e+01 318062.5692794119 0.0011097524964120721
4.001282159013632622e+01 352970.73027306574 0.0011097524964120721
4.082710565964315208e+01 391710.1490809261 0.0011097524964120721
4.161230830820012727e+01 434701.3158125035 0.0011097524964120721
4.236564891975224612e+01 482410.8704165374 0.0011097524964120721
4.308462525146580901e+01 535356.6677410719 0.0011097524964120721
4.376704064666360949e+01 594113.3984965039 0.0011097524964120721
4.441102878594374204e+01 659318.8271333541 0.0011097524964120721
4.501505553062727927e+01 731680.7143427207 0.0011097524964120721
4.557791144336963640e+01 811984.4993184009 0.0011097524964120721
4.609869819825896542e+01 901101.8251665037 0.0011097524964120721
4.657678856149718172e+01 1000000.0 0.0011097524964120721
1.422975326658916195e+01 0.001 0.0012315506032928262
1.516521489124181166e+01 0.0011097524964120721 0.0012315506032928262
1.611456405239002621e+01 0.0012315506032928262 0.0012315506032928262
1.707301698534147505e+01 0.001366716356462006 0.0012315506032928262
1.803563197276854879e+01 0.0015167168884709225 0.0012315506032928262
1.899740527058672157e+01 0.0016831803533309566 0.0012315506032928262
1.995336900614458031e+01 0.0018679135990207828 0.0012315506032928262
2.089868689406226920e+01 0.002072921779595372 0.0012315506032928262
2.182874443763127559e+01 0.002300430119772917 0.0012315506032928262
2.273923021333034455e+01 0.0025529080682395165 0.0012315506032928262
2.362620535893842799e+01 0.002833096101839324 0.0012315506032928262
2.448615991300151151e+01 0.0031440354715915 0.0012315506032928262
2.531605406250040247e+01 0.0034891012134067737 0.0012315506032928262
2.611334455360944062e+01 0.003872038781812557 0.0012315506032928262
2.687599641864099098e+01 0.004297004704320844 0.0012315506032928262
2.760248057251123655e+01 0.004768611697714469 0.0012315506032928262
2.829175914092613553e+01 0.005291978735958442 0.0012315506032928262
2.894325996256730349e+01 0.005872786613189483 0.0012315506032928262
2.955684249510109396e+01 0.00651733960488242 0.0012315506032928262
3.013275702203795703e+01 0.007232633896483534 0.0012315506032928262
3.067159943360103114e+01 0.008026433522257174 0.0012315506032928262
3.117426359625874710e+01 0.00890735463861044 0.0012315506032928262
3.164189305788289985e+01 0.009884959046625586 0.0012315506032928262
3.207583365817606591e+01 0.010969857978923836 0.0012315506032928262
3.247758852428329845e+01 0.012173827277396614 0.0012315506032928262
3.284877624694633624e+01 0.013509935211980273 0.0012315506032928262
3.319109310164163418e+01 0.014992684327860457 0.0012315506032928262
3.350627963487155370e+01 0.01663816886076129 0.0012315506032928262
3.379609192108757298e+01 0.018464249428955443 0.0012315506032928262
3.406227731480110066e+01 0.020490746898158472 0.0012315506032928262
3.430655466150251698e+01 0.022739657523579287 0.0012315506032928262
3.453059864857702621e+01 0.02523539170434766 0.0012315506032928262
3.473602777798655694e+01 0.02800503894183631 0.0012315506032928262
3.492439574513897327e+01 0.03107866187782014 0.0012315506032928262
3.509718561421090754e+01 0.03448962260405758 0.0012315506032928262
3.525580645189425866e+01 0.038274944785163134 0.0012315506032928262
3.540159194745775295e+01 0.04247571552536898 0.0012315506032928262
3.553580062770917891e+01 0.047137531341167244 0.0012315506032928262
3.565961744672431166e+01 0.05231099308056263 0.0012315506032928262
3.577415622814871909e+01 0.05805225516094899 0.0012315506032928262
3.588046284389608331e+01 0.06442363508721373 0.0012315506032928262
3.597951887261037740e+01 0.07149428986597581 0.0012315506032928262
3.607224546861117176e+01 0.07934096665797492 0.0012315506032928262
3.615950729280357479e+01 0.08804883581643465 0.0012315506032928262
3.624211648460912727e+01 0.09771241535346502 0.0012315506032928262
3.632083619456192736e+01 0.1084365968689611 0.0012315506032928262
3.639638400637987559e+01 0.12033778407775893 0.0012315506032928262
3.646943482037346485e+01 0.13354515629298988 0.0012315506032928262
3.654062310785347023e+01 0.14820207057988585 0.0012315506032928262
3.661054473571084600e+01 0.16446761779946645 0.0012315506032928262
3.667975788377916757e+01 0.18251834943190443 0.0012315506032928262
3.674878323139480329e+01 0.20255019392306664 0.0012315506032928262
3.681810333873811203e+01 0.22478058335487253 0.0012315506032928262
3.688816103438176697e+01 0.24945081352303167 0.0012315506032928262
3.695935686342222226e+01 0.27682866303920667 0.0012315506032928262
3.703204563543917516e+01 0.3072112998861759 0.0012315506032928262
3.710653200022740350e+01 0.34092850697468147 0.0012315506032928262
3.718306510000164877e+01 0.3783462617131929 0.0012315506032928262
3.726183259593925357e+01 0.419870708444391 0.0012315506032928262
3.734295393424907417e+01 0.4659525668664682 0.0012315506032928262
3.742647333831071421e+01 0.517092024289676 0.0012315506032928262
3.751235266908589239e+01 0.5738441648302398 0.0012315506032928262
3.760046451328294381e+01 0.6368249944718586 0.0012315506032928262
3.769058588495575890e+01 0.7067181273927491 0.0012315506032928262
3.778239294288211880e+01 0.7842822061337682 0.0012315506032928262
3.787545712254684105e+01 0.8703591361485166 0.0012315506032928262
3.796924300808747432e+01 0.9658832241158708 0.0012315506032928262
3.807710399497523923e+01 1.0718913192051276 0.0012315506032928262
3.820809427126317814e+01 1.1895340673703196 0.0012315506032928262
3.833722092952013583e+01 1.3200884008314182 0.0012315506032928262
3.846315835778177217e+01 1.4649713983072863 0.0012315506032928262
3.858445469196508526e+01 1.625755666443795 0.0012315506032928262
3.869954629327217077e+01 1.8041864093920719 0.0012315506032928262
3.880677425157936256e+01 2.0022003718155843 0.0012315506032928262
3.890440190725989567e+01 2.2219468609395236 0.0012315506032928262
3.899063258763023754e+01 2.4658110758226037 0.0012315506032928262
3.906362653567659038e+01 2.736439997074672 0.0012315506032928262
3.912156608302598926e+01 3.0367711180354604 0.0012315506032928262
3.916259599468953212e+01 3.370064329271928 0.0012315506032928262
3.918475576928736359e+01 3.739937302478798 0.0012315506032928262
3.918615793508861600e+01 4.150404757850477 0.0012315506032928262
3.916491989106170024e+01 4.605922041145108 0.0012315506032928262
3.911916474272906896e+01 5.1114334834401705 0.0012315506032928262
3.904701998232286542e+01 5.672426068491977 0.0012315506032928262
3.894661487742031625e+01 6.294988990221888 0.0012315506032928262
3.881607746014805116e+01 6.985879746785249 0.0012315506032928262
3.865353228350266335e+01 7.752597488629465 0.0012315506032928262
3.845710007401886088e+01 8.60346441668451 0.0012315506032928262
3.822490034151884686e+01 9.547716114208066 0.0012315506032928262
3.796163072620223744e+01 10.59560179277617 0.0012315506032928262
3.773972341374759054e+01 11.758495540521581 0.0012315506032928262
3.748746245793930143e+01 13.049019780144016 0.0012315506032928262
3.720325126587758291e+01 14.481182276745331 0.0012315506032928262
3.688549197774948141e+01 16.070528182616385 0.0012315506032928262
3.653260702530896253e+01 17.834308769319094 0.0012315506032928262
3.614306652342177273e+01 19.791668678535572 0.0012315506032928262
3.571542119621278744e+01 21.96385372416547 0.0012315506032928262
3.524834105623554592e+01 24.37444150122222 0.0012315506032928262
3.474065927094477502e+01 27.04959730463137 0.0012315506032928262
3.419142044652857493e+01 30.01835813575592 0.0012315506032928262
3.359993225249188242e+01 33.31294787934677 0.0012315506032928262
3.296581882528172258e+01 36.96912707195032 0.0012315506032928262
3.228907395860596807e+01 41.0265810582719 0.0012315506032928262
3.157011189864930856e+01 45.52935074866948 0.0012315506032928262
3.080981287417522552e+01 50.526310653356795 0.0012315506032928262
3.000956075364272380e+01 56.07169938205458 0.0012315506032928262
2.917126972814840258e+01 62.22570836730231 0.0012315506032928262
2.829739745713637689e+01 69.0551352016233 0.0012315506032928262
2.739094207524746594e+01 76.63410868007462 0.0012315506032928262
2.645542204798022112e+01 85.04489341802686 0.0012315506032928262
2.549483726126045013e+01 94.37878277775391 0.0012315506032928262
2.451361228051030494e+01 104.73708979594508 0.0012315506032928262
2.351652298180876954e+01 116.23224686798542 0.0012315506032928262
2.250860918748839978e+01 128.9890261253308 0.0012315506032928262
2.149507691466739345e+01 143.14589375234786 0.0012315506032928262
2.048119459990753910e+01 158.85651294280527 0.0012315506032928262
1.947218798907278980e+01 176.2914118095948 0.0012315506032928262
1.847313844969930585e+01 195.63983435170647 0.0012315506032928262
1.748888897917294116e+01 217.11179456945052 0.0012315506032928262
1.652513215927499246e+01 240.9403560239527 0.0012315506032928262
1.558687995524659797e+01 267.38416158399497 0.0012315506032928262
1.467535608019639604e+01 296.73024081888724 0.0012315506032928262
1.379376624435052001e+01 329.2971255097155 0.0012315506032928262
1.294480892047433862e+01 365.43830709572546 0.0012315506032928262
1.213066472307044386e+01 405.54607358408276 0.0012315506032928262
1.135299890083173402e+01 450.05576757004974 0.0012315506032928262
1.061297495475363206e+01 499.450511585514 0.0012315506032928262
9.911537376345757266e+00 554.2664520663108 0.0012315506032928262
9.248677587713364900e+00 615.0985788580505 0.0012315506032928262
8.624313927914908362e+00 682.6071834272393 0.0012315506032928262
8.037938793941917126e+00 757.525025877192 0.0012315506032928262
7.488743222167129510e+00 840.6652885618333 0.0012315506032928262
6.975799900906086037e+00 932.9304026284696 0.0012315506032928262
6.498058437789049790e+00 1035.3218432956637 0.0012315506032928262
6.535011192084889231e+00 1148.9510001873086 0.0012315506032928262
6.712720302996549648e+00 1275.051240713013 0.0012315506032928262
6.926684711150969065e+00 1414.991297434576 0.0012315506032928262
7.174330361873635376e+00 1570.2901247293776 0.0012315506032928262
7.453022459977163727e+00 1742.6333860096508 0.0012315506032928262
7.760069727786382821e+00 1933.891750455232 0.0012315506032928262
8.092672615823058635e+00 2146.141197858406 0.0012315506032928262
8.447906283482506495e+00 2381.6855519761607 0.0012315506032928262
8.822622939557936306e+00 2643.0814869741084 0.0012315506032928262
9.213541791927628566e+00 2933.1662783900483 0.0012315506032928262
9.617245076674031168e+00 3255.0885998350564 0.0012315506032928262
1.003021758383721185e+01 3612.3426997094302 0.0012315506032928262
1.044899856964318907e+01 4008.8063288984645 0.0012315506032928262
1.087033678523881619e+01 4448.782831127585 0.0012315506032928262
1.129142184201088206e+01 4937.047852839004 0.0012315506032928262
1.171016592477589491e+01 5478.901179593945 0.0012315506032928262
1.212543487763255889e+01 6080.224261649427 0.0012315506032928262
1.253728828364615921e+01 6747.5440531107 0.0012315506032928262
1.294707453892067228e+01 7488.10385759003 0.0012315506032928262
1.335746768346877467e+01 8309.941949353404 0.0012315506032928262
1.377226278982669783e+01 9221.97882333434 0.0012315506032928262
1.419612503798606795e+01 10234.114021054527 0.0012315506032928262
1.463415186107869381e+01 11357.333583431051 0.0012315506032928262
1.509139029772757645e+01 12603.829296797274 0.0012315506032928262
1.557255614746150485e+01 13987.131026472387 0.0012315506032928262
1.608160122478508214e+01 15522.25357427048 0.0012315506032928262
1.662150681064723301e+01 17225.859653987874 0.0012315506032928262
1.719418038361812506e+01 19116.440753857038 0.0012315506032928262
1.780046113564286614e+01 21214.51784910632 0.0012315506032928262
1.844023105947528052e+01 23542.864143224204 0.0012315506032928262
1.911255100091789316e+01 26126.752255633317 0.0012315506032928262
1.981582722043784273e+01 28994.22853882881 0.0012315506032928262
2.054805237971062581e+01 32176.417502507353 0.0012315506032928262
2.130696779277229425e+01 35707.859649004626 0.0012315506032928262
2.209021904207486742e+01 39626.88638701478 0.0012315506032928262
2.289552893851112714e+01 43976.036093027215 0.0012315506032928262
2.372069373410634796e+01 48802.515836544335 0.0012315506032928262
2.456362516371510907e+01 54158.71378079476 0.0012315506032928262
2.542242934819683242e+01 60102.76782070388 0.0012315506032928262
2.629539181459593422e+01 66699.19663030129 0.0012315506032928262
2.718092468924126237e+01 74019.59996915652 0.0012315506032928262
2.807751165314183339e+01 82143.43584919439 0.0012315506032928262
2.898364934910157231e+01 91158.88299750836 0.0012315506032928262
2.989782191851959325e+01 101163.7979766207 0.0012315506032928262
3.081827694569935971e+01 112266.77735108159 0.0012315506032928262
3.174313646263995281e+01 124588.33642950082 0.0012315506032928262
3.267032033685703851e+01 138262.2173764659 0.0012315506032928262
3.359742987810741965e+01 153436.84089300132 0.0012315506032928262
3.452181766993619760e+01 170276.91722258978 0.0012315506032928262
3.544062871916953839e+01 188965.23396912115 0.0012315506032928262
3.635264357663549362e+01 209704.64013232305 0.0012315506032928262
3.725335949524883716e+01 232720.2478960412 0.0012315506032928262
3.813921431932673300e+01 258261.87606826748 0.0012315506032928262
3.900679955555665401e+01 286606.7616948256 0.0012315506032928262
3.985270251217815485e+01 318062.5692794119 0.0012315506032928262
4.067363616038660723e+01 352970.73027306574 0.0012315506032928262
4.146638992389051026e+01 391710.1490809261 0.0012315506032928262
4.222806261854142917e+01 434701.3158125035 0.0012315506032928262
4.295599790478748758e+01 482410.8704165374 0.0012315506032928262
4.364785066272410319e+01 535356.6677410719 0.0012315506032928262
4.430160693720144849e+01 594113.3984965039 0.0012315506032928262
4.491560018622508466e+01 659318.8271333541 0.0012315506032928262
4.548849689771660110e+01 731680.7143427207 0.0012315506032928262
4.601928675383872047e+01 811984.4993184009 0.0012315506032928262
4.650725012812188908e+01 901101.8251665037 0.0012315506032928262
4.695191812840220535e+01 1000000.0 0.0012315506032928262
1.357251450694965911e+01 0.001 0.001366716356462006
1.449721220646510922e+01 0.0011097524964120721 0.001366716356462006
1.543975610665530418e+01 0.0012315506032928262 0.001366716356462006
1.639557151153947601e+01 0.001366716356462006 0.001366716356462006
1.735984603071747046e+01 0.0015167168884709225 0.001366716356462006
1.832762056237371695e+01 0.0016831803533309566 0.001366716356462006
1.929388517059405572e+01 0.0018679135990207828 0.001366716356462006
2.025367694125330686e+01 0.002072921779595372 0.001366716356462006
2.120217516351540255e+01 0.002300430119772917 0.001366716356462006
2.213479058561690849e+01 0.0025529080682395165 0.001366716356462006
2.304724570422486707e+01 0.002833096101839324 0.001366716356462006
2.393564299555828967e+01 0.0031440354715915 0.001366716356462006
2.479651985268880310e+01 0.0034891012134067737 0.001366716356462006
2.562688847163456884e+01 0.003872038781812557 0.001366716356462006
2.642426091478249361e+01 0.004297004704320844 0.001366716356462006
2.718665931335786112e+01 0.004768611697714469 0.001366716356462006
2.791261228828883745e+01 0.005291978735958442 0.001366716356462006
2.860113892043140993e+01 0.005872786613189483 0.001366716356462006
2.925172224691754508e+01 0.00651733960488242 0.001366716356462006
2.986427413887828308e+01 0.007232633896483534 0.001366716356462006
3.043909378060536497e+01 0.008026433522257174 0.001366716356462006
3.097682188252444391e+01 0.00890735463861044 0.001366716356462006
3.147839270051172278e+01 0.009884959046625586 0.001366716356462006
3.194498556628309771e+01 0.010969857978923836 0.001366716356462006
3.237797757992498759e+01 0.012173827277396614 0.001366716356462006
3.277889887225834542e+01 0.013509935211980273 0.001366716356462006
3.314939111616529033e+01 0.014992684327860457 0.001366716356462006
3.349117023963464135e+01 0.01663816886076129 0.001366716356462006
3.380599355573991716e+01 0.018464249428955443 0.001366716356462006
3.409563164470623065e+01 0.020490746898158472 0.001366716356462006
3.436184467011686650e+01 0.022739657523579287 0.001366716356462006
3.460636318562033154e+01 0.02523539170434766 0.001366716356462006
3.483087300215120052e+01 0.02800503894183631 0.001366716356462006
3.503700371472524466e+01 0.03107866187782014 0.001366716356462006
3.522632042010048536e+01 0.03448962260405758 0.001366716356462006
3.540031834262669008e+01 0.038274944785163134 0.001366716356462006
3.556041974449588849e+01 0.04247571552536898 0.001366716356462006
3.570797282854157118e+01 0.047137531341167244 0.001366716356462006
3.584425217274302611e+01 0.05231099308056263 0.001366716356462006
3.597046041208425038e+01 0.05805225516094899 0.001366716356462006
3.608773080420602497e+01 0.06442363508721373 0.001366716356462006
3.619713049886544809e+01 0.07149428986597581 0.001366716356462006
3.629966410562067125e+01 0.07934096665797492 0.001366716356462006
3.639627758771032973e+01 0.08804883581643465 0.001366716356462006
3.648786200151782566e+01 0.09771241535346502 0.001366716356462006
3.657525726588175985e+01 0.1084365968689611 0.001366716356462006
3.665925550354610607e+01 0.12033778407775893 0.001366716356462006
3.674060404272422886e+01 0.13354515629298988 0.001366716356462006
3.682000783417827705e+01 0.14820207057988585 0.001366716356462006
3.689813121091864900e+01 0.16446761779946645 0.001366716356462006
3.697559897069969281e+01 0.18251834943190443 0.001366716356462006
3.705299651838428332e+01 0.20255019392306664 0.001366716356462006
3.713086916023484463e+01 0.22478058335487253 0.001366716356462006
3.720972037109765296e+01 0.24945081352303167 0.001366716356462006
3.729000906444334618e+01 0.27682866303920667 0.001366716356462006
3.737214577206064803e+01 0.3072112998861759 0.001366716356462006
3.745648782188535364e+01 0.34092850697468147 0.001366716356462006
3.754333357844976859e+01 0.3783462617131929 0.001366716356462006
3.763291573413182789e+01 0.419870708444391 0.001366716356462006
3.772539403172046235e+01 0.4659525668664682 0.001366716356462006
3.782084744995997738e+01 0.517092024289676 0.001366716356462006
3.791926632112732420e+01 0.5738441648302398 0.001366716356462006
3.802058275721249458e+01 0.6368249944718586 0.001366716356462006
3.812456007028283977e+01 0.7067181273927491 0.001366716356462006
3.823087359002251162e+01 0.7842822061337682 0.001366716356462006
3.833909129255034998e+01 0.8703591361485166 0.001366716356462006
3.844866502685473364e+01 0.9658832241158708 0.001366716356462006
3.855893042873675114e+01 1.0718913192051276 0.001366716356462006
3.866910939809985592e+01 1.1895340673703196 0.001366716356462006
3.877831531687932909e+01 1.3200884008314182 0.001366716356462006
3.889649818012347993e+01 1.4649713983072863 0.001366716356462006
3.903812355633930764e+01 1.625755666443795 0.001366716356462006
3.917410164304553888e+01 1.8041864093920719 0.001366716356462006
3.930271742755977016e+01 2.0022003718155843 0.001366716356462006
3.942217618790505185e+01 2.2219468609395236 0.001366716356462006
3.953062336714930325e+01 2.4658110758226037 0.001366716356462006
3.962616363931946495e+01 2.736439997074672 0.001366716356462006
3.970687818182219786e+01 3.0367711180354604 0.001366716356462006
3.977083932052556747e+01 3.370064329271928 0.001366716356462006
3.981612187354971155e+01 3.739937302478798 0.001366716356462006
3.984081091872470637e+01 4.150404757850477 0.001366716356462006
3.984300594922081729e+01 4.605922041145108 0.001366716356462006
3.982082168416287260e+01 5.1114334834401705 0.001366716356462006
3.977238616843303731e+01 5.672426068491977 0.001366716356462006
3.969583694178937350e+01 6.294988990221888 0.001366716356462006
3.958931622372430326e+01 6.985879746785249 0.001366716356462006
3.945096637759957758e+01 7.752597488629465 0.001366716356462006
3.927892668384252062e+01 8.60346441668451 0.001366716356462006
3.907133264352244595e+01 9.547716114208066 0.001366716356462006
3.887845192320198606e+01 10.59560179277617 0.001366716356462006
3.867608695230974547e+01 11.758495540521581 0.001366716356462006
3.844350480410894733e+01 13.049019780144016 0.001366716356462006
3.817912626944778509e+01 14.481182276745331 0.001366716356462006
3.788135903231615487e+01 16.070528182616385 0.001366716356462006
3.754861591027113832e+01 17.834308769319094 0.001366716356462006
3.717933880198222596e+01 19.791668678535572 0.001366716356462006
3.677202834878683291e+01 21.96385372416547 0.001366716356462006
3.632527947646571675e+01 24.37444150122222 0.001366716356462006
3.583782251883241088e+01 27.04959730463137 0.001366716356462006
3.530856929640363262e+01 30.01835813575592 0.001366716356462006
3.473666328199014686e+01 33.31294787934677 0.001366716356462006
3.412153255962585519e+01 36.96912707195032 0.001366716356462006
3.346294378923346358e+01 41.0265810582719 0.001366716356462006
3.276105520556436090e+01 45.52935074866948 0.001366716356462006
3.201646603385388801e+01 50.526310653356795 0.001366716356462006
3.123025970180262334e+01 56.07169938205458 0.001366716356462006
3.040403787169442751e+01 62.22570836730231 0.001366716356462006
2.953994252301960799e+01 69.0551352016233 0.001366716356462006
2.864066327100961473e+01 76.63410868007462 0.001366716356462006
2.770942846355861633e+01 85.04489341802686 0.001366716356462006
2.674997786973842651e+01 94.37878277775391 0.001366716356462006
2.576651729424399306e+01 104.73708979594508 0.001366716356462006
2.476365554036292238e+01 116.23224686798542 0.001366716356462006
2.374632566293397318e+01 128.9890261253308 0.001366716356462006
2.271969349675165617e+01 143.14589375234786 0.001366716356462006
2.168905732066323111e+01 158.85651294280527 0.001366716356462006
2.065974312880192088e+01 176.2914118095948 0.001366716356462006
1.963700018754898835e+01 195.63983435170647 0.001366716356462006
1.862590132759858008e+01 217.11179456945052 0.001366716356462006
1.763125197726132498e+01 240.9403560239527 0.001366716356462006
1.666096801746606459e+01 267.38416158399497 0.001366716356462006
1.571543948914265521e+01 296.73024081888724 0.001366716356462006
1.479799153329861738e+01 329.2971255097155 0.001366716356462006
1.391171220961618893e+01 365.43830709572546 0.001366716356462006
1.305917046103429158e+01 405.54607358408276 0.001366716356462006
1.224240899565313434e+01 450.05576757004974 0.001366716356462006
1.146294977150276573e+01 499.450511585514 0.001366716356462006
1.072205092098207224e+01 554.2664520663108 0.001366716356462006
1.002007378158929818e+01 615.0985788580505 0.001366716356462006
9.357161095890095481e+00 682.6071834272393 0.001366716356462006
8.733040921452714045e+00 757.525025877192 0.001366716356462006
8.147107216413397524e+00 840.6652885618333 0.001366716356462006
7.598609236879810602e+00 932.9304026284696 0.001366716356462006
7.086647366776747781e+00 1035.3218432956637 0.001366716356462006
6.962961891304909834e+00 1148.9510001873086 0.001366716356462006
7.146465128691928292e+00 1275.051240713013 0.001366716356462006
7.369156155659469576e+00 1414.991297434576 0.001366716356462006
7.628189268600229944e+00 1570.2901247293776 0.001366716356462006
7.920626310034007744e+00 1742.6333860096508 0.001366716356462006
8.243439124310569355e+00 1933.891750455232 0.001366716356462006
8.593500328653455256e+00 2146.141197858406 0.001366716356462006
8.967490246026493139e+00 2381.6855519761607 0.001366716356462006
9.361880982616781921e+00 2643.0814869741084 0.001366716356462006
9.773015630953381105e+00 2933.1662783900483 0.001366716356462006
1.019710622660815247e+01 3255.0885998350564 0.001366716356462006
1.063029012319433164e+01 3612.3426997094302 0.001366716356462006
1.106879376704888429e+01 4008.8063288984645 0.001366716356462006
1.150910068997994351e+01 4448.782831127585 0.001366716356462006
1.194819381994290985e+01 4937.047852839004 0.001366716356462006
1.238384348656964029e+01 5478.901179593945 0.001366716356462006
1.281484156218888870e+01 6080.224261649427 0.001366716356462006
1.324123720259338555e+01 6747.5440531107 0.001366716356462006
1.366442276811209133e+01 7488.10385759003 0.001366716356462006
1.408715394813507160e+01 8309.941949353404 0.001366716356462006
1.451332701022900196e+01 9221.97882333434 0.001366716356462006
1.494771605310657137e+01 10234.114021054527 0.001366716356462006
1.539548501183221596e+01 11357.333583431051 0.001366716356462006
1.586173423465921850e+01 12603.829296797274 0.001366716356462006
1.635118357225364250e+01 13987.131026472387 0.001366716356462006
1.686774789140049080e+01 15522.25357427048 0.001366716356462006
1.741433638313504773e+01 17225.859653987874 0.001366716356462006
1.799276253403295200e+01 19116.440753857038 0.001366716356462006
1.860376658376360126e+01 21214.51784910632 0.001366716356462006
1.924715405665384083e+01 23542.864143224204 0.001366716356462006
1.992191393380417708e+01 26126.752255633317 0.001366716356462006
2.062644215672173686e+01 28994.22853882881 0.001366716356462006
2.135876405827559665e+01 32176.417502507353 0.001366716356462006
2.211670227091012464e+01 35707.859649004626 0.001366716356462006
2.289802743660856521e+01 39626.88638701478 0.001366716356462006
2.370063466459568247e+01 43976.036093027215 0.001366716356462006
2.452247549544808436e+01 48802.515836544335 0.001366716356462006
2.536164671360048573e+01 54158.71378079476 0.001366716356462006
2.621641731232440975e+01 60102.76782070388 0.001366716356462006
2.708520466599758336e+01 66699.19663030129 0.001366716356462006
2.796650726670741705e+01 74019.59996915652 0.001366716356462006
2.885884104239277193e+01 82143.43584919439 0.001366716356462006
2.976067945122004588e+01 91158.88299750836 0.001366716356462006
3.067040443054087007e+01 101163.7979766207 0.001366716356462006
3.158611891434305363e+01 112266.77735108159 0.001366716356462006
3.250574432172781769e+01 124588.33642950082 0.001366716356462006
3.342695974651869051e+01 138262.2173764659 0.001366716356462006
3.434710661083813221e+01 153436.84089300132 0.001366716356462006
3.526326604855849922e+01 170276.91722258978 0.001366716356462006
3.617231660924704073e+01 188965.23396912115 0.001366716356462006
3.707309420348909867e+01 209704.64013232305 0.001366716356462006
3.796061557730065061e+01 232720.2478960412 0.001366716356462006
3.883120759438958203e+01 258261.87606826748 0.001366716356462006
3.968136518652401890e+01 286606.7616948256 0.001366716356462006
4.050764189197400356e+01 318062.5692794119 0.001366716356462006
4.130677193227695909e+01 352970.73027306574 0.001366716356462006
4.207562319261800354e+01 391710.1490809261 0.001366716356462006
4.281141954027580709e+01 434701.3158125035 0.001366716356462006
4.351166897823546265e+01 482410.8704165374 0.001366716356462006
4.417421530087428749e+01 535356.6677410719 0.001366716356462006
4.479725563619381745e+01 594113.3984965039 0.001366716356462006
4.537933610331759127e+01 659318.8271333541 0.001366716356462006
4.591933030501371604e+01 731680.7143427207 0.001366716356462006
4.641642487410835827e+01 811984.4993184009 0.001366716356462006
4.687006869819330035e+01 901101.8251665037 0.001366716356462006
4.727994267239395754e+01 1000000.0 0.001366716356462006
1.289820226517505297e+01 0.001 0.0015167168884709225
1.380703889497250536e+01 0.0011097524964120721 0.0015167168884709225
1.473735828982550977e+01 0.0012315506032928262 0.0015167168884709225
1.568485865334138296e+01 0.001366716356462006 0.0015167168884709225
1.664492912006040015e+01 0.0015167168884709225 0.0015167168884709225
1.761273275316131759e+01 0.0016831803533309566 0.0015167168884709225
1.858329816712264915e+01 0.0018679135990207828 0.0015167168884709225
1.955161585563601534e+01 0.002072921779595372 0.0015167168884709225
2.051273575516328407e+01 0.002300430119772917 0.0015167168884709225
2.146186203818457727e+01 0.0025529080682395165 0.0015167168884709225
2.239444149844482013e+01 0.002833096101839324 0.0015167168884709225
2.330624242362156195e+01 0.0031440354715915 0.0015167168884709225
2.419342174383486110e+01 0.0034891012134067737 0.0015167168884709225
2.505257804536022448e+01 0.003872038781812557 0.0015167168884709225
2.588079002568599307e+01 0.004297004704320844 0.0015167168884709225
2.667563968341833558e+01 0.004768611697714469 0.0015167168884709225
2.743522069716286538e+01 0.005291978735958442 0.0015167168884709225
2.815813334629507025e+01 0.005872786613189483 0.0015167168884709225
2.884346670716753636e+01 0.00651733960488242 0.0015167168884709225
2.949077092736542482e+01 0.007232633896483534 0.0015167168884709225
3.010002085364483193e+01 0.008026433522257174 0.0015167168884709225
3.067159875578402861e+01 0.00890735463861044 0.0015167168884709225
3.120618135100629686e+01 0.009884959046625586 0.0015167168884709225
3.170474040786561787e+01 0.010969857978923836 0.0015167168884709225
3.216849516953261201e+01 0.012173827277396614 0.0015167168884709225
3.259885675855286991e+01 0.013509935211980273 0.0015167168884709225
3.299738372524441132e+01 0.014992684327860457 0.0015167168884709225
3.336574126107231564e+01 0.01663816886076129 0.0015167168884709225
3.370566446091967805e+01 0.018464249428955443 0.0015167168884709225
3.401892631309755188e+01 0.020490746898158472 0.0015167168884709225
3.430731019883254618e+01 0.022739657523579287 0.0015167168884709225
3.457258710630156884e+01 0.02523539170434766 0.0015167168884709225
3.481649711671553860e+01 0.02800503894183631 0.0015167168884709225
3.504073490821804882e+01 0.03107866187782014 0.0015167168884709225
3.524693888753510151e+01 0.03448962260405758 0.0015167168884709225
3.543668351820446105e+01 0.038274944785163134 0.0015167168884709225
3.561147431182973122e+01 0.04247571552536898 0.0015167168884709225
3.577274513765652131e+01 0.047137531341167244 0.0015167168884709225
3.592185743961683642e+01 0.05231099308056263 0.0015167168884709225
3.606010086092609157e+01 0.05805225516094899 0.0015167168884709225
3.618869514730977244e+01 0.06442363508721373 0.0015167168884709225
3.630879276354251317e+01 0.07149428986597581 0.0015167168884709225
3.642148219772642648e+01 0.07934096665797492 0.0015167168884709225
3.652779149145841586e+01 0.08804883581643465 0.0015167168884709225
3.662869201286871856e+01 0.09771241535346502 0.0015167168884709225
3.672510204453449489e+01 0.1084365968689611 0.0015167168884709225
3.681789019717863454e+01 0.12033778407775893 0.0015167168884709225
3.690787846430595209e+01 0.13354515629298988 0.0015167168884709225
3.699584465770441710e+01 0.14820207057988585 0.0015167168884709225
3.708252426615273833e+01 0.16446761779946645 0.0015167168884709225
3.716861153254004790e+01 0.18251834943190443 0.0015167168884709225
3.725475959520465352e+01 0.20255019392306664 0.0015167168884709225
3.734157968945564932e+01 0.22478058335487253 0.0015167168884709225
3.742963928632426018e+01 0.24945081352303167 0.0015167168884709225
3.751945911645672993e+01 0.27682866303920667 0.0015167168884709225
3.761150905293125390e+01 0.3072112998861759 0.0015167168884709225
3.770620282464722806e+01 0.34092850697468147 0.0015167168884709225
3.780389176292949571e+01 0.3783462617131929 0.0015167168884709225
3.790485746205500561e+01 0.419870708444391 0.0015167168884709225
3.800930376838064717e+01 0.4659525668664682 0.0015167168884709225
3.811734818069896136e+01 0.517092024289676 0.0015167168884709225
3.822901312278843733e+01 0.5738441648302398 0.0015167168884709225
3.834421737829174504e+01 0.6368249944718586 0.0015167168884709225
3.846276821150595993e+01 0.7067181273927491 0.0015167168884709225
3.858435467242129135e+01 0.7842822061337682 0.0015167168884709225
3.870854255060450555e+01 0.8703591361485166 0.0015167168884709225
3.883477154248110708e+01 0.9658832241158708 0.0015167168884709225
3.896235497051285535e+01 1.0718913192051276 0.0015167168884709225
3.909048242177326671e+01 1.1895340673703196 0.0015167168884709225
3.921822540927473710e+01 1.3200884008314182 0.0015167168884709225
3.934454607628240552e+01 1.4649713983072863 0.0015167168884709225
3.946830861479845254e+01 1.625755666443795 0.0015167168884709225
3.958829300285203345e+01 1.8041864093920719 0.0015167168884709225
3.971409275014641338e+01 2.0022003718155843 0.0015167168884709225
3.985639517490498918e+01 2.2219468609395236 0.0015167168884709225
3.998809890976995263e+01 2.4658110758226037 0.0015167168884709225
4.010724761785048997e+01 2.736439997074672 0.0015167168884709225
4.021186590754436452e+01 3.0367711180354604 0.0015167168884709225
4.029997609852740936e+01 3.370064329271928 0.0015167168884709225
4.036961137402531108e+01 3.739937302478798 0.0015167168884709225
4.041882493813158561e+01 4.150404757850477 0.0015167168884709225
4.044569501007106282e+01 4.605922041145108 0.0015167168884709225
4.044832589672123646e+01 5.1114334834401705 0.0015167168884709225
4.042484574792154461e+01 5.672426068491977 0.0015167168884709225
4.037340175214627891e+01 6.294988990221888 0.0015167168884709225
4.029215373095555464e+01 6.985879746785249 0.0015167168884709225
4.017926741506342125e+01 7.752597488629465 0.0015167168884709225
4.003290850732300754e+01 8.60346441668451 0.0015167168884709225
3.988302319835428023e+01 9.547716114208066 0.0015167168884709225
3.973003182978884240e+01 10.59560179277617 0.0015167168884709225
3.954850405863647467e+01 11.758495540521581 0.0015167168884709225
3.933692403485739675e+01 13.049019780144016 0.0015167168884709225
3.909374336270037986e+01 14.481182276745331 0.0015167168884709225
3.881739049457519997e+01 16.070528182616385 0.0015167168884709225
3.850628548100473836e+01 17.834308769319094 0.0015167168884709225
3.815886042027535296e+01 19.791668678535572 0.0015167168884709225
3.777358556260017508e+01 21.96385372416547 0.0015167168884709225
3.734900147420784577e+01 24.37444150122222 0.0015167168884709225
3.688375697761012617e+01 27.04959730463137 0.0015167168884709225
3.637665248933432594e+01 30.01835813575592 0.0015167168884709225
3.582668806144621954e+01 33.31294787934677 0.0015167168884709225
3.523311507774864992e+01 36.96912707195032 0.0015167168884709225
3.459549002303588594e+01 41.0265810582719 0.0015167168884709225
3.391372864712506896e+01 45.52935074866948 0.0015167168884709225
3.318815808590485972e+01 50.526310653356795 0.0015167168884709225
3.241956451180011811e+01 56.07169938205458 0.0015167168884709225
3.160923338463475929e+01 62.22570836730231 0.0015167168884709225
3.075897955306251674e+01 69.0551352016233 0.0015167168884709225
2.987116417729377815e+01 76.63410868007462 0.0015167168884709225
2.894869672808852101e+01 85.04489341802686 0.0015167168884709225
2.799501941874116540e+01 94.37878277775391 0.0015167168884709225
2.701407373677315960e+01 104.73708979594508 0.0015167168884709225
2.601024888047765415e+01 116.23224686798542 0.0015167168884709225
2.498831325086884902e+01 128.9890261253308 0.0015167168884709225
2.395333129366573743e+01 143.14589375234786 0.0015167168884709225
2.291056896337665449e+01 158.85651294280527 0.0015167168884709225
2.186539180825083051e+01 176.2914118095948 0.0015167168884709225
2.082316016268427816e+01 195.63983435170647 0.0015167168884709225
1.978912598649578314e+01 217.11179456945052 0.0015167168884709225
1.876833552236111302e+01 240.9403560239527 0.0015167168884709225
1.776785431693502915e+01 267.38416158399497 0.0015167168884709225
1.679119724007078673e+01 296.73024081888724 0.0015167168884709225
1.584035830035816694e+01 329.2971255097155 0.0015167168884709225
1.491881108262402122e+01 365.43830709572546 0.0015167168884709225
1.402951786259168188e+01 405.54607358408276 0.0015167168884709225
1.317491175756785005e+01 450.05576757004974 0.0015167168884709225
1.235689277779738049e+01 499.450511585514 0.0015167168884709225
1.157705077882128819e+01 554.2664520663108 0.0015167168884709225
1.083616206569589480e+01 615.0985788580505 0.0015167168884709225
1.013461528934072753e+01 682.6071834272393 0.0015167168884709225
9.472406762452084905e+00 757.525025877192 0.0015167168884709225
8.849166942389587120e+00 840.6652885618333 0.0015167168884709225
8.264354701953216420e+00 932.9304026284696 0.0015167168884709225
7.717253536553913662e+00 1035.3218432956637 0.0015167168884709225
7.408906418567891450e+00 1148.9510001873086 0.0015167168884709225
7.597226856800150863e+00 1275.051240713013 0.0015167168884709225
7.827824359883173599e+00 1414.991297434576 0.0015167168884709225
8.097567330093401239e+00 1570.2901247293776 0.0015167168884709225
8.403193852646809958e+00 1742.6333860096508 0.0015167168884709225
8.741314385910222029e+00 1933.891750455232 0.0015167168884709225
9.108450692350089639e+00 2146.141197858406 0.0015167168884709225
9.500841639936661309e+00 2381.6855519761607 0.0015167168884709225
9.914563837495121490e+00 2643.0814869741084 0.0015167168884709225
1.034555203836950632e+01 2933.1662783900483 0.0015167168884709225
1.078962383516393686e+01 3255.0885998350564 0.0015167168884709225
1.124254999053772153e+01 3612.3426997094302 0.0015167168884709225
1.170023116714858347e+01 4008.8063288984645 0.0015167168884709225
1.215887880464438275e+01 4448.782831127585 0.0015167168884709225
1.261526794552062292e+01 4937.047852839004 0.0015167168884709225
1.306703028627969765e+01 5478.901179593945 0.0015167168884709225
1.351288945683212006e+01 6080.224261649427 0.0015167168884709225
1.395289053593309347e+01 6747.5440531107 0.0015167168884709225
1.438847510226054283e+01 7488.10385759003 0.0015167168884709225
1.482248319760167377e+01 8309.941949353404 0.0015167168884709225
1.525891259954483026e+01 9221.97882333434 0.0015167168884709225
1.570264651393494937e+01 10234.114021054527 0.0015167168884709225
1.615890875721941455e+01 11357.333583431051 0.0015167168884709225
1.663285348220112425e+01 12603.829296797274 0.0015167168884709225
1.712920695272020666e+01 13987.131026472387 0.0015167168884709225
1.765185496444363267e+01 15522.25357427048 0.0015167168884709225
1.820365001562154816e+01 17225.859653987874 0.0015167168884709225
1.878633474452485075e+01 19116.440753857038 0.0015167168884709225
1.940058124066085554e+01 21214.51784910632 0.0015167168884709225
2.004615829854271070e+01 23542.864143224204 0.0015167168884709225
2.072201951682004761e+01 26126.752255633317 0.0015167168884709225
2.142659402560598281e+01 28994.22853882881 0.0015167168884709225
2.215797782375602054e+01 32176.417502507353 0.0015167168884709225
2.291410638529626098e+01 35707.859649004626 0.0015167168884709225
2.369289607509666951e+01 39626.88638701478 0.0015167168884709225
2.449242458543843171e+01 43976.036093027215 0.0015167168884709225
2.531078683762065396e+01 48802.515836544335 0.0015167168884709225
2.614624440000788397e+01 54158.71378079476 0.0015167168884709225
2.699719233604515978e+01 60102.76782070388 0.0015167168884709225
2.786213020170484711e+01 66699.19663030129 0.0015167168884709225
2.873958401704588894e+01 74019.59996915652 0.0015167168884709225
2.962803581473447423e+01 82143.43584919439 0.0015167168884709225
3.052587078792195285e+01 91158.88299750836 0.0015167168884709225
3.143130050794529851e+01 101163.7979766207 0.0015167168884709225
3.234222481413910799e+01 112266.77735108159 0.0015167168884709225
3.325631754208663438e+01 124588.33642950082 0.0015167168884709225
3.417098064413578129e+01 138262.2173764659 0.0015167168884709225
3.508327381028313852e+01 153436.84089300132 0.0015167168884709225
3.599000297219634348e+01 170276.91722258978 0.0015167168884709225
3.688779051278183374e+01 188965.23396912115 0.0015167168884709225
3.777560619820780374e+01 209704.64013232305 0.0015167168884709225
3.864795553578991161e+01 232720.2478960412 0.0015167168884709225
3.950112116672370632e+01 258261.87606826748 0.0015167168884709225
4.033155667452189164e+01 286606.7616948256 0.0015167168884709225
4.113583348973771336e+01 318062.5692794119 0.0015167168884709225
4.191076204909879976e+01 352970.73027306574 0.0015167168884709225
4.265334144676379680e+01 391710.1490809261 0.0015167168884709225
4.336096090480971554e+01 434701.3158125035 0.0015167168884709225
4.403132928293788240e+01 482410.8704165374 0.0015167168884709225
4.466250668436467919e+01 535356.6677410719 0.0015167168884709225
4.525291276371461890e+01 594113.3984965039 0.0015167168884709225
4.580131632030697375e+01 659318.8271333541 0.0015167168884709225
4.630679848807908172e+01 731680.7143427207 0.0015167168884709225
4.676872868170391939e+01 811984.4993184009 0.0015167168884709225
4.718671467107059669e+01 901101.8251665037 0.0015167168884709225
4.756056036068449089e+01 1000000.0 0.0015167168884709225
1.221384305952852323e+01 0.001 0.0016831803533309566
1.310214683124809554e+01 0.0011097524964120721 0.0016831803533309566
1.401519323663748828e+01 0.0012315506032928262 0.0016831803533309566
1.494900708213665830e+01 0.001366716356462006 0.0016831803533309566
1.589924264840619550e+01 0.0015167168884709225 0.0016831803533309566
1.686125692738411175e+01 0.0016831803533309566 0.0016831803533309566
1.783019396237884280e+01 0.0018679135990207828 0.0016831803533309566
1.880109495215305060e+01 0.002072921779595372 0.0016831803533309566
1.976896385699720327e+01 0.002300430119772917 0.0016831803533309566
2.072885399537888773e+01 0.0025529080682395165 0.0016831803533309566
2.167600589268224809e+01 0.002833096101839324 0.0016831803533309566
2.260591509222112450e+01 0.0031440354715915 0.0016831803533309566
2.351440974841374754e+01 0.0034891012134067737 0.0016831803533309566
2.439771580300180887e+01 0.003872038781812557 0.0016831803533309566
2.525250839144647941e+01 0.004297004704320844 0.0016831803533309566
2.607594801723895017e+01 0.004768611697714469 0.0016831803533309566
2.686570170762976062e+01 0.005291978735958442 0.0016831803533309566
2.761994924112299898e+01 0.005872786613189483 0.0016831803533309566
2.833737593765630436e+01 0.00651733960488242 0.0016831803533309566
2.901715322699470789e+01 0.007232633896483534 0.0016831803533309566
2.965890903998158379e+01 0.008026433522257174 0.0016831803533309566
3.026269027798132072e+01 0.00890735463861044 0.0016831803533309566
3.082891934993742566e+01 0.009884959046625586 0.0016831803533309566
3.135834720235575190e+01 0.010969857978923836 0.0016831803533309566
3.185200465143844539e+01 0.012173827277396614 0.0016831803533309566
3.231115395875972496e+01 0.013509935211980273 0.0016831803533309566
3.273724201261507716e+01 0.014992684327860457 0.0016831803533309566
3.313185659520851090e+01 0.01663816886076129 0.0016831803533309566
3.349668612005458357e+01 0.018464249428955443 0.0016831803533309566
3.383348396946799141e+01 0.020490746898158472 0.0016831803533309566
3.414403725019143820e+01 0.022739657523579287 0.0016831803533309566
3.443014034026490577e+01 0.02523539170434766 0.0016831803533309566
3.469357293589234104e+01 0.02800503894183631 0.0016831803533309566
3.493608243607065589e+01 0.03107866187782014 0.0016831803533309566
3.515937020373096544e+01 0.03448962260405758 0.0016831803533309566
3.536508146592682778e+01 0.038274944785163134 0.0016831803533309566
3.555479812343485690e+01 0.04247571552536898 0.0016831803533309566
3.573003435581377829e+01 0.047137531341167244 0.0016831803533309566
3.589223432463151653e+01 0.05231099308056263 0.0016831803533309566
3.604277167987635266e+01 0.05805225516094899 0.0016831803533309566
3.618295050312947581e+01 0.06442363508721373 0.0016831803533309566
3.631400729295604179e+01 0.07149428986597581 0.0016831803533309566
3.643711372684317240e+01 0.07934096665797492 0.0016831803533309566
3.655337989995557280e+01 0.08804883581643465 0.0016831803533309566
3.666385785832226674e+01 0.09771241535346502 0.0016831803533309566
3.676954504132196178e+01 0.1084365968689611 0.0016831803533309566
3.687138775289575676e+01 0.12033778407775893 0.0016831803533309566
3.697028407885444068e+01 0.13354515629298988 0.0016831803533309566
3.706708644609090442e+01 0.14820207057988585 0.0016831803533309566
3.716260349730133328e+01 0.16446761779946645 0.0016831803533309566
3.725760109217561222e+01 0.18251834943190443 0.0016831803533309566
3.735280248568321326e+01 0.20255019392306664 0.0016831803533309566
3.744888744069651665e+01 0.22478058335487253 0.0016831803533309566
3.754649017596639737e+01 0.24945081352303167 0.0016831803533309566
3.764619615699160704e+01 0.27682866303920667 0.0016831803533309566
3.774853763243301330e+01 0.3072112998861759 0.0016831803533309566
3.785398795586706200e+01 0.34092850697468147 0.0016831803533309566
3.796295466415948283e+01 0.3783462617131929 0.0016831803533309566
3.807577160052377252e+01 0.419870708444391 0.0016831803533309566
3.819269005070621859e+01 0.4659525668664682 0.0016831803533309566
3.831386933162392694e+01 0.517092024289676 0.0016831803533309566
3.843936712312931547e+01 0.5738441648302398 0.0016831803533309566
3.856912998127115344e+01 0.6368249944718586 0.0016831803533309566
3.870298447812810139e+01 0.7067181273927491 0.0016831803533309566
3.884062967871894756e+01 0.7842822061337682 0.0016831803533309566
3.898163132000654940e+01 0.8703591361485166 0.0016831803533309566
3.912541841457755964e+01 0.9658832241158708 0.0016831803533309566
3.927128269174999531e+01 1.0718913192051276 0.0016831803533309566
3.941838121326148325e+01 1.1895340673703196 0.0016831803533309566
3.956574246230264436e+01 1.3200884008314182 0.0016831803533309566
3.971227580661741996e+01 1.4649713983072863 0.0016831803533309566
3.985678414180201656e+01 1.625755666443795 0.0016831803533309566
3.999797924059101462e+01 1.8041864093920719 0.0016831803533309566
4.013449909598160303e+01 2.0022003718155843 0.0016831803533309566
4.026492639532275319e+01 2.2219468609395236 0.0016831803533309566
4.038780713773427067e+01 2.4658110758226037 0.0016831803533309566
4.050656016038885099e+01 2.736439997074672 0.0016831803533309566
4.063628712378088892e+01 3.0367711180354604 0.0016831803533309566
4.074976867206996189e+01 3.370064329271928 0.0016831803533309566
4.084498969929265400e+01 3.739937302478798 0.0016831803533309566
4.091996546266858559e+01 4.150404757850477 0.0016831803533309566
4.097274777173234384e+01 4.605922041145108 0.0016831803533309566
4.100142664875200893e+01 5.1114334834401705 0.0016831803533309566
4.100412799968427890e+01 5.672426068491977 0.0016831803533309566
4.097900809593014770e+01 6.294988990221888 0.0016831803533309566
4.092424581518715598e+01 6.985879746785249 0.0016831803533309566
4.083803391748354983e+01 7.752597488629465 0.0016831803533309566
4.075043682524900390e+01 8.60346441668451 0.0016831803533309566
4.064635571303259098e+01 9.547716114208066 0.0016831803533309566
4.051529403638438254e+01 10.59560179277617 0.0016831803533309566
4.035582312629483681e+01 11.758495540521581 0.0016831803533309566
4.016647516338784385e+01 13.049019780144016 0.0016831803533309566
3.994574497678409841e+01 14.481182276745331 0.0016831803533309566
3.969209609513154646e+01 16.070528182616385 0.0016831803533309566
3.940397199774513126e+01 17.834308769319094 0.0016831803533309566
3.907981293200006689e+01 19.791668678535572 0.0016831803533309566
3.871807838772785715e+01 21.96385372416547 0.0016831803533309566
3.831727557581297816e+01 24.37444150122222 0.0016831803533309566
3.787599393118648550e+01 27.04959730463137 0.0016831803533309566
3.739294523616281651e+01 30.01835813575592 0.0016831803533309566
3.686700898753589684e+01 33.31294787934677 0.0016831803533309566
3.629728207445545962e+01 36.96912707195032 0.0016831803533309566
3.568313150460063099e+01 41.0265810582719 0.0016831803533309566
3.502424871389227690e+01 45.52935074866948 0.0016831803533309566
3.432070325827501023e+01 50.526310653356795 0.0016831803533309566
3.357299369429881608e+01 56.07169938205458 0.0016831803533309566
3.278209286389552091e+01 62.22570836730231 0.0016831803533309566
3.194948486626152473e+01 69.0551352016233 0.0016831803533309566
3.107719066146886533e+01 76.63410868007462 0.0016831803533309566
3.016778028223634323e+01 85.04489341802686 0.0016831803533309566
2.922436872151869380e+01 94.37878277775391 0.0016831803533309566
2.825059459101466075e+01 104.73708979594508 0.0016831803533309566
2.725058069814576811e+01 116.23224686798542 0.0016831803533309566
2.622887703279690896e+01 128.9890261253308 0.0016831803533309566
2.519038763696049088e+01 143.14589375234786 0.0016831803533309566
2.414028398610931703e+01 158.85651294280527 0.0016831803533309566
2.308390828016147012e+01 176.2914118095948 0.0016831803533309566
2.202667080757240470e+01 195.63983435170647 0.0016831803533309566
2.097394568244232360e+01 217.11179456945052 0.0016831803533309566
1.993096930619685381e+01 240.9403560239527 0.0016831803533309566
1.890368928271098881e+01 267.38416158399497 0.0016831803533309566
1.789921982940479950e+01 296.73024081888724 0.0016831803533309566
1.691791284050588828e+01 329.2971255097155 0.0016831803533309566
1.596361390940606917e+01 365.43830709572546 0.0016831803533309566
1.503967483509070924e+01 405.54607358408276 0.0016831803533309566
1.414892426964441974e+01 450.05576757004974 0.0016831803533309566
1.329365323738699090e+01 499.450511585514 0.0016831803533309566
1.247579527835713975e+01 554.2664520663108 0.0016831803533309566
1.169658411336175874e+01 615.0985788580505 0.0016831803533309566
1.095667188155867322e+01 682.6071834272393 0.0016831803533309566
1.025635385862961968e+01 757.525025877192 0.0016831803533309566
9.595529622840885509e+00 840.6652885618333 0.0016831803533309566
8.973900570242054897e+00 932.9304026284696 0.0016831803533309566
8.390966161895118347e+00 1035.3218432956637 0.0016831803533309566
7.873843912988027327e+00 1148.9510001873086 0.0016831803533309566
8.065811806507122483e+00 1275.051240713013 0.0016831803533309566
8.303293476922998906e+00 1414.991297434576 0.0016831803533309566
8.582859558797759192e+00 1570.2901247293776 0.0016831803533309566
8.900906181339381718e+00 1742.6333860096508 0.0016831803533309566
9.253664015522417685e+00 1933.891750455232 0.0016831803533309566
9.637264928922173013e+00 2146.141197858406 0.0016831803533309566
1.004748649719264897e+01 2381.6855519761607 0.0016831803533309566
1.047997916125052420e+01 2643.0814869741084 0.0016831803533309566
1.093024290464052051e+01 2933.1662783900483 0.0016831803533309566
1.139367854540564728e+01 3255.0885998350564 0.0016831803533309566
1.186567335145857172e+01 3612.3426997094302 0.0016831803533309566
1.234179149800949382e+01 4008.8063288984645 0.0016831803533309566
1.281796805084856317e+01 4448.782831127585 0.0016831803533309566
1.329077137471895043e+01 4937.047852839004 0.0016831803533309566
1.375769982291839888e+01 5478.901179593945 0.0016831803533309566
1.421741630855908411e+01 6080.224261649427 0.0016831803533309566
1.466996948707877024e+01 6747.5440531107 0.0016831803533309566
1.511685633576052190e+01 7488.10385759003 0.0016831803533309566
1.556100492059479024e+01 8309.941949353404 0.0016831803533309566
1.600651793029023651e+01 9221.97882333434 0.0016831803533309566
1.645838239941940273e+01 10234.114021054527 0.0016831803533309566
1.692188335505148089e+01 11357.333583431051 0.0016831803533309566
1.740222959164022143e+01 12603.829296797274 0.0016831803533309566
1.790415880918377312e+01 13987.131026472387 0.0016831803533309566
1.843153897221765902e+01 15522.25357427048 0.0016831803533309566
1.898718399029176140e+01 17225.859653987874 0.0016831803533309566
1.957279145206485893e+01 19116.440753857038 0.0016831803533309566
2.018899996067774438e+01 21214.51784910632 0.0016831803533309566
2.083557305782820634e+01 23542.864143224204 0.0016831803533309566
2.151146980211464310e+01 26126.752255633317 0.0016831803533309566
2.221518791664647097e+01 28994.22853882881 0.0016831803533309566
2.294492421052356690e+01 32176.417502507353 0.0016831803533309566
2.369874739403451258e+01 35707.859649004626 0.0016831803533309566
2.447472791197757402e+01 39626.88638701478 0.0016831803533309566
2.527112309931634826e+01 43976.036093027215 0.0016831803533309566
2.608614355800784423e+01 48802.515836544335 0.0016831803533309566
2.691818310188022778e+01 54158.71378079476 0.0016831803533309566
2.776571419543617480e+01 60102.76782070388 0.0016831803533309566
2.862725974477221769e+01 66699.19663030129 0.0016831803533309566
2.950130798997049197e+01 74019.59996915652 0.0016831803533309566
3.038623933617532558e+01 82143.43584919439 0.0016831803533309566
3.128028656197476565e+01 91158.88299750836 0.0016831803533309566
3.218142748573063727e+01 101163.7979766207 0.0016831803533309566
3.308731169114688697e+01 112266.77735108159 0.0016831803533309566
3.399532764033654075e+01 124588.33642950082 0.0016831803533309566
3.490257966808471934e+01 138262.2173764659 0.0016831803533309566
3.580583967813179669e+01 153436.84089300132 0.0016831803533309566
3.670164866430630468e+01 170276.91722258978 0.0016831803533309566
3.758639806522674576e+01 188965.23396912115 0.0016831803533309566
3.845929221860503588e+01 209704.64013232305 0.0016831803533309566
3.931429394609192229e+01 232720.2478960412 0.0016831803533309566
4.014772014175877501e+01 258261.87606826748 0.0016831803533309566
4.095603989190151140e+01 286606.7616948256 0.0016831803533309566
4.173589995012750364e+01 318062.5692794119 0.0016831803533309566
4.248423927574015835e+01 352970.73027306574 0.0016831803533309566
4.319822968058643653e+01 391710.1490809261 0.0016831803533309566
4.387546837026750524e+01 434701.3158125035 0.0016831803533309566
4.451388673231647886e+01 482410.8704165374 0.0016831803533309566
4.511178188074441664e+01 535356.6677410719 0.0016831803533309566
4.566780487582992976e+01 594113.3984965039 0.0016831803533309566
4.618094236451027257e+01 659318.8271333541 0.0016831803533309566
4.665047523567000809e+01 731680.7143427207 0.0016831803533309566
4.707593717820223844e+01 811984.4993184009 0.0016831803533309566
4.745707661942226707e+01 901101.8251665037 0.0016831803533309566
4.779379110650138074e+01 1000000.0 0.0016831803533309566
1.152608479140022091e+01 0.001 0.0018679135990207828
1.238971066793717313e+01 0.0011097524964120721 0.0018679135990207828
1.328092418701535493e+01 0.0012315506032928262 0.0018679135990207828
1.419611888128316401e+01 0.001366716356462006 0.0018679135990207828
1.513126782945696291e+01 0.0015167168884709225 0.0018679135990207828
1.608198518094663854e+01 0.0016831803533309566 0.0018679135990207828
1.704360125682934424e+01 0.0018679135990207828 0.0018679135990207828
1.801124809353517620e+01 0.002072921779595372 0.0018679135990207828
1.897995267283652510e+01 0.002300430119772917 0.0018679135990207828
1.994473399433637795e+01 0.0025529080682395165 0.0018679135990207828
2.090070013890283818e+01 0.002833096101839324 0.0018679135990207828
2.184314168030969583e+01 0.0031440354715915 0.0018679135990207828
2.276761791969467552e+01 0.0034891012134067737 0.0018679135990207828
2.367003255824529973e+01 0.003872038781812557 0.0018679135990207828
2.454669708563985253e+01 0.004297004704320844 0.0018679135990207828
2.539437969828130193e+01 0.004768611697714469 0.0018679135990207828
2.621033907377820071e+01 0.005291978735958442 0.0018679135990207828
2.699234291932664576e+01 0.005872786613189483 0.0018679135990207828
2.773867183703739769e+01 0.00651733960488242 0.0018679135990207828
2.844810959024070485e+01 0.007232633896483534 0.0018679135990207828
2.911992169135002584e+01 0.008026433522257174 0.0018679135990207828
2.975382399948407297e+01 0.00890735463861044 0.0018679135990207828
3.034994373776089205e+01 0.009884959046625586 0.0018679135990207828
3.090877522207373218e+01 0.010969857978923836 0.0018679135990207828
3.143113216562087686e+01 0.012173827277396614 0.0018679135990207828
3.191809902764309115e+01 0.013509935211980273 0.0018679135990207828
3.237098274065372294e+01 0.014992684327860457 0.0018679135990207828
3.279126654306335809e+01 0.01663816886076129 0.0018679135990207828
3.318056687064466104e+01 0.018464249428955443 0.0018679135990207828
3.354059422701384818e+01 0.020490746898158472 0.0018679135990207828
3.387311846849343056e+01 0.022739657523579287 0.0018679135990207828
3.417993870859760364e+01 0.02523539170434766 0.0018679135990207828
3.446285796335139651e+01 0.02800503894183631 0.0018679135990207828
3.472366223688682396e+01 0.03107866187782014 0.0018679135990207828
3.496410388802473790e+01 0.03448962260405758 0.0018679135990207828
3.518588880390160512e+01 0.038274944785163134 0.0018679135990207828
3.539066700881770089e+01 0.04247571552536898 0.0018679135990207828
3.558002620910686886e+01 0.047137531341167244 0.0018679135990207828
3.575548791816341776e+01 0.05231099308056263 0.0018679135990207828
3.591850561346979021e+01 0.05805225516094899 0.0018679135990207828
3.607046458259529942e+01 0.06442363508721373 0.0018679135990207828
3.621268310984600447e+01 0.07149428986597581 0.0018679135990207828
3.634641461406732077e+01 0.07934096665797492 0.0018679135990207828
3.647285042351720108e+01 0.08804883581643465 0.0018679135990207828
3.659312300658518780e+01 0.09771241535346502 0.0018679135990207828
3.670830927447146763e+01 0.1084365968689611 0.0018679135990207828
3.681943383254205315e+01 0.12033778407775893 0.0018679135990207828
3.692747195737666743e+01 0.13354515629298988 0.0018679135990207828
3.703335210238375197e+01 0.14820207057988585 0.0018679135990207828
3.713795770805791818e+01 0.16446761779946645 0.0018679135990207828
3.724212828789394791e+01 0.18251834943190443 0.0018679135990207828
3.734665947269005670e+01 0.20255019392306664 0.0018679135990207828
3.745230203610981334e+01 0.22478058335487253 0.0018679135990207828
3.755975972308467448e+01 0.24945081352303167 0.0018679135990207828
3.766968571478636107e+01 0.27682866303920667 0.0018679135990207828
3.778267788182948550e+01 0.3072112998861759 0.0018679135990207828
3.789927257695095619e+01 0.34092850697468147 0.0018679135990207828
3.801993720863882942e+01 0.3783462617131929 0.0018679135990207828
3.814506160449258232e+01 0.419870708444391 0.0018679135990207828
3.827494836073240947e+01 0.4659525668664682 0.0018679135990207828
3.840980254038552033e+01 0.517092024289676 0.0018679135990207828
3.854972100290304127e+01 0.5738441648302398 0.0018679135990207828
3.869468182995161953e+01 0.6368249944718586 0.0018679135990207828
3.884453450127374197e+01 0.7067181273927491 0.0018679135990207828
3.899899129718482271e+01 0.7842822061337682 0.0018679135990207828
3.915762063919721925e+01 0.8703591361485166 0.0018679135990207828
3.931984296176298699e+01 0.9658832241158708 0.0018679135990207828
3.948492970338284636e+01 1.0718913192051276 0.0018679135990207828
3.965200579749257770e+01 1.1895340673703196 0.0018679135990207828
3.982005602096807451e+01 1.3200884008314182 0.0018679135990207828
3.998793514605409172e+01 1.4649713983072863 0.0018679135990207828
4.015438173246398179e+01 1.625755666443795 0.0018679135990207828
4.031803506387162628e+01 1.8041864093920719 0.0018679135990207828
4.047745454623273531e+01 2.0022003718155843 0.0018679135990207828
4.063114049314954457e+01 2.2219468609395236 0.0018679135990207828
4.077755539052829903e+01 2.4658110758226037 0.0018679135990207828
4.091514438066320025e+01 2.736439997074672 0.0018679135990207828
4.104235384905516071e+01 3.0367711180354604 0.0018679135990207828
4.115764726014885611e+01 3.370064329271928 0.0018679135990207828
4.125951734730170273e+01 3.739937302478798 0.0018679135990207828
4.134649422851004630e+01 4.150404757850477 0.0018679135990207828
4.142430391491704000e+01 4.605922041145108 0.0018679135990207828
4.148026591134564711e+01 5.1114334834401705 0.0018679135990207828
4.151037031243496500e+01 5.672426068491977 0.0018679135990207828
4.151748166186565925e+01 6.294988990221888 0.0018679135990207828
4.150929945512707775e+01 6.985879746785249 0.0018679135990207828
4.147813882091971038e+01 7.752597488629465 0.0018679135990207828
4.142270218747265886e+01 8.60346441668451 0.0018679135990207828
4.134167672121254355e+01 9.547716114208066 0.0018679135990207828
4.123372413598820430e+01 10.59560179277617 0.0018679135990207828
4.109747252803474282e+01 11.758495540521581 0.0018679135990207828
4.093151121586431174e+01 13.049019780144016 0.0018679135990207828
4.073438937581786945e+01 14.481182276745331 0.0018679135990207828
4.050461878536191307e+01 16.070528182616385 0.0018679135990207828
4.024068154276208986e+01 17.834308769319094 0.0018679135990207828
3.994104324578605514e+01 19.791668678535572 0.0018679135990207828
3.960417168376935848e+01 21.96385372416547 0.0018679135990207828
3.922856156828140684e+01 24.37444150122222 0.0018679135990207828
3.881276528200525178e+01 27.04959730463137 0.0018679135990207828
3.835542950849156796e+01 30.01835813575592 0.0018679135990207828
3.785533740900090294e+01 33.31294787934677 0.0018679135990207828
3.731145569882281166e+01 36.96912707195032 0.0018679135990207828
3.672298554186191666e+01 41.0265810582719 0.0018679135990207828
3.608941606702303773e+01 45.52935074866948 0.0018679135990207828
3.541057856770287771e+01 50.526310653356795 0.0018679135990207828
3.468669942121385930e+01 56.07169938205458 0.0018679135990207828
3.391844914412104117e+01 62.22570836730231 0.0018679135990207828
3.310698500419159984e+01 69.0551352016233 0.0018679135990207828
3.225398414323993990e+01 76.63410868007462 0.0018679135990207828
3.136166508160100364e+01 85.04489341802686 0.0018679135990207828
3.043279440851301132e+01 94.37878277775391 0.0018679135990207828
2.947067734499988845e+01 104.73708979594508 0.0018679135990207828
2.847913073195996958e+01 116.23224686798542 0.0018679135990207828
2.746243829942306647e+01 128.9890261253308 0.0018679135990207828
2.642528890964310406e+01 143.14589375234786 0.0018679135990207828
2.537269965664778937e+01 158.85651294280527 0.0018679135990207828
2.430992658815933183e+01 176.2914118095948 0.0018679135990207828
2.324236664241826134e+01 195.63983435170647 0.0018679135990207828
2.217545481905155924e+01 217.11179456945052 0.0018679135990207828
2.111456081450289446e+01 240.9403560239527 0.0018679135990207828
2.006488912172378036e+01 267.38416158399497 0.0018679135990207828
1.903565660514990654e+01 296.73024081888724 0.0018679135990207828
1.802723096438945660e+01 329.2971255097155 0.0018679135990207828
1.704314003797681920e+01 365.43830709572546 0.0018679135990207828
1.608711199356178412e+01 405.54607358408276 0.0018679135990207828
1.516236747942434526e+01 450.05576757004974 0.0018679135990207828
1.427159374024243377e+01 499.450511585514 0.0018679135990207828
1.341707276159410434e+01 554.2664520663108 0.0018679135990207828
1.260053415690348189e+01 615.0985788580505 0.0018679135990207828
1.182290605382996596e+01 682.6071834272393 0.0018679135990207828
1.108481037642547484e+01 757.525025877192 0.0018679135990207828
1.038644642559660447e+01 840.6652885618333 0.0018679135990207828
9.727789922372624076e+00 932.9304026284696 0.0018679135990207828
9.108588754248403419e+00 1035.3218432956637 0.0018679135990207828
8.528443129161617620e+00 1148.9510001873086 0.0018679135990207828
8.553314976216780607e+00 1275.051240713013 0.0018679135990207828
8.796448157539614954e+00 1414.991297434576 0.0018679135990207828
9.084729002557075717e+00 1570.2901247293776 0.0018679135990207828
9.414196259832959157e+00 1742.6333860096508 0.0018679135990207828
9.780682606402535839e+00 1933.891750455232 0.0018679135990207828
1.017990124229310744e+01 2146.141197858406 0.0018679135990207828
1.060714260151668853e+01 2381.6855519761607 0.0018679135990207828
1.105760571539920356e+01 2643.0814869741084 0.0018679135990207828
1.152633202110859045e+01 2933.1662783900483 0.0018679135990207828
1.200828598945019188e+01 3255.0885998350564 0.0018679135990207828
1.249845748089689756e+01 3612.3426997094302 0.0018679135990207828
1.299206654592532928e+01 4008.8063288984645 0.0018679135990207828
1.348477043344288617e+01 4448.782831127585 0.0018679135990207828
1.397293467055165905e+01 4937.047852839004 0.0018679135990207828
1.445393174582717322e+01 5478.901179593945 0.0018679135990207828
1.492637303408677951e+01 6080.224261649427 0.0018679135990207828
1.539031964984221013e+01 6747.5440531107 0.0018679135990207828
1.584733087455883549e+01 7488.10385759003 0.0018679135990207828
1.630042713269049770e+01 8309.941949353404 0.0018679135990207828
1.675382682546705482e+01 9221.97882333434 0.0018679135990207828
1.721259688687600686e+01 10234.114021054527 0.0018679135990207828
1.768210552931919821e+01 11357.333583431051 0.0018679135990207828
1.816761265955619820e+01 12603.829296797274 0.0018679135990207828
1.867387486066746760e+01 13987.131026472387 0.0018679135990207828
1.920475565586034961e+01 15522.25357427048 0.0018679135990207828
1.976305060817277237e+01 17225.859653987874 0.0018679135990207828
2.035043886362876719e+01 19116.440753857038 0.0018679135990207828
2.096756662987644049e+01 21214.51784910632 0.0018679135990207828
2.161420071093770190e+01 23542.864143224204 0.0018679135990207828
2.228936123763655885e+01 26126.752255633317 0.0018679135990207828
2.299163570405167434e+01 28994.22853882881 0.0018679135990207828
2.371934175722179816e+01 32176.417502507353 0.0018679135990207828
2.447068985392263585e+01 35707.859649004626 0.0018679135990207828
2.524389914309905336e+01 39626.88638701478 0.0018679135990207828
2.603738996556404572e+01 43976.036093027215 0.0018679135990207828
2.684944757900054668e+01 48802.515836544335 0.0018679135990207828
2.767855354839021587e+01 54158.71378079476 0.0018679135990207828
2.852319951623115557e+01 60102.76782070388 0.0018679135990207828
2.938186691806735240e+01 66699.19663030129 0.0018679135990207828
3.025293791070248872e+01 74019.59996915652 0.0018679135990207828
3.113462528374132177e+01 82143.43584919439 0.0018679135990207828
3.202495036809457218e+01 91158.88299750836 0.0018679135990207828
3.292160292362320462e+01 101163.7979766207 0.0018679135990207828
3.382194652862041551e+01 112266.77735108159 0.0018679135990207828
3.472306143799915645e+01 124588.33642950082 0.0018679135990207828
3.562174883028902883e+01 138262.2173764659 0.0018679135990207828
3.651450297696335667e+01 153436.84089300132 0.0018679135990207828
3.739762519118195883e+01 170276.91722258978 0.0018679135990207828
3.826742091734251261e+01 188965.23396912115 0.0018679135990207828
3.912313421359453969e+01 209704.64013232305 0.0018679135990207828
3.995846135419736100e+01 232720.2478960412 0.0018679135990207828
4.076973903547273892e+01 258261.87606826748 0.0018679135990207828
4.155350842539581180e+01 286606.7616948256 0.0018679135990207828
4.230654716445249619e+01 318062.5692794119 0.0018679135990207828
4.302596832679846273e+01 352970.73027306574 0.0018679135990207828
4.370915837507941148e+01 391710.1490809261 0.0018679135990207828
4.435394682037429703e+01 434701.3158125035 0.0018679135990207828
4.495850887048726463e+01 482410.8704165374 0.0018679135990207828
4.552138480467830561e+01 535356.6677410719 0.0018679135990207828
4.604145702680643382e+01 594113.3984965039 0.0018679135990207828
4.651791992923332231e+01 659318.8271333541 0.0018679135990207828
4.695023375468400673e+01 731680.7143427207 0.0018679135990207828
4.733808291536657720e+01 811984.4993184009 0.0018679135990207828
4.768132351679989966e+01 901101.8251665037 0.0018679135990207828
4.797992943049941061e+01 1000000.0 0.0018679135990207828
1.084125282245304511e+01 0.001 0.002072921779595372
1.167653323765211404e+01 0.0011097524964120721 0.002072921779595372
1.254179591459316967e+01 0.0012315506032928262 0.002072921779595372
1.343383289141237746e+01 0.001366716356462006 0.002072921779595372
1.434897795165882251e+01 0.0015167168884709225 0.002072921779595372
1.528315567318185408e+01 0.0016831803533309566 0.002072921779595372
1.623194529997081403e+01 0.0018679135990207828 0.002072921779595372
1.719065753615418757e+01 0.002072921779595372 0.002072921779595372
1.815442150235297447e+01 0.002300430119772917 0.002072921779595372
1.911827869078508968e+01 0.0025529080682395165 0.002072921779595372
2.007728034614142487e+01 0.002833096101839324 0.002072921779595372
2.102658407901094861e+01 0.0031440354715915 0.002072921779595372
2.196154611824156078e+01 0.0034891012134067737 0.002072921779595372
2.287780609195729653e+01 0.003872038781812557 0.002072921779595372
2.377136057604394281e+01 0.004297004704320844 0.002072921779595372
2.463862406833038321e+01 0.004768611697714469 0.002072921779595372
2.547647502128393526e+01 0.005291978735958442 0.002072921779595372
2.628228684150322181e+01 0.005872786613189483 0.002072921779595372
2.705394343746763397e+01 0.00651733960488242 0.002072921779595372
2.778984018156875280e+01 0.007232633896483534 0.002072921779595372
2.848887173161136843e+01 0.008026433522257174 0.002072921779595372
2.915040817064095435e+01 0.00890735463861044 0.002072921779595372
2.977426187678694802e+01 0.009884959046625586 0.002072921779595372
3.036064718686680663e+01 0.010969857978923836 0.002072921779595372
3.091013509376836765e+01 0.012173827277396614 0.002072921779595372
3.142360536681141170e+01 0.013509935211980273 0.002072921779595372
3.190219781489156148e+01 0.014992684327860457 0.002072921779595372
3.234726457015985801e+01 0.01663816886076129 0.002072921779595372
3.276032464662813481e+01 0.018464249428955443 0.002072921779595372
3.314302187817025924e+01 0.020490746898158472 0.002072921779595372
3.349708694153105171e+01 0.022739657523579287 0.002072921779595372
3.382430389286832906e+01 0.02523539170434766 0.002072921779595372
3.412648142200718837e+01 0.02800503894183631 0.002072921779595372
3.440542863525871553e+01 0.03107866187782014 0.002072921779595372
3.466293540508555537e+01 0.03448962260405758 0.002072921779595372
3.490075680299839433e+01 0.038274944785163134 0.002072921779595372
3.512060120903524307e+01 0.04247571552536898 0.002072921779595372
3.532412175123872089e+01 0.047137531341167244 0.002072921779595372
3.551291062341594085e+01 0.05231099308056263 0.002072921779595372
3.568849572098360312e+01 0.05805225516094899 0.002072921779595372
3.585233929354811977e+01 0.06442363508721373 0.002072921779595372
3.600583813264493926e+01 0.07149428986597581 0.002072921779595372
3.615032494671783780e+01 0.07934096665797492 0.002072921779595372
3.628707063936505506e+01 0.08804883581643465 0.002072921779595372
3.641728704621350943e+01 0.09771241535346502 0.002072921779595372
3.654213005045255613e+01 0.1084365968689611 0.002072921779595372
3.666270260944166637e+01 0.12033778407775893 0.002072921779595372
3.678005763658728711e+01 0.13354515629298988 0.002072921779595372
3.689520044281620414e+01 0.14820207057988585 0.002072921779595372
3.700909051287248985e+01 0.16446761779946645 0.002072921779595372
3.712264254973469946e+01 0.18251834943190443 0.002072921779595372
3.723672645529876490e+01 0.20255019392306664 0.002072921779595372
3.735216623197433705e+01 0.22478058335487253 0.002072921779595372
3.746973763081570752e+01 0.24945081352303167 0.002072921779595372
3.759016438781129921e+01 0.27682866303920667 0.002072921779595372
3.771411306971812394e+01 0.3072112998861759 0.002072921779595372
3.784218642973240065e+01 0.34092850697468147 0.002072921779595372
3.797491538712236547e+01 0.3783462617131929 0.002072921779595372
3.811274962897540064e+01 0.419870708444391 0.002072921779595372
3.825604718117936898e+01 0.4659525668664682 0.002072921779595372
3.840506306635506206e+01 0.517092024289676 0.002072921779595372
3.855993759917361530e+01 0.5738441648302398 0.002072921779595372
3.872068470545416119e+01 0.6368249944718586 0.002072921779595372
3.888718089088686014e+01 0.7067181273927491 0.002072921779595372
3.905915555151108975e+01 0.7842822061337682 0.002072921779595372
3.923618322281102877e+01 0.8703591361485166 0.002072921779595372
3.941767863714147069e+01 0.9658832241158708 0.002072921779595372
3.960289503880165540e+01 1.0718913192051276 0.002072921779595372
3.979092638422032024e+01 1.1895340673703196 0.002072921779595372
3.998071378758699979e+01 1.3200884008314182 0.002072921779595372
4.017105622588737646e+01 1.4649713983072863 0.002072921779595372
4.036062535176620969e+01 1.625755666443795 0.002072921779595372
4.054798403522590888e+01 1.8041864093920719 0.002072921779595372
4.073160768619621308e+01 2.0022003718155843 0.002072921779595372
4.090990759097963547e+01 2.2219468609395236 0.002072921779595372
4.108125484792857662e+01 2.4658110758226037 0.002072921779595372
4.124400382537044862e+01 2.736439997074672 0.002072921779595372
4.139651377256046771e+01 3.0367711180354604 0.002072921779595372
4.153716752948686519e+01 3.370064329271928 0.002072921779595372
4.166438638179766940e+01 3.739937302478798 0.002072921779595372
4.177664047806168668e+01 4.150404757850477 0.002072921779595372
4.187245445288137802e+01 4.605922041145108 0.002072921779595372
4.195040833625136401e+01 5.1114334834401705 0.002072921779595372
4.200913404210538715e+01 5.672426068491977 0.002072921779595372
4.204730809284638582e+01 6.294988990221888 0.002072921779595372
4.206364127522247287e+01 6.985879746785249 0.002072921779595372
4.205686629865975590e+01 7.752597488629465 0.002072921779595372
4.202572435083435920e+01 8.60346441668451 0.002072921779595372
4.196895157728051373e+01 9.547716114208066 0.002072921779595372
4.188526660027216764e+01 10.59560179277617 0.002072921779595372
4.177335973320960960e+01 11.758495540521581 0.002072921779595372
4.163188496084256940e+01 13.049019780144016 0.002072921779595372
4.145945547697611033e+01 14.481182276745331 0.002072921779595372
4.125464309790007889e+01 16.070528182616385 0.002072921779595372
4.101598250232285636e+01 17.834308769319094 0.002072921779595372
4.074198072066360510e+01 19.791668678535572 0.002072921779595372
4.043113205755621919e+01 21.96385372416547 0.002072921779595372
4.008193892602583475e+01 24.37444150122222 0.002072921779595372
3.969293874978558279e+01 27.04959730463137 0.002072921779595372
3.926273679608312506e+01 30.01835813575592 0.002072921779595372
3.879004482228704376e+01 33.31294787934677 0.002072921779595372
3.827372504341962411e+01 36.96912707195032 0.002072921779595372
3.771283853093208194e+01 41.0265810582719 0.002072921779595372
3.710669711589296327e+01 45.52935074866948 0.002072921779595372
3.645491709647983924e+01 50.526310653356795 0.002072921779595372
3.575747306710481865e+01 56.07169938205458 0.002072921779595372
3.501474949679550264e+01 62.22570836730231 0.002072921779595372
3.422758767866971397e+01 69.0551352016233 0.002072921779595372
3.339732510052159142e+01 76.63410868007462 0.002072921779595372
3.252582509282356682e+01 85.04489341802686 0.002072921779595372
3.161549339533119607e+01 94.37878277775391 0.002072921779595372
3.066928002133548858e+01 104.73708979594508 0.002072921779595372
2.969066453826732044e+01 116.23224686798542 0.002072921779595372
2.868362393455764447e+01 128.9890261253308 0.002072921779595372
2.765258313652893207e+01 143.14589375234786 0.002072921779595372
2.660234928197890980e+01 158.85651294280527 0.002072921779595372
2.553803174799536890e+01 176.2914118095948 0.002072921779595372
2.446495092879893818e+01 195.63983435170647 0.002072921779595372
2.338853929395473585e+01 217.11179456945052 0.002072921779595372
2.231423872126622499e+01 240.9403560239527 0.002072921779595372
2.124739799587482381e+01 267.38416158399497 0.002072921779595372
2.019626507436256446e+01 296.73024081888724 0.002072921779595372
1.916445539538670317e+01 329.2971255097155 0.002072921779595372
1.815394516486292531e+01 365.43830709572546 0.002072921779595372
1.716881631615541437e+01 405.54607358408276 0.002072921779595372
1.621266875384210948e+01 450.05576757004974 0.002072921779595372
1.528858263024251407e+01 499.450511585514 0.002072921779595372
1.439918499506119787e+01 554.2664520663108 0.002072921779595372
1.354673459839595218e+01 615.0985788580505 0.002072921779595372
1.273244191814611526e+01 682.6071834272393 0.002072921779595372
1.195727901847275199e+01 757.525025877192 0.002072921779595372
1.122177236848998305e+01 840.6652885618333 0.002072921779595372
1.052620165329605939e+01 932.9304026284696 0.002072921779595372
9.870594386405757703e+00 1035.3218432956637 0.002072921779595372
9.254807970430363184e+00 1148.9510001873086 0.002072921779595372
9.061138319221763382e+00 1275.051240713013 0.002072921779595372
9.308476350849348435e+00 1414.991297434576 0.002072921779595372
9.604133144812010414e+00 1570.2901247293776 0.002072921779595372
9.943778352482171456e+00 1742.6333860096508 0.002072921779595372
1.032284709753908203e+01 1933.891750455232 0.002072921779595372
1.073656415028844080e+01 2146.141197858406 0.002072921779595372
1.117975444790269890e+01 2381.6855519761607 0.002072921779595372
1.164712957578938557e+01 2643.0814869741084 0.002072921779595372
1.213325239027250291e+01 2933.1662783900483 0.002072921779595372
1.263263529825312759e+01 3255.0885998350564 0.002072921779595372
1.313986064472302395e+01 3612.3426997094302 0.002072921779595372
1.364980039205543250e+01 4008.8063288984645 0.002072921779595372
1.415783587674391342e+01 4448.782831127585 0.002072921779595372
1.466013641389499611e+01 4937.047852839004 0.002072921779595372
1.515395832077738802e+01 5478.901179593945 0.002072921779595372
1.563787209734266526e+01 6080.224261649427 0.002072921779595372
1.611196109278792576e+01 6747.5440531107 0.002072921779595372
1.657785436723153083e+01 7488.10385759003 0.002072921779595372
1.703866926059214748e+01 8309.941949353404 0.002072921779595372
1.749874541411824325e+01 9221.97882333434 0.002072921779595372
1.796322449485071360e+01 10234.114021054527 0.002072921779595372
1.843756231679407165e+01 11357.333583431051 0.002072921779595372
1.892707410921913791e+01 12603.829296797274 0.002072921779595372
1.943654446108097034e+01 13987.131026472387 0.002072921779595372
1.996984720521557222e+01 15522.25357427048 0.002072921779595372
2.052978044517256251e+01 17225.859653987874 0.002072921779595372
2.111803072868962872e+01 19116.440753857038 0.002072921779595372
2.173528424036404871e+01 21214.51784910632 0.002072921779595372
2.238133456711594604e+01 23542.864143224204 0.002072921779595372
2.305529096674414546e+01 26126.752255633317 0.002072921779595372
2.375584958118531631e+01 28994.22853882881 0.002072921779595372
2.448145713278906399e+01 32176.417502507353 0.002072921779595372
2.523046125323599753e+01 35707.859649004626 0.002072921779595372
2.600122772750655997e+01 39626.88638701478 0.002072921779595372
2.679226056165529002e+01 43976.036093027215 0.002072921779595372
2.760191537149099616e+01 48802.515836544335 0.002072921779595372
2.842869163282333034e+01 54158.71378079476 0.002072921779595372
2.927103536604427703e+01 60102.76782070388 0.002072921779595372
3.012731819667752831e+01 66699.19663030129 0.002072921779595372
3.099574980897204313e+01 74019.59996915652 0.002072921779595372
3.187431366577582992e+01 82143.43584919439 0.002072921779595372
3.276077084453815758e+01 91158.88299750836 0.002072921779595372
3.365247863901238645e+01 101163.7979766207 0.002072921779595372
3.454649402840054506e+01 112266.77735108159 0.002072921779595372
3.543958272445932067e+01 124588.33642950082 0.002072921779595372
3.632825250389412730e+01 138262.2173764659 0.002072921779595372
3.720874641071125666e+01 153436.84089300132 0.002072921779595372
3.807716469103569068e+01 170276.91722258978 0.002072921779595372
3.892982176111883774e+01 188965.23396912115 0.002072921779595372
3.976600859495995621e+01 209704.64013232305 0.002072921779595372
4.057923778731142050e+01 232720.2478960412 0.002072921779595372
4.136591719521379673e+01 258261.87606826748 0.002072921779595372
4.212271812913172653e+01 286606.7616948256 0.002072921779595372
4.284659537161648757e+01 318062.5692794119 0.002072921779595372
4.353487883249478330e+01 352970.73027306574 0.002072921779595372
4.418519906338096348e+01 391710.1490809261 0.002072921779595372
4.479563637639108009e+01 434701.3158125035 0.002072921779595372
4.536461949938060911e+01 482410.8704165374 0.002072921779595372
4.589092902961518661e+01 535356.6677410719 0.002072921779595372
4.637367041368177922e+01 594113.3984965039 0.002072921779595372
4.681222713414600634e+01 659318.8271333541 0.002072921779595372
4.720621988951166514e+01 731680.7143427207 0.002072921779595372
4.755545552067994208e+01 811984.4993184009 0.002072921779595372
4.785986931456990590e+01 901101.8251665037 0.002072921779595372
4.811947960218861198e+01 1000000.0 0.002072921779595372
1.016474258027398037e+01 0.001 0.002300430119772917
1.096859660330354558e+01 0.0011097524964120721 0.002300430119772917
1.180436474591449780e+01 0.0012315506032928262 0.002300430119772917
1.266925493377518386e+01 0.001366716356462006 0.002300430119772917
1.355999147496953405e+01 0.0015167168884709225 0.002300430119772917
1.447285107751724986e+01 0.0016831803533309566 0.002300430119772917
1.540371444846851823e+01 0.0018679135990207828 0.002300430119772917
1.634813264463628002e+01 0.002072921779595372 0.002300430119772917
1.730140550432272306e+01 0.002300430119772917 0.002300430119772917
1.825867011414980468e+01 0.0025529080682395165 0.002300430119772917
1.921499543172283353e+01 0.002833096101839324 0.002300430119772917
2.016547954374286888e+01 0.0031440354715915 0.002300430119772917
2.110534565446618060e+01 0.0034891012134067737 0.002300430119772917
2.203003307988934267e+01 0.003872038781812557 0.002300430119772917
2.293527977915938365e+01 0.004297004704320844 0.002300430119772917
2.381719356603648308e+01 0.004768611697714469 0.002300430119772917
2.467231002054440836e+01 0.005291978735958442 0.002300430119772917
2.549763537679447722e+01 0.005872786613189483 0.002300430119772917
2.629067414332430985e+01 0.00651733960488242 0.002300430119772917
2.704944127747953075e+01 0.007232633896483534 0.002300430119772917
2.777246019676356426e+01 0.008026433522257174 0.002300430119772917
2.845874758509597768e+01 0.00890735463861044 0.002300430119772917
2.910778733292377041e+01 0.009884959046625586 0.002300430119772917
2.971949550183786926e+01 0.010969857978923836 0.002300430119772917
3.029417866087914746e+01 0.012173827277396614 0.002300430119772917
3.083248799380426064e+01 0.013509935211980273 0.002300430119772917
3.133537113220841874e+01 0.014992684327860457 0.002300430119772917
3.180402378804692276e+01 0.01663816886076129 0.002300430119772917
3.223984271266136403e+01 0.018464249428955443 0.002300430119772917
3.264438129789732557e+01 0.020490746898158472 0.002300430119772917
3.301930874727081999e+01 0.022739657523579287 0.002300430119772917
3.336637353499472880e+01 0.02523539170434766 0.002300430119772917
3.368737133015605423e+01 0.02800503894183631 0.002300430119772917
3.398411769375461233e+01 0.03107866187782014 0.002300430119772917
3.425842530391390994e+01 0.03448962260405758 0.002300430119772917
3.451208555394109823e+01 0.038274944785163134 0.002300430119772917
3.474685410552370968e+01 0.04247571552536898 0.002300430119772917
3.496444008879740295e+01 0.047137531341167244 0.002300430119772917
3.516649842936600123e+01 0.05231099308056263 0.002300430119772917
3.535462484684957474e+01 0.05805225516094899 0.002300430119772917
3.553035311507063909e+01 0.06442363508721373 0.002300430119772917
3.569515416127679686e+01 0.07149428986597581 0.002300430119772917
3.585043657120832705e+01 0.07934096665797492 0.002300430119772917
3.599754815834211286e+01 0.08804883581643465 0.002300430119772917
3.613777825360186569e+01 0.09771241535346502 0.002300430119772917
3.627236039469543272e+01 0.1084365968689611 0.002300430119772917
3.640247517127652799e+01 0.12033778407775893 0.002300430119772917
3.652925291022152976e+01 0.13354515629298988 0.002300430119772917
3.665377601209512903e+01 0.14820207057988585 0.002300430119772917
3.677708067199007758e+01 0.16446761779946645 0.002300430119772917
3.690015782704453784e+01 0.18251834943190443 0.002300430119772917
3.702395309721261185e+01 0.20255019392306664 0.002300430119772917
3.714936552749214371e+01 0.22478058335487253 0.002300430119772917
3.727724507503796048e+01 0.24945081352303167 0.002300430119772917
3.740838857312889587e+01 0.27682866303920667 0.002300430119772917
3.754353422081366887e+01 0.3072112998861759 0.002300430119772917
3.768335447199446264e+01 0.34092850697468147 0.002300430119772917
3.782844737380428768e+01 0.3783462617131929 0.002300430119772917
3.797932647576948995e+01 0.419870708444391 0.002300430119772917
3.813640948459112678e+01 0.4659525668664682 0.002300430119772917
3.830000592625741263e+01 0.517092024289676 0.002300430119772917
3.847030429831624332e+01 0.5738441648302398 0.002300430119772917
3.864735916535408222e+01 0.6368249944718586 0.002300430119772917
3.883107887209041564e+01 0.7067181273927491 0.002300430119772917
3.902121452417340208e+01 0.7842822061337682 0.002300430119772917
3.921735110783612299e+01 0.8703591361485166 0.002300430119772917
3.941890140680440879e+01 0.9658832241158708 0.002300430119772917
3.962510351948284182e+01 1.0718913192051276 0.002300430119772917
3.983502256139072983e+01 1.1895340673703196 0.002300430119772917
4.004755697268407033e+01 1.3200884008314182 0.002300430119772917
4.026144957625086107e+01 1.4649713983072863 0.002300430119772917
4.047530333693519822e+01 1.625755666443795 0.002300430119772917
4.068760128252863950e+01 1.8041864093920719 0.002300430119772917
4.089672987801313297e+01 2.0022003718155843 0.002300430119772917
4.110100477513167050e+01 2.2219468609395236 0.002300430119772917
4.129869764290126710e+01 2.4658110758226037 0.002300430119772917
4.148806275653104336e+01 2.736439997074672 0.002300430119772917
4.166736185878497878e+01 3.0367711180354604 0.002300430119772917
4.183488610668290875e+01 3.370064329271928 0.002300430119772917
4.198897392282744079e+01 3.739937302478798 0.002300430119772917
4.212802407201408528e+01 4.150404757850477 0.002300430119772917
4.225050347442652310e+01 4.605922041145108 0.002300430119772917
4.235494970504935708e+01 5.1114334834401705 0.002300430119772917
4.243996848089359020e+01 5.672426068491977 0.002300430119772917
4.250422671631777405e+01 6.294988990221888 0.002300430119772917
4.254644189946355226e+01 6.985879746785249 0.002300430119772917
4.256536889560931769e+01 7.752597488629465 0.002300430119772917
4.255978509741960636e+01 8.60346441668451 0.002300430119772917
4.252847509842030149e+01 9.547716114208066 0.002300430119772917
4.247021594420620971e+01 10.59560179277617 0.002300430119772917
4.238376383099303979e+01 11.758495540521581 0.002300430119772917
4.226784323027238344e+01 13.049019780144016 0.002300430119772917
4.212113935550564037e+01 14.481182276745331 0.002300430119772917
4.194229430227308342e+01 16.070528182616385 0.002300430119772917
4.172990780749535134e+01 17.834308769319094 0.002300430119772917
4.148254308821140057e+01 19.791668678535572 0.002300430119772917
4.119873796879782191e+01 21.96385372416547 0.002300430119772917
4.087702181343602348e+01 24.37444150122222 0.002300430119772917
4.051593844683739576e+01 27.04959730463137 0.002300430119772917
4.011407505300045528e+01 30.01835813575592 0.002300430119772917
3.967009702039000985e+01 33.31294787934677 0.002300430119772917
3.918278839748032993e+01 36.96912707195032 0.002300430119772917
3.865109725577320887e+01 41.0265810582719 0.002300430119772917
3.807418527821088361e+01 45.52935074866948 0.002300430119772917
3.745148009511946441e+01 50.526310653356795 0.002300430119772917
3.678272896532089220e+01 56.07169938205458 0.002300430119772917
3.606805169121831511e+01 62.22570836730231 0.002300430119772917
3.530799060912081444e+01 69.0551352016233 0.002300430119772917
3.450355487565504831e+01 76.63410868007462 0.002300430119772917
3.365625694512196731e+01 85.04489341802686 0.002300430119772917
3.276813788482326117e+01 94.37878277775391 0.002300430119772917
3.184177964584737808e+01 104.73708979594508 0.002300430119772917
3.088030208047920411e+01 116.23224686798542 0.002300430119772917
2.988734336056351282e+01 128.9890261253308 0.002300430119772917
2.886702320647621889e+01 143.14589375234786 0.002300430119772917
2.782388931054244452e+01 158.85651294280527 0.002300430119772917
2.676284821171405781e+01 176.2914118095948 0.002300430119772917
2.568908286917762140e+01 195.63983435170647 0.002300430119772917
2.460795993400923720e+01 217.11179456945052 0.002300430119772917
2.352493019740216695e+01 240.9403560239527 0.002300430119772917
2.244542603667638048e+01 267.38416158399497 0.002300430119772917
2.137647038673622291e+01 296.73024081888724 0.002300430119772917
2.032534456103003606e+01 329.2971255097155 0.002300430119772917
1.929215881127369769e+01 365.43830709572546 0.002300430119772917
1.828131704365225474e+01 405.54607358408276 0.002300430119772917
1.729677642128119786e+01 450.05576757004974 0.002300430119772917
1.634199773681501355e+01 499.450511585514 0.002300430119772917
1.541994091355731555e+01 554.2664520663108 0.002300430119772917
1.453342086330669858e+01 615.0985788580505 0.002300430119772917
1.368392948851918867e+01 682.6071834272393 0.002300430119772917
1.287280735426503320e+01 757.525025877192 0.002300430119772917
1.210093123582034202e+01 840.6652885618333 0.002300430119772917
1.136891122831558221e+01 932.9304026284696 0.002300430119772917
1.067708330130146166e+01 1035.3218432956637 0.002300430119772917
1.002559259362645783e+01 1148.9510001873086 0.002300430119772917
9.590993010059532864e+00 1275.051240713013 0.002300430119772917
9.840877042393618268e+00 1414.991297434576 0.002300430119772917
1.014233639755543415e+01 1570.2901247293776 0.002300430119772917
1.049066457513338335e+01 1742.6333860096508 0.002300430119772917
1.088089136980564220e+01 1933.891750455232 0.002300430119772917
1.130772731020617528e+01 2146.141197858406 0.002300430119772917
1.176551853230758660e+01 2381.6855519761607 0.002300430119772917
1.224847160846738880e+01 2643.0814869741084 0.002300430119772917
1.275065578000097943e+01 2933.1662783900483 0.002300430119772917
1.326612061853445113e+01 3255.0885998350564 0.002300430119772917
1.378903561244820075e+01 3612.3426997094302 0.002300430119772917
1.431392501064934386e+01 4008.8063288984645 0.002300430119772917
1.483589985173816927e+01 4448.782831127585 0.002300430119772917
1.535094286870031510e+01 4937.047852839004 0.002300430119772917
1.585620596292218742e+01 5478.901179593945 0.002300430119772917
1.635023074686156974e+01 6080.224261649427 0.002300430119772917
1.683313314599365995e+01 6747.5440531107 0.002300430119772917
1.730661961851635056e+01 7488.10385759003 0.002300430119772917
1.777390894095388418e+01 8309.941949353404 0.002300430119772917
1.823946816614590460e+01 9221.97882333434 0.002300430119772917
1.870850768598476321e+01 10234.114021054527 0.002300430119772917
1.918657634996190708e+01 11357.333583431051 0.002300430119772917
1.967904991372700962e+01 12603.829296797274 0.002300430119772917
2.019075063495539624e+01 13987.131026472387 0.002300430119772917
2.072557762959787553e+01 15522.25357427048 0.002300430119772917
2.128635156250660643e+01 17225.859653987874 0.002300430119772917
2.187479000130757356e+01 19116.440753857038 0.002300430119772917
2.249164739437346228e+01 21214.51784910632 0.002300430119772917
2.313676010690898366e+01 23542.864143224204 0.002300430119772917
2.380934619893029947e+01 26126.752255633317 0.002300430119772917
2.450821816513042606e+01 28994.22853882881 0.002300430119772917
2.523194763518377925e+01 32176.417502507353 0.002300430119772917
2.597900164164965631e+01 35707.859649004626 0.002300430119772917
2.674786699724971228e+01 39626.88638701478 0.002300430119772917
2.753707161669234083e+01 43976.036093027215 0.002300430119772917
2.834499543277377498e+01 48802.515836544335 0.002300430119772917
2.917008995361258528e+01 54158.71378079476 0.002300430119772917
3.001068750004638019e+01 60102.76782070388 0.002300430119772917
3.086498279328298722e+01 66699.19663030129 0.002300430119772917
3.173095074113850700e+01 74019.59996915652 0.002300430119772917
3.260629262241062776e+01 82143.43584919439 0.002300430119772917
3.348847200756125631e+01 91158.88299750836 0.002300430119772917
3.437448459962732272e+01 101163.7979766207 0.002300430119772917
3.526107552314813631e+01 112266.77735108159 0.002300430119772917
3.614470634651863179e+01 124588.33642950082 0.002300430119772917
3.702161664887880477e+01 138262.2173764659 0.002300430119772917
3.788783863289494036e+01 153436.84089300132 0.002300430119772917
3.873932309919262451e+01 170276.91722258978 0.002300430119772917
3.957249321331430991e+01 188965.23396912115 0.002300430119772917
4.038671689917019592e+01 209704.64013232305 0.002300430119772917
4.117538473444997038e+01 232720.2478960412 0.002300430119772917
4.193503335251528341e+01 258261.87606826748 0.002300430119772917
4.266251392357835215e+01 286606.7616948256 0.002300430119772917
4.335500391939044107e+01 318062.5692794119 0.002300430119772917
4.401007863645099860e+01 352970.73027306574 0.002300430119772917
4.462563249746516902e+01 391710.1490809261 0.002300430119772917
4.520000786185084252e+01 434701.3158125035 0.002300430119772917
4.573188454039615181e+01 482410.8704165374 0.002300430119772917
4.622027633295768112e+01 535356.6677410719 0.002300430119772917
4.666448858622841556e+01 594113.3984965039 0.002300430119772917
4.706407731091505298e+01 659318.8271333541 0.002300430119772917
4.741879477956469913e+01 731680.7143427207 0.002300430119772917
4.772853788736149028e+01 811984.4993184009 0.002300430119772917
4.799329480008752569e+01 901101.8251665037 0.002300430119772917
4.821309540891309098e+01 1000000.0 0.002300430119772917
9.501498836930160508e+00 0.001 0.0025529080682395165
1.027142407177114869e+01 0.0011097524964120721 0.0025529080682395165
1.107473073921580742e+01 0.0012315506032928262 0.0025529080682395165
1.190904803216243479e+01 0.001366716356462006 0.0025529080682395165
1.277150819445571805e+01 0.0015167168884709225 0.0025529080682395165
1.365876957570623418e+01 0.0016831803533309566 0.0025529080682395165
1.456705565454903706e+01 0.0018679135990207828 0.0025529080682395165
1.549220946845925972e+01 0.002072921779595372 0.0025529080682395165
1.642976212524720481e+01 0.002300430119772917 0.0025529080682395165
1.737501331900414669e+01 0.0025529080682395165 0.0025529080682395165
1.832312088303811848e+01 0.002833096101839324 0.0025529080682395165
1.926919598922690824e+01 0.0031440354715915 0.0025529080682395165
2.020840003564032017e+01 0.0034891012134067737 0.0025529080682395165
2.113603969114149805e+01 0.003872038781812557 0.0025529080682395165
2.204765594019057318e+01 0.004297004704320844 0.0025529080682395165
2.293910421112714459e+01 0.004768611697714469 0.0025529080682395165
2.380662254215009455e+01 0.005291978735958442 0.0025529080682395165
2.464688598670327124e+01 0.005872786613189483 0.0025529080682395165
2.545704587805693109e+01 0.00651733960488242 0.0025529080682395165
2.623475361608914014e+01 0.007232633896483534 0.0025529080682395165
2.697816927658457331e+01 0.008026433522257174 0.0025529080682395165
2.768595621741592083e+01 0.00890735463861044 0.0025529080682395165
2.835726301133804483e+01 0.009884959046625586 0.0025529080682395165
2.899169501651152459e+01 0.010969857978923836 0.0025529080682395165
2.958927755312587848e+01 0.012173827277396614 0.0025529080682395165
3.015041317084479644e+01 0.013509935211980273 0.0025529080682395165
3.067583521171443195e+01 0.014992684327860457 0.0025529080682395165
3.116655976266939732e+01 0.01663816886076129 0.0025529080682395165
3.162383780097930597e+01 0.018464249428955443 0.0025529080682395165
3.204910922813529339e+01 0.020490746898158472 0.0025529080682395165
3.244395966449722124e+01 0.022739657523579287 0.0025529080682395165
3.281008114193912917e+01 0.02523539170434766 0.0025529080682395165
3.314923711897976233e+01 0.02800503894183631 0.0025529080682395165
3.346323208927374537e+01 0.03107866187782014 0.0025529080682395165
3.375388580108349146e+01 0.03448962260405758 0.0025529080682395165
3.402301199839898516e+01 0.038274944785163134 0.0025529080682395165
3.427240138874120134e+01 0.04247571552536898 0.0025529080682395165
3.450380845061224022e+01 0.047137531341167244 0.0025529080682395165
3.471894166831310713e+01 0.05231099308056263 0.0025529080682395165
3.491945678107481399e+01 0.05805225516094899 0.0025529080682395165
3.510695254109125329e+01 0.06442363508721373 0.0025529080682395165
3.528296854697376972e+01 0.07149428986597581 0.0025529080682395165
3.544898475952662409e+01 0.07934096665797492 0.0025529080682395165
3.560642230965822819e+01 0.08804883581643465 0.0025529080682395165
3.575664515275344968e+01 0.09771241535346502 0.0025529080682395165
3.590096235693845728e+01 0.1084365968689611 0.0025529080682395165
3.604063058052188495e+01 0.12033778407775893 0.0025529080682395165
3.617685660187305530e+01 0.13354515629298988 0.0025529080682395165
3.631079943327967641e+01 0.14820207057988585 0.0025529080682395165
3.644357200427027976e+01 0.16446761779946645 0.0025529080682395165
3.657624196683352835e+01 0.18251834943190443 0.0025529080682395165
3.670983156315068641e+01 0.20255019392306664 0.0025529080682395165
3.684531624386069382e+01 0.22478058335487253 0.0025529080682395165
3.698362195384005702e+01 0.24945081352303167 0.0025529080682395165
3.712562086377260329e+01 0.27682866303920667 0.0025529080682395165
3.727212548821303528e+01 0.3072112998861759 0.0025529080682395165
3.742388108325646101e+01 0.34092850697468147 0.0025529080682395165
3.758155643914482624e+01 0.3783462617131929 0.0025529080682395165
3.774573296379023901e+01 0.419870708444391 0.0025529080682395165
3.791689249011434981e+01 0.4659525668664682 0.0025529080682395165
3.809540386027927639e+01 0.517092024289676 0.0025529080682395165
3.828150888121651008e+01 0.5738441648302398 0.0025529080682395165
3.847530814020837653e+01 0.6368249944718586 0.0025529080682395165
3.867674727843895965e+01 0.7067181273927491 0.0025529080682395165
3.888560460925015860e+01 0.7842822061337682 0.0025529080682395165
3.910148077923988552e+01 0.8703591361485166 0.0025529080682395165
3.932379148223229492e+01 0.9658832241158708 0.0025529080682395165
3.955176387699824403e+01 1.0718913192051276 0.0025529080682395165
3.978443752884628282e+01 1.1895340673703196 0.0025529080682395165
4.002067037207127242e+01 1.3200884008314182 0.0025529080682395165
4.025914989875568040e+01 1.4649713983072863 0.0025529080682395165
4.049840960403935242e+01 1.625755666443795 0.0025529080682395165
4.073685018655893941e+01 1.8041864093920719 0.0025529080682395165
4.097276482246342511e+01 2.0022003718155843 0.0025529080682395165
4.120436736277085288e+01 2.2219468609395236 0.0025529080682395165
4.142982210263655674e+01 2.4658110758226037 0.0025529080682395165
4.164727366134833630e+01 2.736439997074672 0.0025529080682395165
4.185487535892856670e+01 3.0367711180354604 0.0025529080682395165
4.205081468337773032e+01 3.370064329271928 0.0025529080682395165
4.223333454677424470e+01 3.739937302478798 0.0025529080682395165
4.240074941153099530e+01 4.150404757850477 0.0025529080682395165
4.255145571219511424e+01 4.605922041145108 0.0025529080682395165
4.268393636750917608e+01 5.1114334834401705 0.0025529080682395165
4.279675963078685186e+01 5.672426068491977 0.0025529080682395165
4.288857281637220353e+01 6.294988990221888 0.0025529080682395165
4.295809168311337345e+01 6.985879746785249 0.0025529080682395165
4.300408658107262028e+01 7.752597488629465 0.0025529080682395165
4.302536640676179047e+01 8.60346441668451 0.0025529080682395165
4.302076152632299255e+01 9.547716114208066 0.0025529080682395165
4.298910691483717983e+01 10.59560179277617 0.0025529080682395165
4.292922632665209903e+01 11.758495540521581 0.0025529080682395165
4.283991864769581781e+01 13.049019780144016 0.0025529080682395165
4.271994731095290376e+01 14.481182276745331 0.0025529080682395165
4.256803318559841642e+01 16.070528182616385 0.0025529080682395165
4.238285189117900131e+01 17.834308769319094 0.0025529080682395165
4.216303602463831623e+01 19.791668678535572 0.0025529080682395165
4.190718249608531920e+01 21.96385372416547 0.0025529080682395165
4.161386556794003866e+01 24.37444150122222 0.0025529080682395165
4.128165575724162295e+01 27.04959730463137 0.0025529080682395165
4.090914470074766740e+01 30.01835813575592 0.0025529080682395165
4.049497601530331536e+01 33.31294787934677 0.0025529080682395165
4.003788194614998019e+01 36.96912707195032 0.0025529080682395165
3.953672529106901123e+01 41.0265810582719 0.0025529080682395165
3.899054606150928493e+01 45.52935074866948 0.0025529080682395165
3.839861171309187426e+01 50.526310653356795 0.0025529080682395165
3.776046973710307242e+01 56.07169938205458 0.0025529080682395165
3.707600080971103296e+01 62.22570836730231 0.0025529080682395165
3.634547056743446802e+01 69.0551352016233 0.0025529080682395165
3.556957747421252947e+01 76.63410868007462 0.0025529080682395165
3.474949476541150517e+01 85.04489341802686 0.0025529080682395165
3.388690320268560185e+01 94.37878277775391 0.0025529080682395165
3.298401261657248540e+01 104.73708979594508 0.0025529080682395165
3.204356982616538829e+01 116.23224686798542 0.0025529080682395165
3.106885112538661531e+01 128.9890261253308 0.0025529080682395165
3.006363824578923172e+01 143.14589375234786 0.0025529080682395165
2.903217747228348600e+01 158.85651294280527 0.0025529080682395165
2.797912244531516635e+01 176.2914118095948 0.0025529080682395165
2.690946215002847453e+01 195.63983435170647 0.0025529080682395165
2.582843639711762052e+01 217.11179456945052 0.0025529080682395165
2.474144175654887334e+01 240.9403560239527 0.0025529080682395165
2.365393136144104247e+01 267.38416158399497 0.0025529080682395165
2.257143315622713331e+01 296.73024081888724 0.0025529080682395165
2.150533148730626820e+01 329.2971255097155 0.0025529080682395165
2.045353307370600504e+01 365.43830709572546 0.0025529080682395165
1.942072361116506585e+01 405.54607358408276 0.0025529080682395165
1.841118659359626974e+01 450.05576757004974 0.0025529080682395165
1.742874217430899009e+01 499.450511585514 0.0025529080682395165
1.647670429431755679e+01 554.2664520663108 0.0025529080682395165
1.555833672075356766e+01 615.0985788580505 0.0025529080682395165
1.467553113452879465e+01 682.6071834272393 0.0025529080682395165
1.382996640391540488e+01 757.525025877192 0.0025529080682395165
1.302288741202696443e+01 840.6652885618333 0.0025529080682395165
1.225525684651618086e+01 932.9304026284696 0.0025529080682395165
1.152774466954027055e+01 1035.3218432956637 0.0025529080682395165
1.084081178519044464e+01 1148.9510001873086 0.0025529080682395165
1.019476290558054288e+01 1275.051240713013 0.0025529080682395165
1.039544991445193567e+01 1414.991297434576 0.0025529080682395165
1.070090564017867329e+01 1570.2901247293776 0.0025529080682395165
1.105616566220855823e+01 1742.6333860096508 0.0025529080682395165
1.145585312035597525e+01 1933.891750455232 0.0025529080682395165
1.189414316348233314e+01 2146.141197858406 0.0025529080682395165
1.236489677261258180e+01 2381.6855519761607 0.0025529080682395165
1.286180428502225581e+01 2643.0814869741084 0.0025529080682395165
1.337843265977258334e+01 2933.1662783900483 0.0025529080682395165
1.390836407339589620e+01 3255.0885998350564 0.0025529080682395165
1.444535545720649239e+01 3612.3426997094302 0.0025529080682395165
1.498358875432556481e+01 4008.8063288984645 0.0025529080682395165
1.551791447578563954e+01 4448.782831127585 0.0025529080682395165
1.604414139431361264e+01 4937.047852839004 0.0025529080682395165
1.655933079032200439e+01 5478.901179593945 0.0025529080682395165
1.706200830294421422e+01 6080.224261649427 0.0025529080682395165
1.755233300427188325e+01 6747.5440531107 0.0025529080682395165
1.803209602960876268e+01 7488.10385759003 0.0025529080682395165
1.850462170481192814e+01 8309.941949353404 0.0025529080682395165
1.897451087919707646e+01 9221.97882333434 0.0025529080682395165
1.944703495996213505e+01 10234.114021054527 0.0025529080682395165
1.992784206468977004e+01 11357.333583431051 0.0025529080682395165
2.042237345491124145e+01 12603.829296797274 0.0025529080682395165
2.093549842254170912e+01 13987.131026472387 0.0025529080682395165
2.147115528335840295e+01 15522.25357427048 0.0025529080682395165
2.203220481850782519e+01 17225.859653987874 0.0025529080682395165
2.262041497779370403e+01 19116.440753857038 0.0025529080682395165
2.323663145853183210e+01 21214.51784910632 0.0025529080682395165
2.388073962251281301e+01 23542.864143224204 0.0025529080682395165
2.455207623636959013e+01 26126.752255633317 0.0025529080682395165
2.524956575886157140e+01 28994.22853882881 0.0025529080682395165
2.597188770864677920e+01 32176.417502507353 0.0025529080682395165
2.671759790299029191e+01 35707.859649004626 0.0025529080682395165
2.748526447440661968e+01 39626.88638701478 0.0025529080682395165
2.827337615963041628e+01 43976.036093027215 0.0025529080682395165
2.908027685483168057e+01 48802.515836544335 0.0025529080682395165
2.990430366579414567e+01 54158.71378079476 0.0025529080682395165
3.074360716650166125e+01 60102.76782070388 0.0025529080682395165
3.159614246337336496e+01 66699.19663030129 0.0025529080682395165
3.245959564239324635e+01 74019.59996915652 0.0025529080682395165
3.333136046446836076e+01 82143.43584919439 0.0025529080682395165
3.420853518250774528e+01 91158.88299750836 0.0025529080682395165
3.508778481089387213e+01 101163.7979766207 0.0025529080682395165
3.596554002015921725e+01 112266.77735108159 0.0025529080682395165
3.683798394060083581e+01 124588.33642950082 0.0025529080682395165
3.770112929693741677e+01 138262.2173764659 0.0025529080682395165
3.855084846056652736e+01 153436.84089300132 0.0025529080682395165
3.938300292710806616e+01 170276.91722258978 0.0025529080682395165
4.019423781445640032e+01 188965.23396912115 0.0025529080682395165
4.098401975610426007e+01 209704.64013232305 0.0025529080682395165
4.174567801071457041e+01 232720.2478960412 0.0025529080682395165
4.247593205041421527e+01 258261.87606826748 0.0025529080682395165
4.317185746463069052e+01 286606.7616948256 0.0025529080682395165
4.383088414935800614e+01 318062.5692794119 0.0025529080682395165
4.445085737175399032e+01 352970.73027306574 0.0025529080682395165
4.502994393772860349e+01 391710.1490809261 0.0025529080682395165
4.556674721251798132e+01 434701.3158125035 0.0025529080682395165
4.606018880829208939e+01 482410.8704165374 0.0025529080682395165
4.650949636467033343e+01 535356.6677410719 0.0025529080682395165
4.691415587854699965e+01 594113.3984965039 0.0025529080682395165
4.727386465503980162e+01 659318.8271333541 0.0025529080682395165
4.758847709270062154e+01 731680.7143427207 0.0025529080682395165
4.785794918803743769e+01 811984.4993184009 0.0025529080682395165
4.808229004257973571e+01 901101.8251665037 0.0025529080682395165
4.826151314219306698e+01 1000000.0 0.0025529080682395165
8.855794178934484506e+00 0.001 0.002833096101839324
9.589863031738991239e+00 0.0011097524964120721 0.002833096101839324
1.035832645461630541e+01 0.0012315506032928262 0.002833096101839324
1.115922932288738423e+01 0.001366716356462006 0.002833096101839324
1.199011733602951857e+01 0.0015167168884709225 0.002833096101839324
1.284804793103502085e+01 0.0016831803533309566 0.002833096101839324
1.372961653568578200e+01 0.0018679135990207828 0.002833096101839324
1.463099872998816231e+01 0.002072921779595372 0.002833096101839324
1.554800752600714020e+01 0.002300430119772917 0.002833096101839324
1.647616429859635190e+01 0.0025529080682395165 0.002833096101839324
1.741078107157663268e+01 0.002833096101839324 0.002833096101839324
1.834705111893771701e+01 0.0031440354715915 0.002833096101839324
1.928014432195526240e+01 0.0034891012134067737 0.002833096101839324
2.020530356146204909e+01 0.003872038781812557 0.002833096101839324
2.111793805874105345e+01 0.004297004704320844 0.002833096101839324
2.201371026858199187e+01 0.004768611697714469 0.002833096101839324
2.288861281940883430e+01 0.005291978735958442 0.002833096101839324
2.373903322494616930e+01 0.005872786613189483 0.002833096101839324
2.456180422035550492e+01 0.00651733960488242 0.002833096101839324
2.535423894764795705e+01 0.007232633896483534 0.002833096101839324
2.611415058033113823e+01 0.008026433522257174 0.002833096101839324
2.683985707318844049e+01 0.00890735463861044 0.002833096101839324
2.753017224346644198e+01 0.009884959046625586 0.002833096101839324
2.818438480681672687e+01 0.010969857978923836 0.002833096101839324
2.880222760902668355e+01 0.012173827277396614 0.002833096101839324
2.938383922995929254e+01 0.013509935211980273 0.002833096101839324
2.992972037016948050e+01 0.014992684327860457 0.002833096101839324
3.044068717072337549e+01 0.01663816886076129 0.002833096101839324
3.091782348638362521e+01 0.018464249428955443 0.002833096101839324
3.136243403962868115e+01 0.020490746898158472 0.002833096101839324
3.177599951649294496e+01 0.022739657523579287 0.002833096101839324
3.216013501639818628e+01 0.02523539170434766 0.002833096101839324
3.251655244225674579e+01 0.02800503894183631 0.002833096101839324
3.284702724115249595e+01 0.03107866187782014 0.002833096101839324
3.315336980774332432e+01 0.03448962260405758 0.002833096101839324
3.343740142768535151e+01 0.038274944785163134 0.002833096101839324
3.370093458206379466e+01 0.04247571552536898 0.002833096101839324
3.394575737251266645e+01 0.047137531341167244 0.002833096101839324
3.417362160035303020e+01 0.05231099308056263 0.002833096101839324
3.438623412063358842e+01 0.05805225516094899 0.002833096101839324
3.458525096219620565e+01 0.06442363508721373 0.002833096101839324
3.477227384149377087e+01 0.07149428986597581 0.002833096101839324
3.494884857898882302e+01 0.07934096665797492 0.002833096101839324
3.511646497463739536e+01 0.08804883581643465 0.002833096101839324
3.527655780907693384e+01 0.09771241535346502 0.002833096101839324
3.543050859865282831e+01 0.1084365968689611 0.002833096101839324
3.557964769229027979e+01 0.12033778407775893 0.002833096101839324
3.572525647711960772e+01 0.13354515629298988 0.002833096101839324
3.586856938890996105e+01 0.14820207057988585 0.002833096101839324
3.601077534842718819e+01 0.16446761779946645 0.002833096101839324
3.615301856266940916e+01 0.18251834943190443 0.002833096101839324
3.629639818590307243e+01 0.20255019392306664 0.002833096101839324
3.644196688830005826e+01 0.22478058335487253 0.002833096101839324
3.659072790089121696e+01 0.24945081352303167 0.002833096101839324
3.674363056064991895e+01 0.27682866303920667 0.002833096101839324
3.690156403044549194e+01 0.3072112998861759 0.002833096101839324
3.706534929231710862e+01 0.34092850697468147 0.002833096101839324
3.723572926568762398e+01 0.3783462617131929 0.002833096101839324
3.741335724756160630e+01 0.419870708444391 0.002833096101839324
3.759878371607114644e+01 0.4659525668664682 0.002833096101839324
3.779244188585153097e+01 0.517092024289676 0.002833096101839324
3.799463242377416350e+01 0.5738441648302398 0.002833096101839324
3.820550783673302675e+01 0.6368249944718586 0.002833096101839324
3.842505728349182448e+01 0.7067181273927491 0.002833096101839324
3.865309260275559211e+01 0.7842822061337682 0.002833096101839324
3.888923643378983286e+01 0.8703591361485166 0.002833096101839324
3.913291340291112874e+01 0.9658832241158708 0.002833096101839324
3.938334523171747037e+01 1.0718913192051276 0.002833096101839324
3.963955066520221493e+01 1.1895340673703196 0.002833096101839324
3.990035075461424441e+01 1.3200884008314182 0.002833096101839324
4.016437990901139443e+01 1.4649713983072863 0.002833096101839324
4.043010274826789185e+01 1.625755666443795 0.002833096101839324
4.069583638781534063e+01 1.8041864093920719 0.002833096101839324
4.095977741286555585e+01 2.0022003718155843 0.002833096101839324
4.122003246306157109e+01 2.2219468609395236 0.002833096101839324
4.147465097511176424e+01 2.4658110758226037 0.002833096101839324
4.172165843713370492e+01 2.736439997074672 0.002833096101839324
4.195908852469590755e+01 3.0367711180354604 0.002833096101839324
4.218501239268409364e+01 3.370064329271928 0.002833096101839324
4.239756370807079122e+01 3.739937302478798 0.002833096101839324
4.259495828880568524e+01 4.150404757850477 0.002833096101839324
4.277550758811253218e+01 4.605922041145108 0.002833096101839324
4.293762567601361013e+01 5.1114334834401705 0.002833096101839324
4.307982990580999427e+01 5.672426068491977 0.002833096101839324
4.320073570483170755e+01 6.294988990221888 0.002833096101839324
4.329904628952858303e+01 6.985879746785249 0.002833096101839324
4.337353845337286629e+01 7.752597488629465 0.002833096101839324
4.342304550792010076e+01 8.60346441668451 0.002833096101839324
4.344643863253782712e+01 9.547716114208066 0.002833096101839324
4.344260797600971102e+01 10.59560179277617 0.002833096101839324
4.341044439632506879e+01 11.758495540521581 0.002833096101839324
4.334882304490452753e+01 13.049019780144016 0.002833096101839324
4.325658979015076255e+01 14.481182276745331 0.002833096101839324
4.313255086406244487e+01 16.070528182616385 0.002833096101839324
4.297546677108859114e+01 17.834308769319094 0.002833096101839324
4.278405092386847031e+01 19.791668678535572 0.002833096101839324
4.255697323426512924e+01 21.96385372416547 0.002833096101839324
4.229286927055310485e+01 24.37444150122222 0.002833096101839324
4.199035514733851926e+01 27.04959730463137 0.002833096101839324
4.164804831766517879e+01 30.01835813575592 0.002833096101839324
4.126459433235519469e+01 33.31294787934677 0.002833096101839324
4.083869950057646037e+01 36.96912707195032 0.002833096101839324
4.036916903669527557e+01 41.0265810582719 0.002833096101839324
3.985495035718273016e+01 45.52935074866948 0.002833096101839324
3.929518056251750124e+01 50.526310653356795 0.002833096101839324
3.868923714428778737e+01 56.07169938205458 0.002833096101839324
3.803679037009064956e+01 62.22570836730231 0.002833096101839324
3.733785569458760278e+01 69.0551352016233 0.002833096101839324
3.659284389474606769e+01 76.63410868007462 0.002833096101839324
3.580260711914502281e+01 85.04489341802686 0.002833096101839324
3.496847768213542196e+01 94.37878277775391 0.002833096101839324
3.409229759413258165e+01 104.73708979594508 0.002833096101839324
3.317643626526299272e+01 116.23224686798542 0.002833096101839324
3.222379427191007295e+01 128.9890261253308 0.002833096101839324
3.123779166780480310e+01 143.14589375234786 0.002833096101839324
3.022233989845472024e+01 158.85651294280527 0.002833096101839324
2.918179716290424253e+01 176.2914118095948 0.002833096101839324
2.812090800649256650e+01 195.63983435170647 0.002833096101839324
2.704472868041773026e+01 217.11179456945052 0.002833096101839324
2.595854062837001308e+01 240.9403560239527 0.002833096101839324
2.486775499127118394e+01 267.38416158399497 0.002833096101839324
2.377781085723724175e+01 296.73024081888724 0.002833096101839324
2.269959084499600621e+01 329.2971255097155 0.002833096101839324
2.163350133029005207e+01 365.43830709572546 0.002833096101839324
2.058277477923151721e+01 405.54607358408276 0.002833096101839324
1.955198194794411748e+01 450.05576757004974 0.002833096101839324
1.854527241840767360e+01 499.450511585514 0.002833096101839324
1.756632025328346813e+01 554.2664520663108 0.002833096101839324
1.661878582051321374e+01 615.0985788580505 0.002833096101839324
1.570491885582773328e+01 682.6071834272393 0.002833096101839324
1.482683899274292649e+01 757.525025877192 0.002833096101839324
1.398612625534920539e+01 840.6652885618333 0.002833096101839324
1.318411292571611071e+01 932.9304026284696 0.002833096101839324
1.242182420047955560e+01 1035.3218432956637 0.002833096101839324
1.170006131487616052e+01 1148.9510001873086 0.002833096101839324
1.101945548103523898e+01 1275.051240713013 0.002833096101839324
1.097426499310172332e+01 1414.991297434576 0.002833096101839324
1.128168672569150743e+01 1570.2901247293776 0.002833096101839324
1.164187399961814151e+01 1742.6333860096508 0.002833096101839324
1.204904943040498289e+01 1933.891750455232 0.002833096101839324
1.249683758830990854e+01 2146.141197858406 0.002833096101839324
1.297861631087328682e+01 2381.6855519761607 0.002833096101839324
1.348755632923002068e+01 2643.0814869741084 0.002833096101839324
1.401672142027885215e+01 2933.1662783900483 0.002833096101839324
1.455922909718083957e+01 3255.0885998350564 0.002833096101839324
1.510843079550937240e+01 3612.3426997094302 0.002833096101839324
1.565817720025940574e+01 4008.8063288984645 0.002833096101839324
1.620307247497279945e+01 4448.782831127585 0.002833096101839324
1.673876725419045286e+01 4937.047852839004 0.002833096101839324
1.726224767279551386e+01 5478.901179593945 0.002833096101839324
1.777203697842516661e+01 6080.224261649427 0.002833096101839324
1.826834769533421365e+01 6747.5440531107 0.002833096101839324
1.875306210388207262e+01 7488.10385759003 0.002833096101839324
1.922962927448912041e+01 8309.941949353404 0.002833096101839324
1.970274165204960681e+01 9221.97882333434 0.002833096101839324
2.017777001138839665e+01 10234.114021054527 0.002833096101839324
2.066045158553152916e+01 11357.333583431051 0.002833096101839324
2.115629733377760502e+01 12603.829296797274 0.002833096101839324
2.167023131481544240e+01 13987.131026472387 0.002833096101839324
2.220624238403314976e+01 15522.25357427048 0.002833096101839324
2.276724501475457174e+01 17225.859653987874 0.002833096101839324
2.335508891356593253e+01 19116.440753857038 0.002833096101839324
2.397067331373072108e+01 21214.51784910632 0.002833096101839324
2.461398107551897496e+01 23542.864143224204 0.002833096101839324
2.528444883647153318e+01 26126.752255633317 0.002833096101839324
2.598109628746362176e+01 28994.22853882881 0.002833096101839324
2.670268108649688799e+01 32176.417502507353 0.002833096101839324
2.744780528790345997e+01 35707.859649004626 0.002833096101839324
2.821506901984814064e+01 39626.88638701478 0.002833096101839324
2.900285048662577481e+01 43976.036093027215 0.002833096101839324
2.980939365330874224e+01 48802.515836544335 0.002833096101839324
3.063285485864251001e+01 54158.71378079476 0.002833096101839324
3.147113915475051726e+01 60102.76782070388 0.002833096101839324
3.232190710160384839e+01 66699.19663030129 0.002833096101839324
3.318251445490813012e+01 74019.59996915652 0.002833096101839324
3.405002631007226199e+01 82143.43584919439 0.002833096101839324
3.492115234754508890e+01 91158.88299750836 0.002833096101839324
3.579224676533446825e+01 101163.7979766207 0.002833096101839324
3.665944923940427458e+01 112266.77735108159 0.002833096101839324
3.751870495895852997e+01 124588.33642950082 0.002833096101839324
3.836585305636153009e+01 138262.2173764659 0.002833096101839324
3.919666637867711501e+01 153436.84089300132 0.002833096101839324
4.000698204529806645e+01 170276.91722258978 0.002833096101839324
4.079379065338179799e+01 188965.23396912115 0.002833096101839324
4.155666548459227272e+01 209704.64013232305 0.002833096101839324
4.228893589498777317e+01 232720.2478960412 0.002833096101839324
4.298754814321640083e+01 258261.87606826748 0.002833096101839324
4.364983590096095867e+01 286606.7616948256 0.002833096101839324
4.427350686845226591e+01 318062.5692794119 0.002833096101839324
4.485668268353079924e+01 352970.73027306574 0.002833096101839324
4.539780467183479828e+01 391710.1490809261 0.002833096101839324
4.589572726717003803e+01 434701.3158125035 0.002833096101839324
4.634959556272956149e+01 482410.8704165374 0.002833096101839324
4.675882803605787075e+01 535356.6677410719 0.002833096101839324
4.712306254072270661e+01 594113.3984965039 0.002833096101839324
4.744210573638326878e+01 659318.8271333541 0.002833096101839324
4.771587982756027202e+01 731680.7143427207 0.002833096101839324
4.794437298279610360e+01 811984.4993184009 0.002833096101839324
4.812758155838582041e+01 901101.8251665037 0.002833096101839324
4.826547389888560247e+01 1000000.0 0.002833096101839324
8.231215935218779478e+00 0.001 0.0031440354715915
8.928057213721096730e+00 0.0011097524964120721 0.0031440354715915
9.659873221601815274e+00 0.0012315506032928262 0.0031440354715915
1.042510918280037657e+01 0.001366716356462006 0.0031440354715915
1.122171903086370470e+01 0.0015167168884709225 0.0031440354715915
1.204716494211818123e+01 0.0016831803533309566 0.0031440354715915
1.289843157549939079e+01 0.0018679135990207828 0.0031440354715915
1.377205588510578593e+01 0.002072921779595372 0.0031440354715915
1.466417247232691956e+01 0.002300430119772917 0.0031440354715915
1.557057381450588629e+01 0.0025529080682395165 0.0031440354715915
1.648678352501453759e+01 0.002833096101839324 0.0031440354715915
1.740814030271242530e+01 0.0031440354715915 0.0031440354715915
1.832988930619693946e+01 0.0034891012134067737 0.0031440354715915
1.924727738962347345e+01 0.003872038781812557 0.0031440354715915
2.015564831902378984e+01 0.004297004704320844 0.0031440354715915
2.105053414931452949e+01 0.004768611697714469 0.0031440354715915
2.192773916807556134e+01 0.005291978735958442 0.0031440354715915
2.278341325610129786e+01 0.005872786613189483 0.0031440354715915
2.361411242681145595e+01 0.00651733960488242 0.0031440354715915
2.441684474595432164e+01 0.007232633896483534 0.0031440354715915
2.518910085763088347e+01 0.008026433522257174 0.0031440354715915
2.592886931800479289e+01 0.00890735463861044 0.0031440354715915
2.663463718691934190e+01 0.009884959046625586 0.0031440354715915
2.730537757688894374e+01 0.010969857978923836 0.0031440354715915
2.794052583391410138e+01 0.012173827277396614 0.0031440354715915
2.853994662039416141e+01 0.013509935211980273 0.0031440354715915
2.910389412583363367e+01 0.014992684327860457 0.0031440354715915
2.963296788152544536e+01 0.01663816886076129 0.0031440354715915
3.012806611026048387e+01 0.018464249428955443 0.0031440354715915
3.059033876984504374e+01 0.020490746898158472 0.0031440354715915
3.102114172353244470e+01 0.022739657523579287 0.0031440354715915
3.142199350128099411e+01 0.02523539170434766 0.0031440354715915
3.179453546519912877e+01 0.02800503894183631 0.0031440354715915
3.214049608107907829e+01 0.03107866187782014 0.0031440354715915
3.246165964547649452e+01 0.03448962260405758 0.0031440354715915
3.275983958378357386e+01 0.038274944785163134 0.0031440354715915
3.303685617048579815e+01 0.04247571552536898 0.0031440354715915
3.329451855960979856e+01 0.047137531341167244 0.0031440354715915
3.353461064025422900e+01 0.05231099308056263 0.0031440354715915
3.375888043830492080e+01 0.05805225516094899 0.0031440354715915
3.396903257360363426e+01 0.06442363508721373 0.0031440354715915
3.416672329238988226e+01 0.07149428986597581 0.0031440354715915
3.435355768857450443e+01 0.07934096665797492 0.0031440354715915
3.453108860058827645e+01 0.08804883581643465 0.0031440354715915
3.470081685637752145e+01 0.09771241535346502 0.0031440354715915
3.486419237997992582e+01 0.1084365968689611 0.0031440354715915
3.502261588483955279e+01 0.12033778407775893 0.0031440354715915
3.517744071914233217e+01 0.13354515629298988 0.0031440354715915
3.532997464732324744e+01 0.14820207057988585 0.0031440354715915
3.548148113111798807e+01 0.16446761779946645 0.0031440354715915
3.563317995150163142e+01 0.18251834943190443 0.0031440354715915
3.578624682031313142e+01 0.20255019392306664 0.0031440354715915
3.594181176943278899e+01 0.22478058335487253 0.0031440354715915
3.610095608350400909e+01 0.24945081352303167 0.0031440354715915
3.626470755063112961e+01 0.27682866303920667 0.0031440354715915
3.643403390604818526e+01 0.3072112998861759 0.0031440354715915
3.660983439447670662e+01 0.34092850697468147 0.0031440354715915
3.679292930183534338e+01 0.3783462617131929 0.0031440354715915
3.698404766175353586e+01 0.419870708444391 0.0031440354715915
3.718381317824810850e+01 0.4659525668664682 0.0031440354715915
3.739272866157573816e+01 0.517092024289676 0.0031440354715915
3.761115949482886123e+01 0.5738441648302398 0.0031440354715915
3.783931654957817159e+01 0.6368249944718586 0.0031440354715915
3.807723943782912812e+01 0.7067181273927491 0.0031440354715915
3.832478078440213665e+01 0.7842822061337682 0.0031440354715915
3.858159262281208868e+01 0.8703591361485166 0.0031440354715915
3.884711584750914426e+01 0.9658832241158708 0.0031440354715915
3.912057375613316168e+01 1.0718913192051276 0.0031440354715915
3.940097058474881919e+01 1.1895340673703196 0.0031440354715915
3.968709584581968386e+01 1.3200884008314182 0.0031440354715915
3.997753486737972395e+01 1.4649713983072863 0.0031440354715915
4.027068572315075556e+01 1.625755666443795 0.0031440354715915
4.056478229463970564e+01 1.8041864093920719 0.0031440354715915
4.085792274400623825e+01 2.0022003718155843 0.0031440354715915
4.114810230404119551e+01 2.2219468609395236 0.0031440354715915
4.143324890661575921e+01 2.4658110758226037 0.0031440354715915
4.171125994375230306e+01 2.736439997074672 0.0031440354715915
4.198003828078623201e+01 3.0367711180354604 0.0031440354715915
4.223752568754567704e+01 3.370064329271928 0.0031440354715915
4.248173203568248368e+01 3.739937302478798 0.0031440354715915
4.271075890099932337e+01 4.150404757850477 0.0031440354715915
4.292281660724541581e+01 4.605922041145108 0.0031440354715915
4.311623423964827850e+01 5.1114334834401705 0.0031440354715915
4.328946258145375481e+01 5.672426068491977 0.0031440354715915
4.344107047689154655e+01 6.294988990221888 0.0031440354715915
4.356973527862591311e+01 6.985879746785249 0.0031440354715915
4.367422859320540596e+01 7.752597488629465 0.0031440354715915
4.375339849446974938e+01 8.60346441668451 0.0031440354715915
4.380614949005476433e+01 9.547716114208066 0.0031440354715915
4.383142170392633119e+01 10.59560179277617 0.0031440354715915
4.382817026668592320e+01 11.758495540521581 0.0031440354715915
4.379534620224828245e+01 13.049019780144016 0.0031440354715915
4.373187985052300064e+01 14.481182276745331 0.0031440354715915
4.363666732797622672e+01 16.070528182616385 0.0031440354715915
4.350856102459160724e+01 17.834308769319094 0.0031440354715915
4.334636468778555951e+01 19.791668678535572 0.0031440354715915
4.314883330797321292e+01 21.96385372416547 0.0031440354715915
4.291467841515079584e+01 24.37444150122222 0.0031440354715915
4.264257899605186708e+01 27.04959730463137 0.0031440354715915
4.233119819591983912e+01 30.01835813575592 0.0031440354715915
4.197920595160926638e+01 33.31294787934677 0.0031440354715915
4.158530752354960214e+01 36.96912707195032 0.0031440354715915
4.114827766241550933e+01 41.0265810582719 0.0031440354715915
4.066700019296857960e+01 45.52935074866948 0.0031440354715915
4.014051224719224109e+01 50.526310653356795 0.0031440354715915
3.956805241737179557e+01 56.07169938205458 0.0031440354715915
3.894911151621590051e+01 62.22570836730231 0.0031440354715915
3.828348457869059729e+01 69.0551352016233 0.0031440354715915
3.757132206381083250e+01 76.63410868007462 0.0031440354715915
3.681317865143736157e+01 85.04489341802686 0.0031440354715915
3.601005668228913947e+01 94.37878277775391 0.0031440354715915
3.516344227607007866e+01 104.73708979594508 0.0031440354715915
3.427533152957561668e+01 116.23224686798542 0.0031440354715915
3.334824452154184371e+01 128.9890261253308 0.0031440354715915
3.238522522468880283e+01 143.14589375234786 0.0031440354715915
3.138982592521450599e+01 158.85651294280527 0.0031440354715915
3.036607534963275867e+01 176.2914118095948 0.0031440354715915
2.931843059360128478e+01 195.63983435170647 0.0031440354715915
2.825171362734417357e+01 217.11179456945052 0.0031440354715915
2.717103407087139644e+01 240.9403560239527 0.0031440354715915
2.608170050733209422e+01 267.38416158399497 0.0031440354715915
2.498912266968665818e+01 296.73024081888724 0.0031440354715915
2.390311199304345990e+01 329.2971255097155 0.0031440354715915
2.282724511959397162e+01 365.43830709572546 0.0031440354715915
2.176289770842039673e+01 405.54607358408276 0.0031440354715915
2.071488171589890470e+01 450.05576757004974 0.0031440354715915
1.968763838273959266e+01 499.450511585514 0.0031440354715915
1.868521459893089798e+01 554.2664520663108 0.0031440354715915
1.771163582655035995e+01 615.0985788580505 0.0031440354715915
1.676935321416877755e+01 682.6071834272393 0.0031440354715915
1.586101929261374011e+01 757.525025877192 0.0031440354715915
1.498864472885683341e+01 840.6652885618333 0.0031440354715915
1.415387265959566321e+01 932.9304026284696 0.0031440354715915
1.335809960948774489e+01 1035.3218432956637 0.0031440354715915
1.260248734331701215e+01 1148.9510001873086 0.0031440354715915
1.188801717029341809e+01 1275.051240713013 0.0031440354715915
1.157961097934927430e+01 1414.991297434576 0.0031440354715915
1.188676068210324210e+01 1570.2901247293776 0.0031440354715915
1.224964450602692700e+01 1742.6333860096508 0.0031440354715915
1.266204800830885091e+01 1933.891750455232 0.0031440354715915
1.311708825791888344e+01 2146.141197858406 0.0031440354715915
1.360765465879376279e+01 2381.6855519761607 0.0031440354715915
1.412640424519861782e+01 2643.0814869741084 0.0031440354715915
1.466590580414615452e+01 2933.1662783900483 0.0031440354715915
1.521882350503811310e+01 3255.0885998350564 0.0031440354715915
1.577811786533391114e+01 3612.3426997094302 0.0031440354715915
1.633732569686171132e+01 4008.8063288984645 0.0031440354715915
1.689082371724543208e+01 4448.782831127585 0.0031440354715915
1.743412327399385120e+01 4937.047852839004 0.0031440354715915
1.796415242356971831e+01 5478.901179593945 0.0031440354715915
1.847944579858185676e+01 6080.224261649427 0.0031440354715915
1.898027887990057749e+01 6747.5440531107 0.0031440354715915
1.946863025726011287e+01 7488.10385759003 0.0031440354715915
1.994808539816732562e+01 8309.941949353404 0.0031440354715915
2.042340327726101634e+01 9221.97882333434 0.0031440354715915
2.090007112181048399e+01 10234.114021054527 0.0031440354715915
2.138391043427851201e+01 11357.333583431051 0.0031440354715915
2.188050377718250061e+01 12603.829296797274 0.0031440354715915
2.239483514675470488e+01 13987.131026472387 0.0031440354715915
2.293095113786906936e+01 15522.25357427048 0.0031440354715915
2.349182790580352531e+01 17225.859653987874 0.0031440354715915
2.407940892500999297e+01 19116.440753857038 0.0031440354715915
2.469463643847194234e+01 21214.51784910632 0.0031440354715915
2.533759135967612153e+01 23542.864143224204 0.0031440354715915
2.600779171829390179e+01 26126.752255633317 0.0031440354715915
2.670432332104411799e+01 28994.22853882881 0.0031440354715915
2.742598045605016566e+01 32176.417502507353 0.0031440354715915
2.817135867163007390e+01 35707.859649004626 0.0031440354715915
2.893903355691135459e+01 39626.88638701478 0.0031440354715915
2.972719637455150021e+01 43976.036093027215 0.0031440354715915
3.053392732048906666e+01 48802.515836544335 0.0031440354715915
3.135713897474277090e+01 54158.71378079476 0.0031440354715915
3.219443536842022979e+01 60102.76782070388 0.0031440354715915
3.304313928094168773e+01 66699.19663030129 0.0031440354715915
3.390024836018355359e+01 74019.59996915652 0.0031440354715915
3.476249277089863909e+01 82143.43584919439 0.0031440354715915
3.562619439356585360e+01 91158.88299750836 0.0031440354715915
3.648742568953718290e+01 101163.7979766207 0.0031440354715915
3.734207671003832729e+01 112266.77735108159 0.0031440354715915
3.818590769328457668e+01 124588.33642950082 0.0031440354715915
3.901464617500625565e+01 138262.2173764659 0.0031440354715915
3.982403291229449849e+01 153436.84089300132 0.0031440354715915
4.060994644712772583e+01 170276.91722258978 0.0031440354715915
4.136985081490050220e+01 188965.23396912115 0.0031440354715915
4.210342107508445508e+01 209704.64013232305 0.0031440354715915
4.280404051696216783e+01 232720.2478960412 0.0031440354715915
4.346891841406289103e+01 258261.87606826748 0.0031440354715915
4.409567009754766787e+01 286606.7616948256 0.0031440354715915
4.468229029657463514e+01 318062.5692794119 0.0031440354715915
4.522718016551587539e+01 352970.73027306574 0.0031440354715915
4.572904550118298772e+01 391710.1490809261 0.0031440354715915
4.618697108949518793e+01 434701.3158125035 0.0031440354715915
4.660030421042130655e+01 482410.8704165374 0.0031440354715915
4.696862196854834082e+01 535356.6677410719 0.0031440354715915
4.729168391781021086e+01 594113.3984965039 0.0031440354715915
4.756937279089220993e+01 659318.8271333541 0.0031440354715915
4.780164871644365121e+01 731680.7143427207 0.0031440354715915
4.798849268145968239e+01 811984.4993184009 0.0031440354715915
4.812986540265489310e+01 901101.8251665037 0.0031440354715915
4.822566129673361246e+01 1000000.0 0.0031440354715915
7.630674298661007882e+00 0.001 0.0034891012134067737
8.289442384133304031e+00 0.0011097524964120721 0.0034891012134067737
8.983362341425781494e+00 0.0012315506032928262 0.0034891012134067737
9.711256581930960863e+00 0.001366716356462006 0.0034891012134067737
1.047147250521963358e+01 0.0015167168884709225 0.0034891012134067737
1.126187208280169116e+01 0.0016831803533309566 0.0034891012134067737
1.207983501687153804e+01 0.0018679135990207828 0.0034891012134067737
1.292227668880742719e+01 0.002072921779595372 0.0034891012134067737
1.378568155131152473e+01 0.002300430119772917 0.0034891012134067737
1.466615192624578334e+01 0.0025529080682395165 0.0034891012134067737
1.555947107010076635e+01 0.002833096101839324 0.0034891012134067737
1.646117871151397338e+01 0.0031440354715915 0.0034891012134067737
1.736665639615877055e+01 0.0034891012134067737 0.0034891012134067737
1.827121926821885367e+01 0.003872038781812557 0.0034891012134067737
1.917021074132137670e+01 0.004297004704320844 0.0034891012134067737
2.005909608134840028e+01 0.004768611697714469 0.0034891012134067737
2.093355108874077786e+01 0.005291978735958442 0.0034891012134067737
2.178954256716757598e+01 0.005872786613189483 0.0034891012134067737
2.262339749407392020e+01 0.00651733960488242 0.0034891012134067737
2.343185882243263407e+01 0.007232633896483534 0.0034891012134067737
2.421212647967682230e+01 0.008026433522257174 0.0034891012134067737
2.496188306819962577e+01 0.00890735463861044 0.0034891012134067737
2.567930443034342503e+01 0.009884959046625586 0.0034891012134067737
2.636305617450798877e+01 0.010969857978923836 0.0034891012134067737
2.701227769273666013e+01 0.012173827277396614 0.0034891012134067737
2.762655558026428082e+01 0.013509935211980273 0.0034891012134067737
2.820588882840483791e+01 0.014992684327860457 0.0034891012134067737
2.875064796802443823e+01 0.01663816886076129 0.0034891012134067737
2.926153057419286441e+01 0.018464249428955443 0.0034891012134067737
2.973951503938558005e+01 0.020490746898158472 0.0034891012134067737
3.018581460621664903e+01 0.022739657523579287 0.0034891012134067737
3.060183304067909305e+01 0.02523539170434766 0.0034891012134067737
3.098912311362123617e+01 0.02800503894183631 0.0034891012134067737
3.134934884338132122e+01 0.03107866187782014 0.0034891012134067737
3.168425178621742333e+01 0.03448962260405758 0.0034891012134067737
3.199562192100013647e+01 0.038274944785163134 0.0034891012134067737
3.228527289248462040e+01 0.04247571552536898 0.0034891012134067737
3.255502168202995961e+01 0.047137531341167244 0.0034891012134067737
3.280667229556670605e+01 0.05231099308056263 0.0034891012134067737
3.304200316522366165e+01 0.05805225516094899 0.0034891012134067737
3.326275785764801896e+01 0.06442363508721373 0.0034891012134067737
3.347063860361961929e+01 0.07149428986597581 0.0034891012134067737
3.366730221961926617e+01 0.07934096665797492 0.0034891012134067737
3.385435797578759320e+01 0.08804883581643465 0.0034891012134067737
3.403336697187175020e+01 0.09771241535346502 0.0034891012134067737
3.420584257250100535e+01 0.1084365968689611 0.0034891012134067737
3.437325157899677208e+01 0.12033778407775893 0.0034891012134067737
3.453701573710191042e+01 0.13354515629298988 0.0034891012134067737
3.469851317554886094e+01 0.14820207057988585 0.0034891012134067737
3.485907954860006441e+01 0.16446761779946645 0.0034891012134067737
3.502000847731884647e+01 0.18251834943190443 0.0034891012134067737
3.518255107123914627e+01 0.20255019392306664 0.0034891012134067737
3.534791417596428431e+01 0.22478058335487253 0.0034891012134067737
3.551725717106560154e+01 0.24945081352303167 0.0034891012134067737
3.569168700128756910e+01 0.27682866303920667 0.0034891012134067737
3.587225138107393718e+01 0.3072112998861759 0.0034891012134067737
3.605992989962003747e+01 0.34092850697468147 0.0034891012134067737
3.625562307561895636e+01 0.3783462617131929 0.0034891012134067737
3.646013934036236037e+01 0.419870708444391 0.0034891012134067737
3.667418008173928712e+01 0.4659525668664682 0.0034891012134067737
3.689832302594751212e+01 0.517092024289676 0.0034891012134067737
3.713300437878470461e+01 0.5738441648302398 0.0034891012134067737
3.737850030758790609e+01 0.6368249944718586 0.0034891012134067737
3.763490842667530245e+01 0.7067181273927491 0.0034891012134067737
3.790213033783213348e+01 0.7842822061337682 0.0034891012134067737
3.817985601856801736e+01 0.8703591361485166 0.0034891012134067737
3.846755134917172114e+01 0.9658832241158708 0.0034891012134067737
3.876444977826719906e+01 1.0718913192051276 0.0034891012134067737
3.906954918020803547e+01 1.1895340673703196 0.0034891012134067737
3.938161481790392315e+01 1.3200884008314182 0.0034891012134067737
3.969918898903519278e+01 1.4649713983072863 0.0034891012134067737
4.002060764863347941e+01 1.625755666443795 0.0034891012134067737
4.034402386154801690e+01 1.8041864093920719 0.0034891012134067737
4.066743742280383600e+01 2.0022003718155843 0.0034891012134067737
4.098872963054588325e+01 2.2219468609395236 0.0034891012134067737
4.130570168186141444e+01 2.4658110758226037 0.0034891012134067737
4.161611486484298439e+01 2.736439997074672 0.0034891012134067737
4.191773059870720175e+01 3.0367711180354604 0.0034891012134067737
4.220834825170074822e+01 3.370064329271928 0.0034891012134067737
4.248583885976761820e+01 3.739937302478798 0.0034891012134067737
4.274817317121173232e+01 4.150404757850477 0.0034891012134067737
4.299344279866912188e+01 4.605922041145108 0.0034891012134067737
4.321987381411586426e+01 5.1114334834401705 0.0034891012134067737
4.342583257259170892e+01 5.672426068491977 0.0034891012134067737
4.360982416431539832e+01 6.294988990221888 0.0034891012134067737
4.377048408853156047e+01 6.985879746785249 0.0034891012134067737
4.390656440188766396e+01 7.752597488629465 0.0034891012134067737
4.401691549708188234e+01 8.60346441668451 0.0034891012134067737
4.410046496640512714e+01 9.547716114208066 0.0034891012134067737
4.415619502082935099e+01 10.59560179277617 0.0034891012134067737
4.418311964627093147e+01 11.758495540521581 0.0034891012134067737
4.418026285336514292e+01 13.049019780144016 0.0034891012134067737
4.414663913019327168e+01 14.481182276745331 0.0034891012134067737
4.408123671653480358e+01 16.070528182616385 0.0034891012134067737
4.398300472548634588e+01 17.834308769319094 0.0034891012134067737
4.385084467326012003e+01 19.791668678535572 0.0034891012134067737
4.368360668820022852e+01 21.96385372416547 0.0034891012134067737
4.348009098800083194e+01 24.37444150122222 0.0034891012134067737
4.323905485814094618e+01 27.04959730463137 0.0034891012134067737
4.295922529140207047e+01 30.01835813575592 0.0034891012134067737
4.263931747786259052e+01 33.31294787934677 0.0034891012134067737
4.227805917521570223e+01 36.96912707195032 0.0034891012134067737
4.187422074009465689e+01 41.0265810582719 0.0034891012134067737
4.142665076786247624e+01 45.52935074866948 0.0034891012134067737
4.093431669991714017e+01 50.526310653356795 0.0034891012134067737
4.039634987548372180e+01 56.07169938205458 0.0034891012134067737
3.981209395702166631e+01 62.22570836730231 0.0034891012134067737
3.918115560358911154e+01 69.0551352016233 0.0034891012134067737
3.850345564251202291e+01 76.63410868007462 0.0034891012134067737
3.777927935891404587e+01 85.04489341802686 0.0034891012134067737
3.700932319927988345e+01 94.37878277775391 0.0034891012134067737
3.619473605307796760e+01 104.73708979594508 0.0034891012134067737
3.533715255596475657e+01 116.23224686798542 0.0034891012134067737
3.443871606792663442e+01 128.9890261253308 0.0034891012134067737
3.350208919201423186e+01 143.14589375234786 0.0034891012134067737
3.253045003923868705e+01 158.85651294280527 0.0034891012134067737
3.152747291939596153e+01 176.2914118095948 0.0034891012134067737
3.049729290016029282e+01 195.63983435170647 0.0034891012134067737
2.944445430570010913e+01 217.11179456945052 0.0034891012134067737
2.837384410907296228e+01 240.9403560239527 0.0034891012134067737
2.729061184646118221e+01 267.38416158399497 0.0034891012134067737
2.620007787607799088e+01 296.73024081888724 0.0034891012134067737
2.511077553827447062e+01 329.2971255097155 0.0034891012134067737
2.402976695873868351e+01 365.43830709572546 0.0034891012134067737
2.295627508570284547e+01 405.54607358408276 0.0034891012134067737
2.189530153430804660e+01 450.05576757004974 0.0034891012134067737
2.085153468799545351e+01 499.450511585514 0.0034891012134067737
1.982943821163935638e+01 554.2664520663108 0.0034891012134067737
1.883314983478603466e+01 615.0985788580505 0.0034891012134067737
1.786557454837654291e+01 682.6071834272393 0.0034891012134067737
1.692963708729724459e+01 757.525025877192 0.0034891012134067737
1.602795347980031693e+01 840.6652885618333 0.0034891012134067737
1.516244115280583493e+01 932.9304026284696 0.0034891012134067737
1.433486556971111092e+01 1035.3218432956637 0.0034891012134067737
1.354676406657460674e+01 1148.9510001873086 0.0034891012134067737
1.279948720029196707e+01 1275.051240713013 0.0034891012134067737
1.245986821045469917e+01 1414.991297434576 0.0034891012134067737
1.251837947168797527e+01 1570.2901247293776 0.0034891012134067737
1.288151550632466069e+01 1742.6333860096508 0.0034891012134067737
1.329662036012635262e+01 1933.891750455232 0.0034891012134067737
1.375638642175996473e+01 2146.141197858406 0.0034891012134067737
1.425320986368337728e+01 2381.6855519761607 0.0034891012134067737
1.477925048580511636e+01 2643.0814869741084 0.0034891012134067737
1.532660062434008097e+01 2933.1662783900483 0.0034891012134067737
1.588749205830574773e+01 3255.0885998350564 0.0034891012134067737
1.645451741771211118e+01 3612.3426997094302 0.0034891012134067737
1.702092372488149508e+01 4008.8063288984645 0.0034891012134067737
1.758088411520277106e+01 4448.782831127585 0.0034891012134067737
1.812979245967142106e+01 4937.047852839004 0.0034891012134067737
1.866453707034165532e+01 5478.901179593945 0.0034891012134067737
1.918367747682039592e+01 6080.224261649427 0.0034891012134067737
1.968756043359447361e+01 6747.5440531107 0.0034891012134067737
2.017826401794812341e+01 7488.10385759003 0.0034891012134067737
2.065951599278493589e+01 8309.941949353404 0.0034891012134067737
2.113612647492200836e+01 9221.97882333434 0.0034891012134067737
2.161370096504116844e+01 10234.114021054527 0.0034891012134067737
2.209814227461245295e+01 11357.333583431051 0.0034891012134067737
2.259510350238002729e+01 12603.829296797274 0.0034891012134067737
2.310962945475795749e+01 13987.131026472387 0.0034891012134067737
2.364582643393193706e+01 15522.25357427048 0.0034891012134067737
2.420673307402209318e+01 17225.859653987874 0.0034891012134067737
2.479438937293200951e+01 19116.440753857038 0.0034891012134067737
2.540976196712587054e+01 21214.51784910632 0.0034891012134067737
2.605301558898464265e+01 23542.864143224204 0.0034891012134067737
2.672372061185916436e+01 26126.752255633317 0.0034891012134067737
2.742098808571225632e+01 28994.22853882881 0.0034891012134067737
2.814359723938205349e+01 32176.417502507353 0.0034891012134067737
2.889007712247209270e+01 35707.859649004626 0.0034891012134067737
2.965891587235413596e+01 39626.88638701478 0.0034891012134067737
3.044804203897482608e+01 43976.036093027215 0.0034891012134067737
3.125531487172089840e+01 48802.515836544335 0.0034891012134067737
3.207833657360161794e+01 54158.71378079476 0.0034891012134067737
3.291437746570446876e+01 60102.76782070388 0.0034891012134067737
3.376038961930807858e+01 66699.19663030129 0.0034891012134067737
3.461300412095863521e+01 74019.59996915652 0.0034891012134067737
3.546861892853631559e+01 82143.43584919439 0.0034891012134067737
3.632319431309377933e+01 91158.88299750836 0.0034891012134067737
3.717256311037409944e+01 101163.7979766207 0.0034891012134067737
3.801241887356069782e+01 112266.77735108159 0.0034891012134067737
3.883840108207319730e+01 124588.33642950082 0.0034891012134067737
3.964619323485536029e+01 138262.2173764659 0.0034891012134067737
4.043157196256618846e+01 153436.84089300132 0.0034891012134067737
4.119052213292258813e+01 170276.91722258978 0.0034891012134067737
4.192111101329958700e+01 188965.23396912115 0.0034891012134067737
4.262309404203888619e+01 209704.64013232305 0.0034891012134067737
4.328995371744526466e+01 232720.2478960412 0.0034891012134067737
4.391918809680946367e+01 258261.87606826748 0.0034891012134067737
4.450870546897004232e+01 286606.7616948256 0.0034891012134067737
4.505678984722376867e+01 318062.5692794119 0.0034891012134067737
4.556211087861731812e+01 352970.73027306574 0.0034891012134067737
4.602361957198502296e+01 391710.1490809261 0.0034891012134067737
4.644060868958460020e+01 434701.3158125035 0.0034891012134067737
4.681259587446439241e+01 482410.8704165374 0.0034891012134067737
4.713928689052669085e+01 535356.6677410719 0.0034891012134067737
4.742052420009099478e+01 594113.3984965039 0.0034891012134067737
4.765623713661958760e+01 659318.8271333541 0.0034891012134067737
4.784638812137066566e+01 731680.7143427207 0.0034891012134067737
4.799092533333370625e+01 811984.4993184009 0.0034891012134067737
4.808974144074192481e+01 901101.8251665037 0.0034891012134067737
4.814263775291735925e+01 1000000.0 0.0034891012134067737
7.056428251630851634e+00 0.001 0.003872038781812557
7.676762382389937578e+00 0.0011097524964120721 0.003872038781812557
8.332059470243178723e+00 0.0012315506032928262 0.003872038781812557
9.021489639286645712e+00 0.001366716356462006 0.003872038781812557
9.743771172300576211e+00 0.0015167168884709225 0.003872038781812557
1.049715169847540253e+01 0.0016831803533309566 0.003872038781812557
1.127940139990364976e+01 0.0018679135990207828 0.003872038781812557
1.208781998962922621e+01 0.002072921779595372 0.003872038781812557
1.291925860162478301e+01 0.002300430119772917 0.003872038781812557
1.377015701147207238e+01 0.0025529080682395165 0.003872038781812557
1.463659579259443433e+01 0.002833096101839324 0.003872038781812557
1.551436220295891744e+01 0.0031440354715915 0.003872038781812557
1.639902782695138228e+01 0.0034891012134067737 0.003872038781812557
1.728603491273617365e+01 0.003872038781812557 0.003872038781812557
1.817078818352862157e+01 0.004297004704320844 0.003872038781812557
1.904874839422692645e+01 0.004768611697714469 0.003872038781812557
1.991552360325211524e+01 0.005291978735958442 0.003872038781812557
2.076695459673112154e+01 0.005872786613189483 0.003872038781812557
2.159919125220016412e+01 0.00651733960488242 0.003872038781812557
2.240875679512594587e+01 0.007232633896483534 0.003872038781812557
2.319259850627301489e+01 0.008026433522257174 0.003872038781812557
2.394812335875962717e+01 0.00890735463861044 0.003872038781812557
2.467321852217957101e+01 0.009884959046625586 0.003872038781812557
2.536625717816282943e+01 0.010969857978923836 0.003872038781812557
2.602609090356670052e+01 0.012173827277396614 0.003872038781812557
2.665203028447069400e+01 0.013509935211980273 0.003872038781812557
2.724381583985462285e+01 0.014992684327860457 0.003872038781812557
2.780158159329718615e+01 0.01663816886076129 0.003872038781812557
2.832581348389401299e+01 0.018464249428955443 0.003872038781812557
2.881730494173854495e+01 0.020490746898158472 0.003872038781812557
2.927711142488891127e+01 0.022739657523579287 0.003872038781812557
2.970650578388429963e+01 0.02523539170434766 0.003872038781812557
3.010693566308430391e+01 0.02800503894183631 0.003872038781812557
3.047998408573817031e+01 0.03107866187782014 0.003872038781812557
3.082733378328404683e+01 0.03448962260405758 0.003872038781812557
3.115073586899443470e+01 0.038274944785163134 0.003872038781812557
3.145198284172295189e+01 0.04247571552536898 0.003872038781812557
3.173288595412588720e+01 0.047137531341167244 0.003872038781812557
3.199525682797948178e+01 0.05231099308056263 0.003872038781812557
3.224089286619626904e+01 0.05805225516094899 0.003872038781812557
3.247156619874219530e+01 0.06442363508721373 0.003872038781812557
3.268901563567187196e+01 0.07149428986597581 0.003872038781812557
3.289494130191707200e+01 0.07934096665797492 0.003872038781812557
3.309100136049615060e+01 0.08804883581643465 0.003872038781812557
3.327881046609624605e+01 0.09771241535346502 0.003872038781812557
3.345993950661548411e+01 0.1084365968689611 0.003872038781812557
3.363591619532600419e+01 0.12033778407775893 0.003872038781812557
3.380822612083152734e+01 0.13354515629298988 0.003872038781812557
3.397831394095583590e+01 0.14820207057988585 0.003872038781812557
3.414758424170731388e+01 0.16446761779946645 0.003872038781812557
3.431740189079202707e+01 0.18251834943190443 0.003872038781812557
3.448909137839918770e+01 0.20255019392306664 0.003872038781812557
3.466393500242461556e+01 0.22478058335487253 0.003872038781812557
3.484316953165428998e+01 0.24945081352303167 0.003872038781812557
3.502798108059820237e+01 0.27682866303920667 0.003872038781812557
3.521949805626550756e+01 0.3072112998861759 0.003872038781812557
3.541878195396643036e+01 0.34092850697468147 0.003872038781812557
3.562681591042505858e+01 0.3783462617131929 0.003872038781812557
3.584449104933062813e+01 0.419870708444391 0.003872038781812557
3.607259069403070129e+01 0.4659525668664682 0.003872038781812557
3.631177274348363682e+01 0.517092024289676 0.003872038781812557
3.656255048659345164e+01 0.5738441648302398 0.003872038781812557
3.682527259628225380e+01 0.6368249944718586 0.003872038781812557
3.710010290872661898e+01 0.7067181273927491 0.003872038781812557
3.738700096918254445e+01 0.7842822061337682 0.003872038781812557
3.768570438091395403e+01 0.8703591361485166 0.003872038781812557
3.799571412132502957e+01 0.9658832241158708 0.003872038781812557
3.831628405627578360e+01 1.0718913192051276 0.003872038781812557
3.864641575765215720e+01 1.1895340673703196 0.003872038781812557
3.898485968202933094e+01 1.3200884008314182 0.003872038781812557
3.933012351179815624e+01 1.4649713983072863 0.003872038781812557
3.968048794117135003e+01 1.625755666443795 0.003872038781812557
4.003403009171931615e+01 1.8041864093920719 0.003872038781812557
4.038865387021350273e+01 2.0022003718155843 0.003872038781812557
4.074212635074342614e+01 2.2219468609395236 0.003872038781812557
4.109211867495169201e+01 2.4658110758226037 0.003872038781812557
4.143624959541665476e+01 2.736439997074672 0.003872038781812557
4.177212954561176872e+01 3.0367711180354604 0.003872038781812557
4.209740302672669543e+01 3.370064329271928 0.003872038781812557
4.240978719166027133e+01 3.739937302478798 0.003872038781812557
4.270710478238137853e+01 4.150404757850477 0.003872038781812557
4.298730995708158531e+01 4.605922041145108 0.003872038781812557
4.324850608112571138e+01 5.1114334834401705 0.003872038781812557
4.348895511010914561e+01 5.672426068491977 0.003872038781812557
4.370707872985923359e+01 6.294988990221888 0.003872038781812557
4.390145188395158726e+01 6.985879746785249 0.003872038781812557
4.407078979018059783e+01 7.752597488629465 0.003872038781812557
4.421392974374681728e+01 8.60346441668451 0.003872038781812557
4.432980917297683021e+01 9.547716114208066 0.003872038781812557
4.441744154186753235e+01 10.59560179277617 0.003872038781812557
4.447589142425245967e+01 11.758495540521581 0.003872038781812557
4.450425018666796717e+01 13.049019780144016 0.003872038781812557
4.450161352920039803e+01 14.481182276745331 0.003872038781812557
4.446706158035608070e+01 16.070528182616385 0.003872038781812557
4.439964263396986155e+01 17.834308769319094 0.003872038781812557
4.429836113937540887e+01 19.791668678535572 0.003872038781812557
4.416217024290831006e+01 21.96385372416547 0.003872038781812557
4.398996947051242756e+01 24.37444150122222 0.003872038781812557
4.378060780217775516e+01 27.04959730463137 0.003872038781812557
4.353289228956815293e+01 30.01835813575592 0.003872038781812557
4.324560243167875484e+01 33.31294787934677 0.003872038781812557
4.291751035459142827e+01 36.96912707195032 0.003872038781812557
4.254740666374143387e+01 41.0265810582719 0.003872038781812557
4.213413196850002862e+01 45.52935074866948 0.003872038781812557
4.167661360354539113e+01 50.526310653356795 0.003872038781812557
4.117390716181041910e+01 56.07169938205458 0.003872038781812557
4.062524200007337782e+01 62.22570836730231 0.003872038781812557
4.003006981938714404e+01 69.0551352016233 0.003872038781812557
3.938811483272534986e+01 76.63410868007462 0.003872038781812557
3.869942440846234177e+01 85.04489341802686 0.003872038781812557
3.796441772996394093e+01 94.37878277775391 0.003872038781812557
3.718393083230943574e+01 104.73708979594508 0.003872038781812557
3.635925557943870956e+01 116.23224686798542 0.003872038781812557
3.549217023552191108e+01 128.9890261253308 0.003872038781812557
3.458495937045831425e+01 143.14589375234786 0.003872038781812557
3.364042103322066879e+01 158.85651294280527 0.003872038781812557
3.266185944921898709e+01 176.2914118095948 0.003872038781812557
3.165306208977587943e+01 195.63983435170647 0.003872038781812557
3.061826056966295440e+01 217.11179456945052 0.003872038781812557
2.956207559510774274e+01 240.9403560239527 0.003872038781812557
2.848944688131985004e+01 267.38416158399497 0.003872038781812557
2.740554931484727064e+01 296.73024081888724 0.003872038781812557
2.631743087038393369e+01 329.2971255097155 0.003872038781812557
2.523596671470603425e+01 365.43830709572546 0.003872038781812557
2.415791820949899105e+01 405.54607358408276 0.003872038781812557
2.308842126770093373e+01 450.05576757004974 0.003872038781812557
2.203236166020318976e+01 499.450511585514 0.003872038781812557
2.099459107697873250e+01 554.2664520663108 0.003872038781812557
1.997929904070338480e+01 615.0985788580505 0.003872038781812557
1.898982922096886838e+01 682.6071834272393 0.003872038781812557
1.802946482361867453e+01 757.525025877192 0.003872038781812557
1.710109133512946045e+01 840.6652885618333 0.003872038781812557
1.620724039277595097e+01 932.9304026284696 0.003872038781812557
1.534992969131035778e+01 1035.3218432956637 0.003872038781812557
1.453108140057073605e+01 1148.9510001873086 0.003872038781812557
1.375242928937195686e+01 1275.051240713013 0.003872038781812557
1.339181958817322382e+01 1414.991297434576 0.003872038781812557
1.331493172358921306e+01 1570.2901247293776 0.003872038781812557
1.353961146002440508e+01 1742.6333860096508 0.003872038781812557
1.395467756768412393e+01 1933.891750455232 0.003872038781812557
1.441638260578710096e+01 2146.141197858406 0.003872038781812557
1.491665600367664801e+01 2381.6855519761607 0.003872038781812557
1.544718844615925590e+01 2643.0814869741084 0.003872038781812557
1.599962579770546789e+01 2933.1662783900483 0.003872038781812557
1.656579887473025181e+01 3255.0885998350564 0.003872038781812557
1.713796443288629590e+01 3612.3426997094302 0.003872038781812557
1.770911099133298094e+01 4008.8063288984645 0.003872038781812557
1.827323689360427039e+01 4448.782831127585 0.003872038781812557
1.882564327341928490e+01 4937.047852839004 0.003872038781812557
1.936319789408084802e+01 5478.901179593945 0.003872038781812557
1.988449811110307763e+01 6080.224261649427 0.003872038781812557
2.038996841138277105e+01 6747.5440531107 0.003872038781812557
2.088178719873044997e+01 7488.10385759003 0.003872038781812557
2.136382867154391718e+01 8309.941949353404 0.003872038781812557
2.184093380517318295e+01 9221.97882333434 0.003872038781812557
2.231882591355954304e+01 10234.114021054527 0.003872038781812557
2.280348268477930063e+01 11357.333583431051 0.003872038781812557
2.330062240186360256e+01 12603.829296797274 0.003872038781812557
2.381534620528961455e+01 13987.131026472387 0.003872038781812557
2.435181516204117003e+01 15522.25357427048 0.003872038781812557
2.491312303570941822e+01 17225.859653987874 0.003872038781812557
2.550139988037718908e+01 19116.440753857038 0.003872038781812557
2.611760564422326070e+01 21214.51784910632 0.003872038781812557
2.676196370973231353e+01 23542.864143224204 0.003872038781812557
2.743405615106469142e+01 26126.752255633317 0.003872038781812557
2.813296827716204973e+01 28994.22853882881 0.003872038781812557
2.885740430452143457e+01 32176.417502507353 0.003872038781812557
2.960579721389287755e+01 35707.859649004626 0.003872038781812557
3.037637858814904490e+01 39626.88638701478 0.003872038781812557
3.116684595520982626e+01 43976.036093027215 0.003872038781812557
3.197474996956427873e+01 48802.515836544335 0.003872038781812557
3.279733536546206807e+01 54158.71378079476 0.003872038781812557
3.363151199815218462e+01 60102.76782070388 0.003872038781812557
3.447384751048321760e+01 66699.19663030129 0.003872038781812557
3.532063942375729226e+01 74019.59996915652 0.003872038781812557
3.616790201609028799e+01 82143.43584919439 0.003872038781812557
3.701134709230584008e+01 91158.88299750836 0.003872038781812557
3.784659942465568605e+01 101163.7979766207 0.003872038781812557
3.866922041952337707e+01 112266.77735108159 0.003872038781812557
3.947479716374753878e+01 124588.33642950082 0.003872038781812557
4.025903957984523629e+01 138262.2173764659 0.003872038781812557
4.101782620560869930e+01 153436.84089300132 0.003872038781812557
4.174730804904413617e+01 170276.91722258978 0.003872038781812557
4.244628505151844422e+01 188965.23396912115 0.003872038781812557
4.311455076843213874e+01 209704.64013232305 0.003872038781812557
4.374572563906455258e+01 232720.2478960412 0.003872038781812557
4.433760832568992782e+01 258261.87606826748 0.003872038781812557
4.488840277380901256e+01 286606.7616948256 0.003872038781812557
4.539667131999891581e+01 318062.5692794119 0.003872038781812557
4.586133468630497845e+01 352970.73027306574 0.003872038781812557
4.628156361702693289e+01 391710.1490809261 0.003872038781812557
4.665682888588079180e+01 434701.3158125035 0.003872038781812557
4.698678407965494586e+01 482410.8704165374 0.003872038781812557
4.727122798254789870e+01 535356.6677410719 0.003872038781812557
4.751005531687516736e+01 594113.3984965039 0.003872038781812557
4.770320416123128382e+01 659318.8271333541 0.003872038781812557
4.785060934435880142e+01 731680.7143427207 0.003872038781812557
4.795215894403617796e+01 811984.4993184009 0.003872038781812557
4.800765615293786936e+01 901101.8251665037 0.003872038781812557
4.801678559685436909e+01 1000000.0 0.003872038781812557
6.510126052330154067e+00 0.001 0.004297004704320844
7.092102549236299680e+00 0.0011097524964120721 0.004297004704320844
7.708528478480976887e+00 0.0012315506032928262 0.004297004704320844
8.358888030449531215e+00 0.001366716356462006 0.004297004704320844
9.042241789565744980e+00 0.0015167168884709225 0.004297004704320844
9.757201199818227977e+00 0.0016831803533309566 0.004297004704320844
1.050191336222078320e+01 0.0018679135990207828 0.004297004704320844
1.127405819774660500e+01 0.002072921779595372 0.004297004704320844
1.207085956241477298e+01 0.002300430119772917 0.004297004704320844
1.288911122637360052e+01 0.0025529080682395165 0.004297004704320844
1.372521793052671590e+01 0.002833096101839324 0.004297004704320844
1.457525102018640162e+01 0.0031440354715915 0.004297004704320844
1.543501695528111561e+01 0.0034891012134067737 0.004297004704320844
1.630013664167804066e+01 0.003872038781812557 0.004297004704320844
1.716613243982522619e+01 0.004297004704320844 0.004297004704320844
1.802851951729141788e+01 0.004768611697714469 0.004297004704320844
1.888289750385420618e+01 0.005291978735958442 0.004297004704320844
1.972503895224008019e+01 0.005872786613189483 0.004297004704320844
2.055097076547046697e+01 0.00651733960488242 0.004297004704320844
2.135704571896259552e+01 0.007232633896483534 0.004297004704320844
2.214000146500747945e+01 0.008026433522257174 0.004297004704320844
2.289700545604585002e+01 0.00890735463861044 0.004297004704320844
2.362568502970057693e+01 0.009884959046625586 0.004297004704320844
2.432414249860578082e+01 0.010969857978923836 0.004297004704320844
2.499095623800580768e+01 0.012173827277396614 0.004297004704320844
2.562516897634843716e+01 0.013509935211980273 0.004297004704320844
2.622626525319451574e+01 0.014992684327860457 0.004297004704320844
2.679414014058873050e+01 0.01663816886076129 0.004297004704320844
2.732906155897777012e+01 0.018464249428955443 0.004297004704320844
2.783162833053448182e+01 0.020490746898158472 0.004297004704320844
2.830272619839571036e+01 0.022739657523579287 0.004297004704320844
2.874348350101509553e+01 0.02523539170434766 0.004297004704320844
2.915522815767682729e+01 0.02800503894183631 0.004297004704320844
2.953944711743416462e+01 0.03107866187782014 0.004297004704320844
2.989774919898662020e+01 0.03448962260405758 0.004297004704320844
3.023183184393155543e+01 0.038274944785163134 0.004297004704320844
3.054345206783493794e+01 0.04247571552536898 0.004297004704320844
3.083440187561405921e+01 0.047137531341167244 0.004297004704320844
3.110648773695841030e+01 0.05231099308056263 0.004297004704320844
3.136151415713788282e+01 0.05805225516094899 0.004297004704320844
3.160127084554985188e+01 0.06442363508721373 0.004297004704320844
3.182752315628003714e+01 0.07149428986597581 0.004297004704320844
3.204200531294277710e+01 0.07934096665797492 0.004297004704320844
3.224641598763970762e+01 0.08804883581643465 0.004297004704320844
3.244241585059906896e+01 0.09771241535346502 0.004297004704320844
3.263162647478612399e+01 0.1084365968689611 0.004297004704320844
3.281563036394221200e+01 0.12033778407775893 0.004297004704320844
3.299597153859024701e+01 0.13354515629298988 0.004297004704320844
3.317415637044995691e+01 0.14820207057988585 0.004297004704320844
3.335165423518485284e+01 0.16446761779946645 0.004297004704320844
3.352989769405969867e+01 0.18251834943190443 0.004297004704320844
3.371028172758003194e+01 0.20255019392306664 0.004297004704320844
3.389416184510803021e+01 0.22478058335487253 0.004297004704320844
3.408285065209454245e+01 0.24945081352303167 0.004297004704320844
3.427761261704437601e+01 0.27682866303920667 0.004297004704320844
3.447965683999790087e+01 0.3072112998861759 0.004297004704320844
3.469012755316678209e+01 0.34092850697468147 0.004297004704320844
3.491009228553870258e+01 0.3783462617131929 0.004297004704320844
3.514052767011395417e+01 0.419870708444391 0.004297004704320844
3.538230286235323518e+01 0.4659525668664682 0.004297004704320844
3.563616092863912854e+01 0.517092024289676 0.004297004704320844
3.590269848162382971e+01 0.5738441648302398 0.004297004704320844
3.618234414372303576e+01 0.6368249944718586 0.004297004704320844
3.647533656823063097e+01 0.7067181273927491 0.004297004704320844
3.678170297292429325e+01 0.7842822061337682 0.004297004704320844
3.710123926856601173e+01 0.8703591361485166 0.004297004704320844
3.743349298998318631e+01 0.9658832241158708 0.004297004704320844
3.777775035838480022e+01 1.0718913192051276 0.004297004704320844
3.813302869938709705e+01 1.1895340673703196 0.004297004704320844
3.849807544780442470e+01 1.3200884008314182 0.004297004704320844
3.887137459539600570e+01 1.4649713983072863 0.004297004704320844
3.925116123641945620e+01 1.625755666443795 0.004297004704320844
3.963544430584204292e+01 1.8041864093920719 0.004297004704320844
4.002203717130975491e+01 2.0022003718155843 0.004297004704320844
4.040859519007438649e+01 2.2219468609395236 0.004297004704320844
4.079265869840705960e+01 2.4658110758226037 0.004297004704320844
4.117169969961585707e+01 2.736439997074672 0.004297004704320844
4.154316985319793787e+01 3.0367711180354604 0.004297004704320844
4.190454754654477654e+01 3.370064329271928 0.004297004704320844
4.225338158599730320e+01 3.739937302478798 0.004297004704320844
4.258732946407053532e+01 4.150404757850477 0.004297004704320844
4.290418841608389044e+01 4.605922041145108 0.004297004704320844
4.320191808120877397e+01 5.1114334834401705 0.004297004704320844
4.347865412227064041e+01 5.672426068491977 0.004297004704320844
4.373271282355785416e+01 6.294988990221888 0.004297004704320844
4.396258710516442392e+01 6.985879746785249 0.004297004704320844
4.416693506934444713e+01 7.752597488629465 0.004297004704320844
4.434456232110230189e+01 8.60346441668451 0.004297004704320844
4.449439964907973177e+01 9.547716114208066 0.004297004704320844
4.461547772436760795e+01 10.59560179277617 0.004297004704320844
4.470690029379259300e+01 11.758495540521581 0.004297004704320844
4.476781743352858456e+01 13.049019780144016 0.004297004704320844
4.479740022811876798e+01 14.481182276745331 0.004297004704320844
4.479481771773474463e+01 16.070528182616385 0.004297004704320844
4.475921723299886423e+01 17.834308769319094 0.004297004704320844
4.468970884275552891e+01 19.791668678535572 0.004297004704320844
4.458535421645501629e+01 21.96385372416547 0.004297004704320844
4.444516053159436098e+01 24.37444150122222 0.004297004704320844
4.426807965535319056e+01 27.04959730463137 0.004297004704320844
4.405301278490923522e+01 30.01835813575592 0.004297004704320844
4.379882074044812157e+01 33.31294787934677 0.004297004704320844
4.350433997853220802e+01 36.96912707195032 0.004297004704320844
4.316840423953372152e+01 41.0265810582719 0.004297004704320844
4.278987188397384500e+01 45.52935074866948 0.004297004704320844
4.236765854022838340e+01 50.526310653356795 0.004297004704320844
4.190077482491234662e+01 56.07169938205458 0.004297004704320844
4.138836847455269918e+01 62.22570836730231 0.004297004704320844
4.082977019421087306e+01 69.0551352016233 0.004297004704320844
4.022454201357506776e+01 76.63410868007462 0.004297004704320844
3.957252725240862645e+01 85.04489341802686 0.004297004704320844
3.887389995104999230e+01 94.37878277775391 0.004297004704320844
3.812921231917704290e+01 104.73708979594508 0.004297004704320844
3.733943795781009101e+01 116.23224686798542 0.004297004704320844
3.650600858600233778e+01 128.9890261253308 0.004297004704320844
3.563084198646036782e+01 143.14589375234786 0.004297004704320844
3.471635892211180163e+01 158.85651294280527 0.004297004704320844
3.376548696594273480e+01 176.2914118095948 0.004297004704320844
3.278164962073638122e+01 195.63983435170647 0.004297004704320844
3.176873961996317774e+01 217.11179456945052 0.004297004704320844
3.073107590599485661e+01 240.9403560239527 0.004297004704320844
2.967334460305691834e+01 267.38416158399497 0.004297004704320844
2.860052454874011474e+01 296.73024081888724 0.004297004704320844
2.751797206261767670e+01 329.2971255097155 0.004297004704320844
2.644071888337243692e+01 365.43830709572546 0.004297004704320844
2.536274343943588150e+01 405.54607358408276 0.004297004704320844
2.428925862700710780e+01 450.05576757004974 0.004297004704320844
2.322529416145508563e+01 499.450511585514 0.004297004704320844
2.217605618078986041e+01 554.2664520663108 0.004297004704320844
2.114571964394658821e+01 615.0985788580505 0.004297004704320844
2.013804451181498578e+01 682.6071834272393 0.004297004704320844
1.915664768419834729e+01 757.525025877192 0.004297004704320844
1.820474121886457297e+01 840.6652885618333 0.004297004704320844
1.728522677757951698e+01 932.9304026284696 0.004297004704320844
1.640062061459333620e+01 1035.3218432956637 0.004297004704320844
1.555314405668354638e+01 1148.9510001873086 0.004297004704320844
1.474492231200786918e+01 1275.051240713013 0.004297004704320844
1.436320263724521418e+01 1414.991297434576 0.004297004704320844
1.427506148647623085e+01 1570.2901247293776 0.004297004704320844
1.423349886919388929e+01 1742.6333860096508 0.004297004704320844
1.463819042243075685e+01 1933.891750455232 0.004297004704320844
1.509881765896183303e+01 2146.141197858406 0.004297004704320844
1.559948530701865899e+01 2381.6855519761607 0.004297004704320844
1.613145546165333144e+01 2643.0814869741084 0.004297004704320844
1.668596956505784235e+01 2933.1662783900483 0.004297004704320844
1.725450000593756883e+01 3255.0885998350564 0.004297004704320844
1.782900911469547367e+01 3612.3426997094302 0.004297004704320844
1.840226546231236782e+01 4008.8063288984645 0.004297004704320844
1.896812639603490069e+01 4448.782831127585 0.004297004704320844
1.952182765382545782e+01 4937.047852839004 0.004297004704320844
2.006023624376181402e+01 5478.901179593945 0.004297004704320844
2.058199919907801956e+01 6080.224261649427 0.004297004704320844
2.108762306963795297e+01 6747.5440531107 0.004297004704320844
2.157941915269936217e+01 7488.10385759003 0.004297004704320844
2.206130604751736257e+01 8309.941949353404 0.004297004704320844
2.253823354352615027e+01 9221.97882333434 0.004297004704320844
2.301600478707978681e+01 10234.114021054527 0.004297004704320844
2.350066140772684520e+01 11357.333583431051 0.004297004704320844
2.399797613257781848e+01 12603.829296797274 0.004297004704320844
2.451309549346873240e+01 13987.131026472387 0.004297004704320844
2.505022246634615257e+01 15522.25357427048 0.004297004704320844
2.561250853150956530e+01 17225.859653987874 0.004297004704320844
2.620209951032851947e+01 19116.440753857038 0.004297004704320844
2.681996295623842030e+01 21214.51784910632 0.004297004704320844
2.746632596318170272e+01 23542.864143224204 0.004297004704320844
2.814073148990786066e+01 26126.752255633317 0.004297004704320844
2.884217982403779601e+01 28994.22853882881 0.004297004704320844
2.956923520866049415e+01 32176.417502507353 0.004297004704320844
3.032017285984883515e+01 35707.859649004626 0.004297004704320844
3.109289240045124814e+01 39626.88638701478 0.004297004704320844
3.188480745867576971e+01 43976.036093027215 0.004297004704320844
3.269311367795006618e+01 48802.515836544335 0.004297004704320844
3.351466769756516584e+01 54158.71378079476 0.004297004704320844
3.434600114102983781e+01 60102.76782070388 0.004297004704320844
3.518330863832274957e+01 66699.19663030129 0.004297004704320844
3.602257958935002335e+01 74019.59996915652 0.004297004704320844
3.685947739467000872e+01 82143.43584919439 0.004297004704320844
3.768952388464882830e+01 91158.88299750836 0.004297004704320844
3.850820031997093196e+01 101163.7979766207 0.004297004704320844
3.931100627659490243e+01 112266.77735108159 0.004297004704320844
4.009354827780645536e+01 124588.33642950082 0.004297004704320844
4.085163006140110298e+01 138262.2173764659 0.004297004704320844
4.158129340261046281e+01 153436.84089300132 0.004297004704320844
4.227890588693750828e+01 170276.91722258978 0.004297004704320844
4.294412790132666657e+01 188965.23396912115 0.004297004704320844
4.357672881079675875e+01 209704.64013232305 0.004297004704320844
4.417049481331094540e+01 232720.2478960412 0.004297004704320844
4.472352715153669322e+01 258261.87606826748 0.004297004704320844
4.523431550894728304e+01 286606.7616948256 0.004297004704320844
4.570168325138855892e+01 318062.5692794119 0.004297004704320844
4.612477597119345063e+01 352970.73027306574 0.004297004704320844
4.650295325679989134e+01 391710.1490809261 0.004297004704320844
4.683582936200472346e+01 434701.3158125035 0.004297004704320844
4.712315852981269160e+01 482410.8704165374 0.004297004704320844
4.736479806767553669e+01 535356.6677410719 0.004297004704320844
4.756065813398380016e+01 594113.3984965039 0.004297004704320844
4.771065641003171010e+01 659318.8271333541 0.004297004704320844
4.781467108156659407e+01 731680.7143427207 0.004297004704320844
4.787250409088348135e+01 811984.4993184009 0.004297004704320844
4.788384915490227911e+01 901101.8251665037 0.004297004704320844
4.784826304687220500e+01 1000000.0 0.004297004704320844
5.992856475051747012e+00 0.001 0.004768611697714469
6.536936229355251093e+00 0.0011097524964120721 0.004768611697714469
7.114671608797389801e+00 0.0012315506032928262 0.004768611697714469
7.725824466554740866e+00 0.001366716356462006 0.004768611697714469
8.369764952381604672e+00 0.0015167168884709225 0.004768611697714469
9.045440727403887493e+00 0.0016831803533309566 0.004768611697714469
9.751354843595308353e+00 0.0018679135990207828 0.004768611697714469
1.048555456637141603e+01 0.002072921779595372 0.004768611697714469
1.124563275105564841e+01 0.002300430119772917 0.004768611697714469
1.202874330605771824e+01 0.0025529080682395165 0.004768611697714469
1.283163147348942523e+01 0.002833096101839324 0.004768611697714469
1.365067875578638734e+01 0.0031440354715915 0.004768611697714469
1.448196172335481968e+01 0.0034891012134067737 0.004768611697714469
1.532132305571967912e+01 0.003872038781812557 0.004768611697714469
1.616445213314358043e+01 0.004297004704320844 0.004768611697714469
1.700697222199288916e+01 0.004768611697714469 0.004768611697714469
1.784453060376675637e+01 0.005291978735958442 0.004768611697714469
1.867288783844295708e+01 0.005872786613189483 0.004768611697714469
1.948800256508370410e+01 0.00651733960488242 0.004768611697714469
2.028610829271372396e+01 0.007232633896483534 0.004768611697714469
2.106377948782893839e+01 0.008026433522257174 0.004768611697714469
2.181798473584971987e+01 0.00890735463861044 0.004768611697714469
2.254612564304186151e+01 0.009884959046625586 0.004768611697714469
2.324606098730264847e+01 0.010969857978923836 0.004768611697714469
2.391611646006816017e+01 0.012173827277396614 0.004768611697714469
2.455508102688268224e+01 0.013509935211980273 0.004768611697714469
2.516219135969302556e+01 0.014992684327860457 0.004768611697714469
2.573710643795489617e+01 0.01663816886076129 0.004768611697714469
2.627987446002810756e+01 0.018464249428955443 0.004768611697714469
2.679089425505895861e+01 0.020490746898158472 0.004768611697714469
2.727087346693312497e+01 0.022739657523579287 0.004768611697714469
2.772078532871204715e+01 0.02523539170434766 0.004768611697714469
2.814182584664022002e+01 0.02800503894183631 0.004768611697714469
2.853537276640623332e+01 0.03107866187782014 0.004768611697714469
2.890294726108183099e+01 0.03448962260405758 0.004768611697714469
2.924617925848433941e+01 0.038274944785163134 0.004768611697714469
2.956677668952020710e+01 0.04247571552536898 0.004768611697714469
2.986649898406901826e+01 0.047137531341167244 0.004768611697714469
3.014713477199342506e+01 0.05231099308056263 0.004768611697714469
3.041048360967100805e+01 0.05805225516094899 0.004768611697714469
3.065834147899829176e+01 0.06442363508721373 0.004768611697714469
3.089248969218790464e+01 0.07149428986597581 0.004768611697714469
3.111468675349415136e+01 0.07934096665797492 0.004768611697714469
3.132666282316517226e+01 0.08804883581643465 0.004768611697714469
3.153011621782220431e+01 0.09771241535346502 0.004768611697714469
3.172671156473052889e+01 0.1084365968689611 0.004768611697714469
3.191807919205173505e+01 0.12033778407775893 0.004768611697714469
3.210581520541941103e+01 0.13354515629298988 0.004768611697714469
3.229148198799808966e+01 0.14820207057988585 0.004768611697714469
3.247660862905646439e+01 0.16446761779946645 0.004768611697714469
3.266269090560672339e+01 0.18251834943190443 0.004768611697714469
3.285119045587452291e+01 0.20255019392306664 0.004768611697714469
3.304353282570982486e+01 0.22478058335487253 0.004768611697714469
3.324110398934799804e+01 0.24945081352303167 0.004768611697714469
3.344524505681858528e+01 0.27682866303920667 0.004768611697714469
3.365724492587676053e+01 0.3072112998861759 0.004768611697714469
3.387833060885647285e+01 0.34092850697468147 0.004768611697714469
3.410965507912156625e+01 0.3783462617131929 0.004768611697714469
3.435228258265400569e+01 0.419870708444391 0.004768611697714469
3.460717144828081615e+01 0.4659525668664682 0.004768611697714469
3.487515456391148660e+01 0.517092024289676 0.004768611697714469
3.515691784891747318e+01 0.5738441648302398 0.004768611697714469
3.545297727861895964e+01 0.6368249944718586 0.004768611697714469
3.576365518271234123e+01 0.7067181273927491 0.004768611697714469
3.608905670882118955e+01 0.7842822061337682 0.004768611697714469
3.642904761526542501e+01 0.8703591361485166 0.004768611697714469
3.678323467550600867e+01 0.9658832241158708 0.004768611697714469
3.715094998694154071e+01 1.0718913192051276 0.004768611697714469
3.753124068977162864e+01 1.1895340673703196 0.004768611697714469
3.792286530357442587e+01 1.3200884008314182 0.004768611697714469
3.832429783055735584e+01 1.4649713983072863 0.004768611697714469
3.873374039114436584e+01 1.625755666443795 0.004768611697714469
3.914914473214243174e+01 1.8041864093920719 0.004768611697714469
3.956824240987165098e+01 2.0022003718155843 0.004768611697714469
3.998858288446535880e+01 2.2219468609395236 0.004768611697714469
4.040757819035949439e+01 2.4658110758226037 0.004768611697714469
4.082255227473256554e+01 2.736439997074672 0.004768611697714469
4.123079277289824063e+01 3.0367711180354604 0.004768611697714469
4.162960266968746481e+01 3.370064329271928 0.004768611697714469
4.201634929362145954e+01 3.739937302478798 0.004768611697714469
4.238850826239022496e+01 4.150404757850477 0.004768611697714469
4.274370029532118309e+01 4.605922041145108 0.004768611697714469
4.307971942318138048e+01 5.1114334834401705 0.004768611697714469
4.339455159770054848e+01 5.672426068491977 0.004768611697714469
4.368638354524957634e+01 6.294988990221888 0.004768611697714469
4.395360206864488362e+01 6.985879746785249 0.004768611697714469
4.419478483979618488e+01 7.752597488629465 0.004768611697714469
4.440868390400836319e+01 8.60346441668451 0.004768611697714469
4.459420350577460823e+01 9.547716114208066 0.004768611697714469
4.475037399364209278e+01 10.59560179277617 0.004768611697714469
4.487632343910398447e+01 11.758495540521581 0.004768611697714469
4.497124864077115802e+01 13.049019780144016 0.004768611697714469
4.503438704839435047e+01 14.481182276745331 0.004768611697714469
4.506499058769994548e+01 16.070528182616385 0.004768611697714469
4.506230261396440540e+01 17.834308769319094 0.004768611697714469
4.502553877411334327e+01 19.791668678535572 0.004768611697714469
4.495387218005487284e+01 21.96385372416547 0.004768611697714469
4.484642351793143433e+01 24.37444150122222 0.004768611697714469
4.470225635239642514e+01 27.04959730463137 0.004768611697714469
4.452037780931977551e+01 30.01835813575592 0.004768611697714469
4.429974481576056888e+01 33.31294787934677 0.004768611697714469
4.403927598736060389e+01 36.96912707195032 0.004768611697714469
4.373786907951414094e+01 41.0265810582719 0.004768611697714469
4.339442410045734277e+01 45.52935074866948 0.004768611697714469
4.300787179194328047e+01 50.526310653356795 0.004768611697714469
4.257720733063042928e+01 56.07169938205458 0.004768611697714469
4.210152874273580181e+01 62.22570836730231 0.004768611697714469
4.158007953618062658e+01 69.0551352016233 0.004768611697714469
4.101229455137414703e+01 76.63410868007462 0.004768611697714469
4.039784838651183208e+01 85.04489341802686 0.004768611697714469
3.973670452618242166e+01 94.37878277775391 0.004768611697714469
3.902916396281317191e+01 104.73708979594508 0.004768611697714469
3.827591129431525019e+01 116.23224686798542 0.004768611697714469
3.747805616659867667e+01 128.9890261253308 0.004768611697714469
3.663716782807060213e+01 143.14589375234786 0.004768611697714469
3.575530047881775175e+01 158.85651294280527 0.004768611697714469
3.483500712884339379e+01 176.2914118095948 0.004768611697714469
3.387933999524843642e+01 195.63983435170647 0.004768611697714469
3.289183581273932333e+01 217.11179456945052 0.004768611697714469
3.187648498523142138e+01 240.9403560239527 0.004768611697714469
3.083768418954127100e+01 267.38416158399497 0.004768611697714469
2.978017239130577920e+01 296.73024081888724 0.004768611697714469
2.870895294497021055e+01 329.2971255097155 0.004768611697714469
2.763894812373128218e+01 365.43830709572546 0.004768611697714469
2.656564940062828128e+01 405.54607358408276 0.004768611697714469
2.549274587355340316e+01 450.05576757004974 0.004768611697714469
2.442535586870906883e+01 499.450511585514 0.004768611697714469
2.336900296716946812e+01 554.2664520663108 0.004768611697714469
2.232777690320861197e+01 615.0985788580505 0.004768611697714469
2.130582525349826994e+01 682.6071834272393 0.004768611697714469
2.030706751312531111e+01 757.525025877192 0.004768611697714469
1.933504933145367843e+01 840.6652885618333 0.004768611697714469
1.839297301355460590e+01 932.9304026284696 0.004768611697714469
1.748380884623655973e+01 1035.3218432956637 0.004768611697714469
1.661018300041241247e+01 1148.9510001873086 0.004768611697714469
1.577456271380595965e+01 1275.051240713013 0.004768611697714469
1.537181385563745906e+01 1414.991297434576 0.004768611697714469
1.527142808648616779e+01 1570.2901247293776 0.004768611697714469
1.521848310070170029e+01 1742.6333860096508 0.004768611697714469
1.534909691652508101e+01 1933.891750455232 0.004768611697714469
1.580544168191978471e+01 2146.141197858406 0.004768611697714469
1.630323878955810457e+01 2381.6855519761607 0.004768611697714469
1.683337502782485373e+01 2643.0814869741084 0.004768611697714469
1.738674188509399698e+01 2933.1662783900483 0.004768611697714469
1.795450710141142991e+01 3255.0885998350564 0.004768611697714469
1.852838953954953993e+01 3612.3426997094302 0.004768611697714469
1.910098359311758998e+01 4008.8063288984645 0.004768611697714469
1.966604418610543448e+01 4448.782831127585 0.004768611697714469
2.021877135184005425e+01 4937.047852839004 0.004768611697714469
2.075605143462404101e+01 5478.901179593945 0.004768611697714469
2.127659161604180582e+01 6080.224261649427 0.004768611697714469
2.178098224536742222e+01 6747.5440531107 0.004768611697714469
2.227167290979940262e+01 7488.10385759003 0.004768611697714469
2.275259370917996904e+01 8309.941949353404 0.004768611697714469
2.322880303993377993e+01 9221.97882333434 0.004768611697714469
2.370616623109480159e+01 10234.114021054527 0.004768611697714469
2.419077261445065830e+01 11357.333583431051 0.004768611697714469
2.468843227040806454e+01 12603.829296797274 0.004768611697714469
2.520431863509648807e+01 13987.131026472387 0.004768611697714469
2.574265491386489302e+01 15522.25357427048 0.004768611697714469
2.630663794371118414e+01 17225.859653987874 0.004768611697714469
2.689836020825093144e+01 19116.440753857038 0.004768611697714469
2.751878370310351585e+01 21214.51784910632 0.004768611697714469
2.816807994106402191e+01 23542.864143224204 0.004768611697714469
2.884569383806358189e+01 26126.752255633317 0.004768611697714469
2.955047584811165251e+01 28994.22853882881 0.004768611697714469
3.028078313943911937e+01 32176.417502507353 0.004768611697714469
3.103467406179001031e+01 35707.859649004626 0.004768611697714469
3.180964662640733565e+01 39626.88638701478 0.004768611697714469
3.260278808976672593e+01 43976.036093027215 0.004768611697714469
3.341090670015649522e+01 48802.515836544335 0.004768611697714469
3.423046324800631623e+01 54158.71378079476 0.004768611697714469
3.505759608258904336e+01 60102.76782070388 0.004768611697714469
3.588816551780638520e+01 66699.19663030129 0.004768611697714469
3.671788943280419915e+01 74019.59996915652 0.004768611697714469
3.754213573097982248e+01 82143.43584919439 0.004768611697714469
3.835630063457515604e+01 91158.88299750836 0.004768611697714469
3.915579344642205228e+01 101163.7979766207 0.004768611697714469
3.993612454288946623e+01 112266.77735108159 0.004768611697714469
4.069298908689838612e+01 124588.33642950082 0.004768611697714469
4.142234795803363312e+01 138262.2173764659 0.004768611697714469
4.212045857916228897e+01 153436.84089300132 0.004768611697714469
4.278394565553578133e+01 170276.91722258978 0.004768611697714469
4.341345084959070277e+01 188965.23396912115 0.004768611697714469
4.400864031432013235e+01 209704.64013232305 0.004768611697714469
4.456348180150201443e+01 232720.2478960412 0.004768611697714469
4.507637135443550136e+01 258261.87606826748 0.004768611697714469
4.554606546413129564e+01 286606.7616948256 0.004768611697714469
4.597162229715611659e+01 318062.5692794119 0.004768611697714469
4.635238129483970937e+01 352970.73027306574 0.004768611697714469
4.668785616321185472e+01 391710.1490809261 0.004768611697714469
4.697776891858082138e+01 434701.3158125035 0.004768611697714469
4.722193666821197411e+01 482410.8704165374 0.004768611697714469
4.742024050095855614e+01 535356.6677410719 0.004768611697714469
4.757257501329576144e+01 594113.3984965039 0.004768611697714469
4.767880586176646318e+01 659318.8271333541 0.004768611697714469
4.773873097778006525e+01 731680.7143427207 0.004768611697714469
4.775204706414362477e+01 811984.4993184009 0.004768611697714469
4.771832191802256062e+01 901101.8251665037 0.004768611697714469
4.763697274449190644e+01 1000000.0 0.004768611697714469
5.505207269292954564e+00 0.001 0.005291978735958442
6.012181169917020007e+00 0.0011097524964120721 0.005291978735958442
6.551781653536293604e+00 0.0012315506032928262 0.005291978735958442
7.124010919576149625e+00 0.001366716356462006 0.005291978735958442
7.728513368129600103e+00 0.0015167168884709225 0.005291978735958442
8.364541153041701094e+00 0.0016831803533309566 0.005291978735958442
9.030926777396311778e+00 0.0018679135990207828 0.005291978735958442
9.726064836428413685e+00 0.002072921779595372 0.005291978735958442
1.044790509590624517e+01 0.002300430119772917 0.005291978735958442
1.119395841268759106e+01 0.0025529080682395165 0.005291978735958442
1.196131678474016979e+01 0.002833096101839324 0.005291978735958442
1.274668781180896104e+01 0.0031440354715915 0.005291978735958442
1.354644353934961920e+01 0.0034891012134067737 0.005291978735958442
1.435668229686050168e+01 0.003872038781812557 0.005291978735958442
1.517330175602576503e+01 0.004297004704320844 0.005291978735958442
1.599208037767376567e+01 0.004768611697714469 0.005291978735958442
1.680876409201526656e+01 0.005291978735958442 0.005291978735958442
1.761915456269651514e+01 0.005872786613189483 0.005291978735958442
1.841919529483585194e+01 0.00651733960488242 0.005291978735958442
1.920505201568222375e+01 0.007232633896483534 0.005291978735958442
1.997318422318718945e+01 0.008026433522257174 0.005291978735958442
2.072040525653697429e+01 0.00890735463861044 0.005291978735958442
2.144392914178516563e+01 0.009884959046625586 0.005291978735958442
2.214140318780541605e+01 0.010969857978923836 0.005291978735958442
2.281092617931634337e+01 0.012173827277396614 0.005291978735958442
2.345105276966135932e+01 0.013509935211980273 0.005291978735958442
2.406078524758438775e+01 0.014992684327860457 0.005291978735958442
2.463955451059164048e+01 0.01663816886076129 0.005291978735958442
2.518719216369096259e+01 0.018464249428955443 0.005291978735958442
2.570389599823831972e+01 0.020490746898158472 0.005291978735958442
2.619019102388606868e+01 0.022739657523579287 0.005291978735958442
2.664688810136999564e+01 0.02523539170434766 0.005291978735958442
2.707504195991342755e+01 0.02800503894183631 0.005291978735958442
2.747591021950596968e+01 0.03107866187782014 0.005291978735958442
2.785091452884715579e+01 0.03448962260405758 0.005291978735958442
2.820160483631148196e+01 0.038274944785163134 0.005291978735958442
2.852962727073056115e+01 0.04247571552536898 0.005291978735958442
2.883669608978574672e+01 0.047137531341167244 0.005291978735958442
2.912456970113591126e+01 0.05231099308056263 0.005291978735958442
2.939503076059817843e+01 0.05805225516094899 0.005291978735958442
2.964987007704230493e+01 0.06442363508721373 0.005291978735958442
2.989087407024603849e+01 0.07149428986597581 0.005291978735958442
3.011981530490511005e+01 0.07934096665797492 0.005291978735958442
3.033844579718948253e+01 0.08804883581643465 0.005291978735958442
3.054849255115497897e+01 0.09771241535346502 0.005291978735958442
3.075165489599967117e+01 0.1084365968689611 0.005291978735958442
3.094960320717868996e+01 0.12033778407775893 0.005291978735958442
3.114397854227130935e+01 0.13354515629298988 0.005291978735958442
3.133639271595309239e+01 0.14820207057988585 0.005291978735958442
3.152842853233035214e+01 0.16446761779946645 0.005291978735958442
3.172163957993519645e+01 0.18251834943190443 0.005291978735958442
3.191754938051527901e+01 0.20255019392306664 0.005291978735958442
3.211764936148366445e+01 0.22478058335487253 0.005291978735958442
3.232339542372915986e+01 0.24945081352303167 0.005291978735958442
3.253620263217607089e+01 0.27682866303920667 0.005291978735958442
3.275743785089679960e+01 0.3072112998861759 0.005291978735958442
3.298840995800333786e+01 0.34092850697468147 0.005291978735958442
3.323035750000198618e+01 0.3783462617131929 0.005291978735958442
3.348443367228620815e+01 0.419870708444391 0.005291978735958442
3.375168856506041237e+01 0.4659525668664682 0.005291978735958442
3.403304889934419464e+01 0.517092024289676 0.005291978735958442
3.432929544143281930e+01 0.5738441648302398 0.005291978735958442
3.464103869331312779e+01 0.6368249944718586 0.005291978735958442
3.496869349048255060e+01 0.7067181273927491 0.005291978735958442
3.531245343399401548e+01 0.7842822061337682 0.005291978735958442
3.567226630603372683e+01 0.8703591361485166 0.005291978735958442
3.604781176996736036e+01 0.9658832241158708 0.005291978735958442
3.643848276729814728e+01 1.0718913192051276 0.005291978735958442
3.684337215296294943e+01 1.1895340673703196 0.005291978735958442
3.726126597433350440e+01 1.3200884008314182 0.005291978735958442
3.769064466626632282e+01 1.4649713983072863 0.005291978735958442
3.812969319635777765e+01 1.625755666443795 0.005291978735958442
3.857632060747852876e+01 1.8041864093920719 0.005291978735958442
3.902818910587095758e+01 2.0022003718155843 0.005291978735958442
3.948275199758091247e+01 2.2219468609395236 0.005291978735958442
3.993729931772511321e+01 2.4658110758226037 0.005291978735958442
4.038900935848766949e+01 2.736439997074672 0.005291978735958442
4.083500379674165259e+01 3.0367711180354604 0.005291978735958442
4.127240376659459287e+01 3.370064329271928 0.005291978735958442
4.169838418874697794e+01 3.739937302478798 0.005291978735958442
4.211022362553075027e+01 4.150404757850477 0.005291978735958442
4.250534734684509175e+01 4.605922041145108 0.005291978735958442
4.288136168974881457e+01 5.1114334834401705 0.005291978735958442
4.323607848758491201e+01 5.672426068491977 0.005291978735958442
4.356752900291964892e+01 6.294988990221888 0.005291978735958442
4.387396742881676914e+01 6.985879746785249 0.005291978735958442
4.415386478206508514e+01 7.752597488629465 0.005291978735958442
4.440589436296148307e+01 8.60346441668451 0.005291978735958442
4.462891039012149719e+01 9.547716114208066 0.005291978735958442
4.482192167192064147e+01 10.59560179277617 0.005291978735958442
4.498406202357904959e+01 11.758495540521581 0.005291978735958442
4.511455931503952144e+01 13.049019780144016 0.005291978735958442
4.521270479945624032e+01 14.481182276745331 0.005291978735958442
4.527782389967408250e+01 16.070528182616385 0.005291978735958442
4.530924977811492482e+01 17.834308769319094 0.005291978735958442
4.530630060307914420e+01 19.791668678535572 0.005291978735958442
4.526826099314830998e+01 21.96385372416547 0.005291978735958442
4.519436829263195676e+01 24.37444150122222 0.005291978735958442
4.508380398581105197e+01 27.04959730463137 0.005291978735958442
4.493569041203944181e+01 30.01835813575592 0.005291978735958442
4.474909298529016866e+01 33.31294787934677 0.005291978735958442
4.452302797838468251e+01 36.96912707195032 0.005291978735958442
4.425647580654973012e+01 41.0265810582719 0.005291978735958442
4.394839992807347784e+01 45.52935074866948 0.005291978735958442
4.359777110151738100e+01 50.526310653356795 0.005291978735958442
4.320359694686995056e+01 56.07169938205458 0.005291978735958442
4.276495641505222522e+01 62.22570836730231 0.005291978735958442
4.228103881630107708e+01 69.0551352016233 0.005291978735958442
4.175118663635526417e+01 76.63410868007462 0.005291978735958442
4.117494168161158541e+01 85.04489341802686 0.005291978735958442
4.055209298272375662e+01 94.37878277775391 0.005291978735958442
3.988272547697666681e+01 104.73708979594508 0.005291978735958442
3.916726769818644982e+01 116.23224686798542 0.005291978735958442
3.840653654336050238e+01 128.9890261253308 0.005291978735958442
3.760177698899746446e+01 143.14589375234786 0.005291978735958442
3.675469447034645043e+01 158.85651294280527 0.005291978735958442
3.586747749271084729e+01 176.2914118095948 0.005291978735958442
3.494280828057254951e+01 195.63983435170647 0.005291978735958442
3.398385941584048453e+01 217.11179456945052 0.005291978735958442
3.299427488836708022e+01 240.9403560239527 0.005291978735958442
3.197813455249305292e+01 267.38416158399497 0.005291978735958442
3.093990133597270997e+01 296.73024081888724 0.005291978735958442
2.988435314836936385e+01 329.2971255097155 0.005291978735958442
2.882570055669052067e+01 365.43830709572546 0.005291978735958442
2.776159212217109484e+01 405.54607358408276 0.005291978735958442
2.669380689396614770e+01 450.05576757004974 0.005291978735958442
2.562749622379834946e+01 499.450511585514 0.005291978735958442
2.456846229687508298e+01 554.2664520663108 0.005291978735958442
2.352063627505894772e+01 615.0985788580505 0.005291978735958442
2.248851955900455124e+01 682.6071834272393 0.005291978735958442
2.147629782995417358e+01 757.525025877192 0.005291978735958442
2.048782094809573806e+01 840.6652885618333 0.005291978735958442
1.952662526143390309e+01 932.9304026284696 0.005291978735958442
1.859597932819183441e+01 1035.3218432956637 0.005291978735958442
1.769897972990009194e+01 1148.9510001873086 0.005291978735958442
1.683847954074818887e+01 1275.051240713013 0.005291978735958442
1.641504928052824042e+01 1414.991297434576 0.005291978735958442
1.630140179617972862e+01 1570.2901247293776 0.005291978735958442
1.623588418645884701e+01 1742.6333860096508 0.005291978735958442
1.621211486570489058e+01 1933.891750455232 0.005291978735958442
1.653792397301162254e+01 2146.141197858406 0.005291978735958442
1.702942813993185567e+01 2381.6855519761607 0.005291978735958442
1.755429065288450374e+01 2643.0814869741084 0.005291978735958442
1.810311967073641881e+01 2933.1662783900483 0.005291978735958442
1.866684312558311731e+01 3255.0885998350564 0.005291978735958442
1.923699652726320153e+01 3612.3426997094302 0.005291978735958442
1.980605277698415279e+01 4008.8063288984645 0.005291978735958442
2.036770733755689022e+01 4448.782831127585 0.005291978735958442
2.091715630160732431e+01 4937.047852839004 0.005291978735958442
2.145132536806219647e+01 5478.901179593945 0.005291978735958442
2.196899066691461044e+01 6080.224261649427 0.005291978735958442
2.247082531491379598e+01 6747.5440531107 0.005291978735958442
2.295941809010495760e+01 7488.10385759003 0.005291978735958442
2.343867764990555003e+01 8309.941949353404 0.005291978735958442
2.391376082019823102e+01 9221.97882333434 0.005291978735958442
2.439057436495986053e+01 10234.114021054527 0.005291978735958442
2.487523296894446290e+01 11357.333583431051 0.005291978735958442
2.537355987293485882e+01 12603.829296797274 0.005291978735958442
2.589072863299773530e+01 13987.131026472387 0.005291978735958442
2.643095165817823045e+01 15522.25357427048 0.005291978735958442
2.699744127519792514e+01 17225.859653987874 0.005291978735958442
2.759218022595072028e+01 19116.440753857038 0.005291978735958442
2.821607812097099810e+01 21214.51784910632 0.005291978735958442
2.886919168767860100e+01 23542.864143224204 0.005291978735958442
2.955080298357273350e+01 26126.752255633317 0.005291978735958442
3.025954558853454657e+01 28994.22853882881 0.005291978735958442
3.099350421701034008e+01 32176.417502507353 0.005291978735958442
3.175046739314298705e+01 35707.859649004626 0.005291978735958442
3.252747102949553692e+01 39626.88638701478 0.005291978735958442
3.332124771623875148e+01 43976.036093027215 0.005291978735958442
3.412820163495852910e+01 48802.515836544335 0.005291978735958442
3.494440068265873123e+01 54158.71378079476 0.005291978735958442
3.576562185432715069e+01 60102.76782070388 0.005291978735958442
3.658743140291354479e+01 66699.19663030129 0.005291978735958442
3.740526973577715353e+01 74019.59996915652 0.005291978735958442
3.821435416853940126e+01 82143.43584919439 0.005291978735958442
3.900999841983259842e+01 91158.88299750836 0.005291978735958442
3.978761334709494690e+01 101163.7979766207 0.005291978735958442
4.054279141045621770e+01 112266.77735108159 0.005291978735958442
4.127138057565738194e+01 124588.33642950082 0.005291978735958442
4.196955321298434427e+01 138262.2173764659 0.005291978735958442
4.263382425923258978e+01 153436.84089300132 0.005291978735958442
4.326110456886424771e+01 170276.91722258978 0.005291978735958442
4.385313063073634510e+01 188965.23396912115 0.005291978735958442
4.440937017517651242e+01 209704.64013232305 0.005291978735958442
4.492397826540350536e+01 232720.2478960412 0.005291978735958442
4.539562636683491093e+01 258261.87606826748 0.005291978735958442
4.582331253558777462e+01 286606.7616948256 0.005291978735958442
4.620629770614541343e+01 318062.5692794119 0.005291978735958442
4.654407996616155430e+01 352970.73027306574 0.005291978735958442
4.683628998969749802e+01 391710.1490809261 0.005291978735958442
4.708271955549390952e+01 434701.3158125035 0.005291978735958442
4.728321519344402191e+01 482410.8704165374 0.005291978735958442
4.743764673006698729e+01 535356.6677410719 0.005291978735958442
4.754586295415026598e+01 594113.3984965039 0.005291978735958442
4.760765343772816038e+01 659318.8271333541 0.005291978735958442
4.762271405632154853e+01 731680.7143427207 0.005291978735958442
4.759061932926475436e+01 811984.4993184009 0.005291978735958442
4.751080271929060217e+01 901101.8251665037 0.005291978735958442
4.738254016022120396e+01 1000000.0 0.005291978735958442
5.047327275354975384e+00 0.001 0.005872786613189483
5.518261600160693447e+00 0.0011097524964120721 0.005872786613189483
6.020602609597832888e+00 0.0012315506032928262 0.005872786613189483
6.554555755985910004e+00 0.001366716356462006 0.005872786613189483
7.120003482915151061e+00 0.0015167168884709225 0.005872786613189483
7.716468360975431651e+00 0.0016831803533309566 0.005872786613189483
8.343081820626133904e+00 0.0018679135990207828 0.005872786613189483
8.998560420399236648e+00 0.002072921779595372 0.005872786613189483
9.681191938567087263e+00 0.002300430119772917 0.005872786613189483
1.038883292454632468e+01 0.0025529080682395165 0.005872786613189483
1.111891939412642394e+01 0.002833096101839324 0.005872786613189483
1.186849155611654005e+01 0.0031440354715915 0.005872786613189483
1.263423251092768496e+01 0.0034891012134067737 0.005872786613189483
1.341252076105273083e+01 0.003872038781812557 0.005872786613189483
1.419949476157241364e+01 0.004297004704320844 0.005872786613189483
1.499112753511199791e+01 0.004768611697714469 0.005872786613189483
1.578330835887524763e+01 0.005291978735958442 0.005872786613189483
1.657192825853868712e+01 0.005872786613189483 0.005872786613189483
1.735296561916155866e+01 0.00651733960488242 0.005872786613189483
1.812256836628317203e+01 0.007232633896483534 0.005872786613189483
1.887712925627691263e+01 0.008026433522257174 0.005872786613189483
1.961335149560313340e+01 0.00890735463861044 0.005872786613189483
2.032830232296951323e+01 0.009884959046625586 0.005872786613189483
2.101945321776586795e+01 0.010969857978923836 0.005872786613189483
2.168470603666523644e+01 0.012173827277396614 0.005872786613189483
2.232240526237304934e+01 0.013509935211980273 0.005872786613189483
2.293133714563032299e+01 0.014992684327860457 0.005872786613189483
2.351071732833455741e+01 0.01663816886076129 0.005872786613189483
2.406016859385359652e+01 0.018464249428955443 0.005872786613189483
2.457969100339974844e+01 0.020490746898158472 0.005872786613189483
2.506962639585854546e+01 0.022739657523579287 0.005872786613189483
2.553061948096428324e+01 0.02523539170434766 0.005872786613189483
2.596357738276255134e+01 0.02800503894183631 0.005872786613189483
2.636962928461607092e+01 0.03107866187782014 0.005872786613189483
2.675008753905067138e+01 0.03448962260405758 0.005872786613189483
2.710641132830020794e+01 0.038274944785163134 0.005872786613189483
2.744017361098683239e+01 0.04247571552536898 0.005872786613189483
2.775303176685631712e+01 0.047137531341167244 0.005872786613189483
2.804670226007510792e+01 0.05231099308056263 0.005872786613189483
2.832293925435879700e+01 0.05805225516094899 0.005872786613189483
2.858351709919850947e+01 0.06442363508721373 0.005872786613189483
2.883021639637805222e+01 0.07149428986597581 0.005872786613189483
2.906481330456481871e+01 0.07934096665797492 0.005872786613189483
2.928907173354263449e+01 0.08804883581643465 0.005872786613189483
2.950473790150048004e+01 0.09771241535346502 0.005872786613189483
2.971353690435243067e+01 0.1084365968689611 0.005872786613189483
2.991717075863265407e+01 0.12033778407775893 0.005872786613189483
3.011731755912052222e+01 0.13354515629298988 0.005872786613189483
3.031563118804099233e+01 0.14820207057988585 0.005872786613189483
3.051374130674053831e+01 0.16446761779946645 0.005872786613189483
3.071325303730481693e+01 0.18251834943190443 0.005872786613189483
3.091574602733122390e+01 0.20255019392306664 0.005872786613189483
3.112277249263940249e+01 0.22478058335487253 0.005872786613189483
3.133585379367795554e+01 0.24945081352303167 0.005872786613189483
3.155647523809077981e+01 0.27682866303920667 0.005872786613189483
3.178607877679684535e+01 0.3072112998861759 0.005872786613189483
3.202605320387532828e+01 0.34092850697468147 0.005872786613189483
3.227772176396996429e+01 0.3783462617131929 0.005872786613189483
3.254232691817754386e+01 0.419870708444391 0.005872786613189483
3.282101218981954815e+01 0.4659525668664682 0.005872786613189483
3.311480130507356989e+01 0.517092024289676 0.005872786613189483
3.342457471913905920e+01 0.5738441648302398 0.005872786613189483
3.375104408810960877e+01 0.6368249944718586 0.005872786613189483
3.409472528064222985e+01 0.7067181273927491 0.005872786613189483
3.445591084462397902e+01 0.7842822061337682 0.005872786613189483
3.483464305157588825e+01 0.8703591361485166 0.005872786613189483
3.523068880318398044e+01 0.9658832241158708 0.005872786613189483
3.564351797554036239e+01 1.0718913192051276 0.005872786613189483
3.607228665933546807e+01 1.1895340673703196 0.005872786613189483
3.651582699818509070e+01 1.3200884008314182 0.005872786613189483
3.697264496847814996e+01 1.4649713983072863 0.005872786613189483
3.744092735209169831e+01 1.625755666443795 0.005872786613189483
3.791855864920955810e+01 1.8041864093920719 0.005872786613189483
3.840314819501445953e+01 2.0022003718155843 0.005872786613189483
3.889206715747803145e+01 2.2219468609395236 0.005872786613189483
3.938249434353584633e+01 2.4658110758226037 0.005872786613189483
3.987146918583153621e+01 2.736439997074672 0.005872786613189483
4.035594962772145777e+01 3.0367711180354604 0.005872786613189483
4.083287228037370653e+01 3.370064329271928 0.005872786613189483
4.129921188584349068e+01 3.739937302478798 0.005872786613189483
4.175203722598243417e+01 4.150404757850477 0.005872786613189483
4.218856075571157760e+01 4.605922041145108 0.005872786613189483
4.260617972827488842e+01 5.1114334834401705 0.005872786613189483
4.300250717783851684e+01 5.672426068491977 0.005872786613189483
4.337539186894717602e+01 6.294988990221888 0.005872786613189483
4.372292693056891011e+01 6.985879746785249 0.005872786613189483
4.404344784780198552e+01 7.752597488629465 0.005872786613189483
4.433552078643793948e+01 8.60346441668451 0.005872786613189483
4.459792286904513503e+01 9.547716114208066 0.005872786613189483
4.482961627239062352e+01 10.59560179277617 0.005872786613189483
4.502971800781156730e+01 11.758495540521581 0.005872786613189483
4.519746738960807164e+01 13.049019780144016 0.005872786613189483
4.533219302759339087e+01 14.481182276745331 0.005872786613189483
4.543328069887778042e+01 16.070528182616385 0.005872786613189483
4.550014360277366876e+01 17.834308769319094 0.005872786613189483
4.553219601790053161e+01 19.791668678535572 0.005872786613189483
4.552883096558632303e+01 21.96385372416547 0.005872786613189483
4.548940261803500817e+01 24.37444150122222 0.005872786613189483
4.541321375761029344e+01 27.04959730463137 0.005872786613189483
4.529950851976728643e+01 30.01835813575592 0.005872786613189483
4.514747057208365533e+01 33.31294787934677 0.005872786613189483
4.495622682428293615e+01 36.96912707195032 0.005872786613189483
4.472485656568438372e+01 41.0265810582719 0.005872786613189483
4.445240617244554926e+01 45.52935074866948 0.005872786613189483
4.413790913414507600e+01 50.526310653356795 0.005872786613189483
4.378041141172326434e+01 56.07169938205458 0.005872786613189483
4.337900180392150418e+01 62.22570836730231 0.005872786613189483
4.293284711314370838e+01 69.0551352016233 0.005872786613189483
4.244123149971037634e+01 76.63410868007462 0.005872786613189483
4.190359976236532447e+01 85.04489341802686 0.005872786613189483
4.131960323591042794e+01 94.37878277775391 0.005872786613189483
4.068914755417927154e+01 104.73708979594508 0.005872786613189483
4.001244077539936228e+01 116.23224686798542 0.005872786613189483
3.929004015633663727e+01 128.9890261253308 0.005872786613189483
3.852289562472161322e+01 143.14589375234786 0.005872786613189483
3.771238773561471191e+01 158.85651294280527 0.005872786613189483
3.686035767348184322e+01 176.2914118095948 0.005872786613189483
3.596912693033235797e+01 195.63983435170647 0.005872786613189483
3.504150432818163807e+01 217.11179456945052 0.005872786613189483
3.408077837722501613e+01 240.9403560239527 0.005872786613189483
3.309069343787703588e+01 267.38416158399497 0.005872786613189483
3.207540844656841728e+01 296.73024081888724 0.005872786613189483
3.103943945845650276e+01 329.2971255097155 0.005872786613189483
2.999620846135824692e+01 365.43830709572546 0.005872786613189483
2.894565559215913808e+01 405.54607358408276 0.005872786613189483
2.788743180008055234e+01 450.05576757004974 0.005872786613189483
2.682679728389588547e+01 499.450511585514 0.005872786613189483
2.576940349776324624e+01 554.2664520663108 0.005872786613189483
2.471933892567241386e+01 615.0985788580505 0.005872786613189483
2.368129102473088210e+01 682.6071834272393 0.005872786613189483
2.265967116602545417e+01 757.525025877192 0.005872786613189483
2.165859917378900334e+01 840.6652885618333 0.005872786613189483
2.068191765418789529e+01 932.9304026284696 0.005872786613189483
1.973323066485267319e+01 1035.3218432956637 0.005872786613189483
1.881595963711425767e+01 1148.9510001873086 0.005872786613189483
1.793339246596342207e+01 1275.051240713013 0.005872786613189483
1.748984799025700454e+01 1414.991297434576 0.005872786613189483
1.736199684704645207e+01 1570.2901247293776 0.005872786613189483
1.728278089538787654e+01 1742.6333860096508 0.005872786613189483
1.724583792746415867e+01 1933.891750455232 0.005872786613189483
1.729775824144898522e+01 2146.141197858406 0.005872786613189483
1.777945205098305337e+01 2381.6855519761607 0.005872786613189483
1.829549355846647885e+01 2643.0814869741084 0.005872786613189483
1.883628557186064612e+01 2933.1662783900483 0.005872786613189483
1.939259127024731910e+01 3255.0885998350564 0.005872786613189483
1.995583139651992965e+01 3612.3426997094302 0.005872786613189483
2.051841628342038604e+01 4008.8063288984645 0.005872786613189483
2.107402877698727650e+01 4448.782831127585 0.005872786613189483
2.161789440122733197e+01 4937.047852839004 0.005872786613189483
2.214699796432195811e+01 5478.901179593945 0.005872786613189483
2.266019152246764534e+01 6080.224261649427 0.005872786613189483
2.315824901817856940e+01 6747.5440531107 0.005872786613189483
2.364383063058654955e+01 7488.10385759003 0.005872786613189483
2.412085017782751351e+01 8309.941949353404 0.005872786613189483
2.459452679252649787e+01 9221.97882333434 0.005872786613189483
2.507078214621102319e+01 10234.114021054527 0.005872786613189483
2.555572728555874917e+01 11357.333583431051 0.005872786613189483
2.605516680671284391e+01 12603.829296797274 0.005872786613189483
2.657423889054035371e+01 13987.131026472387 0.005872786613189483
2.711712075425757718e+01 15522.25357427048 0.005872786613189483
2.768695302026778648e+01 17225.859653987874 0.005872786613189483
2.828558972845042163e+01 19116.440753857038 0.005872786613189483
2.891381788701980682e+01 21214.51784910632 0.005872786613189483
2.957151432629416377e+01 23542.864143224204 0.005872786613189483
3.025773093406034420e+01 26126.752255633317 0.005872786613189483
3.097081854169001858e+01 28994.22853882881 0.005872786613189483
3.170853269275421837e+01 32176.417502507353 0.005872786613189483
3.246833887369461280e+01 35707.859649004626 0.005872786613189483
3.324677328419423361e+01 39626.88638701478 0.005872786613189483
3.404019804304626007e+01 43976.036093027215 0.005872786613189483
3.484461463090934075e+01 48802.515836544335 0.005872786613189483
3.565571871306293872e+01 54158.71378079476 0.005872786613189483
3.646896467878914194e+01 60102.76782070388 0.005872786613189483
3.727968040609785305e+01 66699.19663030129 0.005872786613189483
3.808309217422465309e+01 74019.59996915652 0.005872786613189483
3.887434083899974979e+01 82143.43584919439 0.005872786613189483
3.964873231008273535e+01 91158.88299750836 0.005872786613189483
4.040175181947144267e+01 101163.7979766207 0.005872786613189483
4.112913909711910776e+01 112266.77735108159 0.005872786613189483
4.182695140886973206e+01 124588.33642950082 0.005872786613189483
4.249161578057036337e+01 138262.2173764659 0.005872786613189483
4.311993468201537638e+01 153436.84089300132 0.005872786613189483
4.370912131278305424e+01 170276.91722258978 0.005872786613189483
4.426211127833531123e+01 188965.23396912115 0.005872786613189483
4.477806873012892197e+01 209704.64013232305 0.005872786613189483
4.525132799354914681e+01 232720.2478960412 0.005872786613189483
4.568081020949639282e+01 258261.87606826748 0.005872786613189483
4.606572320105338747e+01 286606.7616948256 0.005872786613189483
4.640549425228589087e+01 318062.5692794119 0.005872786613189483
4.669974278238363752e+01 352970.73027306574 0.005872786613189483
4.694817868656906512e+01 391710.1490809261 0.005872786613189483
4.715062733489880742e+01 434701.3158125035 0.005872786613189483
4.730692984593123640e+01 482410.8704165374 0.005872786613189483
4.741691521574138335e+01 535356.6677410719 0.005872786613189483
4.748035965513459900e+01 594113.3984965039 0.005872786613189483
4.749695517556920521e+01 659318.8271333541 0.005872786613189483
4.746627926881117787e+01 731680.7143427207 0.005872786613189483
4.738777514135382773e+01 811984.4993184009 0.005872786613189483
4.726073732833458507e+01 901101.8251665037 0.005872786613189483
4.708430262733983795e+01 1000000.0 0.005872786613189483
4.618989790408927654e+00 0.001 0.00651733960488242
5.055173296852927045e+00 0.0011097524964120721 0.00651733960488242
5.521395031699441347e+00 0.0012315506032928262 0.00651733960488242
6.018028098860937369e+00 0.001366716356462006 0.00651733960488242
6.545157053789499635e+00 0.0015167168884709225 0.00651733960488242
7.102539882410258798e+00 0.0016831803533309566 0.00651733960488242
7.689574167694272155e+00 0.0018679135990207828 0.00651733960488242
8.305269312008379146e+00 0.002072921779595372 0.00651733960488242
8.948226968777451162e+00 0.002300430119772917 0.00651733960488242
9.616631617283216471e+00 0.0025529080682395165 0.00651733960488242
1.030825300663929767e+01 0.002833096101839324 0.00651733960488242
1.102046177969325669e+01 0.0031440354715915 0.00651733960488242
1.175025871209869877e+01 0.0034891012134067737 0.00651733960488242
1.249431776522578730e+01 0.003872038781812557 0.00651733960488242
1.324904182488908155e+01 0.004297004704320844 0.00651733960488242
1.401062955114503872e+01 0.004768611697714469 0.00651733960488242
1.477515097663020960e+01 0.005291978735958442 0.00651733960488242
1.553862871386801814e+01 0.005872786613189483 0.00651733960488242
1.629712148021529572e+01 0.00651733960488242 0.00651733960488242
1.704680628191710667e+01 0.007232633896483534 0.00651733960488242
1.778405587309861247e+01 0.008026433522257174 0.00651733960488242
1.850550829876443260e+01 0.00890735463861044 0.00651733960488242
1.920812599676452592e+01 0.009884959046625586 0.00651733960488242
1.988924251817098110e+01 0.010969857978923836 0.00651733960488242
2.054659591474994329e+01 0.012173827277396614 0.00651733960488242
2.117834833079135137e+01 0.013509935211980273 0.00651733960488242
2.178309245891206913e+01 0.014992684327860457 0.00651733960488242
2.235984581755490552e+01 0.01663816886076129 0.00651733960488242
2.290803447878016641e+01 0.018464249428955443 0.00651733960488242
2.342746820785329120e+01 0.020490746898158472 0.00651733960488242
2.391830904326699070e+01 0.022739657523579287 0.00651733960488242
2.438103537347643979e+01 0.02523539170434766 0.00651733960488242
2.481640356161308603e+01 0.02800503894183631 0.00651733960488242
2.522540880458551271e+01 0.03107866187782014 0.00651733960488242
2.560924674671019474e+01 0.03448962260405758 0.00651733960488242
2.596927699597500094e+01 0.038274944785163134 0.00651733960488242
2.630698951677436881e+01 0.04247571552536898 0.00651733960488242
2.662397437652178311e+01 0.047137531341167244 0.00651733960488242
2.692189526477812223e+01 0.05231099308056263 0.00651733960488242
2.720246690816411217e+01 0.05805225516094899 0.00651733960488242
2.746743627892869810e+01 0.06442363508721373 0.00651733960488242
2.771856741989979511e+01 0.07149428986597581 0.00651733960488242
2.795762961861614215e+01 0.07934096665797492 0.00651733960488242
2.818638852095311975e+01 0.08804883581643465 0.00651733960488242
2.840659980024241094e+01 0.09771241535346502 0.00651733960488242
2.862000493769714282e+01 0.1084365968689611 0.00651733960488242
2.882832865404172296e+01 0.12033778407775893 0.00651733960488242
2.903327755069981109e+01 0.13354515629298988 0.00651733960488242
2.923653951470223689e+01 0.14820207057988585 0.00651733960488242
2.943978344940567027e+01 0.16446761779946645 0.00651733960488242
2.964465885436074544e+01 0.18251834943190443 0.00651733960488242
2.985279489410243059e+01 0.20255019392306664 0.00651733960488242
3.006579846779177956e+01 0.22478058335487253 0.00651733960488242
3.028525095374295262e+01 0.24945081352303167 0.00651733960488242
3.051270314078518098e+01 0.27682866303920667 0.00651733960488242
3.074966806522158791e+01 0.3072112998861759 0.00651733960488242
3.099761138559405182e+01 0.34092850697468147 0.00651733960488242
3.125793902148200942e+01 0.3783462617131929 0.00651733960488242
3.153198185874781245e+01 0.419870708444391 0.00651733960488242
3.182097743770818710e+01 0.4659525668664682 0.00651733960488242
3.212604860025843578e+01 0.517092024289676 0.00651733960488242
3.244817935916872642e+01 0.5738441648302398 0.00651733960488242
3.278818830946842411e+01 0.6368249944718586 0.00651733960488242
3.314670024148957594e+01 0.7067181273927491 0.00651733960488242
3.352411674247932183e+01 0.7842822061337682 0.00651733960488242
3.392058693495286548e+01 0.8703591361485166 0.00651733960488242
3.433597962729873387e+01 0.9658832241158708 0.00651733960488242
3.476985842809087046e+01 1.0718913192051276 0.00651733960488242
3.522146145524758509e+01 1.1895340673703196 0.00651733960488242
3.568968734056768710e+01 1.3200884008314182 0.00651733960488242
3.617308910924422349e+01 1.4649713983072863 0.00651733960488242
3.666987737361464639e+01 1.625755666443795 0.00651733960488242
3.717793383845774002e+01 1.8041864093920719 0.00651733960488242
3.769483563256731173e+01 2.0022003718155843 0.00651733960488242
3.821789040435356810e+01 2.2219468609395236 0.00651733960488242
3.874418139931843541e+01 2.4658110758226037 0.00651733960488242
3.927062100408592471e+01 2.736439997074672 0.00651733960488242
3.979401066270191478e+01 3.0367711180354604 0.00651733960488242
4.031110446839007722e+01 3.370064329271928 0.00651733960488242
4.081867345319005125e+01 3.739937302478798 0.00651733960488242
4.131356741765951313e+01 4.150404757850477 0.00651733960488242
4.179277134608975075e+01 4.605922041145108 0.00651733960488242
4.225345373981468811e+01 5.1114334834401705 0.00651733960488242
4.269300487177983428e+01 5.672426068491977 0.00651733960488242
4.310906364149289516e+01 6.294988990221888 0.00651733960488242
4.349953238303736924e+01 6.985879746785249 0.00651733960488242
4.386258000359026710e+01 7.752597488629465 0.00651733960488242
4.419663424363900361e+01 8.60346441668451 0.00651733960488242
4.450036456234757765e+01 9.547716114208066 0.00651733960488242
4.477265753507288082e+01 10.59560179277617 0.00651733960488242
4.501258667608277619e+01 11.758495540521581 0.00651733960488242
4.521937886997394429e+01 13.049019780144016 0.00651733960488242
4.539237939915260256e+01 14.481182276745331 0.00651733960488242
4.553101714364284192e+01 16.070528182616385 0.00651733960488242
4.563477161759316658e+01 17.834308769319094 0.00651733960488242
4.570314305201346627e+01 19.791668678535572 0.00651733960488242
4.573562624951997435e+01 21.96385372416547 0.00651733960488242
4.573168905299306175e+01 24.37444150122222 0.00651733960488242
4.569075580507788459e+01 27.04959730463137 0.00651733960488242
4.561219604207902734e+01 30.01835813575592 0.00651733960488242
4.549531862444369068e+01 33.31294787934677 0.00651733960488242
4.533937134707730365e+01 36.96912707195032 0.00651733960488242
4.514354595413052351e+01 41.0265810582719 0.00651733960488242
4.490698866696995850e+01 45.52935074866948 0.00651733960488242
4.462881599299169721e+01 50.526310653356795 0.00651733960488242
4.430813585445147851e+01 56.07169938205458 0.00651733960488242
4.394407376610184457e+01 62.22570836730231 0.00651733960488242
4.353580395257561264e+01 69.0551352016233 0.00651733960488242
4.308258494148122963e+01 76.63410868007462 0.00651733960488242
4.258379951457423829e+01 85.04489341802686 0.00651733960488242
4.203899795715765464e+01 94.37878277775391 0.00651733960488242
4.144794407161182193e+01 104.73708979594508 0.00651733960488242
4.081066270969998300e+01 116.23224686798542 0.00651733960488242
4.012748735707454983e+01 128.9890261253308 0.00651733960488242
3.939910600813477259e+01 143.14589375234786 0.00651733960488242
3.862660329048414809e+01 158.85651294280527 0.00651733960488242
3.781149641940545791e+01 176.2914118095948 0.00651733960488242
3.695576256888641353e+01 195.63983435170647 0.00651733960488242
3.606185512909916469e+01 217.11179456945052 0.00651733960488242
3.513270651353312246e+01 240.9403560239527 0.00651733960488242
3.417171554711364934e+01 267.38416158399497 0.00651733960488242
3.318271767637299519e+01 296.73024081888724 0.00651733960488242
3.216993858959758512e+01 329.2971255097155 0.00651733960488242
3.114594649906277368e+01 365.43830709572546 0.00651733960488242
3.011311532743534514e+01 405.54607358408276 0.00651733960488242
2.906874640056406633e+01 450.05576757004974 0.00651733960488242
2.801817728774929250e+01 499.450511585514 0.00651733960488242
2.696681056629593698e+01 554.2664520663108 0.00651733960488242
2.591887862037047086e+01 615.0985788580505 0.00651733960488242
2.487919455551022097e+01 682.6071834272393 0.00651733960488242
2.385235214252224978e+01 757.525025877192 0.00651733960488242
2.284270317787446203e+01 840.6652885618333 0.00651733960488242
2.185436428877067883e+01 932.9304026284696 0.00651733960488242
2.089124865881816717e+01 1035.3218432956637 0.00651733960488242
1.995711599927536994e+01 1148.9510001873086 0.00651733960488242
1.905563288438786884e+01 1275.051240713013 0.00651733960488242
1.859273087741314257e+01 1414.991297434576 0.00651733960488242
1.844988014044069402e+01 1570.2901247293776 0.00651733960488242
1.835594179340055021e+01 1742.6333860096508 0.00651733960488242
1.830463124309132894e+01 1933.891750455232 0.00651733960488242
1.829017824910219048e+01 2146.141197858406 0.00651733960488242
1.855451088204105048e+01 2381.6855519761607 0.00651733960488242
1.905814739888464970e+01 2643.0814869741084 0.00651733960488242
1.958736247872551672e+01 2933.1662783900483 0.00651733960488242
2.013283850453104051e+01 3255.0885998350564 0.00651733960488242
2.068595728798690203e+01 3612.3426997094302 0.00651733960488242
2.123913079095225598e+01 4008.8063288984645 0.00651733960488242
2.178607928281354233e+01 4448.782831127585 0.00651733960488242
2.232209227923333472e+01 4937.047852839004 0.00651733960488242
2.284423287158612936e+01 5478.901179593945 0.00651733960488242
2.335147705924371664e+01 6080.224261649427 0.00651733960488242
2.384460479320337001e+01 6747.5440531107 0.00651733960488242
2.432634963674382078e+01 7488.10385759003 0.00651733960488242
2.480066401268505416e+01 8309.941949353404 0.00651733960488242
2.527277025863502402e+01 9221.97882333434 0.00651733960488242
2.574857248040644109e+01 10234.114021054527 0.00651733960488242
2.623414215013864492e+01 11357.333583431051 0.00651733960488242
2.673522547939221994e+01 12603.829296797274 0.00651733960488242
2.725688110650374796e+01 13987.131026472387 0.00651733960488242
2.780323313786564654e+01 15522.25357427048 0.00651733960488242
2.837720879065432911e+01 17225.859653987874 0.00651733960488242
2.898055157150033523e+01 19116.440753857038 0.00651733960488242
2.961383509498571343e+01 21214.51784910632 0.00651733960488242
3.027668841975712510e+01 23542.864143224204 0.00651733960488242
3.096786671003721381e+01 26126.752255633317 0.00651733960488242
3.168537709138609770e+01 28994.22853882881 0.00651733960488242
3.242664290443386932e+01 32176.417502507353 0.00651733960488242
3.318863285437132049e+01 35707.859649004626 0.00651733960488242
3.396749436725476556e+01 39626.88638701478 0.00651733960488242
3.475917666872398826e+01 43976.036093027215 0.00651733960488242
3.555929777086802090e+01 48802.515836544335 0.00651733960488242
3.636321874747864058e+01 54158.71378079476 0.00651733960488242
3.716612525685721380e+01 60102.76782070388 0.00651733960488242
3.796317389819536459e+01 66699.19663030129 0.00651733960488242
3.874944755258132290e+01 74019.59996915652 0.00651733960488242
3.952008759749848821e+01 82143.43584919439 0.00651733960488242
4.027046598966549595e+01 91158.88299750836 0.00651733960488242
4.099620938598167896e+01 101163.7979766207 0.00651733960488242
4.169326239300686154e+01 112266.77735108159 0.00651733960488242
4.235793605076840862e+01 124588.33642950082 0.00651733960488242
4.298694369224782008e+01 138262.2173764659 0.00651733960488242
4.357739249205258147e+01 153436.84089300132 0.00651733960488242
4.412680194232514452e+01 170276.91722258978 0.00651733960488242
4.463939980422929210e+01 188965.23396912115 0.00651733960488242
4.511393661003084787e+01 209704.64013232305 0.00651733960488242
4.554490589110069720e+01 232720.2478960412 0.00651733960488242
4.593144553787927009e+01 258261.87606826748 0.00651733960488242
4.627293703269058511e+01 286606.7616948256 0.00651733960488242
4.656893621617901147e+01 318062.5692794119 0.00651733960488242
4.681914554093050640e+01 352970.73027306574 0.00651733960488242
4.702331688004834120e+01 391710.1490809261 0.00651733960488242
4.718127416395333285e+01 434701.3158125035 0.00651733960488242
4.729282239085359407e+01 482410.8704165374 0.00651733960488242
4.735772276597771935e+01 535356.6677410719 0.00651733960488242
4.737565725001221750e+01 594113.3984965039 0.00651733960488242
4.734620334883862824e+01 659318.8271333541 0.00651733960488242
4.726881012687159966e+01 731680.7143427207 0.00651733960488242
4.714278465842502897e+01 811984.4993184009 0.00651733960488242
4.696728471279593720e+01 901101.8251665037 0.00651733960488242
4.674132150023338284e+01 1000000.0 0.00651733960488242
4.219654402979806207e+00 0.001 0.007232633896483534
4.622548509930596516e+00 0.0011097524964120721 0.007232633896483534
5.054003187030930100e+00 0.0012315506032928262 0.007232633896483534
5.514525809803417999e+00 0.001366716356462006 0.007232633896483534
6.004368496191862192e+00 0.0015167168884709225 0.007232633896483534
6.523489998564991232e+00 0.0016831803533309566 0.007232633896483534
7.071520434239054076e+00 0.0018679135990207828 0.007232633896483534
7.647730690284036292e+00 0.002072921779595372 0.007232633896483534
8.251008642653737013e+00 0.002300430119772917 0.007232633896483534
8.879843945907760272e+00 0.0025529080682395165 0.007232633896483534
9.532323564261865556e+00 0.002833096101839324 0.007232633896483534
1.020613919587241547e+01 0.0031440354715915 0.007232633896483534
1.089860782832069397e+01 0.0034891012134067737 0.007232633896483534
1.160670562089759450e+01 0.003872038781812557 0.007232633896483534
1.232711482234471845e+01 0.004297004704320844 0.007232633896483534
1.305628248005012004e+01 0.004768611697714469 0.007232633896483534
1.379048897861243539e+01 0.005291978735958442 0.007232633896483534
1.452592393165702411e+01 0.005872786613189483 0.007232633896483534
1.525876610629338792e+01 0.00651733960488242 0.007232633896483534
1.598526416363229252e+01 0.007232633896483534 0.007232633896483534
1.670181460225015257e+01 0.008026433522257174 0.007232633896483534
1.740503375938838815e+01 0.00890735463861044 0.007232633896483534
1.809182095927271305e+01 0.009884959046625586 0.007232633896483534
1.875941066778863586e+01 0.010969857978923836 0.007232633896483534
1.940541210800547489e+01 0.012173827277396614 0.007232633896483534
2.002783566984814101e+01 0.013509935211980273 0.007232633896483534
2.062510617256315726e+01 0.014992684327860457 0.007232633896483534
2.119606375965571132e+01 0.01663816886076129 0.007232633896483534
2.173995366652448880e+01 0.018464249428955443 0.007232633896483534
2.225640665863722845e+01 0.020490746898158472 0.007232633896483534
2.274541199014698378e+01 0.022739657523579287 0.007232633896483534
2.320728501733791305e+01 0.02523539170434766 0.007232633896483534
2.364263139352977561e+01 0.02800503894183631 0.007232633896483534
2.405230965234467533e+01 0.03107866187782014 0.007232633896483534
2.443739380440225162e+01 0.03448962260405758 0.007232633896483534
2.479913724014518905e+01 0.038274944785163134 0.007232633896483534
2.513893890700968115e+01 0.04247571552536898 0.007232633896483534
2.545831256274975729e+01 0.047137531341167244 0.007232633896483534
2.575885948620268806e+01 0.05231099308056263 0.007232633896483534
2.604224487802665067e+01 0.05805225516094899 0.007232633896483534
2.631017804404078930e+01 0.06442363508721373 0.007232633896483534
2.656439614070658095e+01 0.07149428986597581 0.007232633896483534
2.680665129620657794e+01 0.07934096665797492 0.007232633896483534
2.703870079188816433e+01 0.08804883581643465 0.007232633896483534
2.726229985995920302e+01 0.09771241535346502 0.007232633896483534
2.747919674806118451e+01 0.1084365968689611 0.007232633896483534
2.769112955155043210e+01 0.12033778407775893 0.007232633896483534
2.789982439810940917e+01 0.13354515629298988 0.007232633896483534
2.810699452110331009e+01 0.14820207057988585 0.007232633896483534
2.831433977988617912e+01 0.16446761779946645 0.007232633896483534
2.852354616895070194e+01 0.18251834943190443 0.007232633896483534
2.873628489482022985e+01 0.20255019392306664 0.007232633896483534
2.895421058720362950e+01 0.22478058335487253 0.007232633896483534
2.917895817293842242e+01 0.24945081352303167 0.007232633896483534
2.941213810292499886e+01 0.27682866303920667 0.007232633896483534
2.965532941462047845e+01 0.3072112998861759 0.007232633896483534
2.991007037108056110e+01 0.34092850697468147 0.007232633896483534
3.017784631990584998e+01 0.3783462617131929 0.007232633896483534
3.046007449933548727e+01 0.419870708444391 0.007232633896483534
3.075808572264303109e+01 0.4659525668664682 0.007232633896483534
3.107310280813364045e+01 0.517092024289676 0.007232633896483534
3.140621594828341046e+01 0.5738441648302398 0.007232633896483534
3.175835534802049409e+01 0.6368249944718586 0.007232633896483534
3.213026158129511600e+01 0.7067181273927491 0.007232633896483534
3.252245457000620377e+01 0.7842822061337682 0.007232633896483534
3.293520213042052092e+01 0.8703591361485166 0.007232633896483534
3.336848943290779346e+01 0.9658832241158708 0.007232633896483534
3.382199090714719603e+01 1.0718913192051276 0.007232633896483534
3.429504623259158791e+01 1.1895340673703196 0.007232633896483534
3.478664225874809546e+01 1.3200884008314182 0.007232633896483534
3.529540258825406340e+01 1.4649713983072863 0.007232633896483534
3.581958638308558562e+01 1.625755666443795 0.007232633896483534
3.635709771329898388e+01 1.8041864093920719 0.007232633896483534
3.690550623319311541e+01 2.0022003718155843 0.007232633896483534
3.746207940467601816e+01 2.2219468609395236 0.007232633896483534
3.802382577420279830e+01 2.4658110758226037 0.007232633896483534
3.858754805339948746e+01 2.736439997074672 0.007232633896483534
3.914990407817209928e+01 3.0367711180354604 0.007232633896483534
3.970747305564218266e+01 3.370064329271928 0.007232633896483534
4.025682403036732637e+01 3.739937302478798 0.007232633896483534
4.079458333816555893e+01 4.150404757850477 0.007232633896483534
4.131749774548588050e+01 4.605922041145108 0.007232633896483534
4.182249031328456113e+01 5.1114334834401705 0.007232633896483534
4.230670648744820994e+01 5.672426068491977 0.007232633896483534
4.276754869410206084e+01 6.294988990221888 0.007232633896483534
4.320269835907900102e+01 6.985879746785249 0.007232633896483534
4.361012533250106316e+01 7.752597488629465 0.007232633896483534
4.398808526496822680e+01 8.60346441668451 0.007232633896483534
4.433510624032097525e+01 9.547716114208066 0.007232633896483534
4.464996649189232869e+01 10.59560179277617 0.007232633896483534
4.493166516631053753e+01 11.758495540521581 0.007232633896483534
4.517938842247373543e+01 13.049019780144016 0.007232633896483534
4.539247302017631824e+01 14.481182276745331 0.007232633896483534
4.557036920058551033e+01 16.070528182616385 0.007232633896483534
4.571260472555751164e+01 17.834308769319094 0.007232633896483534
4.581875146075803684e+01 19.791668678535572 0.007232633896483534
4.588839543490399109e+01 21.96385372416547 0.007232633896483534
4.592111131231944654e+01 24.37444150122222 0.007232633896483534
4.591644177214267586e+01 27.04959730463137 0.007232633896483534
4.587388209214496015e+01 30.01835813575592 0.007232633896483534
4.579287014961562363e+01 33.31294787934677 0.007232633896483534
4.567278190984907127e+01 36.96912707195032 0.007232633896483534
4.551293229953824948e+01 41.0265810582719 0.007232633896483534
4.531258155964349044e+01 45.52935074866948 0.007232633896483534
4.507094685501156306e+01 50.526310653356795 0.007232633896483534
4.478721916194015051e+01 56.07169938205458 0.007232633896483534
4.446058522191246709e+01 62.22570836730231 0.007232633896483534
4.409025449548503417e+01 69.0551352016233 0.007232633896483534
4.367549077718088313e+01 76.63410868007462 0.007232633896483534
4.321564847101558371e+01 85.04489341802686 0.007232633896483534
4.271021268741210974e+01 94.37878277775391 0.007232633896483534
4.215884281229154595e+01 104.73708979594508 0.007232633896483534
4.156141856396975953e+01 116.23224686798542 0.007232633896483534
4.091808730745518830e+01 128.9890261253308 0.007232633896483534
4.022931110366710072e+01 143.14589375234786 0.007232633896483534
3.949591162091972762e+01 158.85651294280527 0.007232633896483534
3.871911062148367932e+01 176.2914118095948 0.007232633896483534
3.790056361417449438e+01 195.63983435170647 0.007232633896483534
3.704238405669897816e+01 217.11179456945052 0.007232633896483534
3.614715553049728669e+01 240.9403560239527 0.007232633896483534
3.521792959623869024e+01 267.38416158399497 0.007232633896483534
3.425820712172726701e+01 296.73024081888724 0.007232633896483534
3.327190307323503760e+01 329.2971255097155 0.007232633896483534
3.227067796866518279e+01 365.43830709572546 0.007232633896483534
3.125949307411001499e+01 405.54607358408276 0.007232633896483534
3.023307422652528942e+01 450.05576757004974 0.007232633896483534
2.919679482094922207e+01 499.450511585514 0.007232633896483534
2.815575458951953181e+01 554.2664520663108 0.007232633896483534
2.711427699064244479e+01 615.0985788580505 0.007232633896483534
2.607725278698779192e+01 682.6071834272393 0.007232633896483534
2.504941332673559629e+01 757.525025877192 0.007232633896483534
2.403530185086474447e+01 840.6652885618333 0.007232633896483534
2.303927343733172961e+01 932.9304026284696 0.007232633896483534
2.206551997142070931e+01 1035.3218432956637 0.007232633896483534
2.111811416675305253e+01 1148.9510001873086 0.007232633896483534
2.020108249776212261e+01 1275.051240713013 0.007232633896483534
1.971991790150985580e+01 1414.991297434576 0.007232633896483534
1.956141744848001096e+01 1570.2901247293776 0.007232633896483534
1.945187177987508775e+01 1742.6333860096508 0.007232633896483534
1.938513486724902890e+01 1933.891750455232 0.007232633896483534
1.935559523428690909e+01 2146.141197858406 0.007232633896483534
1.935845742645738454e+01 2381.6855519761607 0.007232633896483534
1.984321304617688497e+01 2643.0814869741084 0.007232633896483534
2.035734608641751464e+01 2933.1662783900483 0.007232633896483534
2.088861525582710144e+01 3255.0885998350564 0.007232633896483534
2.142844495687124606e+01 3612.3426997094302 0.007232633896483534
2.196931698693281376e+01 4008.8063288984645 0.007232633896483534
2.250504132685614067e+01 4448.782831127585 0.007232633896483534
2.303100668440146848e+01 4937.047852839004 0.007232633896483534
2.354442370457475775e+01 5478.901179593945 0.007232633896483534
2.404427343748181656e+01 6080.224261649427 0.007232633896483534
2.453140416858633444e+01 6747.5440531107 0.007232633896483534
2.500862434076721996e+01 7488.10385759003 0.007232633896483534
2.547987406841066971e+01 8309.941949353404 0.007232633896483534
2.595034577997178360e+01 9221.97882333434 0.007232633896483534
2.642588748261268705e+01 10234.114021054527 0.007232633896483534
2.691248824151912089e+01 11357.333583431051 0.007232633896483534
2.741578838075421132e+01 12603.829296797274 0.007232633896483534
2.794073133764835148e+01 13987.131026472387 0.007232633896483534
2.849128958015461421e+01 15522.25357427048 0.007232633896483534
2.907014599071171190e+01 17225.859653987874 0.007232633896483534
2.967886073181564299e+01 19116.440753857038 0.007232633896483534
3.031772341430466255e+01 21214.51784910632 0.007232633896483534
3.098604798680130656e+01 23542.864143224204 0.007232633896483534
3.168223082887139697e+01 26126.752255633317 0.007232633896483534
3.240391890513683393e+01 28994.22853882881 0.007232633896483534
3.314806298005137819e+01 32176.417502507353 0.007232633896483534
3.391120995606633670e+01 35707.859649004626 0.007232633896483534
3.468908511939756067e+01 39626.88638701478 0.007232633896483534
3.547724223619699302e+01 43976.036093027215 0.007232633896483534
3.627095220662291553e+01 48802.515836544335 0.007232633896483534
3.706529438570232315e+01 54158.71378079476 0.007232633896483534
3.785525099811035687e+01 60102.76782070388 0.007232633896483534
3.863588265535842936e+01 66699.19663030129 0.007232633896483534
3.940220264918728788e+01 74019.59996915652 0.007232633896483534
4.014942897158445589e+01 82143.43584919439 0.007232633896483534
4.087306798200984304e+01 91158.88299750836 0.007232633896483534
4.156894653153189978e+01 101163.7979766207 0.007232633896483534
4.223326055855712013e+01 112266.77735108159 0.007232633896483534
4.286260734202797096e+01 124588.33642950082 0.007232633896483534
4.345400479273111216e+01 138262.2173764659 0.007232633896483534
4.400486977294697510e+01 153436.84089300132 0.007232633896483534
4.451302046438651416e+01 170276.91722258978 0.007232633896483534
4.498405599920814524e+01 188965.23396912115 0.007232633896483534
4.541620770527460138e+01 209704.64013232305 0.007232633896483534
4.580409273865083719e+01 232720.2478960412 0.007232633896483534
4.614702997337141710e+01 258261.87606826748 0.007232633896483534
4.644586468327591433e+01 286606.7616948256 0.007232633896483534
4.670037398309541032e+01 318062.5692794119 0.007232633896483534
4.690659318067704220e+01 352970.73027306574 0.007232633896483534
4.706476758666572380e+01 391710.1490809261 0.007232633896483534
4.717509611234657996e+01 434701.3158125035 0.007232633896483534
4.724041291876420701e+01 482410.8704165374 0.007232633896483534
4.725950146953790210e+01 535356.6677410719 0.007232633896483534
4.723108442370421045e+01 594113.3984965039 0.007232633896483534
4.715461432955805776e+01 659318.8271333541 0.007232633896483534
4.702940649863779754e+01 731680.7143427207 0.007232633896483534
4.685463521286339272e+01 811984.4993184009 0.007232633896483534
4.662933240582374594e+01 901101.8251665037 0.007232633896483534
4.635239787595686067e+01 1000000.0 0.007232633896483534
3.848525703238609541e+00 0.001 0.008026433522257174
4.219718757641134133e+00 0.0011097524964120721 0.008026433522257174
4.617921167061677323e+00 0.0012315506032928262 0.008026433522257174
5.043744059164769311e+00 0.001366716356462006 0.008026433522257174
5.497574800837383258e+00 0.0015167168884709225 0.008026433522257174
5.979539560787120678e+00 0.0016831803533309566 0.008026433522257174
6.489467684355009425e+00 0.0018679135990207828 0.008026433522257174
7.026859433187913062e+00 0.002072921779595372 0.008026433522257174
7.590859074031108378e+00 0.002300430119772917 0.008026433522257174
8.180235359914490800e+00 0.0025529080682395165 0.008026433522257174
8.793371182553604726e+00 0.002833096101839324 0.008026433522257174
9.428264092473774838e+00 0.0031440354715915 0.008026433522257174
1.008253889866719710e+01 0.0034891012134067737 0.008026433522257174
1.075347312529460808e+01 0.003872038781812557 0.008026433522257174
1.143803532882496299e+01 0.004297004704320844 0.008026433522257174
1.213293548985342873e+01 0.004768611697714469 0.008026433522257174
1.283468615591733375e+01 0.005291978735958442 0.008026433522257174
1.353967203627686899e+01 0.005872786613189483 0.008026433522257174
1.424422529450336583e+01 0.00651733960488242 0.008026433522257174
1.494470345640312736e+01 0.007232633896483534 0.008026433522257174
1.563756639512042490e+01 0.008026433522257174 0.008026433522257174
1.631944932722220543e+01 0.00890735463861044 0.008026433522257174
1.698722862198417971e+01 0.009884959046625586 0.008026433522257174
1.763807808231480578e+01 0.010969857978923836 0.008026433522257174
1.826951378565603434e+01 0.012173827277396614 0.008026433522257174
1.887942644872019571e+01 0.013509935211980273 0.008026433522257174
1.946610101196862175e+01 0.014992684327860457 0.008026433522257174
2.002822377192753578e+01 0.01663816886076129 0.008026433522257174
2.056487813098230077e+01 0.018464249428955443 0.008026433522257174
2.107553038626185327e+01 0.020490746898158472 0.008026433522257174
2.156000739408084144e+01 0.022739657523579287 0.008026433522257174
2.201846800974102081e+01 0.02523539170434766 0.008026433522257174
2.245137027364236104e+01 0.02800503894183631 0.008026433522257174
2.285943620545139865e+01 0.03107866187782014 0.008026433522257174
2.324361583347245030e+01 0.03448962260405758 0.008026433522257174
2.360505189062419262e+01 0.038274944785163134 0.008026433522257174
2.394504625819970656e+01 0.04247571552536898 0.008026433522257174
2.426502904325565169e+01 0.047137531341167244 0.008026433522257174
2.456653078866068540e+01 0.05231099308056263 0.008026433522257174
2.485115820447714441e+01 0.05805225516094899 0.008026433522257174
2.512057347883792957e+01 0.06442363508721373 0.008026433522257174
2.537647715262943748e+01 0.07149428986597581 0.008026433522257174
2.562059434163141347e+01 0.07934096665797492 0.008026433522257174
2.585466408759032220e+01 0.08804883581643465 0.008026433522257174
2.608043136127739103e+01 0.09771241535346502 0.008026433522257174
2.629964149725773126e+01 0.1084365968689611 0.008026433522257174
2.651403643758449391e+01 0.12033778407775893 0.008026433522257174
2.672535252730574840e+01 0.13354515629298988 0.008026433522257174
2.693531925514601255e+01 0.14820207057988585 0.008026433522257174
2.714565863217660535e+01 0.16446761779946645 0.008026433522257174
2.735808462820418185e+01 0.18251834943190443 0.008026433522257174
2.757430230272859717e+01 0.20255019392306664 0.008026433522257174
2.779600618985744731e+01 0.22478058335487253 0.008026433522257174
2.802487742759306855e+01 0.24945081352303167 0.008026433522257174
2.826257928722359125e+01 0.27682866303920667 0.008026433522257174
2.851075060137752359e+01 0.3072112998861759 0.008026433522257174
2.877099680328636566e+01 0.34092850697468147 0.008026433522257174
2.904487811267022579e+01 0.3783462617131929 0.008026433522257174
2.933389469416302475e+01 0.419870708444391 0.008026433522257174
2.963946848768214437e+01 0.4659525668664682 0.008026433522257174
2.996292166650472666e+01 0.517092024289676 0.008026433522257174
3.030545178887268420e+01 0.5738441648302398 0.008026433522257174
3.066810385668820160e+01 0.6368249944718586 0.008026433522257174
3.105173975930216557e+01 0.7067181273927491 0.008026433522257174
3.145700580699752535e+01 0.7842822061337682 0.008026433522257174
3.188429935026137940e+01 0.8703591361485166 0.008026433522257174
3.233373567745950794e+01 0.9658832241158708 0.008026433522257174
3.280511677785006697e+01 1.0718913192051276 0.008026433522257174
3.329790361104883800e+01 1.1895340673703196 0.008026433522257174
3.381119374770155162e+01 1.3200884008314182 0.008026433522257174
3.434370631338604340e+01 1.4649713983072863 0.008026433522257174
3.489377590618330061e+01 1.625755666443795 0.008026433522257174
3.545935711338643870e+01 1.8041864093920719 0.008026433522257174
3.603804065122564282e+01 2.0022003718155843 0.008026433522257174
3.662708169132120162e+01 2.2219468609395236 0.008026433522257174
3.722344021731439767e+01 2.4658110758226037 0.008026433522257174
3.782383247397662274e+01 2.736439997074672 0.008026433522257174
3.842479181856990067e+01 3.0367711180354604 0.008026433522257174
3.902273654350567966e+01 3.370064329271928 0.008026433522257174
3.961404170175779171e+01 3.739937302478798 0.008026433522257174
4.019511154220954552e+01 4.150404757850477 0.008026433522257174
4.076244910783949393e+01 4.605922041145108 0.008026433522257174
4.131271965719859196e+01 5.1114334834401705 0.008026433522257174
4.184280500292002358e+01 5.672426068491977 0.008026433522257174
4.234984655738794856e+01 6.294988990221888 0.008026433522257174
4.283127553844654756e+01 6.985879746785249 0.008026433522257174
4.328482984305485104e+01 7.752597488629465 0.008026433522257174
4.370855780321655004e+01 8.60346441668451 0.008026433522257174
4.410080984104265411e+01 9.547716114208066 0.008026433522257174
4.446021971580179866e+01 10.59560179277617 0.008026433522257174
4.478567730627248977e+01 11.758495540521581 0.008026433522257174
4.507629529008038816e+01 13.049019780144016 0.008026433522257174
4.533137200653102639e+01 14.481182276745331 0.008026433522257174
4.555035254133317579e+01 16.070528182616385 0.008026433522257174
4.573279010520586496e+01 17.834308769319094 0.008026433522257174
4.587830930166420984e+01 19.791668678535572 0.008026433522257174
4.598657245707033780e+01 21.96385372416547 0.008026433522257174
4.605725008091985728e+01 24.37444150122222 0.008026433522257174
4.608999609363369387e+01 27.04959730463137 0.008026433522257174
4.608442820599201184e+01 30.01835813575592 0.008026433522257174
4.604011371263101893e+01 33.31294787934677 0.008026433522257174
4.595656077977854892e+01 36.96912707195032 0.008026433522257174
4.583321513619247867e+01 41.0265810582719 0.008026433522257174
4.566946223845474151e+01 45.52935074866948 0.008026433522257174
4.546463467214004339e+01 50.526310653356795 0.008026433522257174
4.521802480690650583e+01 56.07169938205458 0.008026433522257174
4.492890250032322541e+01 62.22570836730231 0.008026433522257174
4.459653782886297790e+01 69.0551352016233 0.008026433522257174
4.422022857983689192e+01 76.63410868007462 0.008026433522257174
4.379933260507385739e+01 85.04489341802686 0.008026433522257174
4.333330436900625671e+01 94.37878277775391 0.008026433522257174
4.282173552001250272e+01 104.73708979594508 0.008026433522257174
4.226439872824447264e+01 116.23224686798542 0.008026433522257174
4.166129379478439176e+01 128.9890261253308 0.008026433522257174
4.101269475103498507e+01 143.14589375234786 0.008026433522257174
4.031919628203549166e+01 158.85651294280527 0.008026433522257174
3.958175735939524031e+01 176.2914118095948 0.008026433522257174
3.880173974766533718e+01 195.63983435170647 0.008026433522257174
3.798093876316203676e+01 217.11179456945052 0.008026433522257174
3.712160358898065482e+01 240.9403560239527 0.008026433522257174
3.622644458871641859e+01 267.38416158399497 0.008026433522257174
3.529862510824385424e+01 296.73024081888724 0.008026433522257174
3.434173718959223010e+01 329.2971255097155 0.008026433522257174
3.336649015416453068e+01 365.43830709572546 0.008026433522257174
3.238060120517886986e+01 405.54607358408276 0.008026433522257174
3.137598922749992170e+01 450.05576757004974 0.008026433522257174
3.035802510985292813e+01 499.450511585514 0.008026433522257174
2.933145974317483251e+01 554.2664520663108 0.008026433522257174
2.830065424794910811e+01 615.0985788580505 0.008026433522257174
2.727052997500540599e+01 682.6071834272393 0.008026433522257174
2.624591074311851813e+01 757.525025877192 0.008026433522257174
2.523148935210592825e+01 840.6652885618333 0.008026433522257174
2.423182147025404731e+01 932.9304026284696 0.008026433522257174
2.325134429993090635e+01 1035.3218432956637 0.008026433522257174
2.229441469440817514e+01 1148.9510001873086 0.008026433522257174
2.136539613329916065e+01 1275.051240713013 0.008026433522257174
2.086734761067490496e+01 1414.991297434576 0.008026433522257174
2.069272601639388398e+01 1570.2901247293776 0.008026433522257174
2.056686341939367324e+01 1742.6333860096508 0.008026433522257174
2.048381469430911039e+01 1933.891750455232 0.008026433522257174
2.043818625308142956e+01 2146.141197858406 0.008026433522257174
2.042541973349733908e+01 2381.6855519761607 0.008026433522257174
2.065137676274433076e+01 2643.0814869741084 0.008026433522257174
2.114703802011110412e+01 2933.1662783900483 0.008026433522257174
2.166083316077534704e+01 3255.0885998350564 0.008026433522257174
2.218431434782041123e+01 3612.3426997094302 0.008026433522257174
2.271010387058609226e+01 4008.8063288984645 0.008026433522257174
2.323215491000274469e+01 4448.782831127585 0.008026433522257174
2.374603818958755497e+01 4937.047852839004 0.008026433522257174
2.424901897266938988e+01 5478.901179593945 0.008026433522257174
2.474014215245934878e+01 6080.224261649427 0.008026433522257174
2.522033783012555119e+01 6747.5440531107 0.008026433522257174
2.569244936003651958e+01 7488.10385759003 0.008026433522257174
2.616036767047447853e+01 8309.941949353404 0.008026433522257174
2.662921775206115882e+01 9221.97882333434 0.008026433522257174
2.710474718883943623e+01 10234.114021054527 0.008026433522257174
2.759281319593734949e+01 11357.333583431051 0.008026433522257174
2.809889562548134734e+01 12603.829296797274 0.008026433522257174
2.862779886774630000e+01 13987.131026472387 0.008026433522257174
2.918318236636238439e+01 15522.25357427048 0.008026433522257174
2.976750394976547653e+01 17225.859653987874 0.008026433522257174
3.038204670814718611e+01 19116.440753857038 0.008026433522257174
3.102674589209559741e+01 21214.51784910632 0.008026433522257174
3.170053701854405759e+01 23542.864143224204 0.008026433522257174
3.240142186122709234e+01 26126.752255633317 0.008026433522257174
3.312661280087883853e+01 28994.22853882881 0.008026433522257174
3.387256363958451999e+01 32176.417502507353 0.008026433522257174
3.463542656612909809e+01 35707.859649004626 0.008026433522257174
3.541050469289383784e+01 39626.88638701478 0.008026433522257174
3.619299111427781668e+01 43976.036093027215 0.008026433522257174
3.697786119590740839e+01 48802.515836544335 0.008026433522257174
3.775997739507454298e+01 54158.71378079476 0.008026433522257174
3.853419205839713158e+01 60102.76782070388 0.008026433522257174
3.929554863504861828e+01 66699.19663030129 0.008026433522257174
4.003906363664422230e+01 74019.59996915652 0.008026433522257174
4.076010254194800808e+01 82143.43584919439 0.008026433522257174
4.145436637621816089e+01 91158.88299750836 0.008026433522257174
4.211792982185110645e+01 101163.7979766207 0.008026433522257174
4.274727378501248864e+01 112266.77735108159 0.008026433522257174
4.333930133910062210e+01 124588.33642950082 0.008026433522257174
4.389134071621533906e+01 138262.2173764659 0.008026433522257174
4.440111483492083977e+01 153436.84089300132 0.008026433522257174
4.486680995067936806e+01 170276.91722258978 0.008026433522257174
4.529910287597557073e+01 188965.23396912115 0.008026433522257174
4.569988724087028231e+01 209704.64013232305 0.008026433522257174
4.605177260711821674e+01 232720.2478960412 0.008026433522257174
4.635494516948879351e+01 258261.87606826748 0.008026433522257174
4.660964248080324523e+01 286606.7616948256 0.008026433522257174
4.681612082907901851e+01 318062.5692794119 0.008026433522257174
4.697461112252925375e+01 352970.73027306574 0.008026433522257174
4.708525502002272844e+01 391710.1490809261 0.008026433522257174
4.714812061298977142e+01 434701.3158125035 0.008026433522257174
4.716314479660621828e+01 482410.8704165374 0.008026433522257174
4.713012250569616413e+01 535356.6677410719 0.008026433522257174
4.704869063159207343e+01 594113.3984965039 0.008026433522257174
4.692112984526416142e+01 659318.8271333541 0.008026433522257174
4.674689612413681772e+01 731680.7143427207 0.008026433522257174
4.652205142872131205e+01 811984.4993184009 0.008026433522257174
4.624551869793826597e+01 901101.8251665037 0.008026433522257174
4.591611355220185686e+01 1000000.0 0.008026433522257174
3.504607557459844980e+00 0.001 0.00890735463861044
3.845773755948355355e+00 0.0011097524964120721 0.00890735463861044
4.212356200434594911e+00 0.0012315506032928262 0.00890735463861044
4.605042384479954620e+00 0.001366716356462006 0.00890735463861044
5.024325306961516802e+00 0.0015167168884709225 0.00890735463861044
5.470467399896421057e+00 0.0016831803533309566 0.00890735463861044
5.943465230550670775e+00 0.0018679135990207828 0.00890735463861044
6.443016572946831388e+00 0.002072921779595372 0.00890735463861044
6.968491554650014130e+00 0.002300430119772917 0.00890735463861044
7.518909884500209806e+00 0.0025529080682395165 0.00890735463861044
8.092925912148032808e+00 0.002833096101839324 0.00890735463861044
8.688823312937952181e+00 0.0031440354715915 0.00890735463861044
9.304520843359862070e+00 0.0034891012134067737 0.00890735463861044
9.937590096520318994e+00 0.003872038781812557 0.00890735463861044
1.058528569242355388e+01 0.004297004704320844 0.00890735463861044
1.124458766792311692e+01 0.004768611697714469 0.00890735463861044
1.191225491029123340e+01 0.005291978735958442 0.00890735463861044
1.258488801334636875e+01 0.005872786613189483 0.00890735463861044
1.325899912683784265e+01 0.00651733960488242 0.00890735463861044
1.393108584584802934e+01 0.007232633896483534 0.00890735463861044
1.459770610069730346e+01 0.008026433522257174 0.00890735463861044
1.525555069743654357e+01 0.00890735463861044 0.00890735463861044
1.590151046803022972e+01 0.009884959046625586 0.00890735463861044
1.653273539263148706e+01 0.010969857978923836 0.00890735463861044
1.714668357549848920e+01 0.012173827277396614 0.00890735463861044
1.774115861887161572e+01 0.013509935211980273 0.00890735463861044
1.831433479329120217e+01 0.014992684327860457 0.00890735463861044
1.886476996415217400e+01 0.01663816886076129 0.00890735463861044
1.939140703065848115e+01 0.018464249428955443 0.00890735463861044
1.989356507604116686e+01 0.020490746898158472 0.00890735463861044
2.037092174035461056e+01 0.022739657523579287 0.00890735463861044
2.082348877706811052e+01 0.02523539170434766 0.00890735463861044
2.125158254478236231e+01 0.02800503894183631 0.00890735463861044
2.165579136790173465e+01 0.03107866187782014 0.00890735463861044
2.203694143198098132e+01 0.03448962260405758 0.00890735463861044
2.239606264445788852e+01 0.038274944785163134 0.00890735463861044
2.273435577553025055e+01 0.04247571552536898 0.00890735463861044
2.305316168912928632e+01 0.047137531341167244 0.00890735463861044
2.335393338867675439e+01 0.05231099308056263 0.00890735463861044
2.363821136526335565e+01 0.05805225516094899 0.00890735463861044
2.390760225589726673e+01 0.06442363508721373 0.00890735463861044
2.416376107343047863e+01 0.07149428986597581 0.00890735463861044
2.440837668474762268e+01 0.07934096665797492 0.00890735463861044
2.464316043392860678e+01 0.08804883581643465 0.00890735463861044
2.486983749938912069e+01 0.09771241535346502 0.00890735463861044
2.509014071022386361e+01 0.1084365968689611 0.00890735463861044
2.530580633735103646e+01 0.12033778407775893 0.00890735463861044
2.551857147070063903e+01 0.13354515629298988 0.00890735463861044
2.573017253349898681e+01 0.14820207057988585 0.00890735463861044
2.594234447066389393e+01 0.16446761779946645 0.00890735463861044
2.615682022227806058e+01 0.18251834943190443 0.00890735463861044
2.637532992289305511e+01 0.20255019392306664 0.00890735463861044
2.659959949698004067e+01 0.22478058335487253 0.00890735463861044
2.683134810045158858e+01 0.24945081352303167 0.00890735463861044
2.707228404304197866e+01 0.27682866303920667 0.00890735463861044
2.732409870771604332e+01 0.3072112998861759 0.00890735463861044
2.758845806023298763e+01 0.34092850697468147 0.00890735463861044
2.786699138196550152e+01 0.3783462617131929 0.00890735463861044
2.816127690556802676e+01 0.419870708444391 0.00890735463861044
2.847282403230670411e+01 0.4659525668664682 0.00890735463861044
2.880305208474986145e+01 0.517092024289676 0.00890735463861044
2.915326546125353602e+01 0.5738441648302398 0.00890735463861044
2.952462546672285271e+01 0.6368249944718586 0.00890735463861044
2.991811911362923482e+01 0.7067181273927491 0.00890735463861044
3.033452554176122362e+01 0.7842822061337682 0.00890735463861044
3.077438095751717739e+01 0.8703591361485166 0.00890735463861044
3.123794326009229039e+01 0.9658832241158708 0.00890735463861044
3.172515780301539223e+01 1.0718913192051276 0.00890735463861044
3.223562601740535172e+01 1.1895340673703196 0.00890735463861044
3.276857874237451540e+01 1.3200884008314182 0.00890735463861044
3.332285628033198321e+01 1.4649713983072863 0.00890735463861044
3.389689704989122276e+01 1.625755666443795 0.00890735463861044
3.448873663635519193e+01 1.8041864093920719 0.00890735463861044
3.509601860946273177e+01 2.0022003718155843 0.00890735463861044
3.571601793322202667e+01 2.2219468609395236 0.00890735463861044
3.634567725027668672e+01 2.4658110758226037 0.00890735463861044
3.698165541627827935e+01 2.736439997074672 0.00890735463861044
3.762038692991473710e+01 3.0367711180354604 0.00890735463861044
3.825815009398885991e+01 3.370064329271928 0.00890735463861044
3.889114103801680500e+01 3.739937302478798 0.00890735463861044
3.951555025829782153e+01 4.150404757850477 0.00890735463861044
4.012763806749391904e+01 4.605922041145108 0.00890735463861044
4.072380532863647318e+01 5.1114334834401705 0.00890735463861044
4.130065618934828109e+01 5.672426068491977 0.00890735463861044
4.185505008717804287e+01 6.294988990221888 0.00890735463861044
4.238414098259730167e+01 6.985879746785249 0.00890735463861044
4.288540281837397572e+01 7.752597488629465 0.00890735463861044
4.335664092693956206e+01 8.60346441668451 0.00890735463861044
4.379599010166515427e+01 9.547716114208066 0.00890735463861044
4.420190073955019017e+01 10.59560179277617 0.00890735463861044
4.457311493081550680e+01 11.758495540521581 0.00890735463861044
4.490863482965836795e+01 13.049019780144016 0.00890735463861044
4.520768573382893862e+01 14.481182276745331 0.00890735463861044
4.546967609032673607e+01 16.070528182616385 0.00890735463861044
4.569415671475110230e+01 17.834308769319094 0.00890735463861044
4.588078108251238518e+01 19.791668678535572 0.00890735463861044
4.602926807985523538e+01 21.96385372416547 0.00890735463861044
4.613936850020280644e+01 24.37444150122222 0.00890735463861044
4.621083608653377439e+01 27.04959730463137 0.00890735463861044
4.624340361670772381e+01 30.01835813575592 0.00890735463861044
4.623676438445976800e+01 33.31294787934677 0.00890735463861044
4.619055919578257630e+01 36.96912707195032 0.00890735463861044
4.610436879960303713e+01 41.0265810582719 0.00890735463861044
4.597771181293094145e+01 45.52935074866948 0.00890735463861044
4.581004789116036591e+01 50.526310653356795 0.00890735463861044
4.560078613878818743e+01 56.07169938205458 0.00890735463861044
4.534929855592707781e+01 62.22570836730231 0.00890735463861044
4.505493850398261912e+01 69.0551352016233 0.00890735463861044
4.471706398954352579e+01 76.63410868007462 0.00890735463861044
4.433506592026476056e+01 85.04489341802686 0.00890735463861044
4.390840081414328466e+01 94.37878277775391 0.00890735463861044
4.343662793991931892e+01 104.73708979594508 0.00890735463861044
4.291945032361071810e+01 116.23224686798542 0.00890735463861044
4.235675886086179531e+01 128.9890261253308 0.00890735463861044
4.174867847306546764e+01 143.14589375234786 0.00890735463861044
4.109561488537912766e+01 158.85651294280527 0.00890735463861044
4.039830008613538581e+01 176.2914118095948 0.00890735463861044
3.965783428920705944e+01 195.63983435170647 0.00890735463861044
3.887572182922347963e+01 217.11179456945052 0.00890735463861044
3.805389826033638201e+01 240.9403560239527 0.00890735463861044
3.719474596007668055e+01 267.38416158399497 0.00890735463861044
3.630109548963466892e+01 296.73024081888724 0.00890735463861044
3.537621169937018806e+01 329.2971255097155 0.00890735463861044
3.442981837894193120e+01 365.43830709572546 0.00890735463861044
3.347257601482786527e+01 405.54607358408276 0.00890735463861044
3.249356107295320584e+01 450.05576757004974 0.00890735463861044
3.149749746253244709e+01 499.450511585514 0.00890735463861044
3.048936071354971489e+01 554.2664520663108 0.00890735463861044
2.947329279880388597e+01 615.0985788580505 0.00890735463861044
2.845420057748555465e+01 682.6071834272393 0.00890735463861044
2.743695602055155192e+01 757.525025877192 0.00890735463861044
2.642635930532597399e+01 840.6652885618333 0.00890735463861044
2.542712765698163224e+01 932.9304026284696 0.00890735463861044
2.444390823526778789e+01 1035.3218432956637 0.00890735463861044
2.348131054908088444e+01 1148.9510001873086 0.00890735463861044
2.254400892525480415e+01 1275.051240713013 0.00890735463861044
2.203073688564088783e+01 1414.991297434576 0.00890735463861044
2.183973139804330188e+01 1570.2901247293776 0.00890735463861044
2.169705076818157252e+01 1742.6333860096508 0.00890735463861044
2.159701309113576073e+01 1933.891750455232 0.00890735463861044
2.153450131347172558e+01 2146.141197858406 0.00890735463861044
2.150524644729346235e+01 2381.6855519761607 0.00890735463861044
2.150602385878852019e+01 2643.0814869741084 0.00890735463861044
2.195698217175812061e+01 2933.1662783900483 0.00890735463861044
2.245022278329313892e+01 3255.0885998350564 0.00890735463861044
2.295447333632830933e+01 3612.3426997094302 0.00890735463861044
2.346256789354080396e+01 4008.8063288984645 0.00890735463861044
2.396868767176655979e+01 4448.782831127585 0.00890735463861044
2.446857041416682677e+01 4937.047852839004 0.00890735463861044
2.495952517434389861e+01 5478.901179593945 0.00890735463861044
2.544073791227524950e+01 6080.224261649427 0.00890735463861044
2.591317359524804687e+01 6747.5440531107 0.00890735463861044
2.637968916270351372e+01 7488.10385759003 0.00890735463861044
2.684408429098533588e+01 8309.941949353404 0.00890735463861044
2.731137518795784658e+01 9221.97882333434 0.00890735463861044
2.778715953409095363e+01 10234.114021054527 0.00890735463861044
2.827710739352234981e+01 11357.333583431051 0.00890735463861044
2.878647746180158151e+01 12603.829296797274 0.00890735463861044
2.931987919447224300e+01 13987.131026472387 0.00890735463861044
2.988057308177848981e+01 15522.25357427048 0.00890735463861044
3.047072791184102769e+01 17225.859653987874 0.00890735463861044
3.109128340190024176e+01 19116.440753857038 0.00890735463861044
3.174175384498559893e+01 21214.51784910632 0.00890735463861044
3.242064067956471263e+01 23542.864143224204 0.00890735463861044
3.312554263557341017e+01 26126.752255633317 0.00890735463861044
3.385311723675380335e+01 28994.22853882881 0.00890735463861044
3.459940188517542481e+01 32176.417502507353 0.00890735463861044
3.536013653074326157e+01 35707.859649004626 0.00890735463861044
3.613024075987720352e+01 39626.88638701478 0.00890735463861044
3.690459400256487754e+01 43976.036093027215 0.00890735463861044
3.767794008709207532e+01 48802.515836544335 0.00890735463861044
3.844499773817793908e+01 54158.71378079476 0.00890735463861044
3.920057773764091991e+01 60102.76782070388 0.00890735463861044
3.993975196270441330e+01 66699.19663030129 0.00890735463861044
4.065764035418580846e+01 74019.59996915652 0.00890735463861044
4.134980783374760449e+01 82143.43584919439 0.00890735463861044
4.201219894849852921e+01 91158.88299750836 0.00890735463861044
4.264117126928552892e+01 101163.7979766207 0.00890735463861044
4.323351130683685994e+01 112266.77735108159 0.00890735463861044
4.378643422768448801e+01 124588.33642950082 0.00890735463861044
4.429757878064921073e+01 138262.2173764659 0.00890735463861044
4.478157710289402615e+01 153436.84089300132 0.00890735463861044
4.521889830131826216e+01 170276.91722258978 0.00890735463861044
4.561421122351574553e+01 188965.23396912115 0.00890735463861044
4.596580504712778747e+01 209704.64013232305 0.00890735463861044
4.626886247291050580e+01 232720.2478960412 0.00890735463861044
4.652357948402760712e+01 258261.87606826748 0.00890735463861044
4.673016231417765454e+01 286606.7616948256 0.00890735463861044
4.688879912054096621e+01 318062.5692794119 0.00890735463861044
4.699962041714968564e+01 352970.73027306574 0.00890735463861044
4.706264357412100452e+01 391710.1490809261 0.00890735463861044
4.707779051648560653e+01 434701.3158125035 0.00890735463861044
4.704483904726512833e+01 482410.8704165374 0.00890735463861044
4.696341553045441941e+01 535356.6677410719 0.00890735463861044
4.683298826992290032e+01 594113.3984965039 0.00890735463861044
4.665286509603082266e+01 659318.8271333541 0.00890735463861044
4.642219836861404048e+01 731680.7143427207 0.00890735463861044
4.614352080022057123e+01 811984.4993184009 0.00890735463861044
4.581427302424879144e+01 901101.8251665037 0.00890735463861044
4.543087591863532282e+01 1000000.0 0.00890735463861044
3.186752125293907500e+00 0.001 0.009884959046625586
3.499615468122670325e+00 0.0011097524964120721 0.009884959046625586
3.836287478063800993e+00 0.0012315506032928262 0.009884959046625586
4.197507933247885958e+00 0.001366716356462006 0.009884959046625586
4.583848963482902050e+00 0.0015167168884709225 0.009884959046625586
4.995680699863881635e+00 0.0016831803533309566 0.009884959046625586
5.433136971080209321e+00 0.0018679135990207828 0.009884959046625586
5.896082473180232597e+00 0.002072921779595372 0.009884959046625586
6.384082935214300925e+00 0.002300430119772917 0.009884959046625586
6.896380122422327119e+00 0.0025529080682395165 0.009884959046625586
7.431873450613162291e+00 0.002833096101839324 0.009884959046625586
7.989109965271116387e+00 0.0031440354715915 0.009884959046625586
8.566284254652554608e+00 0.0034891012134067737 0.009884959046625586
9.161249435870333357e+00 0.003872038781812557 0.009884959046625586
9.771539983364705861e+00 0.004297004704320844 0.009884959046625586
1.039440638270334105e+01 0.004768611697714469 0.009884959046625586
1.102686110109986650e+01 0.005291978735958442 0.009884959046625586
1.166573438578068433e+01 0.005872786613189483 0.009884959046625586
1.230773812414956758e+01 0.00651733960488242 0.009884959046625586
1.294953498288268179e+01 0.007232633896483534 0.009884959046625586
1.358781006271144420e+01 0.008026433522257174 0.009884959046625586
1.421934181253561746e+01 0.00890735463861044 0.009884959046625586
1.484106932709390136e+01 0.009884959046625586 0.009884959046625586
1.545015303894704317e+01 0.010969857978923836 0.009884959046625586
1.604402667639029190e+01 0.012173827277396614 0.009884959046625586
1.662043865828524147e+01 0.013509935211980273 0.009884959046625586
1.717748203943325080e+01 0.014992684327860457 0.009884959046625586
1.771361262574678719e+01 0.01663816886076129 0.009884959046625586
1.822765572668666323e+01 0.018464249428955443 0.009884959046625586
1.871880235624039557e+01 0.020490746898158472 0.009884959046625586
1.918659641087461054e+01 0.022739657523579287 0.009884959046625586
1.963091434143980152e+01 0.02523539170434766 0.009884959046625586
2.005193922114754912e+01 0.02800503894183631 0.009884959046625586
2.045013093482214117e+01 0.03107866187782014 0.009884959046625586
2.082619428404464301e+01 0.03448962260405758 0.009884959046625586
2.118104639367291497e+01 0.038274944785163134 0.009884959046625586
2.151578486139841218e+01 0.04247571552536898 0.009884959046625586
2.183165749834057223e+01 0.047137531341167244 0.009884959046625586
2.213003457568342114e+01 0.05231099308056263 0.009884959046625586
2.241238396528824239e+01 0.05805225516094899 0.009884959046625586
2.268024952919913417e+01 0.06442363508721373 0.009884959046625586
2.293523278153656264e+01 0.07149428986597581 0.009884959046625586
2.317897789468814196e+01 0.07934096665797492 0.009884959046625586
2.341315966726176256e+01 0.08804883581643465 0.009884959046625586
2.363947439302450704e+01 0.09771241535346502 0.009884959046625586
2.385963313472888103e+01 0.1084365968689611 0.009884959046625586
2.407535711290750413e+01 0.12033778407775893 0.009884959046625586
2.428837474708607758e+01 0.13354515629298988 0.009884959046625586
2.450041994382721811e+01 0.14820207057988585 0.009884959046625586
2.471323121495421660e+01 0.16446761779946645 0.009884959046625586
2.492855111267954271e+01 0.18251834943190443 0.009884959046625586
2.514812561302355221e+01 0.20255019392306664 0.009884959046625586
2.537370294365276280e+01 0.22478058335487253 0.009884959046625586
2.560703140130786082e+01 0.24945081352303167 0.009884959046625586
2.584985573479251997e+01 0.27682866303920667 0.009884959046625586
2.610391164252045115e+01 0.3072112998861759 0.009884959046625586
2.637091789573360856e+01 0.34092850697468147 0.009884959046625586
2.665256575517139481e+01 0.3783462617131929 0.009884959046625586
2.695050523793904773e+01 0.419870708444391 0.009884959046625586
2.726632801002255135e+01 0.4659525668664682 0.009884959046625586
2.760154659707045965e+01 0.517092024289676 0.009884959046625586
2.795756991202197739e+01 0.5738441648302398 0.009884959046625586
2.833567512573745972e+01 0.6368249944718586 0.009884959046625586
2.873697617866154985e+01 0.7067181273927491 0.009884959046625586
2.916238945332678156e+01 0.7842822061337682 0.009884959046625586
2.961259739045973305e+01 0.8703591361485166 0.009884959046625586
3.008801114401710919e+01 0.9658832241158708 0.009884959046625586
3.058873365154786228e+01 1.0718913192051276 0.009884959046625586
3.111452477764267854e+01 1.1895340673703196 0.009884959046625586
3.166477041295809158e+01 1.3200884008314182 0.009884959046625586
3.223845755919669642e+01 1.4649713983072863 0.009884959046625586
3.283415745528183294e+01 1.625755666443795 0.009884959046625586
3.345001868499716124e+01 1.8041864093920719 0.009884959046625586
3.408377192745628292e+01 2.0022003718155843 0.009884959046625586
3.473274755450513851e+01 2.2219468609395236 0.009884959046625586
3.539390666333817848e+01 2.4658110758226037 0.009884959046625586
3.606388539107203428e+01 2.736439997074672 0.009884959046625586
3.673905150198419278e+01 3.0367711180354604 0.009884959046625586
3.741557141891019711e+01 3.370064329271928 0.009884959046625586
3.808948509034048158e+01 3.739937302478798 0.009884959046625586
3.875678543669613418e+01 4.150404757850477 0.009884959046625586
3.941349870240257758e+01 4.605922041145108 0.009884959046625586
4.005576193198560730e+01 5.1114334834401705 0.009884959046625586
4.067989390845860243e+01 5.672426068491977 0.009884959046625586
4.128245636507792682e+01 6.294988990221888 0.009884959046625586
4.186030287802555705e+01 6.985879746785249 0.009884959046625586
4.241061389239396107e+01 7.752597488629465 0.009884959046625586
4.293091704590474933e+01 8.60346441668451 0.009884959046625586
4.341909307445134658e+01 9.547716114208066 0.009884959046625586
4.387336835041614336e+01 10.59560179277617 0.009884959046625586
4.429229573376857587e+01 11.758495540521581 0.009884959046625586
4.467472597949967650e+01 13.049019780144016 0.009884959046625586
4.501977220033330696e+01 14.481182276745331 0.009884959046625586
4.532676973795204134e+01 16.070528182616385 0.009884959046625586
4.559523395355896014e+01 17.834308769319094 0.009884959046625586
4.582481803419995714e+01 19.791668678535572 0.009884959046625586
4.601527247370487572e+01 21.96385372416547 0.009884959046625586
4.616640775672647123e+01 24.37444150122222 0.009884959046625586
4.627806122830808988e+01 27.04959730463137 0.009884959046625586
4.635006884300998564e+01 30.01835813575592 0.009884959046625586
4.638224222853931877e+01 33.31294787934677 0.009884959046625586
4.637435127846402594e+01 36.96912707195032 0.009884959046625586
4.632611221712623717e+01 41.0265810582719 0.009884959046625586
4.623718120410857324e+01 45.52935074866948 0.009884959046625586
4.610715321696036284e+01 50.526310653356795 0.009884959046625586
4.593556618673394354e+01 56.07169938205458 0.009884959046625586
4.572191016261169239e+01 62.22570836730231 0.009884959046625586
4.546564148910707104e+01 69.0551352016233 0.009884959046625586
4.516620182435794817e+01 76.63410868007462 0.009884959046625586
4.482304217707639538e+01 85.04489341802686 0.009884959046625586
4.443565157533034693e+01 94.37878277775391 0.009884959046625586
4.400359043632364831e+01 104.73708979594508 0.009884959046625586
4.352652826252825236e+01 116.23224686798542 0.009884959046625586
4.300428509189158888e+01 128.9890261253308 0.009884959046625586
4.243687586714501947e+01 143.14589375234786 0.009884959046625586
4.182455652032357563e+01 158.85651294280527 0.009884959046625586
4.116787005905376873e+01 176.2914118095948 0.009884959046625586
4.046769063373287167e+01 195.63983435170647 0.009884959046625586
3.972526315839897393e+01 217.11179456945052 0.009884959046625586
3.894223578462037949e+01 240.9403560239527 0.009884959046625586
3.812068248348993649e+01 267.38416158399497 0.009884959046625586
3.726311285696878883e+01 296.73024081888724 0.009884959046625586
3.637246783848991782e+01 329.2971255097155 0.009884959046625586
3.545745890590965388e+01 365.43830709572546 0.009884959046625586
3.453203208457028239e+01 405.54607358408276 0.009884959046625586
3.358186388339264994e+01 450.05576757004974 0.009884959046625586
3.261113449915809070e+01 499.450511585514 0.009884959046625586
3.162514995389507888e+01 554.2664520663108 0.009884959046625586
3.062769176757106848e+01 615.0985788580505 0.009884959046625586
2.962361006421396681e+01 682.6071834272393 0.009884959046625586
2.861778237123361279e+01 757.525025877192 0.009884959046625586
2.761507474358996816e+01 840.6652885618333 0.009884959046625586
2.662032667541493325e+01 932.9304026284696 0.009884959046625586
2.563835891237786413e+01 1035.3218432956637 0.009884959046625586
2.467400046769695265e+01 1148.9510001873086 0.009884959046625586
2.373220794173013104e+01 1275.051240713013 0.009884959046625586
2.320564397073577823e+01 1414.991297434576 0.009884959046625586
2.299822610778992882e+01 1570.2901247293776 0.009884959046625586
2.283846346804821792e+01 1742.6333860096508 0.009884959046625586
2.272099815693172076e+01 1933.891750455232 0.009884959046625586
2.264104653004015333e+01 2146.141197858406 0.009884959046625586
2.259467901548364210e+01 2381.6855519761607 0.009884959046625586
2.257900906138324970e+01 2643.0814869741084 0.009884959046625586
2.278740685449758985e+01 2933.1662783900483 0.009884959046625586
2.325727365506939748e+01 3255.0885998350564 0.009884959046625586
2.373965562789797090e+01 3612.3426997094302 0.009884959046625586
2.422767418188169586e+01 4008.8063288984645 0.009884959046625586
2.471584253098114559e+01 4448.782831127585 0.009884959046625586
2.519992202498491451e+01 4937.047852839004 0.009884959046625586
2.567745587568559174e+01 5478.901179593945 0.009884959046625586
2.614771275982214505e+01 6080.224261649427 0.009884959046625586
2.661167603149439032e+01 6747.5440531107 0.009884959046625586
2.707219360830708510e+01 7488.10385759003 0.009884959046625586
2.753292704432583804e+01 8309.941949353404 0.009884959046625586
2.799873949290946840e+01 9221.97882333434 0.009884959046625586
2.847502486408243172e+01 10234.114021054527 0.009884959046625586
2.896720613729457483e+01 11357.333583431051 0.009884959046625586
2.948030838093841410e+01 12603.829296797274 0.009884959046625586
3.001852911510532707e+01 13987.131026472387 0.009884959046625586
3.058479875514947466e+01 15522.25357427048 0.009884959046625586
3.118088154236433596e+01 17225.859653987874 0.009884959046625586
3.180731108582623889e+01 19116.440753857038 0.009884959046625586
3.246312143642209236e+01 21214.51784910632 0.009884959046625586
3.314637176722896328e+01 23542.864143224204 0.009884959046625586
3.385412713803525975e+01 26126.752255633317 0.009884959046625586
3.458257601491744282e+01 28994.22853882881 0.009884959046625586
3.532732322667433067e+01 32176.417502507353 0.009884959046625586
3.608371527731205930e+01 35707.859649004626 0.009884959046625586
3.684634984773524735e+01 39626.88638701478 0.009884959046625586
3.760984990192455513e+01 43976.036093027215 0.009884959046625586
3.836880016976162722e+01 48802.515836544335 0.009884959046625586
3.911785295102694704e+01 54158.71378079476 0.009884959046625586
3.985186733108815815e+01 60102.76782070388 0.009884959046625586
4.056597898554426251e+01 66699.19663030129 0.009884959046625586
4.125550853042004462e+01 74019.59996915652 0.009884959046625586
4.191625928978343296e+01 82143.43584919439 0.009884959046625586
4.254445566395984457e+01 91158.88299750836 0.009884959046625586
4.313675977072290380e+01 101163.7979766207 0.009884959046625586
4.369027084496407554e+01 112266.77735108159 0.009884959046625586
4.422643853719318940e+01 124588.33642950082 0.009884959046625586
4.471490007393479971e+01 138262.2173764659 0.009884959046625586
4.515274798283308400e+01 153436.84089300132 0.009884959046625586
4.553943278312239329e+01 170276.91722258978 0.009884959046625586
4.588527739500844405e+01 188965.23396912115 0.009884959046625586
4.618804478074257247e+01 209704.64013232305 0.009884959046625586
4.644260492660976780e+01 232720.2478960412 0.009884959046625586
4.664912825651701667e+01 258261.87606826748 0.009884959046625586
4.680775927127304215e+01 286606.7616948256 0.009884959046625586
4.691859147659112494e+01 318062.5692794119 0.009884959046625586
4.698163444482417361e+01 352970.73027306574 0.009884959046625586
4.699676553492354714e+01 391710.1490809261 0.009884959046625586
4.696375076274900096e+01 434701.3158125035 0.009884959046625586
4.688220352522147749e+01 482410.8704165374 0.009884959046625586
4.675158584500407244e+01 535356.6677410719 0.009884959046625586
4.657120483441196512e+01 594113.3984965039 0.009884959046625586
4.634021961358943287e+01 659318.8271333541 0.009884959046625586
4.605765451487582141e+01 731680.7143427207 0.009884959046625586
4.572241749544591016e+01 811984.4993184009 0.009884959046625586
4.533386928434180874e+01 901101.8251665037 0.009884959046625586
4.489498059633702809e+01 1000000.0 0.009884959046625586
2.893703140820741204e+00 0.001 0.010969857978923836
3.180006511979799111e+00 0.0011097524964120721 0.010969857978923836
3.488519649191392791e+00 0.0012315506032928262 0.010969857978923836
3.820013977537319416e+00 0.001366716356462006 0.010969857978923836
4.175117441917075567e+00 0.0015167168884709225 0.010969857978923836
4.554282250650349972e+00 0.0016831803533309566 0.010969857978923836
4.957752065065633040e+00 0.0018679135990207828 0.010969857978923836
5.385529835887551187e+00 0.002072921779595372 0.010969857978923836
5.837347799590039799e+00 0.002300430119772917 0.010969857978923836
6.312641146058883379e+00 0.0025529080682395165 0.010969857978923836
6.810527234960357390e+00 0.002833096101839324 0.010969857978923836
7.329791878639824176e+00 0.0031440354715915 0.010969857978923836
7.868884476788705840e+00 0.0034891012134067737 0.010969857978923836
8.425923217057228243e+00 0.003872038781812557 0.010969857978923836
8.998711265281411187e+00 0.004297004704320844 0.010969857978923836
9.584764358085230640e+00 0.004768611697714469 0.010969857978923836
1.018134954150931115e+01 0.005291978735958442 0.010969857978923836
1.078553404851257369e+01 0.005872786613189483 0.010969857978923836
1.139424279342111390e+01 0.00651733960488242 0.010969857978923836
1.200432223649436381e+01 0.007232633896483534 0.010969857978923836
1.261260796347715818e+01 0.008026433522257174 0.010969857978923836
1.321599308489789237e+01 0.00890735463861044 0.010969857978923836
1.381149442832204777e+01 0.009884959046625586 0.010969857978923836
1.439631376589757750e+01 0.010969857978923836 0.010969857978923836
1.496789158600726211e+01 0.012173827277396614 0.010969857978923836
1.552395152376091048e+01 0.013509935211980273 0.010969857978923836
1.606253420801889931e+01 0.014992684327860457 0.010969857978923836
1.658201983219867515e+01 0.01663816886076129 0.010969857978923836
1.708113967618823992e+01 0.018464249428955443 0.010969857978923836
1.755897712882577721e+01 0.020490746898158472 0.010969857978923836
1.801495937249361390e+01 0.022739657523579287 0.010969857978923836
1.844884126081064935e+01 0.02523539170434766 0.010969857978923836
1.886068299995290332e+01 0.02800503894183631 0.010969857978923836
1.925082341757449456e+01 0.03107866187782014 0.010969857978923836
1.961985047078877997e+01 0.03448962260405758 0.010969857978923836
1.996857056671427344e+01 0.038274944785163134 0.010969857978923836
2.029797796692122702e+01 0.04247571552536898 0.010969857978923836
2.060922542355929110e+01 0.047137531341167244 0.010969857978923836
2.090359684062930157e+01 0.05231099308056263 0.010969857978923836
2.118248256280124409e+01 0.05805225516094899 0.010969857978923836
2.144735765057250276e+01 0.06442363508721373 0.010969857978923836
2.169976329121923797e+01 0.07149428986597581 0.010969857978923836
2.194129139080398261e+01 0.07934096665797492 0.010969857978923836
2.217357215654144298e+01 0.08804883581643465 0.010969857978923836
2.239826450757713516e+01 0.09771241535346502 0.010969857978923836
2.261704895574491658e+01 0.1084365968689611 0.010969857978923836
2.283162263493942490e+01 0.12033778407775893 0.010969857978923836
2.304369609204726643e+01 0.13354515629298988 0.010969857978923836
2.325499138378924258e+01 0.14820207057988585 0.010969857978923836
2.346724114254646310e+01 0.16446761779946645 0.010969857978923836
2.368218806459272940e+01 0.18251834943190443 0.010969857978923836
2.390158444399080295e+01 0.20255019392306664 0.010969857978923836
2.412719131805313211e+01 0.22478058335487253 0.010969857978923836
2.436077670476977630e+01 0.24945081352303167 0.010969857978923836
2.460411251452534742e+01 0.27682866303920667 0.010969857978923836
2.485896967993392792e+01 0.3072112998861759 0.010969857978923836
2.512711105201686479e+01 0.34092850697468147 0.010969857978923836
2.541028159144662979e+01 0.3783462617131929 0.010969857978923836
2.571019549779819613e+01 0.419870708444391 0.010969857978923836
2.602851991533065501e+01 0.4659525668664682 0.010969857978923836
2.636685491623126865e+01 0.517092024289676 0.010969857978923836
2.672670966438673190e+01 0.5738441648302398 0.010969857978923836
2.710947465548487045e+01 0.6368249944718586 0.010969857978923836
2.751639034025274810e+01 0.7067181273927491 0.010969857978923836
2.794851241947408482e+01 0.7842822061337682 0.010969857978923836
2.840667454328166741e+01 0.8703591361485166 0.010969857978923836
2.889144943048477998e+01 0.9658832241158708 0.010969857978923836
2.940310958695805965e+01 1.0718913192051276 0.010969857978923836
2.994158929996608975e+01 1.1895340673703196 0.010969857978923836
3.050644970604052020e+01 1.3200884008314182 0.010969857978923836
3.109684897912395485e+01 1.4649713983072863 0.010969857978923836
3.171151981863807734e+01 1.625755666443795 0.010969857978923836
3.234875628151671378e+01 1.8041864093920719 0.010969857978923836
3.300641192140115265e+01 2.0022003718155843 0.010969857978923836
3.368191072266792929e+01 2.2219468609395236 0.010969857978923836
3.437227181999191572e+01 2.4658110758226037 0.010969857978923836
3.507414827466092788e+01 2.736439997074672 0.010969857978923836
3.578387934549514426e+01 3.0367711180354604 0.010969857978923836
3.649755482133359408e+01 3.370064329271928 0.010969857978923836
3.721108913294020937e+01 3.739937302478798 0.010969857978923836
3.792030222691649755e+01 4.150404757850477 0.010969857978923836
3.862100355535751106e+01 4.605922041145108 0.010969857978923836
3.930907534271491244e+01 5.1114334834401705 0.010969857978923836
3.998055116564852796e+01 5.672426068491977 0.010969857978923836
4.063168625279489277e+01 6.294988990221888 0.010969857978923836
4.125901638272937078e+01 6.985879746785249 0.010969857978923836
4.185940322829124938e+01 7.752597488629465 0.010969857978923836
4.243006474053794363e+01 8.60346441668451 0.010969857978923836
4.296859026566242079e+01 9.547716114208066 0.010969857978923836
4.347294104045760577e+01 10.59560179277617 0.010969857978923836
4.394143739851794805e+01 11.758495540521581 0.010969857978923836
4.437273476456702070e+01 13.049019780144016 0.010969857978923836
4.476579089458451222e+01 14.481182276745331 0.010969857978923836
4.511982682373322717e+01 16.070528182616385 0.010969857978923836
4.543428418072819852e+01 17.834308769319094 0.010969857978923836
4.570878123933546533e+01 19.791668678535572 0.010969857978923836
4.594306962306225728e+01 21.96385372416547 0.010969857978923836
4.613699346190032458e+01 24.37444150122222 0.010969857978923836
4.629045222810538007e+01 27.04959730463137 0.010969857978923836
4.640336815039280793e+01 30.01835813575592 0.010969857978923836
4.647565879610866801e+01 33.31294787934677 0.010969857978923836
4.650721515172980247e+01 36.96912707195032 0.010969857978923836
4.649788519863793823e+01 41.0265810582719 0.010969857978923836
4.644746308736457507e+01 45.52935074866948 0.010969857978923836
4.635568364508736749e+01 50.526310653356795 0.010969857978923836
4.622222216935413286e+01 56.07169938205458 0.010969857978923836
4.604669927709930732e+01 62.22570836730231 0.010969857978923836
4.582869075690091165e+01 69.0551352016233 0.010969857978923836
4.556774227362272711e+01 76.63410868007462 0.010969857978923836
4.526338911351519556e+01 85.04489341802686 0.010969857978923836
4.491518065694499029e+01 94.37878277775391 0.010969857978923836
4.452270973476822036e+01 104.73708979594508 0.010969857978923836
4.408564663480756707e+01 116.23224686798542 0.010969857978923836
4.360377735578745018e+01 128.9890261253308 0.010969857978923836
4.307704547169027620e+01 143.14589375234786 0.010969857978923836
4.250559662136716099e+01 158.85651294280527 0.010969857978923836
4.188982412181494652e+01 176.2914118095948 0.010969857978923836
4.123041389895801956e+01 195.63983435170647 0.010969857978923836
4.052838645392085226e+01 217.11179456945052 0.010969857978923836
3.978513329058504411e+01 240.9403560239527 0.010969857978923836
3.900244508573176461e+01 267.38416158399497 0.010969857978923836
3.818252869209392486e+01 296.73024081888724 0.010969857978923836
3.732801140686849095e+01 329.2971255097155 0.010969857978923836
3.644657347296458028e+01 365.43830709572546 0.010969857978923836
3.555581695662794317e+01 405.54607358408276 0.010969857978923836
3.463734563240727482e+01 450.05576757004974 0.010969857978923836
3.369525996023549652e+01 499.450511585514 0.010969857978923836
3.273481389805135677e+01 554.2664520663108 0.010969857978923836
3.175961104684987291e+01 615.0985788580505 0.010969857978923836
3.077432618969706013e+01 682.6071834272393 0.010969857978923836
2.978380227209385112e+01 757.525025877192 0.010969857978923836
2.879293119622031938e+01 840.6652885618333 0.010969857978923836
2.780663600729133478e+01 932.9304026284696 0.010969857978923836
2.682987447584371665e+01 1035.3218432956637 0.010969857978923836
2.586766113527178135e+01 1148.9510001873086 0.010969857978923836
2.492520467989149324e+01 1275.051240713013 0.010969857978923836
2.438753216490217923e+01 1414.991297434576 0.010969857978923836
2.416392766657339308e+01 1570.2901247293776 0.010969857978923836
2.398707883732519619e+01 1742.6333860096508 0.010969857978923836
2.385200964307038163e+01 1933.891750455232 0.010969857978923836
2.375432359719696507e+01 2146.141197858406 0.010969857978923836
2.369047731440533511e+01 2381.6855519761607 0.010969857978923836
2.365796017508645832e+01 2643.0814869741084 0.010969857978923836
2.365538349994566403e+01 2933.1662783900483 0.010969857978923836
2.408217892909808100e+01 3255.0885998350564 0.010969857978923836
2.454036008515459599e+01 3612.3426997094302 0.010969857978923836
2.500629529757549108e+01 4008.8063288984645 0.010969857978923836
2.547458784338667570e+01 4448.782831127585 0.010969857978923836
2.594133302755814086e+01 4937.047852839004 0.010969857978923836
2.640423208131941735e+01 5478.901179593945 0.010969857978923836
2.686263295347431068e+01 6080.224261649427 0.010969857978923836
2.731751945101222745e+01 6747.5440531107 0.010969857978923836
2.777170743188034052e+01 7488.10385759003 0.010969857978923836
2.822866906798945408e+01 8309.941949353404 0.010969857978923836
2.869306836807285421e+01 9221.97882333434 0.010969857978923836
2.917003852776721473e+01 10234.114021054527 0.010969857978923836
2.966469234932165122e+01 11357.333583431051 0.010969857978923836
3.018176377112390441e+01 12603.829296797274 0.010969857978923836
3.072494846913672006e+01 13987.131026472387 0.010969857978923836
3.129678771339120757e+01 15522.25357427048 0.010969857978923836
3.189857262466781762e+01 17225.859653987874 0.010969857978923836
3.253037488797982490e+01 19116.440753857038 0.010969857978923836
3.319069952409775226e+01 21214.51784910632 0.010969857978923836
3.387714932716864524e+01 23542.864143224204 0.010969857978923836
3.458620021667434941e+01 26126.752255633317 0.010969857978923836
3.531361515974447229e+01 28994.22853882881 0.010969857978923836
3.605458362860923671e+01 32176.417502507353 0.010969857978923836
3.680410396770176362e+01 35707.859649004626 0.010969857978923836
3.755651521395189008e+01 39626.88638701478 0.010969857978923836
3.830625359234979754e+01 43976.036093027215 0.010969857978923836
3.904782167293945605e+01 48802.515836544335 0.010969857978923836
3.977588252434788529e+01 54158.71378079476 0.010969857978923836
4.048541794804025074e+01 60102.76782070388 0.010969857978923836
4.117168777480168984e+01 66699.19663030129 0.010969857978923836
4.183026601388262122e+01 74019.59996915652 0.010969857978923836
4.245723185389359600e+01 82143.43584919439 0.010969857978923836
4.304911232482422179e+01 91158.88299750836 0.010969857978923836
4.362830903543098771e+01 101163.7979766207 0.010969857978923836
4.416582831317001734e+01 112266.77735108159 0.010969857978923836
4.465418592073802984e+01 124588.33642950082 0.010969857978923836
4.509244612662586604e+01 138262.2173764659 0.010969857978923836
4.547993027401486898e+01 153436.84089300132 0.010969857978923836
4.581619138620830967e+01 170276.91722258978 0.010969857978923836
4.611279277896320394e+01 188965.23396912115 0.010969857978923836
4.636702399498185656e+01 209704.64013232305 0.010969857978923836
4.657331276037729140e+01 232720.2478960412 0.010969857978923836
4.673177324656964515e+01 258261.87606826748 0.010969857978923836
4.684246163256452178e+01 286606.7616948256 0.010969857978923836
4.690535606669752156e+01 318062.5692794119 0.010969857978923836
4.692032904257293779e+01 352970.73027306574 0.010969857978923836
4.688710818012842196e+01 391710.1490809261 0.010969857978923836
4.680529891162555600e+01 434701.3158125035 0.010969857978923836
4.667435362063051940e+01 482410.8704165374 0.010969857978923836
4.649357633134589918e+01 535356.6677410719 0.010969857978923836
4.626212963845168957e+01 594113.3984965039 0.010969857978923836
4.597904696591474050e+01 659318.8271333541 0.010969857978923836
4.564325342997416612e+01 731680.7143427207 0.010969857978923836
4.525359516124095194e+01 811984.4993184009 0.010969857978923836
4.480887789521241871e+01 901101.8251665037 0.010969857978923836
4.430791408365909234e+01 1000000.0 0.010969857978923836
2.624133455535084813e+00 0.001 0.012173827277396614
2.885612558103646030e+00 0.0011097524964120721 0.012173827277396614
3.167730427724442244e+00 0.0012315506032928262 0.012173827277396614
3.471272643337098174e+00 0.001366716356462006 0.012173827277396614
3.796902913634760512e+00 0.0015167168884709225 0.012173827277396614
4.145133003525722337e+00 0.0016831803533309566 0.012173827277396614
4.516291777833231436e+00 0.0018679135990207828 0.012173827277396614
4.910494168352741440e+00 0.002072921779595372 0.012173827277396614
5.327611625002262485e+00 0.002300430119772917 0.012173827277396614
5.767245247786348727e+00 0.0025529080682395165 0.012173827277396614
6.228703391092147434e+00 0.002833096101839324 0.012173827277396614
6.710985325223658648e+00 0.0031440354715915 0.012173827277396614
7.212772501581309115e+00 0.0034891012134067737 0.012173827277396614
7.732428930640400822e+00 0.003872038781812557 0.012173827277396614
8.268011613859101772e+00 0.004297004704320844 0.012173827277396614
8.817291774146671202e+00 0.004768611697714469 0.012173827277396614
9.377786835855122405e+00 0.005291978735958442 0.012173827277396614
9.946802585939314767e+00 0.005872786613189483 0.012173827277396614
1.052148430295745207e+01 0.00651733960488242 0.012173827277396614
1.109887499575546421e+01 0.007232633896483534 0.012173827277396614
1.167597835853481314e+01 0.008026433522257174 0.012173827277396614
1.224982382263655900e+01 0.00890735463861044 0.012173827277396614
1.281753078295480286e+01 0.009884959046625586 0.012173827277396614
1.337636927621511163e+01 0.010969857978923836 0.012173827277396614
1.392381457127809696e+01 0.012173827277396614 0.012173827277396614
1.445759361032198065e+01 0.013509935211980273 0.012173827277396614
1.497572185902130748e+01 0.014992684327860457 0.012173827277396614
1.547652961004762950e+01 0.01663816886076129 0.012173827277396614
1.595867764206275830e+01 0.018464249428955443 0.012173827277396614
1.642116261639142749e+01 0.020490746898158472 0.012173827277396614
1.686331302206517435e+01 0.022739657523579287 0.012173827277396614
1.728477711445708564e+01 0.02523539170434766 0.012173827277396614
1.768550422675673062e+01 0.02800503894183631 0.012173827277396614
1.806572118681887318e+01 0.03107866187782014 0.012173827277396614
1.842590548189873445e+01 0.03448962260405758 0.012173827277396614
1.876675662212657159e+01 0.038274944785163134 0.012173827277396614
1.908916716185461482e+01 0.04247571552536898 0.012173827277396614
1.939419443631443940e+01 0.047137531341167244 0.012173827277396614
1.968303393190738859e+01 0.05231099308056263 0.012173827277396614
1.995699499186560288e+01 0.05805225516094899 0.012173827277396614
2.021747916919747823e+01 0.06442363508721373 0.012173827277396614
2.046596163493927989e+01 0.07149428986597581 0.012173827277396614
2.070397552156549636e+01 0.07934096665797492 0.012173827277396614
2.093309926492456796e+01 0.08804883581643465 0.012173827277396614
2.115494669058830013e+01 0.09771241535346502 0.012173827277396614
2.137115959494287054e+01 0.1084365968689611 0.012173827277396614
2.158340250861931509e+01 0.12033778407775893 0.012173827277396614
2.179335927878517865e+01 0.13354515629298988 0.012173827277396614
2.200273105254305150e+01 0.14820207057988585 0.012173827277396614
2.221323529793091822e+01 0.16446761779946645 0.012173827277396614
2.242660539102312711e+01 0.18251834943190443 0.012173827277396614
2.264459035215040927e+01 0.20255019392306664 0.012173827277396614
2.286895431324694883e+01 0.22478058335487253 0.012173827277396614
2.310147521394329218e+01 0.24945081352303167 0.012173827277396614
2.334394232740767094e+01 0.27682866303920667 0.012173827277396614
2.359815209162778871e+01 0.3072112998861759 0.012173827277396614
2.386590183702724843e+01 0.34092850697468147 0.012173827277396614
2.414898090955755094e+01 0.3783462617131929 0.012173827277396614
2.444915880599316083e+01 0.419870708444391 0.012173827277396614
2.476816990825123810e+01 0.4659525668664682 0.012173827277396614
2.510769447076023653e+01 0.517092024289676 0.012173827277396614
2.546933568223031941e+01 0.5738441648302398 0.012173827277396614
2.585459268011802436e+01 0.6368249944718586 0.012173827277396614
2.626482958809605250e+01 0.7067181273927491 0.012173827277396614
2.670124090626391578e+01 0.7842822061337682 0.012173827277396614
2.716481377283501075e+01 0.8703591361485166 0.012173827277396614
2.765628794667002666e+01 0.9658832241158708 0.012173827277396614
2.817611469703757976e+01 1.0718913192051276 0.012173827277396614
2.872441604611848120e+01 1.1895340673703196 0.012173827277396614
2.930094614197011538e+01 1.3200884008314182 0.012173827277396614
2.990505680733689076e+01 1.4649713983072863 0.012173827277396614
3.053566942470494183e+01 1.625755666443795 0.012173827277396614
3.119125537875424570e+01 1.8041864093920719 0.012173827277396614
3.186982717350509731e+01 2.0022003718155843 0.012173827277396614
3.256894205066870995e+01 2.2219468609395236 0.012173827277396614
3.328571945722947589e+01 2.4658110758226037 0.012173827277396614
3.401687304858342031e+01 2.736439997074672 0.012173827277396614
3.475875717042816859e+01 3.0367711180354604 0.012173827277396614
3.550742686368122492e+01 3.370064329271928 0.012173827277396614
3.625870947326377092e+01 3.739937302478798 0.012173827277396614
3.700828522158721512e+01 4.150404757850477 0.012173827277396614
3.775177326493774643e+01 4.605922041145108 0.012173827277396614
3.848481941760292813e+01 5.1114334834401705 0.012173827277396614
3.920318138992801238e+01 5.672426068491977 0.012173827277396614
3.990280766759939013e+01 6.294988990221888 0.012173827277396614
4.057990635932269896e+01 6.985879746785249 0.012173827277396614
4.123100131833045623e+01 7.752597488629465 0.012173827277396614
4.185297345612302422e+01 8.60346441668451 0.012173827277396614
4.244308636072898366e+01 9.547716114208066 0.012173827277396614
4.299899625638428091e+01 10.59560179277617 0.012173827277396614
4.351874724409567818e+01 11.758495540521581 0.012173827277396614
4.400075358570290263e+01 13.049019780144016 0.012173827277396614
4.444377134242508731e+01 14.481182276745331 0.012173827277396614
4.484686184645935469e+01 16.070528182616385 0.012173827277396614
4.520934978262206272e+01 17.834308769319094 0.012173827277396614
4.553077845631674592e+01 19.791668678535572 0.012173827277396614
4.581086445212757496e+01 21.96385372416547 0.012173827277396614
4.604945374511191858e+01 24.37444150122222 0.012173827277396614
4.624648078536559126e+01 27.04959730463137 0.012173827277396614
4.640193169255432082e+01 30.01835813575592 0.012173827277396614
4.651581235880532006e+01 33.31294787934677 0.012173827277396614
4.658812193468600071e+01 36.96912707195032 0.012173827277396614
4.661883180139846417e+01 41.0265810582719 0.012173827277396614
4.660787018672129989e+01 45.52935074866948 0.012173827277396614
4.655511218080402358e+01 50.526310653356795 0.012173827277396614
4.646037509992920178e+01 56.07169938205458 0.012173827277396614
4.632341894313304920e+01 62.22570836730231 0.012173827277396614
4.614395187394008957e+01 69.0551352016233 0.012173827277396614
4.592164056597533062e+01 76.63410868007462 0.012173827277396614
4.565612558559571710e+01 85.04489341802686 0.012173827277396614
4.534704156609984693e+01 94.37878277775391 0.012173827277396614
4.499404236594553907e+01 104.73708979594508 0.012173827277396614
4.459683109830439207e+01 116.23224686798542 0.012173827277396614
4.415519476131974841e+01 128.9890261253308 0.012173827277396614
4.366904300846837828e+01 143.14589375234786 0.012173827277396614
4.313845026938918892e+01 158.85651294280527 0.012173827277396614
4.256369992844607708e+01 176.2914118095948 0.012173827277396614
4.194532897198268273e+01 195.63983435170647 0.012173827277396614
4.128417100665009798e+01 217.11179456945052 0.012173827277396614
4.058139524306064061e+01 240.9403560239527 0.012173827277396614
3.983853882745074060e+01 267.38416158399497 0.012173827277396614
3.905752966942035442e+01 296.73024081888724 0.012173827277396614
3.824069808311698182e+01 329.2971255097155 0.012173827277396614
3.739491523630369585e+01 365.43830709572546 0.012173827277396614
3.654098335087012117e+01 405.54607358408276 0.012173827277396614
3.565688980989931878e+01 450.05576757004974 0.012173827277396614
3.474646255424399044e+01 499.450511585514 0.012173827277396614
3.381465785579769801e+01 554.2664520663108 0.012173827277396614
3.286510424564401944e+01 615.0985788580505 0.012173827277396614
3.190217960129265862e+01 682.6071834272393 0.012173827277396614
3.093065522438375936e+01 757.525025877192 0.012173827277396614
2.995541091912262033e+01 840.6652885618333 0.012173827277396614
2.898141579844176263e+01 932.9304026284696 0.012173827277396614
2.801372859126262682e+01 1035.3218432956637 0.012173827277396614
2.705751525548512504e+01 1148.9510001873086 0.012173827277396614
2.611820541206783730e+01 1275.051240713013 0.012173827277396614
2.557183165564160277e+01 1414.991297434576 0.012173827277396614
2.533253377525393901e+01 1570.2901247293776 0.012173827277396614
2.513887011498698598e+01 1742.6333860096508 0.012173827277396614
2.498629995577086760e+01 1933.891750455232 0.012173827277396614
2.487086341950057289e+01 2146.141197858406 0.012173827277396614
2.478944580741838877e+01 2381.6855519761607 0.012173827277396614
2.473994609671161626e+01 2643.0814869741084 0.012173827277396614
2.472135427720322909e+01 2933.1662783900483 0.012173827277396614
2.492478706176434855e+01 3255.0885998350564 0.012173827277396614
2.535688147191474684e+01 3612.3426997094302 0.012173827277396614
2.579887178259170355e+01 4008.8063288984645 0.012173827277396614
2.624573615166174889e+01 4448.782831127585 0.012173827277396614
2.669385551902992049e+01 4937.047852839004 0.012173827277396614
2.714110015084297700e+01 5478.901179593945 0.012173827277396614
2.758689250783201530e+01 6080.224261649427 0.012173827277396614
2.803220668182919084e+01 6747.5440531107 0.012173827277396614
2.847977732659055050e+01 7488.10385759003 0.012173827277396614
2.893285873847193912e+01 8309.941949353404 0.012173827277396614
2.939586036670300473e+01 9221.97882333434 0.012173827277396614
2.987359617513835275e+01 10234.114021054527 0.012173827277396614
3.037080453365921429e+01 11357.333583431051 0.012173827277396614
3.089186958611918143e+01 12603.829296797274 0.012173827277396614
3.143990034745992901e+01 13987.131026472387 0.012173827277396614
3.201698988710118243e+01 15522.25357427048 0.012173827277396614
3.262389633105968301e+01 17225.859653987874 0.012173827277396614
3.326018342908027137e+01 19116.440753857038 0.012173827277396614
3.392382568870372950e+01 21214.51784910632 0.012173827277396614
3.461185934383455276e+01 23542.864143224204 0.012173827277396614
3.532026452667830796e+01 26126.752255633317 0.012173827277396614
3.604437479560758817e+01 28994.22853882881 0.012173827277396614
3.677900739483680326e+01 32176.417502507353 0.012173827277396614
3.751887108298119244e+01 35707.859649004626 0.012173827277396614
3.825811789737712587e+01 39626.88638701478 0.012173827277396614
3.899107216742465454e+01 43976.036093027215 0.012173827277396614
3.971223145237132002e+01 48802.515836544335 0.012173827277396614
4.041634255642367179e+01 54158.71378079476 0.012173827277396614
4.109857665563972517e+01 60102.76782070388 0.012173827277396614
4.175436671166158220e+01 66699.19663030129 0.012173827277396614
4.237958031215456600e+01 74019.59996915652 0.012173827277396614
4.299092377468156911e+01 82143.43584919439 0.012173827277396614
4.357484804782576759e+01 91158.88299750836 0.012173827277396614
4.411148381855024780e+01 101163.7979766207 0.012173827277396614
4.459954675884002739e+01 112266.77735108159 0.012173827277396614
4.503807742084338628e+01 124588.33642950082 0.012173827277396614
4.542626081724773712e+01 138262.2173764659 0.012173827277396614
4.576355304088443177e+01 153436.84089300132 0.012173827277396614
4.604956381272911869e+01 170276.91722258978 0.012173827277396614
4.629703441769121497e+01 188965.23396912115 0.012173827277396614
4.650291515136402865e+01 209704.64013232305 0.012173827277396614
4.666102723346408254e+01 232720.2478960412 0.012173827277396614
4.677140222121622770e+01 258261.87606826748 0.012173827277396614
4.683398675635156394e+01 286606.7616948256 0.012173827277396614
4.684862753581294470e+01 318062.5692794119 0.012173827277396614
4.681505074339457906e+01 352970.73027306574 0.012173827277396614
4.673282905059213732e+01 391710.1490809261 0.012173827277396614
4.660141007237201904e+01 434701.3158125035 0.012173827277396614
4.642009236737963818e+01 482410.8704165374 0.012173827277396614
4.618803893488274070e+01 535356.6677410719 0.012173827277396614
4.590428960356037891e+01 594113.3984965039 0.012173827277396614
4.556778227488852906e+01 659318.8271333541 0.012173827277396614
4.517738174025112130e+01 731680.7143427207 0.012173827277396614
4.473191781647498999e+01 811984.4993184009 0.012173827277396614
4.423023169410823385e+01 901101.8251665037 0.012173827277396614
4.367123023004732829e+01 1000000.0 0.012173827277396614
2.376676902333519692e+00 0.001 0.013509935211980273
2.615038924105784979e+00 0.0011097524964120721 0.013509935211980273
2.872512026173807964e+00 0.0012315506032928262 0.013509935211980273
3.149881522750441754e+00 0.001366716356462006 0.013509935211980273
3.447829883749461644e+00 0.0015167168884709225 0.013509935211980273
3.766909039637638568e+00 0.0016831803533309566 0.013509935211980273
4.107511326204044799e+00 0.0018679135990207828 0.013509935211980273
4.469840099765303165e+00 0.002072921779595372 0.013509935211980273
4.853880943896282218e+00 0.002300430119772917 0.013509935211980273
5.259375014022898753e+00 0.0025529080682395165 0.013509935211980273
5.685795754576671079e+00 0.002833096101839324 0.013509935211980273
6.132330703291780871e+00 0.0031440354715915 0.013509935211980273
6.597869891089201744e+00 0.0034891012134067737 0.013509935211980273
7.081002221637349159e+00 0.003872038781812557 0.013509935211980273
7.580021097382284800e+00 0.004297004704320844 0.013509935211980273
8.092939950497845203e+00 0.004768611697714469 0.013509935211980273
8.617518131889388755e+00 0.005291978735958442 0.013509935211980273
9.151296715876023669e+00 0.005872786613189483 0.013509935211980273
9.691643420523670116e+00 0.00651733960488242 0.013509935211980273
1.023580508490105423e+01 0.007232633896483534 0.013509935211980273
1.078096569408181615e+01 0.008026433522257174 0.013509935211980273
1.132430742858477402e+01 0.00890735463861044 0.013509935211980273
1.186307226325851616e+01 0.009884959046625586 0.013509935211980273
1.239462115059756719e+01 0.010969857978923836 0.013509935211980273
1.291648854232514054e+01 0.012173827277396614 0.013509935211980273
1.342642989643609575e+01 0.013509935211980273 0.013509935211980273
1.392246063986189952e+01 0.014992684327860457 0.013509935211980273
1.440288542231312974e+01 0.01663816886076129 0.013509935211980273
1.486631728723871504e+01 0.018464249428955443 0.013509935211980273
1.531168688310008541e+01 0.020490746898158472 0.013509935211980273
1.573824236469256732e+01 0.022739657523579287 0.013509935211980273
1.614554112067034453e+01 0.02523539170434766 0.013509935211980273
1.653343464796739326e+01 0.02800503894183631 0.013509935211980273
1.690204815336612754e+01 0.03107866187782014 0.013509935211980273
1.725175642237842055e+01 0.03448962260405758 0.013509935211980273
1.758315745000695784e+01 0.038274944785163134 0.013509935211980273
1.789704524532902141e+01 0.04247571552536898 0.013509935211980273
1.819438289499498396e+01 0.047137531341167244 0.013509935211980273
1.847627691396063909e+01 0.05231099308056263 0.013509935211980273
1.874395353283096100e+01 0.05805225516094899 0.013509935211980273
1.899873744424153443e+01 0.06442363508721373 0.013509935211980273
1.924203329296344833e+01 0.07149428986597581 0.013509935211980273
1.947531003666576410e+01 0.07934096665797492 0.013509935211980273
1.970008813668701819e+01 0.08804883581643465 0.013509935211980273
1.991792948005346275e+01 0.09771241535346502 0.013509935211980273
2.013042974285749764e+01 0.1084365968689611 0.013509935211980273
2.033921299053255893e+01 0.12033778407775893 0.013509935211980273
2.054592808956923022e+01 0.13354515629298988 0.013509935211980273
2.075224664889522330e+01 0.14820207057988585 0.013509935211980273
2.095986201367931656e+01 0.16446761779946645 0.013509935211980273
2.117048899745433133e+01 0.18251834943190443 0.013509935211980273
2.138586383206272856e+01 0.20255019392306664 0.013509935211980273
2.160774399118081490e+01 0.22478058335487253 0.013509935211980273
2.183790739860791064e+01 0.24945081352303167 0.013509935211980273
2.207815055630677747e+01 0.27682866303920667 0.013509935211980273
2.233028517640610744e+01 0.3072112998861759 0.013509935211980273
2.259613280134323787e+01 0.34092850697468147 0.013509935211980273
2.287751698205475748e+01 0.3783462617131929 0.013509935211980273
2.317625253487624803e+01 0.419870708444391 0.013509935211980273
2.349413148131120010e+01 0.4659525668664682 0.013509935211980273
2.383290527650046542e+01 0.517092024289676 0.013509935211980273
2.419426305245450592e+01 0.5738441648302398 0.013509935211980273
2.457980569397825121e+01 0.6368249944718586 0.013509935211980273
2.499101572985727415e+01 0.7067181273927491 0.013509935211980273
2.542922322367061838e+01 0.7842822061337682 0.013509935211980273
2.589556806526363175e+01 0.8703591361485166 0.013509935211980273
2.639095938963573929e+01 0.9658832241158708 0.013509935211980273
2.691603313714754009e+01 1.0718913192051276 0.013509935211980273
2.747110905997584496e+01 1.1895340673703196 0.013509935211980273
2.805614891381333464e+01 1.3200884008314182 0.013509935211980273
2.867071770483097026e+01 1.4649713983072863 0.013509935211980273
2.931395026278920213e+01 1.625755666443795 0.013509935211980273
2.998452531300878476e+01 1.8041864093920719 0.013509935211980273
3.068064943511899756e+01 2.0022003718155843 0.013509935211980273
3.140005289208851735e+01 2.2219468609395236 0.013509935211980273
3.213999906544868423e+01 2.4658110758226037 0.013509935211980273
3.289730862805198797e+01 2.736439997074672 0.013509935211980273
3.366839887716269430e+01 3.0367711180354604 0.013509935211980273
3.444933771687812651e+01 3.370064329271928 0.013509935211980273
3.523591101270493908e+01 3.739937302478798 0.013509935211980273
3.602370092529629630e+01 4.150404757850477 0.013509935211980273
3.680817220977718307e+01 4.605922041145108 0.013509935211980273
3.758476267363471379e+01 5.1114334834401705 0.013509935211980273
3.834897373390649022e+01 5.672426068491977 0.013509935211980273
3.909645685542147220e+01 6.294988990221888 0.013509935211980273
3.982309188861761839e+01 6.985879746785249 0.013509935211980273
4.052505398499068434e+01 7.752597488629465 0.013509935211980273
4.119886641161767216e+01 8.60346441668451 0.013509935211980273
4.184143767272597358e+01 9.547716114208066 0.013509935211980273
4.245008234197487695e+01 10.59560179277617 0.013509935211980273
4.302252598701956288e+01 11.758495540521581 0.013509935211980273
4.355689553031882610e+01 13.049019780144016 0.013509935211980273
4.405169707981387006e+01 14.481182276745331 0.013509935211980273
4.450578361418373419e+01 16.070528182616385 0.013509935211980273
4.491831533864377235e+01 17.834308769319094 0.013509935211980273
4.528871542957197249e+01 19.791668678535572 0.013509935211980273
4.561662364169718842e+01 21.96385372416547 0.013509935211980273
4.590185009630732083e+01 24.37444150122222 0.013509935211980273
4.614433110044213748e+01 27.04959730463137 0.013509935211980273
4.634408839686260251e+01 30.01835813575592 0.013509935211980273
4.650119288988768318e+01 33.31294787934677 0.013509935211980273
4.661573353122480512e+01 36.96912707195032 0.013509935211980273
4.668779160703302011e+01 41.0265810582719 0.013509935211980273
4.671742067024658240e+01 45.52935074866948 0.013509935211980273
4.670463193661949219e+01 50.526310653356795 0.013509935211980273
4.664938509830310664e+01 56.07169938205458 0.013509935211980273
4.655158429025287603e+01 62.22570836730231 0.013509935211980273
4.641107912843950345e+01 69.0551352016233 0.013509935211980273
4.622767062711358932e+01 76.63410868007462 0.013509935211980273
4.600112216642283158e+01 85.04489341802686 0.013509935211980273
4.573117527093781831e+01 94.37878277775391 0.013509935211980273
4.541757043719118769e+01 104.73708979594508 0.013509935211980273
4.506007296326860256e+01 116.23224686798542 0.013509935211980273
4.465850362356640346e+01 128.9890261253308 0.013509935211980273
4.421277386569193624e+01 143.14589375234786 0.013509935211980273
4.372292491287002036e+01 158.85651294280527 0.013509935211980273
4.318916967965204634e+01 176.2914118095948 0.013509935211980273
4.261193610549000965e+01 195.63983435170647 0.013509935211980273
4.199191003462190253e+01 217.11179456945052 0.013509935211980273
4.133007541559871356e+01 240.9403560239527 0.013509935211980273
4.062774937539716547e+01 267.38416158399497 0.013509935211980273
3.988660944917508999e+01 296.73024081888724 0.013509935211980273
3.910871126955376553e+01 329.2971255097155 0.013509935211980273
3.830058462443363254e+01 365.43830709572546 0.013509935211980273
3.748507492735466684e+01 405.54607358408276 0.013509935211980273
3.663773014015968243e+01 450.05576757004974 0.013509935211980273
3.576160130591821229e+01 499.450511585514 0.013509935211980273
3.486131999274993376e+01 554.2664520663108 0.013509935211980273
3.394054051944776518e+01 615.0985788580505 0.013509935211980273
3.300329340755783392e+01 682.6071834272393 0.013509935211980273
3.205424477991742549e+01 757.525025877192 0.013509935211980273
3.109822699839931914e+01 840.6652885618333 0.013509935211980273
3.014021950098868885e+01 932.9304026284696 0.013509935211980273
2.918534692437086520e+01 1035.3218432956637 0.013509935211980273
2.823889299145843168e+01 1148.9510001873086 0.013509935211980273
2.730647656593875539e+01 1275.051240713013 0.013509935211980273
2.675399728268636323e+01 1414.991297434576 0.013509935211980273
2.649977280280234382e+01 1570.2901247293776 0.013509935211980273
2.628984929297747541e+01 1742.6333860096508 0.013509935211980273
2.612016913825082298e+01 1933.891750455232 0.013509935211980273
2.598725312050596514e+01 2146.141197858406 0.013509935211980273
2.588845260318173658e+01 2381.6855519761607 0.013509935211980273
2.582210505217116037e+01 2643.0814869741084 0.013509935211980273
2.578759876009134544e+01 2933.1662783900483 0.013509935211980273
2.578540654469590976e+01 3255.0885998350564 0.013509935211980273
2.618903328221722759e+01 3612.3426997094302 0.013509935211980273
2.660562634321322761e+01 4008.8063288984645 0.013509935211980273
2.702981935161239946e+01 4448.782831127585 0.013509935211980273
2.745827810546830605e+01 4937.047852839004 0.013509935211980273
2.788905051479693498e+01 5478.901179593945 0.013509935211980273
2.832162738581378392e+01 6080.224261649427 0.013509935211980273
2.875696101547426409e+01 6747.5440531107 0.013509935211980273
2.919766104906289783e+01 7488.10385759003 0.013509935211980273
2.964672830180964880e+01 8309.941949353404 0.013509935211980273
3.010826470548024858e+01 9221.97882333434 0.013509935211980273
3.058670667430743961e+01 10234.114021054527 0.013509935211980273
3.108641047666295876e+01 11357.333583431051 0.013509935211980273
3.161118795191403663e+01 12603.829296797274 0.013509935211980273
3.216364721502711177e+01 13987.131026472387 0.013509935211980273
3.274532583413524378e+01 15522.25357427048 0.013509935211980273
3.335640322264656277e+01 17225.859653987874 0.013509935211980273
3.399589029133842644e+01 19116.440753857038 0.013509935211980273
3.466123943888693759e+01 21214.51784910632 0.013509935211980273
3.534887373682641964e+01 23542.864143224204 0.013509935211980273
3.605433681262184109e+01 26126.752255633317 0.013509935211980273
3.677256146157945693e+01 28994.22853882881 0.013509935211980273
3.749804884130079330e+01 32176.417502507353 0.013509935211980273
3.822528694010546957e+01 35707.859649004626 0.013509935211980273
3.894831644158475825e+01 39626.88638701478 0.013509935211980273
3.966142561094437724e+01 43976.036093027215 0.013509935211980273
4.035918028633782484e+01 48802.515836544335 0.013509935211980273
4.103647619662479684e+01 54158.71378079476 0.013509935211980273
4.168873031317733791e+01 60102.76782070388 0.013509935211980273
4.231952979797394221e+01 66699.19663030129 0.013509935211980273
4.294606977710342477e+01 74019.59996915652 0.013509935211980273
4.352800727864510577e+01 82143.43584919439 0.013509935211980273
4.406347622254502028e+01 91158.88299750836 0.013509935211980273
4.455102518714249982e+01 101163.7979766207 0.013509935211980273
4.498966223204477899e+01 112266.77735108159 0.013509935211980273
4.537841553571455933e+01 124588.33642950082 0.013509935211980273
4.571665028797266928e+01 138262.2173764659 0.013509935211980273
4.600388431477933437e+01 153436.84089300132 0.013509935211980273
4.624012744976725031e+01 170276.91722258978 0.013509935211980273
4.643804671386433824e+01 188965.23396912115 0.013509935211980273
4.659563183864536740e+01 209704.64013232305 0.013509935211980273
4.670550886485770548e+01 232720.2478960412 0.013509935211980273
4.676760555107487960e+01 258261.87606826748 0.013509935211980273
4.678174305483678808e+01 286606.7616948256 0.013509935211980273
4.674762697756754903e+01 318062.5692794119 0.013509935211980273
4.666483205036301740e+01 352970.73027306574 0.013509935211980273
4.653277872516069635e+01 391710.1490809261 0.013509935211980273
4.635076470566342977e+01 434701.3158125035 0.013509935211980273
4.611795111501407263e+01 482410.8704165374 0.013509935211980273
4.583338140918662873e+01 535356.6677410719 0.013509935211980273
4.549600389368478659e+01 594113.3984965039 0.013509935211980273
4.510469855316111421e+01 659318.8271333541 0.013509935211980273
4.465831620140345137e+01 731680.7143427207 0.013509935211980273
4.415572430634367151e+01 811984.4993184009 0.013509935211980273
4.359586154241402056e+01 901101.8251665037 0.013509935211980273
4.297779856678840815e+01 1000000.0 0.013509935211980273
2.149954824796277641e+00 0.001 0.014992684327860457
2.366861394045542522e+00 0.0011097524964120721 0.014992684327860457
2.601406661464594983e+00 0.0012315506032928262 0.014992684327860457
2.854364030211870240e+00 0.001366716356462006 0.014992684327860457
3.126420691511142991e+00 0.0015167168884709225 0.014992684327860457
3.418152235978250797e+00 0.0016831803533309566 0.014992684327860457
3.729995766865028983e+00 0.0018679135990207828 0.014992684327860457
4.062222184136979664e+00 0.002072921779595372 0.014992684327860457
4.414908725277629564e+00 0.002300430119772917 0.014992684327860457
4.787912802037230797e+00 0.0025529080682395165 0.014992684327860457
5.180848562883027419e+00 0.002833096101839324 0.014992684327860457
5.593067530691690159e+00 0.0031440354715915 0.014992684327860457
6.023644908687190380e+00 0.0034891012134067737 0.014992684327860457
6.471372879876618356e+00 0.003872038781812557 0.014992684327860457
6.934762148665918779e+00 0.004297004704320844 0.014992684327860457
7.412052659889556416e+00 0.004768611697714469 0.014992684327860457
7.901233982786011190e+00 0.005291978735958442 0.014992684327860457
8.400075269264105415e+00 0.005872786613189483 0.014992684327860457
8.906164273876575166e+00 0.00651733960488242 0.014992684327860457
9.416954138884809922e+00 0.007232633896483534 0.014992684327860457
9.929816283719961945e+00 0.008026433522257174 0.014992684327860457
1.044209717479357202e+01 0.00890735463861044 0.014992684327860457
1.095117659167081214e+01 0.009884959046625586 0.014992684327860457
1.145452470920808175e+01 0.010969857978923836 0.014992684327860457
1.194975568929536536e+01 0.012173827277396614 0.014992684327860457
1.243467542761562150e+01 0.013509935211980273 0.014992684327860457
1.290732179542027325e+01 0.014992684327860457 0.014992684327860457
1.336599607970249792e+01 0.01663816886076129 0.014992684327860457
1.380928497134399890e+01 0.018464249428955443 0.014992684327860457
1.423607307550934742e+01 0.020490746898158472 0.014992684327860457
1.464554629072466341e+01 0.022739657523579287 0.014992684327860457
1.503718708593148534e+01 0.02523539170434766 0.014992684327860457
1.541076273026685328e+01 0.02800503894183631 0.014992684327860457
1.576630802006599019e+01 0.03107866187782014 0.014992684327860457
1.610410389206892035e+01 0.03448962260405758 0.014992684327860457
1.642465341258548861e+01 0.038274944785163134 0.014992684327860457
1.672865649479154015e+01 0.04247571552536898 0.014992684327860457
1.701698451324758565e+01 0.047137531341167244 0.014992684327860457
1.729065577941715404e+01 0.05231099308056263 0.014992684327860457
1.755081265753778297e+01 0.05805225516094899 0.014992684327860457
1.779870084321735391e+01 0.06442363508721373 0.014992684327860457
1.803565118182368465e+01 0.07149428986597581 0.014992684327860457
1.826306415819445306e+01 0.07934096665797492 0.014992684327860457
1.848239711520060169e+01 0.08804883581643465 0.014992684327860457
1.869515409282828955e+01 0.09771241535346502 0.014992684327860457
1.890287812308399751e+01 0.1084365968689611 0.014992684327860457
1.910714570253763256e+01 0.12033778407775893 0.014992684327860457
1.930956313016344339e+01 0.13354515629298988 0.014992684327860457
1.951176441220889757e+01 0.14820207057988585 0.014992684327860457
1.971541032629044921e+01 0.16446761779946645 0.014992684327860457
1.992218825312035690e+01 0.18251834943190443 0.014992684327860457
2.013381240667143857e+01 0.20255019392306664 0.014992684327860457
2.035202402588837245e+01 0.22478058335487253 0.014992684327860457
2.057859107503692186e+01 0.24945081352303167 0.014992684327860457
2.081530705967660566e+01 0.27682866303920667 0.014992684327860457
2.106398845303059630e+01 0.3072112998861759 0.014992684327860457
2.132647029539554850e+01 0.34092850697468147 0.014992684327860457
2.160459947940189807e+01 0.3783462617131929 0.014992684327860457
2.190022526235403078e+01 0.419870708444391 0.014992684327860457
2.221518656691497284e+01 0.4659525668664682 0.014992684327860457
2.255129562434036927e+01 0.517092024289676 0.014992684327860457
2.291031766699897787e+01 0.5738441648302398 0.014992684327860457
2.329394637001506041e+01 0.6368249944718586 0.014992684327860457
2.370377496495829206e+01 0.7067181273927491 0.014992684327860457
2.414126307029941287e+01 0.7842822061337682 0.014992684327860457
2.460769951191158711e+01 0.8703591361485166 0.014992684327860457
2.510416172698359816e+01 0.9658832241158708 0.014992684327860457
2.563147257408721913e+01 1.0718913192051276 0.014992684327860457
2.619015574382053657e+01 1.1895340673703196 0.014992684327860457
2.678039130970737602e+01 1.3200884008314182 0.014992684327860457
2.740197326133243649e+01 1.4649713983072863 0.014992684327860457
2.805427112794571087e+01 1.625755666443795 0.014992684327860457
2.873619802007359070e+01 1.8041864093920719 0.014992684327860457
2.944618742243974907e+01 2.0022003718155843 0.014992684327860457
3.018218103753287451e+01 2.2219468609395236 0.014992684327860457
3.094162967168086098e+01 2.4658110758226037 0.014992684327860457
3.172150869795801853e+01 2.736439997074672 0.014992684327860457
3.251834899430127734e+01 3.0367711180354604 0.014992684327860457
3.332828343377169489e+01 3.370064329271928 0.014992684327860457
3.414710810087371584e+01 3.739937302478798 0.014992684327860457
3.497035645931119774e+01 4.150404757850477 0.014992684327860457
3.579338379333140097e+01 4.605922041145108 0.014992684327860457
3.661145845971676493e+01 5.1114334834401705 0.014992684327860457
3.741985593739882177e+01 5.672426068491977 0.014992684327860457
3.821395143289579721e+01 6.294988990221888 0.014992684327860457
3.898930670167929691e+01 6.985879746785249 0.014992684327860457
3.974174732067301363e+01 7.752597488629465 0.014992684327860457
4.046742712147912613e+01 8.60346441668451 0.014992684327860457
4.116287747243286077e+01 9.547716114208066 0.014992684327860457
4.182504012649778957e+01 10.59560179277617 0.014992684327860457
4.245128335801194197e+01 11.758495540521581 0.014992684327860457
4.303940217279129854e+01 13.049019780144016 0.014992684327860457
4.358760421677384755e+01 14.481182276745331 0.014992684327860457
4.409448356633251365e+01 16.070528182616385 0.014992684327860457
4.455898510183553185e+01 17.834308769319094 0.014992684327860457
4.498036228575598017e+01 19.791668678535572 0.014992684327860457
4.535813099844197893e+01 21.96385372416547 0.014992684327860457
4.569202202096354881e+01 24.37444150122222 0.014992684327860457
4.598193431279842258e+01 27.04959730463137 0.014992684327860457
4.622789079761724906e+01 30.01835813575592 0.014992684327860457
4.642999798895625929e+01 33.31294787934677 0.014992684327860457
4.658841037451095701e+01 36.96912707195032 0.014992684327860457
4.670330000702652029e+01 41.0265810582719 0.014992684327860457
4.677483166843470741e+01 45.52935074866948 0.014992684327860457
4.680314352543187795e+01 50.526310653356795 0.014992684327860457
4.678833325601667070e+01 56.07169938205458 0.014992684327860457
4.673044941241914074e+01 62.22570836730231 0.014992684327860457
4.662948790515452657e+01 69.0551352016233 0.014992684327860457
4.648539341885330600e+01 76.63410868007462 0.014992684327860457
4.629806587617064650e+01 85.04489341802686 0.014992684327860457
4.606737174915116384e+01 94.37878277775391 0.014992684327860457
4.579316043783973811e+01 104.73708979594508 0.014992684327860457
4.547528572948409931e+01 116.23224686798542 0.014992684327860457
4.511363225216232564e+01 128.9890261253308 0.014992684327860457
4.470814671814575547e+01 143.14589375234786 0.014992684327860457
4.425887347226793622e+01 158.85651294280527 0.014992684327860457
4.376599343164372868e+01 176.2914118095948 0.014992684327860457
4.322986521656767422e+01 195.63983435170647 0.014992684327860457
4.265106680086137203e+01 217.11179456945052 0.014992684327860457
4.203043568143448283e+01 240.9403560239527 0.014992684327860457
4.136910532010872288e+01 267.38416158399497 0.014992684327860457
4.066853534022574479e+01 296.73024081888724 0.014992684327860457
3.993054392427928434e+01 329.2971255097155 0.014992684327860457
3.916179248535907220e+01 365.43830709572546 0.014992684327860457
3.838596708897262744e+01 405.54607358408276 0.014992684327860457
3.757744043559771541e+01 450.05576757004974 0.014992684327860457
3.673794956191321148e+01 499.450511585514 0.014992684327860457
3.587177520406031306e+01 554.2664520663108 0.014992684327860457
3.498261586761081787e+01 615.0985788580505 0.014992684327860457
3.407410193713110402e+01 682.6071834272393 0.014992684327860457
3.315076471981250705e+01 757.525025877192 0.014992684327860457
3.221735677554327282e+01 840.6652885618333 0.014992684327860457
3.127883425956006391e+01 932.9304026284696 0.014992684327860457
3.034035408531576294e+01 1035.3218432956637 0.014992684327860457
2.940728491536557598e+01 1148.9510001873086 0.014992684327860457
2.848540291159874016e+01 1275.051240713013 0.014992684327860457
2.792956044515674918e+01 1414.991297434576 0.014992684327860457
2.766144812021090971e+01 1570.2901247293776 0.014992684327860457
2.743610355889326513e+01 1742.6333860096508 0.014992684327860457
2.724999324708149118e+01 1933.891750455232 0.014992684327860457
2.710015631130572444e+01 2146.141197858406 0.014992684327860457
2.698444174379467597e+01 2381.6855519761607 0.014992684327860457
2.690164916522179794e+01 2643.0814869741084 0.014992684327860457
2.685161505846388863e+01 2933.1662783900483 0.014992684327860457
2.683518728233394413e+01 3255.0885998350564 0.014992684327860457
2.703627272549559635e+01 3612.3426997094302 0.014992684327860457
2.742642205109152442e+01 4008.8063288984645 0.014992684327860457
2.782702637154101666e+01 4448.782831127585 0.014992684327860457
2.823505568590274351e+01 4937.047852839004 0.014992684327860457
2.864874126398621357e+01 5478.901179593945 0.014992684327860457
2.906763479922257076e+01 6080.224261649427 0.014992684327860457
2.949273695587899269e+01 6747.5440531107 0.014992684327860457
2.992633452124346505e+01 7488.10385759003 0.014992684327860457
3.037118349738532785e+01 8309.941949353404 0.014992684327860457
3.083102967726838628e+01 9221.97882333434 0.014992684327860457
3.130991750749018010e+01 10234.114021054527 0.014992684327860457
3.181178298749262723e+01 11357.333583431051 0.014992684327860457
3.233975901935014008e+01 12603.829296797274 0.014992684327860457
3.289590684466332249e+01 13987.131026472387 0.014992684327860457
3.348115761351576225e+01 15522.25357427048 0.014992684327860457
3.409508029900040782e+01 17225.859653987874 0.014992684327860457
3.473609950819179915e+01 19116.440753857038 0.014992684327860457
3.540116205373298897e+01 21214.51784910632 0.014992684327860457
3.608608100258129525e+01 23542.864143224204 0.014992684327860457
3.678600419046762227e+01 26126.752255633317 0.014992684327860457
3.749551690410014970e+01 28994.22853882881 0.014992684327860457
3.820887021959282492e+01 32176.417502507353 0.014992684327860457
3.892040636457176106e+01 35707.859649004626 0.014992684327860457
3.962413001872491947e+01 39626.88638701478 0.014992684327860457
4.031436639536796207e+01 43976.036093027215 0.014992684327860457
4.098581540182232885e+01 48802.515836544335 0.014992684327860457
4.163357640286150740e+01 54158.71378079476 0.014992684327860457
4.228530576583321476e+01 60102.76782070388 0.014992684327860457
4.290835371804831055e+01 66699.19663030129 0.014992684327860457
4.348788541358653958e+01 74019.59996915652 0.014992684327860457
4.402186849954885872e+01 82143.43584919439 0.014992684327860457
4.450868455496711817e+01 91158.88299750836 0.014992684327860457
4.494716136877477908e+01 101163.7979766207 0.014992684327860457
4.533633478972161157e+01 112266.77735108159 0.014992684327860457
4.567539349151662265e+01 124588.33642950082 0.014992684327860457
4.596377170882819740e+01 138262.2173764659 0.014992684327860457
4.620136020738745231e+01 153436.84089300132 0.014992684327860457
4.638758085114524476e+01 170276.91722258978 0.014992684327860457
4.653562844699462175e+01 188965.23396912115 0.014992684327860457
4.664482074416567770e+01 209704.64013232305 0.014992684327860457
4.670623520721734678e+01 232720.2478960412 0.014992684327860457
4.671967975099114057e+01 258261.87606826748 0.014992684327860457
4.668484030572049903e+01 286606.7616948256 0.014992684327860457
4.660127676716223277e+01 318062.5692794119 0.014992684327860457
4.646841489037865358e+01 352970.73027306574 0.014992684327860457
4.628553123194706131e+01 391710.1490809261 0.014992684327860457
4.605178934904327548e+01 434701.3158125035 0.014992684327860457
4.576623546202330317e+01 482410.8704165374 0.014992684327860457
4.542782445681569214e+01 535356.6677410719 0.014992684327860457
4.503544965696384139e+01 594113.3984965039 0.014992684327860457
4.458798074971814174e+01 659318.8271333541 0.014992684327860457
4.408430829574434284e+01 731680.7143427207 0.014992684327860457
4.352339835459891049e+01 811984.4993184009 0.014992684327860457
4.290435432860947884e+01 901101.8251665037 0.014992684327860457
4.222648453231892773e+01 1000000.0 0.014992684327860457
1.942597782993753519e+00 0.001 0.01663816886076129
2.139651728884492510e+00 0.0011097524964120721 0.01663816886076129
2.352936288826867450e+00 0.0012315506032928262 0.01663816886076129
2.583203756864642653e+00 0.001366716356462006 0.01663816886076129
2.831134650009806908e+00 0.0015167168884709225 0.01663816886076129
3.097314565784495599e+00 0.0016831803533309566 0.01663816886076129
3.382209407181060445e+00 0.0018679135990207828 0.01663816886076129
3.686139595167297500e+00 0.002072921779595372 0.01663816886076129
4.009254068656389336e+00 0.002300430119772917 0.01663816886076129
4.351505080269900461e+00 0.0025529080682395165 0.01663816886076129
4.712624989040404166e+00 0.002833096101839324 0.01663816886076129
5.092106427462409712e+00 0.0031440354715915 0.01663816886076129
5.489187152304690898e+00 0.0034891012134067737 0.01663816886076129
5.902840998867517008e+00 0.003872038781812557 0.01663816886076129
6.331776167766211216e+00 0.004297004704320844 0.01663816886076129
6.774441854492533999e+00 0.004768611697714469 0.01663816886076129
7.229043797787173986e+00 0.005291978735958442 0.01663816886076129
7.693569009576009421e+00 0.005872786613189483 0.01663816886076129
8.165819230417774577e+00 0.00651733960488242 0.01663816886076129
8.643452274222017451e+00 0.007232633896483534 0.01663816886076129
9.124029770075750889e+00 0.008026433522257174 0.01663816886076129
9.605069419081388560e+00 0.00890735463861044 0.01663816886076129
1.008409958271865037e+01 0.009884959046625586 0.01663816886076129
1.055871367821109175e+01 0.010969857978923836 0.01663816886076129
1.102662216941306639e+01 0.012173827277396614 0.01663816886076129
1.148569982160225322e+01 0.013509935211980273 0.01663816886076129
1.193402648782060993e+01 0.014992684327860457 0.01663816886076129
1.236991995302530967e+01 0.01663816886076129 0.01663816886076129
1.279196015181953605e+01 0.018464249428955443 0.01663816886076129
1.319900431359887172e+01 0.020490746898158472 0.01663816886076129
1.359019344399837692e+01 0.022739657523579287 0.01663816886076129
1.396495071411654365e+01 0.02523539170434766 0.01663816886076129
1.432297289402534446e+01 0.02800503894183631 0.01663816886076129
1.466421600991158591e+01 0.03107866187782014 0.01663816886076129
1.498887669737059092e+01 0.03448962260405758 0.01663816886076129
1.529737056760667180e+01 0.038274944785163134 0.01663816886076129
1.559030894254495792e+01 0.04247571552536898 0.01663816886076129
1.586847512132732341e+01 0.047137531341167244 0.01663816886076129
1.613280117202062414e+01 0.05231099308056263 0.01663816886076129
1.638434601681953495e+01 0.05805225516094899 0.01663816886076129
1.662427543982546041e+01 0.06442363508721373 0.01663816886076129
1.685384435170073658e+01 0.07149428986597581 0.01663816886076129
1.707438159392538779e+01 0.07934096665797492 0.01663816886076129
1.728727729298714522e+01 0.08804883581643465 0.01663816886076129
1.749397276594224238e+01 0.09771241535346502 0.01663816886076129
1.769595279592090975e+01 0.1084365968689611 0.01663816886076129
1.789474007487759977e+01 0.12033778407775893 0.01663816886076129
1.809189153454293830e+01 0.13354515629298988 0.01663816886076129
1.828899625609416901e+01 0.14820207057988585 0.01663816886076129
1.848767460499659876e+01 0.16446761779946645 0.01663816886076129
1.868957823184340228e+01 0.18251834943190443 0.01663816886076129
1.889639054925587658e+01 0.20255019392306664 0.01663816886076129
1.910982731518256017e+01 0.22478058335487253 0.01663816886076129
1.933163684432285478e+01 0.24945081352303167 0.01663816886076129
1.956359951116417051e+01 0.27682866303920667 0.01663816886076129
1.980752598313723212e+01 0.3072112998861759 0.01663816886076129
2.006525384667293110e+01 0.34092850697468147 0.01663816886076129
2.033864205030128858e+01 0.3783462617131929 0.01663816886076129
2.062956276266146816e+01 0.419870708444391 0.01663816886076129
2.093989013499041363e+01 0.4659525668664682 0.01663816886076129
2.127148554428698546e+01 0.517092024289676 0.01663816886076129
2.162617893989622431e+01 0.5738441648302398 0.01663816886076129
2.200574593157440617e+01 0.6368249944718586 0.01663816886076129
2.241188046761837072e+01 0.7067181273927491 0.01663816886076129
2.284616301886992318e+01 0.7842822061337682 0.01663816886076129
2.331002443718692874e+01 0.8703591361485166 0.01663816886076129
2.380470589064926656e+01 0.9658832241158708 0.01663816886076129
2.433121554754530180e+01 1.0718913192051276 0.01663816886076129
2.489028306329977625e+01 1.1895340673703196 0.01663816886076129
2.548231317833012710e+01 1.3200884008314182 0.01663816886076129
2.610734017400054086e+01 1.4649713983072863 0.01663816886076129
2.676498519132584519e+01 1.625755666443795 0.01663816886076129
2.745441864596834236e+01 1.8041864093920719 0.01663816886076129
2.817433019373417125e+01 2.0022003718155843 0.01663816886076129
2.892290860955395715e+01 2.2219468609395236 0.01663816886076129
2.969783386455265628e+01 2.4658110758226037 0.01663816886076129
3.049628326684430490e+01 2.736439997074672 0.01663816886076129
3.131495303138790476e+01 3.0367711180354604 0.01663816886076129
3.215009589180195348e+01 3.370064329271928 0.01663816886076129
3.299757451379635853e+01 3.739937302478798 0.01663816886076129
3.385292948132408952e+01 4.150404757850477 0.01663816886076129
3.471145974461192196e+01 4.605922041145108 0.01663816886076129
3.556831243292155875e+01 5.1114334834401705 0.01663816886076129
3.641857832360631164e+01 5.672426068491977 0.01663816886076129
3.725738870550777193e+01 6.294988990221888 0.01663816886076129
3.808000923551985295e+01 6.985879746785249 0.01663816886076129
3.888192658862871554e+01 7.752597488629465 0.01663816886076129
3.965892409984019196e+01 8.60346441668451 0.01663816886076129
4.040714341316198954e+01 9.547716114208066 0.01663816886076129
4.112313011206157398e+01 10.59560179277617 0.01663816886076129
4.180386232427949977e+01 11.758495540521581 0.01663816886076129
4.244676242436909064e+01 13.049019780144016 0.01663816886076129
4.304969291652531638e+01 14.481182276745331 0.01663816886076129
4.361093830412296057e+01 16.070528182616385 0.01663816886076129
4.412917544427003946e+01 17.834308769319094 0.01663816886076129
4.460343517529462787e+01 19.791668678535572 0.01663816886076129
4.503305796321122045e+01 21.96385372416547 0.01663816886076129
4.541764640274810461e+01 24.37444150122222 0.01663816886076129
4.575701696540452446e+01 27.04959730463137 0.01663816886076129
4.605115306624373517e+01 30.01835813575592 0.01663816886076129
4.630016107054233743e+01 33.31294787934677 0.01663816886076129
4.650423044979586251e+01 36.96912707195032 0.01663816886076129
4.666359878054461063e+01 41.0265810582719 0.01663816886076129
4.677852213396683112e+01 45.52935074866948 0.01663816886076129
4.684925090152133720e+01 50.526310653356795 0.01663816886076129
4.687601112271320858e+01 56.07169938205458 0.01663816886076129
4.685899110677482327e+01 62.22570836730231 0.01663816886076129
4.679833324650135040e+01 69.0551352016233 0.01663816886076129
4.669413081900655271e+01 76.63410868007462 0.01663816886076129
4.654642986336337884e+01 85.04489341802686 0.01663816886076129
4.635523592422501338e+01 94.37878277775391 0.01663816886076129
4.612052588133371245e+01 104.73708979594508 0.01663816886076129
4.584226489267341975e+01 116.23224686798542 0.01663816886076129
4.552042841771168469e+01 128.9890261253308 0.01663816886076129
4.515502919634949563e+01 143.14589375234786 0.01663816886076129
4.474614880501012237e+01 158.85651294280527 0.01663816886076129
4.429397302712656170e+01 176.2914118095948 0.01663816886076129
4.379883000399080117e+01 195.63983435170647 0.01663816886076129
4.326122969697678400e+01 217.11179456945052 0.01663816886076129
4.268190288133507693e+01 240.9403560239527 0.01663816886076129
4.206183765686704135e+01 267.38416158399497 0.01663816886076129
4.140231120025639200e+01 296.73024081888724 0.01663816886076129
4.070500510385358695e+01 329.2971255097155 0.01663816886076129
3.997662122974183774e+01 365.43830709572546 0.01663816886076129
3.924184364760548505e+01 405.54607358408276 0.01663816886076129
3.847391702253932522e+01 450.05576757004974 0.01663816886076129
3.767319998305119810e+01 499.450511585514 0.01663816886076129
3.684333005037979802e+01 554.2664520663108 0.01663816886076129
3.598835489091855777e+01 615.0985788580505 0.01663816886076129
3.511135947587989392e+01 682.6071834272393 0.01663816886076129
3.421671484342129332e+01 757.525025877192 0.01663816886076129
3.330906470586698020e+01 840.6652885618333 0.01663816886076129
3.239331078970752742e+01 932.9304026284696 0.01663816886076129
3.147461035720193934e+01 1035.3218432956637 0.01663816886076129
3.055838530432811950e+01 1148.9510001873086 0.01663816886076129
2.965053692798190710e+01 1275.051240713013 0.01663816886076129
2.909417400565557443e+01 1414.991297434576 0.01663816886076129
2.881347549824858234e+01 1570.2901247293776 0.01663816886076129
2.857382491403636493e+01 1742.6333860096508 0.01663816886076129
2.837224605718020598e+01 1933.891750455232 0.01663816886076129
2.820632696368273784e+01 2146.141197858406 0.01663816886076129
2.807443944274884373e+01 2381.6855519761607 0.01663816886076129
2.797587960463011214e+01 2643.0814869741084 0.01663816886076129
2.791098740236491693e+01 2933.1662783900483 0.01663816886076129
2.788076414683988702e+01 3255.0885998350564 0.01663816886076129
2.789766942666095417e+01 3612.3426997094302 0.01663816886076129
2.826072027021586663e+01 4008.8063288984645 0.01663816886076129
2.863715058126476265e+01 4448.782831127585 0.01663816886076129
2.902424845964798905e+01 4937.047852839004 0.01663816886076129
2.942043105257114988e+01 5478.901179593945 0.01663816886076129
2.982530209205152616e+01 6080.224261649427 0.01663816886076129
3.023995817681944942e+01 6747.5440531107 0.01663816886076129
3.066619388799279022e+01 7488.10385759003 0.01663816886076129
3.110657874260664713e+01 8309.941949353404 0.01663816886076129
3.156445486858525484e+01 9221.97882333434 0.01663816886076129
3.204334196595225848e+01 10234.114021054527 0.01663816886076129
3.254669806211821736e+01 11357.333583431051 0.01663816886076129
3.307706536958423271e+01 12603.829296797274 0.01663816886076129
3.363583105827068209e+01 13987.131026472387 0.01663816886076129
3.422328355612151540e+01 15522.25357427048 0.01663816886076129
3.483835942975686351e+01 17225.859653987874 0.01663816886076129
3.547893434419441405e+01 19116.440753857038 0.01663816886076129
3.614134813891616460e+01 21214.51784910632 0.01663816886076129
3.682094677335542343e+01 23542.864143224204 0.01663816886076129
3.751249669544908016e+01 26126.752255633317 0.01663816886076129
3.821029910583949629e+01 28994.22853882881 0.01663816886076129
3.890842696713581006e+01 32176.417502507353 0.01663816886076129
3.960115410937662261e+01 35707.859649004626 0.01663816886076129
4.028252013420581790e+01 39626.88638701478 0.01663816886076129
4.094695374371856644e+01 43976.036093027215 0.01663816886076129
4.160071310132545364e+01 48802.515836544335 0.01663816886076129
4.225905161288227418e+01 54158.71378079476 0.01663816886076129
4.287797978955224210e+01 60102.76782070388 0.01663816886076129
4.345460338132187417e+01 66699.19663030129 0.01663816886076129
4.398669387351205273e+01 74019.59996915652 0.01663816886076129
4.447246846474797621e+01 82143.43584919439 0.01663816886076129
4.491051601272826588e+01 91158.88299750836 0.01663816886076129
4.529991199294904902e+01 101163.7979766207 0.01663816886076129
4.563965422962011331e+01 112266.77735108159 0.01663816886076129
4.592906743138486547e+01 124588.33642950082 0.01663816886076129
4.616794466579243306e+01 138262.2173764659 0.01663816886076129
4.635560201597098740e+01 153436.84089300132 0.01663816886076129
4.649159037114922199e+01 170276.91722258978 0.01663816886076129
4.658932499272994932e+01 188965.23396912115 0.01663816886076129
4.664985943298000848e+01 209704.64013232305 0.01663816886076129
4.666240398156008951e+01 232720.2478960412 0.01663816886076129
4.662663703998660480e+01 258261.87606826748 0.01663816886076129
4.654210505982060653e+01 286606.7616948256 0.01663816886076129
4.640822456574453270e+01 318062.5692794119 0.01663816886076129
4.622428138397730635e+01 352970.73027306574 0.01663816886076129
4.598942372021527092e+01 391710.1490809261 0.01663816886076129
4.570270392980100382e+01 434701.3158125035 0.01663816886076129
4.536308317091646813e+01 482410.8704165374 0.01663816886076129
4.496946626347107667e+01 535356.6677410719 0.01663816886076129
4.452073790151802513e+01 594113.3984965039 0.01663816886076129
4.401581065085045452e+01 659318.8271333541 0.01663816886076129
4.345367616428085711e+01 731680.7143427207 0.01663816886076129
4.283346663633447804e+01 811984.4993184009 0.01663816886076129
4.215452279189572948e+01 901101.8251665037 0.01663816886076129
4.141646662368464149e+01 1000000.0 0.01663816886076129
1.753262739339224163e+00 0.001 0.018464249428955443
1.931998313509452503e+00 0.0011097524964120721 0.018464249428955443
2.125627000963907776e+00 0.0012315506032928262 0.018464249428955443
2.334873026026202059e+00 0.001366716356462006 0.018464249428955443
2.560401207755209185e+00 0.0015167168884709225 0.018464249428955443
2.802795989784347519e+00 0.0016831803533309566 0.018464249428955443
3.062538807946355135e+00 0.0018679135990207828 0.018464249428955443
3.339984208175470926e+00 0.002072921779595372 0.018464249428955443
3.635335499674714477e+00 0.002300430119772917 0.018464249428955443
3.948620749677874908e+00 0.0025529080682395165 0.018464249428955443
4.279670252429103705e+00 0.002833096101839324 0.018464249428955443
4.628096575284994962e+00 0.0031440354715915 0.018464249428955443
4.993278655256253806e+00 0.0034891012134067737 0.018464249428955443
5.374350997234987659e+00 0.003872038781812557 0.018464249428955443
5.770199470791626872e+00 0.004297004704320844 0.018464249428955443
6.179464466945062462e+00 0.004768611697714469 0.018464249428955443
6.600552407845818870e+00 0.005291978735958442 0.018464249428955443
7.031655719226077572e+00 0.005872786613189483 0.018464249428955443
7.470781275838906943e+00 0.00651733960488242 0.018464249428955443
7.915786562827905826e+00 0.007232633896483534 0.018464249428955443
8.364422442821116022e+00 0.008026433522257174 0.018464249428955443
8.814380835763682143e+00 0.00890735463861044 0.018464249428955443
9.263345338230966064e+00 0.009884959046625586 0.018464249428955443
9.709042607136726843e+00 0.010969857978923836 0.018464249428955443
1.014929216285242042e+01 0.012173827277396614 0.018464249428955443
1.058205256605962852e+01 0.013509935211980273 0.018464249428955443
1.100546205120579835e+01 0.014992684327860457 0.018464249428955443
1.141787215640622399e+01 0.01663816886076129 0.018464249428955443
1.181787345603792261e+01 0.018464249428955443 0.018464249428955443
1.220431287964117217e+01 0.020490746898158472 0.018464249428955443
1.257630269032295445e+01 0.022739657523579287 0.018464249428955443
1.293322172751265597e+01 0.02523539170434766 0.018464249428955443
1.327470964879847948e+01 0.02800503894183631 0.018464249428955443
1.360065541413597323e+01 0.03107866187782014 0.018464249428955443
1.391118124649025845e+01 0.03448962260405758 0.018464249428955443
1.420662334415273165e+01 0.038274944785163134 0.018464249428955443
1.448751070524898665e+01 0.04247571552536898 0.018464249428955443
1.475454309316195278e+01 0.047137531341167244 0.018464249428955443
1.500856927865779689e+01 0.05231099308056263 0.018464249428955443
1.525056622629327840e+01 0.05805225516094899 0.018464249428955443
1.548161995352797327e+01 0.06442363508721373 0.018464249428955443
1.570290841176856489e+01 0.07149428986597581 0.018464249428955443
1.591568669850969009e+01 0.07934096665797492 0.018464249428955443
1.612127469681097480e+01 0.08804883581643465 0.018464249428955443
1.632104712192315432e+01 0.09771241535346502 0.018464249428955443
1.651642588947600743e+01 0.1084365968689611 0.018464249428955443
1.670887459278692688e+01 0.12033778407775893 0.018464249428955443
1.689989487106397448e+01 0.13354515629298988 0.018464249428955443
1.709102437165142163e+01 0.14820207057988585 0.018464249428955443
1.728383596980299686e+01 0.16446761779946645 0.018464249428955443
1.747993796440276171e+01 0.18251834943190443 0.018464249428955443
1.768097480410992972e+01 0.20255019392306664 0.018464249428955443
1.788862803556575898e+01 0.22478058335487253 0.018464249428955443
1.810461706588567665e+01 0.24945081352303167 0.018464249428955443
1.833069928492171741e+01 0.27682866303920667 0.018464249428955443
1.856866917994021904e+01 0.3072112998861759 0.018464249428955443
1.882035593470862977e+01 0.34092850697468147 0.018464249428955443
1.908761909944236379e+01 0.3783462617131929 0.018464249428955443
1.937234181869384031e+01 0.419870708444391 0.018464249428955443
1.967642116136684294e+01 0.4659525668664682 0.018464249428955443
2.000175508536707980e+01 0.517092024289676 0.018464249428955443
2.035022560251469415e+01 0.5738441648302398 0.018464249428955443
2.072367775762104714e+01 0.6368249944718586 0.018464249428955443
2.112389417758766186e+01 0.7067181273927491 0.018464249428955443
2.155256499970023398e+01 0.7842822061337682 0.018464249428955443
2.201125320986696110e+01 0.8703591361485166 0.018464249428955443
2.250135569056687146e+01 0.9658832241158708 0.018464249428955443
2.302406040957859545e+01 1.0718913192051276 0.018464249428955443
2.358030065379261941e+01 1.1895340673703196 0.018464249428955443
2.417070745760456774e+01 1.3200884008314182 0.018464249428955443
2.479556173457353907e+01 1.4649713983072863 0.018464249428955443
2.545474801375143414e+01 1.625755666443795 0.018464249428955443
2.614771191603342260e+01 1.8041864093920719 0.018464249428955443
2.687342378281120503e+01 2.0022003718155843 0.018464249428955443
2.763035090252216364e+01 2.2219468609395236 0.018464249428955443
2.841644080936145400e+01 2.4658110758226037 0.018464249428955443
2.922911778095356539e+01 2.736439997074672 0.018464249428955443
3.006529435625984448e+01 3.0367711180354604 0.018464249428955443
3.092139896081677364e+01 3.370064329271928 0.018464249428955443
3.179341999829661347e+01 3.739937302478798 0.018464249428955443
3.267696579395720846e+01 4.150404757850477 0.018464249428955443
3.356733889357077771e+01 4.605922041145108 0.018464249428955443
3.445962211170989775e+01 5.1114334834401705 0.018464249428955443
3.534877304262702324e+01 5.672426068491977 0.018464249428955443
3.622972298055654505e+01 6.294988990221888 0.018464249428955443
3.709747584257431186e+01 6.985879746785249 0.018464249428955443
3.794720269269127044e+01 7.752597488629465 0.018464249428955443
3.877432762427483937e+01 8.60346441668451 0.018464249428955443
3.957460142646306167e+01 9.547716114208066 0.018464249428955443
4.034416027172510866e+01 10.59560179277617 0.018464249428955443
4.107956766137402838e+01 11.758495540521581 0.018464249428955443
4.177783898917072491e+01 13.049019780144016 0.018464249428955443
4.243644914944335511e+01 14.481182276745331 0.018464249428955443
4.305332447263866413e+01 16.070528182616385 0.018464249428955443
4.362682114580215398e+01 17.834308769319094 0.018464249428955443
4.415569269799034657e+01 19.791668678535572 0.018464249428955443
4.463904934340413178e+01 21.96385372416547 0.018464249428955443
4.507631210477477168e+01 24.37444150122222 0.018464249428955443
4.546716438893622581e+01 27.04959730463137 0.018464249428955443
4.581150336329108796e+01 30.01835813575592 0.018464249428955443
4.610939309392153262e+01 33.31294787934677 0.018464249428955443
4.636102096557083030e+01 36.96912707195032 0.018464249428955443
4.656665836995257024e+01 41.0265810582719 0.018464249428955443
4.672662642858329463e+01 45.52935074866948 0.018464249428955443
4.684126699011978445e+01 50.526310653356795 0.018464249428955443
4.691091907920618809e+01 56.07169938205458 0.018464249428955443
4.693590066524732407e+01 62.22570836730231 0.018464249428955443
4.691649567926200604e+01 69.0551352016233 0.018464249428955443
4.685294607646234510e+01 76.63410868007462 0.018464249428955443
4.674544901332146196e+01 85.04489341802686 0.018464249428955443
4.659415892496120648e+01 94.37878277775391 0.018464249428955443
4.639919469003291397e+01 104.73708979594508 0.018464249428955443
4.616065192823789687e+01 116.23224686798542 0.018464249428955443
4.587862041664067903e+01 128.9890261253308 0.018464249428955443
4.555320654541701941e+01 143.14589375234786 0.018464249428955443
4.518456052398425982e+01 158.85651294280527 0.018464249428955443
4.477290768287942768e+01 176.2914118095948 0.018464249428955443
4.431858298449897404e+01 195.63983435170647 0.018464249428955443
4.382206745867531339e+01 217.11179456945052 0.018464249428955443
4.328402499168037565e+01 240.9403560239527 0.018464249428955443
4.270533770142772312e+01 267.38416158399497 0.018464249428955443
4.208713790432631185e+01 296.73024081888724 0.018464249428955443
4.143101794142134509e+01 329.2971255097155 0.018464249428955443
4.074382326614735206e+01 365.43830709572546 0.018464249428955443
4.005125328751241653e+01 405.54607358408276 0.018464249428955443
3.932546987011829742e+01 450.05576757004974 0.018464249428955443
3.856540658949063527e+01 499.450511585514 0.018464249428955443
3.777403515959622382e+01 554.2664520663108 0.018464249428955443
3.695510425614465078e+01 615.0985788580505 0.018464249428955443
3.611214009169183470e+01 682.6071834272393 0.018464249428955443
3.524890732626827372e+01 757.525025877192 0.018464249428955443
3.436991537179419254e+01 840.6652885618333 0.018464249428955443
3.347998311304539953e+01 932.9304026284696 0.018464249428955443
3.258423818838854658e+01 1035.3218432956637 0.018464249428955443
3.168812533782501362e+01 1148.9510001873086 0.018464249428955443
3.079763848757781020e+01 1275.051240713013 0.018464249428955443
3.024364953984141735e+01 1414.991297434576 0.018464249428955443
2.995191330116087158e+01 1570.2901247293776 0.018464249428955443
2.969933302770791883e+01 1742.6333860096508 0.018464249428955443
2.948351455989127956e+01 1933.891750455232 0.018464249428955443
2.930261766772241927e+01 2146.141197858406 0.018464249428955443
2.915555956781400937e+01 2381.6855519761607 0.018464249428955443
2.904224614414338745e+01 2643.0814869741084 0.018464249428955443
2.896320537696232833e+01 2933.1662783900483 0.018464249428955443
2.891991285149447322e+01 3255.0885998350564 0.018464249428955443
2.891453991465344942e+01 3612.3426997094302 0.018464249428955443
2.910755162355551207e+01 4008.8063288984645 0.018464249428955443
2.945955007600758080e+01 4448.782831127585 0.018464249428955443
2.982547395739803164e+01 4937.047852839004 0.018464249428955443
3.020393399893405828e+01 5478.901179593945 0.018464249428955443
3.059464754422172916e+01 6080.224261649427 0.018464249428955443
3.099854245439311740e+01 6747.5440531107 0.018464249428955443
3.141713984040808327e+01 7488.10385759003 0.018464249428955443
3.185270519404699741e+01 8309.941949353404 0.018464249428955443
3.230813503684174037e+01 9221.97882333434 0.018464249428955443
3.278641826828290817e+01 10234.114021054527 0.018464249428955443
3.329036726382798150e+01 11357.333583431051 0.018464249428955443
3.382201993978218724e+01 12603.829296797274 0.018464249428955443
3.438200869944828497e+01 13987.131026472387 0.018464249428955443
3.496995732059689033e+01 15522.25357427048 0.018464249428955443
3.558416381240875381e+01 17225.859653987874 0.018464249428955443
3.622197630348284036e+01 19116.440753857038 0.018464249428955443
3.687913919039684174e+01 21214.51784910632 0.018464249428955443
3.755058994105404935e+01 23542.864143224204 0.018464249428955443
3.823077119034308424e+01 26126.752255633317 0.018464249428955443
3.891376999983288698e+01 28994.22853882881 0.018464249428955443
3.959355526324962682e+01 32176.417502507353 0.018464249428955443
4.026440818503656516e+01 35707.859649004626 0.018464249428955443
4.092046607519773005e+01 39626.88638701478 0.018464249428955443
4.158950518368021676e+01 43976.036093027215 0.018464249428955443
4.224128956811351543e+01 48802.515836544335 0.018464249428955443
4.285520245579370879e+01 54158.71378079476 0.018464249428955443
4.342830477044073945e+01 60102.76782070388 0.018464249428955443
4.395801366618724870e+01 66699.19663030129 0.018464249428955443
4.444235285240416289e+01 74019.59996915652 0.018464249428955443
4.487974973504905307e+01 82143.43584919439 0.018464249428955443
4.526901789867421400e+01 91158.88299750836 0.018464249428955443
4.560926890443882797e+01 101163.7979766207 0.018464249428955443
4.589960133326550107e+01 112266.77735108159 0.018464249428955443
4.613966940328140254e+01 124588.33642950082 0.018464249428955443
4.632870154858239431e+01 138262.2173764659 0.018464249428955443
4.646620382773723179e+01 153436.84089300132 0.018464249428955443
4.655169819789846741e+01 170276.91722258978 0.018464249428955443
4.659842586114139351e+01 188965.23396912115 0.018464249428955443
4.660985934942981856e+01 209704.64013232305 0.018464249428955443
4.657294285598032957e+01 232720.2478960412 0.018464249428955443
4.648722147537618099e+01 258261.87606826748 0.018464249428955443
4.635210474970386230e+01 286606.7616948256 0.018464249428955443
4.616687497149781905e+01 318062.5692794119 0.018464249428955443
4.593069388004189335e+01 352970.73027306574 0.018464249428955443
4.564260420610118274e+01 391710.1490809261 0.018464249428955443
4.530157790345098334e+01 434701.3158125035 0.018464249428955443
4.490652926520728982e+01 482410.8704165374 0.018464249428955443
4.445635830981285608e+01 535356.6677410719 0.018464249428955443
4.394999601181940108e+01 594113.3984965039 0.018464249428955443
4.338645760661585626e+01 659318.8271333541 0.018464249428955443
4.276490274826211646e+01 731680.7143427207 0.018464249428955443
4.208470249143675090e+01 811984.4993184009 0.018464249428955443
4.134551054907166190e+01 901101.8251665037 0.018464249428955443
4.054733650021810831e+01 1000000.0 0.018464249428955443
1.580646507228532061e+00 0.001 0.020490746898158472
1.742522477891552013e+00 0.0011097524964120721 0.020490746898158472
1.918028705024919178e+00 0.0012315506032928262 0.020490746898158472
2.107856255697650560e+00 0.001366716356462006 0.020490746898158472
2.312647309094173487e+00 0.0015167168884709225 0.020490746898158472
2.532976301838648414e+00 0.0016831803533309566 0.020490746898158472
2.769329305411326825e+00 0.0018679135990207828 0.020490746898158472
3.022082112564953515e+00 0.002072921779595372 0.020490746898158472
3.291477569611091614e+00 0.002300430119772917 0.020490746898158472
3.577602971092722850e+00 0.0025529080682395165 0.020490746898158472
3.880368448495685296e+00 0.002833096101839324 0.020490746898158472
4.199487351530611257e+00 0.0031440354715915 0.020490746898158472
4.534459965132818127e+00 0.0034891012134067737 0.020490746898158472
4.884561601482673154e+00 0.003872038781812557 0.020490746898158472
5.248836431745689701e+00 0.004297004704320844 0.020490746898158472
5.626097949172650381e+00 0.004768611697714469 0.020490746898158472
6.014936937776459658e+00 0.005291978735958442 0.020490746898158472
6.413737391333265592e+00 0.005872786613189483 0.020490746898158472
6.820700388306948803e+00 0.00651733960488242 0.020490746898158472
7.233875503526496331e+00 0.007232633896483534 0.020490746898158472
7.651198761631608392e+00 0.008026433522257174 0.020490746898158472
8.070535860050474852e+00 0.00890735463861044 0.020490746898158472
8.489728712894882179e+00 0.009884959046625586 0.020490746898158472
8.906643506802957688e+00 0.010969857978923836 0.020490746898158472
9.319217998877384446e+00 0.012173827277396614 0.020490746898158472
9.725506038604391890e+00 0.013509935211980273 0.020490746898158472
1.012371753245539097e+01 0.014992684327860457 0.020490746898158472
1.051225225123599394e+01 0.01663816886076129 0.020490746898158472
1.088972648303127144e+01 0.018464249428955443 0.020490746898158472
1.125499198348324015e+01 0.020490746898158472 0.020490746898158472
1.160714702067080850e+01 0.022739657523579287 0.020490746898158472
1.194553997576076476e+01 0.02523539170434766 0.020490746898158472
1.226976617454584328e+01 0.02800503894183631 0.020490746898158472
1.257965891459754104e+01 0.03107866187782014 0.020490746898158472
1.287527590261762178e+01 0.03448962260405758 0.020490746898158472
1.315688227318479342e+01 0.038274944785163134 0.020490746898158472
1.342493143061843952e+01 0.04247571552536898 0.020490746898158472
1.368004483417642270e+01 0.047137531341167244 0.020490746898158472
1.392299168340332294e+01 0.05231099308056263 0.020490746898158472
1.415466936673175269e+01 0.05805225516094899 0.020490746898158472
1.437608523504716374e+01 0.06442363508721373 0.020490746898158472
1.458834023570703131e+01 0.07149428986597581 0.020490746898158472
1.479261464777090751e+01 0.07934096665797492 0.020490746898158472
1.499015608859447646e+01 0.08804883581643465 0.020490746898158472
1.518226982042690310e+01 0.09771241535346502 0.020490746898158472
1.537031125732505821e+01 0.1084365968689611 0.020490746898158472
1.555568056584815473e+01 0.12033778407775893 0.020490746898158472
1.573981910398384620e+01 0.13354515629298988 0.020490746898158472
1.592420746164858514e+01 0.14820207057988585 0.020490746898158472
1.611036482371567047e+01 0.16446761779946645 0.020490746898158472
1.629984929715638131e+01 0.18251834943190443 0.020490746898158472
1.649425894456362229e+01 0.20255019392306664 0.020490746898158472
1.669523307610896978e+01 0.22478058335487253 0.020490746898158472
1.690445349158655475e+01 0.24945081352303167 0.020490746898158472
1.712364528587056611e+01 0.27682866303920667 0.020490746898158472
1.735457674334535128e+01 0.3072112998861759 0.020490746898158472
1.759905796201308448e+01 0.34092850697468147 0.020490746898158472
1.785893771533479324e+01 0.3783462617131929 0.020490746898158472
1.813609807710970756e+01 0.419870708444391 0.020490746898158472
1.843244638682913106e+01 0.4659525668664682 0.020490746898158472
1.874990397822300636e+01 0.517092024289676 0.020490746898158472
1.909039133181047632e+01 0.5738441648302398 0.020490746898158472
1.945580911436756111e+01 0.6368249944718586 0.020490746898158472
1.984801485730008963e+01 0.7067181273927491 0.020490746898158472
2.026879496448226092e+01 0.7842822061337682 0.020490746898158472
2.071983197861252179e+01 0.8703591361485166 0.020490746898158472
2.120266722010429561e+01 0.9658832241158708 0.020490746898158472
2.171865913051339447e+01 1.0718913192051276 0.020490746898158472
2.226893796485692789e+01 1.1895340673703196 0.020490746898158472
2.285435781001585909e+01 1.3200884008314182 0.020490746898158472
2.347544725521530040e+01 1.4649713983072863 0.020490746898158472
2.413236038252654581e+01 1.625755666443795 0.020490746898158472
2.482483012382412824e+01 1.8041864093920719 0.020490746898158472
2.555212628304305866e+01 2.0022003718155843 0.020490746898158472
2.631302067030964054e+01 2.2219468609395236 0.020490746898158472
2.710576192942196627e+01 2.4658110758226037 0.020490746898158472
2.792806242079220524e+01 2.736439997074672 0.020490746898158472
2.877709931007672850e+01 3.0367711180354604 0.020490746898158472
2.964953141513521118e+01 3.370064329271928 0.020490746898158472
3.054153275036972204e+01 3.739937302478798 0.020490746898158472
3.144884278333017136e+01 4.150404757850477 0.020490746898158472
3.236683251267219674e+01 4.605922041145108 0.020490746898158472
3.329058445111372322e+01 5.1114334834401705 0.020490746898158472
3.421498366459670137e+01 5.672426068491977 0.020490746898158472
3.513481626203469688e+01 6.294988990221888 0.020490746898158472
3.604487103029718753e+01 6.985879746785249 0.020490746898158472
3.694003982375781447e+01 7.752597488629465 0.020490746898158472
3.781541213902627163e+01 8.60346441668451 0.020490746898158472
3.866635984826218930e+01 9.547716114208066 0.020490746898158472
3.948860864192374009e+01 10.59560179277617 0.020490746898158472
4.027829366344868589e+01 11.758495540521581 0.020490746898158472
4.103199790269049885e+01 13.049019780144016 0.020490746898158472
4.174677300342251129e+01 14.481182276745331 0.020490746898158472
4.242014311745130328e+01 16.070528182616385 0.020490746898158472
4.305009345818558586e+01 17.834308769319094 0.020490746898158472
4.363504580964082891e+01 19.791668678535572 0.020490746898158472
4.417382364070056866e+01 21.96385372416547 0.020490746898158472
4.466560977387096898e+01 24.37444150122222 0.020490746898158472
4.510989944032177590e+01 27.04959730463137 0.020490746898158472
4.550645133411445897e+01 30.01835813575592 0.020490746898158472
4.585523893453641620e+01 33.31294787934677 0.020490746898158472
4.615640395985989386e+01 36.96912707195032 0.020490746898158472
4.641021324135459736e+01 41.0265810582719 0.020490746898158472
4.661702007864487030e+01 45.52935074866948 0.020490746898158472
4.677723052930684844e+01 50.526310653356795 0.020490746898158472
4.689127499151987166e+01 56.07169938205458 0.020490746898158472
4.695958505228133362e+01 62.22570836730231 0.020490746898158472
4.698257560070762651e+01 69.0551352016233 0.020490746898158472
4.696063203404625597e+01 76.63410868007462 0.020490746898158472
4.689410260850087298e+01 85.04489341802686 0.020490746898158472
4.678329573117805751e+01 94.37878277775391 0.020490746898158472
4.662848234373176126e+01 104.73708979594508 0.020490746898158472
4.642990344122193846e+01 116.23224686798542 0.020490746898158472
4.618778271500138999e+01 128.9890261253308 0.020490746898158472
4.590234427028745046e+01 143.14589375234786 0.020490746898158472
4.557383517640538173e+01 158.85651294280527 0.020490746898158472
4.520255228307588169e+01 176.2914118095948 0.020490746898158472
4.478887253229576970e+01 195.63983435170647 0.020490746898158472
4.433328563754702145e+01 217.11179456945052 0.020490746898158472
4.383642776115847539e+01 240.9403560239527 0.020490746898158472
4.329911466518029073e+01 267.38416158399497 0.020490746898158472
4.272237263183905043e+01 296.73024081888724 0.020490746898158472
4.210775692032478901e+01 329.2971255097155 0.020490746898158472
4.146237856405659272e+01 365.43830709572546 0.020490746898158472
4.081294748004560091e+01 405.54607358408276 0.020490746898158472
4.013067716435271848e+01 450.05576757004974 0.020490746898158472
3.941253448557181116e+01 499.450511585514 0.020490746898158472
3.866150271257535564e+01 554.2664520663108 0.020490746898158472
3.788051922780915959e+01 615.0985788580505 0.020490746898158472
3.707382986930294066e+01 682.6071834272393 0.020490746898158472
3.624446485873668422e+01 757.525025877192 0.020490746898158472
3.539677769778274552e+01 840.6652885618333 0.020490746898158472
3.453547902170443962e+01 932.9304026284696 0.020490746898158472
3.366563905008088398e+01 1035.3218432956637 0.020490746898158472
3.279269645222074558e+01 1148.9510001873086 0.020490746898158472
3.192270468058667277e+01 1275.051240713013 0.020490746898158472
3.137398695966550122e+01 1414.991297434576 0.020490746898158472
3.107298574290168247e+01 1570.2901247293776 0.020490746898158472
3.080909192404453378e+01 1742.6333860096508 0.020490746898158472
3.058050909297773856e+01 1933.891750455232 0.020490746898158472
3.038598832487514301e+01 2146.141197858406 0.020490746898158472
3.022511470256459276e+01 2381.6855519761607 0.020490746898158472
3.009805319518377331e+01 2643.0814869741084 0.020490746898158472
3.000588195696867899e+01 2933.1662783900483 0.020490746898158472
2.995042493713724596e+01 3255.0885998350564 0.020490746898158472
2.993411433810334543e+01 3612.3426997094302 0.020490746898158472
2.996550193594269729e+01 4008.8063288984645 0.020490746898158472
3.029312345208423451e+01 4448.782831127585 0.020490746898158472
3.063790913760228207e+01 4937.047852839004 0.020490746898158472
3.099867232004798723e+01 5478.901179593945 0.020490746898158472
3.137502155614699717e+01 6080.224261649427 0.020490746898158472
3.176793061396157825e+01 6747.5440531107 0.020490746898158472
3.217856997712577538e+01 7488.10385759003 0.020490746898158472
3.260885183479623350e+01 8309.941949353404 0.020490746898158472
3.306119139668403761e+01 9221.97882333434 0.020490746898158472
3.353800927366035722e+01 10234.114021054527 0.020490746898158472
3.404143418519920061e+01 11357.333583431051 0.020490746898158472
3.457297833568358669e+01 12603.829296797274 0.020490746898158472
3.513249277058439901e+01 13987.131026472387 0.020490746898158472
3.571893014760978247e+01 15522.25357427048 0.020490746898158472
3.633001664581250623e+01 17225.859653987874 0.020490746898158472
3.696243659218500710e+01 19116.440753857038 0.020490746898158472
3.761154328250927392e+01 21214.51784910632 0.020490746898158472
3.827186935005844504e+01 23542.864143224204 0.020490746898158472
3.893760130758955285e+01 26126.752255633317 0.020490746898158472
3.960268463233411751e+01 28994.22853882881 0.020490746898158472
4.026105646862168896e+01 32176.417502507353 0.020490746898158472
4.091201095045146019e+01 35707.859649004626 0.020490746898158472
4.158832118973302983e+01 39626.88638701478 0.020490746898158472
4.223244021992726971e+01 43976.036093027215 0.020490746898158472
4.284045775808376533e+01 48802.515836544335 0.020490746898158472
4.340918701493071552e+01 54158.71378079476 0.020490746898158472
4.393591760775371569e+01 60102.76782070388 0.020490746898158472
4.441834701665979424e+01 66699.19663030129 0.020490746898158472
4.485471286237890354e+01 74019.59996915652 0.020490746898158472
4.524361163431553479e+01 82143.43584919439 0.020490746898158472
4.558406056173009091e+01 91158.88299750836 0.020490746898158472
4.587520553492275610e+01 101163.7979766207 0.020490746898158472
4.611630557399017505e+01 112266.77735108159 0.020490746898158472
4.630662070076986225e+01 124588.33642950082 0.020490746898158472
4.644558130449236444e+01 138262.2173764659 0.020490746898158472
4.653263324276776558e+01 153436.84089300132 0.020490746898158472
4.656721848393009111e+01 170276.91722258978 0.020490746898158472
4.656196785308356567e+01 188965.23396912115 0.020490746898158472
4.652367542133474387e+01 209704.64013232305 0.020490746898158472
4.643652549563157805e+01 232720.2478960412 0.020490746898158472
4.629993262896055484e+01 258261.87606826748 0.020490746898158472
4.611317870224811344e+01 286606.7616948256 0.020490746898158472
4.587542811411618970e+01 318062.5692794119 0.020490746898158472
4.558574200059270254e+01 352970.73027306574 0.020490746898158472
4.524308824109839122e+01 391710.1490809261 0.020490746898158472
4.484639638488681612e+01 434701.3158125035 0.020490746898158472
4.439458026493558407e+01 482410.8704165374 0.020490746898158472
4.388658887668803033e+01 535356.6677410719 0.020490746898158472
4.332145883707040213e+01 594113.3984965039 0.020490746898158472
4.269837562258299357e+01 659318.8271333541 0.020490746898158472
4.201673852187247604e+01 731680.7143427207 0.020490746898158472
4.127623142063327322e+01 811984.4993184009 0.020490746898158472
4.047689548609886145e+01 901101.8251665037 0.020490746898158472
3.961920119223221803e+01 1000000.0 0.020490746898158472
1.423495764198138946e+00 0.001 0.022739657523579287
1.569891020056457087e+00 0.0011097524964120721 0.022739657523579287
1.728730490327821112e+00 0.0012315506032928262 0.022739657523579287
1.900668547779463147e+00 0.001366716356462006 0.022739657523579287
2.086319643552249303e+00 0.0015167168884709225 0.022739657523579287
2.286241321993167652e+00 0.0016831803533309566 0.022739657523579287
2.500915576253338379e+00 0.0018679135990207828 0.022739657523579287
2.730728812954418938e+00 0.002072921779595372 0.022739657523579287
2.975950931877950900e+00 0.002300430119772917 0.022739657523579287
3.236714203959440095e+00 0.0025529080682395165 0.022739657523579287
3.512992744249983090e+00 0.002833096101839324 0.022739657523579287
3.804583558512008690e+00 0.0031440354715915 0.022739657523579287
4.111090223306550939e+00 0.0034891012134067737 0.022739657523579287
4.431910380638609759e+00 0.003872038781812557 0.022739657523579287
4.766228106534618369e+00 0.004297004704320844 0.022739657523579287
5.113012236599965732e+00 0.004768611697714469 0.022739657523579287
5.471021462877361685e+00 0.005291978735958442 0.022739657523579287
5.838816699986344894e+00 0.005872786613189483 0.022739657523579287
6.214780936446407722e+00 0.00651733960488242 0.022739657523579287
6.597146290483529185e+00 0.007232633896483534 0.022739657523579287
6.984027512079908462e+00 0.008026433522257174 0.022739657523579287
7.373460800017868522e+00 0.00890735463861044 0.022739657523579287
7.763446388455476743e+00 0.009884959046625586 0.022739657523579287
8.151993067335931542e+00 0.010969857978923836 0.022739657523579287
8.537162702938219994e+00 0.012173827277396614 0.022739657523579287
8.917112749121338666e+00 0.013509935211980273 0.022739657523579287
9.290135058892982300e+00 0.014992684327860457 0.022739657523579287
9.654689351803607877e+00 0.01663816886076129 0.022739657523579287
1.000943031160030294e+01 0.018464249428955443 0.022739657523579287
1.035322758866659854e+01 0.020490746898158472 0.022739657523579287
1.068517850282671766e+01 0.022739657523579287 0.022739657523579287
1.100461360875025463e+01 0.02523539170434766 0.022739657523579287
1.131109574352583458e+01 0.02800503894183631 0.022739657523579287
1.160441339299026708e+01 0.03107866187782014 0.022739657523579287
1.188456939915011645e+01 0.03448962260405758 0.022739657523579287
1.215176617669733439e+01 0.038274944785163134 0.022739657523579287
1.240638854921051681e+01 0.04247571552536898 0.022739657523579287
1.264898531146031502e+01 0.047137531341167244 0.022739657523579287
1.288025044752833637e+01 0.05231099308056263 0.022739657523579287
1.310100484369487894e+01 0.05805225516094899 0.022739657523579287
1.331217911431390277e+01 0.06442363508721373 0.022739657523579287
1.351479803701051097e+01 0.07149428986597581 0.022739657523579287
1.370996692192520072e+01 0.07934096665797492 0.022739657523579287
1.389886006499336801e+01 0.08804883581643465 0.022739657523579287
1.408271137864404565e+01 0.09771241535346502 0.022739657523579287
1.426280713677314615e+01 0.1084365968689611 0.022739657523579287
1.444048071515647891e+01 0.12033778407775893 0.022739657523579287
1.461710916709066410e+01 0.13354515629298988 0.022739657523579287
1.479411135828070734e+01 0.14820207057988585 0.022739657523579287
1.497294746814203314e+01 0.16446761779946645 0.022739657523579287
1.515511950742727443e+01 0.18251834943190443 0.022739657523579287
1.534217256331965196e+01 0.20255019392306664 0.022739657523579287
1.553569647092542461e+01 0.22478058335487253 0.022739657523579287
1.573732751220230242e+01 0.24945081352303167 0.022739657523579287
1.594874981231159339e+01 0.27682866303920667 0.022739657523579287
1.617169604264281091e+01 0.3072112998861759 0.022739657523579287
1.640794699745196183e+01 0.34092850697468147 0.022739657523579287
1.665932962650718707e+01 0.3783462617131929 0.022739657523579287
1.692771307732216357e+01 0.419870708444391 0.022739657523579287
1.721500223874780744e+01 0.4659525668664682 0.022739657523579287
1.752312835233767174e+01 0.517092024289676 0.022739657523579287
1.785403617070200966e+01 0.5738441648302398 0.022739657523579287
1.820966723005406607e+01 0.6368249944718586 0.022739657523579287
1.859193884480639625e+01 0.7067181273927491 0.022739657523579287
1.900271846818652222e+01 0.7842822061337682 0.022739657523579287
1.944379326368234828e+01 0.8703591361485166 0.022739657523579287
1.991683481506866116e+01 0.9658832241158708 0.022739657523579287
2.042335918045894516e+01 1.0718913192051276 0.022739657523579287
2.096468275011574889e+01 1.1895340673703196 0.022739657523579287
2.154187464327748458e+01 1.3200884008314182 0.022739657523579287
2.215570677460392446e+01 1.4649713983072863 0.022739657523579287
2.280660305584388681e+01 1.625755666443795 0.022739657523579287
2.349458956359789497e+01 1.8041864093920719 0.022739657523579287
2.421924785077746378e+01 2.0022003718155843 0.022739657523579287
2.497967379218420803e+01 2.2219468609395236 0.022739657523579287
2.577444452937776731e+01 2.4658110758226037 0.022739657523579287
2.660159609406512615e+01 2.736439997074672 0.022739657523579287
2.745861402488814917e+01 3.0367711180354604 0.022739657523579287
2.834243904272484826e+01 3.370064329271928 0.022739657523579287
2.924948914152293966e+01 3.739937302478798 0.022739657523579287
3.017569879854591619e+01 4.150404757850477 0.022739657523579287
3.111657503821205495e+01 4.605922041145108 0.022739657523579287
3.206726911218962073e+01 5.1114334834401705 0.022739657523579287
3.302266159723969707e+01 5.672426068491977 0.022739657523579287
3.397745777526493072e+01 6.294988990221888 0.022739657523579287
3.492628935929854350e+01 6.985879746785249 0.022739657523579287
3.586381829084233885e+01 7.752597488629465 0.022739657523579287
3.678483793657474621e+01 8.60346441668451 0.022739657523579287
3.768436731343309987e+01 9.547716114208066 0.022739657523579287
3.855773434996319793e+01 10.59560179277617 0.022739657523579287
3.940064496496109570e+01 11.758495540521581 0.022739657523579287
4.020923570420190885e+01 13.049019780144016 0.022739657523579287
4.098010880138070178e+01 14.481182276745331 0.022739657523579287
4.171034952364728809e+01 16.070528182616385 0.022739657523579287
4.239752678741963621e+01 17.834308769319094 0.022739657523579287
4.303967885210499134e+01 19.791668678535572 0.022739657523579287
4.363528642131736746e+01 21.96385372416547 0.022739657523579287
4.418323599717212602e+01 24.37444150122222 0.022739657523579287
4.468277636965897415e+01 27.04959730463137 0.022739657523579287
4.513347103741007516e+01 30.01835813575592 0.022739657523579287
4.553514910794272197e+01 33.31294787934677 0.022739657523579287
4.588785685441177975e+01 36.96912707195032 0.022739657523579287
4.619181156969192870e+01 41.0265810582719 0.022739657523579287
4.644735906589682628e+01 45.52935074866948 0.022739657523579287
4.665493557644487055e+01 50.526310653356795 0.022739657523579287
4.681503460836135844e+01 56.07169938205458 0.022739657523579287
4.692817890222679722e+01 62.22570836730231 0.022739657523579287
4.699489758814083729e+01 69.0551352016233 0.022739657523579287
4.701570844030192120e+01 76.63410868007462 0.022739657523579287
4.699110528721979563e+01 85.04489341802686 0.022739657523579287
4.692155039139570505e+01 94.37878277775391 0.022739657523579287
4.680747192438864346e+01 104.73708979594508 0.022739657523579287
4.664926656762511925e+01 116.23224686798542 0.022739657523579287
4.644730722496782249e+01 128.9890261253308 0.022739657523579287
4.620195580003655778e+01 143.14589375234786 0.022739657523579287
4.591358082460528323e+01 158.85651294280527 0.022739657523579287
4.558257943473540053e+01 176.2914118095948 0.022739657523579287
4.520940300351663410e+01 195.63983435170647 0.022739657523579287
4.479458544109311191e+01 217.11179456945052 0.022739657523579287
4.433877296662353729e+01 240.9403560239527 0.022739657523579287
4.384275405942412362e+01 267.38416158399497 0.022739657523579287
4.330754204704794574e+01 296.73024081888724 0.022739657523579287
4.273454995824280900e+01 329.2971255097155 0.022739657523579287
4.213145822455516054e+01 365.43830709572546 0.022739657523579287
4.152581629212671288e+01 405.54607358408276 0.022739657523579287
4.088800903286825417e+01 450.05576757004974 0.022739657523579287
4.021304625637305463e+01 499.450511585514 0.022739657523579287
3.950386674656193975e+01 554.2664520663108 0.022739657523579287
3.876288554214229265e+01 615.0985788580505 0.022739657523579287
3.799411288512671092e+01 682.6071834272393 0.022739657523579287
3.720081190226543555e+01 757.525025877192 0.022739657523579287
3.638682167920325838e+01 840.6652885618333 0.022739657523579287
3.555672245371262363e+01 932.9304026284696 0.022739657523579287
3.471550165587455439e+01 1035.3218432956637 0.022739657523579287
3.386856462651198996e+01 1148.9510001873086 0.022739657523579287
3.302199025700984691e+01 1275.051240713013 0.022739657523579287
3.248139691320550071e+01 1414.991297434576 0.022739657523579287
3.217309991008711023e+01 1570.2901247293776 0.022739657523579287
3.189972142708879232e+01 1742.6333860096508 0.022739657523579287
3.166008940131100857e+01 1933.891750455232 0.022739657523579287
3.145361648289589596e+01 2146.141197858406 0.022739657523579287
3.128025119648078345e+01 2381.6855519761607 0.022739657523579287
3.114076295070396583e+01 2643.0814869741084 0.022739657523579287
3.103665540553615898e+01 2933.1662783900483 0.022739657523579287
3.097009191614467127e+01 3255.0885998350564 0.022739657523579287
3.094375198295103857e+01 3612.3426997094302 0.022739657523579287
3.096068258525968631e+01 4008.8063288984645 0.022739657523579287
3.113635661370611629e+01 4448.782831127585 0.022739657523579287
3.146026824489644014e+01 4937.047852839004 0.022739657523579287
3.180334876647089715e+01 5478.901179593945 0.022739657523579287
3.216528995886778119e+01 6080.224261649427 0.022739657523579287
3.254702219650398831e+01 6747.5440531107 0.022739657523579287
3.294932846975047624e+01 7488.10385759003 0.022739657523579287
3.337374628388534603e+01 8309.941949353404 0.022739657523579287
3.382218147903387262e+01 9221.97882333434 0.022739657523579287
3.429645858475508646e+01 10234.114021054527 0.022739657523579287
3.479799734320015148e+01 11357.333583431051 0.022739657523579287
3.532777496045308396e+01 12603.829296797274 0.022739657523579287
3.588485006693350243e+01 13987.131026472387 0.022739657523579287
3.646751340603362479e+01 15522.25357427048 0.022739657523579287
3.707301497457192596e+01 17225.859653987874 0.022739657523579287
3.769721396948522596e+01 19116.440753857038 0.022739657523579287
3.833532439924498902e+01 21214.51784910632 0.022739657523579287
3.898147563028764750e+01 23542.864143224204 0.022739657523579287
3.962966782183096370e+01 26126.752255633317 0.022739657523579287
4.027377648266686094e+01 28994.22853882881 0.022739657523579287
4.093321075422668542e+01 32176.417502507353 0.022739657523579287
4.159798928010772556e+01 35707.859649004626 0.022739657523579287
4.223309501517329068e+01 39626.88638701478 0.022739657523579287
4.283416484068879271e+01 43976.036093027215 0.022739657523579287
4.339760237312004421e+01 48802.515836544335 0.022739657523579287
4.392055203366302152e+01 54158.71378079476 0.022739657523579287
4.440049333313609736e+01 60102.76782070388 0.022739657523579287
4.483536969075461798e+01 66699.19663030129 0.022739657523579287
4.522359230540362773e+01 74019.59996915652 0.022739657523579287
4.556403385106032999e+01 82143.43584919439 0.022739657523579287
4.585563466638109276e+01 91158.88299750836 0.022739657523579287
4.609760962384029170e+01 101163.7979766207 0.022739657523579287
4.628909200998545970e+01 112266.77735108159 0.022739657523579287
4.642942651638461626e+01 124588.33642950082 0.022739657523579287
4.651798631980588539e+01 138262.2173764659 0.022739657523579287
4.655414059502862045e+01 153436.84089300132 0.022739657523579287
4.653724162012402132e+01 170276.91722258978 0.022739657523579287
4.647874396610724546e+01 188965.23396912115 0.022739657523579287
4.638992200888561968e+01 209704.64013232305 0.022739657523579287
4.625159476414386717e+01 232720.2478960412 0.022739657523579287
4.606305619595077872e+01 258261.87606826748 0.022739657523579287
4.582347733666522771e+01 286606.7616948256 0.022739657523579287
4.553192801276912149e+01 318062.5692794119 0.022739657523579287
4.518739975200330150e+01 352970.73027306574 0.022739657523579287
4.478882439358881129e+01 391710.1490809261 0.022739657523579287
4.433513480699830467e+01 434701.3158125035 0.022739657523579287
4.382529809026378587e+01 482410.8704165374 0.022739657523579287
4.325837197907834764e+01 535356.6677410719 0.022739657523579287
4.263356562804943195e+01 594113.3984965039 0.022739657523579287
4.195030550999911156e+01 659318.8271333541 0.022739657523579287
4.120830401898700046e+01 731680.7143427207 0.022739657523579287
4.040763185928017265e+01 811984.4993184009 0.022739657523579287
3.954878929763027173e+01 901101.8251665037 0.022739657523579287
3.863277398874767954e+01 1000000.0 0.022739657523579287
1.280614242600299102e+00 0.001 0.02523539170434766
1.412825481553747542e+00 0.0011097524964120721 0.02523539170434766
[truncated: 2,112,472 more chars]
