# Supplementary material for: Magnetosensitivity of tightly bound radical pairs in cryptochrome is enabled by the quantum Zeno effect
Source: Nat Commun. 2024 Dec 30;15:10823. doi: 10.1038/s41467-024-55124-x (PMC11686217; doi:10.1038/s41467-024-55124-x)
Supplement: Supplementary file 6 — Source Data [file 41467_2024_55124_MOESM6_ESM.zip › Source_Data/figure_5b.txt]

# \% sensitivity  kS/microsecond kT/microsecond
7.080833445470255394e-02 0.001 0.001
7.648691497016113505e-02 0.0011097524964120721 0.001
8.245537886495585278e-02 0.0012315506032928262 0.001
8.870181190337171617e-02 0.001366716356462006 0.001
9.521010148735671585e-02 0.0015167168884709225 0.001
1.019598068793887424e-01 0.0016831803533309566 0.001
1.089262636855713728e-01 0.0018679135990207828 0.001
1.160808716275708863e-01 0.002072921779595372 0.001
1.233913889945791736e-01 0.002300430119772917 0.001
1.308225688295832634e-01 0.0025529080682395165 0.001
1.383367483071339665e-01 0.002833096101839324 0.001
1.458946074552091299e-01 0.0031440354715915 0.001
1.534560379675915520e-01 0.0034891012134067737 0.001
1.609810313843215712e-01 0.003872038781812557 0.001
1.684305171936226475e-01 0.004297004704320844 0.001
1.757671934935360336e-01 0.004768611697714469 0.001
1.829563314309405053e-01 0.005291978735958442 0.001
1.899663246231284297e-01 0.005872786613189483 0.001
1.967692310075912498e-01 0.00651733960488242 0.001
2.033411033694794146e-01 0.007232633896483534 0.001
2.096621788826978361e-01 0.008026433522257174 0.001
2.157168353926358917e-01 0.00890735463861044 0.001
2.214935254489493466e-01 0.009884959046625586 0.001
2.269844868028730311e-01 0.010969857978923836 0.001
2.321853531951384442e-01 0.012173827277396614 0.001
2.370947186137820628e-01 0.013509935211980273 0.001
2.417136195629972506e-01 0.014992684327860457 0.001
2.460450075324468744e-01 0.01663816886076129 0.001
2.500932082749910412e-01 0.018464249428955443 0.001
2.538634703168362039e-01 0.020490746898158472 0.001
2.573615889010083535e-01 0.022739657523579287 0.001
2.605936007454893177e-01 0.02523539170434766 0.001
2.635657092615535935e-01 0.02800503894183631 0.001
2.662842938033922469e-01 0.03107866187782014 0.001
2.687560861754842434e-01 0.03448962260405758 0.001
2.709885007728749517e-01 0.038274944785163134 0.001
2.729899585490787040e-01 0.04247571552536898 0.001
2.747702538650765303e-01 0.047137531341167244 0.001
2.763407532120362720e-01 0.05231099308056263 0.001
2.777144223266908019e-01 0.05805225516094899 0.001
2.789057070319843623e-01 0.06442363508721373 0.001
2.799301232403169637e-01 0.07149428986597581 0.001
2.808037275071671446e-01 0.07934096665797492 0.001
2.815425015629001715e-01 0.08804883581643465 0.001
2.821617938018673444e-01 0.09771241535346502 0.001
2.826754232882775497e-01 0.1084365968689611 0.001
2.830959493669801263e-01 0.12033778407775893 0.001
2.834333565706696478e-01 0.13354515629298988 0.001
2.836958590980999673e-01 0.14820207057988585 0.001
2.838887164154977882e-01 0.16446761779946645 0.001
2.840150488696995268e-01 0.18251834943190443 0.001
2.840752994734896952e-01 0.20255019392306664 0.001
2.840674135054978566e-01 0.22478058335487253 0.001
2.839866849419368511e-01 0.24945081352303167 0.001
2.838257440393857078e-01 0.27682866303920667 0.001
2.835744460044167803e-01 0.3072112998861759 0.001
2.832197546413637301e-01 0.34092850697468147 0.001
2.827455928697550358e-01 0.3783462617131929 0.001
2.821326932533531062e-01 0.419870708444391 0.001
2.813584495024289422e-01 0.4659525668664682 0.001
2.803967651223365776e-01 0.517092024289676 0.001
2.792179846363058160e-01 0.5738441648302398 0.001
2.777888707118417178e-01 0.6368249944718586 0.001
2.760726600109374984e-01 0.7067181273927491 0.001
2.740292544175797484e-01 0.7842822061337682 0.001
2.716181687467394967e-01 0.8703591361485166 0.001
2.687909497335405073e-01 0.9658832241158708 0.001
2.654976436246486715e-01 1.0718913192051276 0.001
2.616923596408544661e-01 1.1895340673703196 0.001
2.573266247503567805e-01 1.3200884008314182 0.001
2.523532836574166605e-01 1.4649713983072863 0.001
2.467278500280935261e-01 1.625755666443795 0.001
2.404100902078856461e-01 1.8041864093920719 0.001
2.333656183036220966e-01 2.0022003718155843 0.001
2.257079171795361161e-01 2.2219468609395236 0.001
2.173360863603507054e-01 2.4658110758226037 0.001
2.082063710553781477e-01 2.736439997074672 0.001
1.983248536881724033e-01 3.0367711180354604 0.001
1.877104773619773792e-01 3.370064329271928 0.001
1.763956872993813763e-01 3.739937302478798 0.001
1.644266214087364564e-01 4.150404757850477 0.001
1.518755349602252391e-01 4.605922041145108 0.001
1.434583054327644436e-01 5.1114334834401705 0.001
1.444410004977156325e-01 5.672426068491977 0.001
1.453645367477907346e-01 6.294988990221888 0.001
1.465531578768503040e-01 6.985879746785249 0.001
1.480550850105358807e-01 7.752597488629465 0.001
1.495159803643339169e-01 8.60346441668451 0.001
1.509259865754782881e-01 9.547716114208066 0.001
1.522739578420800044e-01 10.59560179277617 0.001
1.550114007198866994e-01 11.758495540521581 0.001
1.577386087606670872e-01 13.049019780144016 0.001
1.609402291930740470e-01 14.481182276745331 0.001
1.656980705030404455e-01 16.070528182616385 0.001
1.731288721211645953e-01 17.834308769319094 0.001
1.835667654472504240e-01 19.791668678535572 0.001
1.933026737737111589e-01 21.96385372416547 0.001
2.021432764533170889e-01 24.37444150122222 0.001
2.100056006338852643e-01 27.04959730463137 0.001
2.168667849818094739e-01 30.01835813575592 0.001
2.227136167528848132e-01 33.31294787934677 0.001
2.275419935938573224e-01 36.96912707195032 0.001
2.313557705715290347e-01 41.0265810582719 0.001
2.341658878416513490e-01 45.52935074866948 0.001
2.359894575976251296e-01 50.526310653356795 0.001
2.368490264770447828e-01 56.07169938205458 0.001
2.367718558033419796e-01 62.22570836730231 0.001
2.357894179403807744e-01 69.0551352016233 0.001
2.339370365964939247e-01 76.63410868007462 0.001
2.312534647098598850e-01 85.04489341802686 0.001
2.277810515694123905e-01 94.37878277775391 0.001
2.235654395779957671e-01 104.73708979594508 0.001
2.186556009134373035e-01 116.23224686798542 0.001
2.131038721222039689e-01 128.9890261253308 0.001
2.069657531510203374e-01 143.14589375234786 0.001
2.003003781499612945e-01 158.85651294280527 0.001
1.931693807565906806e-01 176.2914118095948 0.001
1.856372648012851179e-01 195.63983435170647 0.001
1.777705003163395636e-01 217.11179456945052 0.001
1.696371770302301796e-01 240.9403560239527 0.001
1.613057740820693087e-01 267.38416158399497 0.001
1.528448137238086479e-01 296.73024081888724 0.001
1.443212358812477336e-01 329.2971255097155 0.001
1.358000853730157442e-01 365.43830709572546 0.001
1.273425019222451660e-01 405.54607358408276 0.001
1.190058580104162295e-01 450.05576757004974 0.001
1.108420723244663147e-01 499.450511585514 0.001
1.028973415961158822e-01 554.2664520663108 0.001
9.521130142918940442e-02 615.0985788580505 0.001
8.781689981395868205e-02 682.6071834272393 0.001
8.074006926677729234e-02 757.525025877192 0.001
7.399971680064638957e-02 840.6652885618333 0.001
6.760812469016160009e-02 932.9304026284696 0.001
6.157092666922525659e-02 1035.3218432956637 0.001
5.588783771788548294e-02 1148.9510001873086 0.001
5.055649171088356236e-02 1275.051240713013 0.001
4.556289351034965851e-02 1414.991297434576 0.001
4.089467722564717883e-02 1570.2901247293776 0.001
3.652881051859054734e-02 1742.6333860096508 0.001
3.244250238933770597e-02 1933.891750455232 0.001
2.861144217477173610e-02 2146.141197858406 0.001
2.500922692254561527e-02 2381.6855519761607 0.001
2.160767356731557731e-02 2643.0814869741084 0.001
1.837752109185974980e-02 2933.1662783900483 0.001
1.528865869551658020e-02 3255.0885998350564 0.001
1.231100318617479525e-02 3612.3426997094302 0.001
9.424322568594226124e-03 4008.8063288984645 0.001
6.599001345924216527e-03 4448.782831127585 0.001
3.819012636190108941e-03 4937.047852839004 0.001
1.131287794052615895e-03 5478.901179593945 0.001
2.288327862996667773e-03 6080.224261649427 0.001
4.884234375913575760e-03 6747.5440531107 0.001
7.727117598599206154e-03 7488.10385759003 0.001
1.069161369476691673e-02 8309.941949353404 0.001
1.371082357327968806e-02 9221.97882333434 0.001
1.676900540096151748e-02 10234.114021054527 0.001
1.984921809200013848e-02 11357.333583431051 0.001
2.292729482951023912e-02 12603.829296797274 0.001
2.597292525157108428e-02 13987.131026472387 0.001
2.895195949350176309e-02 15522.25357427048 0.001
3.182799558703090781e-02 17225.859653987874 0.001
3.456418651348475840e-02 19116.440753857038 0.001
3.712603514124813986e-02 21214.51784910632 0.001
3.949507340935047572e-02 23542.864143224204 0.001
4.166098772394381117e-02 26126.752255633317 0.001
4.359279651063157485e-02 28994.22853882881 0.001
4.530649216523765371e-02 32176.417502507353 0.001
4.681664255115921408e-02 35707.859649004626 0.001
4.811430545074323051e-02 39626.88638701478 0.001
4.922278926482370059e-02 43976.036093027215 0.001
5.014721154710369277e-02 48802.515836544335 0.001
5.090877127356122772e-02 54158.71378079476 0.001
5.153887798755236310e-02 60102.76782070388 0.001
5.208271006963755695e-02 66699.19663030129 0.001
5.252558607053121886e-02 74019.59996915652 0.001
5.288833325163198873e-02 82143.43584919439 0.001
5.318821792155073447e-02 91158.88299750836 0.001
5.344099268071189623e-02 101163.7979766207 0.001
5.365869189788381038e-02 112266.77735108159 0.001
5.385260987320641263e-02 124588.33642950082 0.001
5.403261199777539131e-02 138262.2173764659 0.001
5.420498754105037426e-02 153436.84089300132 0.001
5.437534794879688577e-02 170276.91722258978 0.001
5.454848028028411178e-02 188965.23396912115 0.001
5.472583230409502897e-02 209704.64013232305 0.001
5.494008422969894750e-02 232720.2478960412 0.001
5.517232658956360003e-02 258261.87606826748 0.001
5.542368459591417995e-02 286606.7616948256 0.001
5.569199200359232355e-02 318062.5692794119 0.001
5.596552110678763847e-02 352970.73027306574 0.001
5.624157241411901348e-02 391710.1490809261 0.001
5.651779127384714413e-02 434701.3158125035 0.001
5.678893986473752820e-02 482410.8704165374 0.001
5.862709199744040034e-02 535356.6677410719 0.001
6.163733598484483905e-02 594113.3984965039 0.001
6.453447624085301149e-02 659318.8271333541 0.001
6.730019348042191873e-02 731680.7143427207 0.001
6.991637391987633177e-02 811984.4993184009 0.001
7.237004204590116729e-02 901101.8251665037 0.001
7.464951530731632479e-02 1000000.0 0.001
7.128952135076435659e-02 0.001 0.0011097524964120721
7.711188031464684400e-02 0.0011097524964120721 0.0011097524964120721
8.324870326035763157e-02 0.0012315506032928262 0.0011097524964120721
8.969039184734582670e-02 0.001366716356462006 0.0011097524964120721
9.642289717253131609e-02 0.0015167168884709225 0.0011097524964120721
1.034276767364071814e-01 0.0016831803533309566 0.0011097524964120721
1.106815533277803604e-01 0.0018679135990207828 0.0011097524964120721
1.181570285811754661e-01 0.002072921779595372 0.0011097524964120721
1.258224498654935408e-01 0.002300430119772917 0.0011097524964120721
1.336425179091139948e-01 0.0025529080682395165 0.0011097524964120721
1.415789187627138068e-01 0.002833096101839324 0.0011097524964120721
1.495910070674602022e-01 0.0031440354715915 0.0011097524964120721
1.576366968033835469e-01 0.0034891012134067737 0.0011097524964120721
1.656733634974615066e-01 0.003872038781812557 0.0011097524964120721
1.736587643444302276e-01 0.004297004704320844 0.0011097524964120721
1.815519022701260754e-01 0.004768611697714469 0.0011097524964120721
1.893140423725753196e-01 0.005291978735958442 0.0011097524964120721
1.969092198780962588e-01 0.005872786613189483 0.0011097524964120721
2.043051046849110597e-01 0.00651733960488242 0.0011097524964120721
2.114733199467688785e-01 0.007232633896483534 0.0011097524964120721
2.183897864700301283e-01 0.008026433522257174 0.0011097524964120721
2.250348060184066412e-01 0.00890735463861044 0.0011097524964120721
2.313930958481337230e-01 0.009884959046625586 0.0011097524964120721
2.374534796312570972e-01 0.010969857978923836 0.0011097524964120721
2.432086639387717186e-01 0.012173827277396614 0.0011097524964120721
2.486547432396581103e-01 0.013509935211980273 0.0011097524964120721
2.537906811942412522e-01 0.014992684327860457 0.0011097524964120721
2.586178142811027536e-01 0.01663816886076129 0.0011097524964120721
2.631392663864836057e-01 0.018464249428955443 0.0011097524964120721
2.673594348921439212e-01 0.020490746898158472 0.0011097524964120721
2.712835983913805538e-01 0.022739657523579287 0.0011097524964120721
2.749175773969942393e-01 0.02523539170434766 0.0011097524964120721
2.782675941629577654e-01 0.02800503894183631 0.0011097524964120721
2.813402897502362832e-01 0.03107866187782014 0.0011097524964120721
2.841428580410381155e-01 0.03448962260405758 0.0011097524964120721
2.866833714190005211e-01 0.038274944785163134 0.0011097524964120721
2.889711016270641863e-01 0.04247571552536898 0.0011097524964120721
2.910168890968429234e-01 0.047137531341167244 0.0011097524964120721
2.928333105206405440e-01 0.05231099308056263 0.0011097524964120721
2.944347412322985691e-01 0.05805225516094899 0.0011097524964120721
2.958371803418626822e-01 0.06442363508721373 0.0011097524964120721
2.970577961363883857e-01 0.07149428986597581 0.0011097524964120721
2.981143907304646401e-01 0.07934096665797492 0.0011097524964120721
2.990247157941469114e-01 0.08804883581643465 0.0011097524964120721
2.998058677601649347e-01 0.09771241535346502 0.0011097524964120721
3.004733618066517953e-01 0.1084365968689611 0.0011097524964120721
3.010413851384122763e-01 0.12033778407775893 0.0011097524964120721
3.015213757318720988e-01 0.13354515629298988 0.0011097524964120721
3.019229370600383655e-01 0.14820207057988585 0.0011097524964120721
3.022524782104632490e-01 0.16446761779946645 0.0011097524964120721
3.025141252370400768e-01 0.18251834943190443 0.0011097524964120721
3.027091830150705487e-01 0.20255019392306664 0.0011097524964120721
3.028361969954857513e-01 0.22478058335487253 0.0011097524964120721
3.028908831974539972e-01 0.24945081352303167 0.0011097524964120721
3.028660302276615091e-01 0.27682866303920667 0.0011097524964120721
3.027514206442422084e-01 0.3072112998861759 0.0011097524964120721
3.025336286641368000e-01 0.34092850697468147 0.0011097524964120721
3.021958794818627725e-01 0.3783462617131929 0.0011097524964120721
3.017178334827200770e-01 0.419870708444391 0.0011097524964120721
3.010753987435294543e-01 0.4659525668664682 0.0011097524964120721
3.002405681764495626e-01 0.517092024289676 0.0011097524964120721
2.991812833537126348e-01 0.5738441648302398 0.0011097524964120721
2.978613730117044556e-01 0.6368249944718586 0.0011097524964120721
2.962406000007451468e-01 0.7067181273927491 0.0011097524964120721
2.942748108332368662e-01 0.7842822061337682 0.0011097524964120721
2.919188510403261660e-01 0.8703591361485166 0.0011097524964120721
2.891191519020884781e-01 0.9658832241158708 0.0011097524964120721
2.858201394846020538e-01 1.0718913192051276 0.0011097524964120721
2.819697195737518314e-01 1.1895340673703196 0.0011097524964120721
2.775129582684806584e-01 1.3200884008314182 0.0011097524964120721
2.723959800545059373e-01 1.4649713983072863 0.0011097524964120721
2.665675524411235675e-01 1.625755666443795 0.0011097524964120721
2.599808120244052057e-01 1.8041864093920719 0.0011097524964120721
2.525950737426717607e-01 2.0022003718155843 0.0011097524964120721
2.445590213641309629e-01 2.2219468609395236 0.0011097524964120721
2.357030588871924792e-01 2.4658110758226037 0.0011097524964120721
2.260045609476544759e-01 2.736439997074672 0.0011097524964120721
2.154670969943857095e-01 3.0367711180354604 0.0011097524964120721
2.041085338427545692e-01 3.370064329271928 0.0011097524964120721
1.919618304852238333e-01 3.739937302478798 0.0011097524964120721
1.790753041920042088e-01 4.150404757850477 0.0011097524964120721
1.655286821947674625e-01 4.605922041145108 0.0011097524964120721
1.575187571471659553e-01 5.1114334834401705 0.0011097524964120721
1.586977937681550987e-01 5.672426068491977 0.0011097524964120721
1.598078952134772690e-01 6.294988990221888 0.0011097524964120721
1.612394692020404363e-01 6.985879746785249 0.0011097524964120721
1.629762952245417951e-01 7.752597488629465 0.0011097524964120721
1.646642850066912245e-01 8.60346441668451 0.0011097524964120721
1.662925004330051137e-01 9.547716114208066 0.0011097524964120721
1.678486156251825234e-01 10.59560179277617 0.0011097524964120721
1.709786487529911525e-01 11.758495540521581 0.0011097524964120721
1.740456748840688295e-01 13.049019780144016 0.0011097524964120721
1.776487242324985838e-01 14.481182276745331 0.0011097524964120721
1.830191867998015309e-01 16.070528182616385 0.0011097524964120721
1.913433297100386732e-01 17.834308769319094 0.0011097524964120721
2.029188770979805101e-01 19.791668678535572 0.0011097524964120721
2.137053824324521012e-01 21.96385372416547 0.0011097524964120721
2.235057718442829133e-01 24.37444150122222 0.0011097524964120721
2.322293989882364962e-01 27.04959730463137 0.0011097524964120721
2.398495918207841637e-01 30.01835813575592 0.0011097524964120721
2.463505026820574095e-01 33.31294787934677 0.0011097524964120721
2.517264839504272933e-01 36.96912707195032 0.0011097524964120721
2.559808360188983722e-01 41.0265810582719 0.0011097524964120721
2.591248328457797512e-01 45.52935074866948 0.0011097524964120721
2.611767056629430983e-01 50.526310653356795 0.0011097524964120721
2.621608169142279343e-01 56.07169938205458 0.0011097524964120721
2.621068555446886550e-01 62.22570836730231 0.0011097524964120721
2.610492681318999919e-01 69.0551352016233 0.0011097524964120721
2.590268441192729587e-01 76.63410868007462 0.0011097524964120721
2.560822577475715955e-01 85.04489341802686 0.0011097524964120721
2.522622083257121117e-01 94.37878277775391 0.0011097524964120721
2.476171017113184825e-01 104.73708979594508 0.0011097524964120721
2.422010775412112016e-01 116.23224686798542 0.0011097524964120721
2.360720388071400055e-01 128.9890261253308 0.0011097524964120721
2.292914377082719279e-01 143.14589375234786 0.0011097524964120721
2.219247318854568329e-01 158.85651294280527 0.0011097524964120721
2.140402222401203702e-01 176.2914118095948 0.0011097524964120721
2.057093821201365635e-01 195.63983435170647 0.0011097524964120721
1.970058958655378778e-01 217.11179456945052 0.0011097524964120721
1.880052399783476991e-01 240.9403560239527 0.0011097524964120721
1.787833661203430125e-01 267.38416158399497 0.0011097524964120721
1.694162529309594378e-01 296.73024081888724 0.0011097524964120721
1.599781728535797642e-01 329.2971255097155 0.0011097524964120721
1.505412664164898218e-01 365.43830709572546 0.0011097524964120721
1.411734192810781552e-01 405.54607358408276 0.0011097524964120721
1.319382949575695352e-01 450.05576757004974 0.0011097524964120721
1.228935512609367897e-01 499.450511585514 0.0011097524964120721
1.140904937720291223e-01 554.2664520663108 0.0011097524964120721
1.055731739257030344e-01 615.0985788580505 0.0011097524964120721
9.737821917688158080e-02 682.6071834272393 0.0011097524964120721
8.953448475555321473e-02 757.525025877192 0.0011097524964120721
8.206304297993745334e-02 840.6652885618333 0.0011097524964120721
7.497759926382141504e-02 932.9304026284696 0.0011097524964120721
6.828450300187401123e-02 1035.3218432956637 0.0011097524964120721
6.198352309481650058e-02 1148.9510001873086 0.0011097524964120721
5.607212925567709588e-02 1275.051240713013 0.0011097524964120721
5.053486638215312632e-02 1414.991297434576 0.0011097524964120721
4.535810017178231596e-02 1570.2901247293776 0.0011097524964120721
4.051632398697847109e-02 1742.6333860096508 0.0011097524964120721
3.598433880574193611e-02 1933.891750455232 0.0011097524964120721
3.173523288269538417e-02 2146.141197858406 0.0011097524964120721
2.773975870434887414e-02 2381.6855519761607 0.0011097524964120721
2.396670036974532167e-02 2643.0814869741084 0.0011097524964120721
2.038362896827964482e-02 2933.1662783900483 0.0011097524964120721
1.695718641650124925e-02 3255.0885998350564 0.0011097524964120721
1.365402100284063107e-02 3612.3426997094302 0.0011097524964120721
1.045176828328597297e-02 4008.8063288984645 0.0011097524964120721
7.317550813179383995e-03 4448.782831127585 0.0011097524964120721
4.233609996119012085e-03 4937.047852839004 0.0011097524964120721
1.253231672140157167e-03 5478.901179593945 0.0011097524964120721
2.540561748337738339e-03 6080.224261649427 0.0011097524964120721
5.420623526558445565e-03 6747.5440531107 0.0011097524964120721
8.574203102151487649e-03 7488.10385759003 0.0011097524964120721
1.186233386720522524e-02 8309.941949353404 0.0011097524964120721
1.521091096336722910e-02 9221.97882333434 0.0011097524964120721
1.860246966122726039e-02 10234.114021054527 0.0011097524964120721
2.201820519067559240e-02 11357.333583431051 0.0011097524964120721
2.543125732320334134e-02 12603.829296797274 0.0011097524964120721
2.880802740179078461e-02 13987.131026472387 0.0011097524964120721
3.211061202806844012e-02 15522.25357427048 0.0011097524964120721
3.529860870542809309e-02 17225.859653987874 0.0011097524964120721
3.833117845093466508e-02 19116.440753857038 0.0011097524964120721
4.117008687300760528e-02 21214.51784910632 0.0011097524964120721
4.379481912711988278e-02 23542.864143224204 0.0011097524964120721
4.619406247078222671e-02 26126.752255633317 0.0011097524964120721
4.833339196064530274e-02 28994.22853882881 0.0011097524964120721
5.023051193441294138e-02 32176.417502507353 0.0011097524964120721
5.190176078472331228e-02 35707.859649004626 0.0011097524964120721
5.333711775676022726e-02 39626.88638701478 0.0011097524964120721
5.456257010230959603e-02 43976.036093027215 0.0011097524964120721
5.558370502859771162e-02 48802.515836544335 0.0011097524964120721
5.642413670235897627e-02 54158.71378079476 0.0011097524964120721
5.711848720222374026e-02 60102.76782070388 0.0011097524964120721
5.771707545553374230e-02 66699.19663030129 0.0011097524964120721
5.820361775728007808e-02 74019.59996915652 0.0011097524964120721
5.860106763104790811e-02 82143.43584919439 0.0011097524964120721
5.892857172873262883e-02 91158.88299750836 0.0011097524964120721
5.920353372414054183e-02 101163.7979766207 0.0011097524964120721
5.943940460001000126e-02 112266.77735108159 0.0011097524964120721
5.964861532872087896e-02 124588.33642950082 0.0011097524964120721
5.984198502200550190e-02 138262.2173764659 0.0011097524964120721
6.002651259044847198e-02 153436.84089300132 0.0011097524964120721
6.020833237642995300e-02 170276.91722258978 0.0011097524964120721
6.039262551123206202e-02 188965.23396912115 0.0011097524964120721
6.058102908994523333e-02 209704.64013232305 0.0011097524964120721
6.080919460075296518e-02 232720.2478960412 0.0011097524964120721
6.105686690290907520e-02 258261.87606826748 0.0011097524964120721
6.132464238083640967e-02 286606.7616948256 0.0011097524964120721
6.161051412862420668e-02 318062.5692794119 0.0011097524964120721
6.190090810508654812e-02 352970.73027306574 0.0011097524964120721
6.219284321425939954e-02 391710.1490809261 0.0011097524964120721
6.248357250243911920e-02 434701.3158125035 0.0011097524964120721
6.276741641961193496e-02 482410.8704165374 0.0011097524964120721
6.473446724751712178e-02 535356.6677410719 0.0011097524964120721
6.803661491818190077e-02 594113.3984965039 0.0011097524964120721
7.120946613346446075e-02 659318.8271333541 0.0011097524964120721
7.423328543446545968e-02 731680.7143427207 0.0011097524964120721
7.708662441962357836e-02 811984.4993184009 0.0011097524964120721
7.975637334601880235e-02 901101.8251665037 0.0011097524964120721
8.222854964050917148e-02 1000000.0 0.0011097524964120721
7.159320824044446141e-02 0.001 0.0012315506032928262
7.753901117989836500e-02 0.0011097524964120721 0.0012315506032928262
8.382243151379879798e-02 0.0012315506032928262 0.0012315506032928262
9.043628958119948047e-02 0.001366716356462006 0.0012315506032928262
9.736888761433877548e-02 0.0015167168884709225 0.0012315506032928262
1.046037295459464611e-01 0.0016831803533309566 0.0012315506032928262
1.121195413302246702e-01 0.0018679135990207828 0.0012315506032928262
1.198902652371277994e-01 0.002072921779595372 0.0012315506032928262
1.278852311514311335e-01 0.002300430119772917 0.0012315506032928262
1.360696234591732279e-01 0.0025529080682395165 0.0012315506032928262
1.444049359674664523e-01 0.002833096101839324 0.0012315506032928262
1.528497002619688683e-01 0.0031440354715915 0.0012315506032928262
1.613603202087678101e-01 0.0034891012134067737 0.0012315506032928262
1.698920022798277030e-01 0.003872038781812557 0.0012315506032928262
1.783996385639249060e-01 0.004297004704320844 0.0012315506032928262
1.868389346939678120e-01 0.004768611697714469 0.0012315506032928262
1.951672234310209419e-01 0.005291978735958442 0.0012315506032928262
2.033444544300372914e-01 0.005872786613189483 0.0012315506032928262
2.113338390464833405e-01 0.00651733960488242 0.0012315506032928262
2.191024815325015584e-01 0.007232633896483534 0.0012315506032928262
2.266218614676522303e-01 0.008026433522257174 0.0012315506032928262
2.338679624394248147e-01 0.00890735463861044 0.0012315506032928262
2.408214092310676235e-01 0.009884959046625586 0.0012315506032928262
2.474673718389527044e-01 0.010969857978923836 0.0012315506032928262
2.537951893915409429e-01 0.012173827277396614 0.0012315506032928262
2.597981116717352212e-01 0.013509935211980273 0.0012315506032928262
2.654726678587599475e-01 0.014992684327860457 0.0012315506032928262
2.708182261747469899e-01 0.01663816886076129 0.0012315506032928262
2.758363605397132767e-01 0.018464249428955443 0.0012315506032928262
2.805303512290452939e-01 0.020490746898158472 0.0012315506032928262
2.849046998836023969e-01 0.022739657523579287 0.0012315506032928262
2.889647930858841307e-01 0.02523539170434766 0.0012315506032928262
2.927166969257876117e-01 0.02800503894183631 0.0012315506032928262
2.961671643983752600e-01 0.03107866187782014 0.0012315506032928262
2.993237629015645940e-01 0.03448962260405758 0.0012315506032928262
3.021951427468063112e-01 0.038274944785163134 0.0012315506032928262
3.047914077103605623e-01 0.04247571552536898 0.0012315506032928262
3.071244093543337716e-01 0.047137531341167244 0.0012315506032928262
3.092079551339211307e-01 0.05231099308056263 0.0012315506032928262
3.110578740325053437e-01 0.05805225516094899 0.0012315506032928262
3.126917369883531195e-01 0.06442363508721373 0.0012315506032928262
3.141284519319590407e-01 0.07149428986597581 0.0012315506032928262
3.153876250969595563e-01 0.07934096665797492 0.0012315506032928262
3.164888928142448044e-01 0.08804883581643465 0.0012315506032928262
3.174511918169558577e-01 0.09771241535346502 0.0012315506032928262
3.182918811248208191e-01 0.1084365968689611 0.0012315506032928262
3.190268415567319438e-01 0.12033778407775893 0.0012315506032928262
3.196691486478119848e-01 0.13354515629298988 0.0012315506032928262
3.202298868635956586e-01 0.14820207057988585 0.0012315506032928262
3.207167973477995648e-01 0.16446761779946645 0.0012315506032928262
3.211351670796156466e-01 0.18251834943190443 0.0012315506032928262
3.214872708361226628e-01 0.20255019392306664 0.0012315506032928262
3.217724445775712039e-01 0.22478058335487253 0.0012315506032928262
3.219869503472678196e-01 0.24945081352303167 0.0012315506032928262
3.221239062734212455e-01 0.27682866303920667 0.0012315506032928262
3.221731397802850561e-01 0.3072112998861759 0.0012315506032928262
3.221209659998757191e-01 0.34092850697468147 0.0012315506032928262
3.219500174787430224e-01 0.3783462617131929 0.0012315506032928262
3.216389601923540509e-01 0.419870708444391 0.0012315506032928262
3.211622996391880758e-01 0.4659525668664682 0.0012315506032928262
3.204901228896067100e-01 0.517092024289676 0.0012315506032928262
3.195879340802262880e-01 0.5738441648302398 0.0012315506032928262
3.184165586135666581e-01 0.6368249944718586 0.0012315506032928262
3.169321275103754165e-01 0.7067181273927491 0.0012315506032928262
3.150862144056947312e-01 0.7842822061337682 0.0012315506032928262
3.128286801464821854e-01 0.8703591361485166 0.0012315506032928262
3.101004592318838404e-01 0.9658832241158708 0.0012315506032928262
3.068398418074121392e-01 1.0718913192051276 0.0012315506032928262
3.029879363006167114e-01 1.1895340673703196 0.0012315506032928262
2.984826201925667721e-01 1.3200884008314182 0.0012315506032928262
2.932625275805284537e-01 1.4649713983072863 0.0012315506032928262
2.872687627965498924e-01 1.625755666443795 0.0012315506032928262
2.804468601609098610e-01 1.8041864093920719 0.0012315506032928262
2.727686976155888066e-01 2.0022003718155843 0.0012315506032928262
2.643667476732428079e-01 2.2219468609395236 0.0012315506032928262
2.550441606598106703e-01 2.4658110758226037 0.0012315506032928262
2.447866826801579354e-01 2.736439997074672 0.0012315506032928262
2.335944992602802528e-01 3.0367711180354604 0.0012315506032928262
2.214836229395327205e-01 3.370064329271928 0.0012315506032928262
2.084868981101047347e-01 3.739937302478798 0.0012315506032928262
1.946544037029959706e-01 4.150404757850477 0.0012315506032928262
1.800739731026782808e-01 4.605922041145108 0.0012315506032928262
1.727720777485015347e-01 5.1114334834401705 0.0012315506032928262
1.741849524996311183e-01 5.672426068491977 0.0012315506032928262
1.755177493428122237e-01 6.294988990221888 0.0012315506032928262
1.772405037620292945e-01 6.985879746785249 0.0012315506032928262
1.792511954327921375e-01 7.752597488629465 0.0012315506032928262
1.812039748998384714e-01 8.60346441668451 0.0012315506032928262
1.830866624737955695e-01 9.547716114208066 0.0012315506032928262
1.849209358557729888e-01 10.59560179277617 0.0012315506032928262
1.884700636588892142e-01 11.758495540521581 0.0012315506032928262
1.919233177420864023e-01 13.049019780144016 0.0012315506032928262
1.959808865424666480e-01 14.481182276745331 0.0012315506032928262
2.020500333962979289e-01 16.070528182616385 0.0012315506032928262
2.113817731415611190e-01 17.834308769319094 0.0012315506032928262
2.242176796408832662e-01 19.791668678535572 0.0012315506032928262
2.361658272516222734e-01 21.96385372416547 0.0012315506032928262
2.470287352290982952e-01 24.37444150122222 0.0012315506032928262
2.567075561373284298e-01 27.04959730463137 0.0012315506032928262
2.651711196983204122e-01 30.01835813575592 0.0012315506032928262
2.724004010546491328e-01 33.31294787934677 0.0012315506032928262
2.783878033537198204e-01 36.96912707195032 0.0012315506032928262
2.831357973078448831e-01 41.0265810582719 0.0012315506032928262
2.866558338509866966e-01 45.52935074866948 0.0012315506032928262
2.889672202981935500e-01 50.526310653356795 0.0012315506032928262
2.900961842851295103e-01 56.07169938205458 0.0012315506032928262
2.900749821300241393e-01 62.22570836730231 0.0012315506032928262
2.889412496740715319e-01 69.0551352016233 0.0012315506032928262
2.867375310254944853e-01 76.63410868007462 0.0012315506032928262
2.835107709512360574e-01 85.04489341802686 0.0012315506032928262
2.793124289825512641e-01 94.37878277775391 0.0012315506032928262
2.741981390980036126e-01 104.73708979594508 0.0012315506032928262
2.682277286478620959e-01 116.23224686798542 0.0012315506032928262
2.614652332296639181e-01 128.9890261253308 0.0012315506032928262
2.539786752201723674e-01 143.14589375234786 0.0012315506032928262
2.458404975767388700e-01 158.85651294280527 0.0012315506032928262
2.371263722914102590e-01 176.2914118095948 0.0012315506032928262
2.279154819797822584e-01 195.63983435170647 0.0012315506032928262
2.182894957837717143e-01 217.11179456945052 0.0012315506032928262
2.083320703117401973e-01 240.9403560239527 0.0012315506032928262
1.981274335836377132e-01 267.38416158399497 0.0012315506032928262
1.877598284062966527e-01 296.73024081888724 0.0012315506032928262
1.773116568895678480e-01 329.2971255097155 0.0012315506032928262
1.668629290330992665e-01 365.43830709572546 0.0012315506032928262
1.564890167272265376e-01 405.54607358408276 0.0012315506032928262
1.462605676057436577e-01 450.05576757004974 0.0012315506032928262
1.362416153884821179e-01 499.450511585514 0.0012315506032928262
1.264891454500974843e-01 554.2664520663108 0.0012315506032928262
1.170521215649592411e-01 615.0985788580505 0.0012315506032928262
1.079712703624956804e-01 682.6071834272393 0.0012315506032928262
9.927870799764160203e-02 757.525025877192 0.0012315506032928262
9.099792753984216331e-02 840.6652885618333 0.0012315506032928262
8.314423409069994497e-02 932.9304026284696 0.0012315506032928262
7.572479107315667479e-02 1035.3218432956637 0.0012315506032928262
6.873944773535831110e-02 1148.9510001873086 0.0012315506032928262
6.218551124786648315e-02 1275.051240713013 0.0012315506032928262
5.604592494640081579e-02 1414.991297434576 0.0012315506032928262
5.030566534283244934e-02 1570.2901247293776 0.0012315506032928262
4.493649807996209777e-02 1742.6333860096508 0.0012315506032928262
3.991056844871190140e-02 1933.891750455232 0.0012315506032928262
3.519809244236637297e-02 2146.141197858406 0.0012315506032928262
3.076668029908423765e-02 2381.6855519761607 0.0012315506032928262
2.658176282163723925e-02 2643.0814869741084 0.0012315506032928262
2.260740750154173126e-02 2933.1662783900483 0.0012315506032928262
1.880666348226465306e-02 3255.0885998350564 0.0012315506032928262
1.514256298493368673e-02 3612.3426997094302 0.0012315506032928262
1.159038985371207281e-02 4008.8063288984645 0.0012315506032928262
8.113648484369457084e-03 4448.782831127585 0.0012315506032928262
4.692665284539044614e-03 4937.047852839004 0.0012315506032928262
1.388049938229191961e-03 5478.901179593945 0.0012315506032928262
2.820727488332682754e-03 6080.224261649427 0.0012315506032928262
6.015960353675966869e-03 6747.5440531107 0.0012315506032928262
9.514027518473787762e-03 7488.10385759003 0.0012315506032928262
1.316091723244237725e-02 8309.941949353404 0.0012315506032928262
1.687454867532825822e-02 9221.97882333434 0.0012315506032928262
2.063555186298896005e-02 10234.114021054527 0.0012315506032928262
2.442304998263107596e-02 11357.333583431051 0.0012315506032928262
2.820719086312009974e-02 12603.829296797274 0.0012315506032928262
3.195072369135597279e-02 13987.131026472387 0.0012315506032928262
3.561158334802387582e-02 15522.25357427048 0.0012315506032928262
3.914493647751411676e-02 17225.859653987874 0.0012315506032928262
4.250551531097461477e-02 19116.440753857038 0.0012315506032928262
4.565094857280850571e-02 21214.51784910632 0.0012315506032928262
4.855845400933646999e-02 23542.864143224204 0.0012315506032928262
5.121562375453234117e-02 26126.752255633317 0.0012315506032928262
5.358422520360189845e-02 28994.22853882881 0.0012315506032928262
5.568384195140854004e-02 32176.417502507353 0.0012315506032928262
5.753281173917289271e-02 35707.859649004626 0.0012315506032928262
5.911990679607181248e-02 39626.88638701478 0.0012315506032928262
6.047409729129507583e-02 43976.036093027215 0.0012315506032928262
6.160149412019325088e-02 48802.515836544335 0.0012315506032928262
6.252837611542227947e-02 54158.71378079476 0.0012315506032928262
6.329290502267095886e-02 60102.76782070388 0.0012315506032928262
6.395115489743309622e-02 66699.19663030129 0.0012315506032928262
6.448503065129936040e-02 74019.59996915652 0.0012315506032928262
6.491982796874411210e-02 82143.43584919439 0.0012315506032928262
6.527679397723690213e-02 91158.88299750836 0.0012315506032928262
6.557515344799173806e-02 101163.7979766207 0.0012315506032928262
6.582990182807450796e-02 112266.77735108159 0.0012315506032928262
6.605474131361115109e-02 124588.33642950082 0.0012315506032928262
6.626150414701266478e-02 138262.2173764659 0.0012315506032928262
6.645799179524837508e-02 153436.84089300132 0.0012315506032928262
6.665092511023541777e-02 170276.91722258978 0.0012315506032928262
6.684585603455590885e-02 188965.23396912115 0.0012315506032928262
6.704467178065771915e-02 209704.64013232305 0.0012315506032928262
6.728619773235831880e-02 232720.2478960412 0.0012315506032928262
6.754870755421345241e-02 258261.87606826748 0.0012315506032928262
6.783227949075737451e-02 286606.7616948256 0.0012315506032928262
6.813491098320688388e-02 318062.5692794119 0.0012315506032928262
6.844120589225534401e-02 352970.73027306574 0.0012315506032928262
6.874766629287203112e-02 391710.1490809261 0.0012315506032928262
6.905107842204961932e-02 434701.3158125035 0.0012315506032928262
6.934526488025359592e-02 482410.8704165374 0.0012315506032928262
7.143980569506272471e-02 535356.6677410719 0.0012315506032928262
7.505736129098174170e-02 594113.3984965039 0.0012315506032928262
7.852743466052229671e-02 659318.8271333541 0.0012315506032928262
8.182751282154129835e-02 731680.7143427207 0.0012315506032928262
8.493441156803224756e-02 811984.4993184009 0.0012315506032928262
8.783268386725039123e-02 901101.8251665037 0.0012315506032928262
9.050640681295746282e-02 1000000.0 0.0012315506032928262
7.171655359054027179e-02 0.001 0.001366716356462006
7.776457919505508354e-02 0.0011097524964120721 0.001366716356462006
8.417172634520930785e-02 0.0012315506032928262 0.001366716356462006
9.093328210106746412e-02 0.001366716356462006 0.001366716356462006
9.803996660819126741e-02 0.0015167168884709225 0.001366716356462006
1.054776400746706005e-01 0.0016831803533309566 0.001366716356462006
1.132271496797521426e-01 0.0018679135990207828 0.001366716356462006
1.212642103044411224e-01 0.002072921779595372 0.001366716356462006
1.295595818503443852e-01 0.002300430119772917 0.001366716356462006
1.380792979917518926e-01 0.0025529080682395165 0.001366716356462006
1.467851997604767700e-01 0.002833096101839324 0.001366716356462006
1.556354690939094620e-01 0.0031440354715915 0.001366716356462006
1.645855056275350170e-01 0.0034891012134067737 0.001366716356462006
1.735887934683807976e-01 0.003872038781812557 0.001366716356462006
1.825978984936525440e-01 0.004297004704320844 0.001366716356462006
1.915654572821086365e-01 0.004768611697714469 0.001366716356462006
2.004453486331677636e-01 0.005291978735958442 0.001366716356462006
2.091934951563956535e-01 0.005872786613189483 0.001366716356462006
2.177688174632251839e-01 0.00651733960488242 0.001366716356462006
2.261339597401814394e-01 0.007232633896483534 0.001366716356462006
2.342558256657075177e-01 0.008026433522257174 0.001366716356462006
2.421059669614671339e-01 0.00890735463861044 0.001366716356462006
2.496607381672178994e-01 0.009884959046625586 0.001366716356462006
2.569012743625216921e-01 0.010969857978923836 0.001366716356462006
2.638133305975791099e-01 0.012173827277396614 0.001366716356462006
2.703868899660044067e-01 0.013509935211980273 0.001366716356462006
2.766157654128051924e-01 0.014992684327860457 0.001366716356462006
2.824969695558881555e-01 0.01663816886076129 0.001366716356462006
2.880302405068607685e-01 0.018464249428955443 0.001366716356462006
2.932174083979007806e-01 0.020490746898158472 0.001366716356462006
2.980619357756082444e-01 0.022739657523579287 0.001366716356462006
3.025685417595569415e-01 0.02523539170434766 0.001366716356462006
3.067429551702315904e-01 0.02800503894183631 0.001366716356462006
3.105918835952991008e-01 0.03107866187782014 0.001366716356462006
3.141231264626674347e-01 0.03448962260405758 0.001366716356462006
3.173458349752403262e-01 0.038274944785163134 0.001366716356462006
3.202708704534723005e-01 0.04247571552536898 0.001366716356462006
3.229110663753173016e-01 0.047137531341167244 0.001366716356462006
3.252814732688152910e-01 0.05231099308056263 0.001366716356462006
3.273993419366890700e-01 0.05805225516094899 0.001366716356462006
3.292838567887531598e-01 0.06442363508721373 0.001366716356462006
3.309557297150347299e-01 0.07149428986597581 0.001366716356462006
3.324364325325718794e-01 0.07934096665797492 0.001366716356462006
3.337475326807846643e-01 0.08804883581643465 0.001366716356462006
3.349099320927744761e-01 0.09771241535346502 0.001366716356462006
3.359428846756071230e-01 0.1084365968689611 0.001366716356462006
3.368641358312792211e-01 0.12033778407775893 0.001366716356462006
3.376884947422076899e-01 0.13354515629298988 0.001366716356462006
3.384286955813688991e-01 0.14820207057988585 0.001366716356462006
3.390939284682499277e-01 0.16446761779946645 0.001366716356462006
3.396907978873667799e-01 0.18251834943190443 0.001366716356462006
3.402227192053238203e-01 0.20255019392306664 0.001366716356462006
3.406899633112124848e-01 0.22478058335487253 0.001366716356462006
3.410895292917380250e-01 0.24945081352303167 0.001366716356462006
3.414150039835326944e-01 0.27682866303920667 0.001366716356462006
3.416564457875533867e-01 0.3072112998861759 0.001366716356462006
3.418000491571381305e-01 0.34092850697468147 0.001366716356462006
3.418280012129209511e-01 0.3783462617131929 0.001366716356462006
3.417181023898022141e-01 0.419870708444391 0.001366716356462006
3.414435285095809292e-01 0.4659525668664682 0.001366716356462006
3.409725391133683337e-01 0.517092024289676 0.001366716356462006
3.402682212734470801e-01 0.5738441648302398 0.001366716356462006
3.392883531434571776e-01 0.6368249944718586 0.001366716356462006
3.379853392211140672e-01 0.7067181273927491 0.001366716356462006
3.363063046290298286e-01 0.7842822061337682 0.001366716356462006
3.341958358145710184e-01 0.8703591361485166 0.001366716356462006
3.315890053161397732e-01 0.9658832241158708 0.001366716356462006
3.284174890326480578e-01 1.0718913192051276 0.001366716356462006
3.246149940456648508e-01 1.1895340673703196 0.001366716356462006
3.201114945080583141e-01 1.3200884008314182 0.001366716356462006
3.148372676392951486e-01 1.4649713983072863 0.001366716356462006
3.087248271021070800e-01 1.625755666443795 0.001366716356462006
3.017110443853724955e-01 1.8041864093920719 0.001366716356462006
2.938021330397670994e-01 2.0022003718155843 0.001366716356462006
2.850554849383058476e-01 2.2219468609395236 0.001366716356462006
2.752939030634604656e-01 2.4658110758226037 0.001366716356462006
2.644972888933499466e-01 2.736439997074672 0.001366716356462006
2.526613534858674903e-01 3.0367711180354604 0.001366716356462006
2.397993104571445044e-01 3.370064329271928 0.001366716356462006
2.259430866714882413e-01 3.739937302478798 0.001366716356462006
2.111438920876030634e-01 4.150404757850477 0.001366716356462006
1.954983174970739979e-01 4.605922041145108 0.001366716356462006
1.892810673164126156e-01 5.1114334834401705 0.001366716356462006
1.909716941658321787e-01 5.672426068491977 0.001366716356462006
1.925696405297258329e-01 6.294988990221888 0.001366716356462006
1.946406765714477904e-01 6.985879746785249 0.001366716356462006
1.969705759692820524e-01 7.752597488629465 0.001366716356462006
1.992320647946572154e-01 8.60346441668451 0.001366716356462006
2.014115485253077653e-01 9.547716114208066 0.001366716356462006
2.036062169487142248e-01 10.59560179277617 0.001366716356462006
2.076048392794045683e-01 11.758495540521581 0.001366716356462006
2.115192590507021519e-01 13.049019780144016 0.001366716356462006
2.160700486065825487e-01 14.481182276745331 0.001366716356462006
2.229370723980697577e-01 16.070528182616385 0.001366716356462006
2.334063410104586511e-01 17.834308769319094 0.001366716356462006
2.476381731352922111e-01 19.791668678535572 0.001366716356462006
2.608701803359111393e-01 21.96385372416547 0.001366716356462006
2.729089484901891516e-01 24.37444150122222 0.001366716356462006
2.836469203833448249e-01 27.04959730463137 0.001366716356462006
2.930476109997341427e-01 30.01835813575592 0.001366716356462006
3.010881639131638421e-01 33.31294787934677 0.001366716356462006
3.077585353907043575e-01 36.96912707195032 0.001366716356462006
3.130600182743457083e-01 41.0265810582719 0.001366716356462006
3.170040286179015010e-01 45.52935074866948 0.001366716356462006
3.196108594820480375e-01 50.526310653356795 0.001366716356462006
3.209086300774496858e-01 56.07169938205458 0.001366716356462006
3.209322881361477697e-01 62.22570836730231 0.001366716356462006
3.197228756911062453e-01 69.0551352016233 0.001366716356462006
3.173269860083250959e-01 76.63410868007462 0.001366716356462006
3.137962074680034075e-01 85.04489341802686 0.001366716356462006
3.091871977796639137e-01 94.37878277775391 0.001366716356462006
3.035613239462617852e-01 104.73708979594508 0.001366716356462006
2.969846608402489374e-01 116.23224686798542 0.001366716356462006
2.895280005558592551e-01 128.9890261253308 0.001366716356462006
2.812666102104110499e-01 143.14589375234786 0.001366716356462006
2.722806446516760626e-01 158.85651294280527 0.001366716356462006
2.626539213176198873e-01 176.2914118095948 0.001366716356462006
2.524741472934275421e-01 195.63983435170647 0.001366716356462006
2.418318268272918181e-01 217.11179456945052 0.001366716356462006
2.308196707831124683e-01 240.9403560239527 0.001366716356462006
2.195310748016242042e-01 267.38416158399497 0.001366716356462006
2.080594374042010197e-01 296.73024081888724 0.001366716356462006
1.964961723652392245e-01 329.2971255097155 0.001366716356462006
1.849300177758076702e-01 365.43830709572546 0.001366716356462006
1.734446523515242589e-01 405.54607358408276 0.001366716356462006
1.621184777957682954e-01 450.05576757004974 0.001366716356462006
1.510226120034482422e-01 499.450511585514 0.001366716356462006
1.402203546353852359e-01 554.2664520663108 0.001366716356462006
1.297661368122640102e-01 615.0985788580505 0.001366716356462006
1.197052524364604631e-01 682.6071834272393 0.001366716356462006
1.100734577714308493e-01 757.525025877192 0.001366716356462006
1.008969550647462327e-01 840.6652885618333 0.001366716356462006
9.219284824032851489e-02 932.9304026284696 0.001366716356462006
8.396922951536389679e-02 1035.3218432956637 0.001366716356462006
7.622606145792223953e-02 1148.9510001873086 0.001366716356462006
6.896049536329516838e-02 1275.051240713013 0.001366716356462006
6.215372013062653994e-02 1414.991297434576 0.001366716356462006
5.578919333794547103e-02 1570.2901247293776 0.001366716356462006
4.983567483861403580e-02 1742.6333860096508 0.001366716356462006
4.426238422395178951e-02 1933.891750455232 0.001366716356462006
3.903636752768905455e-02 2146.141197858406 0.001366716356462006
3.412176457080745573e-02 2381.6855519761607 0.001366716356462006
2.948030154261245192e-02 2643.0814869741084 0.001366716356462006
2.507217164652988939e-02 2933.1662783900483 0.001366716356462006
2.085645032608519564e-02 3255.0885998350564 0.001366716356462006
1.679216957926285211e-02 3612.3426997094302 0.001366716356462006
1.285202485974024783e-02 4008.8063288984645 0.001366716356462006
8.995503883012080301e-03 4448.782831127585 0.001366716356462006
5.200818727143450768e-03 4937.047852839004 0.001366716356462006
1.537039373248553619e-03 5478.901179593945 0.001366716356462006
3.131947828979280129e-03 6080.224261649427 0.001366716356462006
6.676731415907151586e-03 6747.5440531107 0.001366716356462006
1.055671459009809021e-02 7488.10385759003 0.001366716356462006
1.460125228851401509e-02 8309.941949353404 0.001366716356462006
1.871943627137876917e-02 9221.97882333434 0.001366716356462006
2.288978963263443508e-02 10234.114021054527 0.001366716356462006
2.708913304872472699e-02 11357.333583431051 0.001366716356462006
3.128428860670682404e-02 12603.829296797274 0.001366716356462006
3.543395403117942377e-02 13987.131026472387 0.001366716356462006
3.949144741194702407e-02 15522.25357427048 0.001366716356462006
4.340702279953575354e-02 17225.859653987874 0.001366716356462006
4.713051092437534062e-02 19116.440753857038 0.001366716356462006
5.061495570991564330e-02 21214.51784910632 0.001366716356462006
5.383505711903076307e-02 23542.864143224204 0.001366716356462006
5.677722476816027264e-02 26126.752255633317 0.001366716356462006
5.939900220161112993e-02 28994.22853882881 0.001366716356462006
6.172203538782675136e-02 32176.417502507353 0.001366716356462006
6.376694080765349382e-02 35707.859649004626 0.001366716356462006
6.552111307988404965e-02 39626.88638701478 0.001366716356462006
6.701687159141936356e-02 43976.036093027215 0.001366716356462006
6.826088645937761212e-02 48802.515836544335 0.001366716356462006
6.928239887387672991e-02 54158.71378079476 0.001366716356462006
7.012342548446767743e-02 60102.76782070388 0.001366716356462006
7.084652645744800303e-02 66699.19663030129 0.001366716356462006
7.143156438279722742e-02 74019.59996915652 0.001366716356462006
7.190640516859848896e-02 82143.43584919439 0.001366716356462006
7.229461251076442496e-02 91158.88299750836 0.001366716356462006
7.261742822847322421e-02 101163.7979766207 0.001366716356462006
7.289153484385406390e-02 112266.77735108159 0.001366716356462006
7.313207178032223033e-02 124588.33642950082 0.001366716356462006
7.335195959467476212e-02 138262.2173764659 0.001366716356462006
7.355987275550973647e-02 153436.84089300132 0.001366716356462006
7.376312105145654829e-02 170276.91722258978 0.001366716356462006
7.396776703282879895e-02 188965.23396912115 0.001366716356462006
7.417589837181967627e-02 209704.64013232305 0.001366716356462006
7.442966824415235549e-02 232720.2478960412 0.001366716356462006
7.470596417166759651e-02 258261.87606826748 0.001366716356462006
7.500419005640904246e-02 286606.7616948256 0.001366716356462006
7.532222833762113046e-02 318062.5692794119 0.001366716356462006
7.564264837848305723e-02 352970.73027306574 0.001366716356462006
7.596148052043107113e-02 391710.1490809261 0.001366716356462006
7.627495559180037799e-02 434701.3158125035 0.001366716356462006
7.657611631204405689e-02 482410.8704165374 0.001366716356462006
7.879274786651754847e-02 535356.6677410719 0.001366716356462006
8.275037506630646134e-02 594113.3984965039 0.001366716356462006
8.653945914571217757e-02 659318.8271333541 0.001366716356462006
9.013454618813344921e-02 731680.7143427207 0.001366716356462006
9.351038007240056182e-02 811984.4993184009 0.001366716356462006
9.664897478699993605e-02 901101.8251665037 0.001366716356462006
9.953218432625270118e-02 1000000.0 0.001366716356462006
7.165710682050845104e-02 0.001 0.0015167168884709225
7.778547979189920358e-02 0.0011097524964120721 0.0015167168884709225
8.429252130761984152e-02 0.0012315506032928262 0.0015167168884709225
9.117603305316610007e-02 0.001366716356462006 0.0015167168884709225
9.842929053815417662e-02 0.0015167168884709225 0.0015167168884709225
1.060406182462744484e-01 0.0016831803533309566 0.0015167168884709225
1.139931693121214451e-01 0.0018679135990207828 0.0015167168884709225
1.222647814836508168e-01 0.002072921779595372 0.0015167168884709225
1.308278921852397414e-01 0.002300430119772917 0.0015167168884709225
1.396499085105053772e-01 0.0025529080682395165 0.0015167168884709225
1.486933762298416617e-01 0.002833096101839324 0.0015167168884709225
1.579166714514866898e-01 0.0031440354715915 0.0015167168884709225
1.672746930343111949e-01 0.0034891012134067737 0.0015167168884709225
1.767197136053575979e-01 0.003872038781812557 0.0015167168884709225
1.862024045538081818e-01 0.004297004704320844 0.0015167168884709225
1.956729013232674785e-01 0.004768611697714469 0.0015167168884709225
2.050818686246505262e-01 0.005291978735958442 0.0015167168884709225
2.143815545952378054e-01 0.005872786613189483 0.0015167168884709225
2.235268471152749292e-01 0.00651733960488242 0.0015167168884709225
2.324759927509529311e-01 0.007232633896483534 0.0015167168884709225
2.411914332184043885e-01 0.008026433522257174 0.0015167168884709225
2.496401431920314273e-01 0.00890735463861044 0.0015167168884709225
2.577940978757020107e-01 0.009884959046625586 0.0015167168884709225
2.656302213211813590e-01 0.010969857978923836 0.0015167168884709225
2.731303953441407417e-01 0.012173827277396614 0.0015167168884709225
2.802810911638126679e-01 0.013509935211980273 0.0015167168884709225
2.870730244221844640e-01 0.014992684327860457 0.0015167168884709225
2.935006057624541809e-01 0.01663816886076129 0.0015167168884709225
2.995613797433056003e-01 0.018464249428955443 0.0015167168884709225
3.052554511530751746e-01 0.020490746898158472 0.0015167168884709225
3.105849719709521950e-01 0.022739657523579287 0.0015167168884709225
3.155537514667041687e-01 0.02523539170434766 0.0015167168884709225
3.201669491179383598e-01 0.02800503894183631 0.0015167168884709225
3.244310815182521734e-01 0.03107866187782014 0.0015167168884709225
3.283540159934065783e-01 0.03448962260405758 0.0015167168884709225
3.319453267917493178e-01 0.038274944785163134 0.0015167168884709225
3.352165076155702028e-01 0.04247571552536898 0.0015167168884709225
3.381813469721932086e-01 0.047137531341167244 0.0015167168884709225
3.408560792654519167e-01 0.05231099308056263 0.0015167168884709225
3.432593848897838029e-01 0.05805225516094899 0.0015167168884709225
3.454120821465719304e-01 0.06442363508721373 0.0015167168884709225
3.473366655251395874e-01 0.07149428986597581 0.0015167168884709225
3.490565260826172800e-01 0.07934096665797492 0.0015167168884709225
3.505952386295995149e-01 0.08804883581643465 0.0015167168884709225
3.519757160615826219e-01 0.09771241535346502 0.0015167168884709225
3.532192263914035180e-01 0.1084365968689611 0.0015167168884709225
3.543454577048877341e-01 0.12033778407775893 0.0015167168884709225
3.553710662971890644e-01 0.13354515629298988 0.0015167168884709225
3.563105758556283087e-01 0.14820207057988585 0.0015167168884709225
3.571747633956421364e-01 0.16446761779946645 0.0015167168884709225
3.579717051323990096e-01 0.18251834943190443 0.0015167168884709225
3.587061428146066100e-01 0.20255019392306664 0.0015167168884709225
3.593794428497519844e-01 0.22478058335487253 0.0015167168884709225
3.599895041066727419e-01 0.24945081352303167 0.0015167168884709225
3.605306070006427666e-01 0.27682866303920667 0.0015167168884709225
3.609931723703864170e-01 0.3072112998861759 0.0015167168884709225
3.613635122203462391e-01 0.34092850697468147 0.0015167168884709225
3.616235048329025648e-01 0.3783462617131929 0.0015167168884709225
3.617502571216879015e-01 0.419870708444391 0.0015167168884709225
3.617157759967054020e-01 0.4659525668664682 0.0015167168884709225
3.614865786487577171e-01 0.517092024289676 0.0015167168884709225
3.610234140839648220e-01 0.5738441648302398 0.0015167168884709225
3.602810463477802982e-01 0.6368249944718586 0.0015167168884709225
3.592080816717865277e-01 0.7067181273927491 0.0015167168884709225
3.577470928945991058e-01 0.7842822061337682 0.0015167168884709225
3.558371675241027154e-01 0.8703591361485166 0.0015167168884709225
3.534071946096937755e-01 0.9658832241158708 0.0015167168884709225
3.503817954057000250e-01 1.0718913192051276 0.0015167168884709225
3.466866885067500514e-01 1.1895340673703196 0.0015167168884709225
3.422432212834854992e-01 1.3200884008314182 0.0015167168884709225
3.369724697704934990e-01 1.4649713983072863 0.0015167168884709225
3.307973432750718756e-01 1.625755666443795 0.0015167168884709225
3.236449511728773376e-01 1.8041864093920719 0.0015167168884709225
3.155663880442390878e-01 2.0022003718155843 0.0015167168884709225
3.065203104281399304e-01 2.2219468609395236 0.0015167168884709225
2.963586229544903916e-01 2.4658110758226037 0.0015167168884709225
2.850540457231556246e-01 2.736439997074672 0.0015167168884709225
2.725965671469677276e-01 3.0367711180354604 0.0015167168884709225
2.589954139006483413e-01 3.370064329271928 0.0015167168884709225
2.442805678191586338e-01 3.739937302478798 0.0015167168884709225
2.285035478257005648e-01 4.150404757850477 0.0015167168884709225
2.117703383684418073e-01 4.605922041145108 0.0015167168884709225
2.071036842020239355e-01 5.1114334834401705 0.0015167168884709225
2.091232402473757468e-01 5.672426068491977 0.0015167168884709225
2.110360017258572363e-01 6.294988990221888 0.0015167168884709225
2.135226707632424670e-01 6.985879746785249 0.0015167168884709225
2.162243856826041866e-01 7.752597488629465 0.0015167168884709225
2.188456490360402018e-01 8.60346441668451 0.0015167168884709225
2.213712264809488961e-01 9.547716114208066 0.0015167168884709225
2.239971325788878975e-01 10.59560179277617 0.0015167168884709225
2.285057194111119183e-01 11.758495540521581 0.0015167168884709225
2.329479156921016314e-01 13.049019780144016 0.0015167168884709225
2.380551241912416405e-01 14.481182276745331 0.0015167168884709225
2.458343711645286644e-01 16.070528182616385 0.0015167168884709225
2.575951831105824374e-01 17.834308769319094 0.0015167168884709225
2.733664390642915332e-01 19.791668678535572 0.0015167168884709225
2.880166737115913422e-01 21.96385372416547 0.0015167168884709225
3.013562496986473271e-01 24.37444150122222 0.0015167168884709225
3.132684176060482328e-01 27.04959730463137 0.0015167168884709225
3.237104097493627708e-01 30.01835813575592 0.0015167168884709225
3.326547525493322999e-01 33.31294787934677 0.0015167168884709225
3.400883485206507295e-01 36.96912707195032 0.0015167168884709225
3.460108682746949604e-01 41.0265810582719 0.0015167168884709225
3.504334105479248729e-01 45.52935074866948 0.0015167168884709225
3.533771121416939831e-01 50.526310653356795 0.0015167168884709225
3.548719701713144992e-01 56.07169938205458 0.0015167168884709225
3.549557284603575558e-01 62.22570836730231 0.0015167168884709225
3.536730438169286561e-01 69.0551352016233 0.0015167168884709225
3.510748628041329145e-01 76.63410868007462 0.0015167168884709225
3.472178055346328285e-01 85.04489341802686 0.0015167168884709225
3.421641962446324015e-01 94.37878277775391 0.0015167168884709225
3.359816747115240698e-01 104.73708979594508 0.0015167168884709225
3.287431777787979126e-01 116.23224686798542 0.0015167168884709225
3.205269268762723223e-01 128.9890261253308 0.0015167168884709225
3.114161743890004330e-01 143.14589375234786 0.0015167168884709225
3.014995838379088688e-01 158.85651294280527 0.0015167168884709225
2.908699679282650830e-01 176.2914118095948 0.0015167168884709225
2.796244568185675683e-01 195.63983435170647 0.0015167168884709225
2.678633254699111510e-01 217.11179456945052 0.0015167168884709225
2.556893051154294771e-01 240.9403560239527 0.0015167168884709225
2.432059412782565655e-01 267.38416158399497 0.0015167168884709225
2.305167750463587018e-01 296.73024081888724 0.0015167168884709225
2.177232087560397045e-01 329.2971255097155 0.0015167168884709225
2.049236590006509318e-01 365.43830709572546 0.0015167168884709225
1.922110214621660929e-01 405.54607358408276 0.0015167168884709225
1.796723070274671430e-01 450.05576757004974 0.0015167168884709225
1.673865045287669939e-01 499.450511585514 0.0015167168884709225
1.554239350334273018e-01 554.2664520663108 0.0015167168884709225
1.438451160851938748e-01 615.0985788580505 0.0015167168884709225
1.327004327613753865e-01 682.6071834272393 0.0015167168884709225
1.220297060166554426e-01 757.525025877192 0.0015167168884709225
1.118621726337069855e-01 840.6652885618333 0.0015167168884709225
1.022169622386222693e-01 932.9304026284696 0.0015167168884709225
9.310322755541333706e-02 1035.3218432956637 0.0015167168884709225
8.452108705708163972e-02 1148.9510001873086 0.0015167168884709225
7.646754981051609446e-02 1275.051240713013 0.0015167168884709225
6.892188402776373846e-02 1414.991297434576 0.0015167168884709225
6.186589099075325698e-02 1570.2901247293776 0.0015167168884709225
5.526502176690657742e-02 1742.6333860096508 0.0015167168884709225
4.908527244204571177e-02 1933.891750455232 0.0015167168884709225
4.329019511771167728e-02 2146.141197858406 0.0015167168884709225
3.784009900548055555e-02 2381.6855519761607 0.0015167168884709225
3.269261729143618789e-02 2643.0814869741084 0.0015167168884709225
2.780366253671167492e-02 2933.1662783900483 0.0015167168884709225
2.312791713980385730e-02 3255.0885998350564 0.0015167168884709225
1.861998923881093629e-02 3612.3426997094302 0.0015167168884709225
1.424972577778289319e-02 4008.8063288984645 0.0015167168884709225
9.972159295668518719e-03 4448.782831127585 0.0015167168884709225
5.763164587254461513e-03 4937.047852839004 0.0015167168884709225
1.701612375023901823e-03 5478.901179593945 0.0015167168884709225
3.477699826357820174e-03 6080.224261649427 0.0015167168884709225
7.410138321809773415e-03 6747.5440531107 0.0015167168884709225
1.171348776164929037e-02 7488.10385759003 0.0015167168884709225
1.619871853605858031e-02 8309.941949353404 0.0015167168884709225
2.076515648889389054e-02 9221.97882333434 0.0015167168884709225
2.538900075257671807e-02 10234.114021054527 0.0015167168884709225
3.004450636733706215e-02 11357.333583431051 0.0015167168884709225
3.469480128726779716e-02 12603.829296797274 0.0015167168884709225
3.929408793251119858e-02 13987.131026472387 0.0015167168884709225
4.379056384741598223e-02 15522.25357427048 0.0015167168884709225
4.812903913860235028e-02 17225.859653987874 0.0015167168884709225
5.225391361255647682e-02 19116.440753857038 0.0015167168884709225
5.611315888873943253e-02 21214.51784910632 0.0015167168884709225
5.967867873472453705e-02 23542.864143224204 0.0015167168884709225
6.293560602398388937e-02 26126.752255633317 0.0015167168884709225
6.583680319220062971e-02 28994.22853882881 0.0015167168884709225
6.840617574590528160e-02 32176.417502507353 0.0015167168884709225
7.066693948899141486e-02 35707.859649004626 0.0015167168884709225
7.260491679942447651e-02 39626.88638701478 0.0015167168884709225
7.425618351092817815e-02 43976.036093027215 0.0015167168884709225
7.562801976368192791e-02 48802.515836544335 0.0015167168884709225
7.675294778043430244e-02 54158.71378079476 0.0015167168884709225
7.767718336912746158e-02 60102.76782070388 0.0015167168884709225
7.847060648554636531e-02 66699.19663030129 0.0015167168884709225
7.911073253460745858e-02 74019.59996915652 0.0015167168884709225
7.962829374084347267e-02 82143.43584919439 0.0015167168884709225
8.004939823100752638e-02 91158.88299750836 0.0015167168884709225
8.039750529848777028e-02 101163.7979766207 0.0015167168884709225
8.069120183670407120e-02 112266.77735108159 0.0015167168884709225
8.094712590890776327e-02 124588.33642950082 0.0015167168884709225
8.117946913962670319e-02 138262.2173764659 0.0015167168884709225
8.139779320005718910e-02 153436.84089300132 0.0015167168884709225
8.161014066030686243e-02 170276.91722258978 0.0015167168884709225
8.182299617713748030e-02 188965.23396912115 0.0015167168884709225
8.203867128084169069e-02 209704.64013232305 0.0015167168884709225
8.230291174185115632e-02 232720.2478960412 0.0015167168884709225
8.259129981060511771e-02 258261.87606826748 0.0015167168884709225
8.290207699813856301e-02 286606.7616948256 0.0015167168884709225
8.323348069013297712e-02 318062.5692794119 0.0015167168884709225
8.356535606027185037e-02 352970.73027306574 0.0015167168884709225
8.389338879359156675e-02 391710.1490809261 0.0015167168884709225
8.421294339064321066e-02 434701.3158125035 0.0015167168884709225
8.451656088127403044e-02 482410.8704165374 0.0015167168884709225
8.684551983022055499e-02 535356.6677410719 0.0015167168884709225
9.116855991890483735e-02 594113.3984965039 0.0015167168884709225
9.529896479826480138e-02 659318.8271333541 0.0015167168884709225
9.920757701259420858e-02 731680.7143427207 0.0015167168884709225
1.028667812682546728e-01 811984.4993184009 0.0015167168884709225
1.062559300056518247e-01 901101.8251665037 0.0015167168884709225
1.093553812097150385e-01 1000000.0 0.0015167168884709225
7.141274491778654143e-02 0.001 0.0016831803533309566
7.759901746376866860e-02 0.0011097524964120721 0.0016831803533309566
8.418137723838917119e-02 0.0012315506032928262 0.0016831803533309566
9.116013911702909589e-02 0.001366716356462006 0.0016831803533309566
9.853113525623655167e-02 0.0015167168884709225 0.0016831803533309566
1.062852733625629237e-01 0.0016831803533309566 0.0016831803533309566
1.144081772597477509e-01 0.0018679135990207828 0.0016831803533309566
1.228799728690558035e-01 0.002072921779595372 0.0016831803533309566
1.316751694475918610e-01 0.002300430119772917 0.0016831803533309566
1.407627696434848030e-01 0.0025529080682395165 0.0016831803533309566
1.501065478295409150e-01 0.002833096101839324 0.0016831803533309566
1.596654954131106474e-01 0.0031440354715915 0.0016831803533309566
1.693945066929743171e-01 0.0034891012134067737 0.0016831803533309566
1.792451806195685393e-01 0.003872038781812557 0.0016831803533309566
1.891668260367970478e-01 0.004297004704320844 0.0016831803533309566
1.991074960364697666e-01 0.004768611697714469 0.0016831803533309566
2.090151664629328887e-01 0.005291978735958442 0.0016831803533309566
2.188387924268742624e-01 0.005872786613189483 0.0016831803533309566
2.285294793839844907e-01 0.00651733960488242 0.0016831803533309566
2.380413555721223040e-01 0.007232633896483534 0.0016831803533309566
2.473324610068398377e-01 0.008026433522257174 0.0016831803533309566
2.563653233152604627e-01 0.00890735463861044 0.0016831803533309566
2.651074431745186200e-01 0.009884959046625586 0.0016831803533309566
2.735314377102551209e-01 0.010969857978923836 0.0016831803533309566
2.816151159816190908e-01 0.012173827277396614 0.0016831803533309566
2.893412157616802038e-01 0.013509935211980273 0.0016831803533309566
2.966971399074511684e-01 0.014992684327860457 0.0016831803533309566
3.036743520704313082e-01 0.01663816886076129 0.0016831803533309566
3.102679564910196808e-01 0.018464249428955443 0.0016831803533309566
3.164760347897396242e-01 0.020490746898158472 0.0016831803533309566
3.222991816189389458e-01 0.022739657523579287 0.0016831803533309566
3.277400295860787294e-01 0.02523539170434766 0.0016831803533309566
3.328029986631587112e-01 0.02800503894183631 0.0016831803533309566
3.374941792430259935e-01 0.03107866187782014 0.0016831803533309566
3.418213991315904310e-01 0.03448962260405758 0.0016831803533309566
3.457944557319767576e-01 0.038274944785163134 0.0016831803533309566
3.494254481893027675e-01 0.04247571552536898 0.0016831803533309566
3.527289999215016958e-01 0.047137531341167244 0.0016831803533309566
3.557224978680969540e-01 0.05231099308056263 0.0016831803533309566
3.584259872509101830e-01 0.05805225516094899 0.0016831803533309566
3.608619068897354065e-01 0.06442363508721373 0.0016831803533309566
3.630545403992347375e-01 0.07149428986597581 0.0016831803533309566
3.650292180317888935e-01 0.07934096665797492 0.0016831803533309566
3.668115289083727082e-01 0.08804883581643465 0.0016831803533309566
3.684264616357570965e-01 0.09771241535346502 0.0016831803533309566
3.698973478121951319e-01 0.1084365968689611 0.0016831803533309566
3.712459197388364163e-01 0.12033778407775893 0.0016831803533309566
3.724907886941271618e-01 0.13354515629298988 0.0016831803533309566
3.736483758053518733e-01 0.14820207057988585 0.0016831803533309566
3.747311900383558103e-01 0.16446761779946645 0.0016831803533309566
3.757489398074189135e-01 0.18251834943190443 0.0016831803533309566
3.767078191122001374e-01 0.20255019392306664 0.0016831803533309566
3.776105077032269608e-01 0.22478058335487253 0.0016831803533309566
3.784560043180839051e-01 0.24945081352303167 0.0016831803533309566
3.792394466411664333e-01 0.27682866303920667 0.0016831803533309566
3.799518643941136031e-01 0.3072112998861759 0.0016831803533309566
3.805798574549607571e-01 0.34092850697468147 0.0016831803533309566
3.811052376056177637e-01 0.3783462617131929 0.0016831803533309566
3.815046274799938630e-01 0.419870708444391 0.0016831803533309566
3.817490249462586194e-01 0.4659525668664682 0.0016831803533309566
3.818034003353089623e-01 0.517092024289676 0.0016831803533309566
3.816262868715114553e-01 0.5738441648302398 0.0016831803533309566
3.811695015333617653e-01 0.6368249944718586 0.0016831803533309566
3.803779150502827333e-01 0.7067181273927491 0.0016831803533309566
3.791894722162336695e-01 0.7842822061337682 0.0016831803533309566
3.775376251659032234e-01 0.8703591361485166 0.0016831803533309566
3.753448113392480190e-01 0.9658832241158708 0.0016831803533309566
3.725282214295809191e-01 1.0718913192051276 0.0016831803533309566
3.690050567562508377e-01 1.1895340673703196 0.0016831803533309566
3.646873403511122769e-01 1.3200884008314182 0.0016831803533309566
3.594861065987107751e-01 1.4649713983072863 0.0016831803533309566
3.533136447611730513e-01 1.625755666443795 0.0016831803533309566
3.460861106686494715e-01 1.8041864093920719 0.0016831803533309566
3.379122667835730565e-01 2.0022003718155843 0.0016831803533309566
3.286237043071440489e-01 2.2219468609395236 0.0016831803533309566
3.181129859581474095e-01 2.4658110758226037 0.0016831803533309566
3.063441537477932242e-01 2.736439997074672 0.0016831803533309566
2.932999671131689690e-01 3.0367711180354604 0.0016831803533309566
2.789842718350797890e-01 3.370064329271928 0.0016831803533309566
2.634238202531264950e-01 3.739937302478798 0.0016831803533309566
2.466693598162045253e-01 4.150404757850477 0.0016831803533309566
2.288368809557947414e-01 4.605922041145108 0.0016831803533309566
2.262909534491216457e-01 5.1114334834401705 0.0016831803533309566
2.286987664575318158e-01 5.672426068491977 0.0016831803533309566
2.309841371406115285e-01 6.294988990221888 0.0016831803533309566
2.339655715479066200e-01 6.985879746785249 0.0016831803533309566
2.370999493104569977e-01 7.752597488629465 0.0016831803533309566
2.401401794735334161e-01 8.60346441668451 0.0016831803533309566
2.430691254155831760e-01 9.547716114208066 0.0016831803533309566
2.462103368776503431e-01 10.59560179277617 0.0016831803533309566
2.512976950007275723e-01 11.758495540521581 0.0016831803533309566
2.563443109538132147e-01 13.049019780144016 0.0016831803533309566
2.621597482836393045e-01 14.481182276745331 0.0016831803533309566
2.709028259374525183e-01 16.070528182616385 0.0016831803533309566
2.841674272813893842e-01 17.834308769319094 0.0016831803533309566
3.015992563478633315e-01 19.791668678535572 0.0016831803533309566
3.178152707140119992e-01 21.96385372416547 0.0016831803533309566
3.325932647616733351e-01 24.37444150122222 0.0016831803533309566
3.458068625219711256e-01 27.04959730463137 0.0016831803533309566
3.574058725557694438e-01 30.01835813575592 0.0016831803533309566
3.673572630585847376e-01 33.31294787934677 0.0016831803533309566
3.756441363342550854e-01 36.96912707195032 0.0016831803533309566
3.822639910277296771e-01 41.0265810582719 0.0016831803533309566
3.872272307977774330e-01 45.52935074866948 0.0016831803533309566
3.905556258757598709e-01 50.526310653356795 0.0016831803533309566
3.922809895249618206e-01 56.07169938205458 0.0016831803533309566
3.924439360797487009e-01 62.22570836730231 0.0016831803533309566
3.910929309087288197e-01 69.0551352016233 0.0016831803533309566
3.882835782648369483e-01 76.63410868007462 0.0016831803533309566
3.840779335938140360e-01 85.04489341802686 0.0016831803533309566
3.785444834360842670e-01 94.37878277775391 0.0016831803533309566
3.717577215011784730e-01 104.73708979594508 0.0016831803533309566
3.637981042636667106e-01 116.23224686798542 0.0016831803533309566
3.547520200639081023e-01 128.9890261253308 0.0016831803533309566
3.447115103817590676e-01 143.14589375234786 0.0016831803533309566
3.337746219740955755e-01 158.85651294280527 0.0016831803533309566
3.220440954448379189e-01 176.2914118095948 0.0016831803533309566
3.096274699176906897e-01 195.63983435170647 0.0016831803533309566
2.966358228639605632e-01 217.11179456945052 0.0016831803533309566
2.831829702257047665e-01 240.9403560239527 0.0016831803533309566
2.693836919556832354e-01 267.38416158399497 0.0016831803533309566
2.553527630183091701e-01 296.73024081888724 0.0016831803533309566
2.412026531340318580e-01 329.2971255097155 0.0016831803533309566
2.270425112106377874e-01 365.43830709572546 0.0016831803533309566
2.129754590428940830e-01 405.54607358408276 0.0016831803533309566
1.990980655471082661e-01 450.05576757004974 0.0016831803533309566
1.854980657681031819e-01 499.450511585514 0.0016831803533309566
1.722535900745795767e-01 554.2664520663108 0.0016831803533309566
1.594319327016326671e-01 615.0985788580505 0.0016831803533309566
1.470891560328993763e-01 682.6071834272393 0.0016831803533309566
1.352696226741220975e-01 757.525025877192 0.0016831803533309566
1.240059711527046887e-01 840.6652885618333 0.0016831803533309566
1.133196150668598495e-01 932.9304026284696 0.0016831803533309566
1.032209198595308575e-01 1035.3218432956637 0.0016831803533309566
9.371021530789998277e-02 1148.9510001873086 0.0016831803533309566
8.478438788126654857e-02 1275.051240713013 0.0016831803533309566
7.642060892117305548e-02 1414.991297434576 0.0016831803533309566
6.859887574316092529e-02 1570.2901247293776 0.0016831803533309566
6.128100051676812349e-02 1742.6333860096508 0.0016831803533309566
5.442943285405303644e-02 1933.891750455232 0.0016831803533309566
4.800387448488194209e-02 2146.141197858406 0.0016831803533309566
4.196040897337251913e-02 2381.6855519761607 0.0016831803533309566
3.625215144670482920e-02 2643.0814869741084 0.0016831803533309566
3.083028593394985736e-02 2933.1662783900483 0.0016831803533309566
2.564463948517955311e-02 3255.0885998350564 0.0016831803533309566
2.064493090394390815e-02 3612.3426997094302 0.0016831803533309566
1.579787582787202729e-02 4008.8063288984645 0.0016831803533309566
1.105356396615807778e-02 4448.782831127585 0.0016831803533309566
6.385289912513000647e-03 4937.047852839004 0.0016831803533309566
1.883303098346867993e-03 5478.901179593945 0.0016831803533309566
3.861858580331201194e-03 6080.224261649427 0.0016831803533309566
8.224178077369337023e-03 6747.5440531107 0.0016831803533309566
1.299678430393175037e-02 7488.10385759003 0.0016831803533309566
1.797034148305016663e-02 8309.941949353404 0.0016831803533309566
2.303337253432872003e-02 9221.97882333434 0.0016831803533309566
2.815951061972250813e-02 10234.114021054527 0.0016831803533309566
3.332015815086981914e-02 11357.333583431051 0.0016831803533309566
3.847433455162615340e-02 12603.829296797274 0.0016831803533309566
4.357125632370725810e-02 13987.131026472387 0.0016831803533309566
4.855344194109025013e-02 15522.25357427048 0.0016831803533309566
5.335966845627405225e-02 17225.859653987874 0.0016831803533309566
5.792832347505007251e-02 19116.440753857038 0.0016831803533309566
6.220176463208755557e-02 21214.51784910632 0.0016831803533309566
6.614879406015376773e-02 23542.864143224204 0.0016831803533309566
6.975316463346760421e-02 26126.752255633317 0.0016831803533309566
7.296255926174816109e-02 28994.22853882881 0.0016831803533309566
7.580334967814611469e-02 32176.417502507353 0.0016831803533309566
7.830172345800801015e-02 35707.859649004626 0.0016831803533309566
8.044171122953257258e-02 39626.88638701478 0.0016831803533309566
8.226360521697687056e-02 43976.036093027215 0.0016831803533309566
8.377533705728192059e-02 48802.515836544335 0.0016831803533309566
8.501306522427308499e-02 54158.71378079476 0.0016831803533309566
8.602758830648286892e-02 60102.76782070388 0.0016831803533309566
8.689703150606757631e-02 66699.19663030129 0.0016831803533309566
8.759623903178245796e-02 74019.59996915652 0.0016831803533309566
8.815910680528704635e-02 82143.43584919439 0.0016831803533309566
8.861455697552969579e-02 91158.88299750836 0.0016831803533309566
8.898851197551943537e-02 101163.7979766207 0.0016831803533309566
8.930160317018107086e-02 112266.77735108159 0.0016831803533309566
8.957216314697155624e-02 124588.33642950082 0.0016831803533309566
8.981571567521007271e-02 138262.2173764659 0.0016831803533309566
9.004287544133565691e-02 153436.84089300132 0.0016831803533309566
9.026239755535475640e-02 170276.91722258978 0.0016831803533309566
9.048120629722936070e-02 188965.23396912115 0.0016831803533309566
9.070192612351567207e-02 209704.64013232305 0.0016831803533309566
9.097406949274632060e-02 232720.2478960412 0.0016831803533309566
9.127190660269218769e-02 258261.87606826748 0.0016831803533309566
9.159236322371533401e-02 286606.7616948256 0.0016831803533309566
9.193373346179976868e-02 318062.5692794119 0.0016831803533309566
9.227348838926839603e-02 352970.73027306574 0.0016831803533309566
9.260616045257008544e-02 391710.1490809261 0.0016831803533309566
9.292665536160034379e-02 434701.3158125035 0.0016831803533309566
9.322660794986685484e-02 482410.8704165374 0.0016831803533309566
9.565240249886464152e-02 535356.6677410719 0.0016831803533309566
1.003663663811985157e-01 594113.3984965039 0.0016831803533309566
1.048593000072404607e-01 659318.8271333541 0.0016831803533309566
1.090998680666353110e-01 731680.7143427207 0.0016831803533309566
1.130557268898258333e-01 811984.4993184009 0.0016831803533309566
1.167046622926113109e-01 901101.8251665037 0.0016831803533309566
1.200239192014276174e-01 1000000.0 0.0016831803533309566
7.098165072043588486e-02 0.001 0.0018679135990207828
7.720296140708836352e-02 0.0011097524964120721 0.0018679135990207828
8.383550256583191529e-02 0.0012315506032928262 0.0018679135990207828
9.088201401381382216e-02 0.001366716356462006 0.0018679135990207828
9.834090350556053128e-02 0.0015167168884709225 0.0018679135990207828
1.062056609131031004e-01 0.0016831803533309566 0.0018679135990207828
1.144645016477099653e-01 0.0018679135990207828 0.0018679135990207828
1.230999870441984168e-01 0.002072921779595372 0.0018679135990207828
1.320889045156627972e-01 0.002300430119772917 0.0018679135990207828
1.414022133626519073e-01 0.0025529080682395165 0.0018679135990207828
1.510052285628004087e-01 0.002833096101839324 0.0018679135990207828
1.608580172060770641e-01 0.0031440354715915 0.0018679135990207828
1.709159440457833912e-01 0.0034891012134067737 0.0018679135990207828
1.811304477543791147e-01 0.003872038781812557 0.0018679135990207828
1.914499734926526919e-01 0.004297004704320844 0.0018679135990207828
2.018210612681930194e-01 0.004768611697714469 0.0018679135990207828
2.121894524928352732e-01 0.005291978735958442 0.0018679135990207828
2.225012839471301185e-01 0.005872786613189483 0.0018679135990207828
2.327042522307403161e-01 0.00651733960488242 0.0018679135990207828
2.427486925604964707e-01 0.007232633896483534 0.0018679135990207828
2.525884757243820888e-01 0.008026433522257174 0.0018679135990207828
2.621818144283019625e-01 0.00890735463861044 0.0018679135990207828
2.714917837820521318e-01 0.009884959046625586 0.0018679135990207828
2.804866898948777387e-01 0.010969857978923836 0.0018679135990207828
2.891401669534889307e-01 0.012173827277396614 0.0018679135990207828
2.974310949449326391e-01 0.013509935211980273 0.0018679135990207828
3.053432965757164053e-01 0.014992684327860457 0.0018679135990207828
3.128651298536095360e-01 0.01663816886076129 0.0018679135990207828
3.199889800749133317e-01 0.018464249428955443 0.0018679135990207828
3.267106843822312201e-01 0.020490746898158472 0.0018679135990207828
3.330290030516421806e-01 0.022739657523579287 0.0018679135990207828
3.389451819578984115e-01 0.02523539170434766 0.0018679135990207828
3.444626821652650994e-01 0.02800503894183631 0.0018679135990207828
3.495869712532380658e-01 0.03107866187782014 0.0018679135990207828
3.543256739525729171e-01 0.03448962260405758 0.0018679135990207828
3.586887121556618929e-01 0.038274944785163134 0.0018679135990207828
3.626886075801638576e-01 0.04247571552536898 0.0018679135990207828
3.663407642898314776e-01 0.047137531341167244 0.0018679135990207828
3.696636089863643004e-01 0.05231099308056263 0.0018679135990207828
3.726785202420670462e-01 0.05805225516094899 0.0018679135990207828
3.754094981375702966e-01 0.06442363508721373 0.0018679135990207828
3.778825683967618199e-01 0.07149428986597581 0.0018679135990207828
3.801249993395201532e-01 0.07934096665797492 0.0018679135990207828
3.821644017652147118e-01 0.08804883581643465 0.0018679135990207828
3.840278552531418699e-01 0.09771241535346502 0.0018679135990207828
3.857408134556911672e-01 0.1084365968689611 0.0018679135990207828
3.873270828186500814e-01 0.12033778407775893 0.0018679135990207828
3.888073318155817470e-01 0.13354515629298988 0.0018679135990207828
3.901999942517156428e-01 0.14820207057988585 0.0018679135990207828
3.915194157633883898e-01 0.16446761779946645 0.0018679135990207828
3.927770822830131681e-01 0.18251834943190443 0.0018679135990207828
3.939808243451289882e-01 0.20255019392306664 0.0018679135990207828
3.951347997815685686e-01 0.22478058335487253 0.0018679135990207828
3.962393029977317460e-01 0.24945081352303167 0.0018679135990207828
3.972905591381007961e-01 0.27682866303920667 0.0018679135990207828
3.982804300512869933e-01 0.3072112998861759 0.0018679135990207828
3.991960442685462684e-01 0.34092850697468147 0.0018679135990207828
4.000193879014267706e-01 0.3783462617131929 0.0018679135990207828
4.007268320478851176e-01 0.419870708444391 0.0018679135990207828
4.012886301891370189e-01 0.4659525668664682 0.0018679135990207828
4.016684107088520084e-01 0.517092024289676 0.0018679135990207828
4.018227144056042421e-01 0.5738441648302398 0.0018679135990207828
4.017005625747387398e-01 0.6368249944718586 0.0018679135990207828
4.012432049224530783e-01 0.7067181273927491 0.0018679135990207828
4.003839822182906905e-01 0.7842822061337682 0.0018679135990207828
3.990506691927980243e-01 0.8703591361485166 0.0018679135990207828
3.971590875504507623e-01 0.9658832241158708 0.0018679135990207828
3.946186959502565039e-01 1.0718913192051276 0.0018679135990207828
3.913377122680742337e-01 1.1895340673703196 0.0018679135990207828
3.872182314772379952e-01 1.3200884008314182 0.0018679135990207828
3.821604139174507586e-01 1.4649713983072863 0.0018679135990207828
3.760649280512197157e-01 1.625755666443795 0.0018679135990207828
3.688462477697012076e-01 1.8041864093920719 0.0018679135990207828
3.606547192949211555e-01 2.0022003718155843 0.0018679135990207828
3.511926839724318627e-01 2.2219468609395236 0.0018679135990207828
3.403968671193401407e-01 2.4658110758226037 0.0018679135990207828
3.282209462725737548e-01 2.736439997074672 0.0018679135990207828
3.146387487399615601e-01 3.0367711180354604 0.0018679135990207828
2.996470676265088340e-01 3.370064329271928 0.0018679135990207828
2.832678824440317267e-01 3.739937302478798 0.0018679135990207828
2.655497862660561870e-01 4.150404757850477 0.0018679135990207828
2.466193535251665347e-01 4.605922041145108 0.0018679135990207828
2.468845950295293079e-01 5.1114334834401705 0.0018679135990207828
2.497490277759482347e-01 5.672426068491977 0.0018679135990207828
2.524739000450379467e-01 6.294988990221888 0.0018679135990207828
2.560426469144412853e-01 6.985879746785249 0.0018679135990207828
2.596797944418032245e-01 7.752597488629465 0.0018679135990207828
2.632073798612891147e-01 8.60346441668451 0.0018679135990207828
2.666060312193823112e-01 9.547716114208066 0.0018679135990207828
2.703619992919032433e-01 10.59560179277617 0.0018679135990207828
2.761063211384611749e-01 11.758495540521581 0.0018679135990207828
2.818454616844530691e-01 13.049019780144016 0.0018679135990207828
2.884769910898679068e-01 14.481182276745331 0.0018679135990207828
2.983090456091893605e-01 16.070528182616385 0.0018679135990207828
3.132846947002260185e-01 17.834308769319094 0.0018679135990207828
3.325433920559885959e-01 19.791668678535572 0.0018679135990207828
3.504869943561378376e-01 21.96385372416547 0.0018679135990207828
3.668547917684793491e-01 24.37444150122222 0.0018679135990207828
3.815104343600665415e-01 27.04959730463137 0.0018679135990207828
3.943949507300117951e-01 30.01835813575592 0.0018679135990207828
4.054686243810478041e-01 33.31294787934677 0.0018679135990207828
4.147098553946389488e-01 36.96912707195032 0.0018679135990207828
4.221132790419412362e-01 41.0265810582719 0.0018679135990207828
4.276881179891068863e-01 45.52935074866948 0.0018679135990207828
4.314564775634873728e-01 50.526310653356795 0.0018679135990207828
4.334518623633363821e-01 56.07169938205458 0.0018679135990207828
4.337177840133970563e-01 62.22570836730231 0.0018679135990207828
4.323066897992066671e-01 69.0551352016233 0.0018679135990207828
4.292791400595902807e-01 76.63410868007462 0.0018679135990207828
4.247030392130528020e-01 85.04489341802686 0.0018679135990207828
4.186535570545695251e-01 94.37878277775391 0.0018679135990207828
4.112126588176379660e-01 104.73708979594508 0.0018679135990207828
4.024690308915404580e-01 116.23224686798542 0.0018679135990207828
3.925180248036631570e-01 128.9890261253308 0.0018679135990207828
3.814613503708020881e-01 143.14589375234786 0.0018679135990207828
3.694073889192077687e-01 158.85651294280527 0.0018679135990207828
3.564698324065417867e-01 176.2914118095948 0.0018679135990207828
3.427677123298449313e-01 195.63983435170647 0.0018679135990207828
3.284240424756397214e-01 217.11179456945052 0.0018679135990207828
3.135648959900224075e-01 240.9403560239527 0.0018679135990207828
2.983174835945879289e-01 267.38416158399497 0.0018679135990207828
2.828090182062220070e-01 296.73024081888724 0.0018679135990207828
2.671642316420263508e-01 329.2971255097155 0.0018679135990207828
2.515041706154183543e-01 365.43830709572546 0.0018679135990207828
2.359433015614940954e-01 405.54607358408276 0.0018679135990207828
2.205888058582629874e-01 450.05576757004974 0.0018679135990207828
2.055381370923853035e-01 499.450511585514 0.0018679135990207828
1.908781128681950323e-01 554.2664520663108 0.0018679135990207828
1.766835748946843920e-01 615.0985788580505 0.0018679135990207828
1.630169189292968168e-01 682.6071834272393 0.0018679135990207828
1.499275854613549563e-01 757.525025877192 0.0018679135990207828
1.374520291320837362e-01 840.6652885618333 0.0018679135990207828
1.256142413920680323e-01 932.9304026284696 0.0018679135990207828
1.144259794635695687e-01 1035.3218432956637 0.0018679135990207828
1.038878514316362717e-01 1148.9510001873086 0.0018679135990207828
9.399665320192539253e-02 1275.051240713013 0.0018679135990207828
8.472727031308750767e-02 1414.991297434576 0.0018679135990207828
7.605774040756219101e-02 1570.2901247293776 0.0018679135990207828
6.794587715765289249e-02 1742.6333860096508 0.0018679135990207828
6.035023248672987534e-02 1933.891750455232 0.0018679135990207828
5.322626805406278916e-02 2146.141197858406 0.0018679135990207828
4.652541010139948224e-02 2381.6855519761607 0.0018679135990207828
4.019578860914113649e-02 2643.0814869741084 0.0018679135990207828
3.418336672364958445e-02 2933.1662783900483 0.0018679135990207828
2.843260894103840850e-02 3255.0885998350564 0.0018679135990207828
2.288783188998674140e-02 3612.3426997094302 0.0018679135990207828
1.751231258930942281e-02 4008.8063288984645 0.0018679135990207828
1.225065699223487799e-02 4448.782831127585 0.0018679135990207828
7.073312549039275851e-03 4937.047852839004 0.0018679135990207828
2.083775965300683954e-03 5478.901179593945 0.0018679135990207828
4.288742483645813404e-03 6080.224261649427 0.0018679135990207828
9.127729374577214089e-03 6747.5440531107 0.0018679135990207828
1.442038930756021041e-02 7488.10385759003 0.0018679135990207828
1.993496439863743502e-02 8309.941949353404 0.0018679135990207828
2.554803632361104040e-02 9221.97882333434 0.0018679135990207828
3.123040728436102947e-02 10234.114021054527 0.0018679135990207828
3.695030277092241355e-02 11357.333583431051 0.0018679135990207828
4.266217857060870117e-02 12603.829296797274 0.0018679135990207828
4.830971554393984069e-02 13987.131026472387 0.0018679135990207828
5.382913549118775731e-02 15522.25357427048 0.0018679135990207828
5.915253296715566184e-02 17225.859653987874 0.0018679135990207828
6.421163899175311163e-02 19116.440753857038 0.0018679135990207828
6.894260360752749173e-02 21214.51784910632 0.0018679135990207828
7.331077919748361926e-02 23542.864143224204 0.0018679135990207828
7.729844604113705886e-02 26126.752255633317 0.0018679135990207828
8.084754652568484912e-02 28994.22853882881 0.0018679135990207828
8.398715159320736812e-02 32176.417502507353 0.0018679135990207828
8.674684211164275516e-02 35707.859649004626 0.0018679135990207828
8.910860541013113090e-02 39626.88638701478 0.0018679135990207828
9.111746659869057741e-02 43976.036093027215 0.0018679135990207828
9.278205711962242419e-02 48802.515836544335 0.0018679135990207828
9.414257901524901440e-02 54158.71378079476 0.0018679135990207828
9.525478200185948097e-02 60102.76782070388 0.0018679135990207828
9.620612570205019920e-02 66699.19663030129 0.0018679135990207828
9.696839824379460682e-02 74019.59996915652 0.0018679135990207828
9.757898505417637869e-02 82143.43584919439 0.0018679135990207828
9.806992304711666109e-02 91158.88299750836 0.0018679135990207828
9.846982853166187655e-02 101163.7979766207 0.0018679135990207828
9.880159340583892502e-02 112266.77735108159 0.0018679135990207828
9.908544225022132557e-02 124588.33642950082 0.0018679135990207828
9.933831053780355080e-02 138262.2173764659 0.0018679135990207828
9.957194942860465858e-02 153436.84089300132 0.0018679135990207828
9.979588193872503121e-02 170276.91722258978 0.0018679135990207828
1.000175559108146817e-01 188965.23396912115 0.0018679135990207828
1.002398509044904323e-01 209704.64013232305 0.0018679135990207828
1.005161626141062164e-01 232720.2478960412 0.0018679135990207828
1.008197062844693598e-01 258261.87606826748 0.0018679135990207828
1.011457390516564692e-01 286606.7616948256 0.0018679135990207828
1.014926841864047802e-01 318062.5692794119 0.0018679135990207828
1.018348508260039087e-01 352970.73027306574 0.0018679135990207828
1.021661944894697721e-01 391710.1490809261 0.0018679135990207828
1.024806364160720518e-01 434701.3158125035 0.0018679135990207828
1.027688181701298942e-01 482410.8704165374 0.0018679135990207828
1.052684115497936890e-01 535356.6677410719 0.0018679135990207828
1.103990494550601970e-01 594113.3984965039 0.0018679135990207828
1.152764415586591679e-01 659318.8271333541 0.0018679135990207828
1.198648263962899946e-01 731680.7143427207 0.0018679135990207828
1.241293697867619922e-01 811984.4993184009 0.0018679135990207828
1.280444656459876762e-01 901101.8251665037 0.0018679135990207828
1.315848601854935351e-01 1000000.0 0.0018679135990207828
7.036235993559677993e-02 0.001 0.002072921779595372
7.659556247645735172e-02 0.0011097524964120721 0.002072921779595372
8.325272148928176963e-02 0.0012315506032928262 0.002072921779595372
9.033892352550802751e-02 0.001366716356462006 0.002072921779595372
9.785504046733382866e-02 0.0015167168884709225 0.002072921779595372
1.057971730669335225e-01 0.0016831803533309566 0.002072921779595372
1.141561220865324883e-01 0.0018679135990207828 0.002072921779595372
1.229170311759585910e-01 0.002072921779595372 0.002072921779595372
1.320590974568996157e-01 0.002300430119772917 0.002072921779595372
1.415554856853010746e-01 0.0025529080682395165 0.002072921779595372
1.513734032450573253e-01 0.002833096101839324 0.002072921779595372
1.614743200182058580e-01 0.0031440354715915 0.002072921779595372
1.718145295472614242e-01 0.0034891012134067737 0.002072921779595372
1.823458128463800176e-01 0.003872038781812557 0.002072921779595372
1.930162735248807659e-01 0.004297004704320844 0.002072921779595372
2.037714512557409208e-01 0.004768611697714469 0.002072921779595372
2.145553989966458019e-01 0.005291978735958442 0.002072921779595372
2.253119226384744378e-01 0.005872786613189483 0.002072921779595372
2.359857894874114459e-01 0.00651733960488242 0.002072921779595372
2.465239047298866948e-01 0.007232633896483534 0.002072921779595372
2.568763201441953692e-01 0.008026433522257174 0.002072921779595372
2.669971386987433637e-01 0.00890735463861044 0.002072921779595372
2.768452031659914270e-01 0.009884959046625586 0.002072921779595372
2.863845453540277419e-01 0.010969857978923836 0.002072921779595372
2.955846637992286530e-01 0.012173827277396614 0.002072921779595372
3.044204675021516260e-01 0.013509935211980273 0.002072921779595372
3.128721154278275018e-01 0.014992684327860457 0.002072921779595372
3.209246814425815164e-01 0.01663816886076129 0.002072921779595372
3.285676363383521204e-01 0.018464249428955443 0.002072921779595372
3.357943512716332068e-01 0.020490746898158472 0.002072921779595372
3.426015610866310346e-01 0.022739657523579287 0.002072921779595372
3.489889231514874401e-01 0.02523539170434766 0.002072921779595372
3.549586968466379444e-01 0.02800503894183631 0.002072921779595372
3.605155919053426028e-01 0.03107866187782014 0.002072921779595372
3.656668435174416643e-01 0.03448962260405758 0.002072921779595372
3.704223232034436486e-01 0.038274944785163134 0.002072921779595372
3.747948878011226337e-01 0.04247571552536898 0.002072921779595372
3.788005763924948144e-01 0.047137531341167244 0.002072921779595372
3.824587693353129203e-01 0.05231099308056263 0.002072921779595372
3.857920767842992205e-01 0.05805225516094899 0.002072921779595372
3.888259800715482828e-01 0.06442363508721373 0.002072921779595372
3.915882201730552792e-01 0.07149428986597581 0.002072921779595372
3.941079267074407144e-01 0.07934096665797492 0.002072921779595372
3.964147084070656080e-01 0.08804883581643465 0.002072921779595372
3.985377517655441237e-01 0.09771241535346502 0.002072921779595372
4.005045985459468327e-01 0.1084365968689611 0.002072921779595372
4.023412117495762108e-01 0.12033778407775893 0.002072921779595372
4.040703499883043226e-01 0.13354515629298988 0.002072921779595372
4.057125616228846599e-01 0.14820207057988585 0.002072921779595372
4.072841068028967837e-01 0.16446761779946645 0.002072921779595372
4.087984105937956802e-01 0.18251834943190443 0.002072921779595372
4.102650947997255049e-01 0.20255019392306664 0.002072921779595372
4.116899590957111554e-01 0.22478058335487253 0.002072921779595372
4.130747994213163632e-01 0.24945081352303167 0.002072921779595372
4.144171547833525593e-01 0.27682866303920667 0.002072921779595372
4.157099607850915368e-01 0.3072112998861759 0.002072921779595372
4.169411238402541686e-01 0.34092850697468147 0.002072921779595372
4.180930989781989071e-01 0.3783462617131929 0.002072921779595372
4.191422897123797675e-01 0.419870708444391 0.002072921779595372
4.200584886502070625e-01 0.4659525668664682 0.002072921779595372
4.208042845199220783e-01 0.517092024289676 0.002072921779595372
4.213344788958843234e-01 0.5738441648302398 0.002072921779595372
4.215955704696758843e-01 0.6368249944718586 0.002072921779595372
4.215253742065726561e-01 0.7067181273927491 0.002072921779595372
4.210527784878019264e-01 0.7842822061337682 0.002072921779595372
4.200999211134072708e-01 0.8703591361485166 0.002072921779595372
4.185759772406315582e-01 0.9658832241158708 0.002072921779595372
4.163824761369998573e-01 1.0718913192051276 0.002072921779595372
4.134183128577263444e-01 1.1895340673703196 0.002072921779595372
4.095751138548560100e-01 1.3200884008314182 0.002072921779595372
4.047414373053765391e-01 1.4649713983072863 0.002072921779595372
3.988053824230005651e-01 1.625755666443795 0.002072921779595372
3.917525692561152351e-01 1.8041864093920719 0.002072921779595372
3.835710770995717778e-01 2.0022003718155843 0.002072921779595372
3.740165833184984634e-01 2.2219468609395236 0.002072921779595372
3.630127243176463625e-01 2.4658110758226037 0.002072921779595372
3.505009539203398083e-01 2.736439997074672 0.002072921779595372
3.364442354513164646e-01 3.0367711180354604 0.002072921779595372
3.208303811125873262e-01 3.370064329271928 0.002072921779595372
3.036747454783038647e-01 3.739937302478798 0.002072921779595372
2.850220733207154411e-01 4.150404757850477 0.002072921779595372
2.653735339702150142e-01 4.605922041145108 0.002072921779595372
2.689143621357888425e-01 5.1114334834401705 0.002072921779595372
2.723136728499507275e-01 5.672426068491977 0.002072921779595372
2.755549799942649258e-01 6.294988990221888 0.002072921779595372
2.798187521615612683e-01 6.985879746785249 0.002072921779595372
2.840390964945154195e-01 7.752597488629465 0.002072921779595372
2.881327339410461597e-01 8.60346441668451 0.002072921779595372
2.920776536936679491e-01 9.547716114208066 0.002072921779595372
2.965656268190440259e-01 10.59560179277617 0.002072921779595372
3.030556075382402903e-01 11.758495540521581 0.002072921779595372
3.095884127387116269e-01 13.049019780144016 0.002072921779595372
3.171591780169155661e-01 14.481182276745331 0.002072921779595372
3.282238192039758085e-01 16.070528182616385 0.002072921779595372
3.451479491515697107e-01 17.834308769319094 0.002072921779595372
3.664144965718544866e-01 19.791668678535572 0.002072921779595372
3.862628535005073194e-01 21.96385372416547 0.002072921779595372
4.043867877688934187e-01 24.37444150122222 0.002072921779595372
4.206397348121378443e-01 27.04959730463137 0.002072921779595372
4.349523530939178873e-01 30.01835813575592 0.002072921779595372
4.472768952700854617e-01 33.31294787934677 0.002072921779595372
4.575859609611836465e-01 36.96912707195032 0.002072921779595372
4.658704704449343481e-01 41.0265810582719 0.002072921779595372
4.721378411968134570e-01 45.52935074866948 0.002072921779595372
4.764101056349679952e-01 50.526310653356795 0.002072921779595372
4.787222486648433084e-01 56.07169938205458 0.002072921779595372
4.791206540307509365e-01 62.22570836730231 0.002072921779595372
4.776618835198260804e-01 69.0551352016233 0.002072921779595372
4.744117366249935297e-01 76.63410868007462 0.002072921779595372
4.694443861993473632e-01 85.04489341802686 0.002072921779595372
4.628422240739519800e-01 94.37878277775391 0.002072921779595372
4.546953430725257372e-01 104.73708979594508 0.002072921779595372
4.451014202357679306e-01 116.23224686798542 0.002072921779595372
4.341656297260391151e-01 128.9890261253308 0.002072921779595372
4.220003031930603665e-01 143.14589375234786 0.002072921779595372
4.087251952699562096e-01 158.85651294280527 0.002072921779595372
3.944660678157755895e-01 176.2914118095948 0.002072921779595372
3.793546322487142408e-01 195.63983435170647 0.002072921779595372
3.635270845234006565e-01 217.11179456945052 0.002072921779595372
3.471230446606668463e-01 240.9403560239527 0.002072921779595372
3.302834730005631547e-01 267.38416158399497 0.002072921779595372
3.131493489579687539e-01 296.73024081888724 0.002072921779595372
2.958589862981381158e-01 329.2971255097155 0.002072921779595372
2.785466195110171683e-01 365.43830709572546 0.002072921779595372
2.613392996711177974e-01 405.54607358408276 0.002072921779595372
2.443559903658536203e-01 450.05576757004974 0.002072921779595372
2.277049455416194634e-01 499.450511585514 0.002072921779595372
2.114826475838386677e-01 554.2664520663108 0.002072921779595372
1.957723470777200381e-01 615.0985788580505 0.002072921779595372
1.806435074502941995e-01 682.6071834272393 0.002072921779595372
1.661512509242834834e-01 757.525025877192 0.002072921779595372
1.523363162953255689e-01 840.6652885618333 0.002072921779595372
1.392256089115079254e-01 932.9304026284696 0.002072921779595372
1.268324854197835083e-01 1035.3218432956637 0.002072921779595372
1.151579178345593091e-01 1148.9510001873086 0.002072921779595372
1.041986557417874382e-01 1275.051240713013 0.002072921779595372
9.392709873317844904e-02 1414.991297434576 0.002072921779595372
8.431916188135563095e-02 1570.2901247293776 0.002072921779595372
7.532827004863036635e-02 1742.6333860096508 0.002072921779595372
6.690869475887800677e-02 1933.891750455232 0.002072921779595372
5.901123534517248997e-02 2146.141197858406 0.002072921779595372
5.158218667275974584e-02 2381.6855519761607 0.002072921779595372
4.456418244137478474e-02 2643.0814869741084 0.002072921779595372
3.789742485678480183e-02 2933.1662783900483 0.002072921779595372
3.152045878735797169e-02 3255.0885998350564 0.002072921779595372
2.537163363491546503e-02 3612.3426997094302 0.002072921779595372
1.941045700649945971e-02 4008.8063288984645 0.002072921779595372
1.357545052020241345e-02 4448.782831127585 0.002072921779595372
7.833922205191499316e-03 4937.047852839004 0.002072921779595372
2.304827609425819015e-03 5478.901179593945 0.002072921779595372
4.763167034311125564e-03 6080.224261649427 0.002072921779595372
1.013065169252666195e-02 6747.5440531107 0.002072921779595372
1.599957495294311929e-02 7488.10385759003 0.002072921779595372
2.211343681281999901e-02 8309.941949353404 0.002072921779595372
2.833562156453187098e-02 9221.97882333434 0.002072921779595372
3.463381200961753587e-02 10234.114021054527 0.002072921779595372
4.097269647557962025e-02 11357.333583431051 0.002072921779595372
4.730165725169062363e-02 12603.829296797274 0.002072921779595372
5.355823221094109521e-02 13987.131026472387 0.002072921779595372
5.967166229842835873e-02 15522.25357427048 0.002072921779595372
6.556664089342015278e-02 17225.859653987874 0.002072921779595372
7.116753170771407400e-02 19116.440753857038 0.002072921779595372
7.640361905068540627e-02 21214.51784910632 0.002072921779595372
8.123642925644879165e-02 23542.864143224204 0.002072921779595372
8.564666924290831318e-02 26126.752255633317 0.002072921779595372
8.956992493514798204e-02 28994.22853882881 0.002072921779595372
9.303820960451174293e-02 32176.417502507353 0.002072921779595372
9.608499526386300726e-02 35707.859649004626 0.002072921779595372
9.868992996374829907e-02 39626.88638701478 0.002072921779595372
1.009033625387410760e-01 43976.036093027215 0.002072921779595372
1.027346778042072112e-01 48802.515836544335 0.002072921779595372
1.042285515273037588e-01 54158.71378079476 0.002072921779595372
1.054460968610162058e-01 60102.76782070388 0.002072921779595372
1.064853308705853013e-01 66699.19663030129 0.002072921779595372
1.073145436075926967e-01 74019.59996915652 0.002072921779595372
1.079749777178606179e-01 82143.43584919439 0.002072921779595372
1.085020938252394124e-01 91158.88299750836 0.002072921779595372
1.089274813916940310e-01 101163.7979766207 0.002072921779595372
1.092765349525136598e-01 112266.77735108159 0.002072921779595372
1.095714855523777925e-01 124588.33642950082 0.002072921779595372
1.098309156223074567e-01 138262.2173764659 0.002072921779595372
1.100677105778403025e-01 153436.84089300132 0.002072921779595372
1.102922578611430365e-01 170276.91722258978 0.002072921779595372
1.105125360397202494e-01 188965.23396912115 0.002072921779595372
1.107316685763311409e-01 209704.64013232305 0.002072921779595372
1.110071978669699977e-01 232720.2478960412 0.002072921779595372
1.113113321407299405e-01 258261.87606826748 0.002072921779595372
1.116371732306516568e-01 286606.7616948256 0.002072921779595372
1.119835567209627597e-01 318062.5692794119 0.002072921779595372
1.123212701797260543e-01 352970.73027306574 0.002072921779595372
1.126432212856811194e-01 391710.1490809261 0.002072921779595372
1.129423823405954208e-01 434701.3158125035 0.002072921779595372
1.132084037618784761e-01 482410.8704165374 0.002072921779595372
1.157498211931193011e-01 535356.6677410719 0.002072921779595372
1.213221436558246102e-01 594113.3984965039 0.002072921779595372
1.266038485271649416e-01 659318.8271333541 0.002072921779595372
1.315553544145044162e-01 731680.7143427207 0.002072921779595372
1.361379485397126166e-01 811984.4993184009 0.002072921779595372
1.403221636707407682e-01 901101.8251665037 0.002072921779595372
1.440804083364229382e-01 1000000.0 0.002072921779595372
6.955378294027217412e-02 0.001 0.002300430119772917
7.577558707157175388e-02 0.0011097524964120721 0.002300430119772917
8.243152500261786975e-02 0.0012315506032928262 0.002300430119772917
8.952893160533746675e-02 0.001366716356462006 0.002300430119772917
9.707106817328246817e-02 0.0015167168884709225 0.002300430119772917
1.050565321591408752e-01 0.0016831803533309566 0.002300430119772917
1.134787085973612830e-01 0.0018679135990207828 0.002300430119772917
1.223253639479765509e-01 0.002072921779595372 0.002300430119772917
1.315782384230705926e-01 0.002300430119772917 0.002300430119772917
1.412128577834844134e-01 0.0025529080682395165 0.002300430119772917
1.511985390400826523e-01 0.002833096101839324 0.002300430119772917
1.614985447505780103e-01 0.0031440354715915 0.002300430119772917
1.720704703790537915e-01 0.0034891012134067737 0.002300430119772917
1.828668663498003999e-01 0.003872038781812557 0.002300430119772917
1.938360364999780483e-01 0.004297004704320844 0.002300430119772917
2.049230253337710750e-01 0.004768611697714469 0.002300430119772917
2.160707538762396684e-01 0.005291978735958442 0.002300430119772917
2.272212088488050619e-01 0.005872786613189483 0.002300430119772917
2.383167725915693036e-01 0.00651733960488242 0.002300430119772917
2.493013338311231286e-01 0.007232633896483534 0.002300430119772917
2.601215479172545586e-01 0.008026433522257174 0.002300430119772917
2.707277539761130947e-01 0.00890735463861044 0.002300430119772917
2.810747743284264799e-01 0.009884959046625586 0.002300430119772917
2.911225803751042451e-01 0.010969857978923836 0.002300430119772917
3.008365756822310999e-01 0.012173827277396614 0.002300430119772917
3.101877447292891721e-01 0.013509935211980273 0.002300430119772917
3.191525685147034164e-01 0.014992684327860457 0.002300430119772917
3.277127004788695785e-01 0.01663816886076129 0.002300430119772917
3.358545977764560431e-01 0.018464249428955443 0.002300430119772917
3.435689976275120849e-01 0.020490746898158472 0.002300430119772917
3.508504403220987777e-01 0.022739657523579287 0.002300430119772917
3.576968025511321203e-01 0.02523539170434766 0.002300430119772917
3.641089713768849712e-01 0.02800503894183631 0.002300430119772917
3.700907406535717259e-01 0.03107866187782014 0.002300430119772917
3.756487642717515896e-01 0.03448962260405758 0.002300430119772917
3.807927456108934350e-01 0.038274944785163134 0.002300430119772917
3.855357127477553325e-01 0.04247571552536898 0.002300430119772917
3.898942302085601219e-01 0.047137531341167244 0.002300430119772917
3.938884957495580319e-01 0.05231099308056263 0.002300430119772917
3.975422329627195106e-01 0.05805225516094899 0.002300430119772917
4.008823319910859162e-01 0.06442363508721373 0.002300430119772917
4.039381164610801322e-01 0.07149428986597581 0.002300430119772917
4.067405329333922404e-01 0.07934096665797492 0.002300430119772917
4.093211163262851504e-01 0.08804883581643465 0.002300430119772917
4.117110929547933007e-01 0.09771241535346502 0.002300430119772917
4.139401261703556933e-01 0.1084365968689611 0.002300430119772917
4.160363097220401984e-01 0.12033778407775893 0.002300430119772917
4.180245249722732703e-01 0.13354515629298988 0.002300430119772917
4.199274822141521035e-01 0.14820207057988585 0.002300430119772917
4.217634750944441180e-01 0.16446761779946645 0.002300430119772917
4.235479514945094115e-01 0.18251834943190443 0.002300430119772917
4.252924487842070222e-01 0.20255019392306664 0.002300430119772917
4.270046219062624271e-01 0.22478058335487253 0.002300430119772917
4.286879410674928059e-01 0.24945081352303167 0.002300430119772917
4.303414787814330289e-01 0.27682866303920667 0.002300430119772917
4.319595007250138785e-01 0.3072112998861759 0.002300430119772917
4.335309963521161158e-01 0.34092850697468147 0.002300430119772917
4.350391615032236925e-01 0.3783462617131929 0.002300430119772917
4.364607596987640781e-01 0.419870708444391 0.002300430119772917
4.377654672855119666e-01 0.4659525668664682 0.002300430119772917
4.389151925208605309e-01 0.517092024289676 0.002300430119772917
4.398633349398042292e-01 0.5738441648302398 0.002300430119772917
4.405542119646644883e-01 0.6368249944718586 0.002300430119772917
4.409225041997353878e-01 0.7067181273927491 0.002300430119772917
4.408929177366610608e-01 0.7842822061337682 0.002300430119772917
4.403821396522783482e-01 0.8703591361485166 0.002300430119772917
4.392927608369655568e-01 0.9658832241158708 0.002300430119772917
4.375183623184082382e-01 1.0718913192051276 0.002300430119772917
4.349483059634005611e-01 1.1895340673703196 0.002300430119772917
4.314633514672101544e-01 1.3200884008314182 0.002300430119772917
4.269398453853379127e-01 1.4649713983072863 0.002300430119772917
4.212524526799120705e-01 1.625755666443795 0.002300430119772917
4.144785278159457964e-01 1.8041864093920719 0.002300430119772917
4.064002360712483664e-01 2.0022003718155843 0.002300430119772917
3.968457631202916280e-01 2.2219468609395236 0.002300430119772917
3.857238358450982285e-01 2.4658110758226037 0.002300430119772917
3.729616623546129217e-01 2.736439997074672 0.002300430119772917
3.585092342687483113e-01 3.0367711180354604 0.002300430119772917
3.423431907111182393e-01 3.370064329271928 0.002300430119772917
3.244700945064278308e-01 3.739937302478798 0.002300430119772917
3.049341461995354052e-01 4.150404757850477 0.002300430119772917
2.882143943243083983e-01 4.605922041145108 0.002300430119772917
2.923951279326746366e-01 5.1114334834401705 0.002300430119772917
2.964182590882858959e-01 5.672426068491977 0.002300430119772917
3.003300576970452940e-01 6.294988990221888 0.002300430119772917
3.053473662595709293e-01 6.985879746785249 0.002300430119772917
3.102427121351680195e-01 7.752597488629465 0.002300430119772917
3.149925443617773713e-01 8.60346441668451 0.002300430119772917
3.195717279048121418e-01 9.547716114208066 0.002300430119772917
3.249294083957536827e-01 10.59560179277617 0.002300430119772917
3.322654300045264075e-01 11.758495540521581 0.002300430119772917
3.397077950360209986e-01 13.049019780144016 0.002300430119772917
3.483598090875381637e-01 14.481182276745331 0.002300430119772917
3.608572325256272917e-01 16.070528182616385 0.002300430119772917
3.799646187172892597e-01 17.834308769319094 0.002300430119772917
4.034355326217543003e-01 19.791668678535572 0.002300430119772917
4.253822791233444756e-01 21.96385372416547 0.002300430119772917
4.454448364769048596e-01 24.37444150122222 0.002300430119772917
4.634663388481492508e-01 27.04959730463137 0.002300430119772917
4.793652021609957625e-01 30.01835813575592 0.002300430119772917
4.930840481218803917e-01 33.31294787934677 0.002300430119772917
5.045883517232040427e-01 36.96912707195032 0.002300430119772917
5.138642653385773196e-01 41.0265810582719 0.002300430119772917
5.209166106217656411e-01 45.52935074866948 0.002300430119772917
5.257668027213878714e-01 50.526310653356795 0.002300430119772917
5.284509922314306607e-01 56.07169938205458 0.002300430119772917
5.290183268681576401e-01 62.22570836730231 0.002300430119772917
5.275295667981219072e-01 69.0551352016233 0.002300430119772917
5.240560064286273745e-01 76.63410868007462 0.002300430119772917
5.186784982671839295e-01 85.04489341802686 0.002300430119772917
5.114872142595148219e-01 94.37878277775391 0.002300430119772917
5.025810599068240014e-01 104.73708979594508 0.002300430119772917
4.920675146843322412e-01 116.23224686798542 0.002300430119772917
4.800624998665856680e-01 128.9890261253308 0.002300430119772917
4.666899989553610628e-01 143.14589375234786 0.002300430119772917
4.520822723520585007e-01 158.85651294280527 0.002300430119772917
4.363783708391795746e-01 176.2914118095948 0.002300430119772917
4.197239850429995700e-01 195.63983435170647 0.002300430119772917
4.022698597706285684e-01 217.11179456945052 0.002300430119772917
3.841705795134411350e-01 240.9403560239527 0.002300430119772917
3.655823062820324765e-01 267.38416158399497 0.002300430119772917
3.466612507595923098e-01 296.73024081888724 0.002300430119772917
3.275607660913685271e-01 329.2971255097155 0.002300430119772917
3.084297009984733884e-01 365.43830709572546 0.002300430119772917
2.894090650684920663e-01 405.54607358408276 0.002300430119772917
2.706309023189589769e-01 450.05576757004974 0.002300430119772917
2.522154697615665575e-01 499.450511585514 0.002300430119772917
2.342700041472678130e-01 554.2664520663108 0.002300430119772917
2.168871269845577821e-01 615.0985788580505 0.002300430119772917
2.001441935138092987e-01 682.6071834272393 0.002300430119772917
1.841026852214486809e-01 757.525025877192 0.002300430119772917
1.688081568457733828e-01 840.6652885618333 0.002300430119772917
1.542908121766891905e-01 932.9304026284696 0.002300430119772917
1.405658483299238870e-01 1035.3218432956637 0.002300430119772917
1.276347086860598057e-01 1148.9510001873086 0.002300430119772917
1.154941581695397013e-01 1275.051240713013 0.002300430119772917
1.041138988004305516e-01 1414.991297434576 0.002300430119772917
9.346755350822592845e-02 1570.2901247293776 0.002300430119772917
8.350373743488016809e-02 1742.6333860096508 0.002300430119772917
7.417202729035166087e-02 1933.891750455232 0.002300430119772917
6.541809867294338943e-02 2146.141197858406 0.002300430119772917
5.718259948351545052e-02 2381.6855519761607 0.002300430119772917
4.940210741091110441e-02 2643.0814869741084 0.002300430119772917
4.201047181976273054e-02 2933.1662783900483 0.002300430119772917
3.493970621166631735e-02 3255.0885998350564 0.002300430119772917
2.812157407492472602e-02 3612.3426997094302 0.002300430119772917
2.151145454522672765e-02 4008.8063288984645 0.002300430119772917
1.504112028407535336e-02 4448.782831127585 0.002300430119772917
8.674419028461851852e-03 4937.047852839004 0.002300430119772917
2.548393521007937673e-03 5478.901179593945 0.002300430119772917
5.290504527676496808e-03 6080.224261649427 0.002300430119772917
1.124389388014452283e-02 6747.5440531107 0.002300430119772917
1.775125962898798510e-02 7488.10385759003 0.002300430119772917
2.452881773074643695e-02 8309.941949353404 0.002300430119772917
3.142537579122882396e-02 9221.97882333434 0.002300430119772917
3.840518018743534212e-02 10234.114021054527 0.002300430119772917
4.542897874787559659e-02 11357.333583431051 0.002300430119772917
5.244051219320079033e-02 12603.829296797274 0.002300430119772917
5.937050444979148633e-02 13987.131026472387 0.002300430119772917
6.614045734874102189e-02 15522.25357427048 0.002300430119772917
7.266686793900375974e-02 17225.859653987874 0.002300430119772917
7.886594746153484381e-02 19116.440753857038 0.002300430119772917
8.465939477161624205e-02 21214.51784910632 0.002300430119772917
9.000448725672073602e-02 23542.864143224204 0.002300430119772917
9.488026197337644241e-02 26126.752255633317 0.002300430119772917
9.921527009779779194e-02 28994.22853882881 0.002300430119772917
1.030447224738361839e-01 32176.417502507353 0.002300430119772917
1.064065727985629289e-01 35707.859649004626 0.002300430119772917
1.092777741468471814e-01 39626.88638701478 0.002300430119772917
1.117146722624860616e-01 43976.036093027215 0.002300430119772917
1.137274589089745935e-01 48802.515836544335 0.002300430119772917
1.153657548885887035e-01 54158.71378079476 0.002300430119772917
1.166964690295754781e-01 60102.76782070388 0.002300430119772917
1.178295913502761111e-01 66699.19663030129 0.002300430119772917
1.187293908379837004e-01 74019.59996915652 0.002300430119772917
1.194413452121546731e-01 82143.43584919439 0.002300430119772917
1.200047281358982282e-01 91158.88299750836 0.002300430119772917
1.204543784625946579e-01 101163.7979766207 0.002300430119772917
1.208184280926729581e-01 112266.77735108159 0.002300430119772917
1.211213427430956335e-01 124588.33642950082 0.002300430119772917
1.213834161309372273e-01 138262.2173764659 0.002300430119772917
1.216188524820506628e-01 153436.84089300132 0.002300430119772917
1.218389318299182011e-01 170276.91722258978 0.002300430119772917
1.220521570605391237e-01 188965.23396912115 0.002300430119772917
1.222618936383318561e-01 209704.64013232305 0.002300430119772917
1.225298999693095608e-01 232720.2478960412 0.002300430119772917
1.228278115402928056e-01 258261.87606826748 0.002300430119772917
1.231459918461661474e-01 286606.7616948256 0.002300430119772917
1.234837034747707230e-01 318062.5692794119 0.002300430119772917
1.238076343647381700e-01 352970.73027306574 0.002300430119772917
1.241098795858330689e-01 391710.1490809261 0.002300430119772917
1.243820522157607494e-01 434701.3158125035 0.002300430119772917
1.246125412788216674e-01 482410.8704165374 0.002300430119772917
1.271524453988806813e-01 535356.6677410719 0.002300430119772917
1.331901210168640326e-01 594113.3984965039 0.002300430119772917
1.388948350624951700e-01 659318.8271333541 0.002300430119772917
1.442214207078937882e-01 731680.7143427207 0.002300430119772917
1.491278452439503688e-01 811984.4993184009 0.002300430119772917
1.535806145307549442e-01 901101.8251665037 0.002300430119772917
1.575493055734502046e-01 1000000.0 0.002300430119772917
6.855533641268769796e-02 0.001 0.0025529080682395165
7.474235755504458900e-02 0.0011097524964120721 0.0025529080682395165
8.137116337401573141e-02 0.0012315506032928262 0.0025529080682395165
8.845109545940699203e-02 0.001366716356462006 0.0025529080682395165
9.598766654354305705e-02 0.0015167168884709225 0.0025529080682395165
1.039818952040661437e-01 0.0016831803533309566 0.0025529080682395165
1.124296838322385583e-01 0.0018679135990207828 0.0025529080682395165
1.213214026009346025e-01 0.002072921779595372 0.0025529080682395165
1.306413531431414310e-01 0.002300430119772917 0.0025529080682395165
1.403675792394235844e-01 0.0025529080682395165 0.0025529080682395165
1.504716886712710033e-01 0.002833096101839324 0.0025529080682395165
1.609190071202833416e-01 0.0031440354715915 0.0025529080682395165
1.716687537333099201e-01 0.0034891012134067737 0.0025529080682395165
1.826746930903911936e-01 0.003872038781812557 0.0025529080682395165
1.938857587607971666e-01 0.004297004704320844 0.0025529080682395165
2.052470429075677338e-01 0.004768611697714469 0.0025529080682395165
2.167008402457452909e-01 0.005291978735958442 0.0025529080682395165
2.281879221771718758e-01 0.005872786613189483 0.0025529080682395165
2.396487486176896442e-01 0.00651733960488242 0.0025529080682395165
2.510247931637179519e-01 0.007232633896483534 0.0025529080682395165
2.622597153342967058e-01 0.008026433522257174 0.0025529080682395165
2.733004876141274520e-01 0.00890735463861044 0.0025529080682395165
2.840983181499090460e-01 0.009884959046625586 0.0025529080682395165
2.946093009749777836e-01 0.010969857978923836 0.0025529080682395165
3.047949860520340337e-01 0.012173827277396614 0.0025529080682395165
3.146225272278549978e-01 0.013509935211980273 0.0025529080682395165
3.240647449846634776e-01 0.014992684327860457 0.0025529080682395165
3.330999001001103688e-01 0.01663816886076129 0.0025529080682395165
3.417113422089868568e-01 0.018464249428955443 0.0025529080682395165
3.498871102571200487e-01 0.020490746898158472 0.0025529080682395165
3.576193936982299815e-01 0.022739657523579287 0.0025529080682395165
3.649041650498626166e-01 0.02523539170434766 0.0025529080682395165
3.717408138577746879e-01 0.02800503894183631 0.0025529080682395165
3.781320215848513189e-01 0.03107866187782014 0.0025529080682395165
3.840837336015084924e-01 0.03448962260405758 0.0025529080682395165
3.896053471500587340e-01 0.038274944785163134 0.0025529080682395165
3.947099000618927156e-01 0.04247571552536898 0.0025529080682395165
3.994143392514084567e-01 0.047137531341167244 0.0025529080682395165
4.037395571298530439e-01 0.05231099308056263 0.0025529080682395165
4.077102709264401326e-01 0.05805225516094899 0.0025529080682395165
4.113546064180203521e-01 0.06442363508721373 0.0025529080682395165
4.147033923809765876e-01 0.07149428986597581 0.0025529080682395165
4.177892537990474109e-01 0.07934096665797492 0.0025529080682395165
4.206455809282528269e-01 0.08804883581643465 0.0025529080682395165
4.233054912523287472e-01 0.09771241535346502 0.0025529080682395165
4.258008863611603134e-01 0.1084365968689611 0.0025529080682395165
4.281617888588901133e-01 0.12033778407775893 0.0025529080682395165
4.304152543279964327e-01 0.13354515629298988 0.0025529080682395165
4.325861942586582409e-01 0.14820207057988585 0.0025529080682395165
4.346949872199888376e-01 0.16446761779946645 0.0025529080682395165
4.367591872091219352e-01 0.18251834943190443 0.0025529080682395165
4.387923895058287727e-01 0.20255019392306664 0.0025529080682395165
4.408042134819658009e-01 0.22478058335487253 0.0025529080682395165
4.428000215163354625e-01 0.24945081352303167 0.0025529080682395165
4.447806371507272982e-01 0.27682866303920667 0.0025529080682395165
4.467418931693232231e-01 0.3072112998861759 0.0025529080682395165
4.486741585051052805e-01 0.34092850697468147 0.0025529080682395165
4.505616880383004896e-01 0.3783462617131929 0.0025529080682395165
4.523819723798496173e-01 0.419870708444391 0.0025529080682395165
4.541049627192195737e-01 0.4659525668664682 0.0025529080682395165
4.556922507730515881e-01 0.517092024289676 0.0025529080682395165
4.570962979423730532e-01 0.5738441648302398 0.0025529080682395165
4.582596514625655870e-01 0.6368249944718586 0.0025529080682395165
4.591142735634185512e-01 0.7067181273927491 0.0025529080682395165
4.595810757115153522e-01 0.7842822061337682 0.0025529080682395165
4.595716049478834608e-01 0.8703591361485166 0.0025529080682395165
4.589821315755874820e-01 0.9658832241158708 0.0025529080682395165
4.576984065272078350e-01 1.0718913192051276 0.0025529080682395165
4.556002257737930550e-01 1.1895340673703196 0.0025529080682395165
4.525572632825747288e-01 1.3200884008314182 0.0025529080682395165
4.484332017875574672e-01 1.4649713983072863 0.0025529080682395165
4.431339844654053062e-01 1.625755666443795 0.0025529080682395165
4.367167158037040253e-01 1.8041864093920719 0.0025529080682395165
4.288432284526163540e-01 2.0022003718155843 0.0025529080682395165
4.193915385301098531e-01 2.2219468609395236 0.0025529080682395165
4.082535911135854456e-01 2.4658110758226037 0.0025529080682395165
3.953402653885327300e-01 2.736439997074672 0.0025529080682395165
3.805862577490394250e-01 3.0367711180354604 0.0025529080682395165
3.639546107408587750e-01 3.370064329271928 0.0025529080682395165
3.454406263689813184e-01 3.739937302478798 0.0025529080682395165
3.250922543697772338e-01 4.150404757850477 0.0025529080682395165
3.124029652712858596e-01 4.605922041145108 0.0025529080682395165
3.173237980519129087e-01 5.1114334834401705 0.0025529080682395165
3.220710257176482849e-01 5.672426068491977 0.0025529080682395165
3.268542267379870303e-01 6.294988990221888 0.0025529080682395165
3.326672655366979536e-01 6.985879746785249 0.0025529080682395165
3.383418079659810118e-01 7.752597488629465 0.0025529080682395165
3.438505497270855638e-01 8.60346441668451 0.0025529080682395165
3.491646410254773958e-01 9.547716114208066 0.0025529080682395165
3.555530720705498138e-01 10.59560179277617 0.0025529080682395165
3.638484095160633425e-01 11.758495540521581 0.0025529080682395165
3.723328236858285401e-01 13.049019780144016 0.0025529080682395165
3.822295514455793519e-01 14.481182276745331 0.0025529080682395165
3.963892562036975264e-01 16.070528182616385 0.0025529080682395165
4.179465218572648300e-01 17.834308769319094 0.0025529080682395165
4.438346197511959801e-01 19.791668678535572 0.0025529080682395165
4.680909715401170290e-01 21.96385372416547 0.0025529080682395165
4.902920193782683844e-01 24.37444150122222 0.0025529080682395165
5.102707258785117439e-01 27.04959730463137 0.0025529080682395165
5.279310708303461830e-01 30.01835813575592 0.0025529080682395165
5.432041448769054925e-01 33.31294787934677 0.0025529080682395165
5.560467062622344026e-01 36.96912707195032 0.0025529080682395165
5.664388489124995152e-01 41.0265810582719 0.0025529080682395165
5.743818060656807889e-01 45.52935074866948 0.0025529080682395165
5.798956639774691668e-01 50.526310653356795 0.0025529080682395165
5.830172871092201836e-01 56.07169938205458 0.0025529080682395165
5.837983782825971746e-01 62.22570836730231 0.0025529080682395165
5.823039086522818764e-01 69.0551352016233 0.0025529080682395165
5.786108794792585996e-01 76.63410868007462 0.0025529080682395165
5.728072187645483204e-01 85.04489341802686 0.0025529080682395165
5.649914385258577587e-01 94.37878277775391 0.0025529080682395165
5.552719737731312000e-01 104.73708979594508 0.0025529080682395165
5.437669624432069915e-01 116.23224686798542 0.0025529080682395165
5.306040628344105281e-01 128.9890261253308 0.0025529080682395165
5.159200221945825504e-01 143.14589375234786 0.0025529080682395165
4.998608310086558593e-01 158.85651294280527 0.0025529080682395165
4.825801580208101682e-01 176.2914118095948 0.0025529080682395165
4.642390932860842034e-01 195.63983435170647 0.0025529080682395165
4.450044255619273192e-01 217.11179456945052 0.0025529080682395165
4.250472605524322489e-01 240.9403560239527 0.0025529080682395165
4.045405567033716343e-01 267.38416158399497 0.0025529080682395165
3.836573704871951707e-01 296.73024081888724 0.0025529080682395165
3.625677024330248854e-01 329.2971255097155 0.0025529080682395165
3.414365929937400179e-01 365.43830709572546 0.0025529080682395165
3.204205305709217355e-01 405.54607358408276 0.0025529080682395165
2.996660804979937587e-01 450.05576757004974 0.0025529080682395165
2.793068397227930766e-01 499.450511585514 0.0025529080682395165
2.594620140369670591e-01 554.2664520663108 0.0025529080682395165
2.402346705947029648e-01 615.0985788580505 0.0025529080682395165
2.217109803802871926e-01 682.6071834272393 0.0025529080682395165
2.039595488962748226e-01 757.525025877192 0.0025529080682395165
1.870313486886671928e-01 840.6652885618333 0.0025529080682395165
1.709603216990870367e-01 932.9304026284696 0.0025529080682395165
1.557637886438765218e-01 1035.3218432956637 0.0025529080682395165
1.414437978517901207e-01 1148.9510001873086 0.0025529080682395165
1.279972122999230022e-01 1275.051240713013 0.0025529080682395165
1.153908151914749131e-01 1414.991297434576 0.0025529080682395165
1.035957639461374397e-01 1570.2901247293776 0.0025529080682395165
9.255540816181744013e-02 1742.6333860096508 0.0025529080682395165
8.221418390590741476e-02 1933.891750455232 0.0025529080682395165
7.251214204532516194e-02 2146.141197858406 0.0025529080682395165
6.338372214650858649e-02 2381.6855519761607 0.0025529080682395165
5.475883386303778688e-02 2643.0814869741084 0.0025529080682395165
4.656432681820776853e-02 2933.1662783900483 0.0025529080682395165
3.872501169234988938e-02 3255.0885998350564 0.0025529080682395165
3.116538838625168562e-02 3612.3426997094302 0.0025529080682395165
2.383632201182271995e-02 4008.8063288984645 0.0025529080682395165
1.666209827749793454e-02 4448.782831127585 0.0025529080682395165
9.602755721805590269e-03 4937.047852839004 0.0025529080682395165
2.816548774866003274e-03 5478.901179593945 0.0025529080682395165
5.876749928225346101e-03 6080.224261649427 0.0025529080682395165
1.247961388882262192e-02 6747.5440531107 0.0025529080682395165
1.969418208483614610e-02 7488.10385759003 0.0025529080682395165
2.720660402031288908e-02 8309.941949353404 0.0025529080682395165
3.484959489716414616e-02 9221.97882333434 0.0025529080682395165
4.258362060387382853e-02 10234.114021054527 0.0025529080682395165
5.036503611425294236e-02 11357.333583431051 0.0025529080682395165
5.813131172524851897e-02 12603.829296797274 0.0025529080682395165
6.580560901837662069e-02 13987.131026472387 0.0025529080682395165
7.330085301216031357e-02 15522.25357427048 0.0025529080682395165
8.052446467720035528e-02 17225.859653987874 0.0025529080682395165
8.738364111731518336e-02 19116.440753857038 0.0025529080682395165
9.379170177222224958e-02 21214.51784910632 0.0025529080682395165
9.970120204011420628e-02 23542.864143224204 0.0025529080682395165
1.050894251072833352e-01 26126.752255633317 0.0025529080682395165
1.098771407685738138e-01 28994.22853882881 0.0025529080682395165
1.141030237001947334e-01 32176.417502507353 0.0025529080682395165
1.178101910688376247e-01 35707.859649004626 0.0025529080682395165
1.209724969328936639e-01 39626.88638701478 0.0025529080682395165
1.236530520354264667e-01 43976.036093027215 0.0025529080682395165
1.258628910894598329e-01 48802.515836544335 0.0025529080682395165
1.276571306373726622e-01 54158.71378079476 0.0025529080682395165
1.291088976864654403e-01 60102.76782070388 0.0025529080682395165
1.303417689218036857e-01 66699.19663030129 0.0025529080682395165
1.313153913832569575e-01 74019.59996915652 0.0025529080682395165
1.320799401385435723e-01 82143.43584919439 0.0025529080682395165
1.326788564256243808e-01 91158.88299750836 0.0025529080682395165
1.331505553679745157e-01 101163.7979766207 0.0025529080682395165
1.335261952008632291e-01 112266.77735108159 0.0025529080682395165
1.338326376071923562e-01 124588.33642950082 0.0025529080682395165
1.340920928774185783e-01 138262.2173764659 0.0025529080682395165
1.343201567702815569e-01 153436.84089300132 0.0025529080682395165
1.345290376567658819e-01 170276.91722258978 0.0025529080682395165
1.347277951216875880e-01 188965.23396912115 0.0025529080682395165
1.349200287144186328e-01 209704.64013232305 0.0025529080682395165
1.351717988818351424e-01 232720.2478960412 0.0025529080682395165
1.354544747209645017e-01 258261.87606826748 0.0025529080682395165
1.357550757810463138e-01 286606.7616948256 0.0025529080682395165
1.360734676710884661e-01 318062.5692794119 0.0025529080682395165
1.363719166624967338e-01 352970.73027306574 0.0025529080682395165
1.366409952481205392e-01 391710.1490809261 0.0025529080682395165
1.368711889555336014e-01 434701.3158125035 0.0025529080682395165
1.370494751466981853e-01 482410.8704165374 0.0025529080682395165
1.395304497178761760e-01 535356.6677410719 0.0025529080682395165
1.460557007485979442e-01 594113.3984965039 0.0025529080682395165
1.521987911506219870e-01 659318.8271333541 0.0025529080682395165
1.579097185891031319e-01 731680.7143427207 0.0025529080682395165
1.631415428034908022e-01 811984.4993184009 0.0025529080682395165
1.678575112380591428e-01 901101.8251665037 0.0025529080682395165
1.720235564803070938e-01 1000000.0 0.0025529080682395165
6.736703604880901752e-02 0.001 0.002833096101839324
7.349599414355753590e-02 0.0011097524964120721 0.002833096101839324
8.007173347306671685e-02 0.0012315506032928262 0.002833096101839324
8.710546507062010002e-02 0.001366716356462006 0.002833096101839324
9.460477981322118479e-02 0.0015167168884709225 0.002833096101839324
1.025729296017484221e-01 0.0016831803533309566 0.002833096101839324
1.110082814293734954e-01 0.0018679135990207828 0.002833096101839324
1.199036887657551759e-01 0.002072921779595372 0.002833096101839324
1.292460702401598827e-01 0.002300430119772917 0.002833096101839324
1.390160145928477364e-01 0.0025529080682395165 0.002833096101839324
1.491875683838143896e-01 0.002833096101839324 0.002833096101839324
1.597282768147176013e-01 0.0031440354715915 0.002833096101839324
1.705993315261639942e-01 0.0034891012134067737 0.002833096101839324
1.817560234218802695e-01 0.003872038781812557 0.002833096101839324
1.931483553267469566e-01 0.004297004704320844 0.002833096101839324
2.047219507934770755e-01 0.004768611697714469 0.002833096101839324
2.164190200755682914e-01 0.005291978735958442 0.002833096101839324
2.281796236850194559e-01 0.005872786613189483 0.002833096101839324
2.399429127969078812e-01 0.00651733960488242 0.002833096101839324
2.516484309217247306e-01 0.007232633896483534 0.002833096101839324
2.632374121887299245e-01 0.008026433522257174 0.002833096101839324
2.746539325567288192e-01 0.00890735463861044 0.002833096101839324
2.858459347476135504e-01 0.009884959046625586 0.002833096101839324
2.967660361062101626e-01 0.010969857978923836 0.002833096101839324
3.073721819502404085e-01 0.012173827277396614 0.002833096101839324
3.176279041064880015e-01 0.013509935211980273 0.002833096101839324
3.275024824495267883e-01 0.014992684327860457 0.002833096101839324
3.369708549744689363e-01 0.01663816886076129 0.002833096101839324
3.460133078964011677e-01 0.018464249428955443 0.002833096101839324
3.546150962943346308e-01 0.020490746898158472 0.002833096101839324
3.627660454196842132e-01 0.022739657523579287 0.002833096101839324
3.704600893268706896e-01 0.02523539170434766 0.002833096101839324
3.776950208322916724e-01 0.02800503894183631 0.002833096101839324
3.844722899446838538e-01 0.03107866187782014 0.002833096101839324
3.907970072537417239e-01 0.03448962260405758 0.002833096101839324
3.966781050889169324e-01 0.038274944785163134 0.002833096101839324
4.021285143591620259e-01 0.04247571552536898 0.002833096101839324
4.071653995645441726e-01 0.047137531341167244 0.002833096101839324
4.118102069516131891e-01 0.05231099308056263 0.002833096101839324
4.160884834232119744e-01 0.05805225516094899 0.002833096101839324
4.200294605364044975e-01 0.06442363508721373 0.002833096101839324
4.236653041856685564e-01 0.07149428986597581 0.002833096101839324
4.270301730640856941e-01 0.07934096665797492 0.002833096101839324
4.301591866752191295e-01 0.08804883581643465 0.002833096101839324
4.330873054861358318e-01 0.09771241535346502 0.002833096101839324
4.358484022457527751e-01 0.1084365968689611 0.002833096101839324
4.384745268049306532e-01 0.12033778407775893 0.002833096101839324
4.409948162440347486e-01 0.13354515629298988 0.002833096101839324
4.434363904389259647e-01 0.14820207057988585 0.002833096101839324
4.458217035568696196e-01 0.16446761779946645 0.002833096101839324
4.481704904461386585e-01 0.18251834943190443 0.002833096101839324
4.504985000289629671e-01 0.20255019392306664 0.002833096101839324
4.528174362593964664e-01 0.22478058335487253 0.002833096101839324
4.551347279467142237e-01 0.24945081352303167 0.002833096101839324
4.574531315158405498e-01 0.27682866303920667 0.002833096101839324
4.597703373925379200e-01 0.3072112998861759 0.002833096101839324
4.620783288697635216e-01 0.34092850697468147 0.002833096101839324
4.643627895128459859e-01 0.3783462617131929 0.002833096101839324
4.666023010468149934e-01 0.419870708444391 0.002833096101839324
4.687674865891083287e-01 0.4659525668664682 0.002833096101839324
4.708201135963221429e-01 0.517092024289676 0.002833096101839324
4.727121742261554682e-01 0.5738441648302398 0.002833096101839324
4.743849593874519543e-01 0.6368249944718586 0.002833096101839324
4.757682394085474553e-01 0.7067181273927491 0.002833096101839324
4.767796255905799585e-01 0.7842822061337682 0.002833096101839324
4.773260174871123973e-01 0.8703591361485166 0.002833096101839324
4.772977913956847340e-01 0.9658832241158708 0.002833096101839324
4.765731605293317408e-01 1.0718913192051276 0.002833096101839324
4.750225451692805523e-01 1.1895340673703196 0.002833096101839324
4.725045273002057566e-01 1.3200884008314182 0.002833096101839324
4.688698882522681077e-01 1.4649713983072863 0.002833096101839324
4.641499062776136553e-01 1.625755666443795 0.002833096101839324
4.581260350464056996e-01 1.8041864093920719 0.002833096101839324
4.505652932894639862e-01 2.0022003718155843 0.002833096101839324
4.413275784344950492e-01 2.2219468609395236 0.002833096101839324
4.302862409573689484e-01 2.4658110758226037 0.002833096101839324
4.173336850901468442e-01 2.736439997074672 0.002833096101839324
4.023868847374521551e-01 3.0367711180354604 0.002833096101839324
3.853926481585736030e-01 3.370064329271928 0.002833096101839324
3.663322531061923293e-01 3.739937302478798 0.002833096101839324
3.452575813019228002e-01 4.150404757850477 0.002833096101839324
3.379038740107593863e-01 4.605922041145108 0.002833096101839324
3.436760578186923154e-01 5.1114334834401705 0.002833096101839324
3.492594445985590657e-01 5.672426068491977 0.002833096101839324
3.550722014383300706e-01 6.294988990221888 0.002833096101839324
3.617988733110810706e-01 6.985879746785249 0.002833096101839324
3.683700955606486471e-01 7.752597488629465 0.002833096101839324
3.747540867842982792e-01 8.60346441668451 0.002833096101839324
3.809175759048544219e-01 9.547716114208066 0.002833096101839324
3.885241979804772150e-01 10.59560179277617 0.002833096101839324
3.979062346222984603e-01 11.758495540521581 0.002833096101839324
4.075837222103592117e-01 13.049019780144016 0.002833096101839324
4.189128861207807586e-01 14.481182276745331 0.002833096101839324
4.349682377649396470e-01 16.070528182616385 0.002833096101839324
4.593071652304790975e-01 17.834308769319094 0.002833096101839324
4.878422469839905906e-01 19.791668678535572 0.002833096101839324
5.146380570266518850e-01 21.96385372416547 0.002833096101839324
5.391960721924838884e-01 24.37444150122222 0.002833096101839324
5.613394842091586900e-01 27.04959730463137 0.002833096101839324
5.809552768602870287e-01 30.01835813575592 0.002833096101839324
5.979607665072708134e-01 33.31294787934677 0.002833096101839324
6.123020852185713236e-01 36.96912707195032 0.002833096101839324
6.239516963858405818e-01 41.0265810582719 0.002833096101839324
6.329060070583769626e-01 45.52935074866948 0.002833096101839324
6.391828551541239856e-01 50.526310653356795 0.002833096101839324
6.428192014416146405e-01 56.07169938205458 0.002833096101839324
6.438689639586168134e-01 62.22570836730231 0.002833096101839324
6.424012390361503178e-01 69.0551352016233 0.002833096101839324
6.384988853848899693e-01 76.63410868007462 0.002833096101839324
6.322572664905869999e-01 85.04489341802686 0.002833096101839324
6.237837920912024936e-01 94.37878277775391 0.002833096101839324
6.131971610327926481e-01 104.73708979594508 0.002833096101839324
6.006270686562714678e-01 116.23224686798542 0.002833096101839324
5.862139611765752045e-01 128.9890261253308 0.002833096101839324
5.701085440668645088e-01 143.14589375234786 0.002833096101839324
5.524718614055793564e-01 158.85651294280527 0.002833096101839324
5.334736420482319996e-01 176.2914118095948 0.002833096101839324
5.132919216159677056e-01 195.63983435170647 0.002833096101839324
4.921111683690959082e-01 217.11179456945052 0.002833096101839324
4.701207135317559960e-01 240.9403560239527 0.002833096101839324
4.475120642739837673e-01 267.38416158399497 0.002833096101839324
4.244768985830437713e-01 296.73024081888724 0.002833096101839324
4.012036370823109377e-01 329.2971255097155 0.002833096101839324
3.778752534285177433e-01 365.43830709572546 0.002833096101839324
3.546653990358107356e-01 405.54607358408276 0.002833096101839324
3.317367570348289108e-01 450.05576757004974 0.002833096101839324
3.092377516113122837e-01 499.450511585514 0.002833096101839324
2.873009106572668725e-01 554.2664520663108 0.002833096101839324
2.660409491514659219e-01 615.0985788580505 0.002833096101839324
2.455538898164931205e-01 682.6071834272393 0.002833096101839324
2.259163247317956535e-01 757.525025877192 0.002833096101839324
2.071853271811948394e-01 840.6652885618333 0.002833096101839324
1.893990823463549134e-01 932.9304026284696 0.002833096101839324
1.725773658951351153e-01 1035.3218432956637 0.002833096101839324
1.567229964221029392e-01 1148.9510001873086 0.002833096101839324
1.418330443203843494e-01 1275.051240713013 0.002833096101839324
1.278711455886860360e-01 1414.991297434576 0.002833096101839324
1.148058157137275825e-01 1570.2901247293776 0.002833096101839324
1.025746505734769498e-01 1742.6333860096508 0.002833096101839324
9.111646470096226857e-02 1933.891750455232 0.002833096101839324
8.036514307938090462e-02 2146.141197858406 0.002833096101839324
7.024830530615970570e-02 2381.6855519761607 0.002833096101839324
6.068852759131877078e-02 2643.0814869741084 0.002833096101839324
5.160495188656644833e-02 2933.1662783900483 0.002833096101839324
4.291445306128684883e-02 3255.0885998350564 0.002833096101839324
3.453352279380707962e-02 3612.3426997094302 0.002833096101839324
2.640810136915159104e-02 4008.8063288984645 0.002833096101839324
1.845416902598111253e-02 4448.782831127585 0.002833096101839324
1.062757371647202013e-02 4937.047852839004 0.002833096101839324
3.111507163046577009e-03 5478.901179593945 0.002833096101839324
6.528598574382824329e-03 6080.224261649427 0.002833096101839324
1.385131302384325774e-02 6747.5440531107 0.002833096101839324
2.184909013953699464e-02 7488.10385759003 0.002833096101839324
3.017497273410791117e-02 8309.941949353404 0.002833096101839324
3.864391947951271999e-02 9221.97882333434 0.002833096101839324
4.721226211571644821e-02 10234.114021054527 0.002833096101839324
5.583139872339585447e-02 11357.333583431051 0.002833096101839324
6.443188612186975806e-02 12603.829296797274 0.002833096101839324
7.292847368992715074e-02 13987.131026472387 0.002833096101839324
8.122458436209552268e-02 15522.25357427048 0.002833096101839324
8.921759209020457826e-02 17225.859653987874 0.002833096101839324
9.680473023933833243e-02 19116.440753857038 0.002833096101839324
1.038900640654988883e-01 21214.51784910632 0.002833096101839324
1.104209118337205475e-01 23542.864143224204 0.002833096101839324
1.163727158310036286e-01 26126.752255633317 0.002833096101839324
1.216576505380475570e-01 28994.22853882881 0.002833096101839324
1.263181330706951155e-01 32176.417502507353 0.002833096101839324
1.304032375209873695e-01 35707.859649004626 0.002833096101839324
1.338832529748057443e-01 39626.88638701478 0.002833096101839324
1.368289255996754383e-01 43976.036093027215 0.002833096101839324
1.392521786439493980e-01 48802.515836544335 0.002833096101839324
1.412142037481249335e-01 54158.71378079476 0.002833096101839324
1.427947928813902423e-01 60102.76782070388 0.002833096101839324
1.441329653912443998e-01 66699.19663030129 0.002833096101839324
1.451830612066445092e-01 74019.59996915652 0.002833096101839324
1.460004115820137116e-01 82143.43584919439 0.002833096101839324
1.466330388602113399e-01 91158.88299750836 0.002833096101839324
1.471233217586322140e-01 101163.7979766207 0.002833096101839324
1.475056938097551451e-01 112266.77735108159 0.002833096101839324
1.478096857229401484e-01 124588.33642950082 0.002833096101839324
1.480595271463143181e-01 138262.2173764659 0.002833096101839324
1.482723177216280219e-01 153436.84089300132 0.002833096101839324
1.484612870007959162e-01 170276.91722258978 0.002833096101839324
1.486360237940189677e-01 188965.23396912115 0.002833096101839324
1.488003346167671992e-01 209704.64013232305 0.002833096101839324
1.490245352221979125e-01 232720.2478960412 0.002833096101839324
1.492804757946905037e-01 258261.87606826748 0.002833096101839324
1.495508937414756212e-01 286606.7616948256 0.002833096101839324
1.498364031815504482e-01 318062.5692794119 0.002833096101839324
1.500940423446209537e-01 352970.73027306574 0.002833096101839324
1.503131939695770969e-01 391710.1490809261 0.002833096101839324
1.504827310220851477e-01 434701.3158125035 0.002833096101839324
1.505878700910462942e-01 482410.8704165374 0.002833096101839324
1.529356433908136692e-01 535356.6677410719 0.002833096101839324
1.599678645668554944e-01 594113.3984965039 0.002833096101839324
1.665613013016690735e-01 659318.8271333541 0.002833096101839324
1.726609525785812727e-01 731680.7143427207 0.002833096101839324
1.782146234687126685e-01 811984.4993184009 0.002833096101839324
1.831813587312098590e-01 901101.8251665037 0.002833096101839324
1.875249606133302938e-01 1000000.0 0.002833096101839324
6.598965140210352742e-02 0.001 0.0031440354715915
7.203743978807305992e-02 0.0011097524964120721 0.0031440354715915
7.853436491017512511e-02 0.0012315506032928262 0.0031440354715915
8.549332066790540918e-02 0.001366716356462006 0.0031440354715915
9.292374024211778882e-02 0.0015167168884709225 0.0031440354715915
1.008309975338555209e-01 0.0016831803533309566 0.0031440354715915
1.092157047270096992e-01 0.0018679135990207828 0.0031440354715915
1.180731699054528294e-01 0.002072921779595372 0.0031440354715915
1.273928162418274668e-01 0.002300430119772917 0.0031440354715915
1.371577863377698991e-01 0.0025529080682395165 0.0031440354715915
1.473446540189554954e-01 0.002833096101839324 0.0031440354715915
1.579233543751851487e-01 0.0031440354715915 0.0031440354715915
1.688572399427539783e-01 0.0034891012134067737 0.0031440354715915
1.801034462517688284e-01 0.003872038781812557 0.0031440354715915
1.916134252917896796e-01 0.004297004704320844 0.0031440354715915
2.033337407547919917e-01 0.004768611697714469 0.0031440354715915
2.152070492909560484e-01 0.005291978735958442 0.0031440354715915
2.271732354136480614e-01 0.005872786613189483 0.0031440354715915
2.391706922665394197e-01 0.00651733960488242 0.0031440354715915
2.511376067229803555e-01 0.007232633896483534 0.0031440354715915
2.630133233674605830e-01 0.008026433522257174 0.0031440354715915
2.747395298653755313e-01 0.00890735463861044 0.0031440354715915
2.862614072007045318e-01 0.009884959046625586 0.0031440354715915
2.975285147768435556e-01 0.010969857978923836 0.0031440354715915
3.084955025935968709e-01 0.012173827277396614 0.0031440354715915
3.191225990488023578e-01 0.013509935211980273 0.0031440354715915
3.293757639512953639e-01 0.014992684327860457 0.0031440354715915
3.392267314551706270e-01 0.01663816886076129 0.0031440354715915
3.486528018526377504e-01 0.018464249428955443 0.0031440354715915
3.576365310579477375e-01 0.020490746898158472 0.0031440354715915
3.661653144638758461e-01 0.022739657523579287 0.0031440354715915
3.742310640214051576e-01 0.02523539170434766 0.0031440354715915
3.818298678714804328e-01 0.02800503894183631 0.0031440354715915
3.889618653167365436e-01 0.03107866187782014 0.0031440354715915
3.956312321272389410e-01 0.03448962260405758 0.0031440354715915
4.018462935151451698e-01 0.038274944785163134 0.0031440354715915
4.076197478311620603e-01 0.04247571552536898 0.0031440354715915
4.129688378671618199e-01 0.047137531341167244 0.0031440354715915
4.179153830047479534e-01 0.05231099308056263 0.0031440354715915
4.224856114958427944e-01 0.05805225516094899 0.0031440354715915
4.267096787775020439e-01 0.06442363508721373 0.0031440354715915
4.306209124376667585e-01 0.07149428986597581 0.0031440354715915
4.342548440790164888e-01 0.07934096665797492 0.0031440354715915
4.376481258990423395e-01 0.08804883581643465 0.0031440354715915
4.408374465400584641e-01 0.09771241535346502 0.0031440354715915
4.438584866833306108e-01 0.1084365968689611 0.0031440354715915
4.467452365146407645e-01 0.12033778407775893 0.0031440354715915
4.495290771740111380e-01 0.13354515629298988 0.0031440354715915
4.522385565748747172e-01 0.14820207057988585 0.0031440354715915
4.548989236934099512e-01 0.16446761779946645 0.0031440354715915
4.575318740314937016e-01 0.18251834943190443 0.0031440354715915
4.601553461881291995e-01 0.20255019392306664 0.0031440354715915
4.627832493253357660e-01 0.22478058335487253 0.0031440354715915
4.654251932035300965e-01 0.24945081352303167 0.0031440354715915
4.680860839691551867e-01 0.27682866303920667 0.0031440354715915
4.707656412442232652e-01 0.3072112998861759 0.0031440354715915
4.734577990481569354e-01 0.34092850697468147 0.0031440354715915
4.761499685922972458e-01 0.3783462617131929 0.0031440354715915
4.788221960652088161e-01 0.419870708444391 0.0031440354715915
4.814462416064054229e-01 0.4659525668664682 0.0031440354715915
4.839845340388725381e-01 0.517092024289676 0.0031440354715915
4.863891343104858045e-01 0.5738441648302398 0.0031440354715915
4.886006576224054543e-01 0.6368249944718586 0.0031440354715915
4.905473225993990938e-01 0.7067181273927491 0.0031440354715915
4.921440763026746490e-01 0.7842822061337682 0.0031440354715915
4.932937956666438861e-01 0.8703591361485166 0.0031440354715915
4.938815383402910264e-01 0.9658832241158708 0.0031440354715915
4.937785405766612623e-01 1.0718913192051276 0.0031440354715915
4.928462354077266516e-01 1.1895340673703196 0.0031440354715915
4.909323445455546220e-01 1.3200884008314182 0.0031440354715915
4.879437053434187432e-01 1.4649713983072863 0.0031440354715915
4.838621142347548365e-01 1.625755666443795 0.0031440354715915
4.783362399000654630e-01 1.8041864093920719 0.0031440354715915
4.711997365297502238e-01 2.0022003718155843 0.0031440354715915
4.622930675532264111e-01 2.2219468609395236 0.0031440354715915
4.514692938753789853e-01 2.4658110758226037 0.0031440354715915
4.386002230450024020e-01 2.736439997074672 0.0031440354715915
4.235826393724271277e-01 3.0367711180354604 0.0031440354715915
4.063443257047784085e-01 3.370064329271928 0.0031440354715915
3.868495280019145222e-01 3.739937302478798 0.0031440354715915
3.651543152192260888e-01 4.150404757850477 0.0031440354715915
3.646573354455125981e-01 4.605922041145108 0.0031440354715915
3.714031329063570142e-01 5.1114334834401705 0.0031440354715915
3.779467043960200723e-01 5.672426068491977 0.0031440354715915
3.849687406241715792e-01 6.294988990221888 0.0031440354715915
3.927403229868928758e-01 6.985879746785249 0.0031440354715915
4.003397388037566174e-01 7.752597488629465 0.0031440354715915
4.077298676354962903e-01 8.60346441668451 0.0031440354715915
4.148721665613037679e-01 9.547716114208066 0.0031440354715915
4.239140222531993518e-01 10.59560179277617 0.0031440354715915
4.345254001410492339e-01 11.758495540521581 0.0031440354715915
4.455675096482967223e-01 13.049019780144016 0.0031440354715915
4.585440677181366054e-01 14.481182276745331 0.0031440354715915
4.767608254613910912e-01 16.070528182616385 0.0031440354715915
5.042583312713601051e-01 17.834308769319094 0.0031440354715915
5.356877073154857616e-01 19.791668678535572 0.0031440354715915
5.652724561594173469e-01 21.96385372416547 0.0031440354715915
5.924257134645458667e-01 24.37444150122222 0.0031440354715915
6.169616627865570635e-01 27.04959730463137 0.0031440354715915
6.387473129648881809e-01 30.01835813575592 0.0031440354715915
6.576835692477369655e-01 33.31294787934677 0.0031440354715915
6.737036561373309640e-01 36.96912707195032 0.0031440354715915
6.867705055437197670e-01 41.0265810582719 0.0031440354715915
6.968741655839928439e-01 45.52935074866948 0.0031440354715915
7.040290557348051204e-01 50.526310653356795 0.0031440354715915
7.082714047450237027e-01 56.07169938205458 0.0031440354715915
7.096568396932810829e-01 62.22570836730231 0.0031440354715915
7.082583719071332551e-01 69.0551352016233 0.0031440354715915
7.041647767615126785e-01 76.63410868007462 0.0031440354715915
6.974791625501259862e-01 85.04489341802686 0.0031440354715915
6.883183701496554674e-01 94.37878277775391 0.0031440354715915
6.768121049864892491e-01 104.73708979594508 0.0031440354715915
6.631025529479104286e-01 116.23224686798542 0.0031440354715915
6.473440600369454456e-01 128.9890261253308 0.0031440354715915
6.297025627198951092e-01 143.14589375234786 0.0031440354715915
6.103555827528482913e-01 158.85651294280527 0.0031440354715915
5.894904692781238742e-01 176.2914118095948 0.0031440354715915
5.673038837044747096e-01 195.63983435170647 0.0031440354715915
5.439997572817227844e-01 217.11179456945052 0.0031440354715915
5.197875096959500008e-01 240.9403560239527 0.0031440354715915
4.948791187032847705e-01 267.38416158399497 0.0031440354715915
4.694868345379380470e-01 296.73024081888724 0.0031440354715915
4.438194495305660126e-01 329.2971255097155 0.0031440354715915
4.180797936276158255e-01 365.43830709572546 0.0031440354715915
3.924605415349693982e-01 405.54607358408276 0.0031440354715915
3.671422664283663928e-01 450.05576757004974 0.0031440354715915
3.422898708278681590e-01 499.450511585514 0.0031440354715915
3.180507137803332274e-01 554.2664520663108 0.0031440354715915
2.945525014237602157e-01 615.0985788580505 0.0031440354715915
2.719022723844150558e-01 682.6071834272393 0.0031440354715915
2.501855780672350149e-01 757.525025877192 0.0031440354715915
2.294663689415007424e-01 840.6652885618333 0.0031440354715915
2.097876532189134613e-01 932.9304026284696 0.0031440354715915
1.911720498142625291e-01 1035.3218432956637 0.0031440354715915
1.736233528472745924e-01 1148.9510001873086 0.0031440354715915
1.571389830110424546e-01 1275.051240713013 0.0031440354715915
1.416791946660647394e-01 1414.991297434576 0.0031440354715915
1.272096871848429345e-01 1570.2901247293776 0.0031440354715915
1.136617796297218624e-01 1742.6333860096508 0.0031440354715915
1.009681503762858978e-01 1933.891750455232 0.0031440354715915
8.905593471603247269e-02 2146.141197858406 0.0031440354715915
7.784526971622925118e-02 2381.6855519761607 0.0031440354715915
6.725067346635558996e-02 2643.0814869741084 0.0031440354715915
5.718280890704381669e-02 2933.1662783900483 0.0031440354715915
4.754981342180825132e-02 3255.0885998350564 0.0031440354715915
3.825935776931901205e-02 3612.3426997094302 0.0031440354715915
2.925201957089560920e-02 4008.8063288984645 0.0031440354715915
2.043456582473721084e-02 4448.782831127585 0.0031440354715915
1.175823950498185860e-02 4937.047852839004 0.0031440354715915
3.435617708634392236e-03 5478.901179593945 0.0031440354715915
7.253528037684314408e-03 6080.224261649427 0.0031440354715915
1.537398586105916641e-02 6747.5440531107 0.0031440354715915
2.423895155530875201e-02 7488.10385759003 0.0031440354715915
3.346504940383919491e-02 8309.941949353404 0.0031440354715915
4.284765856515898585e-02 9221.97882333434 0.0031440354715915
5.233857440987959436e-02 10234.114021054527 0.0031440354715915
6.188366151981042340e-02 11357.333583431051 0.0031440354715915
7.140579197294960601e-02 12603.829296797274 0.0031440354715915
8.081038228323371431e-02 13987.131026472387 0.0031440354715915
8.999032526418571099e-02 15522.25357427048 0.0031440354715915
9.883187994647431307e-02 17225.859653987874 0.0031440354715915
1.072212687790403268e-01 19116.440753857038 0.0031440354715915
1.150523465123033523e-01 21214.51784910632 0.0031440354715915
1.222666140735233498e-01 23542.864143224204 0.0031440354715915
1.288376217714441441e-01 26126.752255633317 0.0031440354715915
1.346680308243449753e-01 28994.22853882881 0.0031440354715915
1.398042969494840970e-01 32176.417502507353 0.0031440354715915
1.443023877733756177e-01 35707.859649004626 0.0031440354715915
1.481284792227741121e-01 39626.88638701478 0.0031440354715915
1.513619361664818586e-01 43976.036093027215 0.0031440354715915
1.540156245236803112e-01 48802.515836544335 0.0031440354715915
1.561574474086135644e-01 54158.71378079476 0.0031440354715915
1.578743059380468827e-01 60102.76782070388 0.0031440354715915
1.593228123262667995e-01 66699.19663030129 0.0031440354715915
1.604511551921679602e-01 74019.59996915652 0.0031440354715915
1.613203663995085302e-01 82143.43584919439 0.0031440354715915
1.619835147648331919e-01 91158.88299750836 0.0031440354715915
1.624873078006622840e-01 101163.7979766207 0.0031440354715915
1.628697730333829585e-01 112266.77735108159 0.0031440354715915
1.631633415072939741e-01 124588.33642950082 0.0031440354715915
1.633944513554718148e-01 138262.2173764659 0.0031440354715915
1.635817905281802542e-01 153436.84089300132 0.0031440354715915
1.637396815208604361e-01 170276.91722258978 0.0031440354715915
1.638782212841331520e-01 188965.23396912115 0.0031440354715915
1.640013664779950697e-01 209704.64013232305 0.0031440354715915
1.641836851315989776e-01 232720.2478960412 0.0031440354715915
1.643981077332110630e-01 258261.87606826748 0.0031440354715915
1.646222147990242524e-01 286606.7616948256 0.0031440354715915
1.648574858038647228e-01 318062.5692794119 0.0031440354715915
1.650554527548522277e-01 352970.73027306574 0.0031440354715915
1.652036794570123646e-01 391710.1490809261 0.0031440354715915
1.652892572021094353e-01 434701.3158125035 0.0031440354715915
1.652956276690983051e-01 482410.8704165374 0.0031440354715915
1.674154549501098987e-01 535356.6677410719 0.0031440354715915
1.749699180735606041e-01 594113.3984965039 0.0031440354715915
1.820213457016799652e-01 659318.8271333541 0.0031440354715915
1.885083392315349826e-01 731680.7143427207 0.0031440354715915
1.943740564729604381e-01 811984.4993184009 0.0031440354715915
1.995730809151211593e-01 901101.8251665037 0.0031440354715915
2.040652426861534752e-01 1000000.0 0.0031440354715915
6.442488647049279815e-02 0.001 0.0034891012134067737
7.036871903817798479e-02 0.0011097524964120721 0.0034891012134067737
7.676142809038985493e-02 0.0012315506032928262 0.0034891012134067737
8.361732467090000898e-02 0.001366716356462006 0.0034891012134067737
9.094752840102919567e-02 0.0015167168884709225 0.0034891012134067737
9.875930394481186037e-02 0.0016831803533309566 0.0034891012134067737
1.070553514487838642e-01 0.0018679135990207828 0.0034891012134067737
1.158332737628132852e-01 0.002072921779595372 0.0034891012134067737
1.250849170089173013e-01 0.002300430119772917 0.0034891012134067737
1.347959421847053918e-01 0.0025529080682395165 0.0034891012134067737
1.449454617946891455e-01 0.002833096101839324 0.0034891012134067737
1.555058735043718388e-01 0.0031440354715915 0.0034891012134067737
1.664428611447342776e-01 0.0034891012134067737 0.0034891012134067737
1.777156574095398456e-01 0.003872038781812557 0.0034891012134067737
1.892774772434689667e-01 0.004297004704320844 0.0034891012134067737
2.010762489894869498e-01 0.004768611697714469 0.0034891012134067737
2.130554987955209922e-01 0.005291978735958442 0.0034891012134067737
2.251554661923661493e-01 0.005872786613189483 0.0034891012134067737
2.373143258097838715e-01 0.00651733960488242 0.0034891012134067737
2.494694947530593510e-01 0.007232633896483534 0.0034891012134067737
2.615589720422446529e-01 0.008026433522257174 0.0034891012134067737
2.735226385433833229e-01 0.00890735463861044 0.0034891012134067737
2.853034206067421863e-01 0.009884959046625586 0.0034891012134067737
2.968482720618490500e-01 0.010969857978923836 0.0034891012134067737
3.081090207357309319e-01 0.012173827277396614 0.0034891012134067737
3.190428879330776679e-01 0.013509935211980273 0.0034891012134067737
3.296128241121393798e-01 0.014992684327860457 0.0034891012134067737
3.397875972089197116e-01 0.01663816886076129 0.0034891012134067737
3.495416857754297113e-01 0.018464249428955443 0.0034891012134067737
3.588550213591656934e-01 0.020490746898158472 0.0034891012134067737
3.677126617090039629e-01 0.022739657523579287 0.0034891012134067737
3.761044653408170402e-01 0.02523539170434766 0.0034891012134067737
3.840248258590814312e-01 0.02800503894183631 0.0034891012134067737
3.914725037737587510e-01 0.03107866187782014 0.0034891012134067737
3.984506435367484722e-01 0.03448962260405758 0.0034891012134067737
4.049668941202561046e-01 0.038274944785163134 0.0034891012134067737
4.110335723131807173e-01 0.04247571552536898 0.0034891012134067737
4.166678567622167928e-01 0.047137531341167244 0.0034891012134067737
4.218917882134410324e-01 0.05231099308056263 0.0034891012134067737
4.267320838639317993e-01 0.05805225516094899 0.0034891012134067737
4.312196334624188165e-01 0.06442363508721373 0.0034891012134067737
4.353887229474586174e-01 0.07149428986597581 0.0034891012134067737
4.392760528148410004e-01 0.07934096665797492 0.0034891012134067737
4.429196257606666243e-01 0.08804883581643465 0.0034891012134067737
4.463576471862018558e-01 0.09771241535346502 0.0034891012134067737
4.496274597936067985e-01 0.1084365968689611 0.0034891012134067737
4.527648288311719171e-01 0.12033778407775893 0.0034891012134067737
4.558030528392188474e-01 0.13354515629298988 0.0034891012134067737
4.587726672005615347e-01 0.14820207057988585 0.0034891012134067737
4.617010082902108792e-01 0.16446761779946645 0.0034891012134067737
4.646119212460865233e-01 0.18251834943190443 0.0034891012134067737
4.675255582616094641e-01 0.20255019392306664 0.0034891012134067737
4.704580882216955473e-01 0.22478058335487253 0.0034891012134067737
4.734214019191933520e-01 0.24945081352303167 0.0034891012134067737
4.764226970018359819e-01 0.27682866303920667 0.0034891012134067737
4.794639358008001562e-01 0.3072112998861759 0.0034891012134067737
4.825412392719515275e-01 0.34092850697468147 0.0034891012134067737
4.856440625301425840e-01 0.3783462617131929 0.0034891012134067737
4.887543206542536156e-01 0.419870708444391 0.0034891012134067737
4.918453273033476791e-01 0.4659525668664682 0.0034891012134067737
4.948806977939708140e-01 0.517092024289676 0.0034891012134067737
4.978131393443644415e-01 0.5738441648302398 0.0034891012134067737
5.005832630678392903e-01 0.6368249944718586 0.0034891012134067737
5.031184151613797839e-01 0.7067181273927491 0.0034891012134067737
5.053316546037177615e-01 0.7842822061337682 0.0034891012134067737
5.071226016972186779e-01 0.8703591361485166 0.0034891012134067737
5.083717839946737538e-01 0.9658832241158708 0.0034891012134067737
5.089441803209807658e-01 1.0718913192051276 0.0034891012134067737
5.086928826564924844e-01 1.1895340673703196 0.0034891012134067737
5.074553022543100145e-01 1.3200884008314182 0.0034891012134067737
5.053148302069947473e-01 1.4649713983072863 0.0034891012134067737
5.018797200186330132e-01 1.625755666443795 0.0034891012134067737
4.969543675083392120e-01 1.8041864093920719 0.0034891012134067737
4.903537274828141945e-01 2.0022003718155843 0.0034891012134067737
4.818977928991233783e-01 2.2219468609395236 0.0034891012134067737
4.714178216630318108e-01 2.4658110758226037 0.0034891012134067737
4.587630475559423271e-01 2.736439997074672 0.0034891012134067737
4.438076219587840932e-01 3.0367711180354604 0.0034891012134067737
4.264574543834803722e-01 3.370064329271928 0.0034891012134067737
4.066565735695711337e-01 3.739937302478798 0.0034891012134067737
3.845547766347429119e-01 4.150404757850477 0.0034891012134067737
3.925763959823524996e-01 4.605922041145108 0.0034891012134067737
4.004286408164459132e-01 5.1114334834401705 0.0034891012134067737
4.080681874819737653e-01 5.672426068491977 0.0034891012134067737
4.165019816821632359e-01 6.294988990221888 0.0034891012134067737
4.254633592259102759e-01 6.985879746785249 0.0034891012134067737
4.342369783713831977e-01 7.752597488629465 0.0034891012134067737
4.427793769344110508e-01 8.60346441668451 0.0034891012134067737
4.510457489528639785e-01 9.547716114208066 0.0034891012134067737
4.617727008474316053e-01 10.59560179277617 0.0034891012134067737
4.737723589663469514e-01 11.758495540521581 0.0034891012134067737
4.863731501657970191e-01 13.049019780144016 0.0034891012134067737
5.012423985551490713e-01 14.481182276745331 0.0034891012134067737
5.219224356742662163e-01 16.070528182616385 0.0034891012134067737
5.530058604105856368e-01 17.834308769319094 0.0034891012134067737
5.875967361505085584e-01 19.791668678535572 0.0034891012134067737
6.202383415399367328e-01 21.96385372416547 0.0034891012134067737
6.502460326658137113e-01 24.37444150122222 0.0034891012134067737
6.774241434630622338e-01 27.04959730463137 0.0034891012134067737
7.016162714249886134e-01 30.01835813575592 0.0034891012134067737
7.227038168570428800e-01 33.31294787934677 0.0034891012134067737
7.406043968162949742e-01 36.96912707195032 0.0034891012134067737
7.552691142538161539e-01 41.0265810582719 0.0034891012134067737
7.666797777486187293e-01 45.52935074866948 0.0034891012134067737
7.748459130498012160e-01 50.526310653356795 0.0034891012134067737
7.798019354324956520e-01 56.07169938205458 0.0034891012134067737
7.816044629108396258e-01 62.22570836730231 0.0034891012134067737
7.803300477202277374e-01 69.0551352016233 0.0034891012134067737
7.760733220716489189e-01 76.63410868007462 0.0034891012134067737
7.689453667092084332e-01 85.04489341802686 0.0034891012134067737
7.590729471768865588e-01 94.37878277775391 0.0034891012134067737
7.465975086240773662e-01 104.73708979594508 0.0034891012134067737
7.316746852666256018e-01 116.23224686798542 0.0034891012134067737
7.144738838285956684e-01 128.9890261253308 0.0034891012134067737
6.951776231680572016e-01 143.14589375234786 0.0034891012134067737
6.739814270041236677e-01 158.85651294280527 0.0034891012134067737
6.510919451821199910e-01 176.2914118095948 0.0034891012134067737
6.267262867690289729e-01 195.63983435170647 0.0034891012134067737
6.011097827207160238e-01 217.11179456945052 0.0034891012134067737
5.744739757050107976e-01 240.9403560239527 0.0034891012134067737
5.470534157142459275e-01 267.38416158399497 0.0034891012134067737
5.190830650891293807e-01 296.73024081888724 0.0034891012134067737
4.907942347859309273e-01 329.2971255097155 0.0034891012134067737
4.624117292904112997e-01 365.43830709572546 0.0034891012134067737
4.341493053042717598e-01 405.54607358408276 0.0034891012134067737
4.062073865021738062e-01 450.05576757004974 0.0034891012134067737
3.787691902241346331e-01 499.450511585514 0.0034891012134067737
3.519985866830735999e-01 554.2664520663108 0.0034891012134067737
3.260377771624965448e-01 615.0985788580505 0.0034891012134067737
3.010061229221403512e-01 682.6071834272393 0.0034891012134067737
2.769992325978417047e-01 757.525025877192 0.0034891012134067737
2.540888172492193897e-01 840.6652885618333 0.0034891012134067737
2.323233760954166449e-01 932.9304026284696 0.0034891012134067737
2.117288269149434909e-01 1035.3218432956637 0.0034891012134067737
1.923101921103204659e-01 1148.9510001873086 0.0034891012134067737
1.740654266939440364e-01 1275.051240713013 0.0034891012134067737
1.569511678307468905e-01 1414.991297434576 0.0034891012134067737
1.409301301042754084e-01 1570.2901247293776 0.0034891012134067737
1.259267996030642156e-01 1742.6333860096508 0.0034891012134067737
1.118671696757809336e-01 1933.891750455232 0.0034891012134067737
9.867099797304770825e-02 2146.141197858406 0.0034891012134067737
8.625022401267473660e-02 2381.6855519761607 0.0034891012134067737
7.451052012980205475e-02 2643.0814869741084 0.0034891012134067737
6.335323103258017063e-02 2933.1662783900483 0.0034891012134067737
5.267688345941504841e-02 3255.0885998350564 0.0034891012134067737
4.237944044673047639e-02 3612.3426997094302 0.0034891012134067737
3.239565258816006627e-02 4008.8063288984645 0.0034891012134067737
2.262206828756188268e-02 4448.782831127585 0.0034891012134067737
1.300487534549330144e-02 4937.047852839004 0.0034891012134067737
3.791355108487184239e-03 5478.901179593945 0.0034891012134067737
8.059898131612824174e-03 6080.224261649427 0.0034891012134067737
1.706428312581542012e-02 6747.5440531107 0.0034891012134067737
2.688918330264153389e-02 7488.10385759003 0.0034891012134067737
3.711119843282413566e-02 8309.941949353404 0.0034891012134067737
4.750413643757934318e-02 9221.97882333434 0.0034891012134067737
5.801481835727460151e-02 10234.114021054527 0.0034891012134067737
6.858293162540772536e-02 11357.333583431051 0.0034891012134067737
7.912280413606873064e-02 12603.829296797274 0.0034891012134067737
8.952949752487579516e-02 13987.131026472387 0.0034891012134067737
9.968424259485296479e-02 15522.25357427048 0.0034891012134067737
1.094610022571463337e-01 17225.859653987874 0.0034891012134067737
1.187338403770185624e-01 19116.440753857038 0.0034891012134067737
1.273853499054282967e-01 21214.51784910632 0.0034891012134067737
1.353505734272880956e-01 23542.864143224204 0.0034891012134067737
1.426011366206122455e-01 26126.752255633317 0.0034891012134067737
1.490291904358130026e-01 28994.22853882881 0.0034891012134067737
1.546855274731200047e-01 32176.417502507353 0.0034891012134067737
1.596341095481728367e-01 35707.859649004626 0.0034891012134067737
1.638363406486404994e-01 39626.88638701478 0.0034891012134067737
1.673813634165056963e-01 43976.036093027215 0.0034891012134067737
1.702829957467865141e-01 48802.515836544335 0.0034891012134067737
1.726166032847869236e-01 54158.71378079476 0.0034891012134067737
1.744765717071607436e-01 60102.76782070388 0.0034891012134067737
1.760396136040556225e-01 66699.19663030129 0.0034891012134067737
1.772467992615035237e-01 74019.59996915652 0.0034891012134067737
1.781654324699727954e-01 82143.43584919439 0.0034891012134067737
1.788541344613504003e-01 91158.88299750836 0.0034891012134067737
1.793643594145015729e-01 101163.7979766207 0.0034891012134067737
1.797380549447674392e-01 112266.77735108159 0.0034891012134067737
1.800108042013541521e-01 124588.33642950082 0.0034891012134067737
1.802114426112783885e-01 138262.2173764659 0.0034891012134067737
1.803603855231720454e-01 153436.84089300132 0.0034891012134067737
1.804730075386070109e-01 170276.91722258978 0.0034891012134067737
1.805600016236719174e-01 188965.23396912115 0.0034891012134067737
1.806253421570184758e-01 209704.64013232305 0.0034891012134067737
1.807476845242302066e-01 232720.2478960412 0.0034891012134067737
1.809020733872991338e-01 258261.87606826748 0.0034891012134067737
1.810596176758969833e-01 286606.7616948256 0.0034891012134067737
1.812232415426801024e-01 318062.5692794119 0.0034891012134067737
1.813376249169693366e-01 352970.73027306574 0.0034891012134067737
1.813887398127237705e-01 391710.1490809261 0.0034891012134067737
1.813617466622334529e-01 434701.3158125035 0.0034891012134067737
1.812379057469728771e-01 482410.8704165374 0.0034891012134067737
1.830107204598617754e-01 535356.6677410719 0.0034891012134067737
1.910979971300186264e-01 594113.3984965039 0.0034891012134067737
1.986085325452523198e-01 659318.8271333541 0.0034891012134067737
2.054749442565935724e-01 731680.7143427207 0.0034891012134067737
2.116345805605277242e-01 811984.4993184009 0.0034891012134067737
2.170383291310915841e-01 901101.8251665037 0.0034891012134067737
2.216429756954505226e-01 1000000.0 0.0034891012134067737
6.267559707951007864e-02 0.001 0.003872038781812557
6.849314250073798571e-02 0.0011097524964120721 0.003872038781812557
7.475668791048521722e-02 0.0012315506032928262 0.003872038781812557
8.148178613076695331e-02 0.001366716356462006 0.003872038781812557
8.868097142964040391e-02 0.0015167168884709225 0.003872038781812557
9.636317617461434559e-02 0.0016831803533309566 0.003872038781812557
1.045330410451468656e-01 0.0018679135990207828 0.003872038781812557
1.131902537224933336e-01 0.002072921779595372 0.003872038781812557
1.223289556166378134e-01 0.002300430119772917 0.003872038781812557
1.319372407512349465e-01 0.0025529080682395165 0.003872038781812557
1.419967229656015906e-01 0.002833096101839324 0.003872038781812557
1.524823100884498961e-01 0.0031440354715915 0.003872038781812557
1.633621342424664835e-01 0.0034891012134067737 0.003872038781812557
1.745976873936107843e-01 0.003872038781812557 0.003872038781812557
1.861442511622713736e-01 0.004297004704320844 0.003872038781812557
1.979514406918713443e-01 0.004768611697714469 0.003872038781812557
2.099640778555465215e-01 0.005291978735958442 0.003872038781812557
2.221232210609909441e-01 0.005872786613189483 0.003872038781812557
2.343673713287227345e-01 0.00651733960488242 0.003872038781812557
2.466337121484120654e-01 0.007232633896483534 0.003872038781812557
2.588594986832129519e-01 0.008026433522257174 0.003872038781812557
2.709833700086243247e-01 0.00890735463861044 0.003872038781812557
2.829465360894224402e-01 0.009884959046625586 0.003872038781812557
2.946938904127582304e-01 0.010969857978923836 0.003872038781812557
3.061748811746559107e-01 0.012173827277396614 0.003872038781812557
3.173441747327947482e-01 0.013509935211980273 0.003872038781812557
3.281620548719274555e-01 0.014992684327860457 0.003872038781812557
3.385946048122717711e-01 0.01663816886076129 0.003872038781812557
3.486137139699657661e-01 0.018464249428955443 0.003872038781812557
3.581968621686762999e-01 0.020490746898158472 0.003872038781812557
3.673268772083912448e-01 0.022739657523579287 0.003872038781812557
3.759916547262788233e-01 0.02523539170434766 0.003872038781812557
3.841838826920889183e-01 0.02800503894183631 0.003872038781812557
3.919009527792826630e-01 0.03107866187782014 0.003872038781812557
3.991449306518478624e-01 0.03448962260405758 0.003872038781812557
4.059226753346804606e-01 0.038274944785163134 0.003872038781812557
4.122460387671184612e-01 0.04247571552536898 0.003872038781812557
4.181319876912357181e-01 0.047137531341167244 0.003872038781812557
4.236026209714616741e-01 0.05231099308056263 0.003872038781812557
4.286849506628774287e-01 0.05805225516094899 0.003872038781812557
4.334103991945628676e-01 0.06442363508721373 0.003872038781812557
4.378139850180441939e-01 0.07149428986597581 0.003872038781812557
4.419333457394870046e-01 0.07934096665797492 0.003872038781812557
4.458076190651905080e-01 0.08804883581643465 0.003872038781812557
4.494762890402499433e-01 0.09771241535346502 0.003872038781812557
4.529781647131670419e-01 0.1084365968689611 0.003872038781812557
4.563506070471395892e-01 0.12033778407775893 0.003872038781812557
4.596286500278989329e-01 0.13354515629298988 0.003872038781812557
4.628446978510257215e-01 0.14820207057988585 0.003872038781812557
4.660280595973854134e-01 0.16446761779946645 0.003872038781812557
4.692046716330640632e-01 0.18251834943190443 0.003872038781812557
4.723968730186588472e-01 0.20255019392306664 0.003872038781812557
4.756231004663322715e-01 0.22478058335487253 0.003872038781812557
4.788975791295854156e-01 0.24945081352303167 0.003872038781812557
4.822298949267343482e-01 0.27682866303920667 0.003872038781812557
4.856244361197321613e-01 0.3072112998861759 0.003872038781812557
4.890797028946111680e-01 0.34092850697468147 0.003872038781812557
4.925874989964062478e-01 0.3783462617131929 0.003872038781812557
4.961319418418669858e-01 0.419870708444391 0.003872038781812557
4.996883539216166459e-01 0.4659525668664682 0.003872038781812557
5.032220447241334549e-01 0.517092024289676 0.003872038781812557
5.066869832879963287e-01 0.5738441648302398 0.003872038781812557
5.100244613167893570e-01 0.6368249944718586 0.003872038781812557
5.131617413006134276e-01 0.7067181273927491 0.003872038781812557
5.160108166479736580e-01 0.7842822061337682 0.003872038781812557
5.184689881562987157e-01 0.8703591361485166 0.003872038781812557
5.204131760195466194e-01 0.9658832241158708 0.003872038781812557
5.217030567090517046e-01 1.0718913192051276 0.003872038781812557
5.221843009701409022e-01 1.1895340673703196 0.003872038781812557
5.218850500700922268e-01 1.3200884008314182 0.003872038781812557
5.205049819621750951e-01 1.4649713983072863 0.003872038781812557
5.178013703227440923e-01 1.625755666443795 0.003872038781812557
5.135730860350004034e-01 1.8041864093920719 0.003872038781812557
5.076161237703411544e-01 2.0022003718155843 0.003872038781812557
4.997293089418136658e-01 2.2219468609395236 0.003872038781812557
4.897208846142193650e-01 2.4658110758226037 0.003872038781812557
4.774157704835851335e-01 2.736439997074672 0.003872038781812557
4.626631991902693808e-01 3.0367711180354604 0.003872038781812557
4.453444018731832488e-01 3.370064329271928 0.003872038781812557
4.253888056285619612e-01 3.739937302478798 0.003872038781812557
4.122759150690912811e-01 4.150404757850477 0.003872038781812557
4.215445111352746355e-01 4.605922041145108 0.003872038781812557
4.306457030078786885e-01 5.1114334834401705 0.003872038781812557
4.395281303137612561e-01 5.672426068491977 0.003872038781812557
4.495996840787331861e-01 6.294988990221888 0.003872038781812557
4.599091832142155334e-01 6.985879746785249 0.003872038781812557
4.700176186609062445e-01 7.752597488629465 0.003872038781812557
4.798740427550352017e-01 8.60346441668451 0.003872038781812557
4.894262414575378806e-01 9.547716114208066 0.003872038781812557
5.021241246493907129e-01 10.59560179277617 0.003872038781812557
5.156881325358236845e-01 11.758495540521581 0.003872038781812557
5.300660627238211742e-01 13.049019780144016 0.003872038781812557
5.471067793169029914e-01 14.481182276745331 0.003872038781812557
5.705919132758326962e-01 16.070528182616385 0.003872038781812557
6.057445511941156324e-01 17.834308769319094 0.003872038781812557
6.438033761959918166e-01 19.791668678535572 0.003872038781812557
6.797696047840794398e-01 21.96385372416547 0.003872038781812557
7.129128163720349631e-01 24.37444150122222 0.003872038781812557
7.430059115393072844e-01 27.04959730463137 0.003872038781812557
7.698651244478034172e-01 30.01835813575592 0.003872038781812557
7.933487516171151555e-01 33.31294787934677 0.003872038781812557
8.133556084417438159e-01 36.96912707195032 0.003872038781812557
8.298222211333595721e-01 41.0265810582719 0.003872038781812557
8.427198646039009144e-01 45.52935074866948 0.003872038781812557
8.520513333269440492e-01 50.526310653356795 0.003872038781812557
8.578478292524486237e-01 56.07169938205458 0.003872038781812557
8.601659859341049819e-01 62.22570836730231 0.003872038781812557
8.590853126572045584e-01 69.0551352016233 0.003872038781812557
8.547060791955184422e-01 76.63410868007462 0.003872038781812557
8.471474554944107282e-01 85.04489341802686 0.003872038781812557
8.365465532590424802e-01 94.37878277775391 0.003872038781812557
8.230572636371300543e-01 104.73708979594508 0.003872038781812557
8.068496331533135946e-01 116.23224686798542 0.003872038781812557
7.881093308048943147e-01 128.9890261253308 0.003872038781812557
7.670368801322949848e-01 143.14589375234786 0.003872038781812557
7.438474272470650961e-01 158.85651294280527 0.003872038781812557
7.187687272534875049e-01 176.2914118095948 0.003872038781812557
6.920402988847009773e-01 195.63983435170647 0.003872038781812557
6.639109755065654150e-01 217.11179456945052 0.003872038781812557
6.346366352321070048e-01 240.9403560239527 0.003872038781812557
6.044766937845094112e-01 267.38416158399497 0.003872038781812557
5.736911703311610156e-01 296.73024081888724 0.003872038781812557
5.425362506806803431e-01 329.2971255097155 0.003872038781812557
5.112610473820607959e-01 365.43830709572546 0.003872038781812557
4.801026692258384965e-01 405.54607358408276 0.003872038781812557
4.492835631418391484e-01 450.05576757004974 0.003872038781812557
4.190072991582803885e-01 499.450511585514 0.003872038781812557
3.894561314542872021e-01 554.2664520663108 0.003872038781812557
3.607884375072319960e-01 615.0985788580505 0.003872038781812557
3.331373698766421643e-01 682.6071834272393 0.003872038781812557
3.066098353392869846e-01 757.525025877192 0.003872038781812557
2.812863119962851766e-01 840.6652885618333 0.003872038781812557
2.572215579095674665e-01 932.9304026284696 0.003872038781812557
2.344453256125276774e-01 1035.3218432956637 0.003872038781812557
2.129641774281816891e-01 1148.9510001873086 0.003872038781812557
1.927768376814388840e-01 1275.051240713013 0.003872038781812557
1.738360936464568574e-01 1414.991297434576 0.003872038781812557
1.561015183396719241e-01 1570.2901247293776 0.003872038781812557
1.394901761201928492e-01 1742.6333860096508 0.003872038781812557
1.239207934436143826e-01 1933.891750455232 0.003872038781812557
1.093050792115358855e-01 2146.141197858406 0.003872038781812557
9.554600347830584373e-02 2381.6855519761607 0.003872038781812557
8.253954207620448069e-02 2643.0814869741084 0.003872038781812557
7.017681041948251042e-02 2933.1662783900483 0.003872038781812557
5.834577411080957288e-02 3255.0885998350564 0.003872038781812557
4.693372132296414617e-02 3612.3426997094302 0.003872038781812557
3.586909036827892056e-02 4008.8063288984645 0.003872038781812557
2.503709539345049320e-02 4448.782831127585 0.003872038781812557
1.437838237525821544e-02 4937.047852839004 0.003872038781812557
4.181305878105247113e-03 5478.901179593945 0.003872038781812557
8.957056945323655858e-03 6080.224261649427 0.003872038781812557
1.894069636622354100e-02 6747.5440531107 0.003872038781812557
2.982790297349891331e-02 7488.10385759003 0.003872038781812557
4.115133832901679556e-02 8309.941949353404 0.003872038781812557
5.266106315768829399e-02 9221.97882333434 0.003872038781812557
6.429845637882193599e-02 10234.114021054527 0.003872038781812557
7.599630175737294435e-02 11357.333583431051 0.003872038781812557
8.765943080414950739e-02 12603.829296797274 0.003872038781812557
9.917141636992285458e-02 13987.131026472387 0.003872038781812557
1.104005701770044839e-01 15522.25357427048 0.003872038781812557
1.212072682890978220e-01 17225.859653987874 0.003872038781812557
1.314521459821750282e-01 19116.440753857038 0.003872038781812557
1.410053940442072828e-01 21214.51784910632 0.003872038781812557
1.497948843743290570e-01 23542.864143224204 0.003872038781812557
1.577903165935647389e-01 26126.752255633317 0.003872038781812557
1.648722367461175620e-01 28994.22853882881 0.003872038781812557
1.710960712646492909e-01 32176.417502507353 0.003872038781812557
1.765350708940102431e-01 35707.859649004626 0.003872038781812557
1.811451206662892943e-01 39626.88638701478 0.003872038781812557
1.850264348841450246e-01 43976.036093027215 0.003872038781812557
1.881938059771843252e-01 48802.515836544335 0.003872038781812557
1.907308474500120088e-01 54158.71378079476 0.003872038781812557
1.927398368581664245e-01 60102.76782070388 0.003872038781812557
1.944204412536607585e-01 66699.19663030129 0.003872038781812557
1.957054838030902744e-01 74019.59996915652 0.003872038781812557
1.966691768856528855e-01 82143.43584919439 0.003872038781812557
1.973762202767180007e-01 91158.88299750836 0.003872038781812557
1.978832774624500190e-01 101163.7979766207 0.003872038781812557
1.982366061955905256e-01 112266.77735108159 0.003872038781812557
1.984751922586974748e-01 124588.33642950082 0.003872038781812557
1.986304242114890484e-01 138262.2173764659 0.003872038781812557
1.987245738418399466e-01 153436.84089300132 0.003872038781812557
1.987741315734302128e-01 170276.91722258978 0.003872038781812557
1.987903626973172022e-01 188965.23396912115 0.003872038781812557
1.987772237526032604e-01 209704.64013232305 0.003872038781812557
1.988169818113650622e-01 232720.2478960412 0.003872038781812557
1.988882452644822607e-01 258261.87606826748 0.003872038781812557
1.989540884793603026e-01 286606.7616948256 0.003872038781812557
1.990191036124163981e-01 318062.5692794119 0.003872038781812557
1.990207889808993102e-01 352970.73027306574 0.003872038781812557
1.989429310873076229e-01 391710.1490809261 0.003872038781812557
1.987684162933669174e-01 434701.3158125035 0.003872038781812557
1.984762397915529886e-01 482410.8704165374 0.003872038781812557
1.997537566578030943e-01 535356.6677410719 0.003872038781812557
2.083777752886524781e-01 594113.3984965039 0.003872038781812557
2.163416344138859027e-01 659318.8271333541 0.003872038781812557
2.235707697271606398e-01 731680.7143427207 0.003872038781812557
2.299977127796830612e-01 811984.4993184009 0.003872038781812557
2.355688284446868785e-01 901101.8251665037 0.003872038781812557
2.402382610031981169e-01 1000000.0 0.003872038781812557
6.074599172622992260e-02 0.001 0.004297004704320844
6.641549840126037552e-02 0.0011097524964120721 0.004297004704320844
7.252562480396937405e-02 0.0012315506032928262 0.004297004704320844
7.909287287417675338e-02 0.001366716356462006 0.004297004704320844
8.613098382956498045e-02 0.0015167168884709225 0.004297004704320844
9.365034454994640434e-02 0.0016831803533309566 0.004297004704320844
1.016572725212865624e-01 0.0018679135990207828 0.004297004704320844
1.101533808050831759e-01 0.002072921779595372 0.004297004704320844
1.191349484101786871e-01 0.002300430119772917 0.004297004704320844
1.285923629791750622e-01 0.0025529080682395165 0.004297004704320844
1.385096737800604605e-01 0.002833096101839324 0.004297004704320844
1.488642836243841139e-01 0.0031440354715915 0.004297004704320844
1.596268363421837477e-01 0.0034891012134067737 0.004297004704320844
1.707612384695834651e-01 0.003872038781812557 0.004297004704320844
1.822250049929224347e-01 0.004297004704320844 0.004297004704320844
1.939697542811397168e-01 0.004768611697714469 0.004297004704320844
2.059419804814671406e-01 0.005291978735958442 0.004297004704320844
2.180840091016448545e-01 0.005872786613189483 0.004297004704320844
2.303351245950327197e-01 0.00651733960488242 0.004297004704320844
2.426328497986172117e-01 0.007232633896483534 0.004297004704320844
2.549142588580357582e-01 0.008026433522257174 0.004297004704320844
2.671173029974658886e-01 0.00890735463861044 0.004297004704320844
2.791820820572833428e-01 0.009884959046625586 0.004297004704320844
2.910519574254992747e-01 0.010969857978923836 0.004297004704320844
3.026745344563324669e-01 0.012173827277396614 0.004297004704320844
3.140023703753803686e-01 0.013509935211980273 0.004297004704320844
3.249934916527835727e-01 0.014992684327860457 0.004297004704320844
3.356116695941559480e-01 0.01663816886076129 0.004297004704320844
3.458264777293706405e-01 0.018464249428955443 0.004297004704320844
3.556131859982299970e-01 0.020490746898158472 0.004297004704320844
3.649525693363753764e-01 0.022739657523579287 0.004297004704320844
3.738306397486931276e-01 0.02523539170434766 0.004297004704320844
3.822384944323718448e-01 0.02800503894183631 0.004297004704320844
3.901721492625966348e-01 0.03107866187782014 0.004297004704320844
3.976325765233058585e-01 0.03448962260405758 0.004297004704320844
4.046258026100220673e-01 0.038274944785163134 0.004297004704320844
4.111631141869733774e-01 0.04247571552536898 0.004297004704320844
4.172611191313632673e-01 0.047137531341167244 0.004297004704320844
4.229418312990263495e-01 0.05231099308056263 0.004297004704320844
4.282323541877402495e-01 0.05805225516094899 0.004297004704320844
4.331644223094686663e-01 0.06442363508721373 0.004297004704320844
4.377735579055352932e-01 0.07149428986597581 0.004297004704320844
4.420980871244741262e-01 0.07934096665797492 0.004297004704320844
4.461780037471210769e-01 0.08804883581643465 0.004297004704320844
4.500538391125517568e-01 0.09771241535346502 0.004297004704320844
4.537656197525218316e-01 0.1084365968689611 0.004297004704320844
4.573520660100372504e-01 0.12033778407775893 0.004297004704320844
4.608497643837362601e-01 0.13354515629298988 0.004297004704320844
4.642928010458937105e-01 0.14820207057988585 0.004297004704320844
4.677123095751348214e-01 0.16446761779946645 0.004297004704320844
4.711361992966297541e-01 0.18251834943190443 0.004297004704320844
4.745889135248476109e-01 0.20255019392306664 0.004297004704320844
4.780911250260807543e-01 0.22478058335487253 0.004297004704320844
4.816593984048382349e-01 0.24945081352303167 0.004297004704320844
4.853057588589759774e-01 0.27682866303920667 0.004297004704320844
4.890371133747493659e-01 0.3072112998861759 0.004297004704320844
4.928545398017351031e-01 0.34092850697468147 0.004297004704320844
4.967524122974992795e-01 0.3783462617131929 0.004297004704320844
5.007173779463847119e-01 0.419870708444391 0.004297004704320844
5.047271738745390257e-01 0.4659525668664682 0.004297004704320844
5.087492959084696231e-01 0.517092024289676 0.004297004704320844
5.127395884793202185e-01 0.5738441648302398 0.004297004704320844
5.166407237517409712e-01 0.6368249944718586 0.004297004704320844
5.203806932967998122e-01 0.7067181273927491 0.004297004704320844
5.238713635581840888e-01 0.7842822061337682 0.004297004704320844
5.270087197212223185e-01 0.8703591361485166 0.004297004704320844
5.296671776787357233e-01 0.9658832241158708 0.004297004704320844
5.317022400274775684e-01 1.0718913192051276 0.004297004704320844
5.331422649225325827e-01 1.1895340673703196 0.004297004704320844
5.336945064239900782e-01 1.3200884008314182 0.004297004704320844
5.331245740469982008e-01 1.4649713983072863 0.004297004704320844
5.312257417983355934e-01 1.625755666443795 0.004297004704320844
5.277808962904482204e-01 1.8041864093920719 0.004297004704320844
5.225672393057433363e-01 2.0022003718155843 0.004297004704320844
5.153621634978985400e-01 2.2219468609395236 0.004297004704320844
5.059500957925116005e-01 2.4658110758226037 0.004297004704320844
4.941302538912007991e-01 2.736439997074672 0.004297004704320844
4.797249291686120909e-01 3.0367711180354604 0.004297004704320844
4.625880256634214427e-01 3.370064329271928 0.004297004704320844
4.426494303208235448e-01 3.739937302478798 0.004297004704320844
4.407545683591805319e-01 4.150404757850477 0.004297004704320844
4.514136528100289869e-01 4.605922041145108 0.004297004704320844
4.619144827888757576e-01 5.1114334834401705 0.004297004704320844
4.721966213710227511e-01 5.672426068491977 0.004297004704320844
4.841556666076791693e-01 6.294988990221888 0.004297004704320844
4.959843826093812136e-01 6.985879746785249 0.004297004704320844
5.076024915734035359e-01 7.752597488629465 0.004297004704320844
5.189502797074181384e-01 8.60346441668451 0.004297004704320844
5.299668163900920215e-01 9.547716114208066 0.004297004704320844
5.449603398731539539e-01 10.59560179277617 0.004297004704320844
5.602824245551801807e-01 11.758495540521581 0.004297004704320844
5.766820454036540866e-01 13.049019780144016 0.004297004704320844
5.962095500851073426e-01 14.481182276745331 0.004297004704320844
6.228853627718891062e-01 16.070528182616385 0.004297004704320844
6.626521038022045174e-01 17.834308769319094 0.004297004704320844
7.044868940447097660e-01 19.791668678535572 0.004297004704320844
7.440832146918711087e-01 21.96385372416547 0.004297004704320844
7.806657142202803046e-01 24.37444150122222 0.004297004704320844
8.139711031490922677e-01 27.04959730463137 0.004297004704320844
8.437837362780111761e-01 30.01835813575592 0.004297004704320844
8.699346404457642956e-01 33.31294787934677 0.004297004704320844
8.923000883392425697e-01 36.96912707195032 0.004297004704320844
9.107987531265701042e-01 41.0265810582719 0.004297004704320844
9.253885980541705081e-01 45.52935074866948 0.004297004704320844
9.360634139570201961e-01 50.526310653356795 0.004297004704320844
9.428494149632090648e-01 56.07169938205458 0.004297004704320844
9.458019498457059804e-01 62.22570836730231 0.004297004704320844
9.450026388179453285e-01 69.0551352016233 0.004297004704320844
9.405569621268065061e-01 76.63410868007462 0.004297004704320844
9.325921413558833084e-01 85.04489341802686 0.004297004704320844
9.212559551397082602e-01 94.37878277775391 0.004297004704320844
9.067153886043263222e-01 104.73708979594508 0.004297004704320844
8.891558499009507566e-01 116.23224686798542 0.004297004704320844
8.687804974455284324e-01 128.9890261253308 0.004297004704320844
8.458093383925383568e-01 143.14589375234786 0.004297004704320844
8.204788559708545703e-01 158.85651294280527 0.004297004704320844
7.930398322200448158e-01 176.2914118095948 0.004297004704320844
7.637563047900267632e-01 195.63983435170647 0.004297004704320844
7.329028787366279607e-01 217.11179456945052 0.004297004704320844
7.007621677443800490e-01 240.9403560239527 0.004297004704320844
6.676209522465337276e-01 267.38416158399497 0.004297004704320844
6.337668677070101841e-01 296.73024081888724 0.004297004704320844
5.994835583968379789e-01 329.2971255097155 0.004297004704320844
5.650470086733384578e-01 365.43830709572546 0.004297004704320844
5.307201840115978175e-01 405.54607358408276 0.004297004704320844
4.967499570465285785e-01 450.05576757004974 0.004297004704320844
4.633625118140102250e-01 499.450511585514 0.004297004704320844
4.307605731263180471e-01 554.2664520663108 0.004297004704320844
3.991205742879230245e-01 615.0985788580505 0.004297004704320844
3.685911090065071560e-01 682.6071834272393 0.004297004704320844
3.392917863114381372e-01 757.525025877192 0.004297004704320844
3.113129966736284948e-01 840.6652885618333 0.004297004704320844
2.847166443357994625e-01 932.9304026284696 0.004297004704320844
2.595369454766180417e-01 1035.3218432956637 0.004297004704320844
2.357823847880810286e-01 1148.9510001873086 0.004297004704320844
2.134527538060003171e-01 1275.051240713013 0.004297004704320844
1.924967667242294123e-01 1414.991297434576 0.004297004704320844
1.728707176722304173e-01 1570.2901247293776 0.004297004704320844
1.544836302279667117e-01 1742.6333860096508 0.004297004704320844
1.372463518059996446e-01 1933.891750455232 0.004297004704320844
1.210618269197818037e-01 2146.141197858406 0.004297004704320844
1.058232288596666071e-01 2381.6855519761607 0.004297004704320844
9.141591900036247220e-02 2643.0814869741084 0.004297004704320844
7.771979641554392637e-02 2933.1662783900483 0.004297004704320844
6.461123456906557594e-02 3255.0885998350564 0.004297004704320844
5.196579562666785862e-02 3612.3426997094302 0.004297004704320844
3.970510084436108117e-02 4008.8063288984645 0.004297004704320844
2.770179391531859062e-02 4448.782831127585 0.004297004704320844
1.589045409183653668e-02 4937.047852839004 0.004297004704320844
4.608145969265871680e-03 5478.901179593945 0.004297004704320844
9.955465801478536464e-03 6080.224261649427 0.004297004704320844
2.102376041012284091e-02 6747.5440531107 0.004297004704320844
3.308620131235298634e-02 7488.10385759003 0.004297004704320844
4.562728062754013020e-02 8309.941949353404 0.004297004704320844
5.837093627075799068e-02 9221.97882333434 0.004297004704320844
7.125260426057836161e-02 10234.114021054527 0.004297004704320844
8.419735055233192045e-02 11357.333583431051 0.004297004704320844
9.709944785625766739e-02 12603.829296797274 0.004297004704320844
1.098297241089856990e-01 13987.131026472387 0.004297004704320844
1.222421922194201899e-01 15522.25357427048 0.004297004704320844
1.341822075353559240e-01 17225.859653987874 0.004297004704320844
1.454955991915637403e-01 19116.440753857038 0.004297004704320844
1.560388998385382198e-01 21214.51784910632 0.004297004704320844
1.657320234262735781e-01 23542.864143224204 0.004297004704320844
1.745427931019446210e-01 26126.752255633317 0.004297004704320844
1.823389451370764358e-01 28994.22853882881 0.004297004704320844
1.891808383012032468e-01 32176.417502507353 0.004297004704320844
1.951525387224347929e-01 35707.859649004626 0.004297004704320844
2.002035190496619099e-01 39626.88638701478 0.004297004704320844
2.044465635973815310e-01 43976.036093027215 0.004297004704320844
2.078974424539339061e-01 48802.515836544335 0.004297004704320844
2.106488993784223773e-01 54158.71378079476 0.004297004704320844
2.128114392995823501e-01 60102.76782070388 0.004297004704320844
2.146110019072468289e-01 66699.19663030129 0.004297004704320844
2.159708423228232088e-01 74019.59996915652 0.004297004704320844
2.169727701538914644e-01 82143.43584919439 0.004297004704320844
2.176881659772890998e-01 91158.88299750836 0.004297004704320844
2.181793765503644844e-01 101163.7979766207 0.004297004704320844
2.184973626524926438e-01 112266.77735108159 0.004297004704320844
2.186847826950893414e-01 124588.33642950082 0.004297004704320844
2.187758550110614486e-01 138262.2173764659 0.004297004704320844
2.187947191054365748e-01 153436.84089300132 0.004297004704320844
2.187590798995003860e-01 170276.91722258978 0.004297004704320844
2.186807031213178210e-01 188965.23396912115 0.004297004704320844
2.185634671848011024e-01 209704.64013232305 0.004297004704320844
2.184927448379768711e-01 232720.2478960412 0.004297004704320844
2.184522353589314070e-01 258261.87606826748 0.004297004704320844
2.183954000415524455e-01 286606.7616948256 0.004297004704320844
2.183290189697898176e-01 318062.5692794119 0.004297004704320844
2.181821710203148412e-01 352970.73027306574 0.004297004704320844
2.179364082859920615e-01 391710.1490809261 0.004297004704320844
2.175720875197673654e-01 434701.3158125035 0.004297004704320844
2.170659876520195375e-01 482410.8704165374 0.004297004704320844
2.176654584362577027e-01 535356.6677410719 0.004297004704320844
2.268225430146353083e-01 594113.3984965039 0.004297004704320844
2.352245682936204285e-01 659318.8271333541 0.004297004704320844
2.427907666784529239e-01 731680.7143427207 0.004297004704320844
2.494476753352832532e-01 811984.4993184009 0.004297004704320844
2.551379853782640428e-01 901101.8251665037 0.004297004704320844
2.598133434964892685e-01 1000000.0 0.004297004704320844
5.864180955623640029e-02 0.001 0.004768611697714469
6.414232468911994223e-02 0.0011097524964120721 0.004768611697714469
7.007560664616195589e-02 0.0012315506032928262 0.004768611697714469
7.645887444151630574e-02 0.001366716356462006 0.004768611697714469
8.330686526712857698e-02 0.0015167168884709225 0.004768611697714469
9.063115247986720802e-02 0.0016831803533309566 0.004768611697714469
9.843952775897321650e-02 0.0018679135990207828 0.004768611697714469
1.067353108823882735e-01 0.002072921779595372 0.004768611697714469
1.155167067608746240e-01 0.002300430119772917 0.004768611697714469
1.247762695778683872e-01 0.0025529080682395165 0.004768611697714469
1.345003669980111005e-01 0.002833096101839324 0.004768611697714469
1.446688669970938868e-01 0.0031440354715915 0.004768611697714469
1.552549038353228106e-01 0.0034891012134067737 0.004768611697714469
1.662248996278757884e-01 0.003872038781812557 0.004768611697714469
1.775387825273971598e-01 0.004297004704320844 0.004768611697714469
1.891503959804712309e-01 0.004768611697714469 0.004768611697714469
2.010082238410528244e-01 0.005291978735958442 0.004768611697714469
2.130562412753570500e-01 0.005872786613189483 0.004768611697714469
2.252350055274993101e-01 0.00651733960488242 0.004768611697714469
2.374828697178158476e-01 0.007232633896483534 0.004768611697714469
2.497372725456037668e-01 0.008026433522257174 0.004768611697714469
2.619360639967028836e-01 0.00890735463861044 0.004768611697714469
2.740187934066836140e-01 0.009884959046625586 0.004768611697714469
2.859278778585779834e-01 0.010969857978923836 0.004768611697714469
2.976095973993805877e-01 0.012173827277396614 0.004768611697714469
3.090149196222679584e-01 0.013509935211980273 0.004768611697714469
3.201000751595536875e-01 0.014992684327860457 0.004768611697714469
3.308269134657497723e-01 0.01663816886076129 0.004768611697714469
3.411630423625699460e-01 0.018464249428955443 0.004768611697714469
3.510817946083836794e-01 0.020490746898158472 0.004768611697714469
3.605621050525860682e-01 0.022739657523579287 0.004768611697714469
3.695883049468905446e-01 0.02523539170434766 0.004768611697714469
3.781499674076410078e-01 0.02800503894183631 0.004768611697714469
3.862418196651878910e-01 0.03107866187782014 0.004768611697714469
3.938637343741051011e-01 0.03448962260405758 0.004768611697714469
4.010208979739344204e-01 0.038274944785163134 0.004768611697714469
4.077239175535729010e-01 0.04247571552536898 0.004768611697714469
4.139889765253577103e-01 0.047137531341167244 0.004768611697714469
4.198377946698150232e-01 0.05231099308056263 0.004768611697714469
4.252974035409242126e-01 0.05805225516094899 0.004768611697714469
4.303996043099441726e-01 0.06442363508721373 0.004768611697714469
4.351801810815812410e-01 0.07149428986597581 0.004768611697714469
4.396778757517698644e-01 0.07934096665797492 0.004768611697714469
4.439332622489910452e-01 0.08804883581643465 0.004768611697714469
4.479876433913699829e-01 0.09771241535346502 0.004768611697714469
4.518819820788774755e-01 0.1084365968689611 0.004768611697714469
4.556561015871436471e-01 0.12033778407775893 0.004768611697714469
4.593478914006722813e-01 0.13354515629298988 0.004768611697714469
4.629928894689406826e-01 0.14820207057988585 0.004768611697714469
4.666238824084459891e-01 0.16446761779946645 0.004768611697714469
4.702705822324580454e-01 0.18251834943190443 0.004768611697714469
4.739593974279993627e-01 0.20255019392306664 0.004768611697714469
4.777131368991916482e-01 0.22478058335487253 0.004768611697714469
4.815506617738494199e-01 0.24945081352303167 0.004768611697714469
4.854864329518900345e-01 0.27682866303920667 0.004768611697714469
4.895299304303042387e-01 0.3072112998861759 0.004768611697714469
4.936849077091686744e-01 0.34092850697468147 0.004768611697714469
4.979484987480362612e-01 0.3783462617131929 0.004768611697714469
5.023101441254940180e-01 0.419870708444391 0.004768611697714469
5.067503448878458716e-01 0.4659525668664682 0.004768611697714469
5.112392610309287599e-01 0.517092024289676 0.004768611697714469
5.157351711442863529e-01 0.5738441648302398 0.004768611697714469
5.201828296676220820e-01 0.6368249944718586 0.004768611697714469
5.245117959595857471e-01 0.7067181273927491 0.004768611697714469
5.286347618091901124e-01 0.7842822061337682 0.004768611697714469
5.324474888027853625e-01 0.8703591361485166 0.004768611697714469
5.358377519823921409e-01 0.9658832241158708 0.004768611697714469
5.388418637430003599e-01 1.0718913192051276 0.004768611697714469
5.411287351920451849e-01 1.1895340673703196 0.004768611697714469
5.425153870265653211e-01 1.3200884008314182 0.004768611697714469
5.427998582870861011e-01 1.4649713983072863 0.004768611697714469
5.417634024700502815e-01 1.625755666443795 0.004768611697714469
5.391738931776791643e-01 1.8041864093920719 0.004768611697714469
5.347904066994622063e-01 2.0022003718155843 0.004768611697714469
5.283691118189146607e-01 2.2219468609395236 0.004768611697714469
5.196703211413175039e-01 2.4658110758226037 0.004768611697714469
5.084666229188180564e-01 2.736439997074672 0.004768611697714469
4.945517695006231285e-01 3.0367711180354604 0.004768611697714469
4.777500062228047240e-01 3.370064329271928 0.004768611697714469
4.579938891901333964e-01 3.739937302478798 0.004768611697714469
4.698057795078389165e-01 4.150404757850477 0.004768611697714469
4.820030666192184343e-01 4.605922041145108 0.004768611697714469
4.940603608605594332e-01 5.1114334834401705 0.004768611697714469
5.063502278647983301e-01 5.672426068491977 0.004768611697714469
5.200266511535839298e-01 6.294988990221888 0.004768611697714469
5.335571773945597673e-01 6.985879746785249 0.004768611697714469
5.468731149103406297e-01 7.752597488629465 0.004768611697714469
5.599045885684134083e-01 8.60346441668451 0.004768611697714469
5.726802560441645040e-01 9.547716114208066 0.004768611697714469
5.902356994421089631e-01 10.59560179277617 0.004768611697714469
6.075273679803303573e-01 11.758495540521581 0.004768611697714469
6.262206789795808914e-01 13.049019780144016 0.004768611697714469
6.485953244327710143e-01 14.481182276745331 0.004768611697714469
6.791552895991181948e-01 16.070528182616385 0.004768611697714469
7.238820572817328269e-01 17.834308769319094 0.004768611697714469
7.698192888891501884e-01 19.791668678535572 0.004768611697714469
8.133714221977600412e-01 21.96385372416547 0.004768611697714469
8.537201664253104560e-01 24.37444150122222 0.004768611697714469
8.905607294120108097e-01 27.04959730463137 0.004768611697714469
9.236404775536461997e-01 30.01835813575592 0.004768611697714469
9.527583833031322280e-01 33.31294787934677 0.004768611697714469
9.777638088917441905e-01 36.96912707195032 0.004768611697714469
9.985537015822751883e-01 41.0265810582719 0.004768611697714469
1.015069378561810787e+00 45.52935074866948 0.004768611697714469
1.027292837866397468e+00 50.526310653356795 0.004768611697714469
1.035243075781284716e+00 56.07169938205458 0.004768611697714469
1.038972467591351645e+00 62.22570836730231 0.004768611697714469
1.038563567382619235e+00 69.0551352016233 0.004768611697714469
1.034126375434450962e+00 76.63410868007462 0.004768611697714469
1.025795922829139561e+00 85.04489341802686 0.004768611697714469
1.013730829007588374e+00 94.37878277775391 0.004768611697714469
9.981117283161808906e-01 104.73708979594508 0.004768611697714469
9.791402965889269838e-01 116.23224686798542 0.004768611697714469
9.570384102908837676e-01 128.9890261253308 0.004768611697714469
9.320470849940122315e-01 143.14589375234786 0.004768611697714469
9.044259314301204000e-01 158.85651294280527 0.004768611697714469
8.744507966127091914e-01 176.2914118095948 0.004768611697714469
8.424124891372219981e-01 195.63983435170647 0.004768611697714469
8.086138260185311566e-01 217.11179456945052 0.004768611697714469
7.733667502521404113e-01 240.9403560239527 0.004768611697714469
7.369881189190853332e-01 267.38416158399497 0.004768611697714469
6.997959734285923439e-01 296.73024081888724 0.004768611697714469
6.621042415271282122e-01 329.2971255097155 0.004768611697714469
6.242185929756934870e-01 365.43830709572546 0.004768611697714469
5.864306073937961550e-01 405.54607358408276 0.004768611697714469
5.490142367950351376e-01 450.05576757004974 0.004768611697714469
5.122207875316902026e-01 499.450511585514 0.004768611697714469
4.762757766726674613e-01 554.2664520663108 0.004768611697714469
4.413757953444158444e-01 615.0985788580505 0.004768611697714469
4.076867336074008197e-01 682.6071834272393 0.004768611697714469
3.753424893222779835e-01 757.525025877192 0.004768611697714469
3.444446731801851791e-01 840.6652885618333 0.004768611697714469
3.150633575237686834e-01 932.9304026284696 0.004768611697714469
2.872379637166738164e-01 1035.3218432956637 0.004768611697714469
2.609793663718986689e-01 1148.9510001873086 0.004768611697714469
2.362887993610079951e-01 1275.051240713013 0.004768611697714469
2.131106967437214339e-01 1414.991297434576 0.004768611697714469
1.913979662299238604e-01 1570.2901247293776 0.004768611697714469
1.710509453875541097e-01 1742.6333860096508 0.004768611697714469
1.519719632378276064e-01 1933.891750455232 0.004768611697714469
1.340544422139854641e-01 2146.141197858406 0.004768611697714469
1.171808749989096676e-01 2381.6855519761607 0.004768611697714469
1.012250213582052277e-01 2643.0814869741084 0.004768611697714469
8.605449912775176013e-02 2933.1662783900483 0.004768611697714469
7.153297337662010980e-02 3255.0885998350564 0.004768611697714469
5.752314127395158350e-02 3612.3426997094302 0.004768611697714469
4.393928851194264795e-02 4008.8063288984645 0.004768611697714469
3.064011788105236445e-02 4448.782831127585 0.004768611697714469
1.755357782316456852e-02 4937.047852839004 0.004768611697714469
5.074608583124899479e-03 5478.901179593945 0.004768611697714469
1.106683603085787358e-02 6080.224261649427 0.004768611697714469
2.333627701528940765e-02 6747.5440531107 0.004768611697714469
3.669844525876983510e-02 7488.10385759003 0.004768611697714469
5.058509452919249250e-02 8309.941949353404 0.004768611697714469
6.469146224274617551e-02 9221.97882333434 0.004768611697714469
7.894650462869867713e-02 10234.114021054527 0.004768611697714469
9.326665616137905235e-02 11357.333583431051 0.004768611697714469
1.075344491367433014e-01 12603.829296797274 0.004768611697714469
1.216065753781949421e-01 13987.131026472387 0.004768611697714469
1.353212238463159522e-01 15522.25357427048 0.004768611697714469
1.485071590155281895e-01 17225.859653987874 0.004768611697714469
1.609938914132652554e-01 19116.440753857038 0.004768611697714469
1.726229304827510136e-01 21214.51784910632 0.004768611697714469
1.833053583972172051e-01 23542.864143224204 0.004768611697714469
1.930072360664140951e-01 26126.752255633317 0.004768611697714469
2.015821677900861142e-01 28994.22853882881 0.004768611697714469
2.090957273630444646e-01 32176.417502507353 0.004768611697714469
2.156446016975128444e-01 35707.859649004626 0.004768611697714469
2.211708057481840128e-01 39626.88638701478 0.004768611697714469
2.258014182543259529e-01 43976.036093027215 0.004768611697714469
2.295531654352956086e-01 48802.515836544335 0.004768611697714469
2.325288905964811581e-01 54158.71378079476 0.004768611697714469
2.348475950659628386e-01 60102.76782070388 0.004768611697714469
2.367653426219462898e-01 66699.19663030129 0.004768611697714469
2.381942699705378030e-01 74019.59996915652 0.004768611697714469
2.392245214011311794e-01 82143.43584919439 0.004768611697714469
2.399348133005972106e-01 91158.88299750836 0.004768611697714469
2.403937206171030405e-01 101163.7979766207 0.004768611697714469
2.406572884289967795e-01 112266.77735108159 0.004768611697714469
2.407721943899156225e-01 124588.33642950082 0.004768611697714469
2.407756252755192672e-01 138262.2173764659 0.004768611697714469
2.406937979491580726e-01 153436.84089300132 0.004768611697714469
2.405456175256986961e-01 170276.91722258978 0.004768611697714469
2.403432696507581956e-01 188965.23396912115 0.004768611697714469
2.400904846936107173e-01 209704.64013232305 0.004768611697714469
2.398749811008097643e-01 232720.2478960412 0.004768611697714469
2.396877449386755621e-01 258261.87606826748 0.004768611697714469
2.394702492663214888e-01 286606.7616948256 0.004768611697714469
2.392323411440092917e-01 318062.5692794119 0.004768611697714469
2.388936673902751495e-01 352970.73027306574 0.004768611697714469
2.384330750589134240e-01 391710.1490809261 0.004768611697714469
2.378285238920553601e-01 434701.3158125035 0.004768611697714469
2.370537687996867593e-01 482410.8704165374 0.004768611697714469
2.367522770114340036e-01 535356.6677410719 0.004768611697714469
2.464292263509709480e-01 594113.3984965039 0.004768611697714469
2.552443304505710442e-01 659318.8271333541 0.004768611697714469
2.631100531200458170e-01 731680.7143427207 0.004768611697714469
2.699480820357845201e-01 811984.4993184009 0.004768611697714469
2.756970184562834714e-01 901101.8251665037 0.004768611697714469
2.803069884641329890e-01 1000000.0 0.004768611697714469
5.637056830992512313e-02 0.001 0.005291978735958442
6.168208139216200397e-02 0.0011097524964120721 0.005291978735958442
6.741613557062819950e-02 0.0012315506032928262 0.005291978735958442
7.359047605375088064e-02 0.001366716356462006 0.005291978735958442
8.022054261934938313e-02 0.0015167168884709225 0.005291978735958442
8.731890016693051593e-02 0.0016831803533309566 0.005291978735958442
9.489454853123663325e-02 0.0018679135990207828 0.005291978735958442
1.029522926259242854e-01 0.002072921779595372 0.005291978735958442
1.114920893499502796e-01 0.002300430119772917 0.005291978735958442
1.205084558425370683e-01 0.0025529080682395165 0.005291978735958442
1.299899686223999207e-01 0.002833096101839324 0.005291978735958442
1.399188404272471986e-01 0.0031440354715915 0.005291978735958442
1.502707077653875067e-01 0.0034891012134067737 0.005291978735958442
1.610145165985290006e-01 0.003872038781812557 0.005291978735958442
1.721127185401568338e-01 0.004297004704320844 0.005291978735958442
1.835216069392413829e-01 0.004768611697714469 0.005291978735958442
1.951918987480056322e-01 0.005291978735958442 0.005291978735958442
2.070695796258643917e-01 0.005872786613189483 0.005291978735958442
2.190968813569579010e-01 0.00651733960488242 0.005291978735958442
2.312134560608381240e-01 0.007232633896483534 0.005291978735958442
2.433576377478187669e-01 0.008026433522257174 0.005291978735958442
2.554677278729979850e-01 0.00890735463861044 0.005291978735958442
2.674833032903244923e-01 0.009884959046625586 0.005291978735958442
2.793463913256233888e-01 0.010969857978923836 0.005291978735958442
2.910025186024162713e-01 0.012173827277396614 0.005291978735958442
3.024015882042543346e-01 0.013509935211980273 0.005291978735958442
3.134985167502108983e-01 0.014992684327860457 0.005291978735958442
3.242536688692681524e-01 0.01663816886076129 0.005291978735958442
3.346330668793611740e-01 0.018464249428955443 0.005291978735958442
3.446084423286179255e-01 0.020490746898158472 0.005291978735958442
3.541571521540016754e-01 0.022739657523579287 0.005291978735958442
3.632620344210675256e-01 0.02523539170434766 0.005291978735958442
3.719113085608437563e-01 0.02800503894183631 0.005291978735958442
3.800984908123378192e-01 0.03107866187782014 0.005291978735958442
3.878224274978693820e-01 0.03448962260405758 0.005291978735958442
3.950874166454119707e-01 0.038274944785163134 0.005291978735958442
4.019033575066838226e-01 0.04247571552536898 0.005291978735958442
4.082858747337233529e-01 0.047137531341167244 0.005291978735958442
4.142562745907045207e-01 0.05231099308056263 0.005291978735958442
4.198413009787812511e-01 0.05805225516094899 0.005291978735958442
4.250726073519896508e-01 0.06442363508721373 0.005291978735958442
4.299859678040257038e-01 0.07149428986597581 0.005291978735958442
4.346202551110541212e-01 0.07934096665797492 0.005291978735958442
4.390163476554718724e-01 0.08804883581643465 0.005291978735958442
4.432159880373136018e-01 0.09771241535346502 0.005291978735958442
4.472607941506570595e-01 0.1084365968689611 0.005291978735958442
4.511913910124821236e-01 0.12033778407775893 0.005291978735958442
4.550466944876435105e-01 0.13354515629298988 0.005291978735958442
4.588634448200272220e-01 0.14820207057988585 0.005291978735958442
4.626758156728804083e-01 0.16446761779946645 0.005291978735958442
4.665151236509612609e-01 0.18251834943190443 0.005291978735958442
4.704095632389144743e-01 0.20255019392306664 0.005291978735958442
4.743839249856274809e-01 0.22478058335487253 0.005291978735958442
4.784592515493150677e-01 0.24945081352303167 0.005291978735958442
4.826523751121367112e-01 0.27682866303920667 0.005291978735958442
4.869753186098546571e-01 0.3072112998861759 0.005291978735958442
4.914345709825582720e-01 0.34092850697468147 0.005291978735958442
4.960301293778278109e-01 0.3783462617131929 0.005291978735958442
5.007544305573929933e-01 0.419870708444391 0.005291978735958442
5.055910202109216156e-01 0.4659525668664682 0.005291978735958442
5.105131214452932609e-01 0.517092024289676 0.005291978735958442
5.154819687541900564e-01 0.5738441648302398 0.005291978735958442
5.204450639338494833e-01 0.6368249944718586 0.005291978735958442
5.253343306833442306e-01 0.7067181273927491 0.005291978735958442
5.300642641389859966e-01 0.7842822061337682 0.005291978735958442
5.346530118241595853e-01 0.8703591361485166 0.005291978735958442
5.389276931577819951e-01 0.9658832241158708 0.005291978735958442
5.426943380940612016e-01 1.0718913192051276 0.005291978735958442
5.457885042020209632e-01 1.1895340673703196 0.005291978735958442
5.480220992104908317e-01 1.3200884008314182 0.005291978735958442
5.491855643219359928e-01 1.4649713983072863 0.005291978735958442
5.490497151193908243e-01 1.625755666443795 0.005291978735958442
5.473688269069598711e-01 1.8041864093920719 0.005291978735958442
5.438850110854828168e-01 2.0022003718155843 0.005291978735958442
5.383339987905207957e-01 2.2219468609395236 0.005291978735958442
5.304522635200716874e-01 2.4658110758226037 0.005291978735958442
5.199854080224504127e-01 2.736439997074672 0.005291978735958442
5.066975752343433337e-01 3.0367711180354604 0.005291978735958442
4.903927488033494875e-01 3.370064329271928 0.005291978735958442
4.853002932624812527e-01 3.739937302478798 0.005291978735958442
4.992143483258842940e-01 4.150404757850477 0.005291978735958442
5.130988874127383470e-01 4.605922041145108 0.005291978735958442
5.268729041634061527e-01 5.1114334834401705 0.005291978735958442
5.414744291067020709e-01 5.672426068491977 0.005291978735958442
5.570297012968672412e-01 6.294988990221888 0.005291978735958442
5.724541597768474377e-01 6.985879746785249 0.005291978735958442
5.876677471880852321e-01 7.752597488629465 0.005291978735958442
6.025889417753382826e-01 8.60346441668451 0.005291978735958442
6.180985453441607547e-01 9.547716114208066 0.005291978735958442
6.378609532821915007e-01 10.59560179277617 0.005291978735958442
6.573510580381177748e-01 11.758495540521581 0.005291978735958442
6.786383673513982639e-01 13.049019780144016 0.005291978735958442
7.043130666562041897e-01 14.481182276745331 0.005291978735958442
7.394006197843525641e-01 16.070528182616385 0.005291978735958442
7.895557235553465336e-01 17.834308769319094 0.005291978735958442
8.399393877806645703e-01 19.791668678535572 0.005291978735958442
8.877927665233810162e-01 21.96385372416547 0.005291978735958442
9.322580274011712520e-01 24.37444150122222 0.005291978735958442
9.729830136362743742e-01 27.04959730463137 0.005291978735958442
1.009672369524859947e+00 30.01835813575592 0.005291978735958442
1.042087552637902759e+00 33.31294787934677 0.005291978735958442
1.070045968181337015e+00 36.96912707195032 0.005291978735958442
1.093418290423418204e+00 41.0265810582719 0.005291978735958442
1.112125202154811143e+00 45.52935074866948 0.005291978735958442
1.126133530367557256e+00 50.526310653356795 0.005291978735958442
1.135452280283545390e+00 56.07169938205458 0.005291978735958442
1.140128690136526179e+00 62.22570836730231 0.005291978735958442
1.140244666821050634e+00 69.0551352016233 0.005291978735958442
1.135913704530789436e+00 76.63410868007462 0.005291978735958442
1.127278137222792909e+00 85.04489341802686 0.005291978735958442
1.114507398493586932e+00 94.37878277775391 0.005291978735958442
1.097796188969931475e+00 104.73708979594508 0.005291978735958442
1.077363278386480605e+00 116.23224686798542 0.005291978735958442
1.053450460158334989e+00 128.9890261253308 0.005291978735958442
1.026321301196998714e+00 143.14589375234786 0.005291978735958442
9.962603966453817961e-01 158.85651294280527 0.005291978735958442
9.635707956778432060e-01 176.2914118095948 0.005291978735958442
9.285724703618989384e-01 195.63983435170647 0.005291978735958442
8.915990569321621262e-01 217.11179456945052 0.005291978735958442
8.529946193658817233e-01 240.9403560239527 0.005291978735958442
8.131090244733674144e-01 267.38416158399497 0.005291978735958442
7.722937507438412119e-01 296.73024081888724 0.005291978735958442
7.308960889513465009e-01 329.2971255097155 0.005291978735958442
6.892544770307817981e-01 365.43830709572546 0.005291978735958442
6.476921374970122658e-01 405.54607358408276 0.005291978735958442
6.065130303007395529e-01 450.05576757004974 0.005291978735958442
5.659963615667554793e-01 499.450511585514 0.005291978735958442
5.263930239819278878e-01 554.2664520663108 0.005291978735958442
4.879221158224669175e-01 615.0985788580505 0.005291978735958442
4.507689072355185456e-01 682.6071834272393 0.005291978735958442
4.150833809223572479e-01 757.525025877192 0.005291978735958442
3.809798590494547499e-01 840.6652885618333 0.005291978735958442
3.485377632835184869e-01 932.9304026284696 0.005291978735958442
3.178025918039762421e-01 1035.3218432956637 0.005291978735958442
2.887881794009496406e-01 1148.9510001873086 0.005291978735958442
2.614976719080398526e-01 1275.051240713013 0.005291978735958442
2.358710436841720270e-01 1414.991297434576 0.005291978735958442
2.118577485067417998e-01 1570.2901247293776 0.005291978735958442
1.893487731980756095e-01 1742.6333860096508 0.005291978735958442
1.682372656974192582e-01 1933.891750455232 0.005291978735958442
1.484063310325507423e-01 2146.141197858406 0.005291978735958442
1.297268407870691698e-01 2381.6855519761607 0.005291978735958442
1.120598971397739202e-01 2643.0814869741084 0.005291978735958442
9.525969128490233140e-02 2933.1662783900483 0.005291978735958442
7.917597515948629483e-02 3255.0885998350564 0.005291978735958442
6.365735020396581789e-02 3612.3426997094302 0.005291978735958442
4.861024177814435299e-02 4008.8063288984645 0.005291978735958442
3.387789209207291152e-02 4448.782831127585 0.005291978735958442
1.938101686732300946e-02 4937.047852839004 0.005291978735958442
5.583441416227564319e-03 5478.901179593945 0.005291978735958442
1.230428830639716462e-02 6080.224261649427 0.005291978735958442
2.590356456410348659e-02 6747.5440531107 0.005291978735958442
4.070259797331187562e-02 7488.10385759003 0.005291978735958442
5.607549903934688773e-02 8309.941949353404 0.005291978735958442
7.168600478176981317e-02 9221.97882333434 0.005291978735958442
8.745602443900765688e-02 10234.114021054527 0.005291978735958442
1.032923329506399701e-01 11357.333583431051 0.005291978735958442
1.190644073842045819e-01 12603.829296797274 0.005291978735958442
1.346132638765969447e-01 13987.131026472387 0.005291978735958442
1.497595852390930238e-01 15522.25357427048 0.005291978735958442
1.643138271881408874e-01 17225.859653987874 0.005291978735958442
1.780875226004044187e-01 19116.440753857038 0.005291978735958442
1.909056783499874510e-01 21214.51784910632 0.005291978735958442
2.026695785064956123e-01 23542.864143224204 0.005291978735958442
2.133437146419931707e-01 26126.752255633317 0.005291978735958442
2.227661133304628394e-01 28994.22853882881 0.005291978735958442
2.310078265385822893e-01 32176.417502507353 0.005291978735958442
2.381803016735261624e-01 35707.859649004626 0.005291978735958442
2.442168554846492479e-01 39626.88638701478 0.005291978735958442
2.492608430510417916e-01 43976.036093027215 0.005291978735958442
2.533299055338195660e-01 48802.515836544335 0.005291978735958442
2.565380661921606298e-01 54158.71378079476 0.005291978735958442
2.590129660237609488e-01 60102.76782070388 0.005291978735958442
2.610452922319314584e-01 66699.19663030129 0.005291978735958442
2.625342158814136795e-01 74019.59996915652 0.005291978735958442
2.635790448593175461e-01 82143.43584919439 0.005291978735958442
2.642665343392995303e-01 91158.88299750836 0.005291978735958442
2.646720457779792035e-01 101163.7979766207 0.005291978735958442
2.648571740872987523e-01 112266.77735108159 0.005291978735958442
2.648729484281961422e-01 124588.33642950082 0.005291978735958442
2.647597226281538929e-01 138262.2173764659 0.005291978735958442
2.645458917428763490e-01 153436.84089300132 0.005291978735958442
2.642515838422097030e-01 170276.91722258978 0.005291978735958442
2.638894093118854256e-01 188965.23396912115 0.005291978735958442
2.634627693195246700e-01 209704.64013232305 0.005291978735958442
2.630607668576872560e-01 232720.2478960412 0.005291978735958442
2.626841578865065641e-01 258261.87606826748 0.005291978735958442
2.622601255327139946e-01 286606.7616948256 0.005291978735958442
2.618021277397117319e-01 318062.5692794119 0.005291978735958442
2.612194738181772835e-01 352970.73027306574 0.005291978735958442
2.604880700534633609e-01 391710.1490809261 0.005291978735958442
2.595829857635162385e-01 434701.3158125035 0.005291978735958442
2.584752175331572199e-01 482410.8704165374 0.005291978735958442
2.571390954483727120e-01 535356.6677410719 0.005291978735958442
2.671759438902885364e-01 594113.3984965039 0.005291978735958442
2.763670150253267899e-01 659318.8271333541 0.005291978735958442
2.844827031878416901e-01 731680.7143427207 0.005291978735958442
2.914390637367771375e-01 811984.4993184009 0.005291978735958442
2.971732856902278286e-01 901101.8251665037 0.005291978735958442
3.016339459083646757e-01 1000000.0 0.005291978735958442
5.394170785717408018e-02 0.001 0.005872786613189483
5.904535558543620027e-02 0.0011097524964120721 0.005872786613189483
6.455908333599107152e-02 0.0012315506032928262 0.005872786613189483
7.050091768810047566e-02 0.001366716356462006 0.005872786613189483
7.688679973789169786e-02 0.0015167168884709225 0.005872786613189483
8.373001849017093490e-02 0.0016831803533309566 0.005872786613189483
9.104056132800461554e-02 0.0018679135990207828 0.005872786613189483
9.882448481663287654e-02 0.002072921779595372 0.005872786613189483
1.070832754419535071e-01 0.002300430119772917 0.005872786613189483
1.158132447029785461e-01 0.0025529080682395165 0.005872786613189483
1.250049815574517664e-01 0.002833096101839324 0.005872786613189483
1.346429721513660582e-01 0.0031440354715915 0.005872786613189483
1.447052606950967879e-01 0.0034891012134067737 0.005872786613189483
1.551633482292002486e-01 0.003872038781812557 0.005872786613189483
1.659822716417272692e-01 0.004297004704320844 0.005872786613189483
1.771208843687866741e-01 0.004768611697714469 0.005872786613189483
1.885323891029412613e-01 0.005291978735958442 0.005872786613189483
2.001650685344172065e-01 0.005872786613189483 0.005872786613189483
2.119632002292476947e-01 0.00651733960488242 0.005872786613189483
2.238681710082935927e-01 0.007232633896483534 0.005872786613189483
2.358196839298103420e-01 0.008026433522257174 0.005872786613189483
2.477570335261550516e-01 0.00890735463861044 0.005872786613189483
2.596203730335293058e-01 0.009884959046625586 0.005872786613189483
2.713518856565275694e-01 0.010969857978923836 0.005872786613189483
2.828969251131533968e-01 0.012173827277396614 0.005872786613189483
2.942048543064565425e-01 0.013509935211980273 0.005872786613189483
3.052297817308375349e-01 0.014992684327860457 0.005872786613189483
3.159310569782135536e-01 0.01663816886076129 0.005872786613189483
3.262735266575420567e-01 0.018464249428955443 0.005872786613189483
3.362276675443068852e-01 0.020490746898158472 0.005872786613189483
3.457695612485457981e-01 0.022739657523579287 0.005872786613189483
3.548808057888122036e-01 0.02523539170434766 0.005872786613189483
3.635484392316690738e-01 0.02800503894183631 0.005872786613189483
3.717648913298739477e-01 0.03107866187782014 0.005872786613189483
3.795280423634736500e-01 0.03448962260405758 0.005872786613189483
3.868413298869962103e-01 0.038274944785163134 0.005872786613189483
3.937138979409293138e-01 0.04247571552536898 0.005872786613189483
4.001607212141126135e-01 0.047137531341167244 0.005872786613189483
4.062025432703232908e-01 0.05231099308056263 0.005872786613189483
4.118656466189266618e-01 0.05805225516094899 0.005872786613189483
4.171813002873309695e-01 0.06442363508721373 0.005872786613189483
4.221850034130325557e-01 0.07149428986597581 0.005872786613189483
4.269154753246048317e-01 0.07934096665797492 0.005872786613189483
4.314135725167797530e-01 0.08804883581643465 0.005872786613189483
4.357211893892520838e-01 0.09771241535346502 0.005872786613189483
4.398802438167536133e-01 0.1084365968689611 0.005872786613189483
4.439318655411733094e-01 0.12033778407775893 0.005872786613189483
4.479156664352234030e-01 0.13354515629298988 0.005872786613189483
4.518692997452829485e-01 0.14820207057988585 0.005872786613189483
4.558280523600431455e-01 0.16446761779946645 0.005872786613189483
4.598245783135135878e-01 0.18251834943190443 0.005872786613189483
4.638886256331561375e-01 0.20255019392306664 0.005872786613189483
4.680467611016882468e-01 0.22478058335487253 0.005872786613189483
4.723220350332621442e-01 0.24945081352303167 0.005872786613189483
4.767335078076619936e-01 0.27682866303920667 0.005872786613189483
4.812956777277472842e-01 0.3072112998861759 0.005872786613189483
4.860177065608469738e-01 0.34092850697468147 0.005872786613189483
4.909025150664526604e-01 0.3783462617131929 0.005872786613189483
4.959456229259627813e-01 0.419870708444391 0.005872786613189483
5.011338557184548126e-01 0.4659525668664682 0.005872786613189483
5.064437960206076283e-01 0.517092024289676 0.005872786613189483
5.118400825748280480e-01 0.5738441648302398 0.005872786613189483
5.172735558080652218e-01 0.6368249944718586 0.005872786613189483
5.227999155603527681e-01 0.7067181273927491 0.005872786613189483
5.282538014453412867e-01 0.7842822061337682 0.005872786613189483
5.335200042789355335e-01 0.8703591361485166 0.005872786613189483
5.384766551588036076e-01 0.9658832241158708 0.005872786613189483
5.429792210967926414e-01 1.0718913192051276 0.005872786613189483
5.468618431054952378e-01 1.1895340673703196 0.005872786613189483
5.499331279381752813e-01 1.3200884008314182 0.005872786613189483
5.519778169999808304e-01 1.4649713983072863 0.005872786613189483
5.527582151520971099e-01 1.625755666443795 0.005872786613189483
5.520168564579035486e-01 1.8041864093920719 0.005872786613189483
5.494805534173345940e-01 2.0022003718155843 0.005872786613189483
5.448659612927760909e-01 2.2219468609395236 0.005872786613189483
5.378866155893640144e-01 2.4658110758226037 0.005872786613189483
5.282614629929222039e-01 2.736439997074672 0.005872786613189483
5.157246091507758923e-01 3.0367711180354604 0.005872786613189483
5.000885291633420104e-01 3.370064329271928 0.005872786613189483
5.130412360858906951e-01 3.739937302478798 0.005872786613189483
5.287360178893401041e-01 4.150404757850477 0.005872786613189483
5.444547682849475434e-01 4.605922041145108 0.005872786613189483
5.601058357271382349e-01 5.1114334834401705 0.005872786613189483
5.773189321285333575e-01 5.672426068491977 0.005872786613189483
5.949405022091467377e-01 6.294988990221888 0.005872786613189483
6.124578102553311920e-01 6.985879746785249 0.005872786613189483
6.297781066204906075e-01 7.752597488629465 0.005872786613189483
6.468067141559523670e-01 8.60346441668451 0.005872786613189483
6.654900680043148720e-01 9.547716114208066 0.005872786613189483
6.876974634621830784e-01 10.59560179277617 0.005872786613189483
7.098153662178110501e-01 11.758495540521581 0.005872786613189483
7.338411904599793090e-01 13.049019780144016 0.005872786613189483
7.639361998669199627e-01 14.481182276745331 0.005872786613189483
8.037299294944826311e-01 16.070528182616385 0.005872786613189483
8.597531188459893725e-01 17.834308769319094 0.005872786613189483
9.149432129932518754e-01 19.791668678535572 0.005872786613189483
9.674618970698359854e-01 21.96385372416547 0.005872786613189483
1.016416903892449097e+00 24.37444150122222 0.005872786613189483
1.061402321636017776e+00 27.04959730463137 0.005872786613189483
1.102073696921913148e+00 30.01835813575592 0.005872786613189483
1.138148813677757998e+00 33.31294787934677 0.005872786613189483
1.169407326028863325e+00 36.96912707195032 0.005872786613189483
1.195688334534106056e+00 41.0265810582719 0.005872786613189483
1.216887172985764654e+00 45.52935074866948 0.005872786613189483
1.232951421492673783e+00 50.526310653356795 0.005872786613189483
1.243876690532414564e+00 56.07169938205458 0.005872786613189483
1.249702345977584450e+00 62.22570836730231 0.005872786613189483
1.250507575390227943e+00 69.0551352016233 0.005872786613189483
1.246407923723985567e+00 76.63410868007462 0.005872786613189483
1.237552179398218932e+00 85.04489341802686 0.005872786613189483
1.224120297890722187e+00 94.37878277775391 0.005872786613189483
1.206321269086932491e+00 104.73708979594508 0.005872786613189483
1.184391651810794865e+00 116.23224686798542 0.005872786613189483
1.158594288738236333e+00 128.9890261253308 0.005872786613189483
1.129216828148608354e+00 143.14589375234786 0.005872786613189483
1.096570743415152593e+00 158.85651294280527 0.005872786613189483
1.060988509367995380e+00 176.2914118095948 0.005872786613189483
1.022821776699417207e+00 195.63983435170647 0.005872786613189483
9.824377746607718676e-01 217.11179456945052 0.005872786613189483
9.402156752561229291e-01 240.9403560239527 0.005872786613189483
8.965415130445270053e-01 267.38416158399497 0.005872786613189483
8.518034837584509411e-01 296.73024081888724 0.005872786613189483
8.063855921650289194e-01 329.2971255097155 0.005872786613189483
7.606624079456782983e-01 365.43830709572546 0.005872786613189483
7.149921204987885748e-01 405.54607358408276 0.005872786613189483
6.697119220488946256e-01 450.05576757004974 0.005872786613189483
6.251319909686564591e-01 499.450511585514 0.005872786613189483
5.815314655139091071e-01 554.2664520663108 0.005872786613189483
5.391545755416337071e-01 615.0985788580505 0.005872786613189483
4.982083131605167803e-01 682.6071834272393 0.005872786613189483
4.588607762906986576e-01 757.525025877192 0.005872786613189483
4.212407012172037502e-01 840.6652885618333 0.005872786613189483
3.854382228441344815e-01 932.9304026284696 0.005872786613189483
3.515059416489799693e-01 1035.3218432956637 0.005872786613189483
3.194613475730020968e-01 1148.9510001873086 0.005872786613189483
2.893100802102928082e-01 1275.051240713013 0.005872786613189483
2.609875159717318094e-01 1414.991297434576 0.005872786613189483
2.344396432221282911e-01 1570.2901247293776 0.005872786613189483
2.095474184124951345e-01 1742.6333860096508 0.005872786613189483
1.861941337415992381e-01 1933.891750455232 0.005872786613189483
1.642517449849991706e-01 2146.141197858406 0.005872786613189483
1.435785107585033638e-01 2381.6855519761607 0.005872786613189483
1.240217495581265039e-01 2643.0814869741084 0.005872786613189483
1.054209996044869480e-01 2933.1662783900483 0.005872786613189483
8.761080482195095220e-02 3255.0885998350564 0.005872786613189483
7.042434428889979281e-02 3612.3426997094302 0.005872786613189483
5.375966155459698664e-02 4008.8063288984645 0.005872786613189483
3.744285667870713569e-02 4448.782831127585 0.005872786613189483
2.138676969463707347e-02 4937.047852839004 0.005872786613189483
6.137348562892392355e-03 5478.901179593945 0.005872786613189483
1.368252786469521809e-02 6080.224261649427 0.005872786613189483
2.875373016021099890e-02 6747.5440531107 0.005872786613189483
4.514057522339018358e-02 7488.10385759003 0.005872786613189483
6.215428008100730428e-02 8309.941949353404 0.005872786613189483
7.942405522235321258e-02 9221.97882333434 0.005872786613189483
9.686416522592826428e-02 10234.114021054527 0.005872786613189483
1.143705695918007109e-01 11357.333583431051 0.005872786613189483
1.317982301882882901e-01 12603.829296797274 0.005872786613189483
1.489707808536805678e-01 13987.131026472387 0.005872786613189483
1.656895479833368490e-01 15522.25357427048 0.005872786613189483
1.817447936709927769e-01 17225.859653987874 0.005872786613189483
1.969282710292144523e-01 19116.440753857038 0.005872786613189483
2.110468795952589738e-01 21214.51784910632 0.005872786613189483
2.239910288947746242e-01 23542.864143224204 0.005872786613189483
2.357239476160432057e-01 26126.752255633317 0.005872786613189483
2.460665085422701903e-01 28994.22853882881 0.005872786613189483
2.550954628340231234e-01 32176.417502507353 0.005872786613189483
2.629395447509307870e-01 35707.859649004626 0.005872786613189483
2.695219255297681138e-01 39626.88638701478 0.005872786613189483
2.750045252750635272e-01 43976.036093027215 0.005872786613189483
2.794058124207078886e-01 48802.515836544335 0.005872786613189483
2.828521768063888553e-01 54158.71378079476 0.005872786613189483
2.854799393429449661e-01 60102.76782070388 0.005872786613189483
2.876195869730983068e-01 66699.19663030129 0.005872786613189483
2.891552066251323883e-01 74019.59996915652 0.005872786613189483
2.901961542594318488e-01 82143.43584919439 0.005872786613189483
2.908379650953664131e-01 91158.88299750836 0.005872786613189483
2.911634208612966512e-01 101163.7979766207 0.005872786613189483
2.912401533899416362e-01 112266.77735108159 0.005872786613189483
2.911238563417260505e-01 124588.33642950082 0.005872786613189483
2.908583181523284877e-01 138262.2173764659 0.005872786613189483
2.904741998806110170e-01 153436.84089300132 0.005872786613189483
2.899928695580544780e-01 170276.91722258978 0.005872786613189483
2.894273018228263883e-01 188965.23396912115 0.005872786613189483
2.887804780966731766e-01 209704.64013232305 0.005872786613189483
2.881414322410322804e-01 232720.2478960412 0.005872786613189483
2.875240920115024190e-01 258261.87606826748 0.005872786613189483
2.868382756751336471e-01 286606.7616948256 0.005872786613189483
2.861021906731361919e-01 318062.5692794119 0.005872786613189483
2.852132826037713786e-01 352970.73027306574 0.005872786613189483
2.841445468579087419e-01 391710.1490809261 0.005872786613189483
2.828679502830697134e-01 434701.3158125035 0.005872786613189483
2.813515293431103625e-01 482410.8704165374 0.005872786613189483
2.795669785362067672e-01 535356.6677410719 0.005872786613189483
2.890180553411232367e-01 594113.3984965039 0.005872786613189483
2.985339863722814568e-01 659318.8271333541 0.005872786613189483
3.068352288029843611e-01 731680.7143427207 0.005872786613189483
3.138342616320189404e-01 811984.4993184009 0.005872786613189483
3.194659492698038172e-01 901101.8251665037 0.005872786613189483
3.236803310856231075e-01 1000000.0 0.005872786613189483
5.136676302859728704e-02 0.001 0.00651733960488242
5.624502948819946890e-02 0.0011097524964120721 0.00651733960488242
6.151882212990839732e-02 0.0012315506032928262 0.00651733960488242
6.720621947098358306e-02 0.001366716356462006 0.00651733960488242
7.332345360211774132e-02 0.0015167168884709225 0.00651733960488242
7.988429713249101116e-02 0.0016831803533309566 0.00651733960488242
8.689949826604567718e-02 0.0018679135990207828 0.00651733960488242
9.437612663443657735e-02 0.002072921779595372 0.00651733960488242
1.023169742215316314e-01 0.002300430119772917 0.00651733960488242
1.107199418685067688e-01 0.0025529080682395165 0.00651733960488242
1.195774853210418293e-01 0.002833096101839324 0.00651733960488242
1.288761963480499206e-01 0.0031440354715915 0.00651733960488242
1.385964524427927003e-01 0.0034891012134067737 0.00651733960488242
1.487122703468773399e-01 0.003872038781812557 0.00651733960488242
1.591912972062039244e-01 0.004297004704320844 0.00651733960488242
1.699950758209574919e-01 0.004768611697714469 0.00651733960488242
1.810794469936075901e-01 0.005291978735958442 0.00651733960488242
1.923952286300281422e-01 0.005872786613189483 0.00651733960488242
2.038890718349042619e-01 0.00651733960488242 0.00651733960488242
2.155044921364608623e-01 0.007232633896483534 0.00651733960488242
2.271830058425897414e-01 0.008026433522257174 0.00651733960488242
2.388653853228904778e-01 0.00890735463861044 0.00651733960488242
2.504928709504415929e-01 0.009884959046625586 0.00651733960488242
2.620083982471422823e-01 0.010969857978923836 0.00651733960488242
2.733576355348918407e-01 0.012173827277396614 0.00651733960488242
2.844899660409695441e-01 0.013509935211980273 0.00651733960488242
2.953592062319968514e-01 0.014992684327860457 0.00651733960488242
3.059241429807827428e-01 0.01663816886076129 0.00651733960488242
3.161488984417027970e-01 0.018464249428955443 0.00651733960488242
3.260030655723171744e-01 0.020490746898158472 0.00651733960488242
3.354617771274431282e-01 0.022739657523579287 0.00651733960488242
3.445056488654885118e-01 0.02523539170434766 0.00651733960488242
3.531207481511703383e-01 0.02800503894183631 0.00651733960488242
3.612985730556036446e-01 0.03107866187782014 0.00651733960488242
3.690361200560842714e-01 0.03448962260405758 0.00651733960488242
3.763359967942394579e-01 0.038274944785163134 0.00651733960488242
3.832065808500036419e-01 0.04247571552536898 0.00651733960488242
3.896621090557620959e-01 0.047137531341167244 0.00651733960488242
3.957226425622785704e-01 0.05231099308056263 0.00651733960488242
4.014138033449048959e-01 0.05805225516094899 0.00651733960488242
4.067662703806391167e-01 0.06442363508721373 0.00651733960488242
4.118150003618147870e-01 0.07149428986597581 0.00651733960488242
4.165982631199063868e-01 0.07934096665797492 0.00651733960488242
4.211565831621206790e-01 0.08804883581643465 0.00651733960488242
4.255316542344495523e-01 0.09771241535346502 0.00651733960488242
4.297653846972104841e-01 0.1084365968689611 0.00651733960488242
4.338990437832251912e-01 0.12033778407775893 0.00651733960488242
4.379726244138919533e-01 0.13354515629298988 0.00651733960488242
4.420243515423671887e-01 0.14820207057988585 0.00651733960488242
4.460903129895970043e-01 0.16446761779946645 0.00651733960488242
4.502041945960507663e-01 0.18251834943190443 0.00651733960488242
4.543970214833534249e-01 0.20255019392306664 0.00651733960488242
4.586968770349126312e-01 0.22478058335487253 0.00651733960488242
4.631285778341481807e-01 0.24945081352303167 0.00651733960488242
4.677132199008882107e-01 0.27682866303920667 0.00651733960488242
4.724676011417640598e-01 0.3072112998861759 0.00651733960488242
4.774034697975659824e-01 0.34092850697468147 0.00651733960488242
4.825265871432528608e-01 0.3783462617131929 0.00651733960488242
4.878356021554780542e-01 0.419870708444391 0.00651733960488242
4.933207131774877130e-01 0.4659525668664682 0.00651733960488242
4.990585069974156074e-01 0.517092024289676 0.00651733960488242
5.049376065439108441e-01 0.5738441648302398 0.00651733960488242
5.109125561942574612e-01 0.6368249944718586 0.00651733960488242
5.169248034924710522e-01 0.7067181273927491 0.00651733960488242
5.228981528795630940e-01 0.7842822061337682 0.00651733960488242
5.287378092469551261e-01 0.8703591361485166 0.00651733960488242
5.343246843206578278e-01 0.9658832241158708 0.00651733960488242
5.395160449162736960e-01 1.0718913192051276 0.00651733960488242
5.441463559554468032e-01 1.1895340673703196 0.00651733960488242
5.480228571667039583e-01 1.3200884008314182 0.00651733960488242
5.509267055110890210e-01 1.4649713983072863 0.00651733960488242
5.526139066122883747e-01 1.625755666443795 0.00651733960488242
5.528174866347368432e-01 1.8041864093920719 0.00651733960488242
5.512511247937791348e-01 2.0022003718155843 0.00651733960488242
5.476143243241821112e-01 2.2219468609395236 0.00651733960488242
5.415992555753678106e-01 2.4658110758226037 0.00651733960488242
5.328992421990472739e-01 2.736439997074672 0.00651733960488242
5.212265493785078752e-01 3.0367711180354604 0.00651733960488242
5.230891276373754728e-01 3.370064329271928 0.00651733960488242
5.404989634114905073e-01 3.739937302478798 0.00651733960488242
5.580997381730149476e-01 4.150404757850477 0.00651733960488242
5.757936149714298901e-01 4.605922041145108 0.00651733960488242
5.937805984871481479e-01 5.1114334834401705 0.00651733960488242
6.136167681119638617e-01 5.672426068491977 0.00651733960488242
6.334926905371355277e-01 6.294988990221888 0.00651733960488242
6.533049875975450727e-01 6.985879746785249 0.00651733960488242
6.729470088839099029e-01 7.752597488629465 0.00651733960488242
6.923094391087045718e-01 8.60346441668451 0.00651733960488242
7.146497112661865936e-01 9.547716114208066 0.00651733960488242
7.395518456286718223e-01 10.59560179277617 0.00651733960488242
7.647965295818620612e-01 11.758495540521581 0.00651733960488242
7.918915652597554589e-01 13.049019780144016 0.00651733960488242
8.269191456127014117e-01 14.481182276745331 0.00651733960488242
8.728496287984213176e-01 16.070528182616385 0.00651733960488242
9.345030062967654150e-01 17.834308769319094 0.00651733960488242
9.948733513132215212e-01 19.791668678535572 0.00651733960488242
1.052438287577308396e+00 21.96385372416547 0.00651733960488242
1.106278251764684750e+00 24.37444150122222 0.00651733960488242
1.155926708702418981e+00 27.04959730463137 0.00651733960488242
1.200983117134403422e+00 30.01835813575592 0.00651733960488242
1.241114698823800655e+00 33.31294787934677 0.00651733960488242
1.276056769336544106e+00 36.96912707195032 0.00651733960488242
1.305610736340364175e+00 41.0265810582719 0.00651733960488242
1.329641050098773647e+00 45.52935074866948 0.00651733960488242
1.348071178226783351e+00 50.526310653356795 0.00651733960488242
1.360879192140913352e+00 56.07169938205458 0.00651733960488242
1.368093179713702368e+00 62.22570836730231 0.00651733960488242
1.369786938996528036e+00 69.0551352016233 0.00651733960488242
1.366076108945685208e+00 76.63410868007462 0.00651733960488242
1.357114656554716747e+00 85.04489341802686 0.00651733960488242
1.343092421039198570e+00 94.37878277775391 0.00651733960488242
1.324232637522816391e+00 104.73708979594508 0.00651733960488242
1.300790159881580310e+00 116.23224686798542 0.00651733960488242
1.273049891293959179e+00 128.9890261253308 0.00651733960488242
1.241325035837565816e+00 143.14589375234786 0.00651733960488242
1.205955843110904313e+00 158.85651294280527 0.00651733960488242
1.167306494657669669e+00 176.2914118095948 0.00651733960488242
1.125762942618018680e+00 195.63983435170647 0.00651733960488242
1.081728932229074180e+00 217.11179456945052 0.00651733960488242
1.035621921316889349e+00 240.9403560239527 0.00651733960488242
9.878674958739663836e-01 267.38416158399497 0.00651733960488242
9.388941031435621420e-01 296.73024081888724 0.00651733960488242
8.891260915311901547e-01 329.2971255097155 0.00651733960488242
8.389778260590428083e-01 365.43830709572546 0.00651733960488242
7.888460971471077388e-01 405.54607358408276 0.00651733960488242
7.391048740430460340e-01 450.05576757004974 0.00651733960488242
6.900986999388225573e-01 499.450511585514 0.00651733960488242
6.421381437432627237e-01 554.2664520663108 0.00651733960488242
5.954954954865998573e-01 615.0985788580505 0.00651733960488242
5.504020980372914540e-01 682.6071834272393 0.00651733960488242
5.070464617099760263e-01 757.525025877192 0.00651733960488242
4.655736794058299433e-01 840.6652885618333 0.00651733960488242
4.260861747536076605e-01 932.9304026284696 0.00651733960488242
3.886448540760737425e-01 1035.3218432956637 0.00651733960488242
3.532717116965377602e-01 1148.9510001873086 0.00651733960488242
3.199755958361538144e-01 1275.051240713013 0.00651733960488242
2.886872017583530514e-01 1414.991297434576 0.00651733960488242
2.593491160839652698e-01 1570.2901247293776 0.00651733960488242
2.318315840185641297e-01 1742.6333860096508 0.00651733960488242
2.060073605878223468e-01 1933.891750455232 0.00651733960488242
1.817363952247854908e-01 2146.141197858406 0.00651733960488242
1.588632913881254660e-01 2381.6855519761607 0.00651733960488242
1.372203921665441362e-01 2643.0814869741084 0.00651733960488242
1.166312744532012197e-01 2933.1662783900483 0.00651733960488242
9.691388855018547022e-02 3255.0885998350564 0.00651733960488242
7.788456579825812909e-02 3612.3426997094302 0.00651733960488242
5.943246774173489844e-02 4008.8063288984645 0.00651733960488242
4.136468429228569443e-02 4448.782831127585 0.00651733960488242
2.358550329557852765e-02 4937.047852839004 0.00651733960488242
6.738914472904335845e-03 5478.901179593945 0.00651733960488242
1.521804698436006638e-02 6080.224261649427 0.00651733960488242
3.191797364200663067e-02 6747.5440531107 0.00651733960488242
5.005862219998236801e-02 7488.10385759003 0.00651733960488242
6.888272997878021331e-02 8309.941949353404 0.00651733960488242
8.798171849558589219e-02 9221.97882333434 0.00651733960488242
1.072615854759917664e-01 10234.114021054527 0.00651733960488242
1.266061736938976778e-01 11357.333583431051 0.00651733960488242
1.458543031390784339e-01 12603.829296797274 0.00651733960488242
1.648103430819787829e-01 13987.131026472387 0.00651733960488242
1.832542316402076266e-01 15522.25357427048 0.00651733960488242
2.009539712150885116e-01 17225.859653987874 0.00651733960488242
2.176795773106112719e-01 19116.440753857038 0.00651733960488242
2.332181047950222519e-01 21214.51784910632 0.00651733960488242
2.474479137764143410e-01 23542.864143224204 0.00651733960488242
2.603313962961387174e-01 26126.752255633317 0.00651733960488242
2.716705540175534117e-01 28994.22853882881 0.00651733960488242
2.815480167610125983e-01 32176.417502507353 0.00651733960488242
2.901128003017954815e-01 35707.859649004626 0.00651733960488242
2.972762126898583768e-01 39626.88638701478 0.00651733960488242
3.032213857775665766e-01 43976.036093027215 0.00651733960488242
3.079674882036516070e-01 48802.515836544335 0.00651733960488242
3.116545902609137442e-01 54158.71378079476 0.00651733960488242
3.144293015534070368e-01 60102.76782070388 0.00651733960488242
3.166626673890117760e-01 66699.19663030129 0.00651733960488242
3.182264534726631511e-01 74019.59996915652 0.00651733960488242
3.192392832012702630e-01 82143.43584919439 0.00651733960488242
3.198062940435824064e-01 91158.88299750836 0.00651733960488242
3.200183459051716972e-01 101163.7979766207 0.00651733960488242
3.199496137663638273e-01 112266.77735108159 0.00651733960488242
3.196608479364507205e-01 124588.33642950082 0.00651733960488242
3.191994948055742465e-01 138262.2173764659 0.00651733960488242
3.185985725910938648e-01 153436.84089300132 0.00651733960488242
3.178807891059240442e-01 170276.91722258978 0.00651733960488242
3.170593130085967437e-01 188965.23396912115 0.00651733960488242
3.161365911634997916e-01 209704.64013232305 0.00651733960488242
3.151998901666822617e-01 232720.2478960412 0.00651733960488242
3.142802957061066604e-01 258261.87606826748 0.00651733960488242
3.132667026691031698e-01 286606.7616948256 0.00651733960488242
3.121834544204474260e-01 318062.5692794119 0.00651733960488242
3.109148051573620286e-01 352970.73027306574 0.00651733960488242
3.094306312328051756e-01 391710.1490809261 0.00651733960488242
3.076995241913902945e-01 434701.3158125035 0.00651733960488242
3.056868424139204676e-01 482410.8704165374 0.00651733960488242
3.033613008476830908e-01 535356.6677410719 0.00651733960488242
3.118844003529016029e-01 594113.3984965039 0.00651733960488242
3.216592450665229919e-01 659318.8271333541 0.00651733960488242
3.300669875073690696e-01 731680.7143427207 0.00651733960488242
3.370174155714230069e-01 811984.4993184009 0.00651733960488242
3.424444825095201428e-01 901101.8251665037 0.00651733960488242
3.463023744930836534e-01 1000000.0 0.00651733960488242
4.865941995158897665e-02 0.001 0.007232633896483534
5.329634217802853291e-02 0.0011097524964120721 0.007232633896483534
5.831231434587660217e-02 0.0012315506032928262 0.007232633896483534
6.372527321518363375e-02 0.001366716356462006 0.007232633896483534
6.955147897944671809e-02 0.0015167168884709225 0.007232633896483534
7.580500124909465842e-02 0.0016831803533309566 0.007232633896483534
8.249709725069256927e-02 0.0018679135990207828 0.007232633896483534
8.963564590381047081e-02 0.002072921779595372 0.007232633896483534
9.722451667123516161e-02 0.002300430119772917 0.007232633896483534
1.052629771067987025e-01 0.0025529080682395165 0.007232633896483534
1.137451784296018148e-01 0.002833096101839324 0.007232633896483534
1.226596684944875615e-01 0.0031440354715915 0.007232633896483534
1.319890495768127614e-01 0.0034891012134067737 0.007232633896483534
1.417097772045956272e-01 0.003872038781812557 0.007232633896483534
1.517921272309626368e-01 0.004297004704320844 0.007232633896483534
1.622003627687653715e-01 0.004768611697714469 0.007232633896483534
1.728931043566862280e-01 0.005291978735958442 0.007232633896483534
1.838239197251333168e-01 0.005872786613189483 0.007232633896483534
1.949420983366227100e-01 0.00651733960488242 0.007232633896483534
2.061936103739788750e-01 0.007232633896483534 0.007232633896483534
2.175222051806190993e-01 0.008026433522257174 0.007232633896483534
2.288705652675596114e-01 0.00890735463861044 0.007232633896483534
2.401815329745118910e-01 0.009884959046625586 0.007232633896483534
2.513992626804180119e-01 0.010969857978923836 0.007232633896483534
2.624703111519361420e-01 0.012173827277396614 0.007232633896483534
2.733445833356628607e-01 0.013509935211980273 0.007232633896483534
2.839760991883220620e-01 0.014992684327860457 0.007232633896483534
2.943235812170624244e-01 0.01663816886076129 0.007232633896483534
3.043508351513026233e-01 0.018464249428955443 0.007232633896483534
3.140269788912672388e-01 0.020490746898158472 0.007232633896483534
3.233265253286118912e-01 0.022739657523579287 0.007232633896483534
3.322293961919388083e-01 0.02523539170434766 0.007232633896483534
3.407209079266566021e-01 0.02800503894183631 0.007232633896483534
3.487917949361734604e-01 0.03107866187782014 0.007232633896483534
3.564382754426370092e-01 0.03448962260405758 0.007232633896483534
3.636621887290131805e-01 0.038274944785163134 0.007232633896483534
3.704711233165920992e-01 0.04247571552536898 0.007232633896483534
3.768785229683343507e-01 0.047137531341167244 0.007232633896483534
3.829036417634121836e-01 0.05231099308056263 0.007232633896483534
3.885712792342067567e-01 0.05805225516094899 0.007232633896483534
3.939112973559412145e-01 0.06442363508721373 0.007232633896483534
3.989578567423006095e-01 0.07149428986597581 0.007232633896483534
4.037484927926198730e-01 0.07934096665797492 0.007232633896483534
4.083230772218592319e-01 0.08804883581643465 0.007232633896483534
4.127227775504597740e-01 0.09771241535346502 0.007232633896483534
4.169891291213134177e-01 0.1084365968689611 0.007232633896483534
4.211631910795820555e-01 0.12033778407775893 0.007232633896483534
4.252849877602430939e-01 0.13354515629298988 0.007232633896483534
4.293929585406840999e-01 0.14820207057988585 0.007232633896483534
4.335236501691753230e-01 0.16446761779946645 0.007232633896483534
4.377114504881647328e-01 0.18251834943190443 0.007232633896483534
4.419883172249698955e-01 0.20255019392306664 0.007232633896483534
4.463835564413656254e-01 0.22478058335487253 0.007232633896483534
4.509234565105489922e-01 0.24945081352303167 0.007232633896483534
4.556308891323186394e-01 0.27682866303920667 0.007232633896483534
4.605809313088413681e-01 0.3072112998861759 0.007232633896483534
4.657405379948721391e-01 0.34092850697468147 0.007232633896483534
4.711176194379410598e-01 0.3783462617131929 0.007232633896483534
4.767151982335881555e-01 0.419870708444391 0.007232633896483534
4.825283772740461274e-01 0.4659525668664682 0.007232633896483534
4.885428024757816345e-01 0.517092024289676 0.007232633896483534
4.947329082332551087e-01 0.5738441648302398 0.007232633896483534
5.010599179667298841e-01 0.6368249944718586 0.007232633896483534
5.074697474217028104e-01 0.7067181273927491 0.007232633896483534
5.138906553134888755e-01 0.7842822061337682 0.007232633896483534
5.202320652903033027e-01 0.8703591361485166 0.007232633896483534
5.263788691474309278e-01 0.9658832241158708 0.007232633896483534
5.321916100182589870e-01 1.0718913192051276 0.007232633896483534
5.375067919982650100e-01 1.1895340673703196 0.007232633896483534
5.421322924015566924e-01 1.3200884008314182 0.007232633896483534
5.458479112475025374e-01 1.4649713983072863 0.007232633896483534
5.484057827251027639e-01 1.625755666443795 0.007232633896483534
5.495319896838696261e-01 1.8041864093920719 0.007232633896483534
5.489296384836872544e-01 2.0022003718155843 0.007232633896483534
5.462835667787937499e-01 2.2219468609395236 0.007232633896483534
5.412667990104027549e-01 2.4658110758226037 0.007232633896483534
5.335488076990148043e-01 2.736439997074672 0.007232633896483534
5.291071937633629041e-01 3.0367711180354604 0.007232633896483534
5.480569642236065020e-01 3.370064329271928 0.007232633896483534
5.673910021370524026e-01 3.739937302478798 0.007232633896483534
5.870109994958961908e-01 4.150404757850477 0.007232633896483534
6.068105256414461079e-01 4.605922041145108 0.007232633896483534
6.278603473193948847e-01 5.1114334834401705 0.007232633896483534
6.500639952436652047e-01 5.672426068491977 0.007232633896483534
6.723784403455960179e-01 6.294988990221888 0.007232633896483534
6.946867110095361619e-01 6.985879746785249 0.007232633896483534
7.168672379672729189e-01 7.752597488629465 0.007232633896483534
7.387947133632438712e-01 8.60346441668451 0.007232633896483534
7.653162971003695247e-01 9.547716114208066 0.007232633896483534
7.931713460862306331e-01 10.59560179277617 0.007232633896483534
8.219132975639437122e-01 11.758495540521581 0.007232633896483534
8.532825865456238335e-01 13.049019780144016 0.007232633896483534
8.930796639547956550e-01 14.481182276745331 0.007232633896483534
9.460068916766318781e-01 16.070528182616385 0.007232633896483534
1.013772201987503063e+00 17.834308769319094 0.007232633896483534
1.079707492000885116e+00 19.791668678535572 0.007232633896483534
1.142713993632824776e+00 21.96385372416547 0.007232633896483534
1.201854378563612213e+00 24.37444150122222 0.007232633896483534
1.256594231569628128e+00 27.04959730463137 0.007232633896483534
1.306469354528818627e+00 30.01835813575592 0.007232633896483534
1.351088802323776594e+00 33.31294787934677 0.007232633896483534
1.390136148143654493e+00 36.96912707195032 0.007232633896483534
1.423368102898112886e+00 41.0265810582719 0.007232633896483534
1.450611796377686336e+00 45.52935074866948 0.007232633896483534
1.471760829344002763e+00 50.526310653356795 0.007232633896483534
1.486770737703277501e+00 56.07169938205458 0.007232633896483534
1.495654140593907000e+00 62.22570836730231 0.007232633896483534
1.498476064898827786e+00 69.0551352016233 0.007232633896483534
1.495349662479703357e+00 76.63410868007462 0.007232633896483534
1.486432268379348276e+00 85.04489341802686 0.007232633896483534
1.471922526356766792e+00 94.37878277775391 0.007232633896483534
1.452057520485289244e+00 104.73708979594508 0.007232633896483534
1.427110639474046039e+00 116.23224686798542 0.007232633896483534
1.397389671267201372e+00 128.9890261253308 0.007232633896483534
1.363234740431457093e+00 143.14589375234786 0.007232633896483534
1.325016727525953009e+00 158.85651294280527 0.007232633896483534
1.283133821273343411e+00 176.2914118095948 0.007232633896483534
1.238008977456540372e+00 195.63983435170647 0.007232633896483534
1.190085509543479914e+00 217.11179456945052 0.007232633896483534
1.139822515740872344e+00 240.9403560239527 0.007232633896483534
1.087688734406616620e+00 267.38416158399497 0.007232633896483534
1.034156654761671401e+00 296.73024081888724 0.007232633896483534
9.796948832058972600e-01 329.2971255097155 0.007232633896483534
9.247615537737575719e-01 365.43830709572546 0.007232633896483534
8.697960223955047976e-01 405.54607358408276 0.007232633896483534
8.152129190740518005e-01 450.05576757004974 0.007232633896483534
7.613948909751546701e-01 499.450511585514 0.007232633896483534
7.086874672088561145e-01 554.2664520663108 0.007232633896483534
6.573942607359017920e-01 615.0985788580505 0.007232633896483534
6.077739145319677183e-01 682.6071834272393 0.007232633896483534
5.600379476893972974e-01 757.525025877192 0.007232633896483534
5.143500257472973791e-01 840.6652885618333 0.007232633896483534
4.708266803353225449e-01 932.9304026284696 0.007232633896483534
4.295385425180262007e-01 1035.3218432956637 0.007232633896483534
3.905131233657934686e-01 1148.9510001873086 0.007232633896483534
3.537633733194968655e-01 1275.051240713013 0.007232633896483534
3.192152939976529713e-01 1414.991297434576 0.007232633896483534
2.868082298698562682e-01 1570.2901247293776 0.007232633896483534
2.564010440684026948e-01 1742.6333860096508 0.007232633896483534
2.278552832894535640e-01 1933.891750455232 0.007232633896483534
2.010180146061339157e-01 2146.141197858406 0.007232633896483534
1.757191030508881424e-01 2381.6855519761607 0.007232633896483534
1.517746619400738850e-01 2643.0814869741084 0.007232633896483534
1.289909205991023600e-01 2933.1662783900483 0.007232633896483534
1.071677571752471109e-01 3255.0885998350564 0.007232633896483534
8.610315350858149808e-02 3612.3426997094302 0.007232633896483534
6.567686362729700800e-02 4008.8063288984645 0.007232633896483534
4.567495918436235980e-02 4448.782831127585 0.007232633896483534
2.599244545433495104e-02 4937.047852839004 0.007232633896483534
7.390507204079694269e-03 5478.901179593945 0.007232633896483534
1.692934936516723304e-02 6080.224261649427 0.007232633896483534
3.543091706170087285e-02 6747.5440531107 0.007232633896483534
5.550772163066033243e-02 7488.10385759003 0.007232633896483534
7.632811207390861885e-02 8309.941949353404 0.007232633896483534
9.744221601387573206e-02 9221.97882333434 0.007232633896483534
1.187471239254453553e-01 10234.114021054527 0.007232633896483534
1.401130967879931355e-01 11357.333583431051 0.007232633896483534
1.613610075090867457e-01 12603.829296797274 0.007232633896483534
1.822738821091454409e-01 13987.131026472387 0.007232633896483534
2.026080316507956336e-01 15522.25357427048 0.007232633896483534
2.221069544362492820e-01 17225.859653987874 0.007232633896483534
2.405168013001485749e-01 19116.440753857038 0.007232633896483534
2.576029193071991963e-01 21214.51784910632 0.007232633896483534
2.732303048122726175e-01 23542.864143224204 0.007232633896483534
2.873611323000919149e-01 26126.752255633317 0.007232633896483534
2.997766568835583123e-01 28994.22853882881 0.007232633896483534
3.105654936282166712e-01 32176.417502507353 0.007232633896483534
3.199004858584006961e-01 35707.859649004626 0.007232633896483534
3.276790677205737023e-01 39626.88638701478 0.007232633896483534
3.341086306182520227e-01 43976.036093027215 0.007232633896483534
3.392088686970131661e-01 48802.515836544335 0.007232633896483534
3.431349759516567066e-01 54158.71378079476 0.007232633896483534
3.460490232284920142e-01 60102.76782070388 0.007232633896483534
3.483529731227196780e-01 66699.19663030129 0.007232633896483534
3.499200185991813705e-01 74019.59996915652 0.007232633896483534
3.508735073559268725e-01 82143.43584919439 0.007232633896483534
3.513290845422594177e-01 91158.88299750836 0.007232633896483534
3.513864168549829525e-01 101163.7979766207 0.007232633896483534
3.511267697306026392e-01 112266.77735108159 0.007232633896483534
3.506163290005891442e-01 124588.33642950082 0.007232633896483534
3.499064475977974320e-01 138262.2173764659 0.007232633896483534
3.490326755596264707e-01 153436.84089300132 0.007232633896483534
3.480189492405772467e-01 170276.91722258978 0.007232633896483534
3.468786770749382464e-01 188965.23396912115 0.007232633896483534
3.456135463162728350e-01 209704.64013232305 0.007232633896483534
3.443069317030383880e-01 232720.2478960412 0.007232633896483534
3.430119931715332471e-01 258261.87606826748 0.007232633896483534
3.415925654861993177e-01 286606.7616948256 0.007232633896483534
3.400807844666570712e-01 318062.5692794119 0.007232633896483534
3.383462112347059847e-01 352970.73027306574 0.007232633896483534
3.363553838910288141e-01 391710.1490809261 0.007232633896483534
3.340738377931969372e-01 434701.3158125035 0.007232633896483534
3.314637161420908584e-01 482410.8704165374 0.007232633896483534
3.284916148556342730e-01 535356.6677410719 0.007232633896483534
3.356740363351706780e-01 594113.3984965039 0.007232633896483534
3.456256300667994719e-01 659318.8271333541 0.007232633896483534
3.540446290536176654e-01 731680.7143427207 0.007232633896483534
3.608396306225223338e-01 811984.4993184009 0.007232633896483534
3.659466152885000323e-01 901101.8251665037 0.007232633896483534
3.693238503269093420e-01 1000000.0 0.007232633896483534
4.586178841406772511e-02 0.001 0.008026433522257174
5.024124334660629021e-02 0.0011097524964120721 0.008026433522257174
5.498150709561581972e-02 0.0012315506032928262 0.008026433522257174
6.010016460240532460e-02 0.001366716356462006 0.008026433522257174
6.561331806555853463e-02 0.0015167168884709225 0.008026433522257174
7.153508041999176448e-02 0.0016831803533309566 0.008026433522257174
7.787700346335556245e-02 0.0018679135990207828 0.008026433522257174
8.464753283054499144e-02 0.002072921779595372 0.008026433522257174
9.185138869013027840e-02 0.002300430119772917 0.008026433522257174
9.948901564318032853e-02 0.0025529080682395165 0.008026433522257174
1.075560309211925775e-01 0.002833096101839324 0.008026433522257174
1.160427782718863876e-01 0.0031440354715915 0.008026433522257174
1.249346198047163181e-01 0.0034891012134067737 0.008026433522257174
1.342118675676591266e-01 0.003872038781812557 0.008026433522257174
1.438453256502954802e-01 0.004297004704320844 0.008026433522257174
1.538020175743004259e-01 0.004768611697714469 0.008026433522257174
1.640434310821371755e-01 0.005291978735958442 0.008026433522257174
1.745260290218444699e-01 0.005872786613189483 0.008026433522257174
1.852019727002422456e-01 0.00651733960488242 0.008026433522257174
1.960199804921969047e-01 0.007232633896483534 0.008026433522257174
2.069263719159141202e-01 0.008026433522257174 0.008026433522257174
2.178661626717584843e-01 0.00890735463861044 0.008026433522257174
2.287842294294841761e-01 0.009884959046625586 0.008026433522257174
2.396264374921359963e-01 0.010969857978923836 0.008026433522257174
2.503407046462268193e-01 0.012173827277396614 0.008026433522257174
2.608779652272175120e-01 0.013509935211980273 0.008026433522257174
2.711929300501438322e-01 0.014992684327860457 0.008026433522257174
2.812447140603719919e-01 0.01663816886076129 0.008026433522257174
2.909972548276567039e-01 0.018464249428955443 0.008026433522257174
3.004195673689831758e-01 0.020490746898158472 0.008026433522257174
3.094858927759544520e-01 0.022739657523579287 0.008026433522257174
3.181757487678372187e-01 0.02523539170434766 0.008026433522257174
3.264739418160605977e-01 0.02800503894183631 0.008026433522257174
3.343706123241394490e-01 0.03107866187782014 0.008026433522257174
3.418613339213235625e-01 0.03448962260405758 0.008026433522257174
3.489472169764661902e-01 0.038274944785163134 0.008026433522257174
3.556350843394623373e-01 0.04247571552536898 0.008026433522257174
3.619375331663229889e-01 0.047137531341167244 0.008026433522257174
3.678728971788676194e-01 0.05231099308056263 0.008026433522257174
3.734650082158073592e-01 0.05805225516094899 0.008026433522257174
3.787426991493865747e-01 0.06442363508721373 0.008026433522257174
3.837390920326164134e-01 0.07149428986597581 0.008026433522257174
3.884906990876598187e-01 0.07934096665797492 0.008026433522257174
3.930363932287895823e-01 0.08804883581643465 0.008026433522257174
3.974205817018609532e-01 0.09771241535346502 0.008026433522257174
4.016984255123048908e-01 0.1084365968689611 0.008026433522257174
4.058947315458412142e-01 0.12033778407775893 0.008026433522257174
4.100492890540024526e-01 0.13354515629298988 0.008026433522257174
4.142006007448714722e-01 0.14820207057988585 0.008026433522257174
4.183855679669710170e-01 0.16446761779946645 0.008026433522257174
4.226392443324976655e-01 0.18251834943190443 0.008026433522257174
4.269946138864418872e-01 0.20255019392306664 0.008026433522257174
4.314823536028313811e-01 0.22478058335487253 0.008026433522257174
4.361305318163167799e-01 0.24945081352303167 0.008026433522257174
4.409642314131657637e-01 0.27682866303920667 0.008026433522257174
4.460048986117853831e-01 0.3072112998861759 0.008026433522257174
4.512698807765672115e-01 0.34092850697468147 0.008026433522257174
4.567713220104361871e-01 0.3783462617131929 0.008026433522257174
4.625151857922258358e-01 0.419870708444391 0.008026433522257174
4.684999336725615970e-01 0.4659525668664682 0.008026433522257174
4.747149856861290207e-01 0.517092024289676 0.008026433522257174
4.811389388951136659e-01 0.5738441648302398 0.008026433522257174
4.877375756445597732e-01 0.6368249944718586 0.008026433522257174
4.944616365389202794e-01 0.7067181273927491 0.008026433522257174
5.012444461450061839e-01 0.7842822061337682 0.008026433522257174
5.080004627232401759e-01 0.8703591361485166 0.008026433522257174
5.146196236961221304e-01 0.9658832241158708 0.008026433522257174
5.209670880947683269e-01 1.0718913192051276 0.008026433522257174
5.268830703629593382e-01 1.1895340673703196 0.008026433522257174
5.321780409841525561e-01 1.3200884008314182 0.008026433522257174
5.366327238580357317e-01 1.4649713983072863 0.008026433522257174
5.399979197769475547e-01 1.625755666443795 0.008026433522257174
5.419955463625686365e-01 1.8041864093920719 0.008026433522257174
5.423210607866650879e-01 2.0022003718155843 0.008026433522257174
5.406475697445857209e-01 2.2219468609395236 0.008026433522257174
5.366317631338991534e-01 2.4658110758226037 0.008026433522257174
5.310059466433827424e-01 2.736439997074672 0.008026433522257174
5.512472150729742504e-01 3.0367711180354604 0.008026433522257174
5.720825934916234923e-01 3.370064329271928 0.008026433522257174
5.934201537072526511e-01 3.739937302478798 0.008026433522257174
6.151562756898037998e-01 4.150404757850477 0.008026433522257174
6.371945579465132514e-01 4.605922041145108 0.008026433522257174
6.615959187383959605e-01 5.1114334834401705 0.008026433522257174
6.863223539102698556e-01 5.672426068491977 0.008026433522257174
7.112504655740310433e-01 6.294988990221888 0.008026433522257174
7.362493745631580877e-01 6.985879746785249 0.008026433522257174
7.611818814925712662e-01 7.752597488629465 0.008026433522257174
7.860938046140861779e-01 8.60346441668451 0.008026433522257174
8.171700794766348919e-01 9.547716114208066 0.008026433522257174
8.482403066767790767e-01 10.59560179277617 0.008026433522257174
8.808708501917695832e-01 11.758495540521581 0.008026433522257174
9.170720856409265709e-01 13.049019780144016 0.008026433522257174
9.625454948137576183e-01 14.481182276745331 0.008026433522257174
1.023530240821838522e+00 16.070528182616385 0.008026433522257174
1.097454377750121335e+00 17.834308769319094 0.008026433522257174
1.169346371346665636e+00 19.791668678535572 0.008026433522257174
1.238200715043413780e+00 21.96385372416547 0.008026433522257174
1.303074603811454679e+00 24.37444150122222 0.008026433522257174
1.363358194303307069e+00 27.04959730463137 0.008026433522257174
1.418515689121584211e+00 30.01835813575592 0.008026433522257174
1.468089584461298003e+00 33.31294787934677 0.008026433522257174
1.511703519041407873e+00 36.96912707195032 0.008026433522257174
1.549061583584601776e+00 41.0265810582719 0.008026433522257174
1.579946175522154883e+00 45.52935074866948 0.008026433522257174
1.604214287640620018e+00 50.526310653356795 0.008026433522257174
1.621792964867959874e+00 56.07169938205458 0.008026433522257174
1.632674251312353109e+00 62.22570836730231 0.008026433522257174
1.636910184601997775e+00 69.0551352016233 0.008026433522257174
1.634608099047696550e+00 76.63410868007462 0.008026433522257174
1.625926231854890824e+00 85.04489341802686 0.008026433522257174
1.611070396360481771e+00 94.37878277775391 0.008026433522257174
1.590290673766834084e+00 104.73708979594508 0.008026433522257174
1.563878865951743080e+00 116.23224686798542 0.008026433522257174
1.532166204703957701e+00 128.9890261253308 0.008026433522257174
1.495520914750527952e+00 143.14589375234786 0.008026433522257174
1.454346260107426181e+00 158.85651294280527 0.008026433522257174
1.409076707478796653e+00 176.2914118095948 0.008026433522257174
1.360174953486351423e+00 195.63983435170647 0.008026433522257174
1.308127031766985304e+00 217.11179456945052 0.008026433522257174
1.253437189205218516e+00 240.9403560239527 0.008026433522257174
1.196621120672294758e+00 267.38416158399497 0.008026433522257174
1.138199394891891369e+00 296.73024081888724 0.008026433522257174
1.078689077593747214e+00 329.2971255097155 0.008026433522257174
1.018596362676837952e+00 365.43830709572546 0.008026433522257174
9.584074782173541696e-01 405.54607358408276 0.008026433522257174
8.985819603958543622e-01 450.05576757004974 0.008026433522257174
8.395446686535775749e-01 499.450511585514 0.008026433522257174
7.816799947080925737e-01 554.2664520663108 0.008026433522257174
7.253265055866537914e-01 615.0985788580505 0.008026433522257174
6.707734479433913322e-01 682.6071834272393 0.008026433522257174
6.182582818468801422e-01 757.525025877192 0.008026433522257174
5.679657712660904911e-01 840.6652885618333 0.008026433522257174
5.200286551939532487e-01 932.9304026284696 0.008026433522257174
4.745289517997014483e-01 1035.3218432956637 0.008026433522257174
4.315009174667325254e-01 1148.9510001873086 0.008026433522257174
3.909626897327980743e-01 1275.051240713013 0.008026433522257174
3.528356634995885588e-01 1414.991297434576 0.008026433522257174
3.170562250424572293e-01 1570.2901247293776 0.008026433522257174
2.834712119443906220e-01 1742.6333860096508 0.008026433522257174
2.519303165640629505e-01 1933.891750455232 0.008026433522257174
2.222668440777453847e-01 2146.141197858406 0.008026433522257174
1.942948058594652361e-01 2381.6855519761607 0.008026433522257174
1.678127754004418992e-01 2643.0814869741084 0.008026433522257174
1.426081726050981158e-01 2933.1662783900483 0.008026433522257174
1.184612388939292188e-01 3255.0885998350564 0.008026433522257174
9.515149619714030615e-02 3612.3426997094302 0.008026433522257174
7.254435775155876343e-02 4008.8063288984645 0.008026433522257174
5.040711248327294641e-02 4448.782831127585 0.008026433522257174
2.862323521930921350e-02 4937.047852839004 0.008026433522257174
8.094153265224007451e-03 5478.901179593945 0.008026433522257174
1.883720477621505726e-02 6080.224261649427 0.008026433522257174
3.933096928421515870e-02 6747.5440531107 0.008026433522257174
6.154403098666660216e-02 7488.10385759003 0.008026433522257174
8.456414200609913001e-02 8309.941949353404 0.008026433522257174
1.078963920122939235e-01 9221.97882333434 0.008026433522257174
1.314283148536442292e-01 10234.114021054527 0.008026433522257174
1.550149390570891295e-01 11357.333583431051 0.008026433522257174
1.784571864263110319e-01 12603.829296797274 0.008026433522257174
2.015144412102521099e-01 13987.131026472387 0.008026433522257174
2.239169467339426067e-01 15522.25357427048 0.008026433522257174
2.453812430358002228e-01 17225.859653987874 0.008026433522257174
2.656273220697398241e-01 19116.440753857038 0.008026433522257174
2.843968247090571388e-01 21214.51784910632 0.008026433522257174
3.015399496395183565e-01 23542.864143224204 0.008026433522257174
3.170194675403358864e-01 26126.752255633317 0.008026433522257174
3.305938644409333604e-01 28994.22853882881 0.008026433522257174
3.423577534405582434e-01 32176.417502507353 0.008026433522257174
3.525120125830589202e-01 35707.859649004626 0.008026433522257174
3.609378266217229680e-01 39626.88638701478 0.008026433522257174
3.678703791118538291e-01 43976.036093027215 0.008026433522257174
3.733296376866887534e-01 48802.515836544335 0.008026433522257174
3.774875210452536267e-01 54158.71378079476 0.008026433522257174
3.805231496307426853e-01 60102.76782070388 0.008026433522257174
3.828708233770617975e-01 66699.19663030129 0.008026433522257174
3.844084438942064752e-01 74019.59996915652 0.008026433522257174
3.852630049118501709e-01 82143.43584919439 0.008026433522257174
3.855616010685890549e-01 91158.88299750836 0.008026433522257174
3.854134781764381734e-01 101163.7979766207 0.008026433522257174
3.849075862200905251e-01 112266.77735108159 0.008026433522257174
3.841159701496778545e-01 124588.33642950082 0.008026433522257174
3.830941464450580147e-01 138262.2173764659 0.008026433522257174
3.818803313709512315e-01 153436.84089300132 0.008026433522257174
3.804996987952418697e-01 170276.91722258978 0.008026433522257174
3.789658106582868280e-01 188965.23396912115 0.008026433522257174
3.772795135605303551e-01 209704.64013232305 0.008026433522257174
3.755175597466895443e-01 232720.2478960412 0.008026433522257174
3.737610776555141401e-01 258261.87606826748 0.008026433522257174
3.718441716785410023e-01 286606.7616948256 0.008026433522257174
3.698086246670885258e-01 318062.5692794119 0.008026433522257174
3.675080249769097640e-01 352970.73027306574 0.008026433522257174
3.649053367735108910e-01 391710.1490809261 0.008026433522257174
3.619629776940483934e-01 434701.3158125035 0.008026433522257174
3.586405061089092405e-01 482410.8704165374 0.008026433522257174
3.549025827660726717e-01 535356.6677410719 0.008026433522257174
3.602529118012193221e-01 594113.3984965039 0.008026433522257174
3.702817443959496857e-01 659318.8271333541 0.008026433522257174
3.786005878096145860e-01 731680.7143427207 0.008026433522257174
3.851184975682939715e-01 811984.4993184009 0.008026433522257174
3.897754254876463209e-01 901101.8251665037 0.008026433522257174
3.925371414248540747e-01 1000000.0 0.008026433522257174
4.297998594012224227e-02 0.001 0.00890735463861044
4.709564463877301960e-02 0.0011097524964120721 0.00890735463861044
5.155266829557536568e-02 0.0012315506032928262 0.00890735463861044
5.636814935014914513e-02 0.001366716356462006 0.00890735463861044
6.155786057189775035e-02 0.0015167168884709225 0.00890735463861044
6.713579591935953106e-02 0.0016831803533309566 0.00890735463861044
7.311361954853594358e-02 0.0018679135990207828 0.00890735463861044
7.950014379401942888e-02 0.002072921779595372 0.00890735463861044
8.630075552639672465e-02 0.002300430119772917 0.00890735463861044
9.351686644475995513e-02 0.0025529080682395165 0.00890735463861044
1.011453982840287008e-01 0.002833096101839324 0.00890735463861044
1.091783042710608581e-01 0.0031440354715915 0.00890735463861044
1.176022157457520673e-01 0.0034891012134067737 0.00890735463861044
1.263981782035285273e-01 0.003872038781812557 0.00890735463861044
1.355415375238750997e-01 0.004297004704320844 0.00890735463861044
1.450020348781447255e-01 0.004768611697714469 0.00890735463861044
1.547440130322805529e-01 0.005291978735958442 0.00890735463861044
1.647269221557937646e-01 0.005872786613189483 0.00890735463861044
1.749058923609463356e-01 0.00651733960488242 0.00890735463861044
1.852326039233199995e-01 0.007232633896483534 0.00890735463861044
1.956561763881123905e-01 0.008026433522257174 0.00890735463861044
2.061242601543210595e-01 0.00890735463861044 0.00890735463861044
2.165841109861775804e-01 0.009884959046625586 0.00890735463861044
2.269836994961418053e-01 0.010969857978923836 0.00890735463861044
2.372727387110655506e-01 0.012173827277396614 0.00890735463861044
2.474036241971822592e-01 0.013509935211980273 0.00890735463861044
2.573322273337783628e-01 0.014992684327860457 0.00890735463861044
2.670185211113602075e-01 0.01663816886076129 0.00890735463861044
2.764270380148854955e-01 0.018464249428955443 0.00890735463861044
2.855271742340822483e-01 0.020490746898158472 0.00890735463861044
2.942933626276559300e-01 0.022739657523579287 0.00890735463861044
3.027051595765388736e-01 0.02523539170434766 0.00890735463861044
3.107472871796230218e-01 0.02800503894183631 0.00890735463861044
3.184097064348815342e-01 0.03107866187782014 0.00890735463861044
3.256877111693524118e-01 0.03448962260405758 0.00890735463861044
3.325820293985569664e-01 0.038274944785163134 0.00890735463861044
3.390989765458802818e-01 0.04247571552536898 0.00890735463861044
3.452504955316057500e-01 0.047137531341167244 0.00890735463861044
3.510541430638272620e-01 0.05231099308056263 0.00890735463861044
3.565328010315186869e-01 0.05805225516094899 0.00890735463861044
3.617142422211541697e-01 0.06442363508721373 0.00890735463861044
3.666304320782917125e-01 0.07149428986597581 0.00890735463861044
3.713166876017125473e-01 0.07934096665797492 0.00890735463861044
3.758107290402926126e-01 0.08804883581643465 0.00890735463861044
3.801517753100764896e-01 0.09771241535346502 0.00890735463861044
3.843796636457452176e-01 0.1084365968689611 0.00890735463861044
3.885341533222327337e-01 0.12033778407775893 0.00890735463861044
3.926543473923381211e-01 0.13354515629298988 0.00890735463861044
3.967782789353925810e-01 0.14820207057988585 0.00890735463861044
4.009426130203366800e-01 0.16446761779946645 0.00890735463861044
4.051823938056861030e-01 0.18251834943190443 0.00890735463861044
4.095308672901376013e-01 0.20255019392306664 0.00890735463861044
4.140192376796556495e-01 0.22478058335487253 0.00890735463861044
4.186763958721116952e-01 0.24945081352303167 0.00890735463861044
4.235285365104875521e-01 0.27682866303920667 0.00890735463861044
4.285986479951965356e-01 0.3072112998861759 0.00890735463861044
4.339058640967686786e-01 0.34092850697468147 0.00890735463861044
4.394645970270077973e-01 0.3783462617131929 0.00890735463861044
4.452834941104101274e-01 0.419870708444391 0.00890735463861044
4.513641689139071822e-01 0.4659525668664682 0.00890735463861044
4.576996712467892858e-01 0.517092024289676 0.00890735463861044
4.642727344283691937e-01 0.5738441648302398 0.00890735463861044
4.710537528242145777e-01 0.6368249944718586 0.00890735463861044
4.779985548760758429e-01 0.7067181273927491 0.00890735463861044
4.850459323573113046e-01 0.7842822061337682 0.00890735463861044
4.921160119699435342e-01 0.8703591361485166 0.00890735463861044
4.991046708314343383e-01 0.9658832241158708 0.00890735463861044
5.058828607087858531e-01 1.0718913192051276 0.00890735463861044
5.122960154215379092e-01 1.1895340673703196 0.00890735463861044
5.181590637731854354e-01 1.3200884008314182 0.00890735463861044
5.232558596499895520e-01 1.4649713983072863 0.00890735463861044
5.273384518787828101e-01 1.625755666443795 0.00890735463861044
5.301274671107873981e-01 1.8041864093920719 0.00890735463861044
5.313138634764809076e-01 2.0022003718155843 0.00890735463861044
5.305623178471642332e-01 2.2219468609395236 0.00890735463861044
5.288583682779851580e-01 2.4658110758226037 0.00890735463861044
5.500838392594687987e-01 2.736439997074672 0.00890735463861044
5.721173425736915119e-01 3.0367711180354604 0.00890735463861044
5.948804215592461420e-01 3.370064329271928 0.00890735463861044
6.182798657678953980e-01 3.739937302478798 0.00890735463861044
6.422084207247401588e-01 4.150404757850477 0.00890735463861044
6.676970638588930473e-01 4.605922041145108 0.00890735463861044
6.946355864915916278e-01 5.1114334834401705 0.00890735463861044
7.220233456060058952e-01 5.672426068491977 0.00890735463861044
7.497255691819729728e-01 6.294988990221888 0.00890735463861044
7.775976296720185088e-01 6.985879746785249 0.00890735463861044
8.054863862580746714e-01 7.752597488629465 0.00890735463861044
8.353570934809467774e-01 8.60346441668451 0.00890735463861044
8.698317251191389765e-01 9.547716114208066 0.00890735463861044
9.043780891457651183e-01 10.59560179277617 0.00890735463861044
9.413044593524397818e-01 11.758495540521581 0.00890735463861044
9.829337993911750893e-01 13.049019780144016 0.00890735463861044
1.035062715326236615e+00 14.481182276745331 0.00890735463861044
1.105299765935993772e+00 16.070528182616385 0.00890735463861044
1.185358721684704353e+00 17.834308769319094 0.00890735463861044
1.263601485548946579e+00 19.791668678535572 0.00890735463861044
1.338716513026176447e+00 21.96385372416547 0.00890735463861044
1.409770927219168080e+00 24.37444150122222 0.00890735463861044
1.476071911599483366e+00 27.04959730463137 0.00890735463861044
1.537003564318136561e+00 30.01835813575592 0.00890735463861044
1.592033058054546757e+00 33.31294787934677 0.00890735463861044
1.640715044459149619e+00 36.96912707195032 0.00890735463861044
1.682692138954671179e+00 41.0265810582719 0.00890735463861044
1.717693565197246697e+00 45.52935074866948 0.00890735463861044
1.745531896772939406e+00 50.526310653356795 0.00890735463861044
1.766098655928522776e+00 56.07169938205458 0.00890735463861044
1.779359170920635336e+00 62.22570836730231 0.00890735463861044
1.785347296004243578e+00 69.0551352016233 0.00890735463861044
1.784160325327383667e+00 76.63410868007462 0.00890735463861044
1.775954141136074860e+00 85.04489341802686 0.00890735463861044
1.760939404244178830e+00 94.37878277775391 0.00890735463861044
1.739377761228992680e+00 104.73708979594508 0.00890735463861044
1.711578835674933519e+00 116.23224686798542 0.00890735463861044
1.677897488833594020e+00 128.9890261253308 0.00890735463861044
1.638730955088969710e+00 143.14589375234786 0.00890735463861044
1.594516451339808683e+00 158.85651294280527 0.00890735463861044
1.545726898526931903e+00 176.2914118095948 0.00890735463861044
1.492867452624907276e+00 195.63983435170647 0.00890735463861044
1.436470071434867490e+00 217.11179456945052 0.00890735463861044
1.377087776681256148e+00 240.9403560239527 0.00890735463861044
1.315287204178474667e+00 267.38416158399497 0.00890735463861044
1.251641269939161694e+00 296.73024081888724 0.00890735463861044
1.186719978993074465e+00 329.2971255097155 0.00890735463861044
1.121082195319794250e+00 365.43830709572546 0.00890735463861044
1.055265676447640244e+00 405.54607358408276 0.00890735463861044
9.897794859689582614e-01 450.05576757004974 0.00890735463861044
9.250951982354466141e-01 499.450511585514 0.00890735463861044
8.616403704381490058e-01 554.2664520663108 0.00890735463861044
7.997925545932802471e-01 615.0985788580505 0.00890735463861044
7.398752960468782947e-01 682.6071834272393 0.00890735463861044
6.821553024707952551e-01 757.525025877192 0.00890735463861044
6.268413122136329285e-01 840.6652885618333 0.00890735463861044
5.740846904304970355e-01 932.9304026284696 0.00890735463861044
5.239807907871031345e-01 1035.3218432956637 0.00890735463861044
4.765720895324615514e-01 1148.9510001873086 0.00890735463861044
4.318832346365452657e-01 1275.051240713013 0.00890735463861044
3.898312239316348848e-01 1414.991297434576 0.00890735463861044
3.503499256507144333e-01 1570.2901247293776 0.00890735463861044
3.132735579998905950e-01 1742.6333860096508 0.00890735463861044
2.784393603245671200e-01 1933.891750455232 0.00890735463861044
2.456660087292935613e-01 2146.141197858406 0.00890735463861044
2.147505273173927198e-01 2381.6855519761607 0.00890735463861044
1.854725943795265397e-01 2643.0814869741084 0.00890735463861044
1.575992926946087058e-01 2933.1662783900483 0.00890735463861044
1.308895785450126248e-01 3255.0885998350564 0.00890735463861044
1.051033058425660527e-01 3612.3426997094302 0.00890735463861044
8.008971871608874804e-02 4008.8063288984645 0.00890735463861044
5.559629533878418517e-02 4448.782831127585 0.00890735463861044
3.149371634904313960e-02 4937.047852839004 0.00890735463861044
8.851384531314687026e-03 5478.901179593945 0.00890735463861044
2.096493353422127642e-02 6080.224261649427 0.00890735463861044
4.366072173114030064e-02 6747.5440531107 0.00890735463861044
6.822933930940604241e-02 7488.10385759003 0.00890735463861044
9.367148221418299114e-02 8309.941949353404 0.00890735463861044
1.194432192038901025e-01 9221.97882333434 0.00890735463861044
1.454218793640335294e-01 10234.114021054527 0.00890735463861044
1.714454020587854177e-01 11357.333583431051 0.00890735463861044
1.972925324839450434e-01 12603.829296797274 0.00890735463861044
2.226964875039597613e-01 13987.131026472387 0.00890735463861044
2.473587644787128281e-01 15522.25357427048 0.00890735463861044
2.709662909740314096e-01 17225.859653987874 0.00890735463861044
2.932104271246065430e-01 19116.440753857038 0.00890735463861044
3.138069768002959559e-01 21214.51784910632 0.00890735463861044
3.325897588728976562e-01 23542.864143224204 0.00890735463861044
3.495232392638996100e-01 26126.752255633317 0.00890735463861044
3.643409352920737865e-01 28994.22853882881 0.00890735463861044
3.771433535161475836e-01 32176.417502507353 0.00890735463861044
3.881643908630278417e-01 35707.859649004626 0.00890735463861044
3.972661891272625811e-01 39626.88638701478 0.00890735463861044
4.047158046947059162e-01 43976.036093027215 0.00890735463861044
4.105331538995158902e-01 48802.515836544335 0.00890735463861044
4.149086516627610854e-01 54158.71378079476 0.00890735463861044
4.180401975662826342e-01 60102.76782070388 0.00890735463861044
4.203956371084411336e-01 66699.19663030129 0.00890735463861044
4.218618458846417063e-01 74019.59996915652 0.00890735463861044
4.225679050726431352e-01 82143.43584919439 0.00890735463861044
4.226534280110793573e-01 91158.88299750836 0.00890735463861044
4.222380679065239062e-01 101163.7979766207 0.00890735463861044
4.214190984560003406e-01 112266.77735108159 0.00890735463861044
4.202748638881612098e-01 124588.33642950082 0.00890735463861044
4.188653332260899309e-01 138262.2173764659 0.00890735463861044
4.172315030370720157e-01 153436.84089300132 0.00890735463861044
4.153998625443943160e-01 170276.91722258978 0.00890735463861044
4.133840460373006676e-01 188965.23396912115 0.00890735463861044
4.111839222691657247e-01 209704.64013232305 0.00890735463861044
4.088662926182628499e-01 232720.2478960412 0.00890735463861044
4.065476026671361875e-01 258261.87606826748 0.00890735463861044
4.040263909467765036e-01 286606.7616948256 0.00890735463861044
4.013570075748660870e-01 318062.5692794119 0.00890735463861044
3.983749977950102328e-01 352970.73027306574 0.00890735463861044
3.950400405491380496e-01 391710.1490809261 0.00890735463861044
3.913117342630641482e-01 434701.3158125035 0.00890735463861044
3.871474619885845181e-01 482410.8704165374 0.00890735463861044
3.825102295736148017e-01 535356.6677410719 0.00890735463861044
3.854514160817559265e-01 594113.3984965039 0.00890735463861044
3.954402720862888465e-01 659318.8271333541 0.00890735463861044
4.035310380649269058e-01 731680.7143427207 0.00890735463861044
4.096356477287952935e-01 811984.4993184009 0.00890735463861044
4.137010165700517605e-01 901101.8251665037 0.00890735463861044
4.157031911349887143e-01 1000000.0 0.00890735463861044
4.002198763450164065e-02 0.001 0.009884959046625586
4.386405506876543681e-02 0.0011097524964120721 0.009884959046625586
4.802674799112120058e-02 0.0012315506032928262 0.009884959046625586
5.252650976423393903e-02 0.001366716356462006 0.009884959046625586
5.737862246378713782e-02 0.0015167168884709225 0.009884959046625586
6.259677103339360282e-02 0.0016831803533309566 0.009884959046625586
6.819254292738691214e-02 0.0018679135990207828 0.009884959046625586
7.417493069312262877e-02 0.002072921779595372 0.009884959046625586
8.054978485293186330e-02 0.002300430119772917 0.009884959046625586
8.731930195953348239e-02 0.0025529080682395165 0.009884959046625586
9.448151107354652023e-02 0.002833096101839324 0.009884959046625586
1.020298180682384231e-01 0.0031440354715915 0.009884959046625586
1.099526476144024878e-01 0.0034891012134067737 0.009884959046625586
1.182331620015431989e-01 0.003872038781812557 0.009884959046625586
1.268491385613419176e-01 0.004297004704320844 0.009884959046625586
1.357729878807757140e-01 0.004768611697714469 0.009884959046625586
1.449719684971237377e-01 0.005291978735958442 0.009884959046625586
1.544085678676541118e-01 0.005872786613189483 0.009884959046625586
1.640410612704700233e-01 0.00651733960488242 0.009884959046625586
1.738242507840734030e-01 0.007232633896483534 0.009884959046625586
1.837103307132884333e-01 0.008026433522257174 0.009884959046625586
1.936498909158363146e-01 0.00890735463861044 0.009884959046625586
2.035929118961893047e-01 0.009884959046625586 0.009884959046625586
2.134898319868687444e-01 0.010969857978923836 0.009884959046625586
2.232925487176949109e-01 0.012173827277396614 0.009884959046625586
2.329553107025271463e-01 0.013509935211980273 0.009884959046625586
2.424355240267782596e-01 0.014992684327860457 0.009884959046625586
2.516943626168921533e-01 0.01663816886076129 0.009884959046625586
2.606972650622406129e-01 0.018464249428955443 0.009884959046625586
2.694142435730371710e-01 0.020490746898158472 0.009884959046625586
2.778200927083232519e-01 0.022739657523579287 0.009884959046625586
2.858945125433752232e-01 0.02523539170434766 0.009884959046625586
2.936221820051458375e-01 0.02800503894183631 0.009884959046625586
3.009928356857643483e-01 0.03107866187782014 0.009884959046625586
3.080013665037572568e-01 0.03448962260405758 0.009884959046625586
3.146479515023843376e-01 0.038274944785163134 0.009884959046625586
3.209381745681351150e-01 0.04247571552536898 0.009884959046625586
3.268830955371946900e-01 0.047137531341167244 0.009884959046625586
3.324991947470874454e-01 0.05231099308056263 0.009884959046625586
3.378081454380458815e-01 0.05805225516094899 0.009884959046625586
3.428363598411368063e-01 0.06442363508721373 0.009884959046625586
3.476143544659782703e-01 0.07149428986597581 0.009884959046625586
3.521759445467543825e-01 0.07934096665797492 0.009884959046625586
3.565573562923672890e-01 0.08804883581643465 0.009884959046625586
3.607963539604656100e-01 0.09771241535346502 0.009884959046625586
3.649314299902260972e-01 0.1084365968689611 0.009884959046625586
3.690011334565931334e-01 0.12033778407775893 0.009884959046625586
3.730435333215464389e-01 0.13354515629298988 0.009884959046625586
3.770958215209984643e-01 0.14820207057988585 0.009884959046625586
3.811940414500672447e-01 0.16446761779946645 0.009884959046625586
3.853728517468382742e-01 0.18251834943190443 0.009884959046625586
3.896653497308078529e-01 0.20255019392306664 0.009884959046625586
3.941028758627497797e-01 0.22478058335487253 0.009884959046625586
3.987147322571931163e-01 0.24945081352303167 0.009884959046625586
4.035278407780159560e-01 0.27682866303920667 0.009884959046625586
4.085662671845683991e-01 0.3072112998861759 0.009884959046625586
4.138505917062568207e-01 0.34092850697468147 0.009884959046625586
4.193970995141497182e-01 0.3783462617131929 0.009884959046625586
4.252167747125251140e-01 0.419870708444391 0.009884959046625586
4.313140590156497867e-01 0.4659525668664682 0.009884959046625586
4.376853842644911063e-01 0.517092024289676 0.009884959046625586
4.443174376191859065e-01 0.5738441648302398 0.009884959046625586
4.511851599028258719e-01 0.6368249944718586 0.009884959046625586
4.582495138819442371e-01 0.7067181273927491 0.009884959046625586
4.654549884914708779e-01 0.7842822061337682 0.009884959046625586
4.727278138980235966e-01 0.8703591361485166 0.009884959046625586
4.799704744161790160e-01 0.9658832241158708 0.009884959046625586
4.870606882381641189e-01 1.0718913192051276 0.009884959046625586
4.938504093313479393e-01 1.1895340673703196 0.009884959046625586
5.001606938391899293e-01 1.3200884008314182 0.009884959046625586
5.057805922847861124e-01 1.4649713983072863 0.009884959046625586
5.104658877211587509e-01 1.625755666443795 0.009884959046625586
5.139387924312028844e-01 1.8041864093920719 0.009884959046625586
5.158890012922527912e-01 2.0022003718155843 0.009884959046625586
5.228850552229012960e-01 2.2219468609395236 0.009884959046625586
5.447488598889382860e-01 2.4658110758226037 0.009884959046625586
5.676253651702380942e-01 2.736439997074672 0.009884959046625586
5.914559055243634456e-01 3.0367711180354604 0.009884959046625586
6.161649962135657965e-01 3.370064329271928 0.009884959046625586
6.416602869378598140e-01 3.739937302478798 0.009884959046625586
6.681964300055275308e-01 4.150404757850477 0.009884959046625586
6.970389846880874485e-01 4.605922041145108 0.009884959046625586
7.266084279065343488e-01 5.1114334834401705 0.009884959046625586
7.567737003655060635e-01 5.672426068491977 0.009884959046625586
7.873897837618641926e-01 6.294988990221888 0.009884959046625586
8.182990042592119817e-01 6.985879746785249 0.009884959046625586
8.493325057906855324e-01 7.752597488629465 0.009884959046625586
8.847611602590946811e-01 8.60346441668451 0.009884959046625586
9.228631130377108471e-01 9.547716114208066 0.009884959046625586
9.614173706598208025e-01 10.59560179277617 0.009884959046625586
1.002777629325035447e+00 11.758495540521581 0.009884959046625586
1.050510848651901696e+00 13.049019780144016 0.009884959046625586
1.110037025052412307e+00 14.481182276745331 0.009884959046625586
1.190689201574966827e+00 16.070528182616385 0.009884959046625586
1.277198878284790062e+00 17.834308769319094 0.009884959046625586
1.362183040722273697e+00 19.791668678535572 0.009884959046625586
1.443972672012157510e+00 21.96385372416547 0.009884959046625586
1.521663695989214027e+00 24.37444150122222 0.009884959046625586
1.594472920209285993e+00 27.04959730463137 0.009884959046625586
1.661695787795098189e+00 30.01835813575592 0.009884959046625586
1.722714824570016123e+00 33.31294787934677 0.009884959046625586
1.777005974610930128e+00 36.96912707195032 0.009884959046625586
1.824140613534340316e+00 41.0265810582719 0.009884959046625586
1.863785303980143748e+00 45.52935074866948 0.009884959046625586
1.895699249027421818e+00 50.526310653356795 0.009884959046625586
1.919730244131895969e+00 56.07169938205458 0.009884959046625586
1.935809595090463464e+00 62.22570836730231 0.009884959046625586
1.943946661858439784e+00 69.0551352016233 0.009884959046625586
1.944223434360969227e+00 76.63410868007462 0.009884959046625586
1.936789237486147064e+00 85.04489341802686 0.009884959046625586
1.921856417921429250e+00 94.37878277775391 0.009884959046625586
1.899696035063769495e+00 104.73708979594508 0.009884959046625586
1.870634332375516129e+00 116.23224686798542 0.009884959046625586
1.835049496281291104e+00 128.9890261253308 0.009884959046625586
1.793368295742739704e+00 143.14589375234786 0.009884959046625586
1.746063192976910594e+00 158.85651294280527 0.009884959046625586
1.693647554416001011e+00 176.2914118095948 0.009884959046625586
1.636671622994046338e+00 195.63983435170647 0.009884959046625586
1.575716476634213326e+00 217.11179456945052 0.009884959046625586
1.511387607166642777e+00 240.9403560239527 0.009884959046625586
1.444306713632497852e+00 267.38416158399497 0.009884959046625586
1.375103532838693132e+00 296.73024081888724 0.009884959046625586
1.304405747701506524e+00 329.2971255097155 0.009884959046625586
1.232829813868635771e+00 365.43830709572546 0.009884959046625586
1.160970029168435280e+00 405.54607358408276 0.009884959046625586
1.089389993674796608e+00 450.05576757004974 0.009884959046625586
1.018612909500508756e+00 499.450511585514 0.009884959046625586
9.491142294295932258e-01 554.2664520663108 0.009884959046625586
8.813149543014796583e-01 615.0985788580505 0.009884959046625586
8.155770514090658896e-01 682.6071834272393 0.009884959046625586
7.522001966045964716e-01 757.525025877192 0.009884959046625586
6.914203726313276066e-01 840.6652885618333 0.009884959046625586
6.334103545899815169e-01 932.9304026284696 0.009884959046625586
5.782811082267145242e-01 1035.3218432956637 0.009884959046625586
5.260850946682611440e-01 1148.9510001873086 0.009884959046625586
4.768550763497280132e-01 1275.051240713013 0.009884959046625586
4.305040195449963969e-01 1414.991297434576 0.009884959046625586
3.869639101123729663e-01 1570.2901247293776 0.009884959046625586
3.460558265460486060e-01 1742.6333860096508 0.009884959046625586
3.076040327071841718e-01 1933.891750455232 0.009884959046625586
2.714117426159662338e-01 2146.141197858406 0.009884959046625586
2.372578583837205712e-01 2381.6855519761607 0.009884959046625586
2.049017771141833921e-01 2643.0814869741084 0.009884959046625586
1.740886616637779272e-01 2933.1662783900483 0.009884959046625586
1.445544599728702806e-01 3255.0885998350564 0.009884959046625586
1.160381925563327282e-01 3612.3426997094302 0.009884959046625586
8.837085016099052726e-02 4008.8063288984645 0.009884959046625586
6.127917821340383986e-02 4448.782831127585 0.009884959046625586
3.461966483643133530e-02 4937.047852839004 0.009884959046625586
9.663044388028460899e-03 5478.901179593945 0.009884959046625586
2.333872771035866434e-02 6080.224261649427 0.009884959046625586
4.846737799416740711e-02 6747.5440531107 0.009884959046625586
7.563155485223395369e-02 7488.10385759003 0.009884959046625586
1.037382443250965125e-01 8309.941949353404 0.009884959046625586
1.321902863433356834e-01 9221.97882333434 0.009884959046625586
1.608541769064273097e-01 10234.114021054527 0.009884959046625586
1.895486745273550488e-01 11357.333583431051 0.009884959046625586
2.180278845633598916e-01 12603.829296797274 0.009884959046625586
2.459960738021370330e-01 13987.131026472387 0.009884959046625586
2.731230782244982169e-01 15522.25357427048 0.009884959046625586
2.990633371988232203e-01 17225.859653987874 0.009884959046625586
3.234769327420770058e-01 19116.440753857038 0.009884959046625586
3.460515793920727057e-01 21214.51784910632 0.009884959046625586
3.666029773763311295e-01 23542.864143224204 0.009884959046625586
3.850987127099347318e-01 26126.752255633317 0.009884959046625586
4.012449758699366265e-01 28994.22853882881 0.009884959046625586
4.151479078362240172e-01 32176.417502507353 0.009884959046625586
4.270803220539302614e-01 35707.859649004626 0.009884959046625586
4.368820350987145940e-01 39626.88638701478 0.009884959046625586
4.448567057435733885e-01 43976.036093027215 0.009884959046625586
4.510237815738173950e-01 48802.515836544335 0.009884959046625586
4.555941016358457385e-01 54158.71378079476 0.009884959046625586
4.587862587658917968e-01 60102.76782070388 0.009884959046625586
4.611025700243556735e-01 66699.19663030129 0.009884959046625586
4.624442731144012830e-01 74019.59996915652 0.009884959046625586
4.629405226190869693e-01 82143.43584919439 0.009884959046625586
4.627445564880001694e-01 91158.88299750836 0.009884959046625586
4.619873402103915616e-01 101163.7979766207 0.009884959046625586
4.607751422450945822e-01 112266.77735108159 0.009884959046625586
4.591931237585663017e-01 124588.33642950082 0.009884959046625586
4.573060026865050087e-01 138262.2173764659 0.009884959046625586
4.551576954280242560e-01 153436.84089300132 0.009884959046625586
4.527761068620606566e-01 170276.91722258978 0.009884959046625586
4.501748441775567100e-01 188965.23396912115 0.009884959046625586
4.473527241124817255e-01 209704.64013232305 0.009884959046625586
4.443626253675752036e-01 232720.2478960412 0.009884959046625586
4.413650379746482111e-01 258261.87606826748 0.009884959046625586
4.381163950325736578e-01 286606.7616948256 0.009884959046625586
4.346867730722140943e-01 318062.5692794119 0.009884959046625586
4.308917982135423430e-01 352970.73027306574 0.009884959046625586
4.266884005488530418e-01 391710.1490809261 0.009884959046625586
4.220334787781138131e-01 434701.3158125035 0.009884959046625586
4.168829282514689982e-01 482410.8704165374 0.009884959046625586
4.111991687734370959e-01 535356.6677410719 0.009884959046625586
4.110616811556845329e-01 594113.3984965039 0.009884959046625586
4.208761609163934048e-01 659318.8271333541 0.009884959046625586
4.285954838929690869e-01 731680.7143427207 0.009884959046625586
4.341374120144370075e-01 811984.4993184009 0.009884959046625586
4.374594623848491182e-01 901101.8251665037 0.009884959046625586
4.385518795117477886e-01 1000000.0 0.009884959046625586
3.700949152841700313e-02 0.001 0.010969857978923836
4.057049044286267087e-02 0.0011097524964120721 0.010969857978923836
4.443031999234704071e-02 0.0012315506032928262 0.010969857978923836
4.860463617091300564e-02 0.001366716356462006 0.010969857978923836
5.310807524264869045e-02 0.0015167168884709225 0.010969857978923836
5.795384796580275305e-02 0.0016831803533309566 0.010969857978923836
6.315330846976408008e-02 0.0018679135990207828 0.010969857978923836
6.871544331248186088e-02 0.002072921779595372 0.010969857978923836
7.464638537938000917e-02 0.002300430119772917 0.010969857978923836
8.094893029640050364e-02 0.0025529080682395165 0.010969857978923836
8.762202927086404358e-02 0.002833096101839324 0.010969857978923836
9.466038331265473615e-02 0.0031440354715915 0.010969857978923836
1.020540580392548247e-01 0.0034891012134067737 0.010969857978923836
1.097882038938494259e-01 0.003872038781812557 0.010969857978923836
1.178429252398181110e-01 0.004297004704320844 0.010969857978923836
1.261932669577937594e-01 0.004768611697714469 0.010969857978923836
1.348093713907602686e-01 0.005291978735958442 0.010969857978923836
1.436568036401681403e-01 0.005872786613189483 0.010969857978923836
1.526970644242147679e-01 0.00651733960488242 0.010969857978923836
1.618882318672079934e-01 0.007232633896483534 0.010969857978923836
1.711857762713813180e-01 0.008026433522257174 0.010969857978923836
1.805434501818052040e-01 0.00890735463861044 0.010969857978923836
1.899142609105342883e-01 0.009884959046625586 0.010969857978923836
1.992514428056452458e-01 0.010969857978923836 0.010969857978923836
2.085094276279613468e-01 0.012173827277396614 0.010969857978923836
2.176446919177688899e-01 0.013509935211980273 0.010969857978923836
2.266165377542276316e-01 0.014992684327860457 0.010969857978923836
2.353877295809213843e-01 0.01663816886076129 0.010969857978923836
2.439249483671204199e-01 0.018464249428955443 0.010969857978923836
2.521991619227640924e-01 0.020490746898158472 0.010969857978923836
2.601858269465840978e-01 0.022739657523579287 0.010969857978923836
2.678650566983163395e-01 0.02523539170434766 0.010969857978923836
2.752216954476576771e-01 0.02800503894183631 0.010969857978923836
2.822454227123858406e-01 0.03107866187782014 0.010969857978923836
2.889308682181457866e-01 0.03448962260405758 0.010969857978923836
2.952777211483092468e-01 0.038274944785163134 0.010969857978923836
3.012908809007149302e-01 0.04247571552536898 0.010969857978923836
3.069804917493356711e-01 0.047137531341167244 0.010969857978923836
3.123619030035699740e-01 0.05231099308056263 0.010969857978923836
3.174554640479229639e-01 0.05805225516094899 0.010969857978923836
3.222860810980419655e-01 0.06442363508721373 0.010969857978923836
3.268826310839684779e-01 0.07149428986597581 0.010969857978923836
3.312772053275316320e-01 0.07934096665797492 0.010969857978923836
3.355042743088370583e-01 0.08804883581643465 0.010969857978923836
3.395998717566254266e-01 0.09771241535346502 0.010969857978923836
3.436008406503383017e-01 0.1084365968689611 0.010969857978923836
3.475441960295390653e-01 0.12033778407775893 0.010969857978923836
3.514666284056180978e-01 0.13354515629298988 0.010969857978923836
3.554041349027650121e-01 0.14820207057988585 0.010969857978923836
3.593917578596200757e-01 0.16446761779946645 0.010969857978923836
3.634633781540400621e-01 0.18251834943190443 0.010969857978923836
3.676515584388666547e-01 0.20255019392306664 0.010969857978923836
3.719873434009015600e-01 0.22478058335487253 0.010969857978923836
3.765000285981177641e-01 0.24945081352303167 0.010969857978923836
3.812168315397335139e-01 0.27682866303920667 0.010969857978923836
3.861624445685108986e-01 0.3072112998861759 0.010969857978923836
3.913584568608635683e-01 0.34092850697468147 0.010969857978923836
3.968225856855268074e-01 0.3783462617131929 0.010969857978923836
4.025677169926832888e-01 0.419870708444391 0.010969857978923836
4.086007261440391392e-01 0.4659525668664682 0.010969857978923836
4.149210563106489058e-01 0.517092024289676 0.010969857978923836
4.215190376007655892e-01 0.5738441648302398 0.010969857978923836
4.283739373435947462e-01 0.6368249944718586 0.010969857978923836
4.354517348595751125e-01 0.7067181273927491 0.010969857978923836
4.427026355621131448e-01 0.7842822061337682 0.010969857978923836
4.500591995107353083e-01 0.8703591361485166 0.010969857978923836
4.574309456512143934e-01 0.9658832241158708 0.010969857978923836
4.647030771189284426e-01 1.0718913192051276 0.010969857978923836
4.717351080843513178e-01 1.1895340673703196 0.010969857978923836
4.783556423983609251e-01 1.3200884008314182 0.010969857978923836
4.843607691617865529e-01 1.4649713983072863 0.010969857978923836
4.895122751953644435e-01 1.625755666443795 0.010969857978923836
4.935367265022600480e-01 1.8041864093920719 0.010969857978923836
5.134265866901311925e-01 2.0022003718155843 0.010969857978923836
5.355674092768106798e-01 2.2219468609395236 0.010969857978923836
5.589039276832394876e-01 2.4658110758226037 0.010969857978923836
5.834019521631700345e-01 2.736439997074672 0.010969857978923836
6.090097154104922028e-01 3.0367711180354604 0.010969857978923836
6.356570155738809902e-01 3.370064329271928 0.010969857978923836
6.632547642306704239e-01 3.739937302478798 0.010969857978923836
6.935011306199292402e-01 4.150404757850477 0.010969857978923836
7.248652257135701493e-01 4.605922041145108 0.010969857978923836
7.571310451168762334e-01 5.1114334834401705 0.010969857978923836
7.901621675320571470e-01 5.672426068491977 0.010969857978923836
8.238050544721225998e-01 6.294988990221888 0.010969857978923836
8.578903145974735578e-01 6.985879746785249 0.010969857978923836
8.924398889686451231e-01 7.752597488629465 0.010969857978923836
9.338303760148888299e-01 8.60346441668451 0.010969857978923836
9.757701785228367619e-01 9.547716114208066 0.010969857978923836
1.019214857609431091e+00 10.59560179277617 0.010969857978923836
1.065074240377802184e+00 11.758495540521581 0.010969857978923836
1.120776813896436686e+00 13.049019780144016 0.010969857978923836
1.188510922013944038e+00 14.481182276745331 0.010969857978923836
1.279325470209162097e+00 16.070528182616385 0.010969857978923836
1.372672667429969184e+00 17.834308769319094 0.010969857978923836
1.464688706151586528e+00 19.791668678535572 0.010969857978923836
1.553561312597830257e+00 21.96385372416547 0.010969857978923836
1.638347915010992750e+00 24.37444150122222 0.010969857978923836
1.718168017686158233e+00 27.04959730463137 0.010969857978923836
1.792219967549948834e+00 30.01835813575592 0.010969857978923836
1.859792072665866991e+00 33.31294787934677 0.010969857978923836
1.920271287955735540e+00 36.96912707195032 0.010969857978923836
1.973147159728713795e+00 41.0265810582719 0.010969857978923836
2.018013068951591382e+00 45.52935074866948 0.010969857978923836
2.054564723157001005e+00 50.526310653356795 0.010969857978923836
2.082596734636161351e+00 56.07169938205458 0.010969857978923836
2.101997797886305364e+00 62.22570836730231 0.010969857978923836
2.112745209938803548e+00 69.0551352016233 0.010969857978923836
2.114899192893401114e+00 76.63410868007462 0.010969857978923836
2.108597196464629953e+00 85.04489341802686 0.010969857978923836
2.094049088219173349e+00 94.37878277775391 0.010969857978923836
2.071532296632832448e+00 104.73708979594508 0.010969857978923836
2.041387722822021633e+00 116.23224686798542 0.010969857978923836
2.004015932134834532e+00 128.9890261253308 0.010969857978923836
1.959873237896317510e+00 143.14589375234786 0.010969857978923836
1.909468237225775189e+00 158.85651294280527 0.010969857978923836
1.853356443928631192e+00 176.2914118095948 0.010969857978923836
1.792135629935043495e+00 195.63983435170647 0.010969857978923836
1.726439098453204313e+00 217.11179456945052 0.010969857978923836
1.656928508189650318e+00 240.9403560239527 0.010969857978923836
1.584284827242673943e+00 267.38416158399497 0.010969857978923836
1.509199245597324213e+00 296.73024081888724 0.010969857978923836
1.432362094785601059e+00 329.2971255097155 0.010969857978923836
1.354452633970597342e+00 365.43830709572546 0.010969857978923836
1.276127058104042478e+00 405.54607358408276 0.010969857978923836
1.198008901380946956e+00 450.05576757004974 0.010969857978923836
1.120678332102275521e+00 499.450511585514 0.010969857978923836
1.044663877452973066e+00 554.2664520663108 0.010969857978923836
9.704349126365958700e-01 615.0985788580505 0.010969857978923836
8.983964158229384989e-01 682.6071834272393 0.010969857978923836
8.288852083826875328e-01 757.525025877192 0.010969857978923836
7.621682264415805541e-01 840.6652885618333 0.010969857978923836
6.984428501620078000e-01 932.9304026284696 0.010969857978923836
6.378383134572406243e-01 1035.3218432956637 0.010969857978923836
5.804191640812051967e-01 1148.9510001873086 0.010969857978923836
5.262282144154784014e-01 1275.051240713013 0.010969857978923836
4.751749580444238896e-01 1414.991297434576 0.010969857978923836
4.271903744887837195e-01 1570.2901247293776 0.010969857978923836
3.820819893930426647e-01 1742.6333860096508 0.010969857978923836
3.396606759707476164e-01 1933.891750455232 0.010969857978923836
2.997134149472203690e-01 2146.141197858406 0.010969857978923836
2.619998748841567138e-01 2381.6855519761607 0.010969857978923836
2.262577741613831239e-01 2643.0814869741084 0.010969857978923836
1.922087318465340033e-01 2933.1662783900483 0.010969857978923836
1.595639047367691521e-01 3255.0885998350564 0.010969857978923836
1.280403962200910295e-01 3612.3426997094302 0.010969857978923836
9.744856339692031799e-02 4008.8063288984645 0.010969857978923836
6.749366164280427849e-02 4448.782831127585 0.010969857978923836
3.801643474954242985e-02 4937.047852839004 0.010969857978923836
1.052905450805701783e-02 5478.901179593945 0.010969857978923836
2.598800546192946148e-02 6080.224261649427 0.010969857978923836
5.380321694311113179e-02 6747.5440531107 0.010969857978923836
8.382520691544913249e-02 7488.10385759003 0.010969857978923836
1.148605680522278016e-01 8309.941949353404 0.010969857978923836
1.462542578799083115e-01 9221.97882333434 0.010969857978923836
1.778615929713871779e-01 10234.114021054527 0.010969857978923836
2.094797191501878431e-01 11357.333583431051 0.010969857978923836
2.408353721175140738e-01 12603.829296797274 0.010969857978923836
2.716008185642370121e-01 13987.131026472387 0.010969857978923836
3.014110621228803799e-01 15522.25357427048 0.010969857978923836
3.298849576067214850e-01 17225.859653987874 0.010969857978923836
3.566484855524814090e-01 19116.440753857038 0.010969857978923836
3.813589045362775765e-01 21214.51784910632 0.010969857978923836
4.038118985915770121e-01 23542.864143224204 0.010969857978923836
4.239800109165937081e-01 26126.752255633317 0.010969857978923836
4.415395694069122468e-01 28994.22853882881 0.010969857978923836
4.566018951126398218e-01 32176.417502507353 0.010969857978923836
4.694857120377327053e-01 35707.859649004626 0.010969857978923836
4.800046443223428549e-01 39626.88638701478 0.010969857978923836
4.885044381343509046e-01 43976.036093027215 0.010969857978923836
4.950035180543166935e-01 48802.515836544335 0.010969857978923836
4.997353004001386378e-01 54158.71378079476 0.010969857978923836
5.029411582717735474e-01 60102.76782070388 0.010969857978923836
5.051584151404244771e-01 66699.19663030129 0.010969857978923836
5.063094469816370458e-01 74019.59996915652 0.010969857978923836
5.065208403600012232e-01 82143.43584919439 0.010969857978923836
5.059606715626385753e-01 91158.88299750836 0.010969857978923836
5.047721853770948952e-01 101163.7979766207 0.010969857978923836
5.030714099662865202e-01 112266.77735108159 0.010969857978923836
5.009507936132159278e-01 124588.33642950082 0.010969857978923836
4.984801987377059374e-01 138262.2173764659 0.010969857978923836
4.957066877545590611e-01 153436.84089300132 0.010969857978923836
4.926595623739970509e-01 170276.91722258978 0.010969857978923836
4.893524634378957905e-01 188965.23396912115 0.010969857978923836
4.857831152417978471e-01 209704.64013232305 0.010969857978923836
4.819857591784530992e-01 232720.2478960412 0.010969857978923836
4.781752515650429802e-01 258261.87606826748 0.010969857978923836
4.740584751342995506e-01 286606.7616948256 0.010969857978923836
4.697250950115020585e-01 318062.5692794119 0.010969857978923836
4.649689112537876423e-01 352970.73027306574 0.010969857978923836
4.597444164211296203e-01 391710.1490809261 0.010969857978923836
4.540067903509488745e-01 434701.3158125035 0.010969857978923836
4.477110071318146645e-01 482410.8704165374 0.010969857978923836
4.408200464673994734e-01 535356.6677410719 0.010969857978923836
4.368368877703599495e-01 594113.3984965039 0.010969857978923836
4.463260491333043700e-01 659318.8271333541 0.010969857978923836
4.535169214910901303e-01 731680.7143427207 0.010969857978923836
4.583370978814941266e-01 811984.4993184009 0.010969857978923836
4.607571729891616341e-01 901101.8251665037 0.010969857978923836
4.607851034888381658e-01 1000000.0 0.010969857978923836
3.396563146694978053e-02 0.001 0.012173827277396614
3.724054726922728514e-02 0.0011097524964120721 0.012173827277396614
4.079168767869592593e-02 0.0012315506032928262 0.012173827277396614
4.463379714570697016e-02 0.001366716356462006 0.012173827277396614
4.878074018550029173e-02 0.0015167168884709225 0.012173827277396614
5.324513283374415762e-02 0.0016831803533309566 0.012173827277396614
5.803791397288646237e-02 0.0018679135990207828 0.012173827277396614
6.316790598918302357e-02 0.002072921779595372 0.012173827277396614
6.864137045215770727e-02 0.002300430119772917 0.012173827277396614
7.446152088365495803e-02 0.0025529080682395165 0.012173827277396614
8.062808100461787975e-02 0.002833096101839324 0.012173827277396614
8.713686620685597017e-02 0.0031440354715915 0.012173827277396614
9.397942668431669144e-02 0.0034891012134067737 0.012173827277396614
1.011427783476263331e-01 0.003872038781812557 0.012173827277396614
1.086092472791861663e-01 0.004297004704320844 0.012173827277396614
1.163564238877588808e-01 0.004768611697714469 0.012173827277396614
1.243572921562745986e-01 0.005291978735958442 0.012173827277396614
1.325805105200207612e-01 0.005872786613189483 0.012173827277396614
1.409908390830129921e-01 0.00651733960488242 0.012173827277396614
1.495497389908847508e-01 0.007232633896483534 0.012173827277396614
1.582160858972734008e-01 0.008026433522257174 0.012173827277396614
1.669470071458167559e-01 0.00890735463861044 0.012173827277396614
1.756987605485364479e-01 0.009884959046625586 0.012173827277396614
1.844276491885085412e-01 0.010969857978923836 0.012173827277396614
1.930909287971679378e-01 0.012173827277396614 0.012173827277396614
2.016476274176456085e-01 0.013509935211980273 0.012173827277396614
2.100592852358040830e-01 0.014992684327860457 0.012173827277396614
2.182905583265948302e-01 0.01663816886076129 0.012173827277396614
2.263097084495204192e-01 0.018464249428955443 0.012173827277396614
2.340889425660254153e-01 0.020490746898158472 0.012173827277396614
2.416046708900205509e-01 0.022739657523579287 0.012173827277396614
2.488376374039737438e-01 0.02523539170434766 0.012173827277396614
2.557730618642190534e-01 0.02800503894183631 0.012173827277396614
2.624007418008861281e-01 0.03107866187782014 0.012173827277396614
2.687151512940915143e-01 0.03448962260405758 0.012173827277396614
2.747155880558401209e-01 0.038274944785163134 0.012173827277396614
2.804062796372083222e-01 0.04247571552536898 0.012173827277396614
2.857964564947650943e-01 0.047137531341167244 0.012173827277396614
2.909002892733225099e-01 0.05231099308056263 0.012173827277396614
2.957367000779255739e-01 0.05805225516094899 0.012173827277396614
3.003289669505425641e-01 0.06442363508721373 0.012173827277396614
3.047041663148181700e-01 0.07149428986597581 0.012173827277396614
3.088924605904558862e-01 0.07934096665797492 0.012173827277396614
3.129263478851892488e-01 0.08804883581643465 0.012173827277396614
3.168398769265235448e-01 0.09771241535346502 0.012173827277396614
3.206679571329273393e-01 0.1084365968689611 0.012173827277396614
3.244457747375781853e-01 0.12033778407775893 0.012173827277396614
3.282083176350483189e-01 0.13354515629298988 0.012173827277396614
3.319900469613255023e-01 0.14820207057988585 0.012173827277396614
3.358246467793906120e-01 0.16446761779946645 0.012173827277396614
3.397448480131220472e-01 0.18251834943190443 0.012173827277396614
3.437822734806262326e-01 0.20255019392306664 0.012173827277396614
3.479672617629113174e-01 0.22478058335487253 0.012173827277396614
3.523286648402960131e-01 0.24945081352303167 0.012173827277396614
3.568935458628570978e-01 0.27682866303920667 0.012173827277396614
3.616867625425961852e-01 0.3072112998861759 0.012173827277396614
3.667304307487938564e-01 0.34092850697468147 0.012173827277396614
3.720432113775380967e-01 0.3783462617131929 0.012173827277396614
3.776394211365062259e-01 0.419870708444391 0.012173827277396614
3.835278349907279560e-01 0.4659525668664682 0.012173827277396614
3.897105026427692964e-01 0.517092024289676 0.012173827277396614
3.961809535250092607e-01 0.5738441648302398 0.012173827277396614
4.029224082184126865e-01 0.6368249944718586 0.012173827277396614
4.099055841867684791e-01 0.7067181273927491 0.012173827277396614
4.170862424850135808e-01 0.7842822061337682 0.012173827277396614
4.244032543751730668e-01 0.8703591361485166 0.012173827277396614
4.317733689905090544e-01 0.9658832241158708 0.012173827277396614
4.390897023601748050e-01 1.0718913192051276 0.012173827277396614
4.462200906478925311e-01 1.1895340673703196 0.012173827277396614
4.530017846360648304e-01 1.3200884008314182 0.012173827277396614
4.607767713246289643e-01 1.4649713983072863 0.012173827277396614
4.801834969792799224e-01 1.625755666443795 0.012173827277396614
5.009082044875847739e-01 1.8041864093920719 0.012173827277396614
5.229720353188366255e-01 2.0022003718155843 0.012173827277396614
5.463829193480919111e-01 2.2219468609395236 0.012173827277396614
5.711336476424284658e-01 2.4658110758226037 0.012173827277396614
5.972000702074637957e-01 2.736439997074672 0.012173827277396614
6.245394970333933982e-01 3.0367711180354604 0.012173827277396614
6.530894191301507279e-01 3.370064329271928 0.012173827277396614
6.842380741346337780e-01 3.739937302478798 0.012173827277396614
7.169218731679640744e-01 4.150404757850477 0.012173827277396614
7.508202544567387227e-01 4.605922041145108 0.012173827277396614
7.858151926930628806e-01 5.1114334834401705 0.012173827277396614
8.217674731847266489e-01 5.672426068491977 0.012173827277396614
8.585173787168618453e-01 6.294988990221888 0.012173827277396614
8.958858002230725148e-01 6.985879746785249 0.012173827277396614
9.368126359726852703e-01 7.752597488629465 0.012173827277396614
9.820460827180061969e-01 8.60346441668451 0.012173827277396614
1.028008024760360017e+00 9.547716114208066 0.012173827277396614
1.076728002365116232e+00 10.59560179277617 0.012173827277396614
1.129505806085136843e+00 11.758495540521581 0.012173827277396614
1.192616251918655168e+00 13.049019780144016 0.012173827277396614
1.271049283186868939e+00 14.481182276745331 0.012173827277396614
1.370728201578902405e+00 16.070528182616385 0.012173827277396614
1.471270179486946050e+00 17.834308769319094 0.012173827277396614
1.570593877837887842e+00 19.791668678535572 0.012173827277396614
1.666944486952218085e+00 21.96385372416547 0.012173827277396614
1.759280941863415881e+00 24.37444150122222 0.012173827277396614
1.846619358357241891e+00 27.04959730463137 0.012173827277396614
1.928052973044275475e+00 30.01835813575592 0.012173827277396614
2.002766338126363621e+00 33.31294787934677 0.012173827277396614
2.070046785481391538e+00 36.96912707195032 0.012173827277396614
2.129290759634860475e+00 41.0265810582719 0.012173827277396614
2.180006982217718825e+00 45.52935074866948 0.012173827277396614
2.221816379504835126e+00 50.526310653356795 0.012173827277396614
2.254449617503486714e+00 56.07169938205458 0.012173827277396614
2.277742819301575850e+00 62.22570836730231 0.012173827277396614
2.291632257242545379e+00 69.0551352016233 0.012173827277396614
2.296148562419729533e+00 76.63410868007462 0.012173827277396614
2.291410704277206278e+00 85.04489341802686 0.012173827277396614
2.277620714192172713e+00 94.37878277775391 0.012173827277396614
2.255058276860844479e+00 104.73708979594508 0.012173827277396614
2.224076041349698940e+00 116.23224686798542 0.012173827277396614
2.185095199080880679e+00 128.9890261253308 0.012173827277396614
2.138600935959379168e+00 143.14589375234786 0.012173827277396614
2.085138327452088713e+00 158.85651294280527 0.012173827277396614
2.025306314093473059e+00 176.2914118095948 0.012173827277396614
1.959752330562742451e+00 195.63983435170647 0.012173827277396614
1.889164819368992276e+00 217.11179456945052 0.012173827277396614
1.814265211435433400e+00 240.9403560239527 0.012173827277396614
1.735797957933240987e+00 267.38416158399497 0.012173827277396614
1.654520434052162203e+00 296.73024081888724 0.012173827277396614
1.571190771076906634e+00 329.2971255097155 0.012173827277396614
1.486556502138028035e+00 365.43830709572546 0.012173827277396614
1.401341399842439106e+00 405.54607358408276 0.012173827277396614
1.316234712674563712e+00 450.05576757004974 0.012173827277396614
1.231879342246904097e+00 499.450511585514 0.012173827277396614
1.148862533117559037e+00 554.2664520663108 0.012173827277396614
1.067707448464577880e+00 615.0985788580505 0.012173827277396614
9.888671654321457005e-01 682.6071834272393 0.012173827277396614
9.127203272657912203e-01 757.525025877192 0.012173827277396614
8.395690178361768785e-01 840.6652885618333 0.012173827277396614
7.696388820940820441e-01 932.9304026284696 0.012173827277396614
7.030805075920986136e-01 1035.3218432956637 0.012173827277396614
6.399730228952125177e-01 1148.9510001873086 0.012173827277396614
5.803716137028389621e-01 1275.051240713013 0.012173827277396614
5.241830946219043774e-01 1414.991297434576 0.012173827277396614
4.713386096280384741e-01 1570.2901247293776 0.012173827277396614
4.216318622021952844e-01 1742.6333860096508 0.012173827277396614
3.748600690122816381e-01 1933.891750455232 0.012173827277396614
3.307933012895681313e-01 2146.141197858406 0.012173827277396614
2.891709339926142874e-01 2381.6855519761607 0.012173827277396614
2.497076235914197084e-01 2643.0814869741084 0.012173827277396614
2.120998029731907264e-01 2933.1662783900483 0.012173827277396614
1.760320124810186848e-01 3255.0885998350564 0.012173827277396614
1.411984857026577778e-01 3612.3426997094302 0.012173827277396614
1.073862248290145954e-01 4008.8063288984645 0.012173827277396614
7.427847304110221649e-02 4448.782831127585 0.012173827277396614
4.169850970244085714e-02 4937.047852839004 0.012173827277396614
1.144812685938051584e-02 5478.901179593945 0.012173827277396614
2.894580622161245856e-02 6080.224261649427 0.012173827277396614
5.972608998843038919e-02 6747.5440531107 0.012173827277396614
9.289196043261957469e-02 7488.10385759003 0.012173827277396614
1.271429446164039356e-01 8309.941949353404 0.012173827277396614
1.617612805459334446e-01 9221.97882333434 0.012173827277396614
1.965908385899928223e-01 10234.114021054527 0.012173827277396614
2.314044222992435174e-01 11357.333583431051 0.012173827277396614
2.658983858995895844e-01 12603.829296797274 0.012173827277396614
2.997096550247448365e-01 13987.131026472387 0.012173827277396614
3.324349658690539111e-01 15522.25357427048 0.012173827277396614
3.636542699598365735e-01 17225.859653987874 0.012173827277396614
3.929564576714383861e-01 19116.440753857038 0.012173827277396614
4.199658645828090453e-01 21214.51784910632 0.012173827277396614
4.444560936111567329e-01 23542.864143224204 0.012173827277396614
4.664069799841684683e-01 26126.752255633317 0.012173827277396614
4.854622894664329946e-01 28994.22853882881 0.012173827277396614
5.017378281381493776e-01 32176.417502507353 0.012173827277396614
5.156064933625594815e-01 35707.859649004626 0.012173827277396614
5.268511876987092002e-01 39626.88638701478 0.012173827277396614
5.358660892773003948e-01 43976.036093027215 0.012173827277396614
5.426679132004731398e-01 48802.515836544335 0.012173827277396614
5.475150203228695833e-01 54158.71378079476 0.012173827277396614
5.506738444484932105e-01 60102.76782070388 0.012173827277396614
5.527167693875345567e-01 66699.19663030129 0.012173827277396614
5.535957115555618646e-01 74019.59996915652 0.012173827277396614
5.534313149973690837e-01 82143.43584919439 0.012173827277396614
5.524078031467984928e-01 91158.88299750836 0.012173827277396614
5.506817683024772814e-01 101163.7979766207 0.012173827277396614
5.483797783693588057e-01 112266.77735108159 0.012173827277396614
5.456022136251573729e-01 124588.33642950082 0.012173827277396614
5.424243939081354604e-01 138262.2173764659 0.012173827277396614
5.388967797627755019e-01 153436.84089300132 0.012173827277396614
5.350502554746130457e-01 170276.91722258978 0.012173827277396614
5.308985212427991263e-01 188965.23396912115 0.012173827277396614
5.264382127444490189e-01 209704.64013232305 0.012173827277396614
5.216794912026381237e-01 232720.2478960412 0.012173827277396614
5.169036174183021526e-01 258261.87606826748 0.012173827277396614
5.117593563605847828e-01 286606.7616948256 0.012173827277396614
5.063608665662983066e-01 318062.5692794119 0.012173827277396614
5.004782433122467733e-01 352970.73027306574 0.012173827277396614
4.940639272964599260e-01 391710.1490809261 0.012173827277396614
4.870723593512045757e-01 434701.3158125035 0.012173827277396614
4.794589992687741109e-01 482410.8704165374 0.012173827277396614
4.711884843739596040e-01 535356.6677410719 0.012173827277396614
4.624917336828915371e-01 594113.3984965039 0.012173827277396614
4.714903271706159527e-01 659318.8271333541 0.012173827277396614
4.779846973666366794e-01 731680.7143427207 0.012173827277396614
4.819154896829211387e-01 811984.4993184009 0.012173827277396614
4.832722437624021872e-01 901101.8251665037 0.012173827277396614
4.820836589380604886e-01 1000000.0 0.012173827277396614
3.091460573052200178e-02 0.001 0.013509935211980273
3.390097222269417010e-02 0.0011097524964120721 0.013509935211980273
3.714040311723797172e-02 0.0012315506032928262 0.013509935211980273
4.064663719660791680e-02 0.001366716356462006 0.013509935211980273
4.443265419345509420e-02 0.0015167168884709225 0.013509935211980273
4.851034007870705378e-02 0.0016831803533309566 0.013509935211980273
5.289010231484835706e-02 0.0018679135990207828 0.013509935211980273
5.758046482764143936e-02 0.002072921779595372 0.013509935211980273
6.258765395156759559e-02 0.002300430119772917 0.013509935211980273
6.791515160185036815e-02 0.0025529080682395165 0.013509935211980273
7.356328679485181488e-02 0.002833096101839324 0.013509935211980273
7.952884057691690656e-02 0.0031440354715915 0.013509935211980273
8.580470570972399680e-02 0.0034891012134067737 0.013509935211980273
9.237961904062705343e-02 0.003872038781812557 0.013509935211980273
9.923799844412034554e-02 0.004297004704320844 0.013509935211980273
1.063598965929305890e-01 0.004768611697714469 0.013509935211980273
1.137210747625100465e-01 0.005291978735958442 0.013509935211980273
1.212932506280491457e-01 0.005872786613189483 0.013509935211980273
1.290444573805481498e-01 0.00651733960488242 0.013509935211980273
1.369395886846109522e-01 0.007232633896483534 0.013509935211980273
1.449410277127514135e-01 0.008026433522257174 0.013509935211980273
1.530094055023410171e-01 0.00890735463861044 0.013509935211980273
1.611044108439007305e-01 0.009884959046625586 0.013509935211980273
1.691856273906236219e-01 0.010969857978923836 0.013509935211980273
1.772133915649928837e-01 0.012173827277396614 0.013509935211980273
1.851495316758201282e-01 0.013509935211980273 0.013509935211980273
1.929580954518377855e-01 0.014992684327860457 0.013509935211980273
2.006059247682556723e-01 0.01663816886076129 0.013509935211980273
2.080631297608361296e-01 0.018464249428955443 0.013509935211980273
2.153034239530196292e-01 0.020490746898158472 0.013509935211980273
2.223043906882167797e-01 0.022739657523579287 0.013509935211980273
2.290476443564483655e-01 0.02523539170434766 0.013509935211980273
2.355189556381308558e-01 0.02800503894183631 0.013509935211980273
2.417083772324889190e-01 0.03107866187782014 0.013509935211980273
2.476103549856906449e-01 0.03448962260405758 0.013509935211980273
2.532238528051539705e-01 0.038274944785163134 0.013509935211980273
2.585524791810157041e-01 0.04247571552536898 0.013509935211980273
2.636045356831563380e-01 0.047137531341167244 0.013509935211980273
2.683929829825267843e-01 0.05231099308056263 0.013509935211980273
2.729352488909644325e-01 0.05805225516094899 0.013509935211980273
2.772528755819225199e-01 0.06442363508721373 0.013509935211980273
2.813709923885954756e-01 0.07149428986597581 0.013509935211980273
2.853176791678477264e-01 0.07934096665797492 0.013509935211980273
2.891232544398910087e-01 0.08804883581643465 0.013509935211980273
2.928195670684047291e-01 0.09771241535346502 0.013509935211980273
2.964393487482357425e-01 0.1084365968689611 0.013509935211980273
3.000156861058344560e-01 0.12033778407775893 0.013509935211980273
3.035815747822681043e-01 0.13354515629298988 0.013509935211980273
3.071696252466397103e-01 0.14820207057988585 0.013509935211980273
3.108118295780121776e-01 0.16446761779946645 0.013509935211980273
3.145394037770798956e-01 0.18251834943190443 0.013509935211980273
3.183826540414499973e-01 0.20255019392306664 0.013509935211980273
3.223708085365669107e-01 0.22478058335487253 0.013509935211980273
3.265318530871113567e-01 0.24945081352303167 0.013509935211980273
3.308922323045061509e-01 0.27682866303920667 0.013509935211980273
3.354764993454598110e-01 0.3072112998861759 0.013509935211980273
3.403068002928317792e-01 0.34092850697468147 0.013509935211980273
3.454022192562362648e-01 0.3783462617131929 0.013509935211980273
3.507779419918157227e-01 0.419870708444391 0.013509935211980273
3.564442041404868866e-01 0.4659525668664682 0.013509935211980273
3.624050139110356894e-01 0.517092024289676 0.013509935211980273
3.686566202599049213e-01 0.5738441648302398 0.013509935211980273
3.751857055576312550e-01 0.6368249944718586 0.013509935211980273
3.819672854381140903e-01 0.7067181273927491 0.013509935211980273
3.889623354993446691e-01 0.7842822061337682 0.013509935211980273
3.961158125181461487e-01 0.8703591361485166 0.013509935211980273
4.033516342438370206e-01 0.9658832241158708 0.013509935211980273
4.129595791980437136e-01 1.0718913192051276 0.013509935211980273
4.292042801083796877e-01 1.1895340673703196 0.013509935211980273
4.467214151091219998e-01 1.3200884008314182 0.013509935211980273
4.655700493826586128e-01 1.4649713983072863 0.013509935211980273
4.858024350924602941e-01 1.625755666443795 0.013509935211980273
5.074621844447141372e-01 1.8041864093920719 0.013509935211980273
5.305821689372394179e-01 2.0022003718155843 0.013509935211980273
5.551823621959653954e-01 2.2219468609395236 0.013509935211980273
5.812676556211617829e-01 2.4658110758226037 0.013509935211980273
6.088257374922882992e-01 2.736439997074672 0.013509935211980273
6.378251166507162839e-01 3.0367711180354604 0.013509935211980273
6.696873712348803132e-01 3.370064329271928 0.013509935211980273
7.031588235740613424e-01 3.739937302478798 0.013509935211980273
7.381450961559012924e-01 4.150404757850477 0.013509935211980273
7.745557202823378784e-01 4.605922041145108 0.013509935211980273
8.122760810349368699e-01 5.1114334834401705 0.013509935211980273
8.511672222513850805e-01 5.672426068491977 0.013509935211980273
8.910661790629493817e-01 6.294988990221888 0.013509935211980273
9.317868105298819925e-01 6.985879746785249 0.013509935211980273
9.796594436251045979e-01 7.752597488629465 0.013509935211980273
1.028854333546478150e+00 8.60346441668451 0.013509935211980273
1.079293004674272805e+00 9.547716114208066 0.013509935211980273
1.133346280394822436e+00 10.59560179277617 0.013509935211980273
1.193692446945009866e+00 11.758495540521581 0.013509935211980273
1.265803547992160105e+00 13.049019780144016 0.013509935211980273
1.356380628470985839e+00 14.481182276745331 0.013509935211980273
1.464303750549239114e+00 16.070528182616385 0.013509935211980273
1.572310194939525507e+00 17.834308769319094 0.013509935211980273
1.679244219282056472e+00 19.791668678535572 0.013509935211980273
1.783445584564371744e+00 21.96385372416547 0.013509935211980273
1.883772474447352296e+00 24.37444150122222 0.013509935211980273
1.979132766427564638e+00 27.04959730463137 0.013509935211980273
2.068507399313726403e+00 30.01835813575592 0.013509935211980273
2.150968006391654530e+00 33.31294787934677 0.013509935211980273
2.225691604798618162e+00 36.96912707195032 0.013509935211980273
2.291969803030950104e+00 41.0265810582719 0.013509935211980273
2.349214374448956200e+00 45.52935074866948 0.013509935211980273
2.396959081335340969e+00 50.526310653356795 0.013509935211980273
2.434858581904411068e+00 56.07169938205458 0.013509935211980273
2.462685029027040784e+00 62.22570836730231 0.013509935211980273
2.480323205913900875e+00 69.0551352016233 0.013509935211980273
2.487764820832946366e+00 76.63410868007462 0.013509935211980273
2.485102292953591085e+00 85.04489341802686 0.013509935211980273
2.472523078500290072e+00 94.37878277775391 0.013509935211980273
2.450303728490836441e+00 104.73708979594508 0.013509935211980273
2.418804589355082246e+00 116.23224686798542 0.013509935211980273
2.378464713008866305e+00 128.9890261253308 0.013509935211980273
2.329796626017226036e+00 143.14589375234786 0.013509935211980273
2.273381499959044483e+00 158.85651294280527 0.013509935211980273
2.209862395529874401e+00 176.2914118095948 0.013509935211980273
2.139938093823998688e+00 195.63983435170647 0.013509935211980273
2.064354762429974066e+00 217.11179456945052 0.013509935211980273
1.983897005136153746e+00 240.9403560239527 0.013509935211980273
1.899376879262726359e+00 267.38416158399497 0.013509935211980273
1.811622689641600337e+00 296.73024081888724 0.013509935211980273
1.721465632841645776e+00 329.2971255097155 0.013509935211980273
1.629727190668712744e+00 365.43830709572546 0.013509935211980273
1.537204681886360502e+00 405.54607358408276 0.013509935211980273
1.444659208134153161e+00 450.05576757004974 0.013509935211980273
1.352802593386107199e+00 499.450511585514 0.013509935211980273
1.262286913192573801e+00 554.2664520663108 0.013509935211980273
1.173695039610729074e+00 615.0985788580505 0.013509935211980273
1.087533764929713431e+00 682.6071834272393 0.013509935211980273
1.004228769144216438e+00 757.525025877192 0.013509935211980273
9.241220123933424624e-01 840.6652885618333 0.013509935211980273
8.474715788363190727e-01 932.9304026284696 0.013509935211980273
7.744529837448861365e-01 1035.3218432956637 0.013509935211980273
7.051628806350397349e-01 1148.9510001873086 0.013509935211980273
6.396716015862849991e-01 1275.051240713013 0.013509935211980273
5.778843610520925100e-01 1414.991297434576 0.013509935211980273
5.197339941545878750e-01 1570.2901247293776 0.013509935211980273
4.650003006226328672e-01 1742.6333860096508 0.013509935211980273
4.134667727600592757e-01 1933.891750455232 0.013509935211980273
3.648860325400193894e-01 2146.141197858406 0.013509935211980273
3.189761898638482363e-01 2381.6855519761607 0.013509935211980273
2.754275000255237971e-01 2643.0814869741084 0.013509935211980273
2.339095776888542033e-01 2933.1662783900483 0.013509935211980273
1.940785031191024634e-01 3255.0885998350564 0.013509935211980273
1.556048845341761189e-01 3612.3426997094302 0.013509935211980273
1.182492513442525012e-01 4008.8063288984645 0.013509935211980273
8.167263366277477399e-02 4448.782831127585 0.013509935211980273
4.567894336966702579e-02 4937.047852839004 0.013509935211980273
1.242237157809588863e-02 5478.901179593945 0.013509935211980273
3.224922401109816400e-02 6080.224261649427 0.013509935211980273
6.629994318222220961e-02 6747.5440531107 0.013509935211980273
1.029222183051193562e-01 7488.10385759003 0.013509935211980273
1.406987055692919819e-01 8309.941949353404 0.013509935211980273
1.788473147504097693e-01 9221.97882333434 0.013509935211980273
2.171991244144818034e-01 10234.114021054527 0.013509935211980273
2.554995733732424168e-01 11357.333583431051 0.013509935211980273
2.934113139862264963e-01 12603.829296797274 0.013509935211980273
3.305322898215566352e-01 13987.131026472387 0.013509935211980273
3.664172575041460544e-01 15522.25357427048 0.013509935211980273
4.006037279828421616e-01 17225.859653987874 0.013509935211980273
4.326403668048408035e-01 19116.440753857038 0.013509935211980273
4.621160428003488474e-01 21214.51784910632 0.013509935211980273
4.887800345228257570e-01 23542.864143224204 0.013509935211980273
5.126224228336540012e-01 26126.752255633317 0.013509935211980273
5.332515375791352374e-01 28994.22853882881 0.013509935211980273
5.507866902582408963e-01 32176.417502507353 0.013509935211980273
5.656647007953587991e-01 35707.859649004626 0.013509935211980273
5.776324653620246163e-01 39626.88638701478 0.013509935211980273
5.871399023838307363e-01 43976.036093027215 0.013509935211980273
5.942011815513545958e-01 48802.515836544335 0.013509935211980273
5.991022141916978461e-01 54158.71378079476 0.013509935211980273
6.021370083082558944e-01 60102.76782070388 0.013509935211980273
6.039124167508386209e-01 66699.19663030129 0.013509935211980273
6.044202172161400322e-01 74019.59996915652 0.013509935211980273
6.037708943711865839e-01 82143.43584919439 0.013509935211980273
6.021662602722305246e-01 91158.88299750836 0.013509935211980273
5.997773761439615381e-01 101163.7979766207 0.013509935211980273
5.967422370205991422e-01 112266.77735108159 0.013509935211980273
5.931697644555621318e-01 124588.33642950082 0.013509935211980273
5.891412455674194248e-01 138262.2173764659 0.013509935211980273
5.847108145072207330e-01 153436.84089300132 0.013509935211980273
5.799111202932585307e-01 170276.91722258978 0.013509935211980273
5.747560800130626646e-01 188965.23396912115 0.013509935211980273
5.692414142768777996e-01 209704.64013232305 0.013509935211980273
5.633520880338035441e-01 232720.2478960412 0.013509935211980273
5.574338523383401967e-01 258261.87606826748 0.013509935211980273
5.510840550011195660e-01 286606.7616948256 0.013509935211980273
5.444412941823874030e-01 318062.5692794119 0.013509935211980273
5.372499856934594975e-01 352970.73027306574 0.013509935211980273
5.294617269432007056e-01 391710.1490809261 0.013509935211980273
5.210311459180595461e-01 434701.3158125035 0.013509935211980273
5.119156536962099491e-01 482410.8704165374 0.013509935211980273
5.020834085843750572e-01 535356.6677410719 0.013509935211980273
4.915065397025467075e-01 594113.3984965039 0.013509935211980273
4.960350348895263273e-01 659318.8271333541 0.013509935211980273
5.016571430842102775e-01 731680.7143427207 0.013509935211980273
5.045287610648000465e-01 811984.4993184009 0.013509935211980273
5.046616475109203526e-01 901101.8251665037 0.013509935211980273
5.021102545028391928e-01 1000000.0 0.013509935211980273
2.788121563225017668e-02 0.001 0.014992684327860457
3.057917206574761737e-02 0.0011097524964120721 0.014992684327860457
3.350673391288527814e-02 0.0012315506032928262 0.014992684327860457
3.667656121242648254e-02 0.001366716356462006 0.014992684327860457
4.010065866570038107e-02 0.0015167168884709225 0.014992684327860457
4.379008799088630888e-02 0.0016831803533309566 0.014992684327860457
4.775460678248431845e-02 0.0018679135990207828 0.014992684327860457
5.200231995896271997e-02 0.002072921779595372 0.014992684327860457
5.653928635113102813e-02 0.002300430119772917 0.014992684327860457
6.136912340288078888e-02 0.0025529080682395165 0.014992684327860457
6.649261412441785646e-02 0.002833096101839324 0.014992684327860457
7.190735856060960496e-02 0.0031440354715915 0.014992684327860457
7.760744313446843456e-02 0.0034891012134067737 0.014992684327860457
8.358319349707556134e-02 0.003872038781812557 0.014992684327860457
8.982099501146935394e-02 0.004297004704320844 0.014992684327860457
9.630324675738313744e-02 0.004768611697714469 0.014992684327860457
1.030084044243241986e-01 0.005291978735958442 0.014992684327860457
1.099111820129611422e-01 0.005872786613189483 0.014992684327860457
1.169828696529968265e-01 0.00651733960488242 0.014992684327860457
1.241917956124739264e-01 0.007232633896483534 0.014992684327860457
1.315039006009611211e-01 0.008026433522257174 0.014992684327860457
1.388834050319610325e-01 0.00890735463861044 0.014992684327860457
1.462935541851396459e-01 0.009884959046625586 0.014992684327860457
1.536973722027411005e-01 0.010969857978923836 0.014992684327860457
1.610584447837289657e-01 0.012173827277396614 0.014992684327860457
1.683416197196686559e-01 0.013509935211980273 0.014992684327860457
1.755136751916059334e-01 0.014992684327860457 0.014992684327860457
1.825438628897563254e-01 0.01663816886076129 0.014992684327860457
1.894043628981717520e-01 0.018464249428955443 0.014992684327860457
1.960706235174518586e-01 0.020490746898158472 0.014992684327860457
2.025216095666873273e-01 0.022739657523579287 0.014992684327860457
2.087399746232180275e-01 0.02523539170434766 0.014992684327860457
2.147122134755436729e-01 0.02800503894183631 0.014992684327860457
2.204287588091530525e-01 0.03107866187782014 0.014992684327860457
2.258841284611694811e-01 0.03448962260405758 0.014992684327860457
2.310770264875904034e-01 0.038274944785163134 0.014992684327860457
2.360104750676850771e-01 0.04247571552536898 0.014992684327860457
2.406918577892569744e-01 0.047137531341167244 0.014992684327860457
2.451328957129748631e-01 0.05231099308056263 0.014992684327860457
2.493494717933798233e-01 0.05805225516094899 0.014992684327860457
2.533613074800656895e-01 0.06442363508721373 0.014992684327860457
2.571914852695571518e-01 0.07149428986597581 0.014992684327860457
2.608658616768498861e-01 0.07934096665797492 0.014992684327860457
2.644124190876598890e-01 0.08804883581643465 0.014992684327860457
2.678606156411338923e-01 0.09771241535346502 0.014992684327860457
2.712408081269192528e-01 0.1084365968689611 0.014992684327860457
2.745837386574219718e-01 0.12033778407775893 0.014992684327860457
2.779201624628041545e-01 0.13354515629298988 0.014992684327860457
2.812805550037836833e-01 0.14820207057988585 0.014992684327860457
2.846949146889058979e-01 0.16446761779946645 0.014992684327860457
2.881926139053512248e-01 0.18251834943190443 0.014992684327860457
2.918022791687276962e-01 0.20255019392306664 0.014992684327860457
2.955516574290635856e-01 0.22478058335487253 0.014992684327860457
2.994674424628082088e-01 0.24945081352303167 0.014992684327860457
3.035750343649339378e-01 0.27682866303920667 0.014992684327860457
3.078982021207832820e-01 0.3072112998861759 0.014992684327860457
3.124586209216201338e-01 0.34092850697468147 0.014992684327860457
3.172752752946804145e-01 0.3783462617131929 0.014992684327860457
3.223636745901367062e-01 0.419870708444391 0.014992684327860457
3.277348871061162572e-01 0.4659525668664682 0.014992684327860457
3.333943419604344927e-01 0.517092024289676 0.014992684327860457
3.393403830027616475e-01 0.5738441648302398 0.014992684327860457
3.481820150812484083e-01 0.6368249944718586 0.014992684327860457
3.593155872687729402e-01 0.7067181273927491 0.014992684327860457
3.714169259133597301e-01 0.7842822061337682 0.014992684327860457
3.845617840565342949e-01 0.8703591361485166 0.014992684327860457
3.988267841061352015e-01 0.9658832241158708 0.014992684327860457
4.142885148904338344e-01 1.0718913192051276 0.014992684327860457
4.310224298678304589e-01 1.1895340673703196 0.014992684327860457
4.491014463610725760e-01 1.3200884008314182 0.014992684327860457
4.685945166198142164e-01 1.4649713983072863 0.014992684327860457
4.895647191588504699e-01 1.625755666443795 0.014992684327860457
5.120673346653337177e-01 1.8041864093920719 0.014992684327860457
5.361476521931878292e-01 2.0022003718155843 0.014992684327860457
5.618386537923715229e-01 2.2219468609395236 0.014992684327860457
5.891586070841672296e-01 2.4658110758226037 0.014992684327860457
6.185713724820728343e-01 2.736439997074672 0.014992684327860457
6.504615484644447054e-01 3.0367711180354604 0.014992684327860457
6.841673770060855420e-01 3.370064329271928 0.014992684327860457
7.196568651926321669e-01 3.739937302478798 0.014992684327860457
7.568742332595888023e-01 4.150404757850477 0.014992684327860457
7.957382625402313892e-01 4.605922041145108 0.014992684327860457
8.361410850008226259e-01 5.1114334834401705 0.014992684327860457
8.779474661528240409e-01 5.672426068491977 0.014992684327860457
9.209946550643914875e-01 6.294988990221888 0.014992684327860457
9.686536099346251261e-01 6.985879746785249 0.014992684327860457
1.020443928704426018e+00 7.752597488629465 0.014992684327860457
1.073675642906724903e+00 8.60346441668451 0.014992684327860457
1.129764379588920287e+00 9.547716114208066 0.014992684327860457
1.188630168518909791e+00 10.59560179277617 0.014992684327860457
1.257764987894347763e+00 11.758495540521581 0.014992684327860457
1.339376195632518529e+00 13.049019780144016 0.014992684327860457
1.444436864496132955e+00 14.481182276745331 0.014992684327860457
1.559342054160502755e+00 16.070528182616385 0.014992684327860457
1.675042694692037148e+00 17.834308769319094 0.014992684327860457
1.789851323363399915e+00 19.791668678535572 0.014992684327860457
1.902243963470021226e+00 21.96385372416547 0.014992684327860457
2.010977788386556497e+00 24.37444150122222 0.014992684327860457
2.114849265124185251e+00 27.04959730463137 0.014992684327860457
2.212721115781184800e+00 30.01835813575592 0.014992684327860457
2.303543694167637934e+00 33.31294787934677 0.014992684327860457
2.386373326116765448e+00 36.96912707195032 0.014992684327860457
2.460384893683833063e+00 41.0265810582719 0.014992684327860457
2.524880350132637563e+00 45.52935074866948 0.014992684327860457
2.579292964153267143e+00 50.526310653356795 0.014992684327860457
2.623188087604428453e+00 56.07169938205458 0.014992684327860457
2.656261056150464928e+00 62.22570836730231 0.014992684327860457
2.678333122187067872e+00 69.0551352016233 0.014992684327860457
2.689346103236600172e+00 76.63410868007462 0.014992684327860457
2.689356165116388642e+00 85.04489341802686 0.014992684327860457
2.678527870351948170e+00 94.37878277775391 0.014992684327860457
2.657127764708712370e+00 104.73708979594508 0.014992684327860457
2.625518471721455693e+00 116.23224686798542 0.014992684327860457
2.584152915443358012e+00 128.9890261253308 0.014992684327860457
2.533568346329300613e+00 143.14589375234786 0.014992684327860457
2.474380724772560658e+00 158.85651294280527 0.014992684327860457
2.407277146589096528e+00 176.2914118095948 0.014992684327860457
2.333008792840347123e+00 195.63983435170647 0.014992684327860457
2.252381654397723754e+00 217.11179456945052 0.014992684327860457
2.166246558542348044e+00 240.9403560239527 0.014992684327860457
2.075487069256888972e+00 267.38416158399497 0.014992684327860457
1.981007069659704634e+00 296.73024081888724 0.014992684327860457
1.883716107547131813e+00 329.2971255097155 0.014992684327860457
1.784515416075822092e+00 365.43830709572546 0.014992684327860457
1.684282057225467311e+00 405.54607358408276 0.014992684327860457
1.583855445838497022e+00 450.05576757004974 0.014992684327860457
1.484022913808066280e+00 499.450511585514 0.014992684327860457
1.385507945078044090e+00 554.2664520663108 0.014992684327860457
1.288959557116249321e+00 615.0985788580505 0.014992684327860457
1.194944426332086307e+00 682.6071834272393 0.014992684327860457
1.103941056610618920e+00 757.525025877192 0.014992684327860457
1.016336590317511668e+00 840.6652885618333 0.014992684327860457
9.324262955628188632e-01 932.9304026284696 0.014992684327860457
8.524147362003380302e-01 1035.3218432956637 0.014992684327860457
7.764195457352098817e-01 1148.9510001873086 0.014992684327860457
7.045294972393689736e-01 1275.051240713013 0.014992684327860457
6.366496220173736287e-01 1414.991297434576 0.014992684327860457
5.727163985870189489e-01 1570.2901247293776 0.014992684327860457
5.124958805139089302e-01 1742.6333860096508 0.014992684327860457
4.557580233061971908e-01 1933.891750455232 0.014992684327860457
4.022376466909494686e-01 2146.141197858406 0.014992684327860457
3.516307561832782702e-01 2381.6855519761607 0.014992684327860457
3.036019520273617878e-01 2643.0814869741084 0.014992684327860457
2.577924435180574680e-01 2933.1662783900483 0.014992684327860457
2.138280212192035235e-01 3255.0885998350564 0.014992684327860457
1.713551864581525086e-01 3612.3426997094302 0.014992684327860457
1.301044203163901902e-01 4008.8063288984645 0.014992684327860457
8.971476947822293324e-02 4448.782831127585 0.014992684327860457
4.996867076461391360e-02 4937.047852839004 0.014992684327860457
1.347442298330915611e-02 5478.901179593945 0.014992684327860457
3.593988317827791906e-02 6080.224261649427 0.014992684327860457
7.359536698276887556e-02 6747.5440531107 0.014992684327860457
1.140207949572845103e-01 7488.10385759003 0.014992684327860457
1.556504981818939981e-01 8309.941949353404 0.014992684327860457
1.976583594804416644e-01 9221.97882333434 0.014992684327860457
2.398541692609779397e-01 10234.114021054527 0.014992684327860457
2.819526141265063512e-01 11357.333583431051 0.014992684327860457
3.235789895973801289e-01 12603.829296797274 0.014992684327860457
3.642882956355946167e-01 13987.131026472387 0.014992684327860457
4.035893318156332232e-01 15522.25357427048 0.014992684327860457
4.409734219201679184e-01 17225.859653987874 0.014992684327860457
4.759457363154850906e-01 19116.440753857038 0.014992684327860457
5.080571026587282768e-01 21214.51784910632 0.014992684327860457
5.370300488097516922e-01 23542.864143224204 0.014992684327860457
5.628685932690157268e-01 26126.752255633317 0.014992684327860457
5.851426054831150303e-01 28994.22853882881 0.014992684327860457
6.039735710652771594e-01 32176.417502507353 0.014992684327860457
6.198737162030593106e-01 35707.859649004626 0.014992684327860457
6.325477544366878702e-01 39626.88638701478 0.014992684327860457
6.425097959872179132e-01 43976.036093027215 0.014992684327860457
6.497704473362548860e-01 48802.515836544335 0.014992684327860457
6.546460203055329830e-01 54158.71378079476 0.014992684327860457
6.574608345515691177e-01 60102.76782070388 0.014992684327860457
6.588548902918006656e-01 66699.19663030129 0.014992684327860457
6.588723870974886321e-01 74019.59996915652 0.014992684327860457
6.576084233406555013e-01 82143.43584919439 0.014992684327860457
6.552839346788482677e-01 91158.88299750836 0.014992684327860457
6.520857066488734421e-01 101163.7979766207 0.014992684327860457
6.481641010220022814e-01 112266.77735108159 0.014992684327860457
6.436373398247706712e-01 124588.33642950082 0.014992684327860457
6.385931792042304211e-01 138262.2173764659 0.014992684327860457
6.330898032156537791e-01 153436.84089300132 0.014992684327860457
6.271619416411802206e-01 170276.91722258978 0.014992684327860457
6.208240005202759759e-01 188965.23396912115 0.014992684327860457
6.140709754998264769e-01 209704.64013232305 0.014992684327860457
6.068864871925128135e-01 232720.2478960412 0.014992684327860457
5.996038477727407834e-01 258261.87606826748 0.014992684327860457
5.918513294587101070e-01 286606.7616948256 0.014992684327860457
5.837679033972358322e-01 318062.5692794119 0.014992684327860457
5.750700056264930193e-01 352970.73027306574 0.014992684327860457
5.657095019433303618e-01 391710.1490809261 0.014992684327860457
5.556430308094761905e-01 434701.3158125035 0.014992684327860457
5.448313294701939702e-01 482410.8704165374 0.014992684327860457
5.332481840064841050e-01 535356.6677410719 0.014992684327860457
5.208729365587225768e-01 594113.3984965039 0.014992684327860457
5.195974207595311922e-01 659318.8271333541 0.014992684327860457
5.241680184641214213e-01 731680.7143427207 0.014992684327860457
5.258126477182052394e-01 811984.4993184009 0.014992684327860457
5.245679774877403112e-01 901101.8251665037 0.014992684327860457
5.205185754948911114e-01 1000000.0 0.014992684327860457
2.489248305332640576e-02 0.001 0.01663816886076129
2.730417012872635510e-02 0.0011097524964120721 0.01663816886076129
2.992191110670877618e-02 0.0012315506032928262 0.01663816886076129
3.275721540469569981e-02 0.001366716356462006 0.01663816886076129
3.582170062147560508e-02 0.0015167168884709225 0.01663816886076129
3.912507781688714936e-02 0.0016831803533309566 0.01663816886076129
4.267623510201958015e-02 0.0018679135990207828 0.01663816886076129
4.648274912814043952e-02 0.002072921779595372 0.01663816886076129
5.055040051787226818e-02 0.002300430119772917 0.01663816886076129
5.488281136358998114e-02 0.0025529080682395165 0.01663816886076129
5.948110000916871642e-02 0.002833096101839324 0.01663816886076129
6.434354411992486422e-02 0.0031440354715915 0.01663816886076129
6.946528520458886136e-02 0.0034891012134067737 0.01663816886076129
7.483809275417255269e-02 0.003872038781812557 0.01663816886076129
8.045019884754084361e-02 0.004297004704320844 0.01663816886076129
8.628622039879611794e-02 0.004768611697714469 0.01663816886076129
9.232720730917830243e-02 0.005291978735958442 0.01663816886076129
9.855078270771899795e-02 0.005872786613189483 0.01663816886076129
1.049314339721704736e-01 0.00651733960488242 0.01663816886076129
1.114408997443843419e-01 0.007232633896483534 0.01663816886076129
1.180486762041269566e-01 0.008026433522257174 0.01663816886076129
1.247226170757336494e-01 0.00890735463861044 0.01663816886076129
1.314295833367554733e-01 0.009884959046625586 0.01663816886076129
1.381361432727924998e-01 0.010969857978923836 0.01663816886076129
1.448092565785367158e-01 0.012173827277396614 0.01663816886076129
1.514169456048357343e-01 0.013509935211980273 0.01663816886076129
1.579288744990251236e-01 0.014992684327860457 0.01663816886076129
1.643168889536915922e-01 0.01663816886076129 0.01663816886076129
1.705554199240310598e-01 0.018464249428955443 0.01663816886076129
1.766218179135936872e-01 0.020490746898158472 0.01663816886076129
1.824965987544776569e-01 0.022739657523579287 0.01663816886076129
1.881636179315825941e-01 0.02523539170434766 0.01663816886076129
1.936102090203861981e-01 0.02800503894183631 0.01663816886076129
1.988273134001052322e-01 0.03107866187782014 0.01663816886076129
2.038095986825326777e-01 0.03448962260405758 0.01663816886076129
2.085555716704328710e-01 0.038274944785163134 0.01663816886076129
2.130677075311965540e-01 0.04247571552536898 0.01663816886076129
2.173524874908201732e-01 0.047137531341167244 0.01663816886076129
2.214203789275785705e-01 0.05231099308056263 0.01663816886076129
2.252856879600850792e-01 0.05805225516094899 0.01663816886076129
2.289662623964874022e-01 0.06442363508721373 0.01663816886076129
2.324830545486725186e-01 0.07149428986597581 0.01663816886076129
2.358595947465782217e-01 0.07934096665797492 0.01663816886076129
2.391214127933390665e-01 0.08804883581643465 0.01663816886076129
2.422954341980541604e-01 0.09771241535346502 0.01663816886076129
2.454094588339239824e-01 0.1084365968689611 0.01663816886076129
2.484917028145007256e-01 0.12033778407775893 0.01663816886076129
2.515704659729760539e-01 0.13354515629298988 0.01663816886076129
2.546738440185999930e-01 0.14820207057988585 0.01663816886076129
2.587983703140267489e-01 0.16446761779946645 0.01663816886076129
2.631451589469792074e-01 0.18251834943190443 0.01663816886076129
2.677144372075079826e-01 0.20255019392306664 0.01663816886076129
2.725480601120875979e-01 0.22478058335487253 0.01663816886076129
2.776903484591069504e-01 0.24945081352303167 0.01663816886076129
2.831882809899432529e-01 0.27682866303920667 0.01663816886076129
2.890916669797558014e-01 0.3072112998861759 0.01663816886076129
2.954533256324584634e-01 0.34092850697468147 0.01663816886076129
3.023292444008226498e-01 0.3783462617131929 0.01663816886076129
3.097787071118737190e-01 0.419870708444391 0.01663816886076129
3.178643935868087356e-01 0.4659525668664682 0.01663816886076129
3.266524166668812734e-01 0.517092024289676 0.01663816886076129
3.362123093419141506e-01 0.5738441648302398 0.01663816886076129
3.466169091578920614e-01 0.6368249944718586 0.01663816886076129
3.579421556427183071e-01 0.7067181273927491 0.01663816886076129
3.702667580310676776e-01 0.7842822061337682 0.01663816886076129
3.836717202491761736e-01 0.8703591361485166 0.01663816886076129
3.982396963380125943e-01 0.9658832241158708 0.01663816886076129
4.140541593328631031e-01 1.0718913192051276 0.01663816886076129
4.311983589906688286e-01 1.1895340673703196 0.01663816886076129
4.497540330869503333e-01 1.3200884008314182 0.01663816886076129
4.697999247986459626e-01 1.4649713983072863 0.01663816886076129
4.914099848953942251e-01 1.625755666443795 0.01663816886076129
5.146513826596030849e-01 1.8041864093920719 0.01663816886076129
5.395822640255307778e-01 2.0022003718155843 0.01663816886076129
5.664627686497624159e-01 2.2219468609395236 0.01663816886076129
5.958884944045245158e-01 2.4658110758226037 0.01663816886076129
6.272895487677836446e-01 2.736439997074672 0.01663816886076129
6.606909272989036630e-01 3.0367711180354604 0.01663816886076129
6.960979822515139803e-01 3.370064329271928 0.01663816886076129
7.334937469212258199e-01 3.739937302478798 0.01663816886076129
7.728364387290207471e-01 4.150404757850477 0.01663816886076129
8.140572595904153053e-01 4.605922041145108 0.01663816886076129
8.570585830324364274e-01 5.1114334834401705 0.01663816886076129
9.017126367171945933e-01 5.672426068491977 0.01663816886076129
9.494244830542866165e-01 6.294988990221888 0.01663816886076129
1.003050731732889611e+00 6.985879746785249 0.01663816886076129
1.058622235331891481e+00 7.752597488629465 0.01663816886076129
1.116058854932121314e+00 8.60346441668451 0.01663816886076129
1.177909262228644449e+00 9.547716114208066 0.01663816886076129
1.245113423997282975e+00 10.59560179277617 0.01663816886076129
1.323071794154897285e+00 11.758495540521581 0.01663816886076129
1.415527995513010451e+00 13.049019780144016 0.01663816886076129
1.533053272280927137e+00 14.481182276745331 0.01663816886076129
1.655017103630460840e+00 16.070528182616385 0.01663816886076129
1.778592865252516919e+00 17.834308769319094 0.01663816886076129
1.901492366206479989e+00 19.791668678535572 0.01663816886076129
2.022373734481645258e+00 21.96385372416547 0.01663816886076129
2.139895250308223140e+00 24.37444150122222 0.01663816886076129
2.252740927071038346e+00 27.04959730463137 0.01663816886076129
2.359651102848651760e+00 30.01835813575592 0.01663816886076129
2.459447774624173189e+00 33.31294787934677 0.01663816886076129
2.551056979012801929e+00 36.96912707195032 0.01663816886076129
2.633525225505200407e+00 41.0265810582719 0.01663816886076129
2.706031518173521278e+00 45.52935074866948 0.01663816886076129
2.767894594246954387e+00 50.526310653356795 0.01663816886076129
2.818576105189150027e+00 56.07169938205458 0.01663816886076129
2.857680338288205224e+00 62.22570836730231 0.01663816886076129
2.884951374148248426e+00 69.0551352016233 0.01663816886076129
2.900268447355054846e+00 76.63410868007462 0.01663816886076129
2.903639990827803441e+00 85.04489341802686 0.01663816886076129
2.895197592039318035e+00 94.37878277775391 0.01663816886076129
2.875189217577785783e+00 104.73708979594508 0.01663816886076129
2.843972752570945950e+00 116.23224686798542 0.01663816886076129
2.802009535887211911e+00 128.9890261253308 0.01663816886076129
2.749857609500856448e+00 143.14589375234786 0.01663816886076129
2.688165249956501857e+00 158.85651294280527 0.01663816886076129
2.617662503445893574e+00 176.2914118095948 0.01663816886076129
2.539153163003940783e+00 195.63983435170647 0.01663816886076129
2.453504459763562462e+00 217.11179456945052 0.01663816886076129
2.361635963373066360e+00 240.9403560239527 0.01663816886076129
2.264506264941722691e+00 267.38416158399497 0.01663816886076129
2.163099236211768694e+00 296.73024081888724 0.01663816886076129
2.058407956660021743e+00 329.2971255097155 0.01663816886076129
1.951419241180558206e+00 365.43830709572546 0.01663816886076129
1.843096236712098657e+00 405.54607358408276 0.01663816886076129
1.734363386252929295e+00 450.05576757004974 0.01663816886076129
1.626090470686734069e+00 499.450511585514 0.01663816886076129
1.519079399764738270e+00 554.2664520663108 0.01663816886076129
1.414052281671078992e+00 615.0985788580505 0.01663816886076129
1.311642409041071877e+00 682.6071834272393 0.01663816886076129
1.212387496722799662e+00 757.525025877192 0.01663816886076129
1.116725794640768932e+00 840.6652885618333 0.01663816886076129
1.024995119130572840e+00 932.9304026284696 0.01663816886076129
9.374338089752560776e-01 1035.3218432956637 0.01663816886076129
8.541845120186667417e-01 1148.9510001873086 0.01663816886076129
7.753583305140943072e-01 1275.051240713013 0.01663816886076129
7.008619259002110136e-01 1414.991297434576 0.01663816886076129
6.306378795536592419e-01 1570.2901247293776 0.01663816886076129
5.644389534467171288e-01 1742.6333860096508 0.01663816886076129
5.020220769427906626e-01 1933.891750455232 0.01663816886076129
4.431041587773885682e-01 2146.141197858406 0.01663816886076129
3.873584474617280948e-01 2381.6855519761607 0.01663816886076129
3.344227679700546019e-01 2643.0814869741084 0.01663816886076129
2.839084262823239890e-01 2933.1662783900483 0.01663816886076129
2.354091486059659288e-01 3255.0885998350564 0.01663816886076129
1.885472197771652092e-01 3612.3426997094302 0.01663816886076129
1.430189661296588644e-01 4008.8063288984645 0.01663816886076129
9.844224119736696976e-02 4448.782831127585 0.01663816886076129
5.457567473413550696e-02 4937.047852839004 0.01663816886076129
1.457638054526796262e-02 5478.901179593945 0.01663816886076129
4.006444672313216188e-02 6080.224261649427 0.01663816886076129
8.169015694800636773e-02 6747.5440531107 0.01663816886076129
1.262883522194905017e-01 7488.10385759003 0.01663816886076129
1.721305506594527912e-01 8309.941949353404 0.01663816886076129
2.183505287247304028e-01 9221.97882333434 0.01663816886076129
2.647340062891069268e-01 10234.114021054527 0.01663816886076129
3.109611073979400286e-01 11357.333583431051 0.01663816886076129
3.566157758525106969e-01 12603.829296797274 0.01663816886076129
4.012057813680557916e-01 13987.131026472387 0.01663816886076129
4.441897159236635195e-01 15522.25357427048 0.01663816886076129
4.850087831807707306e-01 17225.859653987874 0.01663816886076129
5.231212987513117474e-01 19116.440753857038 0.01663816886076129
5.580374742522008491e-01 21214.51784910632 0.01663816886076129
5.894504841783020366e-01 23542.864143224204 0.01663816886076129
6.173828748614922368e-01 26126.752255633317 0.01663816886076129
6.413628797925909897e-01 28994.22853882881 0.01663816886076129
6.615124067992210755e-01 32176.417502507353 0.01663816886076129
6.784326063608191459e-01 35707.859649004626 0.01663816886076129
6.917787989125416814e-01 39626.88638701478 0.01663816886076129
7.021390482191016691e-01 43976.036093027215 0.01663816886076129
7.095191255206606540e-01 48802.515836544335 0.01663816886076129
7.142689192902201833e-01 54158.71378079476 0.01663816886076129
7.167460297236776245e-01 60102.76782070388 0.01663816886076129
7.176213805015568825e-01 66699.19663030129 0.01663816886076129
7.170067093464224106e-01 74019.59996915652 0.01663816886076129
7.149753672470205990e-01 82143.43584919439 0.01663816886076129
7.117690976798380920e-01 91158.88299750836 0.01663816886076129
7.075917294351611320e-01 101163.7979766207 0.01663816886076129
7.026070877502396117e-01 112266.77735108159 0.01663816886076129
6.969434710947106648e-01 124588.33642950082 0.01663816886076129
6.906957424452812022e-01 138262.2173764659 0.01663816886076129
6.839266682851109502e-01 153436.84089300132 0.01663816886076129
6.766734236717131257e-01 170276.91722258978 0.01663816886076129
6.689512971495603644e-01 188965.23396912115 0.01663816886076129
6.607550865070923596e-01 209704.64013232305 0.01663816886076129
6.520674555181819043e-01 232720.2478960412 0.01663816886076129
6.432016119873954496e-01 258261.87606826748 0.01663816886076129
6.338394378272695917e-01 286606.7616948256 0.01663816886076129
6.240946562384112051e-01 318062.5692794119 0.01663816886076129
6.136781212115586248e-01 352970.73027306574 0.01663816886076129
6.025354960247727432e-01 391710.1490809261 0.01663816886076129
5.906269068007266032e-01 434701.3158125035 0.01663816886076129
5.779189268012168146e-01 482410.8704165374 0.01663816886076129
5.643923238556821653e-01 535356.6677410719 0.01663816886076129
5.500363642320472701e-01 594113.3984965039 0.01663816886076129
5.417921015222666448e-01 659318.8271333541 0.01663816886076129
5.451345800299688404e-01 731680.7143427207 0.01663816886076129
5.453910177846852392e-01 811984.4993184009 0.01663816886076129
5.426282739211986117e-01 901101.8251665037 0.01663816886076129
5.369635690318814714e-01 1000000.0 0.01663816886076129
2.395566392015366711e-02 0.001 0.018464249428955443
2.625253331589734451e-02 0.0011097524964120721 0.018464249428955443
2.874525367040764792e-02 0.0012315506032928262 0.018464249428955443
3.144485888093861981e-02 0.001366716356462006 0.018464249428955443
3.436187686338298269e-02 0.0015167168884709225 0.018464249428955443
3.750604069864724166e-02 0.0016831803533309566 0.018464249428955443
4.088602644092662747e-02 0.0018679135990207828 0.018464249428955443
4.450912373552554091e-02 0.002072921779595372 0.018464249428955443
4.838089470417444860e-02 0.002300430119772917 0.018464249428955443
5.250484507364001213e-02 0.0025529080682395165 0.018464249428955443
5.688207477746997504e-02 0.002833096101839324 0.018464249428955443
6.151094743783162150e-02 0.0031440354715915 0.018464249428955443
6.638682017596926610e-02 0.0034891012134067737 0.018464249428955443
7.150179076234501607e-02 0.003872038781812557 0.018464249428955443
7.684454657397436772e-02 0.004297004704320844 0.018464249428955443
8.240028340005992047e-02 0.004768611697714469 0.018464249428955443
8.815074644052370290e-02 0.005291978735958442 0.018464249428955443
9.407437796398444851e-02 0.005872786613189483 0.018464249428955443
1.001465910983036361e-01 0.00651733960488242 0.018464249428955443
1.063401686799781837e-01 0.007232633896483534 0.018464249428955443
1.126257704622995737e-01 0.008026433522257174 0.018464249428955443
1.189725637348698212e-01 0.00890735463861044 0.018464249428955443
1.253488758507913525e-01 0.009884959046625586 0.018464249428955443
1.317229649293502614e-01 0.010969857978923836 0.018464249428955443
1.380637432589089664e-01 0.012173827277396614 0.018464249428955443
1.443415234476503606e-01 0.013509935211980273 0.018464249428955443
1.505287052091882349e-01 0.014992684327860457 0.018464249428955443
1.566003714583869555e-01 0.01663816886076129 0.018464249428955443
1.625348152587672568e-01 0.018464249428955443 0.018464249428955443
1.683139244188835149e-01 0.020490746898158472 0.018464249428955443
1.739234656683754099e-01 0.022739657523579287 0.018464249428955443
1.793532442675895844e-01 0.02523539170434766 0.018464249428955443
1.845971321548424138e-01 0.02800503894183631 0.018464249428955443
1.896530217687945885e-01 0.03107866187782014 0.018464249428955443
1.945226580332405919e-01 0.03448962260405758 0.018464249428955443
1.992114448940499327e-01 0.038274944785163134 0.018464249428955443
2.037281529955423109e-01 0.04247571552536898 0.018464249428955443
2.080846508675846251e-01 0.047137531341167244 0.018464249428955443
2.122955995521780270e-01 0.05231099308056263 0.018464249428955443
2.163781718075241112e-01 0.05805225516094899 0.018464249428955443
2.203518091413240454e-01 0.06442363508721373 0.018464249428955443
2.242379982016836915e-01 0.07149428986597581 0.018464249428955443
2.280601164205376119e-01 0.07934096665797492 0.018464249428955443
2.318433046565004374e-01 0.08804883581643465 0.018464249428955443
2.356144047725593771e-01 0.09771241535346502 0.018464249428955443
2.394019257416743485e-01 0.1084365968689611 0.018464249428955443
2.432360594852064628e-01 0.12033778407775893 0.018464249428955443
2.471487299745319943e-01 0.13354515629298988 0.018464249428955443
2.511736687467885365e-01 0.14820207057988585 0.018464249428955443
2.553465316101951044e-01 0.16446761779946645 0.018464249428955443
2.597050290624078328e-01 0.18251834943190443 0.018464249428955443
2.642890867920430487e-01 0.20255019392306664 0.018464249428955443
2.691410165126776333e-01 0.22478058335487253 0.018464249428955443
2.743057162916802127e-01 0.24945081352303167 0.018464249428955443
2.798308628434365564e-01 0.27682866303920667 0.018464249428955443
2.857671184151554522e-01 0.3072112998861759 0.018464249428955443
2.921683313712000185e-01 0.34092850697468147 0.018464249428955443
2.990917298923848056e-01 0.3783462617131929 0.018464249428955443
3.065980847992725855e-01 0.419870708444391 0.018464249428955443
3.147518529435116008e-01 0.4659525668664682 0.018464249428955443
3.236212664485158541e-01 0.517092024289676 0.018464249428955443
3.332783694632791560e-01 0.5738441648302398 0.018464249428955443
3.437989718371423087e-01 0.6368249944718586 0.018464249428955443
3.552625147322448496e-01 0.7067181273927491 0.018464249428955443
3.677518176028272689e-01 0.7842822061337682 0.018464249428955443
3.813526807985024858e-01 0.8703591361485166 0.018464249428955443
3.961533339289918798e-01 0.9658832241158708 0.018464249428955443
4.122436916604801938e-01 1.0718913192051276 0.018464249428955443
4.297143841676262510e-01 1.1895340673703196 0.018464249428955443
4.486556181871083626e-01 1.3200884008314182 0.018464249428955443
4.691556324454203009e-01 1.4649713983072863 0.018464249428955443
4.912990795061908944e-01 1.625755666443795 0.018464249428955443
5.156713773375731780e-01 1.8041864093920719 0.018464249428955443
5.420765708876417177e-01 2.0022003718155843 0.018464249428955443
5.704808478025434892e-01 2.2219468609395236 0.018464249428955443
6.009556134197970856e-01 2.4658110758226037 0.018464249428955443
6.335590122992034168e-01 2.736439997074672 0.018464249428955443
6.683329470521035542e-01 3.0367711180354604 0.018464249428955443
7.053000074529727215e-01 3.370064329271928 0.018464249428955443
7.444603930964882599e-01 3.739937302478798 0.018464249428955443
7.857889297109541538e-01 4.150404757850477 0.018464249428955443
8.292323044453432379e-01 4.605922041145108 0.018464249428955443
8.747066333008176597e-01 5.1114334834401705 0.018464249428955443
9.226862120573587900e-01 5.672426068491977 0.018464249428955443
9.773105169860970554e-01 6.294988990221888 0.018464249428955443
1.034357819546108281e+00 6.985879746785249 0.018464249428955443
1.093655137225321372e+00 7.752597488629465 0.018464249428955443
1.156830247259466482e+00 8.60346441668451 0.018464249428955443
1.223073959811685762e+00 9.547716114208066 0.018464249428955443
1.299189964206647785e+00 10.59560179277617 0.018464249428955443
1.387874743090703022e+00 11.758495540521581 0.018464249428955443
1.494766751331758625e+00 13.049019780144016 0.018464249428955443
1.621349529763997044e+00 14.481182276745331 0.018464249428955443
1.750694094120563538e+00 16.070528182616385 0.018464249428955443
1.881965784875032854e+00 17.834308769319094 0.018464249428955443
2.013114565941956258e+00 19.791668678535572 0.018464249428955443
2.142727607576434767e+00 21.96385372416547 0.018464249428955443
2.269369113830129958e+00 24.37444150122222 0.018464249428955443
2.391612158731219129e+00 27.04959730463137 0.018464249428955443
2.508072777037649193e+00 30.01835813575592 0.018464249428955443
2.617439364909364130e+00 33.31294787934677 0.018464249428955443
2.718499367366251640e+00 36.96912707195032 0.018464249428955443
2.810160021749418924e+00 41.0265810582719 0.018464249428955443
2.891464420762352105e+00 45.52935074866948 0.018464249428955443
2.961602363390793524e+00 50.526310653356795 0.018464249428955443
3.019916568765588227e+00 56.07169938205458 0.018464249428955443
3.065904801640191746e+00 62.22570836730231 0.018464249428955443
3.099218788537933644e+00 69.0551352016233 0.018464249428955443
3.119660732429840877e+00 76.63410868007462 0.018464249428955443
3.127177975746789684e+00 85.04489341802686 0.018464249428955443
3.121857124961878061e+00 94.37878277775391 0.018464249428955443
3.103917090076602214e+00 104.73708979594508 0.018464249428955443
3.073702173282557126e+00 116.23224686798542 0.018464249428955443
3.031674951030308929e+00 128.9890261253308 0.018464249428955443
2.978408743970296424e+00 143.14589375234786 0.018464249428955443
2.914580251993902582e+00 158.85651294280527 0.018464249428955443
2.840960130320616894e+00 176.2914118095948 0.018464249428955443
2.758403912092769250e+00 195.63983435170647 0.018464249428955443
2.667840571571884478e+00 217.11179456945052 0.018464249428955443
2.570260197810759095e+00 240.9403560239527 0.018464249428955443
2.466699351269312501e+00 267.38416158399497 0.018464249428955443
2.358225884465340094e+00 296.73024081888724 0.018464249428955443
2.245921331620388983e+00 329.2971255097155 0.018464249428955443
2.130863806973977148e+00 365.43830709572546 0.018464249428955443
2.014108917240585050e+00 405.54607358408276 0.018464249428955443
1.896673012809557024e+00 450.05576757004974 0.018464249428955443
1.779515549220042292e+00 499.450511585514 0.018464249428955443
1.663524272534640636e+00 554.2664520663108 0.018464249428955443
1.549501812249966859e+00 615.0985788580505 0.018464249428955443
1.438155368198800632e+00 682.6071834272393 0.018464249428955443
1.330088867409841225e+00 757.525025877192 0.018464249428955443
1.225798242408661309e+00 840.6652885618333 0.018464249428955443
1.125669888406608088e+00 932.9304026284696 0.018464249428955443
1.029981310253672344e+00 1035.3218432956637 0.018464249428955443
9.389048473829307850e-01 1148.9510001873086 0.018464249428955443
8.525784909381285415e-01 1275.051240713013 0.018464249428955443
7.709128090062740135e-01 1414.991297434576 0.018464249428955443
6.938595375153996381e-01 1570.2901247293776 0.018464249428955443
6.211589630437469589e-01 1742.6333860096508 0.018464249428955443
5.525559018122543353e-01 1933.891750455232 0.018464249428955443
4.877495545612680616e-01 2146.141197858406 0.018464249428955443
4.263900103789547424e-01 2381.6855519761607 0.018464249428955443
3.680873929465203198e-01 2643.0814869741084 0.018464249428955443
3.124217500682601734e-01 2933.1662783900483 0.018464249428955443
2.589530758552280321e-01 3255.0885998350564 0.018464249428955443
2.072798177094407890e-01 3612.3426997094302 0.018464249428955443
1.570594239856214769e-01 4008.8063288984645 0.018464249428955443
1.078900662471849042e-01 4448.782831127585 0.018464249428955443
5.950398988526246075e-02 4937.047852839004 0.018464249428955443
1.572075541661092576e-02 5478.901179593945 0.018464249428955443
4.467516277127385471e-02 6080.224261649427 0.018464249428955443
9.066987597039934121e-02 6747.5440531107 0.018464249428955443
1.398407541211524607e-01 7488.10385759003 0.018464249428955443
1.902808642230953140e-01 8309.941949353404 0.018464249428955443
2.410902325540076330e-01 9221.97882333434 0.018464249428955443
2.920265103516605509e-01 10234.114021054527 0.018464249428955443
3.427318616851089406e-01 11357.333583431051 0.018464249428955443
3.927442310978767059e-01 12603.829296797274 0.018464249428955443
4.415195416884939994e-01 13987.131026472387 0.018464249428955443
4.884616791271021996e-01 15522.25357427048 0.018464249428955443
5.329576352120672933e-01 17225.859653987874 0.018464249428955443
5.744154627256806700e-01 19116.440753857038 0.018464249428955443
6.123022468411163377e-01 21214.51784910632 0.018464249428955443
6.462790393324575611e-01 23542.864143224204 0.018464249428955443
6.763925615453507678e-01 26126.752255633317 0.018464249428955443
7.021261233601415741e-01 28994.22853882881 0.018464249428955443
7.235998153444334058e-01 32176.417502507353 0.018464249428955443
7.415195382722445938e-01 35707.859649004626 0.018464249428955443
7.554828793830020706e-01 39626.88638701478 0.018464249428955443
7.661630518156951064e-01 43976.036093027215 0.018464249428955443
7.735594862965473606e-01 48802.515836544335 0.018464249428955443
7.780591146770990951e-01 54158.71378079476 0.018464249428955443
7.800560832523720789e-01 60102.76782070388 0.018464249428955443
7.802489067650183463e-01 66699.19663030129 0.018464249428955443
7.788349443364486202e-01 74019.59996915652 0.018464249428955443
7.758581245615736588e-01 82143.43584919439 0.018464249428955443
7.715827924533420479e-01 91158.88299750836 0.018464249428955443
7.662313049079018112e-01 101163.7979766207 0.018464249428955443
7.599821085331637249e-01 112266.77735108159 0.018464249428955443
7.529745178217993606e-01 124588.33642950082 0.018464249428955443
7.453112533912410465e-01 138262.2173764659 0.018464249428955443
7.370602328571779216e-01 153436.84089300132 0.018464249428955443
7.282617241604596448e-01 170276.91722258978 0.018464249428955443
7.189324190307579965e-01 188965.23396912115 0.018464249428955443
7.090675566575234123e-01 209704.64013232305 0.018464249428955443
6.986496427915012131e-01 232720.2478960412 0.018464249428955443
6.879627050502366004e-01 258261.87606826748 0.018464249428955443
6.767705757439340664e-01 286606.7616948256 0.018464249428955443
6.651267265834812648e-01 318062.5692794119 0.018464249428955443
6.527683240545514298e-01 352970.73027306574 0.018464249428955443
6.396250766673431398e-01 391710.1490809261 0.018464249428955443
6.256628471353271603e-01 434701.3158125035 0.018464249428955443
6.108557864209864796e-01 482410.8704165374 0.018464249428955443
5.951949371811885436e-01 535356.6677410719 0.018464249428955443
5.786809129948229380e-01 594113.3984965039 0.018464249428955443
5.622204939376280741e-01 659318.8271333541 0.018464249428955443
5.641658110180555186e-01 731680.7143427207 0.018464249428955443
5.628867358397852128e-01 811984.4993184009 0.018464249428955443
5.584835363781637252e-01 901101.8251665037 0.018464249428955443
5.511091461874539910e-01 1000000.0 0.018464249428955443
2.325176603599482528e-02 0.001 0.020490746898158472
2.548435263918845742e-02 0.0011097524964120721 0.020490746898158472
2.790792113339294819e-02 0.0012315506032928262 0.020490746898158472
3.053335720348448676e-02 0.001366716356462006 0.020490746898158472
3.337107699286501195e-02 0.0015167168884709225 0.020490746898158472
3.643076310399198658e-02 0.0016831803533309566 0.020490746898158472
3.972108629835950644e-02 0.0018679135990207828 0.020490746898158472
4.324939506800896255e-02 0.002072921779595372 0.020490746898158472
4.702139068526656196e-02 0.002300430119772917 0.020490746898158472
5.104080198896879250e-02 0.0025529080682395165 0.020490746898158472
5.530902694246995349e-02 0.002833096101839324 0.020490746898158472
5.982482456224343104e-02 0.0031440354715915 0.020490746898158472
6.458404086301741676e-02 0.0034891012134067737 0.020490746898158472
6.957933844562964876e-02 0.003872038781812557 0.020490746898158472
7.480005882161355757e-02 0.004297004704320844 0.020490746898158472
8.023212131454778018e-02 0.004768611697714469 0.020490746898158472
8.585803897257203443e-02 0.005291978735958442 0.020490746898158472
9.165707813513175595e-02 0.005872786613189483 0.020490746898158472
9.760548441648812801e-02 0.00651733960488242 0.020490746898158472
1.036768660255368568e-01 0.007232633896483534 0.020490746898158472
1.098426996991543336e-01 0.008026433522257174 0.020490746898158472
1.160729043508426372e-01 0.00890735463861044 0.020490746898158472
1.223365027631616586e-01 0.009884959046625586 0.020490746898158472
1.286023641868022649e-01 0.010969857978923836 0.020490746898158472
1.348399123416023360e-01 0.012173827277396614 0.020490746898158472
1.410198684186140528e-01 0.013509935211980273 0.020490746898158472
1.471149192777095327e-01 0.014992684327860457 0.020490746898158472
1.531003406418406099e-01 0.01663816886076129 0.020490746898158472
1.589544946932678893e-01 0.018464249428955443 0.020490746898158472
1.646592519961388446e-01 0.020490746898158472 0.020490746898158472
1.702002692038725729e-01 0.022739657523579287 0.020490746898158472
1.755671619186242316e-01 0.02523539170434766 0.020490746898158472
1.807535593414525688e-01 0.02800503894183631 0.020490746898158472
1.857570557246941423e-01 0.03107866187782014 0.020490746898158472
1.905790730547367584e-01 0.03448962260405758 0.020490746898158472
1.952246617432215614e-01 0.038274944785163134 0.020490746898158472
1.997022389961335409e-01 0.04247571552536898 0.020490746898158472
2.040233212447594979e-01 0.047137531341167244 0.020490746898158472
2.082022295166975345e-01 0.05231099308056263 0.020490746898158472
2.122558192323128201e-01 0.05805225516094899 0.020490746898158472
2.162032331165526233e-01 0.06442363508721373 0.020490746898158472
2.200656981559254433e-01 0.07149428986597581 0.020490746898158472
2.238663612608694231e-01 0.07934096665797492 0.020490746898158472
2.276301648920875942e-01 0.08804883581643465 0.020490746898158472
2.313837889269142745e-01 0.09771241535346502 0.020490746898158472
2.351556194221020857e-01 0.1084365968689611 0.020490746898158472
2.389757647724201906e-01 0.12033778407775893 0.020490746898158472
2.428761027702572017e-01 0.13354515629298988 0.020490746898158472
2.468903731810715707e-01 0.14820207057988585 0.020490746898158472
2.510542826914084480e-01 0.16446761779946645 0.020490746898158472
2.554056576779571985e-01 0.18251834943190443 0.020490746898158472
2.599846008229636518e-01 0.20255019392306664 0.020490746898158472
2.648336868142984191e-01 0.22478058335487253 0.020490746898158472
2.699981626101412568e-01 0.24945081352303167 0.020490746898158472
2.755261684560972868e-01 0.27682866303920667 0.020490746898158472
2.814689594385131333e-01 0.3072112998861759 0.020490746898158472
2.878811355682805995e-01 0.34092850697468147 0.020490746898158472
2.948208571879856743e-01 0.3783462617131929 0.020490746898158472
3.023500537128986365e-01 0.419870708444391 0.020490746898158472
3.105346002899563307e-01 0.4659525668664682 0.020490746898158472
3.194444575771813177e-01 0.517092024289676 0.020490746898158472
3.291537641707841244e-01 0.5738441648302398 0.020490746898158472
3.397408548273929685e-01 0.6368249944718586 0.020490746898158472
3.512881937606505689e-01 0.7067181273927491 0.020490746898158472
3.638822026015010591e-01 0.7842822061337682 0.020490746898158472
3.776129497826639647e-01 0.8703591361485166 0.020490746898158472
3.925736986964918351e-01 0.9658832241158708 0.020490746898158472
4.088602486257151281e-01 1.0718913192051276 0.020490746898158472
4.268220127943216369e-01 1.1895340673703196 0.020490746898158472
4.464610103724830359e-01 1.3200884008314182 0.020490746898158472
4.677967767361591034e-01 1.4649713983072863 0.020490746898158472
4.909383799847851226e-01 1.625755666443795 0.020490746898158472
5.159927083060176223e-01 1.8041864093920719 0.020490746898158472
5.430624778949536546e-01 2.0022003718155843 0.020490746898158472
5.722438840212352718e-01 2.2219468609395236 0.020490746898158472
6.036239715228269853e-01 2.4658110758226037 0.020490746898158472
6.372777079108670195e-01 2.736439997074672 0.020490746898158472
6.732648323860235262e-01 3.0367711180354604 0.020490746898158472
7.116265147927690604e-01 3.370064329271928 0.020490746898158472
7.523819247390243214e-01 3.739937302478798 0.020490746898158472
7.955248050375335334e-01 4.150404757850477 0.020490746898158472
8.410201624887959637e-01 4.605922041145108 0.020490746898158472
8.894059688974720324e-01 5.1114334834401705 0.020490746898158472
9.441638813460158097e-01 5.672426068491977 0.020490746898158472
1.001769496669817849e+00 6.294988990221888 0.020490746898158472
1.062108986491785423e+00 6.985879746785249 0.020490746898158472
1.125925777732776689e+00 7.752597488629465 0.020490746898158472
1.194036134510952252e+00 8.60346441668451 0.020490746898158472
1.268812157217986014e+00 9.547716114208066 0.020490746898158472
1.353999804261980522e+00 10.59560179277617 0.020490746898158472
1.452248400845922438e+00 11.758495540521581 0.020490746898158472
1.575413580362797106e+00 13.049019780144016 0.020490746898158472
1.708349838801296983e+00 14.481182276745331 0.020490746898158472
1.845076788086320585e+00 16.070528182616385 0.020490746898158472
1.984056327321951585e+00 17.834308769319094 0.020490746898158472
2.123545158826093626e+00 19.791668678535572 0.020490746898158472
2.262066582845245311e+00 21.96385372416547 0.020490746898158472
2.398098479686680662e+00 24.37444150122222 0.020490746898158472
2.530107426729952813e+00 27.04959730463137 0.020490746898158472
2.656585980745681752e+00 30.01835813575592 0.020490746898158472
2.776086066538085539e+00 33.31294787934677 0.020490746898158472
2.887250134359271136e+00 36.96912707195032 0.020490746898158472
2.988836562991632473e+00 41.0265810582719 0.020490746898158472
3.079740278487552718e+00 45.52935074866948 0.020490746898158472
3.159007823129163839e+00 50.526310653356795 0.020490746898158472
3.225847269427625452e+00 56.07169938205458 0.020490746898158472
3.279633405458993067e+00 62.22570836730231 0.020490746898158472
3.319909028821192987e+00 69.0551352016233 0.020490746898158472
3.346383158909790545e+00 76.63410868007462 0.020490746898158472
3.358926770434044418e+00 85.04489341802686 0.020490746898158472
3.357567445548711671e+00 94.37878277775391 0.020490746898158472
3.342482480942649214e+00 104.73708979594508 0.020490746898158472
3.313991696397848408e+00 116.23224686798542 0.020490746898158472
3.272549760131803431e+00 128.9890261253308 0.020490746898158472
3.218737907065278847e+00 143.14589375234786 0.020490746898158472
3.153255663105928086e+00 158.85651294280527 0.020490746898158472
3.076910415510333507e+00 176.2914118095948 0.020490746898158472
2.990607205299611326e+00 195.63983435170647 0.020490746898158472
2.895336074192626619e+00 217.11179456945052 0.020490746898158472
2.792158413450186227e+00 240.9403560239527 0.020490746898158472
2.682190882093236972e+00 267.38416158399497 0.020490746898158472
2.566588676278264813e+00 296.73024081888724 0.020490746898158472
2.446526250845227235e+00 329.2971255097155 0.020490746898158472
2.323178455036523982e+00 365.43830709572546 0.020490746898158472
2.197699611740762560e+00 405.54607358408276 0.020490746898158472
2.071204896836764675e+00 450.05576757004974 0.020490746898158472
1.944750852596147439e+00 499.450511585514 0.020490746898158472
1.819318789643729062e+00 554.2664520663108 0.020490746898158472
1.695799724498311623e+00 615.0985788580505 0.020490746898158472
1.574982589094093166e+00 682.6071834272393 0.020490746898158472
1.457545135685326398e+00 757.525025877192 0.020490746898158472
1.344048222598041242e+00 840.6652885618333 0.020490746898158472
1.234933557831435769e+00 932.9304026284696 0.020490746898158472
1.130523917740768436e+00 1035.3218432956637 0.020490746898158472
1.031026720197467883e+00 1148.9510001873086 0.020490746898158472
9.366121585780758929e-01 1275.051240713013 0.020490746898158472
8.471975062457612893e-01 1414.991297434576 0.020490746898158472
7.627473998080357420e-01 1570.2901247293776 0.020490746898158472
6.829908958705208644e-01 1742.6333860096508 0.020490746898158472
6.076621018945829178e-01 1933.891750455232 0.020490746898158472
5.364431061111595289e-01 2146.141197858406 0.020490746898158472
4.689607599657261150e-01 2381.6855519761607 0.020490746898158472
4.047968220592131905e-01 2643.0814869741084 0.020490746898158472
3.434989395295047210e-01 2933.1662783900483 0.020490746898158472
2.845918733264649059e-01 3255.0885998350564 0.020490746898158472
2.276512446410742796e-01 3612.3426997094302 0.020490746898158472
1.722901866151867190e-01 4008.8063288984645 0.020490746898158472
1.180896099729752263e-01 4448.782831127585 0.020490746898158472
6.475252916518575708e-02 4937.047852839004 0.020490746898158472
1.689696019436801727e-02 5478.901179593945 0.020490746898158472
4.983043015261550551e-02 6080.224261649427 0.020490746898158472
1.006283960362483049e-01 6747.5440531107 0.020490746898158472
1.548033959119133884e-01 7488.10385759003 0.020490746898158472
2.102532470658146913e-01 8309.941949353404 0.020490746898158472
2.660530905507131894e-01 9221.97882333434 0.020490746898158472
3.219286025921396233e-01 10234.114021054527 0.020490746898158472
3.774796281121077235e-01 11357.333583431051 0.020490746898158472
4.321932506312336497e-01 12603.829296797274 0.020490746898158472
4.854686077731487637e-01 13987.131026472387 0.020490746898158472
5.366501534741480173e-01 15522.25357427048 0.020490746898158472
5.850664664058677911e-01 17225.859653987874 0.020490746898158472
6.300719399404628440e-01 19116.440753857038 0.020490746898158472
6.710881677103180953e-01 21214.51784910632 0.020490746898158472
7.077411480706186087e-01 23542.864143224204 0.020490746898158472
7.401086901257065698e-01 26126.752255633317 0.020490746898158472
7.676258053182084540e-01 28994.22853882881 0.020490746898158472
7.904079487365309742e-01 32176.417502507353 0.020490746898158472
8.092842670717883546e-01 35707.859649004626 0.020490746898158472
8.237886769888117522e-01 39626.88638701478 0.020490746898158472
8.346812392016850213e-01 43976.036093027215 0.020490746898158472
8.419643995069008291e-01 48802.515836544335 0.020490746898158472
8.460622214693990228e-01 54158.71378079476 0.020490746898158472
8.474089221466885036e-01 60102.76782070388 0.020490746898158472
8.467260531660505407e-01 66699.19663030129 0.020490746898158472
8.443179743143747196e-01 74019.59996915652 0.020490746898158472
8.401900427441626462e-01 82143.43584919439 0.020490746898158472
8.346311543601326877e-01 91158.88299750836 0.020490746898158472
8.278837975480061173e-01 101163.7979766207 0.020490746898158472
8.201423462339282322e-01 112266.77735108159 0.020490746898158472
8.115581889440711683e-01 124588.33642950082 0.020490746898158472
8.022427383969950032e-01 138262.2173764659 0.020490746898158472
7.922699241203174925e-01 153436.84089300132 0.020490746898158472
7.816837836817202012e-01 170276.91722258978 0.020490746898158472
7.705032326316715308e-01 188965.23396912115 0.020490746898158472
7.587247957734655213e-01 209704.64013232305 0.020490746898158472
7.463318303425118261e-01 232720.2478960412 0.020490746898158472
7.335688423167359140e-01 258261.87606826748 0.020490746898158472
7.203059620227824089e-01 286606.7616948256 0.020490746898158472
7.065213634546635424e-01 318062.5692794119 0.020490746898158472
6.919901892388486964e-01 352970.73027306574 0.020490746898158472
6.766235648340750419e-01 391710.1490809261 0.020490746898158472
6.603953363563281886e-01 434701.3158125035 0.020490746898158472
6.432898318815730709e-01 482410.8704165374 0.020490746898158472
6.253100050483483274e-01 535356.6677410719 0.020490746898158472
6.064708983028728184e-01 594113.3984965039 0.020490746898158472
5.868131988300370194e-01 659318.8271333541 0.020490746898158472
5.808746873684581535e-01 731680.7143427207 0.020490746898158472
5.779324882124328155e-01 811984.4993184009 0.020490746898158472
5.717910485986438252e-01 901101.8251665037 0.020490746898158472
5.626405282775724936e-01 1000000.0 0.020490746898158472
2.250275958962480102e-02 0.001 0.022739657523579287
2.466633286458762286e-02 0.0011097524964120721 0.022739657523579287
2.701552829554293433e-02 0.0012315506032928262 0.022739657523579287
2.956105461736207793e-02 0.001366716356462006 0.022739657523579287
3.231316983529163717e-02 0.0015167168884709225 0.022739657523579287
3.528144719705154225e-02 0.0016831803533309566 0.022739657523579287
3.847450849925868055e-02 0.0018679135990207828 0.022739657523579287
4.189972027173772401e-02 0.002072921779595372 0.022739657523579287
4.556287906231044904e-02 0.002300430119772917 0.022739657523579287
4.946788043395292794e-02 0.0025529080682395165 0.022739657523579287
5.361639181809461918e-02 0.002833096101839324 0.022739657523579287
5.800752888461957468e-02 0.0031440354715915 0.022739657523579287
6.263759055732513736e-02 0.0034891012134067737 0.022739657523579287
6.749979278099320357e-02 0.003872038781812557 0.022739657523579287
7.258411878396198169e-02 0.004297004704320844 0.022739657523579287
7.787719856861326229e-02 0.004768611697714469 0.022739657523579287
8.336234908535454513e-02 0.005291978735958442 0.022739657523579287
8.901967429407868504e-02 0.005872786613189483 0.022739657523579287
9.482629551953256075e-02 0.00651733960488242 0.022739657523579287
1.007567175539704624e-01 0.007232633896483534 0.022739657523579287
1.067832942537258328e-01 0.008026433522257174 0.022739657523579287
1.128767847961005544e-01 0.00890735463861044 0.022739657523579287
1.190070157933771355e-01 0.009884959046625586 0.022739657523579287
1.251435660719378284e-01 0.010969857978923836 0.022739657523579287
1.312564819922663051e-01 0.012173827277396614 0.022739657523579287
1.373170141192919802e-01 0.013509935211980273 0.022739657523579287
1.432982625304547730e-01 0.014992684327860457 0.022739657523579287
1.491757954498546812e-01 0.01663816886076129 0.022739657523579287
1.549281661392458709e-01 0.018464249428955443 0.022739657523579287
1.605373168540955298e-01 0.020490746898158472 0.022739657523579287
1.659888833910200812e-01 0.022739657523579287 0.022739657523579287
1.712723695618743602e-01 0.02523539170434766 0.022739657523579287
1.763812146035250716e-01 0.02800503894183631 0.022739657523579287
1.813127547096156922e-01 0.03107866187782014 0.022739657523579287
1.860681145257009339e-01 0.03448962260405758 0.022739657523579287
1.906519986783440368e-01 0.038274944785163134 0.022739657523579287
1.950724665943493474e-01 0.04247571552536898 0.022739657523579287
1.993406577680717773e-01 0.047137531341167244 0.022739657523579287
2.034705153038966485e-01 0.05231099308056263 0.022739657523579287
2.074785248586968334e-01 0.05805225516094899 0.022739657523579287
2.113834736811011361e-01 0.06442363508721373 0.022739657523579287
2.152062501074165635e-01 0.07149428986597581 0.022739657523579287
2.189696794336003782e-01 0.07934096665797492 0.022739657523579287
2.226984132176015596e-01 0.08804883581643465 0.022739657523579287
2.264188652194586981e-01 0.09771241535346502 0.022739657523579287
2.301591815080382408e-01 0.1084365968689611 0.022739657523579287
2.339492540219927086e-01 0.12033778407775893 0.022739657523579287
2.378207856763993600e-01 0.13354515629298988 0.022739657523579287
2.418073702611513165e-01 0.14820207057988585 0.022739657523579287
2.459446076134334247e-01 0.16446761779946645 0.022739657523579287
2.502702606564077281e-01 0.18251834943190443 0.022739657523579287
2.548244275170221118e-01 0.20255019392306664 0.022739657523579287
2.596497394067585063e-01 0.22478058335487253 0.022739657523579287
2.647915702215107303e-01 0.24945081352303167 0.022739657523579287
2.702982836074233064e-01 0.27682866303920667 0.022739657523579287
2.762214654819605264e-01 0.3072112998861759 0.022739657523579287
2.826161788487538407e-01 0.34092850697468147 0.022739657523579287
2.895412051138214760e-01 0.3783462617131929 0.022739657523579287
2.970592916124702998e-01 0.419870708444391 0.022739657523579287
3.052373567064388671e-01 0.4659525668664682 0.022739657523579287
3.141767723774759324e-01 0.517092024289676 0.022739657523579287
3.240255771881607738e-01 0.5738441648302398 0.022739657523579287
3.347834919644425700e-01 0.6368249944718586 0.022739657523579287
3.465394294669503772e-01 0.7067181273927491 0.022739657523579287
3.593875250243948605e-01 0.7842822061337682 0.022739657523579287
3.734270461576575939e-01 0.8703591361485166 0.022739657523579287
3.887621699803040509e-01 0.9658832241158708 0.022739657523579287
4.055015998641955943e-01 1.0718913192051276 0.022739657523579287
4.237579667249175563e-01 1.1895340673703196 0.022739657523579287
4.436472135112505821e-01 1.3200884008314182 0.022739657523579287
4.652872201352194481e-01 1.4649713983072863 0.022739657523579287
4.887968331262503296e-01 1.625755666443795 0.022739657523579287
5.142940795814606725e-01 1.8041864093920719 0.022739657523579287
5.418942510007263014e-01 2.0022003718155843 0.022739657523579287
5.717076191774723704e-01 2.2219468609395236 0.022739657523579287
6.038368023053021227e-01 2.4658110758226037 0.022739657523579287
6.383737758414518293e-01 2.736439997074672 0.022739657523579287
6.753967138333903941e-01 3.0367711180354604 0.022739657523579287
7.149662253128542533e-01 3.370064329271928 0.022739657523579287
7.571218680305342730e-01 3.739937302478798 0.022739657523579287
8.018782076910211387e-01 4.150404757850477 0.022739657523579287
8.507190887402089619e-01 4.605922041145108 0.022739657523579287
9.047722626973359050e-01 5.1114334834401705 0.022739657523579287
9.620223401733684065e-01 5.672426068491977 0.022739657523579287
1.022420070560989158e+00 6.294988990221888 0.022739657523579287
1.086303680724889142e+00 6.985879746785249 0.022739657523579287
1.155169589182615031e+00 7.752597488629465 0.022739657523579287
1.228719016826468335e+00 8.60346441668451 0.022739657523579287
1.311703546428980127e+00 9.547716114208066 0.022739657523579287
1.407519236185490907e+00 10.59560179277617 0.022739657523579287
1.520373882161464962e+00 11.758495540521581 0.022739657523579287
1.653860632037098100e+00 13.049019780144016 0.022739657523579287
1.793037166694882778e+00 14.481182276745331 0.022739657523579287
1.937035414723810245e+00 16.070528182616385 0.022739657523579287
2.083664757177511095e+00 17.834308769319094 0.022739657523579287
2.231507426369220504e+00 19.791668678535572 0.022739657523579287
2.379036097764633428e+00 21.96385372416547 0.022739657523579287
2.524653138433807786e+00 24.37444150122222 0.022739657523579287
2.666726285357994719e+00 27.04959730463137 0.022739657523579287
2.803628609038753439e+00 30.01835813575592 0.022739657523579287
2.933775621107336917e+00 33.31294787934677 0.022739657523579287
3.055660885331511256e+00 36.96912707195032 0.022739657523579287
3.167886296738257279e+00 41.0265810582719 0.022739657523579287
3.269187686443743246e+00 45.52935074866948 0.022739657523579287
3.358454687422796958e+00 50.526310653356795 0.022739657523579287
3.434745013708760730e+00 56.07169938205458 0.022739657523579287
3.497293426020447793e+00 62.22570836730231 0.022739657523579287
3.545516094526036888e+00 69.0551352016233 0.022739657523579287
3.579011153989016147e+00 76.63410868007462 0.022739657523579287
3.597556067481344932e+00 85.04489341802686 0.022739657523579287
3.601103259376136734e+00 94.37878277775391 0.022739657523579287
3.589773651860237447e+00 104.73708979594508 0.022739657523579287
3.563849441294354214e+00 116.23224686798542 0.022739657523579287
3.523766030009948924e+00 128.9890261253308 0.022739657523579287
3.470103080259144601e+00 143.14589375234786 0.022739657523579287
3.403575352880439553e+00 158.85651294280527 0.022739657523579287
3.325021250201899647e+00 176.2914118095948 0.022739657523579287
3.235391426247207214e+00 195.63983435170647 0.022739657523579287
3.135734839951715092e+00 217.11179456945052 0.022739657523579287
3.027183683182757434e+00 240.9403560239527 0.022739657523579287
2.910935760230012992e+00 267.38416158399497 0.022739657523579287
2.788236084755133515e+00 296.73024081888724 0.022739657523579287
2.660355808449934134e+00 329.2971255097155 0.022739657523579287
2.528571453727062046e+00 365.43830709572546 0.022739657523579287
2.394142009675953808e+00 405.54607358408276 0.022739657523579287
2.258288271756620613e+00 450.05576757004974 0.022739657523579287
2.122171328900684273e+00 499.450511585514 0.022739657523579287
1.986873994794517984e+00 554.2664520663108 0.022739657523579287
1.853383893205803545e+00 615.0985788580505 0.022739657523579287
1.722579994357737565e+00 682.6071834272393 0.022739657523579287
1.595222075144038909e+00 757.525025877192 0.022739657523579287
1.471943830602442160e+00 840.6652885618333 0.022739657523579287
1.353249740234364840e+00 932.9304026284696 0.022739657523579287
1.239514715927072075e+00 1035.3218432956637 0.022739657523579287
1.130987406648096938e+00 1148.9510001873086 0.022739657523579287
1.027876351626296314e+00 1275.051240713013 0.022739657523579287
9.301089208591761803e-01 1414.991297434576 0.022739657523579287
8.376671907200197165e-01 1570.2901247293776 0.022739657523579287
7.502707394178957934e-01 1742.6333860096508 0.022739657523579287
6.676449609405971097e-01 1933.891750455232 0.022739657523579287
5.894559064247201219e-01 2146.141197858406 0.022739657523579287
5.153075228811863084e-01 2381.6855519761607 0.022739657523579287
4.447528862073961142e-01 2643.0814869741084 0.022739657523579287
3.773063894383006378e-01 2933.1662783900483 0.022739657523579287
3.124563044841940362e-01 3255.0885998350564 0.022739657523579287
2.497572373069188445e-01 3612.3426997094302 0.022739657523579287
1.887717406847143620e-01 4008.8063288984645 0.022739657523579287
1.290670205560015826e-01 4448.782831127585 0.022739657523579287
7.031372145755422631e-02 4937.047852839004 0.022739657523579287
1.809066533792893713e-02 5478.901179593945 0.022739657523579287
5.569686759667386022e-02 6080.224261649427 0.022739657523579287
1.116683981299033124e-01 6747.5440531107 0.022739657523579287
1.713114469609898216e-01 7488.10385759003 0.022739657523579287
2.322091316097920077e-01 8309.941949353404 0.022739657523579287
2.934238682496499440e-01 9221.97882333434 0.022739657523579287
3.546450502174655073e-01 10234.114021054527 0.022739657523579287
4.154253006028611472e-01 11357.333583431051 0.022739657523579287
4.751956142842488906e-01 12603.829296797274 0.022739657523579287
5.332931036466821428e-01 13987.131026472387 0.022739657523579287
5.889978783039683252e-01 15522.25357427048 0.022739657523579287
6.415758553980088763e-01 17225.859653987874 0.022739657523579287
6.903244707449107676e-01 19116.440753857038 0.022739657523579287
7.346176886277310247e-01 21214.51784910632 0.022739657523579287
7.740433900838799008e-01 23542.864143224204 0.022739657523579287
8.087188800566836866e-01 26126.752255633317 0.022739657523579287
8.380274352720649134e-01 28994.22853882881 0.022739657523579287
8.620764044743440824e-01 32176.417502507353 0.022739657523579287
8.818397044086775383e-01 35707.859649004626 0.022739657523579287
8.967901378220293207e-01 39626.88638701478 0.022739657523579287
9.077482818143937093e-01 43976.036093027215 0.022739657523579287
9.147584730362374739e-01 48802.515836544335 0.022739657523579287
9.182723876898839510e-01 54158.71378079476 0.022739657523579287
9.187681678351420356e-01 60102.76782070388 0.022739657523579287
9.169843974121236752e-01 66699.19663030129 0.022739657523579287
9.133575171183039298e-01 74019.59996915652 0.022739657523579287
9.078434914373507691e-01 82143.43584919439 0.022739657523579287
9.007578979297587995e-01 91158.88299750836 0.022739657523579287
8.923650959599912502e-01 101163.7979766207 0.022739657523579287
8.828768137776465963e-01 112266.77735108159 0.022739657523579287
8.724577068934166180e-01 124588.33642950082 0.022739657523579287
8.612289806100263956e-01 138262.2173764659 0.022739657523579287
8.492714672676801024e-01 153436.84089300132 0.022739657523579287
8.366339225544274782e-01 170276.91722258978 0.022739657523579287
8.233385473524164055e-01 188965.23396912115 0.022739657523579287
8.093841977509942387e-01 209704.64013232305 0.022739657523579287
7.947564790938417278e-01 232720.2478960412 0.022739657523579287
7.796486287747126376e-01 258261.87606826748 0.022739657523579287
7.640647392575016239e-01 286606.7616948256 0.022739657523579287
7.478904032085526010e-01 318062.5692794119 0.022739657523579287
7.309525928324687172e-01 352970.73027306574 0.022739657523579287
7.131406502036439221e-01 391710.1490809261 0.022739657523579287
6.944388309443679796e-01 434701.3158125035 0.022739657523579287
6.748437452737258146e-01 482410.8704165374 0.022739657523579287
6.543730650770087642e-01 535356.6677410719 0.022739657523579287
6.330577315100038849e-01 594113.3984965039 0.022739657523579287
6.109557402057971265e-01 659318.8271333541 0.022739657523579287
5.948899547757391382e-01 731680.7143427207 0.022739657523579287
5.901826704418884351e-01 811984.4993184009 0.022739657523579287
5.822355868274908808e-01 901101.8251665037 0.022739657523579287
5.712752300571550812e-01 1000000.0 0.022739657523579287
2.173058670425797798e-02 0.001 0.02523539170434766
2.382326197730871148e-02 0.0011097524964120721 0.02523539170434766
[truncated: 2,112,472 more chars]
