# Supplementary material for: Magnetosensitivity of tightly bound radical pairs in cryptochrome is enabled by the quantum Zeno effect
Source: Nat Commun. 2024 Dec 30;15:10823. doi: 10.1038/s41467-024-55124-x (PMC11686217; doi:10.1038/s41467-024-55124-x)
Supplement: Supplementary file 6 — Source Data [file 41467_2024_55124_MOESM6_ESM.zip › Source_Data/figure_5c.txt]

# \% sensitivity  kS/microsecond kT/microsecond
6.098824897623126295e-01 0.001 0.001
6.579856919765622036e-01 0.0011097524964120721 0.001
7.084329306508871937e-01 0.0012315506032928262 0.001
7.611070980596437163e-01 0.001366716356462006 0.001
8.158552737970492519e-01 0.0015167168884709225 0.001
8.724887767111254577e-01 0.0016831803533309566 0.001
9.307844914771509215e-01 0.0018679135990207828 0.001
9.904872737304151187e-01 0.002072921779595372 0.001
1.051313720431213738e+00 0.002300430119772917 0.001
1.112956960446261467e+00 0.0025529080682395165 0.001
1.175092515320271147e+00 0.002833096101839324 0.001
1.237384934655098689e+00 0.0031440354715915 0.001
1.299494789195185573e+00 0.0034891012134067737 0.001
1.361086092927035862e+00 0.003872038781812557 0.001
1.421833358072011499e+00 0.004297004704320844 0.001
1.481428274315156557e+00 0.004768611697714469 0.001
1.539585722703951998e+00 0.005291978735958442 0.001
1.596048787924144730e+00 0.005872786613189483 0.001
1.650592626704656452e+00 0.00651733960488242 0.001
1.703027360401304202e+00 0.007232633896483534 0.001
1.753199675422981052e+00 0.008026433522257174 0.001
1.800993481496791171e+00 0.00890735463861044 0.001
1.846329537381204311e+00 0.009884959046625586 0.001
1.889164523914765859e+00 0.010969857978923836 0.001
1.929489360197429670e+00 0.012173827277396614 0.001
1.967327354240788306e+00 0.013509935211980273 0.001
2.002732057390639309e+00 0.014992684327860457 0.001
2.035785159519276188e+00 0.01663816886076129 0.001
2.066594355757382040e+00 0.018464249428955443 0.001
2.095291265754615662e+00 0.020490746898158472 0.001
2.122029316117103104e+00 0.022739657523579287 0.001
2.146981404037989094e+00 0.02523539170434766 0.001
2.170337092062277318e+00 0.02800503894183631 0.001
2.192299114523021064e+00 0.03107866187782014 0.001
2.213078953610671640e+00 0.03448962260405758 0.001
2.232891379712076851e+00 0.038274944785163134 0.001
2.251947440202418882e+00 0.04247571552536898 0.001
2.270451427428711533e+00 0.047137531341167244 0.001
2.288587166057206357e+00 0.05231099308056263 0.001
2.306520112906925934e+00 0.05805225516094899 0.001
2.324390623447880166e+00 0.06442363508721373 0.001
2.342314188956706733e+00 0.07149428986597581 0.001
2.360383658582525968e+00 0.07934096665797492 0.001
2.378673928816043670e+00 0.08804883581643465 0.001
2.397248053914295074e+00 0.09771241535346502 0.001
2.416163819684203240e+00 0.1084365968689611 0.001
2.435480055689877688e+00 0.12033778407775893 0.001
2.455261580331395521e+00 0.13354515629298988 0.001
2.475582829412252384e+00 0.14820207057988585 0.001
2.496529786185899269e+00 0.16446761779946645 0.001
2.518200551462849379e+00 0.18251834943190443 0.001
2.540704776176606394e+00 0.20255019392306664 0.001
2.564162275644429112e+00 0.22478058335487253 0.001
2.588701000925265561e+00 0.24945081352303167 0.001
2.614454700710475699e+00 0.27682866303920667 0.001
2.641560292564771206e+00 0.3072112998861759 0.001
2.670155024077449646e+00 0.34092850697468147 0.001
2.700373486694608971e+00 0.3783462617131929 0.001
2.732344469400476150e+00 0.419870708444391 0.001
2.766187553582367009e+00 0.4659525668664682 0.001
2.802009925016721859e+00 0.517092024289676 0.001
2.839900552039482662e+00 0.5738441648302398 0.001
2.879932307189291940e+00 0.6368249944718586 0.001
2.922148609817057263e+00 0.7067181273927491 0.001
2.966568362961809147e+00 0.7842822061337682 0.001
3.013177432201129768e+00 0.8703591361485166 0.001
3.061926724388081222e+00 0.9658832241158708 0.001
3.112729241729630392e+00 1.0718913192051276 0.001
3.165458020610760759e+00 1.1895340673703196 0.001
3.219945020656491685e+00 1.3200884008314182 0.001
3.275981174740475677e+00 1.4649713983072863 0.001
3.333317596103215763e+00 1.625755666443795 0.001
3.391668215902412964e+00 1.8041864093920719 0.001
3.450713644859466633e+00 2.0022003718155843 0.001
3.510106287259741276e+00 2.2219468609395236 0.001
3.569476512816844416e+00 2.4658110758226037 0.001
3.628439551692528742e+00 2.736439997074672 0.001
3.686602928434955295e+00 3.0367711180354604 0.001
3.743573928000778483e+00 3.370064329271928 0.001
3.798967042756701495e+00 3.739937302478798 0.001
3.852409475287035256e+00 4.150404757850477 0.001
3.903548997371614426e+00 4.605922041145108 0.001
3.952056233170405886e+00 5.1114334834401705 0.001
3.997628975134962737e+00 5.672426068491977 0.001
4.039993736896890120e+00 6.294988990221888 0.001
4.078906856539059156e+00 6.985879746785249 0.001
4.114150949244633537e+00 7.752597488629465 0.001
4.145537039995542905e+00 8.60346441668451 0.001
4.172899011324816776e+00 9.547716114208066 0.001
4.196090837720742428e+00 10.59560179277617 0.001
4.214982303823767928e+00 11.758495540521581 0.001
4.229455444877705972e+00 13.049019780144016 0.001
4.239399789039227429e+00 14.481182276745331 0.001
4.244708487408262343e+00 16.070528182616385 0.001
4.245275576104988957e+00 17.834308769319094 0.001
4.240990987585174565e+00 19.791668678535572 0.001
4.231739091325281699e+00 21.96385372416547 0.001
4.217393309467942331e+00 24.37444150122222 0.001
4.197834082623398189e+00 27.04959730463137 0.001
4.172916250222097112e+00 30.01835813575592 0.001
4.142492970403187869e+00 33.31294787934677 0.001
4.106409761073697595e+00 36.96912707195032 0.001
4.064514223988860309e+00 41.0265810582719 0.001
4.016649481628805418e+00 45.52935074866948 0.001
3.962666224596083975e+00 50.526310653356795 0.001
3.902426745530299002e+00 56.07169938205458 0.001
3.835813463845675120e+00 62.22570836730231 0.001
3.762736308723016787e+00 69.0551352016233 0.001
3.683140841993079118e+00 76.63410868007462 0.001
3.597016805157521535e+00 85.04489341802686 0.001
3.504417333243857513e+00 94.37878277775391 0.001
3.405457822694012204e+00 104.73708979594508 0.001
3.300333743383645935e+00 116.23224686798542 0.001
3.189320681178035688e+00 128.9890261253308 0.001
3.072789749154086536e+00 143.14589375234786 0.001
2.951212799726484093e+00 158.85651294280527 0.001
2.825151303628819388e+00 176.2914118095948 0.001
2.695384470692995471e+00 195.63983435170647 0.001
2.563435671983155473e+00 217.11179456945052 0.001
2.429261178581288760e+00 240.9403560239527 0.001
2.293758847433148951e+00 267.38416158399497 0.001
2.157878304114629664e+00 296.73024081888724 0.001
2.022594062992796982e+00 329.2971255097155 0.001
1.888882892433961791e+00 365.43830709572546 0.001
1.757715832402206857e+00 405.54607358408276 0.001
1.630007346398884671e+00 450.05576757004974 0.001
1.506604459799950169e+00 499.450511585514 0.001
1.388266452077646429e+00 554.2664520663108 0.001
1.275651822461026486e+00 615.0985788580505 0.001
1.169300588885697989e+00 682.6071834272393 0.001
1.069620345125037675e+00 757.525025877192 0.001
9.768925278517612831e-01 840.6652885618333 0.001
8.912716426757931742e-01 932.9304026284696 0.001
8.127883344323088011e-01 1035.3218432956637 0.001
7.413661002672259359e-01 1148.9510001873086 0.001
6.768272096489582612e-01 1275.051240713013 0.001
6.189111061314150897e-01 1414.991297434576 0.001
5.672763306460469890e-01 1570.2901247293776 0.001
5.218076140895144821e-01 1742.6333860096508 0.001
4.817616934280714580e-01 1933.891750455232 0.001
4.466633297943115588e-01 2146.141197858406 0.001
4.161503324562196848e-01 2381.6855519761607 0.001
3.897140406176947680e-01 2643.0814869741084 0.001
3.667630722295978640e-01 2933.1662783900483 0.001
3.468589680038541290e-01 3255.0885998350564 0.001
3.295815902348777637e-01 3612.3426997094302 0.001
3.145363522575492787e-01 4008.8063288984645 0.001
3.013535779574306739e-01 4448.782831127585 0.001
2.897403333713657325e-01 4937.047852839004 0.001
2.794003130595357209e-01 5478.901179593945 0.001
2.698923393864501863e-01 6080.224261649427 0.001
2.609094971319022571e-01 6747.5440531107 0.001
2.521576666972192848e-01 7488.10385759003 0.001
2.433666865828539583e-01 8309.941949353404 0.001
2.342939274334083222e-01 9221.97882333434 0.001
2.247475133450222706e-01 10234.114021054527 0.001
2.145828291790785602e-01 11357.333583431051 0.001
2.037188610330261940e-01 12603.829296797274 0.001
1.921331802230085706e-01 13987.131026472387 0.001
1.798563525381385031e-01 15522.25357427048 0.001
1.669611057503029850e-01 17225.859653987874 0.001
1.535501668891714744e-01 19116.440753857038 0.001
1.397432598447503060e-01 21214.51784910632 0.001
1.256664435909640443e-01 23542.864143224204 0.001
1.114462050744151056e-01 26126.752255633317 0.001
9.732745546454069085e-02 28994.22853882881 0.001
8.361483684149476070e-02 32176.417502507353 0.001
7.022515063839962490e-02 35707.859649004626 0.001
5.718142572055708722e-02 39626.88638701478 0.001
4.455857466864938943e-02 43976.036093027215 0.001
3.289101053824557835e-02 48802.515836544335 0.001
2.343652913392798437e-02 54158.71378079476 0.001
1.598900495806949984e-02 60102.76782070388 0.001
2.161761318064791063e-02 66699.19663030129 0.001
2.923524047058504230e-02 74019.59996915652 0.001
3.836487910622301406e-02 82143.43584919439 0.001
4.820655528466395029e-02 91158.88299750836 0.001
5.847175386367797073e-02 101163.7979766207 0.001
6.889962418083168949e-02 112266.77735108159 0.001
7.976588622911963411e-02 124588.33642950082 0.001
9.058449086842747244e-02 138262.2173764659 0.001
1.014034003763004121e-01 153436.84089300132 0.001
1.122723653664583765e-01 170276.91722258978 0.001
1.232456480583626335e-01 188965.23396912115 0.001
1.343801296575233006e-01 209704.64013232305 0.001
1.457320762286734850e-01 232720.2478960412 0.001
1.573599009998496445e-01 258261.87606826748 0.001
1.693215077790398981e-01 286606.7616948256 0.001
1.816740795005532538e-01 318062.5692794119 0.001
1.944752822468907849e-01 352970.73027306574 0.001
2.077811320769638037e-01 391710.1490809261 0.001
2.216410751784984312e-01 434701.3158125035 0.001
2.361738836058305813e-01 482410.8704165374 0.001
2.514472662613398968e-01 535356.6677410719 0.001
2.673809797070927918e-01 594113.3984965039 0.001
2.839997490251398027e-01 659318.8271333541 0.001
3.013053557901794743e-01 731680.7143427207 0.001
3.192875531637401898e-01 811984.4993184009 0.001
3.379256357258380583e-01 901101.8251665037 0.001
3.571721178511669259e-01 1000000.0 0.001
5.996461378752171445e-01 0.001 0.0011097524964120721
6.478280082151796071e-01 0.0011097524964120721 0.0011097524964120721
6.984998252497407467e-01 0.0012315506032928262 0.0011097524964120721
7.515643776890434946e-01 0.001366716356462006 0.0011097524964120721
8.068879990662772839e-01 0.0015167168884709225 0.0011097524964120721
8.642996901555516365e-01 0.0016831803533309566 0.0011097524964120721
9.235917719299653328e-01 0.0018679135990207828 0.0011097524964120721
9.845215792750449113e-01 0.002072921779595372 0.0011097524964120721
1.046814435301448798e+00 0.002300430119772917 0.0011097524964120721
1.110167983558937754e+00 0.0025529080682395165 0.0011097524964120721
1.174257405563383205e+00 0.002833096101839324 0.0011097524964120721
1.238741964414227237e+00 0.0031440354715915 0.0011097524964120721
1.303271928998456453e+00 0.0034891012134067737 0.0011097524964120721
1.367496100521814029e+00 0.003872038781812557 0.0011097524964120721
1.431069356014597060e+00 0.004297004704320844 0.0011097524964120721
1.493659936507813146e+00 0.004768611697714469 0.0011097524964120721
1.554956165720696060e+00 0.005291978735958442 0.0011097524964120721
1.614672312769141360e+00 0.005872786613189483 0.0011097524964120721
1.672553606287682237e+00 0.00651733960488242 0.0011097524964120721
1.728379805493265975e+00 0.007232633896483534 0.0011097524964120721
1.781967806053062819e+00 0.008026433522257174 0.0011097524964120721
1.833173082295537881e+00 0.00890735463861044 0.0011097524964120721
1.881890009498243144e+00 0.009884959046625586 0.0011097524964120721
1.928051367108726710e+00 0.010969857978923836 0.0011097524964120721
1.971627162767610075e+00 0.012173827277396614 0.0011097524964120721
2.012622850193099389e+00 0.013509935211980273 0.0011097524964120721
2.051077416671178710e+00 0.014992684327860457 0.0011097524964120721
2.087061136356155977e+00 0.01663816886076129 0.0011097524964120721
2.120673358597389591e+00 0.018464249428955443 0.0011097524964120721
2.152040240834224072e+00 0.020490746898158472 0.0011097524964120721
2.181312403424580992e+00 0.022739657523579287 0.0011097524964120721
2.208662205411583646e+00 0.02523539170434766 0.0011097524964120721
2.234280828134376673e+00 0.02800503894183631 0.0011097524964120721
2.258374393388893342e+00 0.03107866187782014 0.0011097524964120721
2.281159308295500399e+00 0.03448962260405758 0.0011097524964120721
2.302856601903659595e+00 0.038274944785163134 0.0011097524964120721
2.323684882921516870e+00 0.04247571552536898 0.0011097524964120721
2.343856295622120278e+00 0.047137531341167244 0.0011097524964120721
2.363564269536999607e+00 0.05231099308056263 0.0011097524964120721
2.382983887435233594e+00 0.05805225516094899 0.0011097524964120721
2.402265770094964115e+00 0.06442363508721373 0.0011097524964120721
2.421536038863004947e+00 0.07149428986597581 0.0011097524964120721
2.440898472957313547e+00 0.07934096665797492 0.0011097524964120721
2.460438977450103870e+00 0.08804883581643465 0.0011097524964120721
2.480231650607377158e+00 0.09771241535346502 0.0011097524964120721
2.500345360920313009e+00 0.1084365968689611 0.0011097524964120721
2.520849925501240207e+00 0.12033778407775893 0.0011097524964120721
2.541821183057584754e+00 0.13354515629298988 0.0011097524964120721
2.563344539023152180e+00 0.14820207057988585 0.0011097524964120721
2.585516995186262879e+00 0.16446761779946645 0.0011097524964120721
2.608447803251444874e+00 0.18251834943190443 0.0011097524964120721
2.632257884514410673e+00 0.20255019392306664 0.0011097524964120721
2.657078506166628884e+00 0.22478058335487253 0.0011097524964120721
2.683049345035831479e+00 0.24945081352303167 0.0011097524964120721
2.710316090497656649e+00 0.27682866303920667 0.0011097524964120721
2.739027843531207651e+00 0.3072112998861759 0.0011097524964120721
2.769334297717059190e+00 0.34092850697468147 0.0011097524964120721
2.801382647134762038e+00 0.3783462617131929 0.0011097524964120721
2.835314364808298127e+00 0.419870708444391 0.0011097524964120721
2.871261731229063141e+00 0.4659525668664682 0.0011097524964120721
2.909344423066789087e+00 0.517092024289676 0.0011097524964120721
2.949663570396429346e+00 0.5738441648302398 0.0011097524964120721
2.992303542276538941e+00 0.6368249944718586 0.0011097524964120721
3.037318458562199730e+00 0.7067181273927491 0.0011097524964120721
3.084736621852872673e+00 0.7842822061337682 0.0011097524964120721
3.134551750245677670e+00 0.8703591361485166 0.0011097524964120721
3.186720622971077166e+00 0.9658832241158708 0.0011097524964120721
3.241159746714121326e+00 1.0718913192051276 0.0011097524964120721
3.297742862371755290e+00 1.1895340673703196 0.0011097524964120721
3.356299483862278610e+00 1.3200884008314182 0.0011097524964120721
3.416614548654095973e+00 1.4649713983072863 0.0011097524964120721
3.478429488839633432e+00 1.625755666443795 0.0011097524964120721
3.541444569450195257e+00 1.8041864093920719 0.0011097524964120721
3.605322819933839185e+00 2.0022003718155843 0.0011097524964120721
3.669695208607849146e+00 2.2219468609395236 0.0011097524964120721
3.734167088287178249e+00 2.4658110758226037 0.0011097524964120721
3.798325461372807244e+00 2.736439997074672 0.0011097524964120721
3.861747010105554878e+00 3.0367711180354604 0.0011097524964120721
3.924006157697215613e+00 3.370064329271928 0.0011097524964120721
3.984683287512780225e+00 3.739937302478798 0.0011097524964120721
4.043371013354078336e+00 4.150404757850477 0.0011097524964120721
4.099682778491913204e+00 4.605922041145108 0.0011097524964120721
4.153255965824008022e+00 5.1114334834401705 0.0011097524964120721
4.203756748913420438e+00 5.672426068491977 0.0011097524964120721
4.250882300101483935e+00 6.294988990221888 0.0011097524964120721
4.294362290273139315e+00 6.985879746785249 0.0011097524964120721
4.333955595741628919e+00 7.752597488629465 0.0011097524964120721
4.369452611511277063e+00 8.60346441668451 0.0011097524964120721
4.400669688043595151e+00 9.547716114208066 0.0011097524964120721
4.427446265773239631e+00 10.59560179277617 0.0011097524964120721
4.449640381984989901e+00 11.758495540521581 0.0011097524964120721
4.467124812358532537e+00 13.049019780144016 0.0011097524964120721
4.479781961345613794e+00 14.481182276745331 0.0011097524964120721
4.487499619905372050e+00 16.070528182616385 0.0011097524964120721
4.490167775936209082e+00 17.834308769319094 0.0011097524964120721
4.487673284469864576e+00 19.791668678535572 0.0011097524964120721
4.479897961187620403e+00 21.96385372416547 0.0011097524964120721
4.466712947734671424e+00 24.37444150122222 0.0011097524964120721
4.447995857679504006e+00 27.04959730463137 0.0011097524964120721
4.423598622131279967e+00 30.01835813575592 0.0011097524964120721
4.393370628174008807e+00 33.31294787934677 0.0011097524964120721
4.357152728350889959e+00 36.96912707195032 0.0011097524964120721
4.314786643022726409e+00 41.0265810582719 0.0011097524964120721
4.266108598102513305e+00 45.52935074866948 0.0011097524964120721
4.210961140438374883e+00 50.526310653356795 0.0011097524964120721
4.149197282951591959e+00 56.07169938205458 0.0011097524964120721
4.080689175751015085e+00 62.22570836730231 0.0011097524964120721
4.005335682160239941e+00 69.0551352016233 0.0011097524964120721
3.923070874439850808e+00 76.63410868007462 0.0011097524964120721
3.833872988263133941e+00 85.04489341802686 0.0011097524964120721
3.737784093592460444e+00 94.37878277775391 0.0011097524964120721
3.634909727660990963e+00 104.73708979594508 0.0011097524964120721
3.525437373605809555e+00 116.23224686798542 0.0011097524964120721
3.409637421798154655e+00 128.9890261253308 0.0011097524964120721
3.287879427827638867e+00 143.14589375234786 0.0011097524964120721
3.160638212243703560e+00 158.85651294280527 0.0011097524964120721
3.028484007095834762e+00 176.2914118095948 0.0011097524964120721
2.892261700008935676e+00 195.63983435170647 0.0011097524964120721
2.753495661112564719e+00 217.11179456945052 0.0011097524964120721
2.612143500530798690e+00 240.9403560239527 0.0011097524964120721
2.469140281637167256e+00 267.38416158399497 0.0011097524964120721
2.325480659219095525e+00 296.73024081888724 0.0011097524964120721
2.182191714225110157e+00 329.2971255097155 0.0011097524964120721
2.040309456611066441e+00 365.43830709572546 0.0011097524964120721
1.900869428848960929e+00 405.54607358408276 0.0011097524964120721
1.764854667663222854e+00 450.05576757004974 0.0011097524964120721
1.633182806945533194e+00 499.450511585514 0.0011097524964120721
1.506683777238772670e+00 554.2664520663108 0.0011097524964120721
1.386084657450245006e+00 615.0985788580505 0.0011097524964120721
1.271990034935596148e+00 682.6071834272393 0.0011097524964120721
1.164866243237373311e+00 757.525025877192 0.0011097524964120721
1.065046009370506974e+00 840.6652885618333 0.0011097524964120721
9.727265232894910518e-01 932.9304026284696 0.0011097524964120721
8.879716919443576550e-01 1035.3218432956637 0.0011097524964120721
8.107284186195226061e-01 1148.9510001873086 0.0011097524964120721
7.408325308929175623e-01 1275.051240713013 0.0011097524964120721
6.780275200026797400e-01 1414.991297434576 0.0011097524964120721
6.219670999524111732e-01 1570.2901247293776 0.0011097524964120721
5.725540490570646401e-01 1742.6333860096508 0.0011097524964120721
5.289872726544172510e-01 1933.891750455232 0.0011097524964120721
4.907691524040847519e-01 2146.141197858406 0.0011097524964120721
4.575033737007804246e-01 2381.6855519761607 0.0011097524964120721
4.286761927222891844e-01 2643.0814869741084 0.0011097524964120721
4.036348607323040905e-01 2933.1662783900483 0.0011097524964120721
3.819067882639175515e-01 3255.0885998350564 0.0011097524964120721
3.630378314318128408e-01 3612.3426997094302 0.0011097524964120721
3.466001609531865202e-01 4008.8063288984645 0.0011097524964120721
3.321918588339643486e-01 4448.782831127585 0.0011097524964120721
3.194968966864492610e-01 4937.047852839004 0.0011097524964120721
3.081874880970155717e-01 5478.901179593945 0.0011097524964120721
2.977822057531471223e-01 6080.224261649427 0.0011097524964120721
2.879446439801426894e-01 6747.5440531107 0.0011097524964120721
2.783519813212194105e-01 7488.10385759003 0.0011097524964120721
2.687070148040175410e-01 8309.941949353404 0.0011097524964120721
2.587430091512161745e-01 9221.97882333434 0.0011097524964120721
2.482482283413851021e-01 10234.114021054527 0.0011097524964120721
2.370636235146429960e-01 11357.333583431051 0.0011097524964120721
2.250997726439352420e-01 12603.829296797274 0.0011097524964120721
2.123319555325740571e-01 13987.131026472387 0.0011097524964120721
1.987939735509423600e-01 15522.25357427048 0.0011097524964120721
1.845663131058241091e-01 17225.859653987874 0.0011097524964120721
1.697627022396171748e-01 19116.440753857038 0.0011097524964120721
1.545158338627526107e-01 21214.51784910632 0.0011097524964120721
1.389655327128675733e-01 23542.864143224204 0.0011097524964120721
1.232510843962530134e-01 26126.752255633317 0.0011097524964120721
1.076455125472520480e-01 28994.22853882881 0.0011097524964120721
9.248553165053881309e-02 32176.417502507353 0.0011097524964120721
7.768010628850274824e-02 35707.859649004626 0.0011097524964120721
6.325518416980119296e-02 39626.88638701478 0.0011097524964120721
4.929419703866364660e-02 43976.036093027215 0.0011097524964120721
3.638726170023252882e-02 48802.515836544335 0.0011097524964120721
2.592713271944183107e-02 54158.71378079476 0.0011097524964120721
1.768795385050675809e-02 60102.76782070388 0.0011097524964120721
2.390188038674667323e-02 66699.19663030129 0.0011097524964120721
3.232535704324308867e-02 74019.59996915652 0.0011097524964120721
4.242082370662762780e-02 82143.43584919439 0.0011097524964120721
5.330283236145168940e-02 91158.88299750836 0.0011097524964120721
6.465179515773335217e-02 101163.7979766207 0.0011097524964120721
7.617770621732003478e-02 112266.77735108159 0.0011097524964120721
8.818595419462534057e-02 124588.33642950082 0.0011097524964120721
1.001381029662838373e-01 138262.2173764659 0.0011097524964120721
1.120866699173090203e-01 153436.84089300132 0.0011097524964120721
1.240861905919678071e-01 170276.91722258978 0.0011097524964120721
1.361958447318490639e-01 188965.23396912115 0.0011097524964120721
1.484775602454780630e-01 209704.64013232305 0.0011097524964120721
1.609926588161130212e-01 232720.2478960412 0.0011097524964120721
1.738044796752183652e-01 258261.87606826748 0.0011097524964120721
1.869757326739953929e-01 286606.7616948256 0.0011097524964120721
2.005682363526019585e-01 318062.5692794119 0.0011097524964120721
2.146435006989152738e-01 352970.73027306574 0.0011097524964120721
2.292613592142464796e-01 391710.1490809261 0.0011097524964120721
2.444740375613110861e-01 434701.3158125035 0.0011097524964120721
2.604077028748272848e-01 482410.8704165374 0.0011097524964120721
2.771379662537545308e-01 535356.6677410719 0.0011097524964120721
2.945713313377877896e-01 594113.3984965039 0.0011097524964120721
3.127297514095774278e-01 659318.8271333541 0.0011097524964120721
3.316110965328119553e-01 731680.7143427207 0.0011097524964120721
3.512004928298989026e-01 811984.4993184009 0.0011097524964120721
3.714681594199176762e-01 901101.8251665037 0.0011097524964120721
3.923571596455369126e-01 1000000.0 0.0011097524964120721
5.870203909049099833e-01 0.001 0.0012315506032928262
6.350009336332044230e-01 0.0011097524964120721 0.0012315506032928262
6.855939626253415575e-01 0.0012315506032928262 0.0012315506032928262
7.387228726130347090e-01 0.001366716356462006 0.0012315506032928262
7.942742121054268134e-01 0.0015167168884709225 0.0012315506032928262
8.520964726082981278e-01 0.0016831803533309566 0.0012315506032928262
9.119998673213252083e-01 0.0018679135990207828 0.0012315506032928262
9.737572037636722522e-01 0.002072921779595372 0.0012315506032928262
1.037106223070489941e+00 0.002300430119772917 0.0012315506032928262
1.101753111485475278e+00 0.0025529080682395165 0.0012315506032928262
1.167377274596112180e+00 0.002833096101839324 0.0012315506032928262
1.233637414939448673e+00 0.0031440354715915 0.0012315506032928262
1.300178205001360165e+00 0.0034891012134067737 0.0012315506032928262
1.366637910004034673e+00 0.003872038781812557 0.0012315506032928262
1.432656057232563285e+00 0.004297004704320844 0.0012315506032928262
1.497881294399106000e+00 0.004768611697714469 0.0012315506032928262
1.561978603179358105e+00 0.005291978735958442 0.0012315506032928262
1.624636138186470680e+00 0.005872786613189483 0.0012315506032928262
1.685570906455222895e+00 0.00651733960488242 0.0012315506032928262
1.744533415516172692e+00 0.007232633896483534 0.0012315506032928262
1.801311173018507850e+00 0.008026433522257174 0.0012315506032928262
1.855730936904224082e+00 0.00890735463861044 0.0012315506032928262
1.907659763730275904e+00 0.009884959046625586 0.0012315506032928262
1.957005219167490040e+00 0.010969857978923836 0.0012315506032928262
2.003714585291421102e+00 0.012173827277396614 0.0012315506032928262
2.047773443090119549e+00 0.013509935211980273 0.0012315506032928262
2.089203956964349018e+00 0.014992684327860457 0.0012315506032928262
2.128062622898582390e+00 0.01663816886076129 0.0012315506032928262
2.164438056620607842e+00 0.018464249428955443 0.0012315506032928262
2.198448517824921566e+00 0.020490746898158472 0.0012315506032928262
2.230239406041774064e+00 0.022739657523579287 0.0012315506032928262
2.259980307156626012e+00 0.02523539170434766 0.0012315506032928262
2.287861725124956447e+00 0.02800503894183631 0.0012315506032928262
2.314091064257624009e+00 0.03107866187782014 0.0012315506032928262
2.338887678639125056e+00 0.03448962260405758 0.0012315506032928262
2.362477044518640490e+00 0.038274944785163134 0.0012315506032928262
2.385083685449796764e+00 0.04247571552536898 0.0012315506032928262
2.406926199456250526e+00 0.047137531341167244 0.0012315506032928262
2.428206489311099947e+00 0.05231099308056263 0.0012315506032928262
2.449108410794477386e+00 0.05805225516094899 0.0012315506032928262
2.469792324107805470e+00 0.06442363508721373 0.0012315506032928262
2.490394762429123166e+00 0.07149428986597581 0.0012315506032928262
2.511030379505917676e+00 0.07934096665797492 0.0012315506032928262
2.531796342950191736e+00 0.08804883581643465 0.0012315506032928262
2.552778158808580944e+00 0.09771241535346502 0.0012315506032928262
2.574056233991979692e+00 0.1084365968689611 0.0012315506032928262
2.595711877583673832e+00 0.12033778407775893 0.0012315506032928262
2.617832390235551809e+00 0.13354515629298988 0.0012315506032928262
2.640514601762292024e+00 0.14820207057988585 0.0012315506032928262
2.663866936238280303e+00 0.16446761779946645 0.0012315506032928262
2.688010074437134023e+00 0.18251834943190443 0.0012315506032928262
2.713076482065110095e+00 0.20255019392306664 0.0012315506032928262
2.739209134158916648e+00 0.22478058335487253 0.0012315506032928262
2.766559611885777148e+00 0.24945081352303167 0.0012315506032928262
2.795285775158675268e+00 0.27682866303920667 0.0012315506032928262
2.825549173052725127e+00 0.3072112998861759 0.0012315506032928262
2.857512210912129369e+00 0.34092850697468147 0.0012315506032928262
2.891335067255198066e+00 0.3783462617131929 0.0012315506032928262
2.927172395350540857e+00 0.419870708444391 0.0012315506032928262
2.965169733834484234e+00 0.4659525668664682 0.0012315506032928262
3.005460039690247775e+00 0.517092024289676 0.0012315506032928262
3.048157481729577789e+00 0.5738441648302398 0.0012315506032928262
3.093358987319215547e+00 0.6368249944718586 0.0012315506032928262
3.141130652165826209e+00 0.7067181273927491 0.0012315506032928262
3.191511605189734979e+00 0.7842822061337682 0.0012315506032928262
3.244505044289045959e+00 0.8703591361485166 0.0012315506032928262
3.300075420340224497e+00 0.9658832241158708 0.0012315506032928262
3.358144621845591704e+00 1.0718913192051276 0.0012315506032928262
3.418589108502795071e+00 1.1895340673703196 0.0012315506032928262
3.481237977498782943e+00 1.3200884008314182 0.0012315506032928262
3.545872244791519190e+00 1.4649713983072863 0.0012315506032928262
3.612225507475093966e+00 1.625755666443795 0.0012315506032928262
3.679986188389327673e+00 1.8041864093920719 0.0012315506032928262
3.748801211545436995e+00 2.0022003718155843 0.0012315506032928262
3.818281303328586063e+00 2.2219468609395236 0.0012315506032928262
3.888007570649238520e+00 2.4658110758226037 0.0012315506032928262
3.957539198305591643e+00 2.736439997074672 0.0012315506032928262
4.026421880167975864e+00 3.0367711180354604 0.0012315506032928262
4.094196628406749916e+00 3.370064329271928 0.0012315506032928262
4.160408677379725084e+00 3.739937302478798 0.0012315506032928262
4.224614586452271503e+00 4.150404757850477 0.0012315506032928262
4.286391702257800418e+00 4.605922041145108 0.0012315506032928262
4.345342033013727345e+00 5.1114334834401705 0.0012315506032928262
4.401097911712872346e+00 5.672426068491977 0.0012315506032928262
4.453324785788683293e+00 6.294988990221888 0.0012315506032928262
4.501723262227689482e+00 6.985879746785249 0.0012315506032928262
4.546026241401790458e+00 7.752597488629465 0.0012315506032928262
4.586001351768117296e+00 8.60346441668451 0.0012315506032928262
4.621445538061039748e+00 9.547716114208066 0.0012315506032928262
4.652182118089746687e+00 10.59560179277617 0.0012315506032928262
4.678056091297457364e+00 11.758495540521581 0.0012315506032928262
4.698930035049055931e+00 13.049019780144016 0.0012315506032928262
4.714678620570389889e+00 14.481182276745331 0.0012315506032928262
4.725184002616821921e+00 16.070528182616385 0.0012315506032928262
4.730332161156741932e+00 17.834308769319094 0.0012315506032928262
4.730007187692487847e+00 19.791668678535572 0.0012315506032928262
4.724088895688638878e+00 21.96385372416547 0.0012315506032928262
4.712446931812570128e+00 24.37444150122222 0.0012315506032928262
4.694956974512272119e+00 27.04959730463137 0.0012315506032928262
4.671469070526691247e+00 30.01835813575592 0.0012315506032928262
4.641829903601838225e+00 33.31294787934677 0.0012315506032928262
4.605876728015481092e+00 36.96912707195032 0.0012315506032928262
4.563446376342019661e+00 41.0265810582719 0.0012315506032928262
4.514369020032376056e+00 45.52935074866948 0.0012315506032928262
4.458479710653294070e+00 50.526310653356795 0.0012315506032928262
4.395622586060143000e+00 56.07169938205458 0.0012315506032928262
4.325659561613869108e+00 62.22570836730231 0.0012315506032928262
4.248478089212691877e+00 69.0551352016233 0.0012315506032928262
4.163999912773489243e+00 76.63410868007462 0.0012315506032928262
4.072190386285796215e+00 85.04489341802686 0.0012315506032928262
3.973078587456746913e+00 94.37878277775391 0.0012315506032928262
3.866757613302804319e+00 104.73708979594508 0.0012315506032928262
3.753403745950350867e+00 116.23224686798542 0.0012315506032928262
3.633278337859477514e+00 128.9890261253308 0.0012315506032928262
3.506744964549113330e+00 143.14589375234786 0.0012315506032928262
3.374276458019779046e+00 158.85651294280527 0.0012315506032928262
3.236446447285921568e+00 176.2914118095948 0.0012315506032928262
3.094171859203396657e+00 195.63983435170647 0.0012315506032928262
2.948952071534689079e+00 217.11179456945052 0.0012315506032928262
2.800749176824100406e+00 240.9403560239527 0.0012315506032928262
2.650530300351569668e+00 267.38416158399497 0.0012315506032928262
2.499330618802706017e+00 296.73024081888724 0.0012315506032928262
2.348226160375223692e+00 329.2971255097155 0.0012315506032928262
2.198309655569548049e+00 365.43830709572546 0.0012315506032928262
2.050679884817890208e+00 405.54607358408276 0.0012315506032928262
1.906388580705795199e+00 450.05576757004974 0.0012315506032928262
1.766425532496975093e+00 499.450511585514 0.0012315506032928262
1.631694243249128373e+00 554.2664520663108 0.0012315506032928262
1.502994567442938800e+00 615.0985788580505 0.0012315506032928262
1.381000925151904202e+00 682.6071834272393 0.0012315506032928262
1.266244484315478758e+00 757.525025877192 0.0012315506032928262
1.159115938104198884e+00 840.6652885618333 0.0012315506032928262
1.059862066823957116e+00 932.9304026284696 0.0012315506032928262
9.685869331955134776e-01 1035.3218432956637 0.0012315506032928262
8.852674142406994351e-01 1148.9510001873086 0.0012315506032928262
8.097589403111408179e-01 1275.051240713013 0.0012315506032928262
7.418143407969247649e-01 1414.991297434576 0.0012315506032928262
6.810869538939920975e-01 1570.2901247293776 0.0012315506032928262
6.275044948363270869e-01 1742.6333860096508 0.0012315506032928262
5.802058582464229008e-01 1933.891750455232 0.0012315506032928262
5.386737162665463652e-01 2146.141197858406 0.0012315506032928262
5.024743924737999912e-01 2381.6855519761607 0.0012315506032928262
4.710987497892558662e-01 2643.0814869741084 0.0012315506032928262
4.438261510656600906e-01 2933.1662783900483 0.0012315506032928262
4.201488241856411454e-01 3255.0885998350564 0.0012315506032928262
3.995772193621071611e-01 3612.3426997094302 0.0012315506032928262
3.816485713741289976e-01 4008.8063288984645 0.0012315506032928262
3.659268761973485939e-01 4448.782831127585 0.0012315506032928262
3.520723120879078460e-01 4937.047852839004 0.0012315506032928262
3.397222766857489473e-01 5478.901179593945 0.0012315506032928262
3.283523754654232851e-01 6080.224261649427 0.0012315506032928262
3.175943694310594534e-01 6747.5440531107 0.0012315506032928262
3.070942851524168238e-01 7488.10385759003 0.0012315506032928262
2.965255225724202082e-01 8309.941949353404 0.0012315506032928262
2.855950519344407912e-01 9221.97882333434 0.0012315506032928262
2.740694484732978942e-01 10234.114021054527 0.0012315506032928262
2.617738540129200819e-01 11357.333583431051 0.0012315506032928262
2.486096525846513694e-01 12603.829296797274 0.0012315506032928262
2.345495996788837523e-01 13987.131026472387 0.0012315506032928262
2.196310535921069951e-01 15522.25357427048 0.0012315506032928262
2.039430594628448834e-01 17225.859653987874 0.0012315506032928262
1.876114883127787958e-01 19116.440753857038 0.0012315506032928262
1.707833690423953554e-01 21214.51784910632 0.0012315506032928262
1.536137530419682817e-01 23542.864143224204 0.0012315506032928262
1.362568769526543710e-01 26126.752255633317 0.0012315506032928262
1.190143441333601920e-01 28994.22853882881 0.0012315506032928262
1.022610645485404757e-01 32176.417502507353 0.0012315506032928262
8.589658536154734514e-02 35707.859649004626 0.0012315506032928262
6.995015809546778485e-02 39626.88638701478 0.0012315506032928262
5.451477504664138662e-02 43976.036093027215 0.0012315506032928262
4.024172219972511899e-02 48802.515836544335 0.0012315506032928262
2.867278925970585118e-02 54158.71378079476 0.0012315506032928262
1.956086920269880375e-02 60102.76782070388 0.0012315506032928262
2.641704932765651798e-02 66699.19663030129 0.0012315506032928262
3.572805296283431548e-02 74019.59996915652 0.0012315506032928262
4.688718677089585146e-02 82143.43584919439 0.0012315506032928262
5.891480780291358937e-02 91158.88299750836 0.0012315506032928262
7.145686675973174362e-02 101163.7979766207 0.0012315506032928262
8.419098960178746094e-02 112266.77735108159 0.0012315506032928262
9.745522855722948963e-02 124588.33642950082 0.0012315506032928262
1.106533255902127505e-01 138262.2173764659 0.0012315506032928262
1.238426956153387409e-01 153436.84089300132 0.0012315506032928262
1.370829894913143110e-01 170276.91722258978 0.0012315506032928262
1.504386600754011594e-01 188965.23396912115 0.0012315506032928262
1.639770235312139335e-01 209704.64013232305 0.0012315506032928262
1.777646788364372066e-01 232720.2478960412 0.0012315506032928262
1.918702820308982038e-01 258261.87606826748 0.0012315506032928262
2.063614438754005909e-01 286606.7616948256 0.0012315506032928262
2.213045393989795384e-01 318062.5692794119 0.0012315506032928262
2.367655391830993938e-01 352970.73027306574 0.0012315506032928262
2.528072478874342499e-01 391710.1490809261 0.0012315506032928262
2.694849923216627863e-01 434701.3158125035 0.0012315506032928262
2.869316844001088551e-01 482410.8704165374 0.0012315506032928262
3.052322967511572616e-01 535356.6677410719 0.0012315506032928262
3.242768008905871358e-01 594113.3984965039 0.0012315506032928262
3.440846947539910050e-01 659318.8271333541 0.0012315506032928262
3.646481913582247381e-01 731680.7143427207 0.0012315506032928262
3.859449286021706116e-01 811984.4993184009 0.0012315506032928262
4.079364438133881721e-01 901101.8251665037 0.0012315506032928262
4.305536729575394905e-01 1000000.0 0.0012315506032928262
5.721106585460534744e-01 0.001 0.001366716356462006
6.196137056651949138e-01 0.0011097524964120721 0.001366716356462006
6.698267888644409140e-01 0.0012315506032928262 0.001366716356462006
7.226937005871751918e-01 0.001366716356462006 0.001366716356462006
7.781218656905219966e-01 0.0015167168884709225 0.001366716356462006
8.359803868859352338e-01 0.0016831803533309566 0.001366716356462006
8.960991494543638636e-01 0.0018679135990207828 0.001366716356462006
9.582689544026811168e-01 0.002072921779595372 0.001366716356462006
1.022243040381244139e+00 0.002300430119772917 0.001366716356462006
1.087739911903510714e+00 0.0025529080682395165 0.001366716356462006
1.154447407329835418e+00 0.002833096101839324 0.001366716356462006
1.222028196074539608e+00 0.0031440354715915 0.001366716356462006
1.290126264232988040e+00 0.0034891012134067737 0.001366716356462006
1.358374081866615235e+00 0.003872038781812557 0.001366716356462006
1.426400628146643701e+00 0.004297004704320844 0.001366716356462006
1.493839264895417074e+00 0.004768611697714469 0.001366716356462006
1.560335668481240168e+00 0.005291978735958442 0.001366716356462006
1.625555144486047654e+00 0.005872786613189483 0.001366716356462006
1.689189199040552536e+00 0.00651733960488242 0.001366716356462006
1.750961056432244201e+00 0.007232633896483534 0.001366716356462006
1.810630055823456930e+00 0.008026433522257174 0.001366716356462006
1.867994719019373973e+00 0.00890735463861044 0.001366716356462006
1.922894723841748865e+00 0.009884959046625586 0.001366716356462006
1.975211671459638829e+00 0.010969857978923836 0.001366716356462006
2.024868921261187005e+00 0.012173827277396614 0.001366716356462006
2.071830644349971884e+00 0.013509935211980273 0.001366716356462006
2.116100239300958918e+00 0.014992684327860457 0.001366716356462006
2.157718345482903644e+00 0.01663816886076129 0.001366716356462006
2.196760560455319755e+00 0.018464249428955443 0.001366716356462006
2.233334947347778598e+00 0.020490746898158472 0.001366716356462006
2.267579270872010611e+00 0.022739657523579287 0.001366716356462006
2.299657967929819247e+00 0.02523539170434766 0.001366716356462006
2.329758564988886338e+00 0.02800503894183631 0.001366716356462006
2.358087445718626718e+00 0.03107866187782014 0.001366716356462006
2.384864774138877763e+00 0.03448962260405758 0.001366716356462006
2.410318432104348041e+00 0.038274944785163134 0.001366716356462006
2.434677020997940478e+00 0.04247571552536898 0.001366716356462006
2.458163896296129192e+00 0.047137531341167244 0.001366716356462006
2.480988148873819465e+00 0.05231099308056263 0.001366716356462006
2.503341292106896709e+00 0.05805225516094899 0.001366716356462006
2.525392639103927639e+00 0.06442363508721373 0.001366716356462006
2.547288636181419097e+00 0.07149428986597581 0.001366716356462006
2.569154622010376254e+00 0.07934096665797492 0.001366716356462006
2.591098963322679527e+00 0.08804883581643465 0.001366716356462006
2.613218816775977338e+00 0.09771241535346502 0.001366716356462006
2.635606295897853890e+00 0.1084365968689611 0.001366716356462006
2.658354533786685625e+00 0.12033778407775893 0.001366716356462006
2.681562569475578250e+00 0.13354515629298988 0.001366716356462006
2.705338902741028839e+00 0.14820207057988585 0.001366716356462006
2.729803563762316809e+00 0.16446761779946645 0.001366716356462006
2.755088809591170751e+00 0.18251834943190443 0.001366716356462006
2.781338726699648323e+00 0.20255019392306664 0.001366716356462006
2.808708040618749013e+00 0.22478058335487253 0.001366716356462006
2.837360250913375292e+00 0.24945081352303167 0.001366716356462006
2.867465423670045421e+00 0.27682866303920667 0.001366716356462006
2.899197613827406705e+00 0.3072112998861759 0.001366716356462006
2.932732067941245635e+00 0.34092850697468147 0.001366716356462006
2.968242133423097950e+00 0.3783462617131929 0.001366716356462006
3.005895929732881111e+00 0.419870708444391 0.001366716356462006
3.045852740566082240e+00 0.4659525668664682 0.001366716356462006
3.088259350464442221e+00 0.517092024289676 0.001366716356462006
3.133243777905633465e+00 0.5738441648302398 0.001366716356462006
3.180916521792303886e+00 0.6368249944718586 0.001366716356462006
3.231356806567859064e+00 0.7067181273927491 0.001366716356462006
3.284616060608628541e+00 0.7842822061337682 0.001366716356462006
3.340708609564539966e+00 0.8703591361485166 0.001366716356462006
3.399608433642101968e+00 0.9658832241158708 0.001366716356462006
3.461244919783033058e+00 1.0718913192051276 0.001366716356462006
3.525499473148351992e+00 1.1895340673703196 0.001366716356462006
3.592203125282075860e+00 1.3200884008314182 0.001366716356462006
3.661135346718662031e+00 1.4649713983072863 0.001366716356462006
3.732024344566638341e+00 1.625755666443795 0.001366716356462006
3.804548904361306771e+00 1.8041864093920719 0.001366716356462006
3.878341950631291279e+00 2.0022003718155843 0.001366716356462006
3.952995742824562342e+00 2.2219468609395236 0.001366716356462006
4.028068586962194608e+00 2.4658110758226037 0.001366716356462006
4.103092793796149884e+00 2.736439997074672 0.001366716356462006
4.177583598037346135e+00 3.0367711180354604 0.001366716356462006
4.251048568320907606e+00 3.370064329271928 0.001366716356462006
4.322997256844973712e+00 3.739937302478798 0.001366716356462006
4.392949158667017961e+00 4.150404757850477 0.001366716356462006
4.460444049493176522e+00 4.605922041145108 0.001366716356462006
4.525046768227771743e+00 5.1114334834401705 0.001366716356462006
4.586353673699287370e+00 5.672426068491977 0.001366716356462006
4.643996233828630693e+00 6.294988990221888 0.001366716356462006
4.697643640378497132e+00 6.985879746785249 0.001366716356462006
4.747000473390531994e+00 7.752597488629465 0.001366716356462006
4.791809410828228977e+00 8.60346441668451 0.001366716356462006
4.831845969779275052e+00 9.547716114208066 0.001366716356462006
4.866915573393288064e+00 10.59560179277617 0.001366716356462006
4.896848783279964756e+00 11.758495540521581 0.001366716356462006
4.921496848111093669e+00 13.049019780144016 0.001366716356462006
4.940725974289616573e+00 14.481182276745331 0.001366716356462006
4.954412286345948324e+00 16.070528182616385 0.001366716356462006
4.962437706536608317e+00 17.834308769319094 0.001366716356462006
4.964683832435522248e+00 19.791668678535572 0.001366716356462006
4.961029039775850080e+00 21.96385372416547 0.001366716356462006
4.951342257854405737e+00 24.37444150122222 0.001366716356462006
4.935498226317344361e+00 27.04959730463137 0.001366716356462006
4.913346253087217619e+00 30.01835813575592 0.001366716356462006
4.884731535918271028e+00 33.31294787934677 0.001366716356462006
4.849488976664014572e+00 36.96912707195032 0.001366716356462006
4.807451714017260791e+00 41.0265810582719 0.001366716356462006
4.758444966135779275e+00 45.52935074866948 0.001366716356462006
4.702297213319401870e+00 50.526310653356795 0.001366716356462006
4.638844354516693080e+00 56.07169938205458 0.001366716356462006
4.567938374242764610e+00 62.22570836730231 0.001366716356462006
4.489455200617308073e+00 69.0551352016233 0.001366716356462006
4.403303624216532874e+00 76.63410868007462 0.001366716356462006
4.309434952226630422e+00 85.04489341802686 0.001366716356462006
4.207863379279510596e+00 94.37878277775391 0.001366716356462006
4.098667037003496105e+00 104.73708979594508 0.001366716356462006
3.982007709516233618e+00 116.23224686798542 0.001366716356462006
3.858133671669481846e+00 128.9890261253308 0.001366716356462006
3.727397729270529592e+00 143.14589375234786 0.001366716356462006
3.590265266748855488e+00 158.85651294280527 0.001366716356462006
3.447307292380211940e+00 176.2914118095948 0.001366716356462006
3.299520327131205466e+00 195.63983435170647 0.001366716356462006
3.148347190667651230e+00 217.11179456945052 0.001366716356462006
2.993758947417134220e+00 240.9403560239527 0.001366716356462006
2.836748324842464086e+00 267.38416158399497 0.001366716356462006
2.678385115539993144e+00 296.73024081888724 0.001366716356462006
2.519789177116206425e+00 329.2971255097155 0.001366716356462006
2.362105974500735339e+00 365.43830709572546 0.001366716356462006
2.206494822405339562e+00 405.54607358408276 0.001366716356462006
2.054074970567349112e+00 450.05576757004974 0.001366716356462006
1.905908762504306075e+00 499.450511585514 0.001366716356462006
1.762975282450090164e+00 554.2664520663108 0.001366716356462006
1.626150670993616432e+00 615.0985788580505 0.001366716356462006
1.496184058259185878e+00 682.6071834272393 0.001366716356462006
1.373677464056602293e+00 757.525025877192 0.001366716356462006
1.259086369090626878e+00 840.6652885618333 0.001366716356462006
1.152714480675015141e+00 932.9304026284696 0.001366716356462006
1.054713529306618547e+00 1035.3218432956637 0.001366716356462006
9.650977379802372358e-01 1148.9510001873086 0.001366716356462006
8.837490604318810616e-01 1275.051240713013 0.001366716356462006
8.104359233289557540e-01 1414.991297434576 0.001366716356462006
7.448198228122110409e-01 1570.2901247293776 0.001366716356462006
6.868522321814892750e-01 1742.6333860096508 0.001366716356462006
6.356194717119983961e-01 1933.891750455232 0.001366716356462006
5.905850545835433785e-01 2146.141197858406 0.001366716356462006
5.512742223143806131e-01 2381.6855519761607 0.001366716356462006
5.171951045212349607e-01 2643.0814869741084 0.001366716356462006
4.875518085156510528e-01 2933.1662783900483 0.001366716356462006
4.618006743408113457e-01 3255.0885998350564 0.001366716356462006
4.394155641199051221e-01 3612.3426997094302 0.001366716356462006
4.198972728501576546e-01 4008.8063288984645 0.001366716356462006
4.027739148516205625e-01 4448.782831127585 0.001366716356462006
3.876814756193667222e-01 4937.047852839004 0.001366716356462006
3.742188010290654065e-01 5478.901179593945 0.001366716356462006
3.618159143963945445e-01 6080.224261649427 0.001366716356462006
3.500702306522235352e-01 6747.5440531107 0.001366716356462006
3.385941056030041252e-01 7488.10385759003 0.001366716356462006
3.270290041412658444e-01 8309.941949353404 0.001366716356462006
3.150532889568114503e-01 9221.97882333434 0.001366716356462006
3.024098747488276895e-01 10234.114021054527 0.001366716356462006
2.889066241471830998e-01 11357.333583431051 0.001366716356462006
2.744348542940756586e-01 12603.829296797274 0.001366716356462006
2.589645504420281519e-01 13987.131026472387 0.001366716356462006
2.425369964281043067e-01 15522.25357427048 0.001366716356462006
2.252506439562596274e-01 17225.859653987874 0.001366716356462006
2.072447664301247661e-01 19116.440753857038 0.001366716356462006
1.886822190934810961e-01 21214.51784910632 0.001366716356462006
1.697349198471695686e-01 23542.864143224204 0.001366716356462006
1.505738404452152124e-01 26126.752255633317 0.001366716356462006
1.315312899409886993e-01 28994.22853882881 0.001366716356462006
1.130255913923872840e-01 32176.417502507353 0.001366716356462006
9.494565154009840247e-02 35707.859649004626 0.001366716356462006
7.732452580867454905e-02 39626.88638701478 0.001366716356462006
6.026584976531248333e-02 43976.036093027215 0.001366716356462006
4.448806878006864030e-02 48802.515836544335 0.001366716356462006
3.169744763047783326e-02 54158.71378079476 0.001366716356462006
2.162409540168078528e-02 60102.76782070388 0.001366716356462006
2.918408893032926194e-02 66699.19663030129 0.001366716356462006
3.947178246847379141e-02 74019.59996915652 0.001366716356462006
5.180137340605645707e-02 82143.43584919439 0.001366716356462006
6.508944275338995888e-02 91158.88299750836 0.001366716356462006
7.894383684953307223e-02 101163.7979766207 0.001366716356462006
9.300613806737273448e-02 112266.77735108159 0.001366716356462006
1.076504204754641786e-01 124588.33642950082 0.001366716356462006
1.222165843494864845e-01 138262.2173764659 0.001366716356462006
1.367673066959998462e-01 153436.84089300132 0.001366716356462006
1.513676983972305767e-01 170276.91722258978 0.001366716356462006
1.660878838993289919e-01 188965.23396912115 0.001366716356462006
1.810007355015104402e-01 209704.64013232305 0.001366716356462006
1.961785733906922513e-01 232720.2478960412 0.001366716356462006
2.116953419281314142e-01 258261.87606826748 0.001366716356462006
2.276239897093098596e-01 286606.7616948256 0.001366716356462006
2.440355766645666558e-01 318062.5692794119 0.001366716356462006
2.609998928103277605e-01 352970.73027306574 0.001366716356462006
2.785834009780205345e-01 391710.1490809261 0.001366716356462006
2.968432421609497607e-01 434701.3158125035 0.001366716356462006
3.159191053218647349e-01 482410.8704165374 0.001366716356462006
3.359062560907222772e-01 535356.6677410719 0.001366716356462006
3.566759184800709637e-01 594113.3984965039 0.001366716356462006
3.782429976995475007e-01 659318.8271333541 0.001366716356462006
4.005929695946270352e-01 731680.7143427207 0.001366716356462006
4.236949988340011353e-01 811984.4993184009 0.001366716356462006
4.474987558785508135e-01 901101.8251665037 0.001366716356462006
4.719218852214180360e-01 1000000.0 0.001366716356462006
5.550505515732813144e-01 0.001 0.0015167168884709225
6.018082300012359553e-01 0.0011097524964120721 0.0015167168884709225
6.513471444333038818e-01 0.0012315506032928262 0.0015167168884709225
7.036310828246303828e-01 0.001366716356462006 0.0015167168884709225
7.585882737764354511e-01 0.0015167168884709225 0.0015167168884709225
8.161090341314061192e-01 0.0016831803533309566 0.0015167168884709225
8.760440637307338463e-01 0.0018679135990207828 0.0015167168884709225
9.382040199691046301e-01 0.002072921779595372 0.0015167168884709225
1.002360190532294970e+00 0.002300430119772917 0.0015167168884709225
1.068246596728080977e+00 0.0025529080682395165 0.0015167168884709225
1.135563296655544896e+00 0.002833096101839324 0.0015167168884709225
1.203981304549236242e+00 0.0031440354715915 0.0015167168884709225
1.273148455022226955e+00 0.0034891012134067737 0.0015167168884709225
1.342696422505892606e+00 0.003872038781812557 0.0015167168884709225
1.412248448500529330e+00 0.004297004704320844 0.0015167168884709225
1.481427460979655608e+00 0.004768611697714469 0.0015167168884709225
1.549864228720122084e+00 0.005291978735958442 0.0015167168884709225
1.617205245067954156e+00 0.005872786613189483 0.0015167168884709225
1.683119966024825276e+00 0.00651733960488242 0.0015167168884709225
1.747307074728078113e+00 0.007232633896483534 0.0015167168884709225
1.809499808925185027e+00 0.008026433522257174 0.0015167168884709225
1.869469826488497022e+00 0.00890735463861044 0.0015167168884709225
1.927030057739835600e+00 0.009884959046625586 0.0015167168884709225
1.982036183294214826e+00 0.010969857978923836 0.0015167168884709225
2.034387132141911358e+00 0.012173827277396614 0.0015167168884709225
2.084024585185255241e+00 0.013509935211980273 0.0015167168884709225
2.130931772516838851e+00 0.014992684327860457 0.0015167168884709225
2.175131727558690553e+00 0.01663816886076129 0.0015167168884709225
2.216685042288871088e+00 0.018464249428955443 0.0015167168884709225
2.255687404684239894e+00 0.020490746898158472 0.0015167168884709225
2.292266693559548152e+00 0.022739657523579287 0.0015167168884709225
2.326579836290879832e+00 0.02523539170434766 0.0015167168884709225
2.358809030384597882e+00 0.02800503894183631 0.0015167168884709225
2.389157313121196946e+00 0.03107866187782014 0.0015167168884709225
2.417843363364359899e+00 0.03448962260405758 0.0015167168884709225
2.445095282299041273e+00 0.038274944785163134 0.0015167168884709225
2.471143773977396041e+00 0.04247571552536898 0.0015167168884709225
2.496215059439331974e+00 0.047137531341167244 0.0015167168884709225
2.520523857498863762e+00 0.05231099308056263 0.0015167168884709225
2.544268034790642119e+00 0.05805225516094899 0.0015167168884709225
2.567624852586700257e+00 0.06442363508721373 0.0015167168884709225
2.590749920295519093e+00 0.07149428986597581 0.0015167168884709225
2.613778775782199304e+00 0.07934096665797492 0.0015167168884709225
2.636830807541797217e+00 0.08804883581643465 0.0015167168884709225
2.660014625369489849e+00 0.09771241535346502 0.0015167168884709225
2.683434155191726678e+00 0.1084365968689611 0.0015167168884709225
2.707194360412146228e+00 0.12033778407775893 0.0015167168884709225
2.731406104846581417e+00 0.13354515629298988 0.0015167168884709225
2.756189577764730281e+00 0.14820207057988585 0.0015167168884709225
2.781676378312848641e+00 0.16446761779946645 0.0015167168884709225
2.808010260825245741e+00 0.18251834943190443 0.0015167168884709225
2.835346810501035097e+00 0.20255019392306664 0.0015167168884709225
2.863852325608918559e+00 0.22478058335487253 0.0015167168884709225
2.893702057145878026e+00 0.24945081352303167 0.0015167168884709225
2.925078067668474446e+00 0.27682866303920667 0.0015167168884709225
2.958166778960369392e+00 0.3072112998861759 0.0015167168884709225
2.993156156632066800e+00 0.34092850697468147 0.0015167168884709225
3.030232715759360040e+00 0.3783462617131929 0.0015167168884709225
3.069578157107657912e+00 0.419870708444391 0.0015167168884709225
3.111365723804776717e+00 0.4659525668664682 0.0015167168884709225
3.155756467224937190e+00 0.517092024289676 0.0015167168884709225
3.202892866869201161e+00 0.5738441648302398 0.0015167168884709225
3.252899819750591615e+00 0.6368249944718586 0.0015167168884709225
3.305870818395862720e+00 0.7067181273927491 0.0015167168884709225
3.361870936874904459e+00 0.7842822061337682 0.0015167168884709225
3.420927284042980077e+00 0.8703591361485166 0.0015167168884709225
3.483025306574386359e+00 0.9658832241158708 0.0015167168884709225
3.548104066442486104e+00 1.0718913192051276 0.0015167168884709225
3.616052353356417282e+00 1.1895340673703196 0.0015167168884709225
3.686705766691800168e+00 1.3200884008314182 0.0015167168884709225
3.759845002378177092e+00 1.4649713983072863 0.0015167168884709225
3.835195671822463570e+00 1.625755666443795 0.0015167168884709225
3.912429738095798637e+00 1.8041864093920719 0.0015167168884709225
3.991168789952100227e+00 2.0022003718155843 0.0015167168884709225
4.070989040574989559e+00 2.2219468609395236 0.0015167168884709225
4.151428098043416171e+00 2.4658110758226037 0.0015167168884709225
4.231993100495604843e+00 2.736439997074672 0.0015167168884709225
4.312170010509428941e+00 3.0367711180354604 0.0015167168884709225
4.391433595701411896e+00 3.370064329271928 0.0015167168884709225
4.469257837457084825e+00 3.739937302478798 0.0015167168884709225
4.545124674225221817e+00 4.150404757850477 0.0015167168884709225
4.618535355367239248e+00 4.605922041145108 0.0015167168884709225
4.689016070293920535e+00 5.1114334834401705 0.0015167168884709225
4.756125407470642941e+00 5.672426068491977 0.0015167168884709225
4.819458755198678723e+00 6.294988990221888 0.0015167168884709225
4.878651650992300581e+00 6.985879746785249 0.0015167168884709225
4.933378028861882925e+00 7.752597488629465 0.0015167168884709225
4.983353351563234668e+00 8.60346441668451 0.0015167168884709225
5.028329608250060367e+00 9.547716114208066 0.0015167168884709225
5.068092452431983475e+00 10.59560179277617 0.0015167168884709225
5.102456366546937794e+00 11.758495540521581 0.0015167168884709225
5.131260027014939773e+00 13.049019780144016 0.0015167168884709225
5.154360269493108326e+00 14.481182276745331 0.0015167168884709225
5.171626654525686817e+00 16.070528182616385 0.0015167168884709225
5.182936880701439541e+00 17.834308769319094 0.0015167168884709225
5.188170239001824058e+00 19.791668678535572 0.0015167168884709225
5.187204181502564460e+00 21.96385372416547 0.0015167168884709225
5.179907720911471003e+00 24.37444150122222 0.0015167168884709225
5.166155679212328877e+00 27.04959730463137 0.0015167168884709225
5.145797848677832853e+00 30.01835813575592 0.0015167168884709225
5.118679304978746458e+00 33.31294787934677 0.0015167168884709225
5.084634009790389264e+00 36.96912707195032 0.0015167168884709225
5.043492824343848824e+00 41.0265810582719 0.0015167168884709225
4.995077358646581978e+00 45.52935074866948 0.0015167168884709225
4.939210688796530135e+00 50.526310653356795 0.0015167168884709225
4.875721415613733178e+00 56.07169938205458 0.0015167168884709225
4.804452214938014443e+00 62.22570836730231 0.0015167168884709225
4.725267660155902050e+00 69.0551352016233 0.0015167168884709225
4.638063264171024436e+00 76.63410868007462 0.0015167168884709225
4.542775326137435066e+00 85.04489341802686 0.0015167168884709225
4.439401535591874115e+00 94.37878277775391 0.0015167168884709225
4.328002625963423000e+00 104.73708979594508 0.0015167168884709225
4.208722625326769773e+00 116.23224686798542 0.0015167168884709225
4.081792606980656934e+00 128.9890261253308 0.0015167168884709225
3.947549609908891810e+00 143.14589375234786 0.0015167168884709225
3.806445718828790792e+00 158.85651294280527 0.0015167168884709225
3.659042729635645141e+00 176.2914118095948 0.0015167168884709225
3.506425850807744382e+00 195.63983435170647 0.0015167168884709225
3.349943703908766501e+00 217.11179456945052 0.0015167168884709225
3.189582526479267877e+00 240.9403560239527 0.0015167168884709225
3.026352866124955465e+00 267.38416158399497 0.0015167168884709225
2.861351721429700845e+00 296.73024081888724 0.0015167168884709225
2.695736114914777826e+00 329.2971255097155 0.0015167168884709225
2.530698591113614171e+00 365.43830709572546 0.0015167168884709225
2.367454673765281736e+00 405.54607358408276 0.0015167168884709225
2.207188398597018431e+00 450.05576757004974 0.0015167168884709225
2.051033633966005798e+00 499.450511585514 0.0015167168884709225
1.900045842785279770e+00 554.2664520663108 0.0015167168884709225
1.755180024299656028e+00 615.0985788580505 0.0015167168884709225
1.617264220721927215e+00 682.6071834272393 0.0015167168884709225
1.486976964261860878e+00 757.525025877192 0.0015167168884709225
1.364845305342302639e+00 840.6652885618333 0.0015167168884709225
1.251237473772158548e+00 932.9304026284696 0.0015167168884709225
1.146360892172423540e+00 1035.3218432956637 0.0015167168884709225
1.050275203404612112e+00 1148.9510001873086 0.0015167168884709225
9.628967062610154226e-01 1275.051240713013 0.0015167168884709225
8.840166627017449485e-01 1414.991297434576 0.0015167168884709225
8.133145793202772866e-01 1570.2901247293776 0.0015167168884709225
7.507649589228476694e-01 1742.6333860096508 0.0015167168884709225
6.954102344756987186e-01 1933.891750455232 0.0015167168884709225
6.466961442395094961e-01 2146.141197858406 0.0015167168884709225
6.041025070362630034e-01 2381.6855519761607 0.0015167168884709225
5.671709291177137180e-01 2643.0814869741084 0.0015167168884709225
5.350219496523264118e-01 2933.1662783900483 0.0015167168884709225
5.070756942450391769e-01 3255.0885998350564 0.0015167168884709225
4.827685911183957623e-01 3612.3426997094302 0.0015167168884709225
4.615636908674882188e-01 4008.8063288984645 0.0015167168884709225
4.429515973421780384e-01 4448.782831127585 0.0015167168884709225
4.265440354628896591e-01 4937.047852839004 0.0015167168884709225
4.118971669009068859e-01 5478.901179593945 0.0015167168884709225
3.983928726055404046e-01 6080.224261649427 0.0015167168884709225
3.855916925776558535e-01 6747.5440531107 0.0015167168884709225
3.730696239989110818e-01 7488.10385759003 0.0015167168884709225
3.604335578270666529e-01 8309.941949353404 0.0015167168884709225
3.473307771855154158e-01 9221.97882333434 0.0015167168884709225
3.334784137023961148e-01 10234.114021054527 0.0015167168884709225
3.186654930702314537e-01 11357.333583431051 0.0015167168884709225
3.027722932723427851e-01 12603.829296797274 0.0015167168884709225
2.857657932090340025e-01 13987.131026472387 0.0015167168884709225
2.676915708083762446e-01 15522.25357427048 0.0015167168884709225
2.486584275959176915e-01 17225.859653987874 0.0015167168884709225
2.288203962077030307e-01 19116.440753857038 0.0015167168884709225
2.083578171318410110e-01 21214.51784910632 0.0015167168884709225
1.874612477736585514e-01 23542.864143224204 0.0015167168884709225
1.663202320317145599e-01 26126.752255633317 0.0015167168884709225
1.453005433746764330e-01 28994.22853882881 0.0015167168884709225
1.248692830088831696e-01 32176.417502507353 0.0015167168884709225
1.049035179512101262e-01 35707.859649004626 0.0015167168884709225
8.544068827380639497e-02 39626.88638701478 0.0015167168884709225
6.659632082735442160e-02 43976.036093027215 0.0015167168884709225
4.916248486732389261e-02 48802.515836544335 0.0015167168884709225
3.502683008142838672e-02 54158.71378079476 0.0015167168884709225
2.389517892105310834e-02 60102.76782070388 0.0015167168884709225
3.222535400181884141e-02 66699.19663030129 0.0015167168884709225
4.358684460021147733e-02 74019.59996915652 0.0015167168884709225
5.720321718998004623e-02 82143.43584919439 0.0015167168884709225
7.187681961237517292e-02 91158.88299750836 0.0015167168884709225
8.717331448646084557e-02 101163.7979766207 0.0015167168884709225
1.026941892385997424e-01 112266.77735108159 0.0015167168884709225
1.188531708606248849e-01 124588.33642950082 0.0015167168884709225
1.349197614292138581e-01 138262.2173764659 0.0015167168884709225
1.509622382978793587e-01 153436.84089300132 0.0015167168884709225
1.670515919126034921e-01 170276.91722258978 0.0015167168884709225
1.832637799034400605e-01 188965.23396912115 0.0015167168884709225
1.996776772531824173e-01 209704.64013232305 0.0015167168884709225
2.163714770928460984e-01 232720.2478960412 0.0015167168884709225
2.334247644224089757e-01 258261.87606826748 0.0015167168884709225
2.509156709166533439e-01 286606.7616948256 0.0015167168884709225
2.689198036038210060e-01 318062.5692794119 0.0015167168884709225
2.875112376564050165e-01 352970.73027306574 0.0015167168884709225
3.067589753420134069e-01 391710.1490809261 0.0015167168884709225
3.267223251932029893e-01 434701.3158125035 0.0015167168884709225
3.475460897089907020e-01 482410.8704165374 0.0015167168884709225
3.693381367989929109e-01 535356.6677410719 0.0015167168884709225
3.919469428665269817e-01 594113.3984965039 0.0015167168884709225
4.153810000347231135e-01 659318.8271333541 0.0015167168884709225
4.396188342908585178e-01 731680.7143427207 0.0015167168884709225
4.646177450722432378e-01 811984.4993184009 0.0015167168884709225
4.903141296751329925e-01 901101.8251665037 0.0015167168884709225
5.166084494492817480e-01 1000000.0 0.0015167168884709225
5.360012396338688090e-01 0.001 0.0016831803533309566
5.817579489777380264e-01 0.0011097524964120721 0.0016831803533309566
6.303402915446302268e-01 0.0012315506032928262 0.0016831803533309566
6.817310778549399153e-01 0.001366716356462006 0.0016831803533309566
7.358788592645041371e-01 0.0015167168884709225 0.0016831803533309566
7.926950359450003480e-01 0.0016831803533309566 0.0016831803533309566
8.520517946385444130e-01 0.0018679135990207828 0.0016831803533309566
9.137808282725933262e-01 0.002072921779595372 0.0016831803533309566
9.776734019286290600e-01 0.002300430119772917 0.0016831803533309566
1.043481630684154560e+00 0.0025529080682395165 0.0016831803533309566
1.110921116694805422e+00 0.002833096101839324 0.0016831803533309566
1.179675025931263832e+00 0.0031440354715915 0.0016831803533309566
1.249399450368919418e+00 0.0034891012134067737 0.0016831803533309566
1.319729967919733182e+00 0.003872038781812557 0.0016831803533309566
1.390289031250988350e+00 0.004297004704320844 0.0016831803533309566
1.460694049788196391e+00 0.004768611697714469 0.0016831803533309566
1.530565715498791501e+00 0.005291978735958442 0.0016831803533309566
1.599536204730275024e+00 0.005872786613189483 0.0016831803533309566
1.667256920464948333e+00 0.00651733960488242 0.0016831803533309566
1.733405559953147490e+00 0.007232633896483534 0.0016831803533309566
1.797692034813581641e+00 0.008026433522257174 0.0016831803533309566
1.859863335372622606e+00 0.00890735463861044 0.0016831803533309566
1.919707092648731850e+00 0.009884959046625586 0.0016831803533309566
1.977053847904805650e+00 0.010969857978923836 0.0016831803533309566
2.031778255450768178e+00 0.012173827277396614 0.0016831803533309566
2.083799116092801551e+00 0.013509935211980273 0.0016831803533309566
2.133078612819424347e+00 0.014992684327860457 0.0016831803533309566
2.179620859332189298e+00 0.01663816886076129 0.0016831803533309566
2.223469854232728693e+00 0.018464249428955443 0.0016831803533309566
2.264707008143751921e+00 0.020490746898158472 0.0016831803533309566
2.303448260877414722e+00 0.022739657523579287 0.0016831803533309566
2.339840798715473902e+00 0.02523539170434766 0.0016831803533309566
2.374059202659340784e+00 0.02800503894183631 0.0016831803533309566
2.406300843129626887e+00 0.03107866187782014 0.0016831803533309566
2.436780577643880008e+00 0.03448962260405758 0.0016831803533309566
2.465724491181393141e+00 0.038274944785163134 0.0016831803533309566
2.493363254405412288e+00 0.04247571552536898 0.0016831803533309566
2.519923928410928493e+00 0.047137531341167244 0.0016831803533309566
2.545625176218432095e+00 0.05231099308056263 0.0016831803533309566
2.570669671377709076e+00 0.05805225516094899 0.0016831803533309566
2.595241359548521309e+00 0.06442363508721373 0.0016831803533309566
2.619504062254266685e+00 0.07149428986597581 0.0016831803533309566
2.643602839039153274e+00 0.07934096665797492 0.0016831803533309566
2.667667515308645321e+00 0.08804883581643465 0.0016831803533309566
2.691817865317138292e+00 0.09771241535346502 0.0016831803533309566
2.716169330603038112e+00 0.1084365968689611 0.0016831803533309566
2.740838556032585416e+00 0.12033778407775893 0.0016831803533309566
2.765947992217107743e+00 0.13354515629298988 0.0016831803533309566
2.791629321974177014e+00 0.14820207057988585 0.0016831803533309566
2.818025442919684487e+00 0.16446761779946645 0.0016831803533309566
2.845291300525137235e+00 0.18251834943190443 0.0016831803533309566
2.873593599961503209e+00 0.20255019392306664 0.0016831803533309566
2.903109808220817989e+00 0.22478058335487253 0.0016831803533309566
2.934026491214788201e+00 0.24945081352303167 0.0016831803533309566
2.966537328570737930e+00 0.27682866303920667 0.0016831803533309566
3.000840669922381299e+00 0.3072112998861759 0.0016831803533309566
3.037136897262469937e+00 0.34092850697468147 0.0016831803533309566
3.075625422262714181e+00 0.3783462617131929 0.0016831803533309566
3.116501375600343238e+00 0.419870708444391 0.0016831803533309566
3.159951995205388720e+00 0.4659525668664682 0.0016831803533309566
3.206152775569034663e+00 0.517092024289676 0.0016831803533309566
3.255261059279396463e+00 0.5738441648302398 0.0016831803533309566
3.307416811158568226e+00 0.6368249944718586 0.0016831803533309566
3.362728715985393801e+00 0.7067181273927491 0.0016831803533309566
3.421276744889559573e+00 0.7842822061337682 0.0016831803533309566
3.483102369972898238e+00 0.8703591361485166 0.0016831803533309566
3.548204400071417020e+00 0.9658832241158708 0.0016831803533309566
3.616533828670148942e+00 1.0718913192051276 0.0016831803533309566
3.687989393906723645e+00 1.1895340673703196 0.0016831803533309566
3.762414093476999177e+00 1.3200884008314182 0.0016831803533309566
3.839592934206907060e+00 1.4649713983072863 0.0016831803533309566
3.919252148068722352e+00 1.625755666443795 0.0016831803533309566
4.001060187446184635e+00 1.8041864093920719 0.0016831803533309566
4.084630528028568186e+00 2.0022003718155843 0.0016831803533309566
4.169526478605337871e+00 2.2219468609395236 0.0016831803533309566
4.255267760380666786e+00 2.4658110758226037 0.0016831803533309566
4.341338772869057117e+00 2.736439997074672 0.0016831803533309566
4.427198202701225327e+00 3.0367711180354604 0.0016831803533309566
4.512289441474973906e+00 3.370064329271928 0.0016831803533309566
4.596051718862330659e+00 3.739937302478798 0.0016831803533309566
4.677929643213510680e+00 4.150404757850477 0.0016831803533309566
4.757385533007150613e+00 4.605922041145108 0.0016831803533309566
4.833906003425162190e+00 5.1114334834401705 0.0016831803533309566
4.907010466324654985e+00 5.672426068491977 0.0016831803533309566
4.976256425178132048e+00 6.294988990221888 0.0016831803533309566
5.041243689160270769e+00 6.985879746785249 0.0016831803533309566
5.101613369922330499e+00 7.752597488629465 0.0016831803533309566
5.157051445344577267e+00 8.60346441668451 0.0016831803533309566
5.207284197579799212e+00 9.547716114208066 0.0016831803533309566
5.252075517471099353e+00 10.59560179277617 0.0016831803533309566
5.291222063486295646e+00 11.758495540521581 0.0016831803533309566
5.324548505348633221e+00 13.049019780144016 0.0016831803533309566
5.351901212417224940e+00 14.481182276745331 0.0016831803533309566
5.373142490074677369e+00 16.070528182616385 0.0016831803533309566
5.388145498014925927e+00 17.834308769319094 0.0016831803533309566
5.396787281978143724e+00 19.791668678535572 0.0016831803533309566
5.398944794689320759e+00 21.96385372416547 0.0016831803533309566
5.394487902281013270e+00 24.37444150122222 0.0016831803533309566
5.383292520664422653e+00 27.04959730463137 0.0016831803533309566
5.365210221942090740e+00 30.01835813575592 0.0016831803533309566
5.340087395529489633e+00 33.31294787934677 0.0016831803533309566
5.307758641530036847e+00 36.96912707195032 0.0016831803533309566
5.268054144554317197e+00 41.0265810582719 0.0016831803533309566
5.220793475150471430e+00 45.52935074866948 0.0016831803533309566
5.165795776229291647e+00 50.526310653356795 0.0016831803533309566
5.102883597249496361e+00 56.07169938205458 0.0016831803533309566
5.031891235568367371e+00 62.22570836730231 0.0016831803533309566
4.952672451353405947e+00 69.0551352016233 0.0016831803533309566
4.865109500604331672e+00 76.63410868007462 0.0016831803533309566
4.769123064763696185e+00 85.04489341802686 0.0016831803533309566
4.664692988350241265e+00 94.37878277775391 0.0016831803533309566
4.551860442345181390e+00 104.73708979594508 0.0016831803533309566
4.430748620153140749e+00 116.23224686798542 0.0016831803533309566
4.301567337705059835e+00 128.9890261253308 0.0016831803533309566
4.164632804457000681e+00 143.14589375234786 0.0016831803533309566
4.020377737000933926e+00 158.85651294280527 0.0016831803533309566
3.869347716214171395e+00 176.2914118095948 0.0016831803533309566
3.712727640940701068e+00 195.63983435170647 0.0016831803533309566
3.551727744247353602e+00 217.11179456945052 0.0016831803533309566
3.386357807075014215e+00 240.9403560239527 0.0016831803533309566
3.217637134834833823e+00 267.38416158399497 0.0016831803533309566
3.046681054989812232e+00 296.73024081888724 0.0016831803533309566
2.874675426250790533e+00 329.2971255097155 0.0016831803533309566
2.702852469997381046e+00 365.43830709572546 0.0016831803533309566
2.532477795570089896e+00 405.54607358408276 0.0016831803533309566
2.364795675427055599e+00 450.05576757004974 0.0016831803533309566
2.201008817565645703e+00 499.450511585514 0.0016831803533309566
2.042248327070181002e+00 554.2664520663108 0.0016831803533309566
1.889549347744322816e+00 615.0985788580505 0.0016831803533309566
1.743822072791339162e+00 682.6071834272393 0.0016831803533309566
1.605826534972882191e+00 757.525025877192 0.0016831803533309566
1.476167840107816431e+00 840.6652885618333 0.0016831803533309566
1.355286345120544134e+00 932.9304026284696 0.0016831803533309566
1.243453524932216503e+00 1035.3218432956637 0.0016831803533309566
1.140783129693832221e+00 1148.9510001873086 0.0016831803533309566
1.047234409165816116e+00 1275.051240713013 0.0016831803533309566
9.626296526101213447e-01 1414.991297434576 0.0016831803533309566
8.866758011631810099e-01 1570.2901247293776 0.0016831803533309566
8.193756726971405113e-01 1742.6333860096508 0.0016831803533309566
7.597322281944208777e-01 1933.891750455232 0.0016831803533309566
7.071776691865356845e-01 2146.141197858406 0.0016831803533309566
6.611412074736260358e-01 2381.6855519761607 0.0016831803533309566
6.212184278081149813e-01 2643.0814869741084 0.0016831803533309566
5.864368034191324019e-01 2933.1662783900483 0.0016831803533309566
5.561804533768610614e-01 3255.0885998350564 0.0016831803533309566
5.298478868859050062e-01 3612.3426997094302 0.0016831803533309566
5.068634091049298851e-01 4008.8063288984645 0.0016831803533309566
4.866786845174413401e-01 4448.782831127585 0.0016831803533309566
4.688815692457473649e-01 4937.047852839004 0.0016831803533309566
4.529808944552427552e-01 5478.901179593945 0.0016831803533309566
4.383080699876738540e-01 6080.224261649427 0.0016831803533309566
4.243841307772890370e-01 6747.5440531107 0.0016831803533309566
4.107459588993985777e-01 7488.10385759003 0.0016831803533309566
3.969630798526070370e-01 8309.941949353404 0.0016831803533309566
3.826490730850449773e-01 9221.97882333434 0.0016831803533309566
3.674930660994842890e-01 10234.114021054527 0.0016831803533309566
3.512635243140637686e-01 11357.333583431051 0.0016831803533309566
3.338286951117169221e-01 12603.829296797274 0.0016831803533309566
3.151522351717162551e-01 13987.131026472387 0.0016831803533309566
2.952844358006952996e-01 15522.25357427048 0.0016831803533309566
2.743454692599587297e-01 17225.859653987874 0.0016831803533309566
2.525056160267925565e-01 19116.440753857038 0.0016831803533309566
2.299644942554178173e-01 21214.51784910632 0.0016831803533309566
2.069332811777603309e-01 23542.864143224204 0.0016831803533309566
1.836220906340977344e-01 26126.752255633317 0.0016831803533309566
1.604331154038487472e-01 28994.22853882881 0.0016831803533309566
1.378882964442340320e-01 32176.417502507353 0.0016831803533309566
1.158515410925665540e-01 35707.859649004626 0.0016831803533309566
9.436532068931460793e-02 39626.88638701478 0.0016831803533309566
7.355849069930965600e-02 43976.036093027215 0.0016831803533309566
5.430366043818477678e-02 48802.515836544335 0.0016831803533309566
3.868845217704980355e-02 54158.71378079476 0.0016831803533309566
2.639288251779995167e-02 60102.76782070388 0.0016831803533309566
3.556450558266547463e-02 66699.19663030129 0.0016831803533309566
4.810537091095930945e-02 74019.59996915652 0.0016831803533309566
6.313500458591017606e-02 82143.43584919439 0.0016831803533309566
7.933004633115758875e-02 91158.88299750836 0.0016831803533309566
9.620951240609955379e-02 101163.7979766207 0.0016831803533309566
1.133303411662912041e-01 112266.77735108159 0.0016831803533309566
1.311498650704033542e-01 124588.33642950082 0.0016831803533309566
1.488599903257546708e-01 138262.2173764659 0.0016831803533309566
1.665348826713876629e-01 153436.84089300132 0.0016831803533309566
1.842517280565264814e-01 170276.91722258978 0.0016831803533309566
2.020927332605047810e-01 188965.23396912115 0.0016831803533309566
2.201430210655455078e-01 209704.64013232305 0.0016831803533309566
2.384867870965115544e-01 232720.2478960412 0.0016831803533309566
2.572093835487749836e-01 258261.87606826748 0.0016831803533309566
2.763941130524059098e-01 286606.7616948256 0.0016831803533309566
2.961213240009969438e-01 318062.5692794119 0.0016831803533309566
3.164685290182165933e-01 352970.73027306574 0.0016831803533309566
3.375076486712342838e-01 391710.1490809261 0.0016831803533309566
3.592986007127302317e-01 434701.3158125035 0.0016831803533309566
3.819900860508123608e-01 482410.8704165374 0.0016831803533309566
4.057052942442563870e-01 535356.6677410719 0.0016831803533309566
4.302650084466315139e-01 594113.3984965039 0.0016831803533309566
4.556708047742774603e-01 659318.8271333541 0.0016831803533309566
4.818903637078064683e-01 731680.7143427207 0.0016831803533309566
5.088687662518435184e-01 811984.4993184009 0.0016831803533309566
5.365257736033751668e-01 901101.8251665037 0.0016831803533309566
5.647428702244766674e-01 1000000.0 0.0016831803533309566
5.151500150063913486e-01 0.001 0.0018679135990207828
5.596663690097513078e-01 0.0011097524964120721 0.0018679135990207828
6.070260432745536727e-01 0.0012315506032928262 0.0018679135990207828
6.572294834902899785e-01 0.001366716356462006 0.0018679135990207828
7.102445946444222447e-01 0.0015167168884709225 0.0018679135990207828
7.660033853195918896e-01 0.0016831803533309566 0.0018679135990207828
8.243994400068649364e-01 0.0018679135990207828 0.0018679135990207828
8.852861247069191419e-01 0.002072921779595372 0.0018679135990207828
9.484759474953408098e-01 0.002300430119772917 0.0018679135990207828
1.013741090862470218e+00 0.0025529080682395165 0.0018679135990207828
1.080815319114977857e+00 0.002833096101839324 0.0018679135990207828
1.149397328767203241e+00 0.0031440354715915 0.0018679135990207828
1.219155379953692275e+00 0.0034891012134067737 0.0018679135990207828
1.289733337146018899e+00 0.003872038781812557 0.0018679135990207828
1.360757623868419142e+00 0.004297004704320844 0.0018679135990207828
1.431845088448413739e+00 0.004768611697714469 0.0018679135990207828
1.502611281415255240e+00 0.005291978735958442 0.0018679135990207828
1.572678853526074505e+00 0.005872786613189483 0.0018679135990207828
1.641685729310137898e+00 0.00651733960488242 0.0018679135990207828
1.709292569890463298e+00 0.007232633896483534 0.0018679135990207828
1.775189545495090560e+00 0.008026433522257174 0.0018679135990207828
1.839101797527562532e+00 0.00890735463861044 0.0018679135990207828
1.900793894871386280e+00 0.009884959046625586 0.0018679135990207828
1.960072774198309054e+00 0.010969857978923836 0.0018679135990207828
2.016789678473487335e+00 0.012173827277396614 0.0018679135990207828
2.070840810754415617e+00 0.013509935211980273 0.0018679135990207828
2.122167039187413451e+00 0.014992684327860457 0.0018679135990207828
2.170752809459283839e+00 0.01663816886076129 0.0018679135990207828
2.216624322497046329e+00 0.018464249428955443 0.0018679135990207828
2.259847212784374282e+00 0.020490746898158472 0.0018679135990207828
2.300523704638925082e+00 0.022739657523579287 0.0018679135990207828
2.338789277953365442e+00 0.02523539170434766 0.0018679135990207828
2.374808722955801699e+00 0.02800503894183631 0.0018679135990207828
2.408771517861501454e+00 0.03107866187782014 0.0018679135990207828
2.440886449502588373e+00 0.03448962260405758 0.0018679135990207828
2.471375311029613719e+00 0.038274944785163134 0.0018679135990207828
2.500466586460746043e+00 0.04247571552536898 0.0018679135990207828
2.528386029039257910e+00 0.047137531341167244 0.0018679135990207828
2.555354446110397859e+00 0.05231099308056263 0.0018679135990207828
2.581577604462411468e+00 0.05805225516094899 0.0018679135990207828
2.607244730045554792e+00 0.06442363508721373 0.0018679135990207828
2.632526650614766428e+00 0.07149428986597581 0.0018679135990207828
2.657576937291620478e+00 0.07934096665797492 0.0018679135990207828
2.682535140763812720e+00 0.08804883581643465 0.0018679135990207828
2.707531543992925727e+00 0.09771241535346502 0.0018679135990207828
2.732692606627483478e+00 0.1084365968689611 0.0018679135990207828
2.758146144692598334e+00 0.12033778407775893 0.0018679135990207828
2.784025777671439883e+00 0.13354515629298988 0.0018679135990207828
2.810474165752891107e+00 0.14820207057988585 0.0018679135990207828
2.837645007544759679e+00 0.16446761779946645 0.0018679135990207828
2.865703843858245392e+00 0.18251834943190443 0.0018679135990207828
2.894827908550245521e+00 0.20255019392306664 0.0018679135990207828
2.925205169259955440e+00 0.22478058335487253 0.0018679135990207828
2.957032870157016546e+00 0.24945081352303167 0.0018679135990207828
2.990515585087499595e+00 0.27682866303920667 0.0018679135990207828
3.025862979679140530e+00 0.3072112998861759 0.0018679135990207828
3.063287237319037182e+00 0.34092850697468147 0.0018679135990207828
3.103000159196470431e+00 0.3783462617131929 0.0018679135990207828
3.145209931671777426e+00 0.419870708444391 0.0018679135990207828
3.190117466036245908e+00 0.4659525668664682 0.0018679135990207828
3.237912668762572554e+00 0.517092024289676 0.0018679135990207828
3.288767896051489448e+00 0.5738441648302398 0.0018679135990207828
3.342838573057213658e+00 0.6368249944718586 0.0018679135990207828
3.400249318529379394e+00 0.7067181273927491 0.0018679135990207828
3.461096042985659427e+00 0.7842822061337682 0.0018679135990207828
3.525435998417319805e+00 0.8703591361485166 0.0018679135990207828
3.593283189901812502e+00 0.9658832241158708 0.0018679135990207828
3.664602731116739509e+00 1.0718913192051276 0.0018679135990207828
3.739305931028455099e+00 1.1895340673703196 0.0018679135990207828
3.817246177354118419e+00 1.3200884008314182 0.0018679135990207828
3.898216089537381634e+00 1.4649713983072863 0.0018679135990207828
3.981946105424257532e+00 1.625755666443795 0.0018679135990207828
4.068104885424087769e+00 1.8041864093920719 0.0018679135990207828
4.156301632213684094e+00 2.0022003718155843 0.0018679135990207828
4.246090475101872208e+00 2.2219468609395236 0.0018679135990207828
4.336976834323246877e+00 2.4658110758226037 0.0018679135990207828
4.428425649277983212e+00 2.736439997074672 0.0018679135990207828
4.519871115087550351e+00 3.0367711180354604 0.0018679135990207828
4.610727555815228307e+00 3.370064329271928 0.0018679135990207828
4.700401107238112886e+00 3.739937302478798 0.0018679135990207828
4.788300064225388120e+00 4.150404757850477 0.0018679135990207828
4.873848153032104058e+00 4.605922041145108 0.0018679135990207828
4.956492135160085688e+00 5.1114334834401705 0.0018679135990207828
5.035711345128493832e+00 5.672426068491977 0.0018679135990207828
5.111024051367214049e+00 6.294988990221888 0.0018679135990207828
5.181992583658426632e+00 6.985879746785249 0.0018679135990207828
5.248223195401115149e+00 7.752597488629465 0.0018679135990207828
5.309370251351187342e+00 8.60346441668451 0.0018679135990207828
5.365132157603116347e+00 9.547716114208066 0.0018679135990207828
5.415248945475052089e+00 10.59560179277617 0.0018679135990207828
5.459497605063197589e+00 11.758495540521581 0.0018679135990207828
5.497687176342365589e+00 13.049019780144016 0.0018679135990207828
5.529652315847344290e+00 14.481182276745331 0.0018679135990207828
5.555247164915797953e+00 16.070528182616385 0.0018679135990207828
5.574339852934808270e+00 17.834308769319094 0.0018679135990207828
5.586805102756120078e+00 19.791668678535572 0.0018679135990207828
5.592519645772788373e+00 21.96385372416547 0.0018679135990207828
5.591354869813877748e+00 24.37444150122222 0.0018679135990207828
5.583188775559812633e+00 27.04959730463137 0.0018679135990207828
5.567875982409597135e+00 30.01835813575592 0.0018679135990207828
5.545265707344476880e+00 33.31294787934677 0.0018679135990207828
5.515194863381408297e+00 36.96912707195032 0.0018679135990207828
5.477494731243574222e+00 41.0265810582719 0.0018679135990207828
5.431984634225114128e+00 45.52935074866948 0.0018679135990207828
5.378481504239319477e+00 50.526310653356795 0.0018679135990207828
5.316803404430362257e+00 56.07169938205458 0.0018679135990207828
5.246777559424462112e+00 62.22570836730231 0.0018679135990207828
5.168247834526924045e+00 69.0551352016233 0.0018679135990207828
5.081083655230145268e+00 76.63410868007462 0.0018679135990207828
4.985189919307328132e+00 85.04489341802686 0.0018679135990207828
4.880527688046830903e+00 94.37878277775391 0.0018679135990207828
4.767116796284799562e+00 104.73708979594508 0.0018679135990207828
4.645056845608436902e+00 116.23224686798542 0.0018679135990207828
4.514532600408236895e+00 128.9890261253308 0.0018679135990207828
4.375834501094979068e+00 143.14589375234786 0.0018679135990207828
4.229369810176661026e+00 158.85651294280527 0.0018679135990207828
4.075660689527252245e+00 176.2914118095948 0.0018679135990207828
3.916005017148809664e+00 195.63983435170647 0.0018679135990207828
3.751423603063605228e+00 217.11179456945052 0.0018679135990207828
3.581960780444028547e+00 240.9403560239527 0.0018679135990207828
3.408634393257580886e+00 267.38416158399497 0.0018679135990207828
3.232567804895744246e+00 296.73024081888724 0.0018679135990207828
3.054965753767590719e+00 329.2971255097155 0.0018679135990207828
2.877090933188864330e+00 365.43830709572546 0.0018679135990207828
2.700250961870008570e+00 405.54607358408276 0.0018679135990207828
2.525743831509352333e+00 450.05576757004974 0.0018679135990207828
2.354836447300648672e+00 499.450511585514 0.0018679135990207828
2.188733009236821125e+00 554.2664520663108 0.0018679135990207828
2.028548474264336487e+00 615.0985788580505 0.0018679135990207828
1.875277078271325948e+00 682.6071834272393 0.0018679135990207828
1.729764340563133773e+00 757.525025877192 0.0018679135990207828
1.592699255401930136e+00 840.6652885618333 0.0018679135990207828
1.464601650852025205e+00 932.9304026284696 0.0018679135990207828
1.345815484995677602e+00 1035.3218432956637 0.0018679135990207828
1.236517709114051788e+00 1148.9510001873086 0.0018679135990207828
1.136719828986690217e+00 1275.051240713013 0.0018679135990207828
1.046284236300362380e+00 1414.991297434576 0.0018679135990207828
9.649561511671560510e-01 1570.2901247293776 0.0018679135990207828
8.927723313648513459e-01 1742.6333860096508 0.0018679135990207828
8.287021662673984546e-01 1933.891750455232 0.0018679135990207828
7.721696115699071550e-01 2146.141197858406 0.0018679135990207828
7.225526491206395452e-01 2381.6855519761607 0.0018679135990207828
6.795094790460846079e-01 2643.0814869741084 0.0018679135990207828
6.419805677442183001e-01 2933.1662783900483 0.0018679135990207828
6.093091804541124201e-01 3255.0885998350564 0.0018679135990207828
5.808559152531717062e-01 3612.3426997094302 0.0018679135990207828
5.560056853361325935e-01 4008.8063288984645 0.0018679135990207828
5.341700469238459537e-01 4448.782831127585 0.0018679135990207828
5.149139473944983614e-01 4937.047852839004 0.0018679135990207828
4.976936971427040612e-01 5478.901179593945 0.0018679135990207828
4.817881625309475835e-01 6080.224261649427 0.0018679135990207828
4.666762386787442485e-01 6747.5440531107 0.0018679135990207828
4.518528243941923317e-01 7488.10385759003 0.0018679135990207828
4.368471839775227572e-01 8309.941949353404 0.0018679135990207828
4.212364415893178893e-01 9221.97882333434 0.0018679135990207828
4.046793270886553939e-01 10234.114021054527 0.0018679135990207828
3.869219375264892347e-01 11357.333583431051 0.0018679135990207828
3.678193908569663551e-01 12603.829296797274 0.0018679135990207828
3.473317050718426890e-01 13987.131026472387 0.0018679135990207828
3.255143116027848782e-01 15522.25357427048 0.0018679135990207828
3.024998600911317226e-01 17225.859653987874 0.0018679135990207828
2.784764891749011984e-01 19116.440753857038 0.0018679135990207828
2.536650682089131581e-01 21214.51784910632 0.0018679135990207828
2.282995522686353806e-01 23542.864143224204 0.0018679135990207828
2.026128471682330234e-01 26126.752255633317 0.0018679135990207828
1.770466686415046176e-01 28994.22853882881 0.0018679135990207828
1.521846771443618462e-01 32176.417502507353 0.0018679135990207828
1.278761436611456637e-01 35707.859649004626 0.0018679135990207828
1.041693262124461644e-01 39626.88638701478 0.0018679135990207828
8.120800019878572640e-02 43976.036093027215 0.0018679135990207828
5.995280166322963789e-02 48802.515836544335 0.0018679135990207828
4.271159611991598437e-02 54158.71378079476 0.0018679135990207828
2.913717446392094165e-02 60102.76782070388 0.0018679135990207828
3.922645421667061982e-02 66699.19663030129 0.0018679135990207828
5.306119416766252872e-02 74019.59996915652 0.0018679135990207828
6.964120767858078542e-02 82143.43584919439 0.0018679135990207828
8.750506665583257515e-02 91158.88299750836 0.0018679135990207828
1.061201380054434262e-01 101163.7979766207 0.0018679135990207828
1.249937938444803387e-01 112266.77735108159 0.0018679135990207828
1.446313078752727299e-01 124588.33642950082 0.0018679135990207828
1.641390731907454992e-01 138262.2173764659 0.0018679135990207828
1.835976342607761880e-01 153436.84089300132 0.0018679135990207828
2.030905654783364545e-01 170276.91722258978 0.0018679135990207828
2.227065829208124681e-01 188965.23396912115 0.0018679135990207828
2.425372628765205818e-01 209704.64013232305 0.0018679135990207828
2.626730436676230629e-01 232720.2478960412 0.0018679135990207828
2.832049326400269407e-01 258261.87606826748 0.0018679135990207828
3.042215852169118939e-01 286606.7616948256 0.0018679135990207828
3.258074832913836483e-01 318062.5692794119 0.0018679135990207828
3.480435366517934392e-01 352970.73027306574 0.0018679135990207828
3.710035940175344660e-01 391710.1490809261 0.0018679135990207828
3.947478363727930373e-01 434701.3158125035 0.0018679135990207828
4.194263723623908313e-01 482410.8704165374 0.0018679135990207828
4.451806162761913210e-01 535356.6677410719 0.0018679135990207828
4.717992544780719166e-01 594113.3984965039 0.0018679135990207828
4.992737578051482106e-01 659318.8271333541 0.0018679135990207828
5.275598603373927720e-01 731680.7143427207 0.0018679135990207828
5.565869529835213436e-01 811984.4993184009 0.0018679135990207828
5.862552541632564118e-01 901101.8251665037 0.0018679135990207828
6.164258520597979407e-01 1000000.0 0.0018679135990207828
4.927082854351519936e-01 0.001 0.002072921779595372
5.357646556492460244e-01 0.0011097524964120721 0.002072921779595372
5.816559210081408970e-01 0.0012315506032928262 0.002072921779595372
6.303986315269989316e-01 0.001366716356462006 0.002072921779595372
6.819785979726386005e-01 0.0015167168884709225 0.002072921779595372
7.363474610578751856e-01 0.0016831803533309566 0.002072921779595372
7.934196995692235355e-01 0.0018679135990207828 0.002072921779595372
8.530703442093688915e-01 0.002072921779595372 0.002072921779595372
9.151337567128856598e-01 0.002300430119772917 0.002072921779595372
9.794035424044265081e-01 0.0025529080682395165 0.002072921779595372
1.045633627048598191e+00 0.002833096101839324 0.002072921779595372
1.113540936352181321e+00 0.0031440354715915 0.002072921779595372
1.182809284908881375e+00 0.0034891012134067737 0.002072921779595372
1.253094772989827632e+00 0.003872038781812557 0.002072921779595372
1.324032223908570449e+00 0.004297004704320844 0.002072921779595372
1.395242639940774243e+00 0.004768611697714469 0.002072921779595372
1.466341390364044539e+00 0.005291978735958442 0.002072921779595372
1.536946536160942678e+00 0.005872786613189483 0.002072921779595372
1.606687219150112478e+00 0.00651733960488242 0.002072921779595372
1.675211612622198087e+00 0.007232633896483534 0.002072921779595372
1.742194111933274892e+00 0.008026433522257174 0.002072921779595372
1.807341532330914768e+00 0.00890735463861044 0.002072921779595372
1.870398207260851153e+00 0.009884959046625586 0.002072921779595372
1.931149731487852739e+00 0.010969857978923836 0.002072921779595372
1.989425522235763077e+00 0.012173827277396614 0.002072921779595372
2.045100114925210821e+00 0.013509935211980273 0.002072921779595372
2.098093415827022135e+00 0.014992684327860457 0.002072921779595372
2.148370015600716609e+00 0.01663816886076129 0.002072921779595372
2.195937671407342862e+00 0.018464249428955443 0.002072921779595372
2.240845183475716595e+00 0.020490746898158472 0.002072921779595372
2.283179639896886215e+00 0.022739657523579287 0.002072921779595372
2.323063120829583994e+00 0.02523539170434766 0.002072921779595372
2.360648762357601349e+00 0.02800503894183631 0.002072921779595372
2.396116090136842125e+00 0.03107866187782014 0.002072921779595372
2.429665644906083610e+00 0.03448962260405758 0.002072921779595372
2.461512795571378920e+00 0.038274944785163134 0.002072921779595372
2.491880953259373754e+00 0.04247571552536898 0.002072921779595372
2.520994576555003697e+00 0.047137531341167244 0.002072921779595372
2.549072568626008728e+00 0.05231099308056263 0.002072921779595372
2.576322710261281124e+00 0.05805225516094899 0.002072921779595372
2.602937885388088901e+00 0.06442363508721373 0.002072921779595372
2.629094556530899851e+00 0.07149428986597581 0.002072921779595372
2.654953619412496302e+00 0.07934096665797492 0.002072921779595372
2.680663296528150052e+00 0.08804883581643465 0.002072921779595372
2.706363524141115473e+00 0.09771241535346502 0.002072921779595372
2.732190955729294046e+00 0.1084365968689611 0.002072921779595372
2.758283834561958692e+00 0.12033778407775893 0.002072921779595372
2.784786210724902844e+00 0.13354515629298988 0.002072921779595372
2.811850973581500046e+00 0.14820207057988585 0.002072921779595372
2.839641834502480311e+00 0.16446761779946645 0.002072921779595372
2.868334114669939705e+00 0.18251834943190443 0.002072921779595372
2.898114688482145151e+00 0.20255019392306664 0.002072921779595372
2.929181147408332020e+00 0.22478058335487253 0.002072921779595372
2.961740462341153179e+00 0.24945081352303167 0.002072921779595372
2.996007196179990117e+00 0.27682866303920667 0.002072921779595372
3.032201428858711800e+00 0.3072112998861759 0.002072921779595372
3.070546257917788235e+00 0.34092850697468147 0.002072921779595372
3.111265091019667750e+00 0.3783462617131929 0.002072921779595372
3.154578453227121493e+00 0.419870708444391 0.002072921779595372
3.200700434482542267e+00 0.4659525668664682 0.002072921779595372
3.249834947434397936e+00 0.517092024289676 0.002072921779595372
3.302169233192196351e+00 0.5738441648302398 0.002072921779595372
3.357874314295245632e+00 0.6368249944718586 0.002072921779595372
3.417091145338915670e+00 0.7067181273927491 0.002072921779595372
3.479932413895251653e+00 0.7842822061337682 0.002072921779595372
3.546472335615699301e+00 0.8703591361485166 0.002072921779595372
3.616741735698152382e+00 0.9658832241158708 0.002072921779595372
3.690721972359384928e+00 1.0718913192051276 0.002072921779595372
3.768339469022039978e+00 1.1895340673703196 0.002072921779595372
3.849461033212857597e+00 1.3200884008314182 0.002072921779595372
3.933890340505461047e+00 1.4649713983072863 0.002072921779595372
4.021365859389944397e+00 1.625755666443795 0.002072921779595372
4.111560586479907187e+00 1.8041864093920719 0.002072921779595372
4.204083748525725639e+00 2.0022003718155843 0.002072921779595372
4.298484658177227580e+00 2.2219468609395236 0.002072921779595372
4.394258724688074658e+00 2.4658110758226037 0.002072921779595372
4.490855476779377575e+00 2.736439997074672 0.002072921779595372
4.587688339475193722e+00 3.0367711180354604 0.002072921779595372
4.684145749921879265e+00 3.370064329271928 0.002072921779595372
4.779603357112173434e+00 3.739937302478798 0.002072921779595372
4.873435042345007240e+00 4.150404757850477 0.002072921779595372
4.965027156031302624e+00 4.605922041145108 0.002072921779595372
5.053787066338128575e+00 5.1114334834401705 0.002072921779595372
5.139153846472098053e+00 5.672426068491977 0.002072921779595372
5.220605702177529395e+00 6.294988990221888 0.002072921779595372
5.297666176844513686e+00 6.985879746785249 0.002072921779595372
5.369904964623331445e+00 7.752597488629465 0.002072921779595372
5.436942842586664604e+00 8.60346441668451 0.002072921779595372
5.498448268846066966e+00 9.547716114208066 0.002072921779595372
5.554135355751615322e+00 10.59560179277617 0.002072921779595372
5.603759424424124447e+00 11.758495540521581 0.002072921779595372
5.647112173812135261e+00 13.049019780144016 0.002072921779595372
5.684015082957364129e+00 14.481182276745331 0.002072921779595372
5.714313046335234958e+00 16.070528182616385 0.002072921779595372
5.737868455529400613e+00 17.834308769319094 0.002072921779595372
5.754553405392173637e+00 19.791668678535572 0.002072921779595372
5.764244544062247400e+00 21.96385372416547 0.002072921779595372
5.766815296593954976e+00 24.37444150122222 0.002072921779595372
5.762146621849698391e+00 27.04959730463137 0.002072921779595372
5.750097424186984441e+00 30.01835813575592 0.002072921779595372
5.730521250098770558e+00 33.31294787934677 0.002072921779595372
5.703259061194902557e+00 36.96912707195032 0.002072921779595372
5.668145118215011991e+00 41.0265810582719 0.002072921779595372
5.625000477931956233e+00 45.52935074866948 0.002072921779595372
5.573641829292593108e+00 50.526310653356795 0.002072921779595372
5.513884621626364613e+00 56.07169938205458 0.002072921779595372
5.445550667774229581e+00 62.22570836730231 0.002072921779595372
5.368475287418525532e+00 69.0551352016233 0.002072921779595372
5.282515965870476116e+00 76.63410868007462 0.002072921779595372
5.187562133775206696e+00 85.04489341802686 0.002072921779595372
5.083555668075513623e+00 94.37878277775391 0.002072921779595372
4.970493799603755924e+00 104.73708979594508 0.002072921779595372
4.848450277604328562e+00 116.23224686798542 0.002072921779595372
4.717581443833037902e+00 128.9890261253308 0.002072921779595372
4.578147387844119898e+00 143.14589375234786 0.002072921779595372
4.430524053165425968e+00 158.85651294280527 0.002072921779595372
4.275203032988437180e+00 176.2914118095948 0.002072921779595372
4.113611164670217590e+00 195.63983435170647 0.002072921779595372
3.946521773419031653e+00 217.11179456945052 0.002072921779595372
3.774027898430212247e+00 240.9403560239527 0.002072921779595372
3.597134757523114068e+00 267.38416158399497 0.002072921779595372
3.416962217536615665e+00 296.73024081888724 0.002072921779595372
3.234722404340286239e+00 329.2971255097155 0.002072921779595372
3.051697481268056400e+00 365.43830709572546 0.002072921779595372
2.869227013288947248e+00 405.54607358408276 0.002072921779595372
2.688654094290227725e+00 450.05576757004974 0.002072921779595372
2.511303016206860139e+00 499.450511585514 0.002072921779595372
2.338446420138560633e+00 554.2664520663108 0.002072921779595372
2.171276791449708199e+00 615.0985788580505 0.002072921779595372
2.010872579928058901e+00 682.6071834272393 0.002072921779595372
1.858167376875200283e+00 757.525025877192 0.002072921779595372
1.713938866302345598e+00 840.6652885618333 0.002072921779595372
1.578793049508872670e+00 932.9304026284696 0.002072921779595372
1.453154580991143474e+00 1035.3218432956637 0.002072921779595372
1.337272846578217766e+00 1148.9510001873086 0.002072921779595372
1.231221381470276155e+00 1275.051240713013 0.002072921779595372
1.134912504185968896e+00 1414.991297434576 0.002072921779595372
1.048142025013228507e+00 1570.2901247293776 0.002072921779595372
9.709863514952348229e-01 1742.6333860096508 0.002072921779595372
9.023888522896774678e-01 1933.891750455232 0.002072921779595372
8.417716245592770097e-01 2146.141197858406 0.002072921779595372
7.884996631578874426e-01 2381.6855519761607 0.002072921779595372
7.421876208660205254e-01 2643.0814869741084 0.002072921779595372
7.018141336339240866e-01 2933.1662783900483 0.002072921779595372
6.666371808827618040e-01 3255.0885998350564 0.002072921779595372
6.359800232748027415e-01 3612.3426997094302 0.002072921779595372
6.091879882011415059e-01 4008.8063288984645 0.002072921779595372
5.856316913148685854e-01 4448.782831127585 0.002072921779595372
5.648548321977495679e-01 4937.047852839004 0.002072921779595372
5.462553554034376146e-01 5478.901179593945 0.002072921779595372
5.290579131908027533e-01 6080.224261649427 0.002072921779595372
5.126966131824229889e-01 6747.5440531107 0.002072921779595372
4.966214663451506417e-01 7488.10385759003 0.002072921779595372
4.803184484391962994e-01 8309.941949353404 0.002072921779595372
4.633253579980796122e-01 9221.97882333434 0.002072921779595372
4.452679980807040527e-01 10234.114021054527 0.002072921779595372
4.258681697797898624e-01 11357.333583431051 0.002072921779595372
4.049666652193507077e-01 12603.829296797274 0.002072921779595372
3.825195191179022181e-01 13987.131026472387 0.002072921779595372
3.585877669071576568e-01 15522.25357427048 0.002072921779595372
3.333176981223654467e-01 17225.859653987874 0.002072921779595372
3.069170673235736557e-01 19116.440753857038 0.002072921779595372
2.796301495997876030e-01 21214.51784910632 0.002072921779595372
2.517160398581489433e-01 23542.864143224204 0.002072921779595372
2.234328719425109633e-01 26126.752255633317 0.002072921779595372
1.952651639577510645e-01 28994.22853882881 0.002072921779595372
1.678660700227923852e-01 32176.417502507353 0.002072921779595372
1.410686029392417273e-01 35707.859649004626 0.002072921779595372
1.149276818204049561e-01 39626.88638701478 0.002072921779595372
8.960377825103882365e-02 43976.036093027215 0.002072921779595372
6.615354804613612916e-02 48802.515836544335 0.002072921779595372
4.712724633553366793e-02 54158.71378079476 0.002072921779595372
3.214920555811037056e-02 60102.76782070388 0.002072921779595372
4.323723218370255361e-02 66699.19663030129 0.002072921779595372
5.848971311440430421e-02 74019.59996915652 0.002072921779595372
7.676843420792654749e-02 82143.43584919439 0.002072921779595372
9.646041545030840936e-02 91158.88299750836 0.002072921779595372
1.169759563826563015e-01 101163.7979766207 0.002072921779595372
1.377672420033141110e-01 112266.77735108159 0.002072921779595372
1.593922269882710741e-01 124588.33642950082 0.002072921779595372
1.808632502889083171e-01 138262.2173764659 0.002072921779595372
2.022673835350877747e-01 153436.84089300132 0.002072921779595372
2.236949464448859948e-01 170276.91722258978 0.002072921779595372
2.452414557842679532e-01 188965.23396912115 0.002072921779595372
2.670050766012269094e-01 209704.64013232305 0.002072921779595372
2.890824361681758603e-01 232720.2478960412 0.002072921779595372
3.115703325043342464e-01 258261.87606826748 0.002072921779595372
3.345624170595803970e-01 286606.7616948256 0.002072921779595372
3.581470028662411820e-01 318062.5692794119 0.002072921779595372
3.824078761308082330e-01 352970.73027306574 0.002072921779595372
4.074197390574029187e-01 391710.1490809261 0.002072921779595372
4.332421906927312327e-01 434701.3158125035 0.002072921779595372
4.600240777575076989e-01 482410.8704165374 0.002072921779595372
4.879284649360742798e-01 535356.6677410719 0.002072921779595372
5.167057263789430754e-01 594113.3984965039 0.002072921779595372
5.463358217149614227e-01 659318.8271333541 0.002072921779595372
5.767590405292322142e-01 731680.7143427207 0.002072921779595372
6.078867482469889616e-01 811984.4993184009 0.002072921779595372
6.395973023440131300e-01 901101.8251665037 0.002072921779595372
6.717254217179747799e-01 1000000.0 0.002072921779595372
4.689087249987785588e-01 0.001 0.002300430119772917
5.103083361869602541e-01 0.0011097524964120721 0.002300430119772917
5.545095876190005990e-01 0.0012315506032928262 0.002300430119772917
6.015431980174611448e-01 0.001366716356462006 0.002300430119772917
6.514113028716896903e-01 0.0015167168884709225 0.002300430119772917
7.040837617585751218e-01 0.0016831803533309566 0.002300430119772917
7.594949504648490501e-01 0.0018679135990207828 0.002300430119772917
8.175410665880468164e-01 0.002072921779595372 0.002300430119772917
8.780784150150384715e-01 0.002300430119772917 0.002300430119772917
9.409226142499478307e-01 0.0025529080682395165 0.002300430119772917
1.005849165417183277e+00 0.002833096101839324 0.002300430119772917
1.072595249646470794e+00 0.0031440354715915 0.002300430119772917
1.140863017684857317e+00 0.0034891012134067737 0.002300430119772917
1.210324182493928147e+00 0.003872038781812557 0.002300430119772917
1.280625903020406353e+00 0.004297004704320844 0.002300430119772917
1.351397790487113060e+00 0.004768611697714469 0.002300430119772917
1.422259689262031834e+00 0.005291978735958442 0.002300430119772917
1.492829948207457402e+00 0.005872786613189483 0.002300430119772917
1.562733817677146364e+00 0.00651733960488242 0.002300430119772917
1.631611629200464986e+00 0.007232633896483534 0.002300430119772917
1.699126403950932174e+00 0.008026433522257174 0.002300430119772917
1.764970575645647966e+00 0.00890735463861044 0.002300430119772917
1.828871683419654559e+00 0.009884959046625586 0.002300430119772917
1.890596778867678962e+00 0.010969857978923836 0.002300430119772917
1.949955690567930056e+00 0.012173827277396614 0.002300430119772917
2.006802873012203836e+00 0.013509935211980273 0.002300430119772917
2.061038236784306310e+00 0.014992684327860457 0.002300430119772917
2.112606940890515705e+00 0.01663816886076129 0.002300430119772917
2.161498178408261417e+00 0.018464249428955443 0.002300430119772917
2.207743333687121279e+00 0.020490746898158472 0.002300430119772917
2.251413400607240156e+00 0.022739657523579287 0.002300430119772917
2.292615756205581334e+00 0.02523539170434766 0.002300430119772917
2.331490276542496520e+00 0.02800503894183631 0.002300430119772917
2.368204768479472033e+00 0.03107866187782014 0.002300430119772917
2.402949605181034620e+00 0.03448962260405758 0.002300430119772917
2.435931675512843508e+00 0.038274944785163134 0.002300430119772917
2.467367712316202777e+00 0.04247571552536898 0.002300430119772917
2.497477515654040747e+00 0.047137531341167244 0.002300430119772917
2.526477451783438077e+00 0.05231099308056263 0.002300430119772917
2.554575015005487781e+00 0.05805225516094899 0.002300430119772917
2.581965045501160017e+00 0.06442363508721373 0.002300430119772917
2.608828087634779802e+00 0.07149428986597581 0.002300430119772917
2.635330958811582303e+00 0.07934096665797492 0.002300430119772917
2.661629307722620297e+00 0.08804883581643465 0.002300430119772917
2.687871561573531576e+00 0.09771241535346502 0.002300430119772917
2.714203512885964287e+00 0.1084365968689611 0.002300430119772917
2.740772822979856915e+00 0.12033778407775893 0.002300430119772917
2.767732943005660307e+00 0.13354515629298988 0.002300430119772917
2.795245999994969033e+00 0.14820207057988585 0.002300430119772917
2.823484653041238968e+00 0.16446761779946645 0.002300430119772917
2.852632939553640945e+00 0.18251834943190443 0.002300430119772917
2.882886256359330268e+00 0.20255019392306664 0.002300430119772917
2.914450674205248504e+00 0.22478058335487253 0.002300430119772917
2.947541714753060926e+00 0.24945081352303167 0.002300430119772917
2.982382763106832257e+00 0.27682866303920667 0.002300430119772917
3.019203122290578190e+00 0.3072112998861759 0.002300430119772917
3.058235706564597312e+00 0.34092850697468147 0.002300430119772917
3.099714434892497206e+00 0.3783462617131929 0.002300430119772917
3.143871198653501953e+00 0.419870708444391 0.002300430119772917
3.190932409703030714e+00 0.4659525668664682 0.002300430119772917
3.241115320481271489e+00 0.517092024289676 0.002300430119772917
3.294621566884305963e+00 0.5738441648302398 0.002300430119772917
3.351637562225048939e+00 0.6368249944718586 0.002300430119772917
3.412320751534760888e+00 0.7067181273927491 0.002300430119772917
3.476801046749104618e+00 0.7842822061337682 0.002300430119772917
3.545170538724957243e+00 0.8703591361485166 0.002300430119772917
3.617478260068137885e+00 0.9658832241158708 0.002300430119772917
3.693723669308321966e+00 1.0718913192051276 0.002300430119772917
3.773850738528960136e+00 1.1895340673703196 0.002300430119772917
3.857742630648225646e+00 1.3200884008314182 0.002300430119772917
3.945217562001991141e+00 1.4649713983072863 0.002300430119772917
4.036025992253775563e+00 1.625755666443795 0.002300430119772917
4.129849634580656570e+00 1.8041864093920719 0.002300430119772917
4.226302411999614428e+00 2.0022003718155843 0.002300430119772917
4.324933735737809926e+00 2.2219468609395236 0.002300430119772917
4.425233931394918940e+00 2.4658110758226037 0.002300430119772917
4.526641952161141624e+00 2.736439997074672 0.002300430119772917
4.628555010338528675e+00 3.0367711180354604 0.002300430119772917
4.730339795067598274e+00 3.370064329271928 0.002300430119772917
4.831345037389199959e+00 3.739937302478798 0.002300430119772917
4.930913114757760063e+00 4.150404757850477 0.002300430119772917
5.028395138336233749e+00 4.605922041145108 0.002300430119772917
5.123160463587030478e+00 5.1114334834401705 0.002300430119772917
5.214608499994781710e+00 5.672426068491977 0.002300430119772917
5.302177286237492737e+00 6.294988990221888 0.002300430119772917
5.385350819198428951e+00 6.985879746785249 0.002300430119772917
5.463660980461781946e+00 7.752597488629465 0.002300430119772917
5.536693308741575059e+00 8.60346441668451 0.002300430119772917
5.604084401883774547e+00 9.547716114208066 0.002300430119772917
5.665520441007671160e+00 10.59560179277617 0.002300430119772917
5.720733115280176584e+00 11.758495540521581 0.002300430119772917
5.769494909519405468e+00 13.049019780144016 0.002300430119772917
5.811612517305451142e+00 14.481182276745331 0.002300430119772917
5.846920290912338558e+00 16.070528182616385 0.002300430119772917
5.875273951289846863e+00 17.834308769319094 0.002300430119772917
5.896542447492969963e+00 19.791668678535572 0.002300430119772917
5.910602243694118130e+00 21.96385372416547 0.002300430119772917
5.917329116228243535e+00 24.37444150122222 0.002300430119772917
5.916607712477314429e+00 27.04959730463137 0.002300430119772917
5.908302324336588640e+00 30.01835813575592 0.002300430119772917
5.892272280619098801e+00 33.31294787934677 0.002300430119772917
5.868364314308646357e+00 36.96912707195032 0.002300430119772917
5.836417623199988469e+00 41.0265810582719 0.002300430119772917
5.796257101787984922e+00 45.52935074866948 0.002300430119772917
5.747701365126520301e+00 50.526310653356795 0.002300430119772917
5.690565402484645041e+00 56.07169938205458 0.002300430119772917
5.624667633414135004e+00 62.22570836730231 0.002300430119772917
5.549836593827541797e+00 69.0551352016233 0.002300430119772917
5.465919229424318182e+00 76.63410868007462 0.002300430119772917
5.372790376275633051e+00 85.04489341802686 0.002300430119772917
5.270372920531658956e+00 94.37878277775391 0.002300430119772917
5.158640860611622969e+00 104.73708979594508 0.002300430119772917
5.037640489437310798e+00 116.23224686798542 0.002300430119772917
4.907496977350580103e+00 128.9890261253308 0.002300430119772917
4.768436058286247281e+00 143.14589375234786 0.002300430119772917
4.620796972017287452e+00 158.85651294280527 0.002300430119772917
4.465033924656789388e+00 176.2914118095948 0.002300430119772917
4.302721812012368474e+00 195.63983435170647 0.002300430119772917
4.134321366488713068e+00 217.11179456945052 0.002300430119772917
3.959992174826596045e+00 240.9403560239527 0.002300430119772917
3.780714998891939516e+00 267.38416158399497 0.002300430119772917
3.597593680575708941e+00 296.73024081888724 0.002300430119772917
3.411834910280653332e+00 329.2971255097155 0.002300430119772917
3.224727660859413092e+00 365.43830709572546 0.002300430119772917
3.037631446143579161e+00 405.54607358408276 0.002300430119772917
2.851923672224576656e+00 450.05576757004974 0.002300430119772917
2.668976898699997768e+00 499.450511585514 0.002300430119772917
2.490125229503534321e+00 554.2664520663108 0.002300430119772917
2.316634111267773299e+00 615.0985788580505 0.002300430119772917
2.149664302178050157e+00 682.6071834272393 0.002300430119772917
1.990238225728705679e+00 757.525025877192 0.002300430119772917
1.839225592372188078e+00 840.6652885618333 0.002300430119772917
1.697324227248395934e+00 932.9304026284696 0.002300430119772917
1.565047064215850492e+00 1035.3218432956637 0.002300430119772917
1.442724959238155469e+00 1148.9510001873086 0.002300430119772917
1.330503456331985301e+00 1275.051240713013 0.002300430119772917
1.228355167723738761e+00 1414.991297434576 0.002300430119772917
1.136140161764305434e+00 1570.2901247293776 0.002300430119772917
1.053980065904291941e+00 1742.6333860096508 0.002300430119772917
9.808015032630774677e-01 1933.891750455232 0.002300430119772917
9.160322652411291289e-01 2146.141197858406 0.002300430119772917
8.590305359482249825e-01 2381.6855519761607 0.002300430119772917
8.093588669767952659e-01 2643.0814869741084 0.002300430119772917
7.660666262767098500e-01 2933.1662783900483 0.002300430119772917
7.283130565892386166e-01 3255.0885998350564 0.002300430119772917
6.953853076852920534e-01 3612.3426997094302 0.002300430119772917
6.665894624803527790e-01 4008.8063288984645 0.002300430119772917
6.412547705492160910e-01 4448.782831127585 0.002300430119772917
6.189061868000753641e-01 4937.047852839004 0.002300430119772917
5.988766770751045021e-01 5478.901179593945 0.002300430119772917
5.803355675400195812e-01 6080.224261649427 0.002300430119772917
5.626695437910546049e-01 6747.5440531107 0.002300430119772917
5.452807916225962392e-01 7488.10385759003 0.002300430119772917
5.276089035406421601e-01 8309.941949353404 0.002300430119772917
5.091493388111707485e-01 9221.97882333434 0.002300430119772917
4.894923207937909582e-01 10234.114021054527 0.002300430119772917
4.683333053276653724e-01 11357.333583431051 0.002300430119772917
4.454974788931780894e-01 12603.829296797274 0.002300430119772917
4.209364942048178793e-01 13987.131026472387 0.002300430119772917
3.947174610199246647e-01 15522.25357427048 0.002300430119772917
3.670015848515424395e-01 17225.859653987874 0.002300430119772917
3.380181232382205025e-01 19116.440753857038 0.002300430119772917
3.080370678395176753e-01 21214.51784910632 0.002300430119772917
2.773452654636631154e-01 23542.864143224204 0.002300430119772917
2.462287636457654583e-01 26126.752255633317 0.002300430119772917
2.152182635060448934e-01 28994.22853882881 0.002300430119772917
1.850452912682439277e-01 32176.417502507353 0.002300430119772917
1.555247165254147190e-01 35707.859649004626 0.002300430119772917
1.267191603462239080e-01 39626.88638701478 0.002300430119772917
9.880781343038276543e-02 43976.036093027215 0.002300430119772917
7.295183417831489769e-02 48802.515836544335 0.002300430119772917
5.196804298973502906e-02 54158.71378079476 0.002300430119772917
3.545122912460280801e-02 60102.76782070388 0.002300430119772917
4.762379702580452762e-02 66699.19663030129 0.002300430119772917
6.442759544567915053e-02 74019.59996915652 0.002300430119772917
8.456496649720371406e-02 82143.43584919439 0.002300430119772917
1.062568290558350004e-01 91158.88299750836 0.002300430119772917
1.288503584886595832e-01 101163.7979766207 0.002300430119772917
1.517363654221673963e-01 112266.77735108159 0.002300430119772917
1.755305764740080210e-01 124588.33642950082 0.002300430119772917
1.991419273676661994e-01 138262.2173764659 0.002300430119772917
2.226643193851478020e-01 153436.84089300132 0.002300430119772917
2.461950476991075776e-01 170276.91722258978 0.002300430119772917
2.698365249038042757e-01 188965.23396912115 0.002300430119772917
2.936935670761972039e-01 209704.64013232305 0.002300430119772917
3.178690926550445384e-01 232720.2478960412 0.002300430119772917
3.424653824035481242e-01 258261.87606826748 0.002300430119772917
3.675806402231193148e-01 286606.7616948256 0.002300430119772917
3.933068860662864430e-01 318062.5692794119 0.002300430119772917
4.197295294114621322e-01 352970.73027306574 0.002300430119772917
4.469234850398948189e-01 391710.1490809261 0.002300430119772917
4.749460958005298772e-01 434701.3158125035 0.002300430119772917
5.039415023453003295e-01 482410.8704165374 0.002300430119772917
5.340988856496048376e-01 535356.6677410719 0.002300430119772917
5.651233902205632376e-01 594113.3984965039 0.002300430119772917
5.969807513997859028e-01 659318.8271333541 0.002300430119772917
6.295935440220301604e-01 731680.7143427207 0.002300430119772917
6.628509909983927306e-01 811984.4993184009 0.002300430119772917
6.966070806662534309e-01 901101.8251665037 0.002300430119772917
7.306678974780834723e-01 1000000.0 0.002300430119772917
4.440016945801058545e-01 0.001 0.0025529080682395165
4.835732948316426860e-01 0.0011097524964120721 0.0025529080682395165
5.258900916869480024e-01 0.0012315506032928262 0.0025529080682395165
5.709949973895509512e-01 0.001366716356462006 0.0025529080682395165
6.189045552337327782e-01 0.0015167168884709225 0.0025529080682395165
6.696052301582877675e-01 0.0016831803533309566 0.0025529080682395165
7.230498997429618546e-01 0.0018679135990207828 0.0025529080682395165
7.791549648155048358e-01 0.002072921779595372 0.0025529080682395165
8.377981367111425604e-01 0.002300430119772917 0.0025529080682395165
8.988172357066269713e-01 0.0025529080682395165 0.0025529080682395165
9.620099640186484669e-01 0.002833096101839324 0.0025529080682395165
1.027135239686779222e+00 0.0031440354715915 0.0025529080682395165
1.093915570785086278e+00 0.0034891012134067737 0.0025529080682395165
1.162041072225474814e+00 0.003872038781812557 0.0025529080682395165
1.231174637703149610e+00 0.004297004704320844 0.0025529080682395165
1.300958405993339895e+00 0.004768611697714469 0.0025529080682395165
1.371021052836612464e+00 0.005291978735958442 0.0025529080682395165
1.440985850295891435e+00 0.005872786613189483 0.0025529080682395165
1.510478910739528446e+00 0.00651733960488242 0.0025529080682395165
1.579137462009777559e+00 0.007232633896483534 0.0025529080682395165
1.646617712410025414e+00 0.008026433522257174 0.0025529080682395165
1.712601970396852025e+00 0.00890735463861044 0.0025529080682395165
1.776804792596475391e+00 0.009884959046625586 0.0025529080682395165
1.838978056866214850e+00 0.010969857978923836 0.0025529080682395165
1.898914698797944167e+00 0.012173827277396614 0.0025529080682395165
1.956451284155707127e+00 0.013509935211980273 0.0025529080682395165
2.011469293601323205e+00 0.014992684327860457 0.0025529080682395165
2.063895406645100739e+00 0.01663816886076129 0.0025529080682395165
2.113700711978645508e+00 0.018464249428955443 0.0025529080682395165
2.160899129266817376e+00 0.020490746898158472 0.0025529080682395165
2.205545035068406268e+00 0.022739657523579287 0.0025529080682395165
2.247730226309886170e+00 0.02523539170434766 0.0025529080682395165
2.287580132911561925e+00 0.02800503894183631 0.0025529080682395165
2.325249365370500865e+00 0.03107866187782014 0.0025529080682395165
2.360916480709296383e+00 0.03448962260405758 0.0025529080682395165
2.394778065323949434e+00 0.038274944785163134 0.0025529080682395165
2.427042313954265396e+00 0.04247571552536898 0.0025529080682395165
2.457922425819218937e+00 0.047137531341167244 0.0025529080682395165
2.487630322383833636e+00 0.05231099308056263 0.0025529080682395165
2.516371355703227675e+00 0.05805225516094899 0.0025529080682395165
2.544340565780807140e+00 0.06442363508721373 0.0025529080682395165
2.571720891762053540e+00 0.07149428986597581 0.0025529080682395165
2.598683533574084770e+00 0.07934096665797492 0.0025529080682395165
2.625390093094569721e+00 0.08804883581643465 0.0025529080682395165
2.651996134402816896e+00 0.09771241535346502 0.0025529080682395165
2.678655258170885123e+00 0.1084365968689611 0.0025529080682395165
2.705523293550140096e+00 0.12033778407775893 0.0025529080682395165
2.732761826123384807e+00 0.13354515629298988 0.0025529080682395165
2.760540956991105244e+00 0.14820207057988585 0.0025529080682395165
2.789041014005615882e+00 0.16446761779946645 0.0025529080682395165
2.818453445538480651e+00 0.18251834943190443 0.0025529080682395165
2.848980815619083007e+00 0.20255019392306664 0.0025529080682395165
2.880836299356140273e+00 0.22478058335487253 0.0025529080682395165
2.914242575705103366e+00 0.24945081352303167 0.0025529080682395165
2.949430446445730158e+00 0.27682866303920667 0.0025529080682395165
2.986637015808550011e+00 0.3072112998861759 0.0025529080682395165
3.026103623234460471e+00 0.34092850697468147 0.0025529080682395165
3.068073364693270300e+00 0.3783462617131929 0.0025529080682395165
3.112788237424094273e+00 0.419870708444391 0.0025529080682395165
3.160485798788237322e+00 0.4659525668664682 0.0025529080682395165
3.211395647007472931e+00 0.517092024289676 0.0025529080682395165
3.265733016862965243e+00 0.5738441648302398 0.0025529080682395165
3.323699149269645936e+00 0.6368249944718586 0.0025529080682395165
3.385467721910631500e+00 0.7067181273927491 0.0025529080682395165
3.451185989069584181e+00 0.7842822061337682 0.0025529080682395165
3.520964471996629097e+00 0.8703591361485166 0.0025529080682395165
3.594871429204303581e+00 0.9658832241158708 0.0025529080682395165
3.672926014768315817e+00 1.0718913192051276 0.0025529080682395165
3.755091864261858259e+00 1.1895340673703196 0.0025529080682395165
3.841271283308776319e+00 1.3200884008314182 0.0025529080682395165
3.931300385891018934e+00 1.4649713983072863 0.0025529080682395165
4.024945585766624312e+00 1.625755666443795 0.0025529080682395165
4.121901790372138663e+00 1.8041864093920719 0.0025529080682395165
4.221792604338695298e+00 2.0022003718155843 0.0025529080682395165
4.324172795240250444e+00 2.2219468609395236 0.0025529080682395165
4.428533110346720925e+00 2.4658110758226037 0.0025529080682395165
4.534307441480413203e+00 2.736439997074672 0.0025529080682395165
4.640882155317189728e+00 3.0367711180354604 0.0025529080682395165
4.747607250413174995e+00 3.370064329271928 0.0025529080682395165
4.853809093347956072e+00 3.739937302478798 0.0025529080682395165
4.958802474765477974e+00 4.150404757850477 0.0025529080682395165
5.061906450523363077e+00 4.605922041145108 0.0025529080682395165
5.162454724668640971e+00 5.1114334834401705 0.0025529080682395165
5.259808567586834016e+00 5.672426068491977 0.0025529080682395165
5.353366566135090210e+00 6.294988990221888 0.0025529080682395165
5.442573125454913452e+00 6.985879746785249 0.0025529080682395165
5.526921623506842352e+00 7.752597488629465 0.0025529080682395165
5.605961136325293914e+00 8.60346441668451 0.0025529080682395165
5.679294802419620147e+00 9.547716114208066 0.0025529080682395165
5.746579026660493028e+00 10.59560179277617 0.0025529080682395165
5.807519918663726521e+00 11.758495540521581 0.0025529080682395165
5.861868853154848402e+00 13.049019780144016 0.0025529080682395165
5.909415998701518902e+00 14.481182276745331 0.0025529080682395165
5.949983655629053736e+00 16.070528182616385 0.0025529080682395165
5.983419728473727162e+00 17.834308769319094 0.0025529080682395165
6.009589230244116287e+00 19.791668678535572 0.0025529080682395165
6.028368085324854242e+00 21.96385372416547 0.0025529080682395165
6.039634508455173467e+00 24.37444150122222 0.0025529080682395165
6.043277327346962657e+00 27.04959730463137 0.0025529080682395165
6.039167155275137588e+00 30.01835813575592 0.0025529080682395165
6.027170404878215315e+00 33.31294787934677 0.0025529080682395165
6.007141244855920270e+00 36.96912707195032 0.0025529080682395165
5.978925743963141137e+00 41.0265810582719 0.0025529080682395165
5.942354805858316880e+00 45.52935074866948 0.0025529080682395165
5.897251294449214143e+00 50.526310653356795 0.0025529080682395165
5.843432118364902728e+00 56.07169938205458 0.0025529080682395165
5.780714632985313628e+00 62.22570836730231 0.0025529080682395165
5.708922775938653160e+00 69.0551352016233 0.0025529080682395165
5.627894849618688689e+00 76.63410868007462 0.0025529080682395165
5.537492548907388290e+00 85.04489341802686 0.0025529080682395165
5.437620642621006972e+00 94.37878277775391 0.0025529080682395165
5.328230013670629539e+00 104.73708979594508 0.0025529080682395165
5.209338662318998558e+00 116.23224686798542 0.0025529080682395165
5.081038670322161721e+00 128.9890261253308 0.0025529080682395165
4.943518197105887246e+00 143.14589375234786 0.0025529080682395165
4.797075143364423866e+00 158.85651294280527 0.0025529080682395165
4.642120171346375557e+00 176.2914118095948 0.0025529080682395165
4.480398800838188755e+00 195.63983435170647 0.0025529080682395165
4.311987225722655026e+00 217.11179456945052 0.0025529080682395165
4.137133601479201062e+00 240.9403560239527 0.0025529080682395165
3.956782129504823331e+00 267.38416158399497 0.0025529080682395165
3.772007458759516485e+00 296.73024081888724 0.0025529080682395165
3.583996986567203447e+00 329.2971255097155 0.0025529080682395165
3.394032427864392520e+00 365.43830709572546 0.0025529080682395165
3.203479458833459859e+00 405.54607358408276 0.0025529080682395165
3.013736899573180583e+00 450.05576757004974 0.0025529080682395165
2.826214129296268140e+00 499.450511585514 0.0025529080682395165
2.642297223581854038e+00 554.2664520663108 0.0025529080682395165
2.463317522101510004e+00 615.0985788580505 0.0025529080682395165
2.290513726274134410e+00 682.6071834272393 0.0025529080682395165
2.124995646088513990e+00 757.525025877192 0.0025529080682395165
1.967726430548421002e+00 840.6652885618333 0.0025529080682395165
1.819499856847320851e+00 932.9304026284696 0.0025529080682395165
1.680923637698046980e+00 1035.3218432956637 0.0025529080682395165
1.552418532018409625e+00 1148.9510001873086 0.0025529080682395165
1.434211880992346755e+00 1275.051240713013 0.0025529080682395165
1.326347218617021317e+00 1414.991297434576 0.0025529080682395165
1.228763803588645676e+00 1570.2901247293776 0.0025529080682395165
1.141633478439369798e+00 1742.6333860096508 0.0025529080682395165
1.063877232515188620e+00 1933.891750455232 0.0025529080682395165
9.949371840953458168e-01 2146.141197858406 0.0025529080682395165
9.341720596035403279e-01 2381.6855519761607 0.0025529080682395165
8.810813489717742586e-01 2643.0814869741084 0.0025529080682395165
8.348258004366017060e-01 2933.1662783900483 0.0025529080682395165
7.944498007400829787e-01 3255.0885998350564 0.0025529080682395165
7.592063602871018668e-01 3612.3426997094302 0.0025529080682395165
7.283632575520161412e-01 4008.8063288984645 0.0025529080682395165
7.012084628451904500e-01 4448.782831127585 0.0025529080682395165
6.772516840282661876e-01 4937.047852839004 0.0025529080682395165
6.557534169211974850e-01 5478.901179593945 0.0025529080682395165
6.358272017045102364e-01 6080.224261649427 0.0025529080682395165
6.168097882318777092e-01 6747.5440531107 0.0025529080682395165
5.980525668961814700e-01 7488.10385759003 0.0025529080682395165
5.789456007417980166e-01 8309.941949353404 0.0025529080682395165
5.589388997078836852e-01 9221.97882333434 0.0025529080682395165
5.375843190106289748e-01 10234.114021054527 0.0025529080682395165
5.145487795914325257e-01 11357.333583431051 0.0025529080682395165
4.896405057072111822e-01 12603.829296797274 0.0025529080682395165
4.628063117385237679e-01 13987.131026472387 0.0025529080682395165
4.341198805034360841e-01 15522.25357427048 0.0025529080682395165
4.037586546853120795e-01 17225.859653987874 0.0025529080682395165
3.719754157304387965e-01 19116.440753857038 0.0025529080682395165
3.390684266277094738e-01 21214.51784910632 0.0025529080682395165
3.053550975106120724e-01 23542.864143224204 0.0025529080682395165
2.711523419073310071e-01 26126.752255633317 0.0025529080682395165
2.370405313867533781e-01 28994.22853882881 0.0025529080682395165
2.038396071779601804e-01 32176.417502507353 0.0025529080682395165
1.713442332527087553e-01 35707.859649004626 0.0025529080682395165
1.396259354204510972e-01 39626.88638701478 0.0025529080682395165
1.088848623527850640e-01 43976.036093027215 0.0025529080682395165
8.039569521599106150e-02 48802.515836544335 0.0025529080682395165
5.726806917831969712e-02 54158.71378079476 0.0025529080682395165
3.906649367384520954e-02 60102.76782070388 0.0025529080682395165
5.241377180280185760e-02 66699.19663030129 0.0025529080682395165
7.091246905166526115e-02 74019.59996915652 0.0025529080682395165
9.308039859997407905e-02 82143.43584919439 0.0025529080682395165
1.169566316937704353e-01 91158.88299750836 0.0025529080682395165
1.418186631223342653e-01 101163.7979766207 0.0025529080682395165
1.669889183581192149e-01 112266.77735108159 0.0025529080682395165
1.931465303265905153e-01 124588.33642950082 0.0025529080682395165
2.190868069205111068e-01 138262.2173764659 0.0025529080682395165
2.449107223452934301e-01 153436.84089300132 0.0025529080682395165
2.707226733384506256e-01 170276.91722258978 0.0025529080682395165
2.966320339449379229e-01 188965.23396912115 0.0025529080682395165
3.227503025415808802e-01 209704.64013232305 0.0025529080682395165
3.491864438846555285e-01 232720.2478960412 0.0025529080682395165
3.760480298483484529e-01 258261.87606826748 0.0025529080682395165
4.034373556455485010e-01 286606.7616948256 0.0025529080682395165
4.314490441277781252e-01 318062.5692794119 0.0025529080682395165
4.601693979656888422e-01 352970.73027306574 0.0025529080682395165
4.896722004883570234e-01 391710.1490809261 0.0025529080682395165
5.200110922308788242e-01 434701.3158125035 0.0025529080682395165
5.513206386738090936e-01 482410.8704165374 0.0025529080682395165
5.838217967094246896e-01 535356.6677410719 0.0025529080682395165
6.171666676689144815e-01 594113.3984965039 0.0025529080682395165
6.513037124500661301e-01 659318.8271333541 0.0025529080682395165
6.861342266087578912e-01 731680.7143427207 0.0025529080682395165
7.215229693953525425e-01 811984.4993184009 0.0025529080682395165
7.572954711166616226e-01 901101.8251665037 0.0025529080682395165
7.932245909171687925e-01 1000000.0 0.0025529080682395165
4.182507836692566094e-01 0.001 0.002833096101839324
4.558507194291524511e-01 0.0011097524964120721 0.002833096101839324
4.961183425130461511e-01 0.0012315506032928262 0.002833096101839324
5.391066482687306705e-01 0.001366716356462006 0.002833096101839324
5.848446106825151425e-01 0.0015167168884709225 0.002833096101839324
6.333333696514948929e-01 0.0016831803533309566 0.002833096101839324
6.845427183236382218e-01 0.0018679135990207828 0.002833096101839324
7.384078693769295931e-01 0.002072921779595372 0.002833096101839324
7.948270557801927483e-01 0.002300430119772917 0.002833096101839324
8.536597608900108325e-01 0.0025529080682395165 0.002833096101839324
9.147261387489715734e-01 0.002833096101839324 0.002833096101839324
9.778074872949300556e-01 0.0031440354715915 0.002833096101839324
1.042648186769542962e+00 0.0034891012134067737 0.002833096101839324
1.108958832189453236e+00 0.003872038781812557 0.002833096101839324
1.176420825174815610e+00 0.004297004704320844 0.002833096101839324
1.244692167528791638e+00 0.004768611697714469 0.002833096101839324
1.313414264297782408e+00 0.005291978735958442 0.002833096101839324
1.382219522440139015e+00 0.005872786613189483 0.002833096101839324
1.450739446799976795e+00 0.00651733960488242 0.002833096101839324
1.518612776260865882e+00 0.007232633896483534 0.002833096101839324
1.585493462417881583e+00 0.008026433522257174 0.002833096101839324
1.651058082613555023e+00 0.00890735463861044 0.002833096101839324
1.715012308580076583e+00 0.009884959046625586 0.002833096101839324
1.777096461232984703e+00 0.010969857978923836 0.002833096101839324
1.837089815207184618e+00 0.012173827277396614 0.002833096101839324
1.894813636114346389e+00 0.013509935211980273 0.002833096101839324
1.950133081490688980e+00 0.014992684327860457 0.002833096101839324
2.002957848147434383e+00 0.01663816886076129 0.002833096101839324
2.053241873053842426e+00 0.018464249428955443 0.002833096101839324
2.100982058589098589e+00 0.020490746898158472 0.002833096101839324
2.146216153823937489e+00 0.022739657523579287 0.002833096101839324
2.189019953385268558e+00 0.02523539170434766 0.002833096101839324
2.229503659894424672e+00 0.02800503894183631 0.002833096101839324
2.267807581436168896e+00 0.03107866187782014 0.002833096101839324
2.304097133831970012e+00 0.03448962260405758 0.002833096101839324
2.338557084649989903e+00 0.038274944785163134 0.002833096101839324
2.371385430025131136e+00 0.04247571552536898 0.002833096101839324
2.402787013886875211e+00 0.047137531341167244 0.002833096101839324
2.432967535824666072e+00 0.05231099308056263 0.002833096101839324
2.462128406994100072e+00 0.05805225516094899 0.002833096101839324
2.490463066069277698e+00 0.06442363508721373 0.002833096101839324
2.518155144882900931e+00 0.07149428986597581 0.002833096101839324
2.545378531909322728e+00 0.07934096665797492 0.002833096101839324
2.572299185864516780e+00 0.08804883581643465 0.002833096101839324
2.599078226775342948e+00 0.09771241535346502 0.002833096101839324
2.625875576741701689e+00 0.1084365968689611 0.002833096101839324
2.652853704667005985e+00 0.12033778407775893 0.002833096101839324
2.680180893231367101e+00 0.13354515629298988 0.002833096101839324
2.708033710473480848e+00 0.14820207057988585 0.002833096101839324
2.736598686936671410e+00 0.16446761779946645 0.002833096101839324
2.766073132173232807e+00 0.18251834943190443 0.002833096101839324
2.796665268945254468e+00 0.20255019392306664 0.002833096101839324
2.828593774548686213e+00 0.22478058335487253 0.002833096101839324
2.862086899299121523e+00 0.24945081352303167 0.002833096101839324
2.897381215944466959e+00 0.27682866303920667 0.002833096101839324
2.934720027727340419e+00 0.3072112998861759 0.002833096101839324
2.974351470098759886e+00 0.34092850697468147 0.002833096101839324
3.016526230237397410e+00 0.3783462617131929 0.002833096101839324
3.061494864714161768e+00 0.419870708444391 0.002833096101839324
3.109504648972907681e+00 0.4659525668664682 0.002833096101839324
3.160796188182748878e+00 0.517092024289676 0.002833096101839324
3.215597172859193886e+00 0.5738441648302398 0.002833096101839324
3.274122745985169836e+00 0.6368249944718586 0.002833096101839324
3.336562186614899783e+00 0.7067181273927491 0.002833096101839324
3.403079805329192187e+00 0.7842822061337682 0.002833096101839324
3.473804690769944692e+00 0.8703591361485166 0.002833096101839324
3.548824935252441026e+00 0.9658832241158708 0.002833096101839324
3.628180562073340720e+00 1.0718913192051276 0.002833096101839324
3.711856672910829769e+00 1.1895340673703196 0.002833096101839324
3.799777139895708089e+00 1.3200884008314182 0.002833096101839324
3.891799112091435475e+00 1.4649713983072863 0.002833096101839324
3.987708749126701147e+00 1.625755666443795 0.002833096101839324
4.087218633334262385e+00 1.8041864093920719 0.002833096101839324
4.189967078121716426e+00 2.0022003718155843 0.002833096101839324
4.295519748588985109e+00 2.2219468609395236 0.002833096101839324
4.403373695760070206e+00 2.4658110758226037 0.002833096101839324
4.512963822479149734e+00 2.736439997074672 0.002833096101839324
4.623671735661423199e+00 3.0367711180354604 0.002833096101839324
4.734836619786241485e+00 3.370064329271928 0.002833096101839324
4.845767985072019890e+00 3.739937302478798 0.002833096101839324
4.955757979231750987e+00 4.150404757850477 0.002833096101839324
5.064097840308164677e+00 4.605922041145108 0.002833096101839324
5.170089039639619521e+00 5.1114334834401705 0.002833096101839324
5.273057244662336274e+00 5.672426068491977 0.002833096101839324
5.372363235109658852e+00 6.294988990221888 0.002833096101839324
5.467412631739807516e+00 6.985879746785249 0.002833096101839324
5.557660304885603253e+00 7.752597488629465 0.002833096101839324
5.642618220820853736e+00 8.60346441668451 0.002833096101839324
5.721854863534087343e+00 9.547716114208066 0.002833096101839324
5.794995285550704978e+00 10.59560179277617 0.002833096101839324
5.861718227643930135e+00 11.758495540521581 0.002833096101839324
5.921752060708374898e+00 13.049019780144016 0.002833096101839324
5.974868602957847052e+00 14.481182276745331 0.002833096101839324
6.020876453854219434e+00 16.070528182616385 0.002833096101839324
6.059614306264958117e+00 17.834308769319094 0.002833096101839324
6.090942204523715375e+00 19.791668678535572 0.002833096101839324
6.114734881229724195e+00 21.96385372416547 0.002833096101839324
6.130872774270222259e+00 24.37444150122222 0.002833096101839324
6.139249123185466672e+00 27.04959730463137 0.002833096101839324
6.139741539884474797e+00 30.01835813575592 0.002833096101839324
6.132224625930247974e+00 33.31294787934677 0.002833096101839324
6.116561476870469249e+00 36.96912707195032 0.002833096101839324
6.092606892742041147e+00 41.0265810582719 0.002833096101839324
6.060199941526875023e+00 45.52935074866948 0.002833096101839324
6.019170119806921626e+00 50.526310653356795 0.002833096101839324
5.969338787968668569e+00 56.07169938205458 0.002833096101839324
5.910524850300870270e+00 62.22570836730231 0.002833096101839324
5.842550183835513167e+00 69.0551352016233 0.002833096101839324
5.765246820988869203e+00 76.63410868007462 0.002833096101839324
5.678465375907762791e+00 85.04489341802686 0.002833096101839324
5.582094067772139567e+00 94.37878277775391 0.002833096101839324
5.476061578720002210e+00 104.73708979594508 0.002833096101839324
5.360357696802186211e+00 116.23224686798542 0.002833096101839324
5.235040438679605224e+00 128.9890261253308 0.002833096101839324
5.100258201369946676e+00 143.14589375234786 0.002833096101839324
4.956263908655675010e+00 158.85651294280527 0.002833096101839324
4.803419482412691899e+00 176.2914118095948 0.002833096101839324
4.643667412045244802e+00 195.63983435170647 0.002833096101839324
4.476620983695349665e+00 217.11179456945052 0.002833096101839324
4.302643584103856611e+00 240.9403560239527 0.002833096101839324
4.122630908846781850e+00 267.38416158399497 0.002833096101839324
3.937615043281126770e+00 296.73024081888724 0.002833096101839324
3.748749630908207120e+00 329.2971255097155 0.002833096101839324
3.557293997864706014e+00 365.43830709572546 0.002833096101839324
3.364604707547973472e+00 405.54607358408276 0.002833096101839324
3.172087188049286688e+00 450.05576757004974 0.002833096101839324
2.981173927254010980e+00 499.450511585514 0.002833096101839324
2.793290951267904276e+00 554.2664520663108 0.002833096101839324
2.609825729088295354e+00 615.0985788580505 0.002833096101839324
2.432087842891573093e+00 682.6071834272393 0.002833096101839324
2.261270432114070417e+00 757.525025877192 0.002833096101839324
2.098429140185223751e+00 840.6652885618333 0.002833096101839324
1.944455807739547737e+00 932.9304026284696 0.002833096101839324
1.800057853045182066e+00 1035.3218432956637 0.002833096101839324
1.665753251790808243e+00 1148.9510001873086 0.002833096101839324
1.541860350184185435e+00 1275.051240713013 0.002833096101839324
1.428504061222570565e+00 1414.991297434576 0.002833096101839324
1.325718825229982745e+00 1570.2901247293776 0.002833096101839324
1.233730666370076889e+00 1742.6333860096508 0.002833096101839324
1.151467871509870289e+00 1933.891750455232 0.002833096101839324
1.078396563148766196e+00 2146.141197858406 0.002833096101839324
1.013884422820825693e+00 2381.6855519761607 0.002833096101839324
9.573539515353940432e-01 2643.0814869741084 0.002833096101839324
9.081273174639242773e-01 2933.1662783900483 0.002833096101839324
8.651147191253223401e-01 3255.0885998350564 0.002833096101839324
8.275378057500326623e-01 3612.3426997094302 0.002833096101839324
7.946277016832713480e-01 4008.8063288984645 0.002833096101839324
7.656317160597785332e-01 4448.782831127585 0.002833096101839324
7.400489996805633686e-01 4937.047852839004 0.002833096101839324
7.170590338070007563e-01 5478.901179593945 0.002833096101839324
6.957200007979856826e-01 6080.224261649427 0.002833096101839324
6.753162828090774061e-01 6747.5440531107 0.002833096101839324
6.551455807007021681e-01 7488.10385759003 0.002833096101839324
6.345452296801208369e-01 8309.941949353404 0.002833096101839324
6.129165821529108937e-01 9221.97882333434 0.002833096101839324
5.897702198077893199e-01 10234.114021054527 0.002833096101839324
5.647422312719611037e-01 11357.333583431051 0.002833096101839324
5.376223981591002898e-01 12603.829296797274 0.002833096101839324
5.083521836006632544e-01 13987.131026472387 0.002833096101839324
4.770123275703618271e-01 15522.25357427048 0.002833096101839324
4.437979234032479181e-01 17225.859653987874 0.002833096101839324
4.089874417229826253e-01 19116.440753857038 0.002833096101839324
3.729101311547300956e-01 21214.51784910632 0.002833096101839324
3.359170546863848861e-01 23542.864143224204 0.002833096101839324
2.983592181307136992e-01 26126.752255633317 0.002833096101839324
2.608703356916602933e-01 28994.22853882881 0.002833096101839324
2.243697889907216858e-01 32176.417502507353 0.002833096101839324
1.886301048228366528e-01 35707.859649004626 0.002833096101839324
1.537329567861804025e-01 39626.88638701478 0.002833096101839324
1.199020103631739248e-01 43976.036093027215 0.002833096101839324
8.853491501999864732e-02 48802.515836544335 0.002833096101839324
6.306265209575988295e-02 54158.71378079476 0.002833096101839324
4.301911632051017009e-02 60102.76782070388 0.002833096101839324
5.763508426046019817e-02 66699.19663030129 0.002833096101839324
7.798243841662830245e-02 74019.59996915652 0.002833096101839324
1.023649893150358203e-01 82143.43584919439 0.002833096101839324
1.286230543611548705e-01 91158.88299750836 0.002833096101839324
1.559571794282796908e-01 101163.7979766207 0.002833096101839324
1.836136904314895069e-01 112266.77735108159 0.002833096101839324
2.123411622454635106e-01 124588.33642950082 0.002833096101839324
2.408102495183145897e-01 138262.2173764659 0.002833096101839324
2.691290576484199337e-01 153436.84089300132 0.002833096101839324
2.974091957790991336e-01 170276.91722258978 0.002833096101839324
3.257670612220319173e-01 188965.23396912115 0.002833096101839324
3.543205585187323425e-01 209704.64013232305 0.002833096101839324
3.831845110263398801e-01 232720.2478960412 0.002833096101839324
4.124710993454974717e-01 258261.87606826748 0.002833096101839324
4.422860852651132602e-01 286606.7616948256 0.002833096101839324
4.727258070930957512e-01 318062.5692794119 0.002833096101839324
5.038761665472257789e-01 352970.73027306574 0.002833096101839324
5.358080801970106499e-01 391710.1490809261 0.002833096101839324
5.685695240040112841e-01 434701.3158125035 0.002833096101839324
6.022801711800930269e-01 482410.8704165374 0.002833096101839324
6.371995416317107752e-01 535356.6677410719 0.002833096101839324
6.729171843911757600e-01 594113.3984965039 0.002833096101839324
7.093612377815439185e-01 659318.8271333541 0.002833096101839324
7.464086831205539729e-01 731680.7143427207 0.002833096101839324
7.838954686638599512e-01 811984.4993184009 0.002833096101839324
8.216154072982142509e-01 901101.8251665037 0.002833096101839324
8.593076625994451323e-01 1000000.0 0.002833096101839324
3.919278577888117288e-01 0.001 0.0031440354715915
4.274415334140664324e-01 0.0011097524964120721 0.0031440354715915
4.655267057334445124e-01 0.0012315506032928262 0.0031440354715915
5.062444182460934528e-01 0.001366716356462006 0.0031440354715915
5.496339888951086161e-01 0.0015167168884709225 0.0031440354715915
5.957092446834238997e-01 0.0016831803533309566 0.0031440354715915
6.444549717765799546e-01 0.0018679135990207828 0.0031440354715915
6.958236332290629322e-01 0.002072921779595372 0.0031440354715915
7.497326399796382379e-01 0.002300430119772917 0.0031440354715915
8.060622936794614724e-01 0.0025529080682395165 0.0031440354715915
8.646547239840273180e-01 0.002833096101839324 0.0031440354715915
9.253138586835911727e-01 0.0031440354715915 0.0031440354715915
9.878066907336152669e-01 0.0034891012134067737 0.0031440354715915
1.051865767058141943e+00 0.003872038781812557 0.0031440354715915
1.117193105185149360e+00 0.004297004704320844 0.0031440354715915
1.183465291227211891e+00 0.004768611697714469 0.0031440354715915
1.250339741989147990e+00 0.005291978735958442 0.0031440354715915
1.317461783283899290e+00 0.005872786613189483 0.0031440354715915
1.384472383871752754e+00 0.00651733960488242 0.0031440354715915
1.451016155972882249e+00 0.007232633896483534 0.0031440354715915
1.516749218086094864e+00 0.008026433522257174 0.0031440354715915
1.581346739960315828e+00 0.00890735463861044 0.0031440354715915
1.644509680037999244e+00 0.009884959046625586 0.0031440354715915
1.705970678354945536e+00 0.010969857978923836 0.0031440354715915
1.765498789343996400e+00 0.012173827277396614 0.0031440354715915
1.822903003086063789e+00 0.013509935211980273 0.0031440354715915
1.878034591845964885e+00 0.014992684327860457 0.0031440354715915
1.930788272136370720e+00 0.01663816886076129 0.0031440354715915
1.981102245281985530e+00 0.018464249428955443 0.0031440354715915
2.028957313383650707e+00 0.020490746898158472 0.0031440354715915
2.074375074203099079e+00 0.022739657523579287 0.0031440354715915
2.117415318594479956e+00 0.02523539170434766 0.0031440354715915
2.158172660554288136e+00 0.02800503894183631 0.0031440354715915
2.196772457912332221e+00 0.03107866187782014 0.0031440354715915
2.233365987943118025e+00 0.03448962260405758 0.0031440354715915
2.268125030635219641e+00 0.038274944785163134 0.0031440354715915
2.301235983312623024e+00 0.04247571552536898 0.0031440354715915
2.332893827105566587e+00 0.047137531341167244 0.0031440354715915
2.363296409247002128e+00 0.05231099308056263 0.0031440354715915
2.392639503181716698e+00 0.05805225516094899 0.0031440354715915
2.421113251929562615e+00 0.06442363508721373 0.0031440354715915
2.448900203519758012e+00 0.07149428986597581 0.0031440354715915
2.476175218840683812e+00 0.07934096665797492 0.0031440354715915
2.503106894381947001e+00 0.08804883581643465 0.0031440354715915
2.529860190502289274e+00 0.09771241535346502 0.0031440354715915
2.556599680886251225e+00 0.1084365968689611 0.0031440354715915
2.583492836666963832e+00 0.12033778407775893 0.0031440354715915
2.610712951361462864e+00 0.13354515629298988 0.0031440354715915
2.638441426844734927e+00 0.14820207057988585 0.0031440354715915
2.666869317044738175e+00 0.16446761779946645 0.0031440354715915
2.696198125624471587e+00 0.18251834943190443 0.0031440354715915
2.726639992862884831e+00 0.20255019392306664 0.0031440354715915
2.758417395783834714e+00 0.22478058335487253 0.0031440354715915
2.791762368798618166e+00 0.24945081352303167 0.0031440354715915
2.826915484655009525e+00 0.27682866303920667 0.0031440354715915
2.864124431004452909e+00 0.3072112998861759 0.0031440354715915
2.903642314134498914e+00 0.34092850697468147 0.0031440354715915
2.945725611209646377e+00 0.3783462617131929 0.0031440354715915
2.990631663834558918e+00 0.419870708444391 0.0031440354715915
3.038615756127684087e+00 0.4659525668664682 0.0031440354715915
3.089927874909052630e+00 0.517092024289676 0.0031440354715915
3.144806704803344122e+00 0.5738441648302398 0.0031440354715915
3.203479994410257881e+00 0.6368249944718586 0.0031440354715915
3.266151605148101211e+00 0.7067181273927491 0.0031440354715915
3.333002194123571904e+00 0.7842822061337682 0.0031440354715915
3.404179091006839464e+00 0.8703591361485166 0.0031440354715915
3.479790401214172935e+00 0.9658832241158708 0.0031440354715915
3.559897701847888118e+00 1.0718913192051276 0.0031440354715915
3.644508897343908593e+00 1.1895340673703196 0.0031440354715915
3.733571437029650664e+00 1.3200884008314182 0.0031440354715915
3.826966242287333841e+00 1.4649713983072863 0.0031440354715915
3.924502736268594472e+00 1.625755666443795 0.0031440354715915
4.025915398573103765e+00 1.8041864093920719 0.0031440354715915
4.130862225999127446e+00 2.0022003718155843 0.0031440354715915
4.238925374984386707e+00 2.2219468609395236 0.0031440354715915
4.349614280587220883e+00 2.4658110758226037 0.0031440354715915
4.462371342245286421e+00 2.736439997074672 0.0031440354715915
4.576580014247754846e+00 3.0367711180354604 0.0031440354715915
4.691575274715785504e+00 3.370064329271928 0.0031440354715915
4.806656145149491799e+00 3.739937302478798 0.0031440354715915
4.921098025509127893e+00 4.150404757850477 0.0031440354715915
5.034169615352017679e+00 4.605922041145108 0.0031440354715915
5.145144650205160985e+00 5.1114334834401705 0.0031440354715915
5.253316807987144621e+00 5.672426068491977 0.0031440354715915
5.358011730543039697e+00 6.294988990221888 0.0031440354715915
5.458597974405396513e+00 6.985879746785249 0.0031440354715915
5.554492749743594082e+00 7.752597488629465 0.0031440354715915
5.645170940534121051e+00 8.60346441668451 0.0031440354715915
5.730165732843473414e+00 9.547716114208066 0.0031440354715915
5.809069649813200620e+00 10.59560179277617 0.0031440354715915
5.881532497286233507e+00 11.758495540521581 0.0031440354715915
5.947257881281849734e+00 13.049019780144016 0.0031440354715915
6.005997421642905287e+00 14.481182276745331 0.0031440354715915
6.057544248757794847e+00 16.070528182616385 0.0031440354715915
6.101726254558368367e+00 17.834308769319094 0.0031440354715915
6.138397209757543216e+00 19.791668678535572 0.0031440354715915
6.167429716122217798e+00 21.96385372416547 0.0031440354715915
6.188705898713886100e+00 24.37444150122222 0.0031440354715915
6.202123311710926679e+00 27.04959730463137 0.0031440354715915
6.207566934197539688e+00 30.01835813575592 0.0031440354715915
6.204920375120702047e+00 33.31294787934677 0.0031440354715915
6.194056929958731139e+00 36.96912707195032 0.0031440354715915
6.174841801941232333e+00 41.0265810582719 0.0031440354715915
6.147124318890912598e+00 45.52935074866948 0.0031440354715915
6.110742822001781427e+00 50.526310653356795 0.0031440354715915
6.065525900017027183e+00 56.07169938205458 0.0031440354715915
6.011296713311850226e+00 62.22570836730231 0.0031440354715915
5.947877938714699830e+00 69.0551352016233 0.0031440354715915
5.875098129258251589e+00 76.63410868007462 0.0031440354715915
5.792799435935157781e+00 85.04489341802686 0.0031440354715915
5.700855793775329694e+00 94.37878277775391 0.0031440354715915
5.599175438353819700e+00 104.73708979594508 0.0031440354715915
5.487720980065426524e+00 116.23224686798542 0.0031440354715915
5.366516501103714809e+00 128.9890261253308 0.0031440354715915
5.235669591379341625e+00 143.14589375234786 0.0031440354715915
5.095385818851484672e+00 158.85651294280527 0.0031440354715915
4.945974400951078209e+00 176.2914118095948 0.0031440354715915
4.789605115488800635e+00 195.63983435170647 0.0031440354715915
4.625344221506433762e+00 217.11179456945052 0.0031440354715915
4.453701978348203028e+00 240.9403560239527 0.0031440354715915
4.275514285842216822e+00 267.38416158399497 0.0031440354715915
4.091757606192683916e+00 296.73024081888724 0.0031440354715915
3.903537261170821449e+00 329.2971255097155 0.0031440354715915
3.712074494187519669e+00 365.43830709572546 0.0031440354715915
3.518700414422286205e+00 405.54607358408276 0.0031440354715915
3.324810679411568604e+00 450.05576757004974 0.0031440354715915
3.131845135628573029e+00 499.450511585514 0.0031440354715915
2.941255317185576423e+00 554.2664520663108 0.0031440354715915
2.754472338097423645e+00 615.0985788580505 0.0031440354715915
2.572866717907677625e+00 682.6071834272393 0.0031440354715915
2.397707961817487909e+00 757.525025877192 0.0031440354715915
2.230140515825185688e+00 840.6652885618333 0.0031440354715915
2.071153900140737747e+00 932.9304026284696 0.0031440354715915
1.921558054395848592e+00 1035.3218432956637 0.0031440354715915
1.781973858903314500e+00 1148.9510001873086 0.0031440354715915
1.652818741009969949e+00 1275.051240713013 0.0031440354715915
1.534308852339159701e+00 1414.991297434576 0.0031440354715915
1.426590555910067559e+00 1570.2901247293776 0.0031440354715915
1.329946404074037858e+00 1742.6333860096508 0.0031440354715915
1.243326682712386777e+00 1933.891750455232 0.0031440354715915
1.166232055730390682e+00 2146.141197858406 0.0031440354715915
1.098048594083000928e+00 2381.6855519761607 0.0031440354715915
1.038104074029095214e+00 2643.0814869741084 0.0031440354715915
9.859430737800709554e-01 2933.1662783900483 0.0031440354715915
9.403183256118099465e-01 3255.0885998350564 0.0031440354715915
9.004237837299235991e-01 3612.3426997094302 0.0031440354715915
8.654563029118571560e-01 4008.8063288984645 0.0031440354715915
8.346237997236251038e-01 4448.782831127585 0.0031440354715915
8.074209292350438272e-01 4937.047852839004 0.0031440354715915
7.829363396526297647e-01 5478.901179593945 0.0031440354715915
7.601743573319982294e-01 6080.224261649427 0.0031440354715915
7.383647587219208663e-01 6747.5440531107 0.0031440354715915
7.167487142755005758e-01 7488.10385759003 0.0031440354715915
6.946076298191610210e-01 8309.941949353404 0.0031440354715915
6.712909328010854271e-01 9221.97882333434 0.0031440354715915
6.462649199230519059e-01 10234.114021054527 0.0031440354715915
6.191324054739034688e-01 11357.333583431051 0.0031440354715915
5.896631267039478264e-01 12603.829296797274 0.0031440354715915
5.577926294883650549e-01 13987.131026472387 0.0031440354715915
5.236091803064041317e-01 15522.25357427048 0.0031440354715915
4.873269752474773120e-01 17225.859653987874 0.0031440354715915
4.492524725904053495e-01 19116.440753857038 0.0031440354715915
4.097488361643291666e-01 21214.51784910632 0.0031440354715915
3.692041171100481911e-01 23542.864143224204 0.0031440354715915
3.280069585077739491e-01 26126.752255633317 0.0031440354715915
2.868509990983450497e-01 28994.22853882881 0.0031440354715915
2.467588232856373354e-01 32176.417502507353 0.0031440354715915
2.074874194473989297e-01 35707.859649004626 0.0031440354715915
1.691271701456235899e-01 39626.88638701478 0.0031440354715915
1.319280704283258554e-01 43976.036093027215 0.0031440354715915
9.742062412851411335e-02 48802.515836544335 0.0031440354715915
6.938804147471083761e-02 54158.71378079476 0.0031440354715915
4.733383046176134479e-02 60102.76782070388 0.0031440354715915
6.331554644700926326e-02 66699.19663030129 0.0031440354715915
8.567548110333021716e-02 74019.59996915652 0.0031440354715915
1.124689131344692034e-01 82143.43584919439 0.0031440354715915
1.413192264132130671e-01 91158.88299750836 0.0031440354715915
1.713421107096876894e-01 101163.7979766207 0.0031440354715915
2.016991253106258097e-01 112266.77735108159 0.0031440354715915
2.332148452103206260e-01 124588.33642950082 0.0031440354715915
2.644233183403313370e-01 138262.2173764659 0.0031440354715915
2.954398578969090194e-01 153436.84089300132 0.0031440354715915
3.263831586827987130e-01 170276.91722258978 0.0031440354715915
3.573764919777014382e-01 188965.23396912115 0.0031440354715915
3.885440244122001507e-01 209704.64013232305 0.0031440354715915
4.200057075266871998e-01 232720.2478960412 0.0031440354715915
4.518778447487968863e-01 258261.87606826748 0.0031440354715915
4.842685790482246233e-01 286606.7616948256 0.0031440354715915
5.172747831107060712e-01 318062.5692794119 0.0031440354715915
5.509803455845116993e-01 352970.73027306574 0.0031440354715915
5.854514024181434184e-01 391710.1490809261 0.0031440354715915
6.207281593864776292e-01 434701.3158125035 0.0031440354715915
6.569085295315958417e-01 482410.8704165374 0.0031440354715915
6.942984931025607542e-01 535356.6677410719 0.0031440354715915
7.324153375451966097e-01 594113.3984965039 0.0031440354715915
7.711631207723806947e-01 659318.8271333541 0.0031440354715915
8.103902214274200100e-01 731680.7143427207 0.0031440354715915
8.499014283145216453e-01 811984.4993184009 0.0031440354715915
8.894553205834796472e-01 901101.8251665037 0.0031440354715915
9.287522505500354075e-01 1000000.0 0.0031440354715915
3.653073730118513995e-01 0.001 0.0034891012134067737
3.986500396162794280e-01 0.0011097524964120721 0.0034891012134067737
4.344520375857778838e-01 0.0012315506032928262 0.0034891012134067737
4.727804273058783258e-01 0.001366716356462006 0.0034891012134067737
5.136827938223633705e-01 0.0015167168884709225 0.0034891012134067737
5.571835874559470936e-01 0.0016831803533309566 0.0034891012134067737
6.032806696284856995e-01 0.0018679135990207828 0.0034891012134067737
6.519418688111827676e-01 0.002072921779595372 0.0034891012134067737
7.031022131674956599e-01 0.002300430119772917 0.0034891012134067737
7.566615537629676203e-01 0.0025529080682395165 0.0034891012134067737
8.124831650485077050e-01 0.002833096101839324 0.0034891012134067737
8.703932515111415524e-01 0.0031440354715915 0.0034891012134067737
9.301816087500884844e-01 0.0034891012134067737 0.0034891012134067737
9.916035838189430907e-01 0.003872038781812557 0.0034891012134067737
1.054383223552832316e+00 0.004297004704320844 0.0034891012134067737
1.118217804137358273e+00 0.004768611697714469 0.0034891012134067737
1.182783376995082625e+00 0.005291978735958442 0.0034891012134067737
1.247741387666004176e+00 0.005872786613189483 0.0034891012134067737
1.312745905329711249e+00 0.00651733960488242 0.0034891012134067737
1.377451305612673815e+00 0.007232633896483534 0.0034891012134067737
1.441519998885720133e+00 0.008026433522257174 0.0034891012134067737
1.504629911419922639e+00 0.00890735463861044 0.0034891012134067737
1.566481386325298431e+00 0.009884959046625586 0.0034891012134067737
1.626803287682619281e+00 0.010969857978923836 0.0034891012134067737
1.685358033700901093e+00 0.012173827277396614 0.0034891012134067737
1.741945572345443560e+00 0.013509935211980273 0.0034891012134067737
1.796406087527420148e+00 0.014992684327860457 0.0034891012134067737
1.848621607934507693e+00 0.01663816886076129 0.0034891012134067737
1.898516433827661443e+00 0.018464249428955443 0.0034891012134067737
1.946056616586501198e+00 0.020490746898158472 0.0034891012134067737
1.991248478923080434e+00 0.022739657523579287 0.0034891012134067737
2.034136269042931211e+00 0.02523539170434766 0.0034891012134067737
2.074799087823110177e+00 0.02800503894183631 0.0034891012134067737
2.113347043507859180e+00 0.03107866187782014 0.0034891012134067737
2.149916709677414328e+00 0.03448962260405758 0.0034891012134067737
2.184666023713333960e+00 0.038274944785163134 0.0034891012134067737
2.217768732027127321e+00 0.04247571552536898 0.0034891012134067737
2.249408692206447569e+00 0.047137531341167244 0.0034891012134067737
2.279774500357593769e+00 0.05231099308056263 0.0034891012134067737
2.309054763827886880e+00 0.05805225516094899 0.0034891012134067737
2.337434687799213595e+00 0.06442363508721373 0.0034891012134067737
2.365094059040404595e+00 0.07149428986597581 0.0034891012134067737
2.392206963286611643e+00 0.07934096665797492 0.0034891012134067737
2.418942848956164848e+00 0.08804883581643465 0.0034891012134067737
2.445468770214994425e+00 0.09771241535346502 0.0034891012134067737
2.471952141780294987e+00 0.1084365968689611 0.0034891012134067737
2.498563645988725046e+00 0.12033778407775893 0.0034891012134067737
2.525479827680346734e+00 0.13354515629298988 0.0034891012134067737
2.552885138344126670e+00 0.14820207057988585 0.0034891012134067737
2.580973354835971012e+00 0.16446761779946645 0.0034891012134067737
2.609948381558262476e+00 0.18251834943190443 0.0034891012134067737
2.640024461991838489e+00 0.20255019392306664 0.0034891012134067737
2.671425997002206731e+00 0.22478058335487253 0.0034891012134067737
2.704386947903512972e+00 0.24945081352303167 0.0034891012134067737
2.739149948337619822e+00 0.27682866303920667 0.0034891012134067737
2.775965135921655946e+00 0.3072112998861759 0.0034891012134067737
2.815088628617854916e+00 0.34092850697468147 0.0034891012134067737
2.856780705784137897e+00 0.3783462617131929 0.0034891012134067737
2.901303537646039654e+00 0.419870708444391 0.0034891012134067737
2.948918457955407302e+00 0.4659525668664682 0.0034891012134067737
2.999882990113400982e+00 0.517092024289676 0.0034891012134067737
3.054445012145718508e+00 0.5738441648302398 0.0034891012134067737
3.112843264636619534e+00 0.6368249944718586 0.0034891012134067737
3.175294795125689351e+00 0.7067181273927491 0.0034891012134067737
3.241995458977808386e+00 0.7842822061337682 0.0034891012134067737
3.313110062254743138e+00 0.8703591361485166 0.0034891012134067737
3.388766374725548314e+00 0.9658832241158708 0.0034891012134067737
3.469047721896860281e+00 1.0718913192051276 0.0034891012134067737
3.553985600314865323e+00 1.1895340673703196 0.0034891012134067737
3.643552521168540892e+00 1.3200884008314182 0.0034891012134067737
3.737655410126996092e+00 1.4649713983072863 0.0034891012134067737
3.836129994452991188e+00 1.625755666443795 0.0034891012134067737
3.938736542561939835e+00 1.8041864093920719 0.0034891012134067737
4.045157383868954959e+00 2.0022003718155843 0.0034891012134067737
4.154996620476222091e+00 2.2219468609395236 0.0034891012134067737
4.267782194097719639e+00 2.4658110758226037 0.0034891012134067737
4.382970600332090960e+00 2.736439997074672 0.0034891012134067737
4.499954162711466310e+00 3.0367711180354604 0.0034891012134067737
4.618070782171713518e+00 3.370064329271928 0.0034891012134067737
4.736616044806428505e+00 3.739937302478798 0.0034891012134067737
4.854855370623821109e+00 4.150404757850477 0.0034891012134067737
4.972041164561005644e+00 4.605922041145108 0.0034891012134067737
5.087424967061967784e+00 5.1114334834401705 0.0034891012134067737
5.200273157505636235e+00 5.672426068491977 0.0034891012134067737
5.309879978787829025e+00 6.294988990221888 0.0034891012134067737
5.415579664730745257e+00 6.985879746785249 0.0034891012134067737
5.516753533409271881e+00 7.752597488629465 0.0034891012134067737
5.612840224398064848e+00 8.60346441668451 0.0034891012134067737
5.703337642969674270e+00 9.547716114208066 0.0034891012134067737
5.787805123628523951e+00 10.59560179277617 0.0034891012134067737
5.865862337281299688e+00 11.758495540521581 0.0034891012134067737
5.937186566962153300e+00 13.049019780144016 0.0034891012134067737
6.001507463027773603e+00 14.481182276745331 0.0034891012134067737
6.058600863855323482e+00 16.070528182616385 0.0034891012134067737
6.108282123072378056e+00 17.834308769319094 0.0034891012134067737
6.150397204983370614e+00 19.791668678535572 0.0034891012134067737
6.184815331462018229e+00 21.96385372416547 0.0034891012134067737
6.211419442105354349e+00 24.37444150122222 0.0034891012134067737
6.230110953354753178e+00 27.04959730463137 0.0034891012134067737
6.240782213104628440e+00 30.01835813575592 0.0034891012134067737
6.243326322862470690e+00 33.31294787934677 0.0034891012134067737
6.237627722489941462e+00 36.96912707195032 0.0034891012134067737
6.223563427561065176e+00 41.0265810582719 0.0034891012134067737
6.200994824086923707e+00 45.52935074866948 0.0034891012134067737
6.169771492156974624e+00 50.526310653356795 0.0034891012134067737
6.129731669815850381e+00 56.07169938205458 0.0034891012134067737
6.080705695650491016e+00 62.22570836730231 0.0034891012134067737
6.022520080412920862e+00 69.0551352016233 0.0034891012134067737
5.955003034934081008e+00 76.63410868007462 0.0034891012134067737
5.877991354055048134e+00 85.04489341802686 0.0034891012134067737
5.791347592408563116e+00 94.37878277775391 0.0034891012134067737
5.694962118272060891e+00 104.73708979594508 0.0034891012134067737
5.588772374665495590e+00 116.23224686798542 0.0034891012134067737
5.472769773129176230e+00 128.9890261253308 0.0034891012134067737
5.347021367670571124e+00 143.14589375234786 0.0034891012134067737
5.211684379019733804e+00 158.85651294280527 0.0034891012134067737
5.067082902157292068e+00 176.2914118095948 0.0034891012134067737
4.915438180035746285e+00 195.63983435170647 0.0034891012134067737
4.755390649361977751e+00 217.11179456945052 0.0034891012134067737
4.587564169086100208e+00 240.9403560239527 0.0034891012134067737
4.412724733732852123e+00 267.38416158399497 0.0034891012134067737
4.231780996905354364e+00 296.73024081888724 0.0034891012134067737
4.045775875798849341e+00 329.2971255097155 0.0034891012134067737
3.855876847920327588e+00 365.43830709572546 0.0034891012134067737
3.663372704979716676e+00 405.54607358408276 0.0034891012134067737
3.469631880501719667e+00 450.05576757004974 0.0034891012134067737
3.276084180599536655e+00 499.450511585514 0.0034891012134067737
3.084190052123430892e+00 554.2664520663108 0.0034891012134067737
2.895409166389638855e+00 615.0985788580505 0.0034891012134067737
2.711160135972860097e+00 682.6071834272393 0.0034891012134067737
2.532778807659838538e+00 757.525025877192 0.0034891012134067737
2.361491642180248540e+00 840.6652885618333 0.0034891012134067737
2.198382550416587033e+00 932.9304026284696 0.0034891012134067737
2.044364188250542114e+00 1035.3218432956637 0.0034891012134067737
1.900163845884464964e+00 1148.9510001873086 0.0034891012134067737
1.766304422489828108e+00 1275.051240713013 0.0034891012134067737
1.643102037462640830e+00 1414.991297434576 0.0034891012134067737
1.530832092403877853e+00 1570.2901247293776 0.0034891012134067737
1.429833693502919889e+00 1742.6333860096508 0.0034891012134067737
1.339095481155836431e+00 1933.891750455232 0.0034891012134067737
1.258163806546270358e+00 2146.141197858406 0.0034891012134067737
1.186453428548299494e+00 2381.6855519761607 0.0034891012134067737
1.123266263014585542e+00 2643.0814869741084 0.0034891012134067737
1.068168792497101061e+00 2933.1662783900483 0.0034891012134067737
1.020002358886205052e+00 3255.0885998350564 0.0034891012134067737
9.778464114951134212e-01 3612.3426997094302 0.0034891012134067737
9.408667290229189017e-01 4008.8063288984645 0.0034891012134067737
9.082337769886931200e-01 4448.782831127585 0.0034891012134067737
8.794453246634513777e-01 4937.047852839004 0.0034891012134067737
8.534879257851863965e-01 5478.901179593945 0.0034891012134067737
8.293148096099131061e-01 6080.224261649427 0.0034891012134067737
8.060991225349579681e-01 6747.5440531107 0.0034891012134067737
7.830228053389044485e-01 7488.10385759003 0.0034891012134067737
7.593081622729189739e-01 8309.941949353404 0.0034891012134067737
7.342493764040433080e-01 9221.97882333434 0.0034891012134067737
7.072653308261099836e-01 10234.114021054527 0.0034891012134067737
6.779230050450437695e-01 11357.333583431051 0.0034891012134067737
6.459703795798571457e-01 12603.829296797274 0.0034891012134067737
6.113363919931236179e-01 13987.131026472387 0.0034891012134067737
5.741172750215237652e-01 15522.25357427048 0.0034891012134067737
5.345478364453695175e-01 17225.859653987874 0.0034891012134067737
4.929649359681219090e-01 19116.440753857038 0.0034891012134067737
4.497687786638162044e-01 21214.51784910632 0.0034891012134067737
4.053880009155024777e-01 23542.864143224204 0.0034891012134067737
3.602527369049357553e-01 26126.752255633317 0.0034891012134067737
3.151209790699014968e-01 28994.22853882881 0.0034891012134067737
2.711302653624120262e-01 32176.417502507353 0.0034891012134067737
2.280220968741223098e-01 35707.859649004626 0.0034891012134067737
1.858964280515755518e-01 39626.88638701478 0.0034891012134067737
1.450327909197405007e-01 43976.036093027215 0.0034891012134067737
1.071047231371775738e-01 48802.515836544335 0.0034891012134067737
7.628102078968612698e-02 54158.71378079476 0.0034891012134067737
5.203573228746125739e-02 60102.76782070388 0.0034891012134067737
6.948224713082078174e-02 66699.19663030129 0.0034891012134067737
9.402871796379896896e-02 74019.59996915652 0.0034891012134067737
1.234412547109091651e-01 82143.43584919439 0.0034891012134067737
1.551069628587896654e-01 91158.88299750836 0.0034891012134067737
1.880479876576550413e-01 101163.7979766207 0.0034891012134067737
2.213314769619053601e-01 112266.77735108159 0.0034891012134067737
2.558651057882866953e-01 124588.33642950082 0.0034891012134067737
2.900333931645390773e-01 138262.2173764659 0.0034891012134067737
3.239587579396974726e-01 153436.84089300132 0.0034891012134067737
3.577669020544984035e-01 170276.91722258978 0.0034891012134067737
3.915875954631881650e-01 188965.23396912115 0.0034891012134067737
4.255506102637764410e-01 209704.64013232305 0.0034891012134067737
4.597806276008613580e-01 232720.2478960412 0.0034891012134067737
4.943970667854793444e-01 258261.87606826748 0.0034891012134067737
5.295092456079907306e-01 286606.7616948256 0.0034891012134067737
5.652126724560166959e-01 318062.5692794119 0.0034891012134067737
6.015877364916891734e-01 352970.73027306574 0.0034891012134067737
6.386935994690062790e-01 391710.1490809261 0.0034891012134067737
6.765598160148063034e-01 434701.3158125035 0.0034891012134067737
7.152542049959907944e-01 482410.8704165374 0.0034891012134067737
7.551401987841934726e-01 535356.6677410719 0.0034891012134067737
7.956499763068186626e-01 594113.3984965039 0.0034891012134067737
8.366601190399409749e-01 659318.8271333541 0.0034891012134067737
8.779880994894073698e-01 731680.7143427207 0.0034891012134067737
9.194024260091712142e-01 811984.4993184009 0.0034891012134067737
9.606233935941266289e-01 901101.8251665037 0.0034891012134067737
1.001311167680995373e+00 1000000.0 0.0034891012134067737
3.386605682928119365e-01 0.001 0.003872038781812557
3.697774140152322864e-01 0.0011097524964120721 0.003872038781812557
4.032282799674029583e-01 0.0012315506032928262 0.003872038781812557
4.390843226506964125e-01 0.001366716356462006 0.003872038781812557
4.773993905092039913e-01 0.0015167168884709225 0.003872038781812557
5.182065523913351734e-01 0.0016831803533309566 0.003872038781812557
5.615146807188337030e-01 0.0018679135990207828 0.003872038781812557
6.073050665820525218e-01 0.002072921779595372 0.003872038781812557
6.555285499026219931e-01 0.002300430119772917 0.003872038781812557
7.061030165018290505e-01 0.0025529080682395165 0.003872038781812557
7.589116677954256263e-01 0.002833096101839324 0.003872038781812557
8.138021884058234123e-01 0.0031440354715915 0.003872038781812557
8.705868968353781545e-01 0.0034891012134067737 0.003872038781812557
9.290441335050133587e-01 0.003872038781812557 0.003872038781812557
9.889208253913278623e-01 0.004297004704320844 0.003872038781812557
1.049936341743543666e+00 0.004768611697714469 0.003872038781812557
1.111787408228138041e+00 0.005291978735958442 0.003872038781812557
1.174154122272148992e+00 0.005872786613189483 0.003872038781812557
1.236706681419792453e+00 0.00651733960488242 0.003872038781812557
1.299112664473427659e+00 0.007232633896483534 0.003872038781812557
1.361044444388981978e+00 0.008026433522257174 0.003872038781812557
1.422186579117542315e+00 0.00890735463861044 0.003872038781812557
1.482242666517710639e+00 0.009884959046625586 0.003872038781812557
1.540941574575465101e+00 0.010969857978923836 0.003872038781812557
1.598042713169250284e+00 0.012173827277396614 0.003872038781812557
1.653340282498797276e+00 0.013509935211980273 0.003872038781812557
1.706666350883060845e+00 0.014992684327860457 0.003872038781812557
1.757892808397586215e+00 0.01663816886076129 0.003872038781812557
1.806932188663679550e+00 0.018464249428955443 0.003872038781812557
1.853737485376000915e+00 0.020490746898158472 0.003872038781812557
1.898300979021697810e+00 0.022739657523579287 0.003872038781812557
1.940652252986766024e+00 0.02523539170434766 0.003872038781812557
1.980855328715373842e+00 0.02800503894183631 0.003872038781812557
2.019005188232867454e+00 0.03107866187782014 0.003872038781812557
2.055223501619949378e+00 0.03448962260405758 0.003872038781812557
2.089653883659380984e+00 0.038274944785163134 0.003872038781812557
2.122456671571315123e+00 0.04247571552536898 0.003872038781812557
2.153803674215419406e+00 0.047137531341167244 0.003872038781812557
2.183873051807154742e+00 0.05231099308056263 0.003872038781812557
2.212844942663021008e+00 0.05805225516094899 0.003872038781812557
2.240898109152052786e+00 0.06442363508721373 0.003872038781812557
2.268208008810649545e+00 0.07149428986597581 0.003872038781812557
2.294946227093447977e+00 0.07934096665797492 0.003872038781812557
2.321281323466107605e+00 0.08804883581643465 0.003872038781812557
2.347380618688328369e+00 0.09771241535346502 0.003872038781812557
2.373412548990111670e+00 0.1084365968689611 0.003872038781812557
2.399549169329528553e+00 0.12033778407775893 0.003872038781812557
2.425968412805433960e+00 0.13354515629298988 0.003872038781812557
2.452855934311573893e+00 0.14820207057988585 0.003872038781812557
2.480406386891443660e+00 0.16446761779946645 0.003872038781812557
2.508824189593236831e+00 0.18251834943190443 0.003872038781812557
2.538323807626462258e+00 0.20255019392306664 0.003872038781812557
2.569129655435687276e+00 0.22478058335487253 0.003872038781812557
2.601475662511632869e+00 0.24945081352303167 0.003872038781812557
2.635604562755922142e+00 0.27682866303920667 0.003872038781812557
2.671766888941087714e+00 0.3072112998861759 0.003872038781812557
2.710219718387901988e+00 0.34092850697468147 0.003872038781812557
2.751225046232238736e+00 0.3783462617131929 0.003872038781812557
2.795047737597068149e+00 0.419870708444391 0.003872038781812557
2.841953080033861934e+00 0.4659525668664682 0.003872038781812557
2.892204028678486250e+00 0.517092024289676 0.003872038781812557
2.946055648245822667e+00 0.5738441648302398 0.003872038781812557
3.003755736955258104e+00 0.6368249944718586 0.003872038781812557
3.065532774046070497e+00 0.7067181273927491 0.003872038781812557
3.131596293168464218e+00 0.7842822061337682 0.003872038781812557
3.202127334989724350e+00 0.8703591361485166 0.003872038781812557
3.277272503618758215e+00 0.9658832241158708 0.003872038781812557
3.357136494223776246e+00 1.0718913192051276 0.003872038781812557
3.441774610936607193e+00 1.1895340673703196 0.003872038781812557
3.531185297070141171e+00 1.3200884008314182 0.003872038781812557
3.625303122101315445e+00 1.4649713983072863 0.003872038781812557
3.723992566409828342e+00 1.625755666443795 0.003872038781812557
3.827043002704891173e+00 1.8041864093920719 0.003872038781812557
3.934165334020390592e+00 2.0022003718155843 0.003872038781812557
4.044990671025969320e+00 2.2219468609395236 0.003872038781812557
4.159071354747331917e+00 2.4658110758226037 0.003872038781812557
4.275884569945962888e+00 2.736439997074672 0.003872038781812557
4.394838614195156978e+00 3.0367711180354604 0.003872038781812557
4.515281770394508065e+00 3.370064329271928 0.003872038781812557
4.636513758891062764e+00 3.739937302478798 0.003872038781812557
4.757797478358238408e+00 4.150404757850477 0.003872038781812557
4.878376116560113829e+00 4.605922041145108 0.003872038781812557
4.997485519723989356e+00 5.1114334834401705 0.003872038781812557
5.114370491015860942e+00 5.672426068491977 0.003872038781812557
5.228298687562050517e+00 6.294988990221888 0.003872038781812557
5.338573815189997518e+00 6.985879746785249 0.003872038781812557
5.444544061240293331e+00 7.752597488629465 0.003872038781812557
5.545613557488063172e+00 8.60346441668451 0.003872038781812557
5.641245734422774660e+00 9.547716114208066 0.003872038781812557
5.730966700887469401e+00 10.59560179277617 0.003872038781812557
5.814365282798583223e+00 11.758495540521581 0.003872038781812557
5.891091193526045267e+00 13.049019780144016 0.003872038781812557
5.960850523491241226e+00 14.481182276745331 0.003872038781812557
6.023400034575888462e+00 16.070528182616385 0.003872038781812557
6.078540711396453133e+00 17.834308769319094 0.003872038781812557
6.126108974383696726e+00 19.791668678535572 0.003872038781812557
6.165969158500640646e+00 21.96385372416547 0.003872038781812557
6.198003804554043761e+00 24.37444150122222 0.003872038781812557
6.222117358743306070e+00 27.04959730463137 0.003872038781812557
6.238209149240227624e+00 30.01835813575592 0.003872038781812557
6.246181842940354834e+00 33.31294787934677 0.003872038781812557
6.245931589776986037e+00 36.96912707195032 0.003872038781812557
6.237348284832789247e+00 41.0265810582719 0.003872038781812557
6.220306915077263632e+00 45.52935074866948 0.003872038781812557
6.194670314048238424e+00 50.526310653356795 0.003872038781812557
6.160288803326975149e+00 56.07169938205458 0.003872038781812557
6.117002711802443926e+00 62.22570836730231 0.003872038781812557
6.064645515936323505e+00 69.0551352016233 0.003872038781812557
6.003048444766866609e+00 76.63410868007462 0.003872038781812557
5.932046409635694850e+00 85.04489341802686 0.003872038781812557
5.851494066747997991e+00 94.37878277775391 0.003872038781812557
5.761267209222411090e+00 104.73708979594508 0.003872038781812557
5.661281083925064905e+00 116.23224686798542 0.003872038781812557
5.551496829547908796e+00 128.9890261253308 0.003872038781812557
5.431942560270344167e+00 143.14589375234786 0.003872038781812557
5.302727688060979716e+00 158.85651294280527 0.003872038781812557
5.164421360987150322e+00 176.2914118095948 0.003872038781812557
5.018641502943203214e+00 195.63983435170647 0.003872038781812557
4.864203071015462676e+00 217.11179456945052 0.003872038781812557
4.701654453366304054e+00 240.9403560239527 0.003872038781812557
4.531683278352834243e+00 267.38416158399497 0.003872038781812557
4.355119654547095820e+00 296.73024081888724 0.003872038781812557
4.172931121758219675e+00 329.2971255097155 0.003872038781812557
3.986216373047938966e+00 365.43830709572546 0.003872038781812557
3.796205156570075179e+00 405.54607358408276 0.003872038781812557
3.604220769529791646e+00 450.05576757004974 0.003872038781812557
3.411664494160842054e+00 499.450511585514 0.003872038781812557
3.219987364709531619e+00 554.2664520663108 0.003872038781812557
3.030660262838282382e+00 615.0985788580505 0.003872038781812557
2.845134280418572637e+00 682.6071834272393 0.003872038781812557
2.664798494377651039e+00 757.525025877192 0.003872038781812557
2.490951344497986941e+00 840.6652885618333 0.003872038781812557
2.324764579080555560e+00 932.9304026284696 0.003872038781812557
2.167250734186892291e+00 1035.3218432956637 0.003872038781812557
2.019244277258915421e+00 1148.9510001873086 0.003872038781812557
1.881377722411097908e+00 1275.051240713013 0.003872038781812557
1.754074156021334652e+00 1414.991297434576 0.003872038781812557
1.637755091498988458e+00 1570.2901247293776 0.003872038781812557
1.532813098381944350e+00 1742.6333860096508 0.003872038781812557
1.438292954932242296e+00 1933.891750455232 0.003872038781812557
1.353798152104898511e+00 2146.141197858406 0.003872038781812557
1.278783030802325804e+00 2381.6855519761607 0.003872038781812557
1.212571966261119627e+00 2643.0814869741084 0.003872038781812557
1.154611291216995683e+00 2933.1662783900483 0.003872038781812557
1.104027235403606699e+00 3255.0885998350564 0.003872038781812557
1.059713533271442465e+00 3612.3426997094302 0.003872038781812557
1.020808879541298619e+00 4008.8063288984645 0.003872038781812557
9.864489545939305604e-01 4448.782831127585 0.003872038781812557
9.561440203390707548e-01 4937.047852839004 0.003872038781812557
9.287654876046725905e-01 5478.901179593945 0.003872038781812557
9.032197897447058477e-01 6080.224261649427 0.003872038781812557
8.786216959986682395e-01 6747.5440531107 0.003872038781812557
8.540913680795193530e-01 7488.10385759003 0.003872038781812557
8.287888977220929654e-01 8309.941949353404 0.003872038781812557
8.019498850752367902e-01 9221.97882333434 0.003872038781812557
7.729425899556745527e-01 10234.114021054527 0.003872038781812557
7.412954518902901135e-01 11357.333583431051 0.003872038781812557
7.067328340331534564e-01 12603.829296797274 0.003872038781812557
6.691762764179975953e-01 13987.131026472387 0.003872038781812557
6.287303437398464867e-01 15522.25357427048 0.003872038781812557
5.856519739310314110e-01 17225.859653987874 0.003872038781812557
5.403109467263551569e-01 19116.440753857038 0.003872038781812557
4.931478284551399360e-01 21214.51784910632 0.003872038781812557
4.446357074047435631e-01 23542.864143224204 0.003872038781812557
3.952503871922899981e-01 26126.752255633317 0.003872038781812557
3.458186836814652887e-01 28994.22853882881 0.003872038781812557
2.976061464296862469e-01 32176.417502507353 0.003872038781812557
2.503391653069488854e-01 35707.859649004626 0.003872038781812557
2.041281803991127353e-01 39626.88638701478 0.003872038781812557
1.592858463565384186e-01 43976.036093027215 0.003872038781812557
1.176391280922988031e-01 48802.515836544335 0.003872038781812557
8.377834748440010637e-02 54158.71378079476 0.003872038781812557
5.714993795896139428e-02 60102.76782070388 0.003872038781812557
7.616085623616070110e-02 66699.19663030129 0.003872038781812557
1.030774420112649664e-01 74019.59996915652 0.003872038781812557
1.353288145915783336e-01 82143.43584919439 0.003872038781812557
1.700452574711265874e-01 91158.88299750836 0.003872038781812557
2.061458901273834354e-01 101163.7979766207 0.003872038781812557
2.425926625450870733e-01 112266.77735108159 0.003872038781812557
2.803840530481688242e-01 124588.33642950082 0.003872038781812557
3.177411944134940214e-01 138262.2173764659 0.003872038781812557
3.547933214109168509e-01 153436.84089300132 0.003872038781812557
3.916728299800316671e-01 170276.91722258978 0.003872038781812557
4.285154331503329694e-01 188965.23396912115 0.003872038781812557
4.654559389389595903e-01 209704.64013232305 0.003872038781812557
5.026227470608485293e-01 232720.2478960412 0.003872038781812557
5.401370879582839679e-01 258261.87606826748 0.003872038781812557
5.781080540217584662e-01 286606.7616948256 0.003872038781812557
6.166279856132743653e-01 318062.5692794119 0.003872038781812557
6.557715033964475193e-01 352970.73027306574 0.003872038781812557
6.955880609008443516e-01 391710.1490809261 0.003872038781812557
7.360941085442030962e-01 434701.3158125035 0.003872038781812557
7.773171407149667145e-01 482410.8704165374 0.003872038781812557
8.196904879501396568e-01 535356.6677410719 0.003872038781812557
8.625485655567457499e-01 594113.3984965039 0.003872038781812557
9.057361690789181852e-01 659318.8271333541 0.003872038781812557
9.490359268754121613e-01 731680.7143427207 0.003872038781812557
9.921779650272942730e-01 811984.4993184009 0.003872038781812557
1.034841020193008942e+00 901101.8251665037 0.003872038781812557
1.076643226189644142e+00 1000000.0 0.003872038781812557
3.122494667249822164e-01 0.001 0.004297004704320844
3.411150217608262536e-01 0.0011097524964120721 0.004297004704320844
3.721790352125574075e-01 0.0012315506032928262 0.004297004704320844
4.055150083416583784e-01 0.001366716356462006 0.004297004704320844
4.411811851620549008e-01 0.0015167168884709225 0.004297004704320844
4.792172597817531687e-01 0.0016831803533309566 0.004297004704320844
5.196411272862343500e-01 0.0018679135990207828 0.004297004704320844
5.624455791546875139e-01 0.002072921779595372 0.004297004704320844
6.075953833355451916e-01 0.002300430119772917 0.004297004704320844
6.550247257004849777e-01 0.0025529080682395165 0.004297004704320844
7.046352818700456488e-01 0.002833096101839324 0.004297004704320844
7.562950255965769086e-01 0.0031440354715915 0.004297004704320844
8.098380618251223018e-01 0.0034891012134067737 0.004297004704320844
8.650654639359590670e-01 0.003872038781812557 0.004297004704320844
9.217472842950353851e-01 0.004297004704320844 0.004297004704320844
9.796257767101470559e-01 0.004768611697714469 0.004297004704320844
1.038419716787858160e+00 0.005291978735958442 0.004297004704320844
1.097829768359310787e+00 0.005872786613189483 0.004297004704320844
1.157544678659557347e+00 0.00651733960488242 0.004297004704320844
1.217248059327981968e+00 0.007232633896483534 0.004297004704320844
1.276625447913284583e+00 0.008026433522257174 0.004297004704320844
1.335371450739121890e+00 0.00890735463861044 0.004297004704320844
1.393196474521472217e+00 0.009884959046625586 0.004297004704320844
1.449832947312480025e+00 0.010969857978923836 0.004297004704320844
1.505040742260760123e+00 0.012173827277396614 0.004297004704320844
1.558611592560278369e+00 0.013509935211980273 0.004297004704320844
1.610372455110365753e+00 0.014992684327860457 0.004297004704320844
1.660187774399108029e+00 0.01663816886076129 0.004297004704320844
1.707960643844750992e+00 0.018464249428955443 0.004297004704320844
1.753632934201599269e+00 0.020490746898158472 0.004297004704320844
1.797184454200771997e+00 0.022739657523579287 0.004297004704320844
1.838631260649509880e+00 0.02523539170434766 0.004297004704320844
1.878023150614982928e+00 0.02800503894183631 0.004297004704320844
1.915440414544395509e+00 0.03107866187782014 0.004297004704320844
1.950989987928992031e+00 0.03448962260405758 0.004297004704320844
1.984801013332001984e+00 0.038274944785163134 0.004297004704320844
2.017020048406365618e+00 0.04247571552536898 0.004297004704320844
2.047806161783995105e+00 0.047137531341167244 0.004297004704320844
2.077326219382946260e+00 0.05231099308056263 0.004297004704320844
2.105750760876466288e+00 0.05805225516094899 0.004297004704320844
2.133250853984097972e+00 0.06442363508721373 0.004297004704320844
2.159996121617513865e+00 0.07149428986597581 0.004297004704320844
2.186154095062139646e+00 0.07934096665797492 0.004297004704320844
2.211890727519326916e+00 0.08804883581643465 0.004297004704320844
2.237371835201514170e+00 0.09771241535346502 0.004297004704320844
2.262765056473958758e+00 0.1084365968689611 0.004297004704320844
2.288241968616550714e+00 0.12033778407775893 0.004297004704320844
2.313980044749435194e+00 0.13354515629298988 0.004297004704320844
2.340164270841919691e+00 0.14820207057988585 0.004297004704320844
2.366988305156818573e+00 0.16446761779946645 0.004297004704320844
2.394655212549680279e+00 0.18251834943190443 0.004297004704320844
2.423377786012343993e+00 0.20255019392306664 0.004297004704320844
2.453378537007641302e+00 0.22478058335487253 0.004297004704320844
2.484889398470779831e+00 0.24945081352303167 0.004297004704320844
2.518151181116973003e+00 0.27682866303920667 0.004297004704320844
2.553412795690083392e+00 0.3072112998861759 0.004297004704320844
2.590930160672284543e+00 0.34092850697468147 0.004297004704320844
2.630964817652634569e+00 0.3783462617131929 0.004297004704320844
2.673782153630530622e+00 0.419870708444391 0.004297004704320844
2.719649161161447282e+00 0.4659525668664682 0.004297004704320844
2.768832002667469538e+00 0.517092024289676 0.004297004704320844
2.821590694089691986e+00 0.5738441648302398 0.004297004704320844
2.878179938693492090e+00 0.6368249944718586 0.004297004704320844
2.938837584902736388e+00 0.7067181273927491 0.004297004704320844
3.003784949484076705e+00 0.7842822061337682 0.004297004704320844
3.073217666503030188e+00 0.8703591361485166 0.004297004704320844
3.147299817326590254e+00 0.9658832241158708 0.004297004704320844
3.226156581638345955e+00 1.0718913192051276 0.004297004704320844
3.309866660281110651e+00 1.1895340673703196 0.004297004704320844
3.398454649296409169e+00 1.3200884008314182 0.004297004704320844
3.491883713495104402e+00 1.4649713983072863 0.004297004704320844
3.590048835010073880e+00 1.625755666443795 0.004297004704320844
3.692771139918948453e+00 1.8041864093920719 0.004297004704320844
3.799793688234519351e+00 2.0022003718155843 0.004297004704320844
3.910779133508740291e+00 2.2219468609395236 0.004297004704320844
4.025309659079165492e+00 2.4658110758226037 0.004297004704320844
4.142889419072291801e+00 2.736439997074672 0.004297004704320844
4.262949681728102291e+00 3.0367711180354604 0.004297004704320844
4.384856640106133518e+00 3.370064329271928 0.004297004704320844
4.507921991778405690e+00 3.739937302478798 0.004297004704320844
4.631414025281539004e+00 4.150404757850477 0.004297004704320844
4.754574469619253563e+00 4.605922041145108 0.004297004704320844
4.876630783574691819e+00 5.1114334834401705 0.004297004704320844
4.996812858162717141e+00 5.672426068491977 0.004297004704320844
5.114367578875832265e+00 6.294988990221888 0.004297004704320844
5.228572979303883983e+00 6.985879746785249 0.004297004704320844
5.338747889190917029e+00 7.752597488629465 0.004297004704320844
5.444264654027695549e+00 8.60346441668451 0.004297004704320844
5.544553883445743736e+00 9.547716114208066 0.004297004704320844
5.639109177026814912e+00 10.59560179277617 0.004297004704320844
5.727488393560562052e+00 11.758495540521581 0.004297004704320844
5.809312877234880546e+00 13.049019780144016 0.004297004704320844
5.884263846663060349e+00 14.481182276745331 0.004297004704320844
5.952077324370174338e+00 16.070528182616385 0.004297004704320844
6.012538101418916980e+00 17.834308769319094 0.004297004704320844
6.065471197474289866e+00 19.791668678535572 0.004297004704320844
6.110734307641350505e+00 21.96385372416547 0.004297004704320844
6.148208049859992919e+00 24.37444150122222 0.004297004704320844
6.177798698680996736e+00 27.04959730463137 0.004297004704320844
6.199411750647411345e+00 30.01835813575592 0.004297004704320844
6.212959075771959050e+00 33.31294787934677 0.004297004704320844
6.218348666274932768e+00 36.96912707195032 0.004297004704320844
6.215483929577135136e+00 41.0265810582719 0.004297004704320844
6.204254614040706883e+00 45.52935074866948 0.004297004704320844
6.184538480320924236e+00 50.526310653356795 0.004297004704320844
6.156200116626601826e+00 56.07169938205458 0.004297004704320844
6.119092487170081363e+00 62.22570836730231 0.004297004704320844
6.073059111581234681e+00 69.0551352016233 0.004297004704320844
6.017937667355159448e+00 76.63410868007462 0.004297004704320844
5.953564912705332723e+00 85.04489341802686 0.004297004704320844
5.879791487186326826e+00 94.37878277775391 0.004297004704320844
5.796482540434153563e+00 104.73708979594508 0.004297004704320844
5.703534913168682330e+00 116.23224686798542 0.004297004704320844
5.600882945277340319e+00 128.9890261253308 0.004297004704320844
5.488518713996220377e+00 143.14589375234786 0.004297004704320844
5.366505892746586071e+00 158.85651294280527 0.004297004704320844
5.235710443630408939e+00 176.2914118095948 0.004297004704320844
5.097036140912848623e+00 195.63983435170647 0.004297004704320844
4.949530060929062003e+00 217.11179456945052 0.004297004704320844
4.793661026906239186e+00 240.9403560239527 0.004297004704320844
4.630031968024986178e+00 267.38416158399497 0.004297004704320844
4.459385678200686876e+00 296.73024081888724 0.004297004704320844
4.282603068924193401e+00 329.2971255097155 0.004297004704320844
4.100700393463843518e+00 365.43830709572546 0.004297004704320844
3.914832492257174223e+00 405.54607358408276 0.004297004704320844
3.726259879026045052e+00 450.05576757004974 0.004297004704320844
3.536336437478263761e+00 499.450511585514 0.004297004704320844
3.346484373564602155e+00 554.2664520663108 0.004297004704320844
3.158166633653679778e+00 615.0985788580505 0.004297004704320844
2.972848792866614964e+00 682.6071834272393 0.004297004704320844
2.791957128467211557e+00 757.525025877192 0.004297004704320844
2.616848765700833912e+00 840.6652885618333 0.004297004704320844
2.448773329845221447e+00 932.9304026284696 0.004297004704320844
2.288836983708144590e+00 1035.3218432956637 0.004297004704320844
2.137978968874922892e+00 1148.9510001873086 0.004297004704320844
1.996942748388926159e+00 1275.051240713013 0.004297004704320844
1.866263081668564361e+00 1414.991297434576 0.004297004704320844
1.746524108566684053e+00 1570.2901247293776 0.004297004704320844
1.638164817909114612e+00 1742.6333860096508 0.004297004704320844
1.540305051581086770e+00 1933.891750455232 0.004297004704320844
1.452616776616857619e+00 2146.141197858406 0.004297004704320844
1.374605082999597938e+00 2381.6855519761607 0.004297004704320844
1.305627260939618894e+00 2643.0814869741084 0.004297004704320844
1.244975890756051085e+00 2933.1662783900483 0.004297004704320844
1.192159377676504928e+00 3255.0885998350564 0.004297004704320844
1.145846073279347177e+00 3612.3426997094302 0.004297004704320844
1.105152399935677598e+00 4008.8063288984645 0.004297004704320844
1.069182639249669498e+00 4448.782831127585 0.004297004704320844
1.037470861357516316e+00 4937.047852839004 0.004297004704320844
1.008758201118730824e+00 5478.901179593945 0.004297004704320844
9.819103766593499927e-01 6080.224261649427 0.004297004704320844
9.559823411563072026e-01 6747.5440531107 0.004297004704320844
9.300301310664522703e-01 7488.10385759003 0.004297004704320844
9.031486326932157693e-01 8309.941949353404 0.004297004704320844
8.745115137955459250e-01 9221.97882333434 0.004297004704320844
8.434331117610361916e-01 10234.114021054527 0.004297004704320844
8.094004942709250860e-01 11357.333583431051 0.004297004704320844
7.721123714963286089e-01 12603.829296797274 0.004297004704320844
7.314819593255251773e-01 13987.131026472387 0.004297004704320844
6.876224293587249736e-01 15522.25357427048 0.004297004704320844
6.408143393799327070e-01 17225.859653987874 0.004297004704320844
5.914629871227788938e-01 19116.440753857038 0.004297004704320844
5.400527853791051713e-01 21214.51784910632 0.004297004704320844
4.871054075095757052e-01 23542.864143224204 0.004297004704320844
4.331468460512447605e-01 26126.752255633317 0.004297004704320844
3.790771658420802881e-01 28994.22853882881 0.004297004704320844
3.263044439441936118e-01 32176.417502507353 0.004297004704320844
2.745406734234462354e-01 35707.859649004626 0.004297004704320844
2.239078106470070162e-01 39626.88638701478 0.004297004704320844
1.747556104757566897e-01 43976.036093027215 0.004297004704320844
1.290749061049064061e-01 48802.515836544335 0.004297004704320844
9.191615134894787209e-02 54158.71378079476 0.004297004704320844
6.270113137286223437e-02 60102.76782070388 0.004297004704320844
8.337479316409535102e-02 66699.19663030129 0.004297004704320844
1.128540098380683421e-01 74019.59996915652 0.004297004704320844
1.481746279089763418e-01 82143.43584919439 0.004297004704320844
1.861884402594913279e-01 91158.88299750836 0.004297004704320844
2.257012123568002682e-01 101163.7979766207 0.004297004704320844
2.655576568656254910e-01 112266.77735108159 0.004297004704320844
3.068553988870208471e-01 124588.33642950082 0.004297004704320844
3.476372245953404105e-01 138262.2173764659 0.004297004704320844
3.880388974424577309e-01 153436.84089300132 0.004297004704320844
4.281988199662242200e-01 170276.91722258978 0.004297004704320844
4.682580290690989688e-01 188965.23396912115 0.004297004704320844
5.083554512830594785e-01 209704.64013232305 0.004297004704320844
5.486219167080770287e-01 232720.2478960412 0.004297004704320844
5.891789632360059370e-01 258261.87606826748 0.004297004704320844
6.301335841295759854e-01 286606.7616948256 0.004297004704320844
6.715731433883254109e-01 318062.5692794119 0.004297004704320844
7.135635878608090898e-01 352970.73027306574 0.004297004704320844
7.561418645493568347e-01 391710.1490809261 0.004297004704320844
7.993078890503018119e-01 434701.3158125035 0.004297004704320844
8.430375375031707863e-01 482410.8704165374 0.004297004704320844
8.878495837215751862e-01 535356.6677410719 0.004297004704320844
9.329651096843145641e-01 594113.3984965039 0.004297004704320844
9.781942671288617053e-01 659318.8271333541 0.004297004704320844
1.023281242636180366e+00 731680.7143427207 0.004297004704320844
1.067914565139773675e+00 811984.4993184009 0.004297004704320844
1.111730786871756527e+00 901101.8251665037 0.004297004704320844
1.154304314203958626e+00 1000000.0 0.004297004704320844
2.863211087523090392e-01 0.001 0.004768611697714469
3.129379845425572237e-01 0.0011097524964120721 0.004768611697714469
3.416104116051126849e-01 0.0012315506032928262 0.004768611697714469
3.724126314918724812e-01 0.001366716356462006 0.004768611697714469
4.054055712128131206e-01 0.0015167168884709225 0.004768611697714469
4.406337411216937894e-01 0.0016831803533309566 0.004768611697714469
4.781221324059363176e-01 0.0018679135990207828 0.004768611697714469
5.178730801966393571e-01 0.002072921779595372 0.004768611697714469
5.598633773831453997e-01 0.002300430119772917 0.004768611697714469
6.040416701974983260e-01 0.0025529080682395165 0.004768611697714469
6.503264260911788552e-01 0.002833096101839324 0.004768611697714469
6.986045252653904081e-01 0.0031440354715915 0.004768611697714469
7.487307453028871906e-01 0.0034891012134067737 0.004768611697714469
8.005281702550294254e-01 0.003872038781812557 0.004768611697714469
8.537897238394385191e-01 0.004297004704320844 0.004768611697714469
9.082807969247890245e-01 0.004768611697714469 0.004768611697714469
9.637429596300353118e-01 0.005291978735958442 0.004768611697714469
1.019898744941746038e+00 0.005872786613189483 0.004768611697714469
1.076457212663949337e+00 0.00651733960488242 0.004768611697714469
1.133120266048609492e+00 0.007232633896483534 0.004768611697714469
1.189589245944019158e+00 0.008026433522257174 0.004768611697714469
1.245571698268148175e+00 0.00890735463861044 0.004768611697714469
1.300787965868498874e+00 0.009884959046625586 0.004768611697714469
1.354977277772509980e+00 0.010969857978923836 0.004768611697714469
1.407903165521267042e+00 0.012173827277396614 0.004768611697714469
1.459358022750598227e+00 0.013509935211980273 0.004768611697714469
1.509166651810411208e+00 0.014992684327860457 0.004768611697714469
1.557188765076936265e+00 0.01663816886076129 0.004768611697714469
1.603320417332910974e+00 0.018464249428955443 0.004768611697714469
1.647494464633600497e+00 0.020490746898158472 0.004768611697714469
1.689680005805202834e+00 0.022739657523579287 0.004768611697714469
1.729880999456578028e+00 0.02523539170434766 0.004768611697714469
1.768134094551121471e+00 0.02800503894183631 0.004768611697714469
1.804505694855891740e+00 0.03107866187782014 0.004768611697714469
1.839088461075795600e+00 0.03448962260405758 0.004768611697714469
1.871997259757303578e+00 0.038274944785163134 0.004768611697714469
1.903364774927284842e+00 0.04247571552536898 0.004768611697714469
1.933336980217837953e+00 0.047137531341167244 0.004768611697714469
1.962068835669468436e+00 0.05231099308056263 0.004768611697714469
1.989720445241767610e+00 0.05805225516094899 0.004768611697714469
2.016454081975022294e+00 0.06442363508721373 0.004768611697714469
2.042432278786132205e+00 0.07149428986597581 0.004768611697714469
2.067817038223203951e+00 0.07934096665797492 0.004768611697714469
2.092770138835294613e+00 0.08804883581643465 0.004768611697714469
2.117454208388806158e+00 0.09771241535346502 0.004768611697714469
2.142034335750000462e+00 0.1084365968689611 0.004768611697714469
2.166679821527679017e+00 0.12033778407775893 0.004768611697714469
2.191565879900708502e+00 0.13354515629298988 0.004768611697714469
2.216875012727595351e+00 0.14820207057988585 0.004768611697714469
2.242798070557540324e+00 0.16446761779946645 0.004768611697714469
2.269534928103797977e+00 0.18251834943190443 0.004768611697714469
2.297294855726464302e+00 0.20255019392306664 0.004768611697714469
2.326296583174343180e+00 0.22478058335487253 0.004768611697714469
2.356768142230144747e+00 0.24945081352303167 0.004768611697714469
2.388946476611468306e+00 0.27682866303920667 0.004768611697714469
2.423076832067169839e+00 0.3072112998861759 0.004768611697714469
2.459411891425203667e+00 0.34092850697468147 0.004768611697714469
2.498210597526299370e+00 0.3783462617131929 0.004768611697714469
2.539736625007094073e+00 0.419870708444391 0.004768611697714469
2.584256398876426886e+00 0.4659525668664682 0.004768611697714469
2.632036955946400969e+00 0.517092024289676 0.004768611697714469
2.683340924470408950e+00 0.5738441648302398 0.004768611697714469
2.738427549256243321e+00 0.6368249944718586 0.004768611697714469
2.797541770628992897e+00 0.7067181273927491 0.004768611697714469
2.860914483672044817e+00 0.7842822061337682 0.004768611697714469
2.928753885285021230e+00 0.8703591361485166 0.004768611697714469
3.001239779347999459e+00 0.9658832241158708 0.004768611697714469
3.078516366391761405e+00 1.0718913192051276 0.004768611697714469
3.160684751478499699e+00 1.1895340673703196 0.004768611697714469
3.247795244125108116e+00 1.3200884008314182 0.004768611697714469
3.339839808612890870e+00 1.4649713983072863 0.004768611697714469
3.436744928476138217e+00 1.625755666443795 0.004768611697714469
3.538365341628340044e+00 1.8041864093920719 0.004768611697714469
3.644479061335366143e+00 2.0022003718155843 0.004768611697714469
3.754784089248873080e+00 2.2219468609395236 0.004768611697714469
3.868897243633032446e+00 2.4658110758226037 0.004768611697714469
3.986355402445468155e+00 2.736439997074672 0.004768611697714469
4.106619410969641670e+00 3.0367711180354604 0.004768611697714469
4.229080700502373169e+00 3.370064329271928 0.004768611697714469
4.353070807688849797e+00 3.739937302478798 0.004768611697714469
4.477871540372514225e+00 4.150404757850477 0.004768611697714469
4.602731335354477871e+00 4.605922041145108 0.004768611697714469
4.726877204922394604e+00 5.1114334834401705 0.004768611697714469
4.849531572737881824e+00 5.672426068491977 0.004768611697714469
4.969927284032586989e+00 6.294988990221888 0.004768611697714469
5.087322516398599781e+00 6.985879746785249 0.004768611697714469
5.201011548493067238e+00 7.752597488629465 0.004768611697714469
5.310338629005169508e+00 8.60346441668451 0.004768611697714469
5.414704148608808332e+00 9.547716114208066 0.004768611697714469
5.513570729355978806e+00 10.59560179277617 0.004768611697714469
5.606465843645210612e+00 11.758495540521581 0.004768611697714469
5.692982219867356974e+00 13.049019780144016 0.004768611697714469
5.772775282463308955e+00 14.481182276745331 0.004768611697714469
5.845558910817422849e+00 16.070528182616385 0.004768611697714469
5.911099949741538850e+00 17.834308769319094 0.004768611697714469
5.969210120870134695e+00 19.791668678535572 0.004768611697714469
6.019738564779410162e+00 21.96385372416547 0.004768611697714469
6.062562180950199497e+00 24.37444150122222 0.004768611697714469
6.097587526646417899e+00 27.04959730463137 0.004768611697714469
6.124725036283902746e+00 30.01835813575592 0.004768611697714469
6.143894973414763427e+00 33.31294787934677 0.004768611697714469
6.155016814806352876e+00 36.96912707195032 0.004768611697714469
6.158007645770578797e+00 41.0265810582719 0.004768611697714469
6.152772665896445226e+00 45.52935074866948 0.004768611697714469
6.139205813231644271e+00 50.526310653356795 0.004768611697714469
6.117187744582466280e+00 56.07169938205458 0.004768611697714469
6.086586414800184031e+00 62.22570836730231 0.004768611697714469
6.047258260405228292e+00 69.0551352016233 0.004768611697714469
5.999050779855137350e+00 76.63410868007462 0.004768611697714469
5.941806371953225252e+00 85.04489341802686 0.004768611697714469
5.875375792101787731e+00 94.37878277775391 0.004768611697714469
5.799617934647350204e+00 104.73708979594508 0.004768611697714469
5.714415704607214153e+00 116.23224686798542 0.004768611697714469
5.619681039000085754e+00 128.9890261253308 0.004768611697714469
5.515374068518869244e+00 143.14589375234786 0.004768611697714469
5.401516266656074983e+00 158.85651294280527 0.004768611697714469
5.279325815663497679e+00 176.2914118095948 0.004768611697714469
5.148878651601946466e+00 195.63983435170647 0.004768611697714469
5.009516588042258967e+00 217.11179456945052 0.004768611697714469
4.861627167440102149e+00 240.9403560239527 0.004768611697714469
4.705724725749722559e+00 267.38416158399497 0.004768611697714469
4.542458409379789508e+00 296.73024081888724 0.004768611697714469
4.372613549905299379e+00 329.2971255097155 0.004768611697714469
4.197112309782077944e+00 365.43830709572546 0.004768611697714469
4.017020378049578788e+00 405.54607358408276 0.004768611697714469
3.833518898144133935e+00 450.05576757004974 0.004768611697714469
3.647895876952838012e+00 499.450511585514 0.004768611697714469
3.461524961485459517e+00 554.2664520663108 0.004768611697714469
3.275840920596879702e+00 615.0985788580505 0.004768611697714469
3.092303962613430546e+00 682.6071834272393 0.004768611697714469
2.912359036505855592e+00 757.525025877192 0.004768611697714469
2.737405612788741838e+00 840.6652885618333 0.004768611697714469
2.568757816627050161e+00 932.9304026284696 0.004768611697714469
2.407605616328043929e+00 1035.3218432956637 0.004768611697714469
2.254987111112906284e+00 1148.9510001873086 0.004768611697714469
2.111754770505197776e+00 1275.051240713013 0.004768611697714469
1.978556864523344672e+00 1414.991297434576 0.004768611697714469
1.856155645559459444e+00 1570.2901247293776 0.004768611697714469
1.745024636112832983e+00 1742.6333860096508 0.004768611697714469
1.644378453088915393e+00 1933.891750455232 0.004768611697714469
1.553968260858051620e+00 2146.141197858406 0.004768611697714469
1.473360952159714410e+00 2381.6855519761607 0.004768611697714469
1.401957429909499453e+00 2643.0814869741084 0.004768611697714469
1.339023762172349308e+00 2933.1662783900483 0.004768611697714469
1.284058927704298636e+00 3255.0885998350564 0.004768611697714469
1.235965498988527367e+00 3612.3426997094302 0.004768611697714469
1.193674017851800828e+00 4008.8063288984645 0.004768611697714469
1.156261459863577867e+00 4448.782831127585 0.004768611697714469
1.123299150686314141e+00 4937.047852839004 0.004768611697714469
1.093380341695961988e+00 5478.901179593945 0.004768611697714469
1.065338147895060983e+00 6080.224261649427 0.004768611697714469
1.038166617448653684e+00 6747.5440531107 0.004768611697714469
1.010855575500449577e+00 7488.10385759003 0.004768611697714469
9.824318258255001490e-01 8309.941949353404 0.004768611697714469
9.520037827268725827e-01 9221.97882333434 0.004768611697714469
9.188284926184253631e-01 10234.114021054527 0.004768611697714469
8.823486612154499698e-01 11357.333583431051 0.004768611697714469
8.422351470396760575e-01 12603.829296797274 0.004768611697714469
7.983916986441248476e-01 13987.131026472387 0.004768611697714469
7.509402457335060399e-01 15522.25357427048 0.004768611697714469
7.001864085589185605e-01 17225.859653987874 0.004768611697714469
6.465736264069382733e-01 19116.440753857038 0.004768611697714469
5.906337822323706188e-01 21214.51784910632 0.004768611697714469
5.329415288147396623e-01 23542.864143224204 0.004768611697714469
4.740778952745147712e-01 26126.752255633317 0.004768611697714469
4.150204643330748233e-01 28994.22853882881 0.004768611697714469
3.573359819046898478e-01 32176.417502507353 0.004768611697714469
3.007231946001897027e-01 35707.859649004626 0.004768611697714469
2.453166331229527930e-01 39626.88638701478 0.004768611697714469
1.915076173269646409e-01 43976.036093027215 0.004768611697714469
1.414611764235629010e-01 48802.515836544335 0.004768611697714469
1.007291400373348661e-01 54158.71378079476 0.004768611697714469
6.871305528527513196e-02 60102.76782070388 0.004768611697714469
9.114419378963430074e-02 66699.19663030129 0.004768611697714469
1.233864317064008315e-01 74019.59996915652 0.004768611697714469
1.620161964178191971e-01 82143.43584919439 0.004768611697714469
2.035840075455063458e-01 91158.88299750836 0.004768611697714469
2.467710154227421571e-01 101163.7979766207 0.004768611697714469
2.902913135566292380e-01 112266.77735108159 0.004768611697714469
3.353506827682743996e-01 124588.33642950082 0.004768611697714469
3.797976687212473168e-01 138262.2173764659 0.004768611697714469
4.237738513173818222e-01 153436.84089300132 0.004768611697714469
4.674229514636150107e-01 170276.91722258978 0.004768611697714469
5.108904195786408975e-01 188965.23396912115 0.004768611697714469
5.543179057307842106e-01 209704.64013232305 0.004768611697714469
5.978372918790764157e-01 232720.2478960412 0.004768611697714469
6.415687502207878534e-01 258261.87606826748 0.004768611697714469
6.856149500573275324e-01 286606.7616948256 0.004768611697714469
7.300554137905088670e-01 318062.5692794119 0.004768611697714469
7.749448234143668790e-01 352970.73027306574 0.004768611697714469
8.203046013668910952e-01 391710.1490809261 0.004768611697714469
8.661145032749796302e-01 434701.3158125035 0.004768611697714469
9.123096665699510499e-01 482410.8704165374 0.004768611697714469
9.594397536695140616e-01 535356.6677410719 0.004768611697714469
1.006669601501733124e+00 594113.3984965039 0.004768611697714469
1.053747068972275436e+00 659318.8271333541 0.004768611697714469
1.100374004116927651e+00 731680.7143427207 0.004768611697714469
1.146196876990458469e+00 811984.4993184009 0.004768611697714469
1.190807954880842345e+00 901101.8251665037 0.004768611697714469
1.233739225758624380e+00 1000000.0 0.004768611697714469
2.611023094947592105e-01 0.001 0.005291978735958442
2.854992940499297971e-01 0.0011097524964120721 0.005291978735958442
3.118043730683154324e-01 0.0012315506032928262 0.005291978735958442
3.400911785119041797e-01 0.001366716356462006 0.005291978735958442
3.704217456368900652e-01 0.0015167168884709225 0.005291978735958442
4.028437419375839323e-01 0.0016831803533309566 0.005291978735958442
4.373874665710686394e-01 0.0018679135990207828 0.005291978735958442
4.740629484712406971e-01 0.002072921779595372 0.005291978735958442
5.128570989879480679e-01 0.002300430119772917 0.005291978735958442
5.537311817386916246e-01 0.0025529080682395165 0.005291978735958442
5.966186875511381160e-01 0.002833096101839324 0.005291978735958442
6.414237942926063196e-01 0.0031440354715915 0.005291978735958442
6.880205776840320198e-01 0.0034891012134067737 0.005291978735958442
7.362530806409685047e-01 0.003872038781812557 0.005291978735958442
7.859364116598553940e-01 0.004297004704320844 0.005291978735958442
8.368588371996815711e-01 0.004768611697714469 0.005291978735958442
8.887849364575481914e-01 0.005291978735958442 0.005291978735958442
9.414598044772585217e-01 0.005872786613189483 0.005291978735958442
9.946140063962495281e-01 0.00651733960488242 0.005291978735958442
1.047969350191920057e+00 0.007232633896483534 0.005291978735958442
1.101244985165406698e+00 0.008026433522257174 0.005291978735958442
1.154163822707807485e+00 0.00890735463861044 0.005291978735958442
1.206458754818294121e+00 0.009884959046625586 0.005291978735958442
1.257878594144655970e+00 0.010969857978923836 0.005291978735958442
1.308193420757529202e+00 0.012173827277396614 0.005291978735958442
1.357199166165665050e+00 0.013509935211980273 0.005291978735958442
1.404721247754940006e+00 0.014992684327860457 0.005291978735958442
1.450617254818136859e+00 0.01663816886076129 0.005291978735958442
1.494778640631025945e+00 0.018464249428955443 0.005291978735958442
1.537131379823280186e+00 0.020490746898158472 0.005291978735958442
1.577635752770286892e+00 0.022739657523579287 0.005291978735958442
1.616285236695859329e+00 0.02523539170434766 0.005291978735958442
1.653104626767332608e+00 0.02800503894183631 0.005291978735958442
1.688147473205076521e+00 0.03107866187782014 0.005291978735958442
1.721492910232283791e+00 0.03448962260405758 0.005291978735958442
1.753242000136034706e+00 0.038274944785163134 0.005291978735958442
1.783513735371296427e+00 0.04247571552536898 0.005291978735958442
1.812440948287677323e+00 0.047137531341167244 0.005291978735958442
1.840166338583019146e+00 0.05231099308056263 0.005291978735958442
1.866838977692982349e+00 0.05805225516094899 0.005291978735958442
1.892611500756859133e+00 0.06442363508721373 0.005291978735958442
1.917638273885207578e+00 0.07149428986597581 0.005291978735958442
1.942074517205316875e+00 0.07934096665797492 0.005291978735958442
1.966076391529143486e+00 0.08804883581643465 0.005291978735958442
1.989801793941053498e+00 0.09771241535346502 0.005291978735958442
2.013411635656117582e+00 0.1084365968689611 0.005291978735958442
2.037071280548142127e+00 0.12033778407775893 0.005291978735958442
2.060951967318955802e+00 0.13354515629298988 0.005291978735958442
2.085232011425950382e+00 0.14820207057988585 0.005291978735958442
2.110097718494770902e+00 0.16446761779946645 0.005291978735958442
2.135744061180302467e+00 0.18251834943190443 0.005291978735958442
2.162375038797788918e+00 0.20255019392306664 0.005291978735958442
2.190203831397992129e+00 0.22478058335487253 0.005291978735958442
2.219452758115479707e+00 0.24945081352303167 0.005291978735958442
2.250353022704218997e+00 0.27682866303920667 0.005291978735958442
2.283144284934329526e+00 0.3072112998861759 0.005291978735958442
2.318073972959545870e+00 0.34092850697468147 0.005291978735958442
2.355396349945593659e+00 0.3783462617131929 0.005291978735958442
2.395371196488139010e+00 0.419870708444391 0.005291978735958442
2.438262104665895436e+00 0.4659525668664682 0.005291978735958442
2.484334643328128589e+00 0.517092024289676 0.005291978735958442
2.533851637574916715e+00 0.5738441648302398 0.005291978735958442
2.587074420776644512e+00 0.6368249944718586 0.005291978735958442
2.644252568976872553e+00 0.7067181273927491 0.005291978735958442
2.705624132822955996e+00 0.7842822061337682 0.005291978735958442
2.771407536300102059e+00 0.8703591361485166 0.005291978735958442
2.841796136986298738e+00 0.9658832241158708 0.005291978735958442
2.916951249488448639e+00 1.0718913192051276 0.005291978735958442
2.996994813302102489e+00 1.1895340673703196 0.005291978735958442
3.082001758002225422e+00 1.3200884008314182 0.005291978735958442
3.171992328660310445e+00 1.4649713983072863 0.005291978735958442
3.266924689791439462e+00 1.625755666443795 0.005291978735958442
3.366688199221949507e+00 1.8041864093920719 0.005291978735958442
3.471097746566083941e+00 2.0022003718155843 0.005291978735958442
3.579889600958475526e+00 2.2219468609395236 0.005291978735958442
3.692719176034845674e+00 2.4658110758226037 0.005291978735958442
3.809161075765494786e+00 2.736439997074672 0.005291978735958442
3.928711716981056146e+00 3.0367711180354604 0.005291978735958442
4.050794621894701741e+00 3.370064329271928 0.005291978735958442
4.174768746351896098e+00 3.739937302478798 0.005291978735958442
4.299937503315804044e+00 4.150404757850477 0.005291978735958442
4.425564367712016001e+00 4.605922041145108 0.005291978735958442
4.550884219964324906e+00 5.1114334834401705 0.005291978735958442
4.675120036757542508e+00 5.672426068491977 0.005291978735958442
4.797498095933739215e+00 6.294988990221888 0.005291978735958442
4.917263412925436228e+00 6.985879746785249 0.005291978735958442
5.033691462026077090e+00 7.752597488629465 0.005291978735958442
5.146103056689393718e+00 8.60346441668451 0.005291978735958442
5.253871917693903271e+00 9.547716114208066 0.005291978735958442
5.356432112733924278e+00 10.59560179277617 0.005291978735958442
5.453282081995471486e+00 11.758495540521581 0.005291978735958442
5.543986346730257253e+00 13.049019780144016 0.005291978735958442
5.628174131032263716e+00 14.481182276745331 0.005291978735958442
5.705536104315807933e+00 16.070528182616385 0.005291978735958442
5.775819631731297754e+00 17.834308769319094 0.005291978735958442
5.838821282440328275e+00 19.791668678535572 0.005291978735958442
5.894379647305401981e+00 21.96385372416547 0.005291978735958442
5.942365917472064218e+00 24.37444150122222 0.005291978735958442
5.982685075135276698e+00 27.04959730463137 0.005291978735958442
6.015250886306959366e+00 30.01835813575592 0.005291978735958442
6.039990746332969174e+00 33.31294787934677 0.005291978735958442
6.056834773119375015e+00 36.96912707195032 0.005291978735958442
6.065713369487150786e+00 41.0265810582719 0.005291978735958442
6.066547366007092101e+00 45.52935074866948 0.005291978735958442
6.059247614120474523e+00 50.526310653356795 0.005291978735958442
6.043712175854286883e+00 56.07169938205458 0.005291978735958442
6.019825930395780844e+00 62.22570836730231 0.005291978735958442
5.987460775459650719e+00 69.0551352016233 0.005291978735958442
5.946477161468586736e+00 76.63410868007462 0.005291978735958442
5.896726821527454199e+00 85.04489341802686 0.005291978735958442
5.838064832561557616e+00 94.37878277775391 0.005291978735958442
5.770348457662239916e+00 104.73708979594508 0.005291978735958442
5.693451611547669877e+00 116.23224686798542 0.005291978735958442
5.607268950170626098e+00 128.9890261253308 0.005291978735958442
5.511733756189785893e+00 143.14589375234786 0.005291978735958442
5.406830142410191442e+00 158.85651294280527 0.005291978735958442
5.294186477007904124e+00 176.2914118095948 0.005291978735958442
5.172936354941428228e+00 195.63983435170647 0.005291978735958442
5.042782823138884929e+00 217.11179456945052 0.005291978735958442
4.904032892620370454e+00 240.9403560239527 0.005291978735958442
4.757111078428383877e+00 267.38416158399497 0.005291978735958442
4.602569316395574539e+00 296.73024081888724 0.005291978735958442
4.441091151544268811e+00 329.2971255097155 0.005291978735958442
4.273495627769952065e+00 365.43830709572546 0.005291978735958442
4.100747339486555454e+00 405.54607358408276 0.005291978735958442
3.923933340202604203e+00 450.05576757004974 0.005291978735958442
3.744258549672995429e+00 499.450511585514 0.005291978735958442
3.563028853279233577e+00 554.2664520663108 0.005291978735958442
3.381630356171055229e+00 615.0985788580505 0.005291978735958442
3.201496954862541156e+00 682.6071834272393 0.005291978735958442
3.024071846473781466e+00 757.525025877192 0.005291978735958442
2.850777898762931084e+00 840.6652885618333 0.005291978735958442
2.682977199203352203e+00 932.9304026284696 0.005291978735958442
2.521930166997388145e+00 1035.3218432956637 0.005291978735958442
2.368764163122655919e+00 1148.9510001873086 0.005291978735958442
2.224435107441350201e+00 1275.051240713013 0.005291978735958442
2.089703279950871462e+00 1414.991297434576 0.005291978735958442
1.965523040977964486e+00 1570.2901247293776 0.005291978735958442
1.852384852721626451e+00 1742.6333860096508 0.005291978735958442
1.749618206971366607e+00 1933.891750455232 0.005291978735958442
1.657063048495652779e+00 2146.141197858406 0.005291978735958442
1.574358510170951186e+00 2381.6855519761607 0.005291978735958442
1.500959658725404156e+00 2643.0814869741084 0.005291978735958442
1.436168422862883487e+00 2933.1662783900483 0.005291978735958442
1.379268636891062050e+00 3255.0885998350564 0.005291978735958442
1.329681988444721741e+00 3612.3426997094302 0.005291978735958442
1.286045251187933447e+00 4008.8063288984645 0.005291978735958442
1.247412797450192068e+00 4448.782831127585 0.005291978735958442
1.213408946595924132e+00 4937.047852839004 0.005291978735958442
1.182458539904460482e+00 5478.901179593945 0.005291978735958442
1.153372508339195246e+00 6080.224261649427 0.005291978735958442
1.125083276131540355e+00 6747.5440531107 0.005291978735958442
1.096512643319064839e+00 7488.10385759003 0.005291978735958442
1.066616617551946478e+00 8309.941949353404 0.005291978735958442
1.034435088879992470e+00 9221.97882333434 0.005291978735958442
9.991643761066535401e-01 10234.114021054527 0.005291978735958442
9.601996688156207993e-01 11357.333583431051 0.005291978735958442
9.171815521289434781e-01 12603.829296797274 0.005291978735958442
8.700029651272442877e-01 13987.131026472387 0.005291978735958442
8.187945300348475897e-01 15522.25357427048 0.005291978735958442
7.638882415509257173e-01 17225.859653987874 0.005291978735958442
7.057683126014709929e-01 19116.440753857038 0.005291978735958442
6.450178377283627418e-01 21214.51784910632 0.005291978735958442
5.822690414598441500e-01 23542.864143224204 0.005291978735958442
5.181631965937337769e-01 26126.752255633317 0.005291978735958442
4.537593459916154925e-01 28994.22853882881 0.005291978735958442
3.908008458226852611e-01 32176.417502507353 0.005291978735958442
3.289748393956661854e-01 35707.859649004626 0.005291978735958442
2.684295387993761994e-01 39626.88638701478 0.005291978735958442
2.096028196034129543e-01 43976.036093027215 0.005291978735958442
1.548493445692735726e-01 48802.515836544335 0.005291978735958442
1.102496885876210198e-01 54158.71378079476 0.005291978735958442
7.520787392626532286e-02 60102.76782070388 0.005291978735958442
9.948471350078996744e-02 66699.19663030129 0.005291978735958442
1.346968607117033645e-01 74019.59996915652 0.005291978735958442
1.768834341089977891e-01 82143.43584919439 0.005291978735958442
2.222699914115533748e-01 91158.88299750836 0.005291978735958442
2.694009525861626453e-01 101163.7979766207 0.005291978735958442
3.168447861747341054e-01 112266.77735108159 0.005291978735958442
3.659251752992392914e-01 124588.33642950082 0.005291978735958442
4.142794697729156872e-01 138262.2173764659 0.005291978735958442
4.620542345216717695e-01 153436.84089300132 0.005291978735958442
5.093974968766018518e-01 170276.91722258978 0.005291978735958442
5.564577450795999969e-01 188965.23396912115 0.005291978735958442
6.033781149100297947e-01 209704.64013232305 0.005291978735958442
6.502895470478335938e-01 232720.2478960412 0.005291978735958442
6.973086986523527875e-01 258261.87606826748 0.005291978735958442
7.445312259464800242e-01 286606.7616948256 0.005291978735958442
7.920267570492272036e-01 318062.5692794119 0.005291978735958442
8.398348957218805255e-01 352970.73027306574 0.005291978735958442
8.879582991487738886e-01 391710.1490809261 0.005291978735958442
9.363527642401006101e-01 434701.3158125035 0.005291978735958442
9.849251384381652041e-01 482410.8704165374 0.005291978735958442
1.034195400010974764e+00 535356.6677410719 0.005291978735958442
1.083337306535693045e+00 594113.3984965039 0.005291978735958442
1.132004983461376568e+00 659318.8271333541 0.005291978735958442
1.179858052323351281e+00 731680.7143427207 0.005291978735958442
1.226498278718719082e+00 811984.4993184009 0.005291978735958442
1.271474709729156327e+00 901101.8251665037 0.005291978735958442
1.314279047107928200e+00 1000000.0 0.005291978735958442
2.367950734883837727e-01 0.001 0.005872786613189483
2.590247262951390628e-01 0.0011097524964120721 0.005872786613189483
2.830131410993310115e-01 0.0012315506032928262 0.005872786613189483
3.088321216830061666e-01 0.001366716356462006 0.005872786613189483
3.365435257494917565e-01 0.0015167168884709225 0.005872786613189483
3.661966580018319872e-01 0.0016831803533309566 0.005872786613189483
3.978255269876604938e-01 0.0018679135990207828 0.005872786613189483
4.314461125496354965e-01 0.002072921779595372 0.005872786613189483
4.670536662273430673e-01 0.002300430119772917 0.005872786613189483
5.046202177490568541e-01 0.0025529080682395165 0.005872786613189483
5.440924842137666584e-01 0.002833096101839324 0.005872786613189483
5.853902220981904714e-01 0.0031440354715915 0.005872786613189483
6.284052575278215036e-01 0.0034891012134067737 0.005872786613189483
6.730012816929327180e-01 0.003872038781812557 0.005872786613189483
7.190145506408673892e-01 0.004297004704320844 0.005872786613189483
7.662555243646774761e-01 0.004768611697714469 0.005872786613189483
8.145115490211151110e-01 0.005291978735958442 0.005872786613189483
8.635504024449762728e-01 0.005872786613189483 0.005872786613189483
9.131247864071803111e-01 0.00651733960488242 0.005872786613189483
9.629774356098538268e-01 0.007232633896483534 0.005872786613189483
1.012846788380376228e+00 0.008026433522257174 0.005872786613189483
1.062472882653241246e+00 0.00890735463861044 0.005872786613189483
1.111603282456968600e+00 0.009884959046625586 0.005872786613189483
1.159998720756351354e+00 0.010969857978923836 0.005872786613189483
1.207438298419726719e+00 0.012173827277396614 0.005872786613189483
1.253724000213899625e+00 0.013509935211980273 0.005872786613189483
1.298684388927917377e+00 0.014992684327860457 0.005872786613189483
1.342177387601762417e+00 0.01663816886076129 0.005872786613189483
1.384092130724362768e+00 0.018464249428955443 0.005872786613189483
1.424349871339394058e+00 0.020490746898158472 0.005872786613189483
1.462903993869914210e+00 0.022739657523579287 0.005872786613189483
1.499739163852264356e+00 0.02523539170434766 0.005872786613189483
1.534869801929023669e+00 0.02800503894183631 0.005872786613189483
1.568337803639262118e+00 0.03107866187782014 0.005872786613189483
1.600209735666828781e+00 0.03448962260405758 0.005872786613189483
1.630573552712227814e+00 0.038274944785163134 0.005872786613189483
1.659535024886206411e+00 0.04247571552536898 0.005872786613189483
1.687213642530851709e+00 0.047137531341167244 0.005872786613189483
1.713740866714513977e+00 0.05231099308056263 0.005872786613189483
1.739253286628098083e+00 0.05805225516094899 0.005872786613189483
1.763893659280983517e+00 0.06442363508721373 0.005872786613189483
1.787807332467988619e+00 0.07149428986597581 0.005872786613189483
1.811141685631287190e+00 0.07934096665797492 0.005872786613189483
1.834046022037759682e+00 0.08804883581643465 0.005872786613189483
1.856672150967033419e+00 0.09771241535346502 0.005872786613189483
1.879175348043692351e+00 0.1084365968689611 0.005872786613189483
1.901715521790916297e+00 0.12033778407775893 0.005872786613189483
1.924458389718020301e+00 0.13354515629298988 0.005872786613189483
1.947576511108145114e+00 0.14820207057988585 0.005872786613189483
1.971250093891172117e+00 0.16446761779946645 0.005872786613189483
1.995667615206856427e+00 0.18251834943190443 0.005872786613189483
2.021026217323111496e+00 0.20255019392306664 0.005872786613189483
2.047531908341248652e+00 0.22478058335487253 0.005872786613189483
2.075399627285857029e+00 0.24945081352303167 0.005872786613189483
2.104853123945533255e+00 0.27682866303920667 0.005872786613189483
2.136124675898135372e+00 0.3072112998861759 0.005872786613189483
2.169454590492237323e+00 0.34092850697468147 0.005872786613189483
2.205090466589529452e+00 0.3783462617131929 0.005872786613189483
2.243286116917009299e+00 0.419870708444391 0.005872786613189483
2.284300125468532006e+00 0.4659525668664682 0.005872786613189483
2.328394288955461633e+00 0.517092024289676 0.005872786613189483
2.375829233472408486e+00 0.5738441648302398 0.005872786613189483
2.426865893707424782e+00 0.6368249944718586 0.005872786613189483
2.481755946354472275e+00 0.7067181273927491 0.005872786613189483
2.540742010108557380e+00 0.7842822061337682 0.005872786613189483
2.604050185150789787e+00 0.8703591361485166 0.005872786613189483
2.671884902775852666e+00 0.9658832241158708 0.005872786613189483
2.744422273006336788e+00 1.0718913192051276 0.005872786613189483
2.821803019949545632e+00 1.1895340673703196 0.005872786613189483
2.904124975523966423e+00 1.3200884008314182 0.005872786613189483
2.991435442698036962e+00 1.4649713983072863 0.005872786613189483
3.083723654185861029e+00 1.625755666443795 0.005872786613189483
3.180913705838207761e+00 1.8041864093920719 0.005872786613189483
3.282858345417503543e+00 2.0022003718155843 0.005872786613189483
3.389334051987421770e+00 2.2219468609395236 0.005872786613189483
3.500037825781455947e+00 2.4658110758226037 0.005872786613189483
3.614586066934310615e+00 2.736439997074672 0.005872786613189483
3.732515890322664731e+00 3.0367711180354604 0.005872786613189483
3.853289081903081836e+00 3.370064329271928 0.005872786613189483
3.976299034286264078e+00 3.739937302478798 0.005872786613189483
4.100878495168027271e+00 4.150404757850477 0.005872786613189483
4.226314203015467896e+00 4.605922041145108 0.005872786613189483
4.351857318625913074e+00 5.1114334834401705 0.005872786613189483
4.476739734128281079e+00 5.672426068491977 0.005872786613189483
4.600189154098790922e+00 6.294988990221888 0.005872786613189483
4.721444843028545613e+00 6.985879746785249 0.005872786613189483
4.839770025605942827e+00 7.752597488629465 0.005872786613189483
4.954467670051080574e+00 8.60346441668451 0.005872786613189483
5.064889287867711865e+00 9.547716114208066 0.005872786613189483
5.170443721986970331e+00 10.59560179277617 0.005872786613189483
5.270602582921441126e+00 11.758495540521581 0.005872786613189483
5.364903318078089178e+00 13.049019780144016 0.005872786613189483
5.452949159653585731e+00 14.481182276745331 0.005872786613189483
5.534406970080361532e+00 16.070528182616385 0.005872786613189483
5.609003404934262527e+00 17.834308769319094 0.005872786613189483
5.676518194247285543e+00 19.791668678535572 0.005872786613189483
5.736777406803516222e+00 21.96385372416547 0.005872786613189483
5.789644411297870441e+00 24.37444150122222 0.005872786613189483
5.835020537819054276e+00 27.04959730463137 0.005872786613189483
5.872820945412945193e+00 30.01835813575592 0.005872786613189483
5.902978473696269823e+00 33.31294787934677 0.005872786613189483
5.925432570941298493e+00 36.96912707195032 0.005872786613189483
5.940126071076243797e+00 41.0265810582719 0.005872786613189483
5.946995052707339191e+00 45.52935074866948 0.005872786613189483
5.945967466241058652e+00 50.526310653356795 0.005872786613189483
5.936959556012848083e+00 56.07169938205458 0.005872786613189483
5.919874547040120838e+00 62.22570836730231 0.005872786613189483
5.894601873496966071e+00 69.0551352016233 0.005872786613189483
5.861017687154804534e+00 76.63410868007462 0.005872786613189483
5.818986474022031175e+00 85.04489341802686 0.005872786613189483
5.768371688714647227e+00 94.37878277775391 0.005872786613189483
5.709033619368843127e+00 104.73708979594508 0.005872786613189483
5.640842375956228949e+00 116.23224686798542 0.005872786613189483
5.563680925325960480e+00 128.9890261253308 0.005872786613189483
5.477461550129587131e+00 143.14589375234786 0.005872786613189483
5.382136907760269651e+00 158.85651294280527 0.005872786613189483
5.279804800934406295e+00 176.2914118095948 0.005872786613189483
5.168543325770373897e+00 195.63983435170647 0.005872786613189483
5.048485725857730699e+00 217.11179456945052 0.005872786613189483
4.919861655352540275e+00 240.9403560239527 0.005872786613189483
4.783007300714810839e+00 267.38416158399497 0.005872786613189483
4.638376762636771566e+00 296.73024081888724 0.005872786613189483
4.486548673091848016e+00 329.2971255097155 0.005872786613189483
4.328232990905099165e+00 365.43830709572546 0.005872786613189483
4.164284196474770106e+00 405.54607358408276 0.005872786613189483
3.995683129771765874e+00 450.05576757004974 0.005872786613189483
3.823536521851961467e+00 499.450511585514 0.005872786613189483
3.649064760884026981e+00 554.2664520663108 0.005872786613189483
3.473585469808319282e+00 615.0985788580505 0.005872786613189483
3.298485112242526274e+00 682.6071834272393 0.005872786613189483
3.125183626617253907e+00 757.525025877192 0.005872786613189483
2.955106400417225387e+00 840.6652885618333 0.005872786613189483
2.789644265984015270e+00 932.9304026284696 0.005872786613189483
2.630111481091275127e+00 1035.3218432956637 0.005872786613189483
2.477711440079955363e+00 1148.9510001873086 0.005872786613189483
2.333494210652330203e+00 1275.051240713013 0.005872786613189483
2.198326933605953659e+00 1414.991297434576 0.005872786613189483
2.073368155953443370e+00 1570.2901247293776 0.005872786613189483
1.959101256625380039e+00 1742.6333860096508 0.005872786613189483
1.854990640195607332e+00 1933.891750455232 0.005872786613189483
1.760972904599813704e+00 2146.141197858406 0.005872786613189483
1.676768745059993959e+00 2381.6855519761607 0.005872786613189483
1.601897339585643065e+00 2643.0814869741084 0.005872786613189483
1.535706332163061960e+00 2933.1662783900483 0.005872786613189483
1.477415886424130242e+00 3255.0885998350564 0.005872786613189483
1.426484145367037826e+00 3612.3426997094302 0.005872786613189483
1.381821225629704664e+00 4008.8063288984645 0.005872786613189483
1.342252941727389848e+00 4448.782831127585 0.005872786613189483
1.307474757446545510e+00 4937.047852839004 0.005872786613189483
1.275719175555428242e+00 5478.901179593945 0.005872786613189483
1.245787894726807510e+00 6080.224261649427 0.005872786613189483
1.216551407722575195e+00 6747.5440531107 0.005872786613189483
1.186861949189998322e+00 7488.10385759003 0.005872786613189483
1.155602223252258476e+00 8309.941949353404 0.005872786613189483
1.121740372652754170e+00 9221.97882333434 0.005872786613189483
1.084408475490109103e+00 10234.114021054527 0.005872786613189483
1.042950905479905988e+00 11357.333583431051 0.005872786613189483
9.969752772870470459e-01 12603.829296797274 0.005872786613189483
9.463620875923361986e-01 13987.131026472387 0.005872786613189483
8.912503510167325560e-01 15522.25357427048 0.005872786613189483
8.319995657739377437e-01 17225.859653987874 0.005872786613189483
7.691372503125258886e-01 19116.440753857038 0.005872786613189483
7.033015172285586036e-01 21214.51784910632 0.005872786613189483
6.351869510821249731e-01 23542.864143224204 0.005872786613189483
5.655005574015240510e-01 26126.752255633317 0.005872786613189483
4.953863753517208091e-01 28994.22853882881 0.005872786613189483
4.267842024850813654e-01 32176.417502507353 0.005872786613189483
3.593717926794606221e-01 35707.859649004626 0.005872786613189483
2.933122409847520040e-01 39626.88638701478 0.005872786613189483
2.290954590039908922e-01 43976.036093027215 0.005872786613189483
1.692802070716754870e-01 48802.515836544335 0.005872786613189483
1.205067524632368187e-01 54158.71378079476 0.005872786613189483
8.220545833279370440e-02 60102.76782070388 0.005872786613189483
1.084061621879949394e-01 66699.19663030129 0.005872786613189483
1.467996716764662368e-01 74019.59996915652 0.005872786613189483
1.927962822370966889e-01 82143.43584919439 0.005872786613189483
2.422721273861289382e-01 91158.88299750836 0.005872786613189483
2.936217567877446588e-01 101163.7979766207 0.005872786613189483
3.452513009069673178e-01 112266.77735108159 0.005872786613189483
3.986129433079083073e-01 124588.33642950082 0.005872786613189483
4.511148964995138066e-01 138262.2173764659 0.005872786613189483
5.029075560510318788e-01 153436.84089300132 0.005872786613189483
5.541419508657815518e-01 170276.91722258978 0.005872786613189483
6.049681116754127563e-01 188965.23396912115 0.005872786613189483
6.555287469802261180e-01 209704.64013232305 0.005872786613189483
7.059518288219057691e-01 232720.2478960412 0.005872786613189483
7.563479903326454368e-01 258261.87606826748 0.005872786613189483
8.068034185202566100e-01 286606.7616948256 0.005872786613189483
8.573739848001410424e-01 318062.5692794119 0.005872786613189483
9.080813772842117881e-01 352970.73027306574 0.005872786613189483
9.589057238532145977e-01 391710.1490809261 0.005872786613189483
1.009775742321753711e+00 434701.3158125035 0.005872786613189483
1.060566132730649036e+00 482410.8704165374 0.005872786613189483
1.111751104916392396e+00 535356.6677410719 0.005872786613189483
1.162537746559056284e+00 594113.3984965039 0.005872786613189483
1.212469876430164462e+00 659318.8271333541 0.005872786613189483
1.261163182430519392e+00 731680.7143427207 0.005872786613189483
1.308176101952748249e+00 811984.4993184009 0.005872786613189483
1.353016506624264315e+00 901101.8251665037 0.005872786613189483
1.395140723488152101e+00 1000000.0 0.005872786613189483
2.135729741009073368e-01 0.001 0.00651733960488242
2.337088140954704796e-01 0.0011097524964120721 0.00651733960488242
2.554545782105878682e-01 0.0012315506032928262 0.00651733960488242
2.788793337669099870e-01 0.001366716356462006 0.00651733960488242
3.040436118644128105e-01 0.0015167168884709225 0.00651733960488242
3.309970927155808096e-01 0.0016831803533309566 0.00651733960488242
3.597760686302303723e-01 0.0018679135990207828 0.00651733960488242
3.904008932933736853e-01 0.002072921779595372 0.00651733960488242
4.228734648036306387e-01 0.002300430119772917 0.00651733960488242
4.571748443976400011e-01 0.0025529080682395165 0.00651733960488242
4.932632085875646166e-01 0.002833096101839324 0.00651733960488242
5.310721448964580427e-01 0.0031440354715915 0.00651733960488242
5.705095693284524261e-01 0.0034891012134067737 0.00651733960488242
6.114573056801323458e-01 0.003872038781812557 0.00651733960488242
6.537714783594033019e-01 0.004297004704320844 0.00651733960488242
6.972837485049728778e-01 0.004768611697714469 0.00651733960488242
7.418035094341222102e-01 0.005291978735958442 0.00651733960488242
7.871209630209000663e-01 0.005872786613189483 0.00651733960488242
8.330109984080555918e-01 0.00651733960488242 0.00651733960488242
8.792378023635872841e-01 0.007232633896483534 0.00651733960488242
9.255599624456282148e-01 0.008026433522257174 0.00651733960488242
9.717359225074140294e-01 0.00890735463861044 0.00651733960488242
1.017529470360255761e+00 0.009884959046625586 0.00651733960488242
1.062715078692908044e+00 0.010969857978923836 0.00651733960488242
1.107082900153822269e+00 0.012173827277396614 0.00651733960488242
1.150443118587066493e+00 0.013509935211980273 0.00651733960488242
1.192629647213866217e+00 0.014992684327860457 0.00651733960488242
1.233502933038315375e+00 0.01663816886076129 0.00651733960488242
1.272951938683969830e+00 0.018464249428955443 0.00651733960488242
1.310895214513785767e+00 0.020490746898158472 0.00651733960488242
1.347281114825828574e+00 0.022739657523579287 0.00651733960488242
1.382087231606141664e+00 0.02523539170434766 0.00651733960488242
1.415319127009064371e+00 0.02800503894183631 0.00651733960488242
1.447008360799796112e+00 0.03107866187782014 0.00651733960488242
1.477210042931157874e+00 0.03448962260405758 0.00651733960488242
1.505999923308369626e+00 0.038274944785163134 0.00651733960488242
1.533471180304268655e+00 0.04247571552536898 0.00651733960488242
1.559731464705370607e+00 0.047137531341167244 0.00651733960488242
1.584897883978328537e+00 0.05231099308056263 0.00651733960488242
1.609097685486528873e+00 0.05805225516094899 0.00651733960488242
1.632462285266365720e+00 0.06442363508721373 0.00651733960488242
1.655127398609336886e+00 0.07149428986597581 0.00651733960488242
1.677231717691505475e+00 0.07934096665797492 0.00651733960488242
1.698916694125449656e+00 0.08804883581643465 0.00651733960488242
1.720326879475716497e+00 0.09771241535346502 0.00651733960488242
1.741610657178081167e+00 0.1084365968689611 0.00651733960488242
1.762921164410626407e+00 0.12033778407775893 0.00651733960488242
1.784417249547848749e+00 0.13354515629298988 0.00651733960488242
1.806264340036835669e+00 0.14820207057988585 0.00651733960488242
1.828635164103759703e+00 0.16446761779946645 0.00651733960488242
1.851710321424073769e+00 0.18251834943190443 0.00651733960488242
1.875678688428218166e+00 0.20255019392306664 0.00651733960488242
1.900737670745475283e+00 0.22478058335487253 0.00651733960488242
1.927093354684872972e+00 0.24945081352303167 0.00651733960488242
1.954960497208867221e+00 0.27682866303920667 0.00651733960488242
1.984562392313705015e+00 0.3072112998861759 0.00651733960488242
2.016130534987823353e+00 0.34092850697468147 0.00651733960488242
2.049904054290816013e+00 0.3783462617131929 0.00651733960488242
2.086128875012936756e+00 0.419870708444391 0.00651733960488242
2.125056523262170316e+00 0.4659525668664682 0.00651733960488242
2.166942846858121552e+00 0.517092024289676 0.00651733960488242
2.212043962992902291e+00 0.5738441648302398 0.00651733960488242
2.260617961653487828e+00 0.6368249944718586 0.00651733960488242
2.312916065135573351e+00 0.7067181273927491 0.00651733960488242
2.369182824162439527e+00 0.7842822061337682 0.00651733960488242
2.429649320652492506e+00 0.8703591361485166 0.00651733960488242
2.494528357656967454e+00 0.9658832241158708 0.00651733960488242
2.564008218595652533e+00 1.0718913192051276 0.00651733960488242
2.638245918203662388e+00 1.1895340673703196 0.00651733960488242
2.717359961529414392e+00 1.3200884008314182 0.00651733960488242
2.801422842578696670e+00 1.4649713983072863 0.00651733960488242
2.890453486030089891e+00 1.625755666443795 0.00651733960488242
2.984409971096890768e+00 1.8041864093920719 0.00651733960488242
3.083182927337524859e+00 2.0022003718155843 0.00651733960488242
3.186589964533252051e+00 2.2219468609395236 0.00651733960488242
3.294371581975638286e+00 2.4658110758226037 0.00651733960488242
3.406188980624586193e+00 2.736439997074672 0.00651733960488242
3.521624101368710846e+00 3.0367711180354604 0.00651733960488242
3.640182188884513170e+00 3.370064329271928 0.00651733960488242
3.761297315353276716e+00 3.739937302478798 0.00651733960488242
3.884338681891011724e+00 4.150404757850477 0.00651733960488242
4.008624077277502806e+00 4.605922041145108 0.00651733960488242
4.133429199474732307e+00 5.1114334834401705 0.00651733960488242
4.258003259788213590e+00 5.672426068491977 0.00651733960488242
4.381583691780539525e+00 6.294988990221888 0.00651733960488242
4.503411886161563515e+00 6.985879746785249 0.00651733960488242
4.622746062072316420e+00 7.752597488629465 0.00651733960488242
4.738877696670875217e+00 8.60346441668451 0.00651733960488242
4.851141432889468419e+00 9.547716114208066 0.00651733960488242
4.958925093822882602e+00 10.59560179277617 0.00651733960488242
5.061676518924681289e+00 11.758495540521581 0.00651733960488242
5.158908027961517817e+00 13.049019780144016 0.00651733960488242
5.250197742335647177e+00 14.481182276745331 0.00651733960488242
5.335188688586216976e+00 16.070528182616385 0.00651733960488242
5.413586018312663839e+00 17.834308769319094 0.00651733960488242
5.485151212866923309e+00 19.791668678535572 0.00651733960488242
5.549695969898609249e+00 21.96385372416547 0.00651733960488242
5.607073717564686532e+00 24.37444150122222 0.00651733960488242
5.657179915912962542e+00 27.04959730463137 0.00651733960488242
5.699928916602877038e+00 30.01835813575592 0.00651733960488242
5.735256974818861764e+00 33.31294787934677 0.00651733960488242
5.763111098770763441e+00 36.96912707195032 0.00651733960488242
5.783445174299098213e+00 41.0265810582719 0.00651733960488242
5.796209588917155209e+00 45.52935074866948 0.00651733960488242
5.801348979104131942e+00 50.526310653356795 0.00651733960488242
5.798797953132564409e+00 56.07169938205458 0.00651733960488242
5.788478903187203706e+00 62.22570836730231 0.00651733960488242
5.770300307297168807e+00 69.0551352016233 0.00651733960488242
5.744156247308999319e+00 76.63410868007462 0.00651733960488242
5.709926936062247549e+00 85.04489341802686 0.00651733960488242
5.667487926893930883e+00 94.37878277775391 0.00651733960488242
5.616706997716867100e+00 104.73708979594508 0.00651733960488242
5.557455615626751388e+00 116.23224686798542 0.00651733960488242
5.489610852029563226e+00 128.9890261253308 0.00651733960488242
5.413070295983160030e+00 143.14589375234786 0.00651733960488242
5.328314414725075387e+00 158.85651294280527 0.00651733960488242
5.236311668660562191e+00 176.2914118095948 0.00651733960488242
5.135633004675943525e+00 195.63983435170647 0.00651733960488242
5.026358992244082557e+00 217.11179456945052 0.00651733960488242
4.908647337327884941e+00 240.9403560239527 0.00651733960488242
4.782750002075481177e+00 267.38416158399497 0.00651733960488242
4.649025578661830416e+00 296.73024081888724 0.00651733960488242
4.507947860623314540e+00 329.2971255097155 0.00651733960488242
4.360115112947269722e+00 365.43830709572546 0.00651733960488242
4.206266055522539737e+00 405.54607358408276 0.00651733960488242
4.047266397621956280e+00 450.05576757004974 0.00651733960488242
3.884112451950728850e+00 499.450511585514 0.00651733960488242
3.717923722672532350e+00 554.2664520663108 0.00651733960488242
3.549931182323974532e+00 615.0985788580505 0.00651733960488242
3.381453550199913671e+00 682.6071834272393 0.00651733960488242
3.213865888228282675e+00 757.525025877192 0.00651733960488242
3.048574168808110940e+00 840.6652885618333 0.00651733960488242
2.886976791803818276e+00 932.9304026284696 0.00651733960488242
2.730422522070771851e+00 1035.3218432956637 0.00651733960488242
2.580174245439287084e+00 1148.9510001873086 0.00651733960488242
2.437363202282690544e+00 1275.051240713013 0.00651733960488242
2.302954451061586916e+00 1414.991297434576 0.00651733960488242
2.178320659935258696e+00 1570.2901247293776 0.00651733960488242
2.063907031521855284e+00 1742.6333860096508 0.00651733960488242
1.959332497454302269e+00 1933.891750455232 0.00651733960488242
1.864635913116519994e+00 2146.141197858406 0.00651733960488242
1.779627191918297546e+00 2381.6855519761607 0.00651733960488242
1.703898472259062657e+00 2643.0814869741084 0.00651733960488242
1.636852353224047096e+00 2933.1662783900483 0.00651733960488242
1.577745529372992728e+00 3255.0885998350564 0.00651733960488242
1.525731083863546278e+00 3612.3426997094302 0.00651733960488242
1.480431397418209727e+00 4008.8063288984645 0.00651733960488242
1.440276730196650812e+00 4448.782831127585 0.00651733960488242
1.405054343482985857e+00 4937.047852839004 0.00651733960488242
1.372776502678467736e+00 5478.901179593945 0.00651733960488242
1.342251460684827258e+00 6080.224261649427 0.00651733960488242
1.312287804164220972e+00 6747.5440531107 0.00651733960488242
1.281666998554605197e+00 7488.10385759003 0.00651733960488242
1.249196096427446667e+00 8309.941949353404 0.00651733960488242
1.213768367932065217e+00 9221.97882333434 0.00651733960488242
1.174448078857452504e+00 10234.114021054527 0.00651733960488242
1.130525245823709390e+00 11357.333583431051 0.00651733960488242
1.081571562580802670e+00 12603.829296797274 0.00651733960488242
1.027453106675504824e+00 13987.131026472387 0.00651733960488242
9.683166249573488260e-01 15522.25357427048 0.00651733960488242
9.045499857470844507e-01 17225.859653987874 0.00651733960488242
8.367264044387557886e-01 19116.440753857038 0.00651733960488242
7.655427762143448556e-01 21214.51784910632 0.00651733960488242
6.917609901061275712e-01 23542.864143224204 0.00651733960488242
6.161595528555117163e-01 26126.752255633317 0.00651733960488242
5.399703451684549904e-01 28994.22853882881 0.00651733960488242
4.653515699461529542e-01 32176.417502507353 0.00651733960488242
3.919744378068313329e-01 35707.859649004626 0.00651733960488242
3.200181414206379471e-01 39626.88638701478 0.00651733960488242
2.500307265076111563e-01 43976.036093027215 0.00651733960488242
1.847862504637907133e-01 48802.515836544335 0.00651733960488242
1.315246841264163802e-01 54158.71378079476 0.00651733960488242
8.972262086611559884e-02 60102.76782070388 0.00651733960488242
1.179109447715453868e-01 66699.19663030129 0.00651733960488242
1.596994668535206274e-01 74019.59996915652 0.00651733960488242
2.097620467229693586e-01 82143.43584919439 0.00651733960488242
2.636004543667544997e-01 91158.88299750836 0.00651733960488242
3.194452130514743304e-01 101163.7979766207 0.00651733960488242
3.755215292704491281e-01 112266.77735108159 0.00651733960488242
4.334215517692011077e-01 124588.33642950082 0.00651733960488242
4.903054595080296174e-01 138262.2173764659 0.00651733960488242
5.463260470507721456e-01 153436.84089300132 0.00651733960488242
6.016356941444507278e-01 170276.91722258978 0.00651733960488242
6.563841734969397823e-01 188965.23396912115 0.00651733960488242
7.107116012604446365e-01 209704.64013232305 0.00651733960488242
7.647405733056591437e-01 232720.2478960412 0.00651733960488242
8.185729318129595367e-01 258261.87606826748 0.00651733960488242
8.722821591281015863e-01 286606.7616948256 0.00651733960488242
9.259073812936086112e-01 318062.5692794119 0.00651733960488242
9.794488829814131936e-01 352970.73027306574 0.00651733960488242
1.032860363561818984e+00 391710.1490809261 0.00651733960488242
1.086039984503265776e+00 434701.3158125035 0.00651733960488242
1.138827259254167279e+00 482410.8704165374 0.00651733960488242
1.191633354906264319e+00 535356.6677410719 0.00651733960488242
1.243727441576772952e+00 594113.3984965039 0.00651733960488242
1.294526299372871225e+00 659318.8271333541 0.00651733960488242
1.343601149610504919e+00 731680.7143427207 0.00651733960488242
1.390469856251394853e+00 811984.4993184009 0.00651733960488242
1.434603195195987668e+00 901101.8251665037 0.00651733960488242
1.475427791958598078e+00 1000000.0 0.00651733960488242
1.915786932758710148e-01 0.001 0.007232633896483534
2.097119683612574947e-01 0.0011097524964120721 0.007232633896483534
2.293090426022327266e-01 0.0012315506032928262 0.007232633896483534
2.504354556413592170e-01 0.001366716356462006 0.007232633896483534
2.731495336919592676e-01 0.0015167168884709225 0.007232633896483534
2.975002468238298614e-01 0.0016831803533309566 0.007232633896483534
3.235249304719888808e-01 0.0018679135990207828 0.007232633896483534
3.512469335579874175e-01 0.002072921779595372 0.007232633896483534
3.806732908499685930e-01 0.002300430119772917 0.007232633896483534
4.117924700820682071e-01 0.0025529080682395165 0.007232633896483534
4.445723929179028477e-01 0.002833096101839324 0.007232633896483534
4.789587609539144308e-01 0.0031440354715915 0.007232633896483534
5.148738873184557363e-01 0.0034891012134067737 0.007232633896483534
5.522161170345656345e-01 0.003872038781812557 0.007232633896483534
5.908599585447057434e-01 0.004297004704320844 0.007232633896483534
6.306570277958686299e-01 0.004768611697714469 0.007232633896483534
6.714377628485981298e-01 0.005291978735958442 0.007232633896483534
7.130140840659409118e-01 0.005872786613189483 0.007232633896483534
7.551827249732806502e-01 0.00651733960488242 0.007232633896483534
7.977293231888706870e-01 0.007232633896483534 0.007232633896483534
8.404330046561255818e-01 0.008026433522257174 0.007232633896483534
8.830713156879111958e-01 0.00890735463861044 0.007232633896483534
9.254253249191062292e-01 0.009884959046625586 0.007232633896483534
9.672845890131467339e-01 0.010969857978923836 0.007232633896483534
1.008451846640612493e+00 0.012173827277396614 0.007232633896483534
1.048747231498450061e+00 0.013509935211980273 0.007232633896483534
1.088011832676911483e+00 0.014992684327860457 0.007232633896483534
1.126110528596254490e+00 0.01663816886076129 0.007232633896483534
1.162933994988735398e+00 0.018464249428955443 0.007232633896483534
1.198399939057717578e+00 0.020490746898158472 0.007232633896483534
1.232453466199624259e+00 0.022739657523579287 0.007232633896483534
1.265066762697906855e+00 0.02523539170434766 0.007232633896483534
1.296238044810620993e+00 0.02800503894183631 0.007232633896483534
1.325989928441334342e+00 0.03107866187782014 0.007232633896483534
1.354367264463627762e+00 0.03448962260405758 0.007232633896483534
1.381434611957594205e+00 0.038274944785163134 0.007232633896483534
1.407273367081763871e+00 0.04247571552536898 0.007232633896483534
1.431978844028722664e+00 0.047137531341167244 0.007232633896483534
1.455657380011346369e+00 0.05231099308056263 0.007232633896483534
1.478423736494474117e+00 0.05805225516094899 0.007232633896483534
1.500398913887989849e+00 0.06442363508721373 0.007232633896483534
1.521708596945745784e+00 0.07149428986597581 0.007232633896483534
1.542482192583225276e+00 0.07934096665797492 0.007232633896483534
1.562852510670390105e+00 0.08804883581643465 0.007232633896483534
1.582955918515752236e+00 0.09771241535346502 0.007232633896483534
1.602932885111563399e+00 0.1084365968689611 0.007232633896483534
1.622928682620996321e+00 0.12033778407775893 0.007232633896483534
1.643094149560872630e+00 0.13354515629298988 0.007232633896483534
1.663586440968985780e+00 0.14820207057988585 0.007232633896483534
1.684569642839045756e+00 0.16446761779946645 0.007232633896483534
1.706215307920960544e+00 0.18251834943190443 0.007232633896483534
1.728702854604263539e+00 0.20255019392306664 0.007232633896483534
1.752219880616006087e+00 0.22478058335487253 0.007232633896483534
1.776962368599349196e+00 0.24945081352303167 0.007232633896483534
1.803134778244080971e+00 0.27682866303920667 0.007232633896483534
1.830950029287977898e+00 0.3072112998861759 0.007232633896483534
1.860629312393850654e+00 0.34092850697468147 0.007232633896483534
1.892401708886360501e+00 0.3783462617131929 0.007232633896483534
1.926503545764054248e+00 0.419870708444391 0.007232633896483534
1.963177422991315257e+00 0.4659525668664682 0.007232633896483534
2.002671242442170652e+00 0.517092024289676 0.007232633896483534
2.045234448459803289e+00 0.5738441648302398 0.007232633896483534
2.091119940691351431e+00 0.6368249944718586 0.007232633896483534
2.140576029695417049e+00 0.7067181273927491 0.007232633896483534
2.193846554168245699e+00 0.7842822061337682 0.007232633896483534
2.251164847222437260e+00 0.8703591361485166 0.007232633896483534
2.312749260257808803e+00 0.9658832241158708 0.007232633896483534
2.378797401871547201e+00 1.0718913192051276 0.007232633896483534
2.449479772815873257e+00 1.1895340673703196 0.007232633896483534
2.524932887024216477e+00 1.3200884008314182 0.007232633896483534
2.605252000103242871e+00 1.4649713983072863 0.007232633896483534
2.690483659082827828e+00 1.625755666443795 0.007232633896483534
2.780618381870611611e+00 1.8041864093920719 0.007232633896483534
2.875583767314668471e+00 2.0022003718155843 0.007232633896483534
2.975238429356057868e+00 2.2219468609395236 0.007232633896483534
3.079367190058241555e+00 2.4658110758226037 0.007232633896483534
3.187677891336213598e+00 2.736439997074672 0.007232633896483534
3.299800264753871559e+00 3.0367711180354604 0.007232633896483534
3.415287120391748754e+00 3.370064329271928 0.007232633896483534
3.533618432604368031e+00 3.739937302478798 0.007232633896483534
3.654206092248065474e+00 4.150404757850477 0.007232633896483534
3.776406059265859039e+00 4.605922041145108 0.007232633896483534
3.899526340177229766e+00 5.1114334834401705 0.007232633896483534
4.022841651531777529e+00 5.672426068491977 0.007232633896483534
4.145607462302612234e+00 6.294988990221888 0.007232633896483534
4.267075433457724998e+00 6.985879746785249 0.007232633896483534
4.386506464334734900e+00 7.752597488629465 0.007232633896483534
4.503187529153902524e+00 8.60346441668451 0.007232633896483534
4.616442481746863891e+00 9.547716114208066 0.007232633896483534
4.725643162605289938e+00 10.59560179277617 0.007232633896483534
4.830217544874810365e+00 11.758495540521581 0.007232633896483534
4.929655567683347783e+00 13.049019780144016 0.007232633896483534
5.023511889899118898e+00 14.481182276745331 0.007232633896483534
5.111406329107886393e+00 16.070528182616385 0.007232633896483534
5.193022254080019273e+00 17.834308769319094 0.007232633896483534
5.268101878533864912e+00 19.791668678535572 0.007232633896483534
5.336440938143681478e+00 21.96385372416547 0.007232633896483534
5.397880901803791431e+00 24.37444150122222 0.007232633896483534
5.452309112119511525e+00 27.04959730463137 0.007232633896483534
5.499636751439521021e+00 30.01835813575592 0.007232633896483534
5.539801185466924238e+00 33.31294787934677 0.007232633896483534
5.572754846107910609e+00 36.96912707195032 0.007232633896483534
5.598460819198169958e+00 41.0265810582719 0.007232633896483534
5.616882335207698418e+00 45.52935074866948 0.007232633896483534
5.627979721411296765e+00 50.526310653356795 0.007232633896483534
5.631705508855879394e+00 56.07169938205458 0.007232633896483534
5.628001429445884440e+00 62.22570836730231 0.007232633896483534
5.616795869970881760e+00 69.0551352016233 0.007232633896483534
5.598002443615698098e+00 76.63410868007462 0.007232633896483534
5.571519480386915468e+00 85.04489341802686 0.007232633896483534
5.537237843524518865e+00 94.37878277775391 0.007232633896483534
5.495036861093683278e+00 104.73708979594508 0.007232633896483534
5.444794246543592564e+00 116.23224686798542 0.007232633896483534
5.386386885403337210e+00 128.9890261253308 0.007232633896483534
5.319704115695842894e+00 143.14589375234786 0.007232633896483534
5.245828942471446155e+00 158.85651294280527 0.007232633896483534
5.164454796331229502e+00 176.2914118095948 0.007232633896483534
5.074744964549886994e+00 195.63983435170647 0.007232633896483534
4.976728363645900544e+00 217.11179456945052 0.007232633896483534
4.870498073492266933e+00 240.9403560239527 0.007232633896483534
4.756228280497536431e+00 267.38416158399497 0.007232633896483534
4.634187165602354774e+00 296.73024081888724 0.007232633896483534
4.504746902722245316e+00 329.2971255097155 0.007232633896483534
4.368394895322906812e+00 365.43830709572546 0.007232633896483534
4.225752066707324062e+00 405.54607358408276 0.007232633896483534
4.077563724729066585e+00 450.05576757004974 0.007232633896483534
3.924707018969952887e+00 499.450511585514 0.007232633896483534
3.768188300915385813e+00 554.2664520663108 0.007232633896483534
3.609136302030991672e+00 615.0985788580505 0.007232633896483534
3.448783510584381151e+00 682.6071834272393 0.007232633896483534
3.288439431669253121e+00 757.525025877192 0.007232633896483534
3.129468650861377821e+00 840.6652885618333 0.007232633896483534
2.973254937530469544e+00 932.9304026284696 0.007232633896483534
2.821160272631637600e+00 1035.3218432956637 0.007232633896483534
2.674487747070667165e+00 1148.9510001873086 0.007232633896483534
2.534433467972716958e+00 1275.051240713013 0.007232633896483534
2.402047808026555042e+00 1414.991297434576 0.007232633896483534
2.278925211990668220e+00 1570.2901247293776 0.007232633896483534
2.165434247380550126e+00 1742.6333860096508 0.007232633896483534
2.061367158959204637e+00 1933.891750455232 0.007232633896483534
1.966867937799431143e+00 2146.141197858406 0.007232633896483534
1.881841190964276711e+00 2381.6855519761607 0.007232633896483534
1.805959267731713114e+00 2643.0814869741084 0.007232633896483534
1.738687892562278625e+00 2933.1662783900483 0.007232633896483534
1.679328637379374767e+00 3255.0885998350564 0.007232633896483534
1.627056126901177180e+00 3612.3426997094302 0.007232633896483534
1.581173179235981774e+00 4008.8063288984645 0.007232633896483534
1.540868113499662240e+00 4448.782831127585 0.007232633896483534
1.505579446778732899e+00 4937.047852839004 0.007232633896483534
1.473122371327224123e+00 5478.901179593945 0.007232633896483534
1.442311934076521807e+00 6080.224261649427 0.007232633896483534
1.411895201965341684e+00 6747.5440531107 0.007232633896483534
1.380581925278134170e+00 7488.10385759003 0.007232633896483534
1.347101400906523194e+00 8309.941949353404 0.007232633896483534
1.310268945264438711e+00 9221.97882333434 0.007232633896483534
1.269077368591189581e+00 10234.114021054527 0.007232633896483534
1.222758601562112357e+00 11357.333583431051 0.007232633896483534
1.170845082003088011e+00 12603.829296797274 0.007232633896483534
1.113186071142769018e+00 13987.131026472387 0.007232633896483534
1.049934986552239380e+00 15522.25357427048 0.007232633896483534
9.815085588998054833e-01 17225.859653987874 0.007232633896483534
9.085278202462265806e-01 19116.440753857038 0.007232633896483534
8.317521320855781886e-01 21214.51784910632 0.007232633896483534
7.520156680547217531e-01 23542.864143224204 0.007232633896483534
6.701744600277328434e-01 26126.752255633317 0.007232633896483534
5.875501520713457548e-01 28994.22853882881 0.007232633896483534
5.065435876763827450e-01 32176.417502507353 0.007232633896483534
4.268229984272464139e-01 35707.859649004626 0.007232633896483534
3.485848873304357998e-01 39626.88638701478 0.007232633896483534
2.724421283356104340e-01 43976.036093027215 0.007232633896483534
2.013943742217309818e-01 48802.515836544335 0.007232633896483534
1.433218600204902160e-01 54158.71378079476 0.007232633896483534
9.777212874146513910e-02 60102.76782070388 0.007232633896483534
1.279923548642412923e-01 66699.19663030129 0.007232633896483534
1.733887132963448652e-01 74019.59996915652 0.007232633896483534
2.277723868509230754e-01 82143.43584919439 0.007232633896483534
2.862456161431494728e-01 91158.88299750836 0.007232633896483534
3.468598205159312275e-01 101163.7979766207 0.007232633896483534
4.076384040283809740e-01 112266.77735108159 0.007232633896483534
4.703261280314074977e-01 124588.33642950082 0.007232633896483534
5.318152505867430602e-01 138262.2173764659 0.007232633896483534
5.922592212193094063e-01 153436.84089300132 0.007232633896483534
6.518098972936391400e-01 170276.91722258978 0.007232633896483534
7.106145508232707408e-01 188965.23396912115 0.007232633896483534
7.688082561150213490e-01 209704.64013232305 0.007232633896483534
8.265055497892513925e-01 232720.2478960412 0.007232633896483534
8.837964482177866898e-01 258261.87606826748 0.007232633896483534
9.407386282049539084e-01 286606.7616948256 0.007232633896483534
9.973507245619297468e-01 318062.5692794119 0.007232633896483534
1.053608166539176105e+00 352970.73027306574 0.007232633896483534
1.109435253688040746e+00 391710.1490809261 0.007232633896483534
1.164696086065190483e+00 434701.3158125035 0.007232633896483534
1.219192491905092268e+00 482410.8704165374 0.007232633896483534
1.273252315967841275e+00 535356.6677410719 0.007232633896483534
1.326244240594265822e+00 594113.3984965039 0.007232633896483534
1.377437313245861716e+00 659318.8271333541 0.007232633896483534
1.426362511055828675e+00 731680.7143427207 0.007232633896483534
1.472500687005604103e+00 811984.4993184009 0.007232633896483534
1.515292448593736685e+00 901101.8251665037 0.007232633896483534
1.554143794075661278e+00 1000000.0 0.007232633896483534
1.709225935271933283e-01 0.001 0.008026433522257174
1.871589900574605891e-01 0.0011097524964120721 0.008026433522257174
2.047175958039187949e-01 0.0012315506032928262 0.008026433522257174
2.236598944799297328e-01 0.001366716356462006 0.008026433522257174
2.440412864944939697e-01 0.0015167168884709225 0.008026433522257174
2.659091709709768270e-01 0.0016831803533309566 0.008026433522257174
2.893009009413637922e-01 0.0018679135990207828 0.008026433522257174
3.142416314137472799e-01 0.002072921779595372 0.008026433522257174
3.407421759970910569e-01 0.002300430119772917 0.008026433522257174
3.687969406267057604e-01 0.0025529080682395165 0.008026433522257174
3.983820035431072659e-01 0.002833096101839324 0.008026433522257174
4.294535282508565310e-01 0.0031440354715915 0.008026433522257174
4.619465434364825596e-01 0.0034891012134067737 0.008026433522257174
4.957742551744080406e-01 0.003872038781812557 0.008026433522257174
5.308279988273835182e-01 0.004297004704320844 0.008026433522257174
5.669778728643516397e-01 0.004768611697714469 0.008026433522257174
6.040741536522575839e-01 0.005291978735958442 0.008026433522257174
6.419494437796195996e-01 0.005872786613189483 0.008026433522257174
6.804216131599354345e-01 0.00651733960488242 0.008026433522257174
7.192973397064963414e-01 0.007232633896483534 0.008026433522257174
7.583761873919102614e-01 0.008026433522257174 0.008026433522257174
7.974550778212206037e-01 0.00890735463861044 0.008026433522257174
8.363329152056713234e-01 0.009884959046625586 0.008026433522257174
8.748151741752114852e-01 0.010969857978923836 0.008026433522257174
9.127182920651762954e-01 0.012173827277396614 0.008026433522257174
9.498736427449944175e-01 0.013509935211980273 0.008026433522257174
9.861309619144595917e-01 0.014992684327860457 0.008026433522257174
1.021361114138130022e+00 0.01663816886076129 0.008026433522257174
1.055458129376282583e+00 0.018464249428955443 0.008026433522257174
1.088340498088771202e+00 0.020490746898158472 0.008026433522257174
1.119951697181586603e+00 0.022739657523579287 0.008026433522257174
1.150260056732093084e+00 0.02523539170434766 0.008026433522257174
1.179257934721664958e+00 0.02800503894183631 0.008026433522257174
1.206960366123945638e+00 0.03107866187782014 0.008026433522257174
1.233403193303586054e+00 0.03448962260405758 0.008026433522257174
1.258640859837049986e+00 0.038274944785163134 0.008026433522257174
1.282743911305344930e+00 0.04247571552536898 0.008026433522257174
1.305796393862059368e+00 0.047137531341167244 0.008026433522257174
1.327893311262351661e+00 0.05231099308056263 0.008026433522257174
1.349138285288123962e+00 0.05805225516094899 0.008026433522257174
1.369641596665508665e+00 0.06442363508721373 0.008026433522257174
1.389518722501492887e+00 0.07149428986597581 0.008026433522257174
1.408889401950797593e+00 0.07934096665797492 0.008026433522257174
1.427877246704693182e+00 0.08804883581643465 0.008026433522257174
1.446609757436803534e+00 0.09771241535346502 0.008026433522257174
1.465218698164427069e+00 0.1084365968689611 0.008026433522257174
1.483840611846497737e+00 0.12033778407775893 0.008026433522257174
1.502617450706739133e+00 0.13354515629298988 0.008026433522257174
1.521697174685082032e+00 0.14820207057988585 0.008026433522257174
1.541234313869735750e+00 0.16446761779946645 0.008026433522257174
1.561390434393747251e+00 0.18251834943190443 0.008026433522257174
1.582334561213153856e+00 0.20255019392306664 0.008026433522257174
1.604243511281477907e+00 0.22478058335487253 0.008026433522257174
1.627302144873208345e+00 0.24945081352303167 0.008026433522257174
1.651703565230733473e+00 0.27682866303920667 0.008026433522257174
1.677649176006792642e+00 0.3072112998861759 0.008026433522257174
1.705348637878751683e+00 0.34092850697468147 0.008026433522257174
1.735019637010385862e+00 0.3783462617131929 0.008026433522257174
1.766887421841433881e+00 0.419870708444391 0.008026433522257174
1.801184052567644356e+00 0.4659525668664682 0.008026433522257174
1.838147695111621571e+00 0.517092024289676 0.008026433522257174
1.878019154832783144e+00 0.5738441648302398 0.008026433522257174
1.921043991575364318e+00 0.6368249944718586 0.008026433522257174
1.967465273911691126e+00 0.7067181273927491 0.008026433522257174
2.017523596308184342e+00 0.7842822061337682 0.008026433522257174
2.071451834108015255e+00 0.8703591361485166 0.008026433522257174
2.129471050750114447e+00 0.9658832241158708 0.008026433522257174
2.191785208695993248e+00 1.0718913192051276 0.008026433522257174
2.258575283594963956e+00 1.1895340673703196 0.008026433522257174
2.329992806456998800e+00 1.3200884008314182 0.008026433522257174
2.406152913650213332e+00 1.4649713983072863 0.008026433522257174
2.487127140311692575e+00 1.625755666443795 0.008026433522257174
2.572936149971831732e+00 1.8041864093920719 0.008026433522257174
2.663542747007180189e+00 2.0022003718155843 0.008026433522257174
2.758845453072736209e+00 2.2219468609395236 0.008026433522257174
2.858673112626671120e+00 2.4658110758226037 0.008026433522257174
2.962780889047137212e+00 2.736439997074672 0.008026433522257174
3.070848034724861897e+00 3.0367711180354604 0.008026433522257174
3.182477806347549620e+00 3.370064329271928 0.008026433522257174
3.297200112267544281e+00 3.739937302478798 0.008026433522257174
3.414474695300675045e+00 4.150404757850477 0.008026433522257174
3.533701876355600291e+00 4.605922041145108 0.008026433522257174
3.654229005903777416e+00 5.1114334834401705 0.008026433522257174
3.775363982328665990e+00 5.672426068491977 0.008026433522257174
3.896388350862467043e+00 6.294988990221888 0.008026433522257174
4.016572160722119200e+00 6.985879746785249 0.008026433522257174
4.135186899392207849e+00 7.752597488629465 0.008026433522257174
4.251522454356096326e+00 8.60346441668451 0.008026433522257174
4.364898565639877326e+00 9.547716114208066 0.008026433522257174
4.474676841402384753e+00 10.59560179277617 0.008026433522257174
4.580270076030529047e+00 11.758495540521581 0.008026433522257174
4.681149385997542822e+00 13.049019780144016 0.008026433522257174
4.776848396081346593e+00 14.481182276745331 0.008026433522257174
4.866965045837889470e+00 16.070528182616385 0.008026433522257174
4.951161268894399115e+00 17.834308769319094 0.008026433522257174
5.029159493218912758e+00 19.791668678535572 0.008026433522257174
5.100738249946691560e+00 21.96385372416547 0.008026433522257174
5.165725266087225265e+00 24.37444150122222 0.008026433522257174
5.223997599103757494e+00 27.04959730463137 0.008026433522257174
5.275460860379380890e+00 30.01835813575592 0.008026433522257174
5.320051039657520242e+00 33.31294787934677 0.008026433522257174
5.357723570574405514e+00 36.96912707195032 0.008026433522257174
5.388448507215104932e+00 41.0265810582719 0.008026433522257174
5.412199974691093374e+00 45.52935074866948 0.008026433522257174
5.428952449133142899e+00 50.526310653356795 0.008026433522257174
5.438675324497096675e+00 56.07169938205458 0.008026433522257174
5.441329197575057286e+00 62.22570836730231 0.008026433522257174
5.436862535779467542e+00 69.0551352016233 0.008026433522257174
5.425209390456513070e+00 76.63410868007462 0.008026433522257174
5.406287910331292856e+00 85.04489341802686 0.008026433522257174
5.380006829460200812e+00 94.37878277775391 0.008026433522257174
5.346260485244874516e+00 104.73708979594508 0.008026433522257174
5.304937243503593081e+00 116.23224686798542 0.008026433522257174
5.255919152812483119e+00 128.9890261253308 0.008026433522257174
5.199093569231579615e+00 143.14589375234786 0.008026433522257174
5.136210068346791502e+00 158.85651294280527 0.008026433522257174
5.065570232989956345e+00 176.2914118095948 0.008026433522257174
4.987005212949666699e+00 195.63983435170647 0.008026433522257174
4.900501071269748543e+00 217.11179456945052 0.008026433522257174
4.806095059877123710e+00 240.9403560239527 0.008026433522257174
4.703891986169805861e+00 267.38416158399497 0.008026433522257174
4.594077138840794383e+00 296.73024081888724 0.008026433522257174
4.476927182318940268e+00 329.2971255097155 0.008026433522257174
4.352822795588775051e+00 365.43830709572546 0.008026433522257174
4.222268712548228997e+00 405.54607358408276 0.008026433522257174
4.085888408546415107e+00 450.05576757004974 0.008026433522257174
3.944435007220245204e+00 499.450511585514 0.008026433522257174
3.798793175431748992e+00 554.2664520663108 0.008026433522257174
3.649977156147942825e+00 615.0985788580505 0.008026433522257174
3.499117498291223427e+00 682.6071834272393 0.008026433522257174
3.347439458013193647e+00 757.525025877192 0.008026433522257174
3.196245321858802502e+00 840.6652885618333 0.008026433522257174
3.046882068489000783e+00 932.9304026284696 0.008026433522257174
2.900702619630026735e+00 1035.3218432956637 0.008026433522257174
2.759029064179128188e+00 1148.9510001873086 0.008026433522257174
2.623103342666667448e+00 1275.051240713013 0.008026433522257174
2.494045242727769729e+00 1414.991297434576 0.008026433522257174
2.373676471426864332e+00 1570.2901247293776 0.008026433522257174
2.262243081490255658e+00 1742.6333860096508 0.008026433522257174
2.159728368568207379e+00 1933.891750455232 0.008026433522257174
2.066381220320707257e+00 2146.141197858406 0.008026433522257174
1.982203801346800187e+00 2381.6855519761607 0.008026433522257174
1.906953852689977857e+00 2643.0814869741084 0.008026433522257174
1.840166874999341617e+00 2933.1662783900483 0.008026433522257174
1.781196611989031009e+00 3255.0885998350564 0.008026433522257174
1.729251843077483253e+00 3612.3426997094302 0.008026433522257174
1.683425378246358850e+00 4008.8063288984645 0.008026433522257174
1.643315704708767866e+00 4448.782831127585 0.008026433522257174
1.608349466628787861e+00 4937.047852839004 0.008026433522257174
1.576118368318353502e+00 5478.901179593945 0.008026433522257174
1.545390529287107295e+00 6080.224261649427 0.008026433522257174
1.514852147381321013e+00 6747.5440531107 0.008026433522257174
1.483140601513449841e+00 7488.10385759003 0.008026433522257174
1.448905485382118385e+00 8309.941949353404 0.008026433522257174
1.410881176148284677e+00 9221.97882333434 0.008026433522257174
1.367985287639416514e+00 10234.114021054527 0.008026433522257174
1.319387666452763952e+00 11357.333583431051 0.008026433522257174
1.264577789924111961e+00 12603.829296797274 0.008026433522257174
1.203385205507704114e+00 13987.131026472387 0.008026433522257174
1.135968391719281101e+00 15522.25357427048 0.008026433522257174
1.062772950629613744e+00 17225.859653987874 0.008026433522257174
9.844694953867817455e-01 19116.440753857038 0.008026433522257174
9.018833122343038466e-01 21214.51784910632 0.008026433522257174
8.159258129301181217e-01 23542.864143224204 0.008026433522257174
7.275367164390202923e-01 26126.752255633317 0.008026433522257174
6.381281859027726489e-01 28994.22853882881 0.008026433522257174
5.503703715303781552e-01 32176.417502507353 0.008026433522257174
4.639328181581331423e-01 35707.859649004626 0.008026433522257174
3.790305427830721330e-01 39626.88638701478 0.008026433522257174
2.963485897014929149e-01 43976.036093027215 0.008026433522257174
2.191211137226646288e-01 48802.515836544335 0.008026433522257174
1.559092799659093920e-01 54158.71378079476 0.008026433522257174
1.063618235468858086e-01 60102.76782070388 0.008026433522257174
1.386326901021159574e-01 66699.19663030129 0.008026433522257174
1.878452766034017229e-01 74019.59996915652 0.008026433522257174
2.468000869748899762e-01 82143.43584919439 0.008026433522257174
3.101749367849219174e-01 91158.88299750836 0.008026433522257174
3.758259574180481954e-01 101163.7979766207 0.008026433522257174
4.415516185254537707e-01 112266.77735108159 0.008026433522257174
5.092631018672635346e-01 124588.33642950082 0.008026433522257174
5.755640010481370972e-01 138262.2173764659 0.008026433522257174
6.406063478073489303e-01 153436.84089300132 0.008026433522257174
7.045391885616366645e-01 170276.91722258978 0.008026433522257174
7.675049094730395094e-01 188965.23396912115 0.008026433522257174
8.296307825711630723e-01 209704.64013232305 0.008026433522257174
8.910202656076311456e-01 232720.2478960412 0.008026433522257174
9.517483983322101437e-01 258261.87606826748 0.008026433522257174
1.011853584754907054e+00 286606.7616948256 0.008026433522257174
1.071330924110155625e+00 318062.5692794119 0.008026433522257174
1.130127499776663491e+00 352970.73027306574 0.008026433522257174
1.188134948870758212e+00 391710.1490809261 0.008026433522257174
1.245180920560972737e+00 434701.3158125035 0.008026433522257174
1.301027826898523809e+00 482410.8704165374 0.008026433522257174
1.355897695142497472e+00 535356.6677410719 0.008026433522257174
1.409304009114168199e+00 594113.3984965039 0.008026433522257174
1.460348069613580879e+00 659318.8271333541 0.008026433522257174
1.508523881744412876e+00 731680.7143427207 0.008026433522257174
1.553282112868946907e+00 811984.4993184009 0.008026433522257174
1.594043007279689395e+00 901101.8251665037 0.008026433522257174
1.630202894705138794e+00 1000000.0 0.008026433522257174
1.516826035691771490e-01 0.001 0.00890735463861044
1.661388195066065554e-01 0.0011097524964120721 0.00890735463861044
1.817817336646278814e-01 0.0012315506032928262 0.00890735463861044
1.986684040253144934e-01 0.001366716356462006 0.00890735463861044
2.168508097323857131e-01 0.0015167168884709225 0.00890735463861044
2.363740978232002354e-01 0.0016831803533309566 0.00890735463861044
2.572748166136207826e-01 0.0018679135990207828 0.00890735463861044
2.795789110828962865e-01 0.002072921779595372 0.00890735463861044
3.032998322726394025e-01 0.002300430119772917 0.00890735463861044
3.284365902238514101e-01 0.0025529080682395165 0.00890735463861044
3.549719956039160129e-01 0.002833096101839324 0.00890735463861044
3.828711171407421787e-01 0.0031440354715915 0.00890735463861044
4.120800707928033990e-01 0.0034891012134067737 0.00890735463861044
4.425252941557835662e-01 0.003872038781812557 0.00890735463861044
4.741133189966911798e-01 0.004297004704320844 0.00890735463861044
5.067311980005565486e-01 0.004768611697714469 0.00890735463861044
5.402475937109163517e-01 0.005291978735958442 0.00890735463861044
5.745145936030953138e-01 0.005872786613189483 0.00890735463861044
6.093701704652272344e-01 0.00651733960488242 0.00890735463861044
6.446412827694949499e-01 0.007232633896483534 0.00890735463861044
6.801474860750831297e-01 0.008026433522257174 0.00890735463861044
7.157048848366129867e-01 0.00890735463861044 0.00890735463861044
7.511303451216119198e-01 0.009884959046625586 0.00890735463861044
7.862456725278634817e-01 0.010969857978923836 0.00890735463861044
8.208816660201779802e-01 0.012173827277396614 0.00890735463861044
8.548818348742062145e-01 0.013509935211980273 0.00890735463861044
8.881056317045255000e-01 0.014992684327860457 0.00890735463861044
9.204311413176182732e-01 0.01663816886076129 0.00890735463861044
9.517570607591092635e-01 0.018464249428955443 0.00890735463861044
9.820040628297150853e-01 0.020490746898158472 0.00890735463861044
1.011115418756660889e+00 0.022739657523579287 0.00890735463861044
1.039057005322607807e+00 0.02523539170434766 0.00890735463861044
1.065816710443627802e+00 0.02800503894183631 0.00890735463861044
1.091403289791308628e+00 0.03107866187782014 0.00890735463861044
1.115844820884259958e+00 0.03448962260405758 0.00890735463861044
1.139186747863183635e+00 0.038274944785163134 0.00890735463861044
1.161489740386724145e+00 0.04247571552536898 0.00890735463861044
1.182827398438594635e+00 0.047137531341167244 0.00890735463861044
1.203284022840029888e+00 0.05231099308056263 0.00890735463861044
1.222952530297294560e+00 0.05805225516094899 0.00890735463861044
1.241932696706288031e+00 0.06442363508721373 0.00890735463861044
1.260329816625552990e+00 0.07149428986597581 0.00890735463861044
1.278253795601997922e+00 0.07934096665797492 0.00890735463861044
1.295818714376262282e+00 0.08804883581643465 0.00890735463861044
1.313142760289917943e+00 0.09771241535346502 0.00890735463861044
1.330348429357782081e+00 0.1084365968689611 0.00890735463861044
1.347562941638083212e+00 0.12033778407775893 0.00890735463861044
1.364918703709099956e+00 0.13354515629298988 0.00890735463861044
1.382553824461590697e+00 0.14820207057988585 0.00890735463861044
1.400612588659132518e+00 0.16446761779946645 0.00890735463861044
1.419245902973984785e+00 0.18251834943190443 0.00890735463861044
1.438611700200744581e+00 0.20255019392306664 0.00890735463861044
1.458875295527738425e+00 0.22478058335487253 0.00890735463861044
1.480209679914708198e+00 0.24945081352303167 0.00890735463861044
1.502795778770625423e+00 0.27682866303920667 0.00890735463861044
1.526822610291231674e+00 0.3072112998861759 0.00890735463861044
1.552487334051591672e+00 0.34092850697468147 0.00890735463861044
1.579995162102908690e+00 0.3783462617131929 0.00890735463861044
1.609559057916695402e+00 0.419870708444391 0.00890735463861044
1.641399185798422256e+00 0.4659525668664682 0.00890735463861044
1.675742450006997508e+00 0.517092024289676 0.00890735463861044
1.712819298635538168e+00 0.5738441648302398 0.00890735463861044
1.752866024533096478e+00 0.6368249944718586 0.00890735463861044
1.796118329199330343e+00 0.7067181273927491 0.00890735463861044
1.842811207305997234e+00 0.7842822061337682 0.00890735463861044
1.893174493382861145e+00 0.8703591361485166 0.00890735463861044
1.947429169829880014e+00 0.9658832241158708 0.00890735463861044
2.005782585879984481e+00 1.0718913192051276 0.00890735463861044
2.068423085381674298e+00 1.1895340673703196 0.00890735463861044
2.135514002659310684e+00 1.3200884008314182 0.00890735463861044
2.207187159993723835e+00 1.4649713983072863 0.00890735463861044
2.283535971247593555e+00 1.625755666443795 0.00890735463861044
2.364608369955347733e+00 1.8041864093920719 0.00890735463861044
2.450399833029789587e+00 2.0022003718155843 0.00890735463861044
2.540846784913012524e+00 2.2219468609395236 0.00890735463861044
2.635820780771877647e+00 2.4658110758226037 0.00890735463861044
2.735123808268523415e+00 2.736439997074672 0.00890735463861044
2.838485139639604693e+00 3.0367711180354604 0.00890735463861044
2.945560062662079037e+00 3.370064329271928 0.00890735463861044
3.055931173264340384e+00 3.739937302478798 0.00890735463861044
3.169109984092133736e+00 4.150404757850477 0.00890735463861044
3.284546230811215661e+00 4.605922041145108 0.00890735463861044
3.401632676370349273e+00 5.1114334834401705 0.00890735463861044
3.519717292598327330e+00 5.672426068491977 0.00890735463861044
3.638115204556152449e+00 6.294988990221888 0.00890735463861044
3.756122683488113623e+00 6.985879746785249 0.00890735463861044
3.873029670733236784e+00 7.752597488629465 0.00890735463861044
3.988136570175303763e+00 8.60346441668451 0.00890735463861044
4.100766091946378644e+00 9.547716114208066 0.00890735463861044
4.210275931907223601e+00 10.59560179277617 0.00890735463861044
4.316069075013566625e+00 11.758495540521581 0.00890735463861044
4.417602136108941480e+00 13.049019780144016 0.00890735463861044
4.514390897588094198e+00 14.481182276745331 0.00890735463861044
4.606013504538523762e+00 16.070528182616385 0.00890735463861044
4.692111482826668123e+00 17.834308769319094 0.00890735463861044
4.772387536876876446e+00 19.791668678535572 0.00890735463861044
4.846602237232235488e+00 21.96385372416547 0.00890735463861044
4.914568113819266948e+00 24.37444150122222 0.00890735463861044
4.976149988531527235e+00 27.04959730463137 0.00890735463861044
5.031245566268578884e+00 30.01835813575592 0.00890735463861044
5.079786925680111587e+00 33.31294787934677 0.00890735463861044
5.121729900356930543e+00 36.96912707195032 0.00890735463861044
5.157048981962695677e+00 41.0265810582719 0.00890735463861044
5.185726854613665893e+00 45.52935074866948 0.00890735463861044
5.207750109282875961e+00 50.526310653356795 0.00890735463861044
5.223103383526686905e+00 56.07169938205458 0.00890735463861044
5.231765022694383482e+00 62.22570836730231 0.00890735463861044
5.233703062775139969e+00 69.0551352016233 0.00890735463861044
5.228872167879503152e+00 76.63410868007462 0.00890735463861044
5.217211256293744270e+00 85.04489341802686 0.00890735463861044
5.198648735097492590e+00 94.37878277775391 0.00890735463861044
5.173096685456750166e+00 104.73708979594508 0.00890735463861044
5.140457844503387719e+00 116.23224686798542 0.00890735463861044
5.100624175713891262e+00 128.9890261253308 0.00890735463861044
5.054131334286104504e+00 143.14589375234786 0.00890735463861044
5.001520383503589962e+00 158.85651294280527 0.00890735463861044
4.941528983861044111e+00 176.2914118095948 0.00890735463861044
4.874081355528688597e+00 195.63983435170647 0.00890735463861044
4.799130070954695348e+00 217.11179456945052 0.00890735463861044
4.716666326755394323e+00 240.9403560239527 0.00890735463861044
4.626735387738204253e+00 267.38416158399497 0.00890735463861044
4.529449115872959730e+00 296.73024081888724 0.00890735463861044
4.424997236641765141e+00 329.2971255097155 0.00890735463861044
4.313660810796755563e+00 365.43830709572546 0.00890735463861044
4.195833426143203759e+00 405.54607358408276 0.00890735463861044
4.072019093780880894e+00 450.05576757004974 0.00890735463861044
3.942846085316702442e+00 499.450511585514 0.00890735463861044
3.809072932175431525e+00 554.2664520663108 0.00890735463861044
3.671591094615501483e+00 615.0985788580505 0.00890735463861044
3.531417016431510181e+00 682.6071834272393 0.00890735463861044
3.389675962439450796e+00 757.525025877192 0.00890735463861044
3.247589140274650621e+00 840.6652885618333 0.00890735463861044
3.106445750696771757e+00 932.9304026284696 0.00890735463861044
2.967567500828301785e+00 1035.3218432956637 0.00890735463861044
2.832273337508501854e+00 1148.9510001873086 0.00890735463861044
2.701830130932940222e+00 1275.051240713013 0.00890735463861044
2.577408517287355316e+00 1414.991297434576 0.00890735463861044
2.461061112072643553e+00 1570.2901247293776 0.00890735463861044
2.352858470479601394e+00 1742.6333860096508 0.00890735463861044
2.252991494077615009e+00 1933.891750455232 0.00890735463861044
2.161810424570114186e+00 2146.141197858406 0.00890735463861044
2.079414916722761131e+00 2381.6855519761607 0.00890735463861044
2.005650824990071079e+00 2643.0814869741084 0.00890735463861044
1.940128132981914888e+00 2933.1662783900483 0.00890735463861044
1.882258599639579533e+00 3255.0885998350564 0.00890735463861044
1.831291431451768092e+00 3612.3426997094302 0.00890735463861044
1.786342247238535297e+00 4008.8063288984645 0.00890735463861044
1.746664335487107422e+00 4448.782831127585 0.00890735463861044
1.712529004298617208e+00 4937.047852839004 0.00890735463861044
1.680991420650501889e+00 5478.901179593945 0.00890735463861044
1.650774862066255011e+00 6080.224261649427 0.00890735463861044
1.620505505183923889e+00 6747.5440531107 0.00890735463861044
1.588747895327215831e+00 7488.10385759003 0.00890735463861044
1.554070173331743687e+00 8309.941949353404 0.00890735463861044
1.515122833177415140e+00 9221.97882333434 0.00890735463861044
1.470744461107223788e+00 10234.114021054527 0.00890735463861044
1.420038543587700319e+00 11357.333583431051 0.00890735463861044
1.362447403210194308e+00 12603.829296797274 0.00890735463861044
1.297777409717717267e+00 13987.131026472387 0.00890735463861044
1.226189854215929964e+00 15522.25357427048 0.00890735463861044
1.148158615971537122e+00 17225.859653987874 0.00890735463861044
1.064405118607747669e+00 19116.440753857038 0.00890735463861044
9.758236857380080398e-01 21214.51784910632 0.00890735463861044
8.834077958652395424e-01 23542.864143224204 0.00890735463861044
7.881870647738054014e-01 26126.752255633317 0.00890735463861044
6.916634245641618550e-01 28994.22853882881 0.00890735463861044
5.968055568197517813e-01 32176.417502507353 0.00890735463861044
5.032893840836526467e-01 35707.859649004626 0.00890735463861044
4.113496323232826990e-01 39626.88638701478 0.00890735463861044
3.217514449840934709e-01 43976.036093027215 0.00890735463861044
2.379704618256307802e-01 48802.515836544335 0.00890735463861044
1.692889486773645202e-01 54158.71378079476 0.00890735463861044
1.154935484520207695e-01 60102.76782070388 0.00890735463861044
1.498013120467604209e-01 66699.19663030129 0.00890735463861044
2.030297602086706399e-01 74019.59996915652 0.00890735463861044
2.667956698881704947e-01 82143.43584919439 0.00890735463861044
3.353281491745130904e-01 91158.88299750836 0.00890735463861044
4.062710145314126775e-01 101163.7979766207 0.00890735463861044
4.771718784994599116e-01 112266.77735108159 0.00890735463861044
5.501236319264197761e-01 124588.33642950082 0.00890735463861044
6.214197206848319777e-01 138262.2173764659 0.00890735463861044
6.912083890546879550e-01 153436.84089300132 0.00890735463861044
7.596333124008034510e-01 170276.91722258978 0.00890735463861044
8.268290933803604803e-01 188965.23396912115 0.00890735463861044
8.929124150497094181e-01 209704.64013232305 0.00890735463861044
9.579725169505782789e-01 232720.2478960412 0.00890735463861044
1.022066133000781640e+00 258261.87606826748 0.00890735463861044
1.085209157735907759e+00 286606.7616948256 0.00890735463861044
1.147369731615895061e+00 318062.5692794119 0.00890735463861044
1.208463918211710508e+00 352970.73027306574 0.00890735463861044
1.268348383411726843e+00 391710.1490809261 0.00890735463861044
1.326812383108543658e+00 434701.3158125035 0.00890735463861044
1.383578640410739302e+00 482410.8704165374 0.00890735463861044
1.438738148526806260e+00 535356.6677410719 0.00890735463861044
1.492004169412389336e+00 594113.3984965039 0.00890735463861044
1.542287425074768681e+00 659318.8271333541 0.00890735463861044
1.589052972928441942e+00 731680.7143427207 0.00890735463861044
1.631730069225989510e+00 811984.4993184009 0.00890735463861044
1.669729695663000335e+00 901101.8251665037 0.00890735463861044
1.702454057390135889e+00 1000000.0 0.00890735463861044
1.339051285604658525e-01 0.001 0.009884959046625586
1.467055109577188321e-01 0.0011097524964120721 0.009884959046625586
1.605643879183771827e-01 0.0012315506032928262 0.009884959046625586
1.755341928192339085e-01 0.001366716356462006 0.009884959046625586
1.916631133584821012e-01 0.0015167168884709225 0.009884959046625586
2.089935848068980584e-01 0.0016831803533309566 0.009884959046625586
2.275606730676932310e-01 0.0018679135990207828 0.009884959046625586
2.473903408864989717e-01 0.002072921779595372 0.009884959046625586
2.684976688316214610e-01 0.002300430119772917 0.009884959046625586
2.908851501314486110e-01 0.0025529080682395165 0.009884959046625586
3.145410196774134914e-01 0.002833096101839324 0.009884959046625586
3.394378360879956591e-01 0.0031440354715915 0.009884959046625586
3.655312959757916480e-01 0.0034891012134067737 0.009884959046625586
3.927594607108774172e-01 0.003872038781812557 0.009884959046625586
4.210424568318243410e-01 0.004297004704320844 0.009884959046625586
4.502826890268850080e-01 0.004768611697714469 0.009884959046625586
4.803657066101807427e-01 0.005291978735958442 0.009884959046625586
5.111616628669586326e-01 0.005872786613189483 0.009884959046625586
5.425274226424491308e-01 0.00651733960488242 0.009884959046625586
5.743091968687803472e-01 0.007232633896483534 0.009884959046625586
6.063457345819353028e-01 0.008026433522257174 0.009884959046625586
6.384718183698812055e-01 0.00890735463861044 0.009884959046625586
6.705220151230374404e-01 0.009884959046625586 0.009884959046625586
7.023344812660476943e-01 0.010969857978923836 0.009884959046625586
7.337546458315745701e-01 0.012173827277396614 0.009884959046625586
7.646386592043851183e-01 0.013509935211980273 0.009884959046625586
7.948564155256094832e-01 0.014992684327860457 0.009884959046625586
8.242940887698143593e-01 0.01663816886076129 0.009884959046625586
8.528560855133331398e-01 0.018464249428955443 0.009884959046625586
8.804663778453201139e-01 0.020490746898158472 0.009884959046625586
9.070692303145450053e-01 0.022739657523579287 0.009884959046625586
9.326293077644940421e-01 0.02523539170434766 0.009884959046625586
9.571312690713138505e-01 0.02800503894183631 0.009884959046625586
9.805788341525341067e-01 0.03107866187782014 0.009884959046625586
1.002993471528206504e+00 0.03448962260405758 0.009884959046625586
1.024412750148790074e+00 0.038274944785163134 0.009884959046625586
1.044888459873913655e+00 0.04247571552536898 0.009884959046625586
1.064484633386529433e+00 0.047137531341167244 0.009884959046625586
1.083275587633120818e+00 0.05231099308056263 0.009884959046625586
1.101344083348408942e+00 0.05805225516094899 0.009884959046625586
1.118779771306317672e+00 0.06442363508721373 0.009884959046625586
1.135677944550754104e+00 0.07149428986597581 0.009884959046625586
1.152138707228880898e+00 0.07934096665797492 0.009884959046625586
1.168266497390615832e+00 0.08804883581643465 0.009884959046625586
1.184169941655397018e+00 0.09771241535346502 0.009884959046625586
1.199961970046390602e+00 0.1084365968689611 0.009884959046625586
1.215760093261686103e+00 0.12033778407775893 0.009884959046625586
1.231686766861367133e+00 0.13354515629298988 0.009884959046625586
1.247869824760219126e+00 0.14820207057988585 0.009884959046625586
1.264442877277648591e+00 0.16446761779946645 0.009884959046625586
1.281545733790622643e+00 0.18251834943190443 0.009884959046625586
1.299324784819829048e+00 0.20255019392306664 0.009884959046625586
1.317933373275887998e+00 0.22478058335487253 0.009884959046625586
1.337532120304334660e+00 0.24945081352303167 0.009884959046625586
1.358289229691585609e+00 0.27682866303920667 0.009884959046625586
1.380380717525288015e+00 0.3072112998861759 0.009884959046625586
1.403990551016182975e+00 0.34092850697468147 0.009884959046625586
1.429310666924995754e+00 0.3783462617131929 0.009884959046625586
1.456540814222834213e+00 0.419870708444391 0.009884959046625586
1.485888190677984833e+00 0.4659525668664682 0.009884959046625586
1.517567195408801473e+00 0.517092024289676 0.009884959046625586
1.551796486904092331e+00 0.5738441648302398 0.009884959046625586
1.588801430824217098e+00 0.6368249944718586 0.009884959046625586
1.628808499473705984e+00 0.7067181273927491 0.009884959046625586
1.672044943252002147e+00 0.7842822061337682 0.009884959046625586
1.718735180297827236e+00 0.8703591361485166 0.009884959046625586
1.769097468704839526e+00 0.9658832241158708 0.009884959046625586
1.823339661798357936e+00 1.0718913192051276 0.009884959046625586
1.881654349103104584e+00 1.1895340673703196 0.009884959046625586
1.944213399223033933e+00 1.3200884008314182 0.009884959046625586
2.011161915148192314e+00 1.4649713983072863 0.009884959046625586
2.082611752741411415e+00 1.625755666443795 0.009884959046625586
2.158634763580043359e+00 1.8041864093920719 0.009884959046625586
2.239255955164161982e+00 2.0022003718155843 0.009884959046625586
2.324446877984354121e+00 2.2219468609395236 0.009884959046625586
2.414119531978463851e+00 2.4658110758226037 0.009884959046625586
2.508121170256542687e+00 2.736439997074672 0.009884959046625586
2.606230376153298778e+00 3.0367711180354604 0.009884959046625586
2.708154763731124071e+00 3.370064329271928 0.009884959046625586
2.813531030114309939e+00 3.739937302478798 0.009884959046625586
2.921925042567707465e+00 4.150404757850477 0.009884959046625586
3.032839729695964603e+00 4.605922041145108 0.009884959046625586
3.145718156086363404e+00 5.1114334834401705 0.009884959046625586
3.259954272479329340e+00 5.672426068491977 0.009884959046625586
3.374903483119600534e+00 6.294988990221888 0.009884959046625586
3.489895553117563498e+00 6.985879746785249 0.009884959046625586
3.604246436066638193e+00 7.752597488629465 0.009884959046625586
3.717274616020965983e+00 8.60346441668451 0.009884959046625586
3.828313031992028215e+00 9.547716114208066 0.009884959046625586
3.936722168871633176e+00 10.59560179277617 0.009884959046625586
4.041901132560801635e+00 11.758495540521581 0.009884959046625586
4.143297011763862336e+00 13.049019780144016 0.009884959046625586
4.240411670069814676e+00 14.481182276745331 0.009884959046625586
4.332806289403655420e+00 16.070528182616385 0.009884959046625586
4.420103728240685648e+00 17.834308769319094 0.009884959046625586
4.501987689999729980e+00 19.791668678535572 0.009884959046625586
4.578200581195683405e+00 21.96385372416547 0.009884959046625586
4.648538740259021473e+00 24.37444150122222 0.009884959046625586
4.712853127983755996e+00 27.04959730463137 0.009884959046625586
4.771031406459875335e+00 30.01835813575592 0.009884959046625586
4.822999275515703843e+00 33.31294787934677 0.009884959046625586
4.868710306161945667e+00 36.96912707195032 0.009884959046625586
4.908140726635297213e+00 41.0265810582719 0.009884959046625586
4.941279144576850690e+00 45.52935074866948 0.009884959046625586
4.968121839959913189e+00 50.526310653356795 0.009884959046625586
4.988666580897442415e+00 56.07169938205458 0.009884959046625586
5.002907766583340354e+00 62.22570836730231 0.009884959046625586
5.010831836188883948e+00 69.0551352016233 0.009884959046625586
5.012413519596807809e+00 76.63410868007462 0.009884959046625586
5.007612684041603757e+00 85.04489341802686 0.009884959046625586
4.996378403886555297e+00 94.37878277775391 0.009884959046625586
4.978642407667745573e+00 104.73708979594508 0.009884959046625586
4.954324707305995723e+00 116.23224686798542 0.009884959046625586
4.923331150739193696e+00 128.9890261253308 0.009884959046625586
4.887019312301311480e+00 143.14589375234786 0.009884959046625586
4.844267255078024803e+00 158.85651294280527 0.009884959046625586
4.794662507639899651e+00 176.2914118095948 0.009884959046625586
4.738115774619863885e+00 195.63983435170647 0.009884959046625586
4.674555583639921963e+00 217.11179456945052 0.009884959046625586
4.603937297011851726e+00 240.9403560239527 0.009884959046625586
4.526257350202404162e+00 267.38416158399497 0.009884959046625586
4.441565007849082924e+00 296.73024081888724 0.009884959046625586
4.349973534108376505e+00 329.2971255097155 0.009884959046625586
4.251673942230345560e+00 365.43830709572546 0.009884959046625586
4.146956729625189908e+00 405.54607358408276 0.009884959046625586
4.036212329018726841e+00 450.05576757004974 0.009884959046625586
3.919947249463183958e+00 499.450511585514 0.009884959046625586
3.798793628923155641e+00 554.2664520663108 0.009884959046625586
3.673516099045091465e+00 615.0985788580505 0.009884959046625586
3.545008951864252911e+00 682.6071834272393 0.009884959046625586
3.414285437492466269e+00 757.525025877192 0.009884959046625586
3.282469993244232498e+00 840.6652885618333 0.009884959046625586
3.150775306695306810e+00 932.9304026284696 0.009884959046625586
3.020470983719385938e+00 1035.3218432956637 0.009884959046625586
2.892850892006238350e+00 1148.9510001873086 0.009884959046625586
2.769185077869388500e+00 1275.051240713013 0.009884959046625586
2.650674664584082851e+00 1414.991297434576 0.009884959046625586
2.539605461343653836e+00 1570.2901247293776 0.009884959046625586
2.435813205901927070e+00 1742.6333860096508 0.009884959046625586
2.339711781410329205e+00 1933.891750455232 0.009884959046625586
2.251745951706356053e+00 2146.141197858406 0.009884959046625586
2.172109704194655766e+00 2381.6855519761607 0.009884959046625586
2.100737008865113609e+00 2643.0814869741084 0.009884959046625586
2.037314752591609768e+00 2933.1662783900483 0.009884959046625586
1.981316762943867271e+00 3255.0885998350564 0.009884959046625586
1.932037577922120164e+00 3612.3426997094302 0.009884959046625586
1.888620759190188014e+00 4008.8063288984645 0.009884959046625586
1.850459869020006698e+00 4448.782831127585 0.009884959046625586
1.817150409638431219e+00 4937.047852839004 0.009884959046625586
1.786833916468504535e+00 5478.901179593945 0.009884959046625586
1.757616914610273362e+00 6080.224261649427 0.009884959046625586
1.728066506740584485e+00 6747.5440531107 0.009884959046625586
1.696674114864165084e+00 7488.10385759003 0.009884959046625586
1.661924797347922311e+00 8309.941949353404 0.009884959046625586
1.622382274365406163e+00 9221.97882333434 0.009884959046625586
1.576802147204133142e+00 10234.114021054527 0.009884959046625586
1.524216950741434706e+00 11357.333583431051 0.009884959046625586
1.464017151903633795e+00 12603.829296797274 0.009884959046625586
1.395981791695550145e+00 13987.131026472387 0.009884959046625586
1.320271966012811937e+00 15522.25357427048 0.009884959046625586
1.237388466939964404e+00 17225.859653987874 0.009884959046625586
1.148104122176856201e+00 19116.440753857038 0.009884959046625586
1.053384896621121447e+00 21214.51784910632 0.009884959046625586
9.543108540572007303e-01 23542.864143224204 0.009884959046625586
8.520076834230088103e-01 26126.752255633317 0.009884959046625586
7.480644365679625096e-01 28994.22853882881 0.009884959046625586
6.457802423084270105e-01 32176.417502507353 0.009884959046625586
5.448432805633961484e-01 35707.859649004626 0.009884959046625586
4.455090154819766335e-01 39626.88638701478 0.009884959046625586
3.486313022970447539e-01 43976.036093027215 0.009884959046625586
2.579316539973660616e-01 48802.515836544335 0.009884959046625586
1.834524317383478265e-01 54158.71378079476 0.009884959046625586
1.251621492793392743e-01 60102.76782070388 0.009884959046625586
1.614525949494970969e-01 66699.19663030129 0.009884959046625586
2.188828384203423127e-01 74019.59996915652 0.009884959046625586
2.876839005809183059e-01 82143.43584919439 0.009884959046625586
3.616131983085896229e-01 91158.88299750836 0.009884959046625586
4.380842506583410012e-01 101163.7979766207 0.009884959046625586
5.143650631288630981e-01 112266.77735108159 0.009884959046625586
5.927471456429778129e-01 124588.33642950082 0.009884959046625586
6.691917211633882090e-01 138262.2173764659 0.009884959046625586
7.438404587042145577e-01 153436.84089300132 0.009884959046625586
8.168288346175843762e-01 170276.91722258978 0.009884959046625586
8.882808536488218110e-01 188965.23396912115 0.009884959046625586
9.582992995007973969e-01 209704.64013232305 0.009884959046625586
1.026956025027311314e+00 232720.2478960412 0.009884959046625586
1.094286322101317266e+00 258261.87606826748 0.009884959046625586
1.160280722818971988e+00 286606.7616948256 0.009884959046625586
1.224877165798286205e+00 318062.5692794119 0.009884959046625586
1.287958711632054554e+00 352970.73027306574 0.009884959046625586
1.349345360070258515e+00 391710.1490809261 0.009884959046625586
1.408788200813537728e+00 434701.3158125035 0.009884959046625586
1.465970601657398564e+00 482410.8704165374 0.009884959046625586
1.520825182124570185e+00 535356.6677410719 0.009884959046625586
1.573330133315274715e+00 594113.3984965039 0.009884959046625586
1.622182294278173176e+00 659318.8271333541 0.009884959046625586
1.666826195643521746e+00 731680.7143427207 0.009884959046625586
1.706682472598487044e+00 811984.4993184009 0.009884959046625586
1.741167636902644533e+00 901101.8251665037 0.009884959046625586
1.769703987388518973e+00 1000000.0 0.009884959046625586
1.176070023636193729e-01 0.001 0.010969857978923836
1.288803880537306157e-01 0.0011097524964120721 0.010969857978923836
1.410922616967437426e-01 0.0012315506032928262 0.010969857978923836
1.542903700006459655e-01 0.001366716356462006 0.010969857978923836
1.685189185307859605e-01 0.0015167168884709225 0.010969857978923836
1.838173057992572024e-01 0.0016831803533309566 0.010969857978923836
2.002186496636986779e-01 0.0018679135990207828 0.010969857978923836
2.177482643841086030e-01 0.002072921779595372 0.010969857978923836
2.364220933708673644e-01 0.002300430119772917 0.010969857978923836
2.562451155834699068e-01 0.0025529080682395165 0.010969857978923836
2.772098825140112410e-01 0.002833096101839324 0.010969857978923836
2.992951527624728159e-01 0.0031440354715915 0.010969857978923836
3.224648037446966042e-01 0.0034891012134067737 0.010969857978923836
3.466670245481061619e-01 0.003872038781812557 0.010969857978923836
3.718339602916254094e-01 0.004297004704320844 0.010969857978923836
3.978817990648661485e-01 0.004768611697714469 0.010969857978923836
4.247114037439045919e-01 0.005291978735958442 0.010969857978923836
4.522095115469888515e-01 0.005872786613189483 0.010969857978923836
4.802504823628843122e-01 0.00651733960488242 0.010969857978923836
5.086985822468441665e-01 0.007232633896483534 0.010969857978923836
5.374107238448316837e-01 0.008026433522257174 0.010969857978923836
5.662395517393139510e-01 0.00890735463861044 0.010969857978923836
5.950367848771270785e-01 0.009884959046625586 0.010969857978923836
6.236565988636207925e-01 0.010969857978923836 0.010969857978923836
6.519589909789935689e-01 0.012173827277396614 0.010969857978923836
6.798129104472424578e-01 0.013509935211980273 0.010969857978923836
7.070990681489841556e-01 0.014992684327860457 0.010969857978923836
7.337123065203162708e-01 0.01663816886076129 0.010969857978923836
7.595634659903421904e-01 0.018464249428955443 0.010969857978923836
7.845806911710984100e-01 0.020490746898158472 0.010969857978923836
8.087102065661101458e-01 0.022739657523579287 0.010969857978923836
8.319165219198975114e-01 0.02523539170434766 0.010969857978923836
8.541821474873325659e-01 0.02800503894183631 0.010969857978923836
8.755068794019355005e-01 0.03107866187782014 0.010969857978923836
8.959066864809899222e-01 0.03448962260405758 0.010969857978923836
9.154123143263607210e-01 0.038274944785163134 0.010969857978923836
9.340676736535690194e-01 0.04247571552536898 0.010969857978923836
9.519281249590880734e-01 0.047137531341167244 0.010969857978923836
9.690583838907484981e-01 0.05231099308056263 0.010969857978923836
9.855328921819047627e-01 0.05805225516094899 0.010969857978923836
1.001430464130940390e+00 0.06442363508721373 0.010969857978923836
1.016837137367393895e+00 0.07149428986597581 0.010969857978923836
1.031843405266546387e+00 0.07934096665797492 0.010969857978923836
1.046544131616950146e+00 0.08804883581643465 0.010969857978923836
1.061038360754048782e+00 0.09771241535346502 0.010969857978923836
1.075429343757502210e+00 0.1084365968689611 0.010969857978923836
1.089824734433575859e+00 0.12033778407775893 0.010969857978923836
1.104336861672612136e+00 0.13354515629298988 0.010969857978923836
1.119083083650605381e+00 0.14820207057988585 0.010969857978923836
1.134186141579844431e+00 0.16446761779946645 0.010969857978923836
1.149774539360791437e+00 0.18251834943190443 0.010969857978923836
1.165982917278442166e+00 0.20255019392306664 0.010969857978923836
1.182952413348126841e+00 0.22478058335487253 0.010969857978923836
1.200831034053307711e+00 0.24945081352303167 0.010969857978923836
1.219773963757859736e+00 0.27682866303920667 0.010969857978923836
1.239943865123223521e+00 0.3072112998861759 0.010969857978923836
1.261511081034992099e+00 0.34092850697468147 0.010969857978923836
1.284653752282762351e+00 0.3783462617131929 0.010969857978923836
1.309557777856534599e+00 0.419870708444391 0.010969857978923836
1.336416604221372095e+00 0.4659525668664682 0.010969857978923836
1.365431185263905833e+00 0.517092024289676 0.010969857978923836
1.396807253841140906e+00 0.5738441648302398 0.010969857978923836
1.430757885106320293e+00 0.6368249944718586 0.010969857978923836
1.467498752326080957e+00 0.7067181273927491 0.010969857978923836
1.507247504420841322e+00 0.7842822061337682 0.010969857978923836
1.550221009045434473e+00 0.8703591361485166 0.010969857978923836
1.596632380115378558e+00 0.9658832241158708 0.010969857978923836
1.646687254619647822e+00 1.0718913192051276 0.010969857978923836
1.700579479213166767e+00 1.1895340673703196 0.010969857978923836
1.758486187098645903e+00 1.3200884008314182 0.010969857978923836
1.820562290063197919e+00 1.4649713983072863 0.010969857978923836
1.886934476542629024e+00 1.625755666443795 0.010969857978923836
1.957694836358867096e+00 1.8041864093920719 0.010969857978923836
2.032894297552174212e+00 2.0022003718155843 0.010969857978923836
2.112536118024320952e+00 2.2219468609395236 0.010969857978923836
2.196569695028654845e+00 2.4658110758226037 0.010969857978923836
2.284885020020479551e+00 2.736439997074672 0.010969857978923836
2.377308173407591596e+00 3.0367711180354604 0.010969857978923836
2.473598167163511885e+00 3.370064329271928 0.010969857978923836
2.573445880779035910e+00 3.739937302478798 0.010969857978923836
2.676472744551400496e+00 4.150404757850477 0.010969857978923836
2.782237294699192454e+00 4.605922041145108 0.010969857978923836
2.890236492761016684e+00 5.1114334834401705 0.010969857978923836
2.999914970586522678e+00 5.672426068491977 0.010969857978923836
3.110674106324594401e+00 6.294988990221888 0.010969857978923836
3.221883628440780800e+00 6.985879746785249 0.010969857978923836
3.332892502387265754e+00 7.752597488629465 0.010969857978923836
3.443044535554987018e+00 8.60346441668451 0.010969857978923836
3.551690111581272014e+00 9.547716114208066 0.010969857978923836
3.658199384438488355e+00 10.59560179277617 0.010969857978923836
3.761973881298133815e+00 11.758495540521581 0.010969857978923836
3.862456679231533574e+00 13.049019780144016 0.010969857978923836
3.959140295977940927e+00 14.481182276745331 0.010969857978923836
4.051572481021849192e+00 16.070528182616385 0.010969857978923836
4.139359892734463031e+00 17.834308769319094 0.010969857978923836
4.222168645635441031e+00 19.791668678535572 0.010969857978923836
4.299723418154877130e+00 21.96385372416547 0.010969857978923836
4.371803904214639047e+00 24.37444150122222 0.010969857978923836
4.438246015249051268e+00 27.04959730463137 0.010969857978923836
4.498925553658127185e+00 30.01835813575592 0.010969857978923836
4.553759568518206180e+00 33.31294787934677 0.010969857978923836
4.602696775127751216e+00 36.96912707195032 0.010969857978923836
4.645712380156997945e+00 41.0265810582719 0.010969857978923836
4.682798110253107993e+00 45.52935074866948 0.010969857978923836
4.713957221660113106e+00 50.526310653356795 0.010969857978923836
4.739198104860662397e+00 56.07169938205458 0.010969857978923836
4.758529030120308256e+00 62.22570836730231 0.010969857978923836
4.771953083094888193e+00 69.0551352016233 0.010969857978923836
4.779463843729180539e+00 76.63410868007462 0.010969857978923836
4.781041554139997984e+00 85.04489341802686 0.010969857978923836
4.776656137866068796e+00 94.37878277775391 0.010969857978923836
4.766260008366777434e+00 104.73708979594508 0.010969857978923836
4.749792451068753252e+00 116.23224686798542 0.010969857978923836
4.727772064038285649e+00 128.9890261253308 0.010969857978923836
4.700639817434966616e+00 143.14589375234786 0.010969857978923836
4.667306639108802280e+00 158.85651294280527 0.010969857978923836
4.627672147794578805e+00 176.2914118095948 0.010969857978923836
4.581641416245290976e+00 195.63983435170647 0.010969857978923836
4.529128010009523919e+00 217.11179456945052 0.010969857978923836
4.470061605397686044e+00 240.9403560239527 0.010969857978923836
4.404400824701674821e+00 267.38416158399497 0.010969857978923836
4.332143912694972343e+00 296.73024081888724 0.010969857978923836
4.253339411770654444e+00 329.2971255097155 0.010969857978923836
4.168099690043742811e+00 365.43830709572546 0.010969857978923836
4.076622638216081285e+00 405.54607358408276 0.010969857978923836
3.979194012453653784e+00 450.05576757004974 0.010969857978923836
3.876205213050318843e+00 499.450511585514 0.010969857978923836
3.768165719139508152e+00 554.2664520663108 0.010969857978923836
3.655713585316169745e+00 615.0985788580505 0.010969857978923836
3.539617283573605278e+00 682.6071834272393 0.010969857978923836
3.420770264982750497e+00 757.525025877192 0.010969857978923836
3.300188351805686704e+00 840.6652885618333 0.010969857978923836
3.178992187832576199e+00 932.9304026284696 0.010969857978923836
3.058380736535190714e+00 1035.3218432956637 0.010969857978923836
2.939602207871376383e+00 1148.9510001873086 0.010969857978923836
2.823908340863306776e+00 1275.051240713013 0.010969857978923836
2.712509637886105995e+00 1414.991297434576 0.010969857978923836
2.607926701345975928e+00 1570.2901247293776 0.010969857978923836
2.509695878940832348e+00 1742.6333860096508 0.010969857978923836
2.418468436312859904e+00 1933.891750455232 0.010969857978923836
2.334773766526327510e+00 2146.141197858406 0.010969857978923836
2.258893988215098680e+00 2381.6855519761607 0.010969857978923836
2.190848362503047930e+00 2643.0814869741084 0.010969857978923836
2.130400624434605206e+00 2933.1662783900483 0.010969857978923836
2.077088641280567582e+00 3255.0885998350564 0.010969857978923836
2.030255526347592543e+00 3612.3426997094302 0.010969857978923836
1.989076659697913030e+00 4008.8063288984645 0.010969857978923836
1.953134161102559885e+00 4448.782831127585 0.010969857978923836
1.921422404541744289e+00 4937.047852839004 0.010969857978923836
1.892609272365832096e+00 5478.901179593945 0.010969857978923836
1.864936042683736250e+00 6080.224261649427 0.010969857978923836
1.836611468742049391e+00 6747.5440531107 0.010969857978923836
1.806053634078482961e+00 7488.10385759003 0.010969857978923836
1.771663000544820843e+00 8309.941949353404 0.010969857978923836
1.731913639662026272e+00 9221.97882333434 0.010969857978923836
1.685474090615582510e+00 10234.114021054527 0.010969857978923836
1.631300971162461533e+00 11357.333583431051 0.010969857978923836
1.568727653446696291e+00 12603.829296797274 0.010969857978923836
1.497500911728498751e+00 13987.131026472387 0.010969857978923836
1.417777783937272496e+00 15522.25357427048 0.010969857978923836
1.330083688097186023e+00 17225.859653987874 0.010969857978923836
1.235242611280121361e+00 19116.440753857038 0.010969857978923836
1.134294095123706825e+00 21214.51784910632 0.010969857978923836
1.028408863689831643e+00 23542.864143224204 0.010969857978923836
9.188146131770627001e-01 26126.752255633317 0.010969857978923836
8.071825961515470826e-01 28994.22853882881 0.010969857978923836
6.971771105075410535e-01 32176.417502507353 0.010969857978923836
5.885051631035324027e-01 35707.859649004626 0.010969857978923836
4.814438834165627457e-01 39626.88638701478 0.010969857978923836
3.769449820472580703e-01 43976.036093027215 0.010969857978923836
2.789769475076347427e-01 48802.515836544335 0.010969857978923836
1.983792570831592605e-01 54158.71378079476 0.010969857978923836
1.353544797250145759e-01 60102.76782070388 0.010969857978923836
1.735239433024177158e-01 66699.19663030129 0.010969857978923836
2.353225209972133192e-01 74019.59996915652 0.010969857978923836
3.093603062500933087e-01 82143.43584919439 0.010969857978923836
3.889019433161496342e-01 91158.88299750836 0.010969857978923836
4.711119342154054257e-01 101163.7979766207 0.010969857978923836
5.529466014825979991e-01 112266.77735108159 0.010969857978923836
6.369150721984736530e-01 124588.33642950082 0.010969857978923836
7.186237221535167752e-01 138262.2173764659 0.010969857978923836
7.982046903860868792e-01 153436.84089300132 0.010969857978923836
8.757821659180680118e-01 170276.91722258978 0.010969857978923836
9.514663308973856370e-01 188965.23396912115 0.010969857978923836
1.025343091300874532e+00 209704.64013232305 0.010969857978923836
1.097463780292364799e+00 232720.2478960412 0.010969857978923836
1.167839276156926065e+00 258261.87606826748 0.010969857978923836
1.236431883552164601e+00 286606.7616948256 0.010969857978923836
1.303147728939316519e+00 318062.5692794119 0.010969857978923836
1.367835215291078210e+00 352970.73027306574 0.010969857978923836
1.430277627833057119e+00 391710.1490809261 0.010969857978923836
1.490188592240325516e+00 434701.3158125035 0.010969857978923836
1.547215612273849406e+00 482410.8704165374 0.010969857978923836
1.601102569949162335e+00 535356.6677410719 0.010969857978923836
1.652168619420671503e+00 594113.3984965039 0.010969857978923836
1.698871913954671076e+00 659318.8271333541 0.010969857978923836
1.740648771672367978e+00 731680.7143427207 0.010969857978923836
1.776925200092154711e+00 811984.4993184009 0.010969857978923836
1.807139639140634690e+00 901101.8251665037 0.010969857978923836
1.830752927125110174e+00 1000000.0 0.010969857978923836
1.027782117815498192e-01 0.001 0.012173827277396614
1.126549978480716474e-01 0.0011097524964120721 0.012173827277396614
1.233590691611585466e-01 0.0012315506032928262 0.012173827277396614
1.349335201411441532e-01 0.001366716356462006 0.012173827277396614
1.474185354611617094e-01 0.0015167168884709225 0.012173827277396614
1.608502809134510769e-01 0.0016831803533309566 0.012173827277396614
1.752596056306265082e-01 0.0018679135990207828 0.012173827277396614
1.906706998376528905e-01 0.002072921779595372 0.012173827277396614
2.070997136782646575e-01 0.002300430119772917 0.012173827277396614
2.245533240281826215e-01 0.0025529080682395165 0.012173827277396614
2.430274172697886315e-01 0.002833096101839324 0.012173827277396614
2.625058410741442638e-01 0.0031440354715915 0.012173827277396614
2.829593674731162301e-01 0.0034891012134067737 0.012173827277396614
3.043449309728921137e-01 0.003872038781812557 0.012173827277396614
3.266052173317339768e-01 0.004297004704320844 0.012173827277396614
3.496686486703396990e-01 0.004768611697714469 0.012173827277396614
3.734498564178638236e-01 0.005291978735958442 0.012173827277396614
3.978506190300667433e-01 0.005872786613189483 0.012173827277396614
4.227613383992467333e-01 0.00651733960488242 0.012173827277396614
4.480629812234831477e-01 0.007232633896483534 0.012173827277396614
4.736294253236930651e-01 0.008026433522257174 0.012173827277396614
4.993301641152514958e-01 0.00890735463861044 0.012173827277396614
5.250332471708317739e-01 0.009884959046625586 0.012173827277396614
5.506082942177626949e-01 0.010969857978923836 0.012173827277396614
5.759294964785929283e-01 0.012173827277396614 0.012173827277396614
6.008784791928979407e-01 0.013509935211980273 0.012173827277396614
6.253468513878651658e-01 0.014992684327860457 0.012173827277396614
6.492384042923915466e-01 0.01663816886076129 0.012173827277396614
6.724708707625812742e-01 0.018464249428955443 0.012173827277396614
6.949771987011832408e-01 0.020490746898158472 0.012173827277396614
7.167063137598972400e-01 0.022739657523579287 0.012173827277396614
7.376234134066709247e-01 0.02523539170434766 0.012173827277396614
7.577098075642598740e-01 0.02800503894183631 0.012173827277396614
7.769623339295593789e-01 0.03107866187782014 0.012173827277396614
7.953924637413084531e-01 0.03448962260405758 0.012173827277396614
8.130251120189811997e-01 0.038274944785163134 0.012173827277396614
8.298972657766846561e-01 0.04247571552536898 0.012173827277396614
8.460565150265626500e-01 0.047137531341167244 0.012173827277396614
8.615595703953965456e-01 0.05231099308056263 0.012173827277396614
8.764708724942256168e-01 0.05805225516094899 0.012173827277396614
8.908613645051433050e-01 0.06442363508721373 0.012173827277396614
9.048074844524822691e-01 0.07149428986597581 0.012173827277396614
9.183904543867920101e-01 0.07934096665797492 0.012173827277396614
9.316957985029488132e-01 0.08804883581643465 0.012173827277396614
9.448131277569085107e-01 0.09771241535346502 0.012173827277396614
9.578361037378968490e-01 0.1084365968689611 0.012173827277396614
9.708625724677448776e-01 0.12033778407775893 0.012173827277396614
9.839947592873972138e-01 0.13354515629298988 0.012173827277396614
9.973395608384725275e-01 0.14820207057988585 0.012173827277396614
1.011008864242412653e+00 0.16446761779946645 0.012173827277396614
1.025119877891961906e+00 0.18251834943190443 0.012173827277396614
1.039795497381259537e+00 0.20255019392306664 0.012173827277396614
1.055164666501404058e+00 0.22478058335487253 0.012173827277396614
1.071362738447680485e+00 0.24945081352303167 0.012173827277396614
1.088531830939964973e+00 0.27682866303920667 0.012173827277396614
1.106821144017211989e+00 0.3072112998861759 0.012173827277396614
1.126387229297452608e+00 0.34092850697468147 0.012173827277396614
1.147394174061628913e+00 0.3783462617131929 0.012173827277396614
1.170013668130132523e+00 0.419870708444391 0.012173827277396614
1.194424918187567020e+00 0.4659525668664682 0.012173827277396614
1.220814785737893926e+00 0.517092024289676 0.012173827277396614
1.249375253577234224e+00 0.5738441648302398 0.012173827277396614
1.280306058547369785e+00 0.6368249944718586 0.012173827277396614
1.313810820556278847e+00 0.7067181273927491 0.012173827277396614
1.350096033970546561e+00 0.7842822061337682 0.012173827277396614
1.389369189072005906e+00 0.8703591361485166 0.012173827277396614
1.431836109292475179e+00 0.9658832241158708 0.012173827277396614
1.477697741437694834e+00 1.0718913192051276 0.012173827277396614
1.527146384791565836e+00 1.1895340673703196 0.012173827277396614
1.580361311919120215e+00 1.3200884008314182 0.012173827277396614
1.637503826927664941e+00 1.4649713983072863 0.012173827277396614
1.698711771533058190e+00 1.625755666443795 0.012173827277396614
1.764093634193270033e+00 1.8041864093920719 0.012173827277396614
1.833722344504908675e+00 2.0022003718155843 0.012173827277396614
1.907628984596478672e+00 2.2219468609395236 0.012173827277396614
1.985796656616459321e+00 2.4658110758226037 0.012173827277396614
2.068154771511788503e+00 2.736439997074672 0.012173827277396614
2.154574122582801010e+00 3.0367711180354604 0.012173827277396614
2.244863048394835303e+00 3.370064329271928 0.012173827277396614
2.338765053669664695e+00 3.739937302478798 0.012173827277396614
2.435958185231403839e+00 4.150404757850477 0.012173827277396614
2.536056420476972662e+00 4.605922041145108 0.012173827277396614
2.638613224353324238e+00 5.1114334834401705 0.012173827277396614
2.743127308632359540e+00 5.672426068491977 0.012173827277396614
2.849050526495700897e+00 6.294988990221888 0.012173827277396614
2.955798022851503948e+00 6.985879746785249 0.012173827277396614
3.062757978504585310e+00 7.752597488629465 0.012173827277396614
3.169306227939718834e+00 8.60346441668451 0.012173827277396614
3.274817500636983070e+00 9.547716114208066 0.012173827277396614
3.378678454921750340e+00 10.59560179277617 0.012173827277396614
3.480299523496444891e+00 11.758495540521581 0.012173827277396614
3.579125657617392875e+00 13.049019780144016 0.012173827277396614
3.674645125364639497e+00 14.481182276745331 0.012173827277396614
3.766396409964783309e+00 16.070528182616385 0.012173827277396614
3.853973122908417981e+00 17.834308769319094 0.012173827277396614
3.937025909972597493e+00 19.791668678535572 0.012173827277396614
4.015262824295547261e+00 21.96385372416547 0.012173827277396614
4.088447079467109724e+00 24.37444150122222 0.012173827277396614
4.156398885082636774e+00 27.04959730463137 0.012173827277396614
4.218980793011733788e+00 30.01835813575592 0.012173827277396614
4.276099243548154405e+00 33.31294787934677 0.012173827277396614
4.327695704212720429e+00 36.96912707195032 0.012173827277396614
4.373741671690685173e+00 41.0265810582719 0.012173827277396614
4.414229148240432998e+00 45.52935074866948 0.012173827277396614
4.449165487250335005e+00 50.526310653356795 0.012173827277396614
4.478566919874444885e+00 56.07169938205458 0.012173827277396614
4.502453017278019054e+00 62.22570836730231 0.012173827277396614
4.520841266903132372e+00 69.0551352016233 0.012173827277396614
4.533742291598312768e+00 76.63410868007462 0.012173827277396614
4.541155447990982807e+00 85.04489341802686 0.012173827277396614
4.543070912572352960e+00 94.37878277775391 0.012173827277396614
4.539461965873119453e+00 104.73708979594508 0.012173827277396614
4.530288240692073032e+00 116.23224686798542 0.012173827277396614
4.517033180296673223e+00 128.9890261253308 0.012173827277396614
4.498209260266060383e+00 143.14589375234786 0.012173827277396614
4.473738403988130941e+00 158.85651294280527 0.012173827277396614
4.443528442636109688e+00 176.2914118095948 0.012173827277396614
4.407485810480489263e+00 195.63983435170647 0.012173827277396614
4.365517437806583523e+00 217.11179456945052 0.012173827277396614
4.317536932951956175e+00 240.9403560239527 0.012173827277396614
4.263475872992169791e+00 267.38416158399497 0.012173827277396614
4.203293200942393781e+00 296.73024081888724 0.012173827277396614
4.136985071567118588e+00 329.2971255097155 0.012173827277396614
4.064597739686274025e+00 365.43830709572546 0.012173827277396614
3.986248705050043473e+00 405.54607358408276 0.012173827277396614
3.902130308757056465e+00 450.05576757004974 0.012173827277396614
3.812528475834465969e+00 499.450511585514 0.012173827277396614
3.717837328957289245e+00 554.2664520663108 0.012173827277396614
3.618572627917453044e+00 615.0985788580505 0.012173827277396614
3.515377713213394095e+00 682.6071834272393 0.012173827277396614
3.409022906271980791e+00 757.525025877192 0.012173827277396614
3.300407898217215585e+00 840.6652885618333 0.012173827277396614
3.190549679218831258e+00 932.9304026284696 0.012173827277396614
3.080561316278211503e+00 1035.3218432956637 0.012173827277396614
2.971627187555348826e+00 1148.9510001873086 0.012173827277396614
2.864960674014233266e+00 1275.051240713013 0.012173827277396614
2.761830034890318419e+00 1414.991297434576 0.012173827277396614
2.664784961217609549e+00 1570.2901247293776 0.012173827277396614
2.573201445786994501e+00 1742.6333860096508 0.012173827277396614
2.487912735574285605e+00 1933.891750455232 0.012173827277396614
2.409520357052617356e+00 2146.141197858406 0.012173827277396614
2.338385597972159946e+00 2381.6855519761607 0.012173827277396614
2.274607444084833396e+00 2643.0814869741084 0.012173827277396614
2.218023882925328039e+00 2933.1662783900483 0.012173827277396614
2.168236567848914831e+00 3255.0885998350564 0.012173827277396614
2.124638580107672148e+00 3612.3426997094302 0.012173827277396614
2.086439497782818009e+00 4008.8063288984645 0.012173827277396614
2.053446559859911424e+00 4448.782831127585 0.012173827277396614
2.024299831297088570e+00 4937.047852839004 0.012173827277396614
1.997163847340688969e+00 5478.901179593945 0.012173827277396614
1.971627960069041841e+00 6080.224261649427 0.012173827277396614
1.945088063788040778e+00 6747.5440531107 0.012173827277396614
1.915888702445996072e+00 7488.10385759003 0.012173827277396614
1.882344280981394169e+00 8309.941949353404 0.012173827277396614
1.842836375010270977e+00 9221.97882333434 0.012173827277396614
1.795942221215695911e+00 10234.114021054527 0.012173827277396614
1.740537230575675443e+00 11357.333583431051 0.012173827277396614
1.675891792499792476e+00 12603.829296797274 0.012173827277396614
1.601714670578133992e+00 13987.131026472387 0.012173827277396614
1.518153951465937013e+00 15522.25357427048 0.012173827277396614
1.425756374874877164e+00 17225.859653987874 0.012173827277396614
1.325395803552702922e+00 19116.440753857038 0.012173827277396614
1.218186431564166394e+00 21214.51784910632 0.012173827277396614
1.105393058611257473e+00 23542.864143224204 0.012173827277396614
9.883509610819959379e-01 26126.752255633317 0.012173827277396614
8.688059317014261707e-01 28994.22853882881 0.012173827277396614
7.508249628217767979e-01 32176.417502507353 0.012173827277396614
6.341411579588478453e-01 35707.859649004626 0.012173827277396614
5.190539648349024038e-01 39626.88638701478 0.012173827277396614
4.066226618000540749e-01 43976.036093027215 0.012173827277396614
3.010595825835928330e-01 48802.515836544335 0.012173827277396614
2.140355872934274761e-01 54158.71378079476 0.012173827277396614
1.460485382116695485e-01 60102.76782070388 0.012173827277396614
1.859339796021654556e-01 66699.19663030129 0.012173827277396614
2.522417398633378660e-01 74019.59996915652 0.012173827277396614
3.316879547942275241e-01 82143.43584919439 0.012173827277396614
4.170262852856782554e-01 91158.88299750836 0.012173827277396614
5.051527704919133166e-01 101163.7979766207 0.012173827277396614
5.926763779847272762e-01 112266.77735108159 0.012173827277396614
6.823453360813503954e-01 124588.33642950082 0.012173827277396614
7.693881495782446400e-01 138262.2173764659 0.012173827277396614
8.539242153499467802e-01 153436.84089300132 0.012173827277396614
9.360632544292825097e-01 170276.91722258978 0.012173827277396614
1.015898597966501393e+00 188965.23396912115 0.012173827277396614
1.093496036912560587e+00 209704.64013232305 0.012173827277396614
1.168883625292844286e+00 232720.2478960412 0.012173827277396614
1.242045341999609587e+00 258261.87606826748 0.012173827277396614
1.312913174710284236e+00 286606.7616948256 0.012173827277396614
1.381360861677650043e+00 318062.5692794119 0.012173827277396614
1.447201400767818891e+00 352970.73027306574 0.012173827277396614
1.510183033526223850e+00 391710.1490809261 0.012173827277396614
1.569984986526758330e+00 434701.3158125035 0.012173827277396614
1.626223483148834248e+00 482410.8704165374 0.012173827277396614
1.678457170624214623e+00 535356.6677410719 0.012173827277396614
1.727327574623555684e+00 594113.3984965039 0.012173827277396614
1.771133394673598094e+00 659318.8271333541 0.012173827277396614
1.809282404697311275e+00 731680.7143427207 0.012173827277396614
1.841222415726297967e+00 811984.4993184009 0.012173827277396614
1.866431289529146831e+00 901101.8251665037 0.012173827277396614
1.884428982408125064e+00 1000000.0 0.012173827277396614
8.938528702696817152e-02 0.001 0.013509935211980273
9.799482961068334275e-02 0.0011097524964120721 0.013509935211980273
1.073295860792432138e-01 0.0012315506032928262 0.013509935211980273
1.174281413966831028e-01 0.001366716356462006 0.013509935211980273
1.283267166286184979e-01 0.0015167168884709225 0.013509935211980273
1.400581462852577008e-01 0.0016831803533309566 0.013509935211980273
1.526508288585126660e-01 0.0018679135990207828 0.013509935211980273
1.661275020364851307e-01 0.002072921779595372 0.013509935211980273
1.805040197177613104e-01 0.002300430119772917 0.013509935211980273
1.957881113651016858e-01 0.0025529080682395165 0.013509935211980273
2.119781810540463107e-01 0.002833096101839324 0.013509935211980273
2.290621767526052344e-01 0.0031440354715915 0.013509935211980273
2.470166426816110539e-01 0.0034891012134067737 0.013509935211980273
2.658060054308783449e-01 0.003872038781812557 0.013509935211980273
2.853820937989637319e-01 0.004297004704320844 0.013509935211980273
3.056841108538034257e-01 0.004768611697714469 0.013509935211980273
3.266389341201521579e-01 0.005291978735958442 0.013509935211980273
3.481618679826730678e-01 0.005872786613189483 0.013509935211980273
3.701578677355710223e-01 0.00651733960488242 0.013509935211980273
3.925231639001459660e-01 0.007232633896483534 0.013509935211980273
4.151472992105459947e-01 0.008026433522257174 0.013509935211980273
4.379154499968085923e-01 0.00890735463861044 0.013509935211980273
4.607110036188943880e-01 0.009884959046625586 0.013509935211980273
4.834182099023811019e-01 0.010969857978923836 0.013509935211980273
5.059248857347977690e-01 0.012173827277396614 0.013509935211980273
5.281249389682268758e-01 0.013509935211980273 0.013509935211980273
5.499207080044863361e-01 0.014992684327860457 0.013509935211980273
5.712249738148974521e-01 0.01663816886076129 0.013509935211980273
5.919625908264608549e-01 0.018464249428955443 0.013509935211980273
6.120716861511157347e-01 0.020490746898158472 0.013509935211980273
6.315044350982487176e-01 0.022739657523579287 0.013509935211980273
6.502273904202053867e-01 0.02523539170434766 0.013509935211980273
6.682214094297970197e-01 0.02800503894183631 0.013509935211980273
6.854812254456246201e-01 0.03107866187782014 0.013509935211980273
7.020146916884576482e-01 0.03448962260405758 0.013509935211980273
7.178418039557713515e-01 0.038274944785163134 0.013509935211980273
7.329935271455894075e-01 0.04247571552536898 0.013509935211980273
7.475105448779989503e-01 0.047137531341167244 0.013509935211980273
7.614419839277035695e-01 0.05231099308056263 0.013509935211980273
7.748442035374873971e-01 0.05805225516094899 0.013509935211980273
7.877797172643415946e-01 0.06442363508721373 0.013509935211980273
8.003163190990965070e-01 0.07149428986597581 0.013509935211980273
8.125264025676357527e-01 0.07934096665797492 0.013509935211980273
8.244865227967789201e-01 0.08804883581643465 0.013509935211980273
8.362771544008763547e-01 0.09771241535346502 0.013509935211980273
8.479826321834542657e-01 0.1084365968689611 0.013509935211980273
8.596912010422633754e-01 0.12033778407775893 0.013509935211980273
8.714951945956658230e-01 0.13354515629298988 0.013509935211980273
8.834912505545853278e-01 0.14820207057988585 0.013509935211980273
8.957805947756244391e-01 0.16446761779946645 0.013509935211980273
9.084693500759566387e-01 0.18251834943190443 0.013509935211980273
9.216688671333527205e-01 0.20255019392306664 0.013509935211980273
9.354960926301214563e-01 0.22478058335487253 0.013509935211980273
9.500739164742578735e-01 0.24945081352303167 0.013509935211980273
9.655315441092493511e-01 0.27682866303920667 0.013509935211980273
9.820048375746874836e-01 0.3072112998861759 0.013509935211980273
9.996366238079817945e-01 0.34092850697468147 0.013509935211980273
1.018576933844784538e+00 0.3783462617131929 0.013509935211980273
1.038983143898950079e+00 0.419870708444391 0.013509935211980273
1.061020008061583253e+00 0.4659525668664682 0.013509935211980273
1.084859952083555568e+00 0.517092024289676 0.013509935211980273
1.110680683348420406e+00 0.5738441648302398 0.013509935211980273
1.138667868219508605e+00 0.6368249944718586 0.013509935211980273
1.169012139777886761e+00 0.7067181273927491 0.013509935211980273
1.201907623523409852e+00 0.7842822061337682 0.013509935211980273
1.237550927599906370e+00 0.8703591361485166 0.013509935211980273
1.276138759407813295e+00 0.9658832241158708 0.013509935211980273
1.317865205526004058e+00 1.0718913192051276 0.013509935211980273
1.362918479049959330e+00 1.1895340673703196 0.013509935211980273
1.411477092108058828e+00 1.3200884008314182 0.013509935211980273
1.463705473050038064e+00 1.4649713983072863 0.013509935211980273
1.519749034917762920e+00 1.625755666443795 0.013509935211980273
1.579728785091395249e+00 1.8041864093920719 0.013509935211980273
1.643735578435119304e+00 2.0022003718155843 0.013509935211980273
1.711824150017142498e+00 2.2219468609395236 0.013509935211980273
1.784007167729182886e+00 2.4658110758226037 0.013509935211980273
1.860249503657699144e+00 2.736439997074672 0.013509935211980273
1.940463076348117433e+00 3.0367711180354604 0.013509935211980273
2.024502509851432208e+00 3.370064329271928 0.013509935211980273
2.112162014181209191e+00 3.739937302478798 0.013509935211980273
2.203173730357653071e+00 4.150404757850477 0.013509935211980273
2.297207872270622175e+00 4.605922041145108 0.013509935211980273
2.393874851461991415e+00 5.1114334834401705 0.013509935211980273
2.492729478963716438e+00 5.672426068491977 0.013509935211980273
2.593277275424942463e+00 6.294988990221888 0.013509935211980273
2.694983080910475337e+00 6.985879746785249 0.013509935211980273
2.797279499279391235e+00 7.752597488629465 0.013509935211980273
2.899580307001591528e+00 8.60346441668451 0.013509935211980273
3.001290958506006579e+00 9.547716114208066 0.013509935211980273
3.101821168597588496e+00 10.59560179277617 0.013509935211980273
3.200596716797694974e+00 11.758495540521581 0.013509935211980273
3.297070501581309099e+00 13.049019780144016 0.013509935211980273
3.390732013889539154e+00 14.481182276745331 0.013509935211980273
3.481115156053036674e+00 16.070528182616385 0.013509935211980273
3.567804266661553036e+00 17.834308769319094 0.013509935211980273
3.650437310447327555e+00 19.791668678535572 0.013509935211980273
3.728707513514335492e+00 21.96385372416547 0.013509935211980273
3.802362426273749652e+00 24.37444150122222 0.013509935211980273
3.871206503380501651e+00 27.04959730463137 0.013509935211980273
3.935088181419312381e+00 30.01835813575592 0.013509935211980273
3.993901755404981824e+00 33.31294787934677 0.013509935211980273
4.047579365001763740e+00 36.96912707195032 0.013509935211980273
4.096086319960409838e+00 41.0265810582719 0.013509935211980273
4.139412129481343072e+00 45.52935074866948 0.013509935211980273
4.177565339742965733e+00 50.526310653356795 0.013509935211980273
4.210567093217724377e+00 56.07169938205458 0.013509935211980273
4.238445430948003967e+00 62.22570836730231 0.013509935211980273
4.261229623875652628e+00 69.0551352016233 0.013509935211980273
4.278945044793727170e+00 76.63410868007462 0.013509935211980273
4.291608313738914937e+00 85.04489341802686 0.013509935211980273
4.299228568320244470e+00 94.37878277775391 0.013509935211980273
4.301799334567612654e+00 104.73708979594508 0.013509935211980273
4.300330767120452258e+00 116.23224686798542 0.013509935211980273
4.294211137770368225e+00 128.9890261253308 0.013509935211980273
4.283054506797800087e+00 143.14589375234786 0.013509935211980273
4.266799448048154808e+00 158.85651294280527 0.013509935211980273
4.245366509006159639e+00 176.2914118095948 0.013509935211980273
4.218669355307850033e+00 195.63983435170647 0.013509935211980273
4.186615565861386834e+00 217.11179456945052 0.013509935211980273
4.149111373701607874e+00 240.9403560239527 0.013509935211980273
4.106071373118284740e+00 267.38416158399497 0.013509935211980273
4.057426494844098563e+00 296.73024081888724 0.013509935211980273
4.003132797110000141e+00 329.2971255097155 0.013509935211980273
3.943183379105627662e+00 365.43830709572546 0.013509935211980273
3.877628545861854459e+00 405.54607358408276 0.013509935211980273
3.806580082750050220e+00 450.05576757004974 0.013509935211980273
3.730230337645700889e+00 499.450511585514 0.013509935211980273
3.648868292646088030e+00 554.2664520663108 0.013509935211980273
3.562895227968171596e+00 615.0985788580505 0.013509935211980273
3.472834065867293596e+00 682.6071834272393 0.013509935211980273
3.379333038942498035e+00 757.525025877192 0.013509935211980273
3.283172671673958209e+00 840.6652885618333 0.013509935211980273
3.185259056192468741e+00 932.9304026284696 0.013509935211980273
3.086608059722351083e+00 1035.3218432956637 0.013509935211980273
2.988325377974438535e+00 1148.9510001873086 0.013509935211980273
2.891568438701759280e+00 1275.051240713013 0.013509935211980273
2.797798833488388315e+00 1414.991297434576 0.013509935211980273
2.709133309835798364e+00 1570.2901247293776 0.013509935211980273
2.625181690518306077e+00 1742.6333860096508 0.013509935211980273
2.546817782268065766e+00 1933.891750455232 0.013509935211980273
2.474700852347015534e+00 2146.141197858406 0.013509935211980273
2.409260089559674967e+00 2381.6855519761607 0.013509935211980273
2.350666184817596260e+00 2643.0814869741084 0.013509935211980273
2.298826383528728812e+00 2933.1662783900483 0.013509935211980273
2.253403653903444770e+00 3255.0885998350564 0.013509935211980273
2.213840479321551591e+00 3612.3426997094302 0.013509935211980273
2.179381384938274824e+00 4008.8063288984645 0.013509935211980273
2.150097561969445348e+00 4448.782831127585 0.013509935211980273
2.124199876682281829e+00 4937.047852839004 0.013509935211980273
2.099930550640856097e+00 5478.901179593945 0.013509935211980273
2.076480419308482261e+00 6080.224261649427 0.013509935211980273
2.052328011120997164e+00 6747.5440531107 0.013509935211980273
2.025059307504862627e+00 7488.10385759003 0.013509935211980273
1.992901236116327635e+00 8309.941949353404 0.013509935211980273
1.954140023351833788e+00 9221.97882333434 0.013509935211980273
1.907257250192210929e+00 10234.114021054527 0.013509935211980273
1.851041463297495637e+00 11357.333583431051 0.013509935211980273
1.784693555609902837e+00 12603.829296797274 0.013509935211980273
1.707877643556564129e+00 13987.131026472387 0.013509935211980273
1.620726882046793049e+00 15522.25357427048 0.013509935211980273
1.523804796859120625e+00 17225.859653987874 0.013509935211980273
1.418032682061983740e+00 19116.440753857038 0.013509935211980273
1.304599387576614644e+00 21214.51784910632 0.013509935211980273
1.184866338008882636e+00 23542.864143224204 0.013509935211980273
1.060281354140518051e+00 26126.752255633317 0.013509935211980273
9.326539495862524731e-01 28994.22853882881 0.013509935211980273
8.064941171890239735e-01 32176.417502507353 0.013509935211980273
6.815688609276993049e-01 35707.859649004626 0.013509935211980273
5.582003100424877129e-01 39626.88638701478 0.013509935211980273
4.375653909107480311e-01 43976.036093027215 0.013509935211980273
3.241120525359803550e-01 48802.515836544335 0.013509935211980273
2.303730425977736640e-01 54158.71378079476 0.013509935211980273
1.572127267680868690e-01 60102.76782070388 0.013509935211980273
1.985808585086869249e-01 66699.19663030129 0.013509935211980273
2.695060545750052605e-01 74019.59996915652 0.013509935211980273
3.544946839751432210e-01 82143.43584919439 0.013509935211980273
4.457747871924327976e-01 91158.88299750836 0.013509935211980273
5.399540770251713973e-01 101163.7979766207 0.013509935211980273
6.332545248075607258e-01 112266.77735108159 0.013509935211980273
7.286878143040866895e-01 124588.33642950082 0.013509935211980273
8.210815131421669300e-01 138262.2173764659 0.013509935211980273
9.105388340379543255e-01 153436.84089300132 0.013509935211980273
9.971519171876989107e-01 170276.91722258978 0.013509935211980273
1.080994055249625108e+00 188965.23396912115 0.013509935211980273
1.162108347777581985e+00 209704.64013232305 0.013509935211980273
1.240497095412900430e+00 232720.2478960412 0.013509935211980273
1.316115705744261177e+00 258261.87606826748 0.013509935211980273
1.388864944691017733e+00 286606.7616948256 0.013509935211980273
1.458585748633050017e+00 318062.5692794119 0.013509935211980273
1.525057933045759428e+00 352970.73027306574 0.013509935211980273
1.587997247222878938e+00 391710.1490809261 0.013509935211980273
1.647053977960864835e+00 434701.3158125035 0.013509935211980273
1.701820833760305129e+00 482410.8704165374 0.013509935211980273
1.751839605591559046e+00 535356.6677410719 0.013509935211980273
1.797562085866465154e+00 594113.3984965039 0.013509935211980273
1.837711134375012989e+00 659318.8271333541 0.013509935211980273
1.871478259872701111e+00 731680.7143427207 0.013509935211980273
1.898352220718377170e+00 811984.4993184009 0.013509935211980273
1.917869349318348737e+00 901101.8251665037 0.013509935211980273
1.929627223571134254e+00 1000000.0 0.013509935211980273
7.737498924158012215e-02 0.001 0.014992684327860457
8.484340665808540183e-02 0.0011097524964120721 0.014992684327860457
9.294418139724652805e-02 0.0012315506032928262 0.014992684327860457
1.017116065658427992e-01 0.001366716356462006 0.014992684327860457
1.111780401848824901e-01 0.0015167168884709225 0.014992684327860457
1.213730641111196717e-01 0.0016831803533309566 0.014992684327860457
1.323225140252748955e-01 0.0018679135990207828 0.014992684327860457
1.440474384106545935e-01 0.002072921779595372 0.014992684327860457
1.565630568361072728e-01 0.002300430119772917 0.014992684327860457
1.698776327392375329e-01 0.0025529080682395165 0.014992684327860457
1.839913957075759443e-01 0.002833096101839324 0.014992684327860457
1.988955797112600676e-01 0.0031440354715915 0.014992684327860457
2.145715105054545324e-01 0.0034891012134067737 0.014992684327860457
2.309899409489364341e-01 0.003872038781812557 0.014992684327860457
2.481106190974150250e-01 0.004297004704320844 0.014992684327860457
2.658821450772759776e-01 0.004768611697714469 0.014992684327860457
2.842422060782953119e-01 0.005291978735958442 0.014992684327860457
3.031181520296340470e-01 0.005872786613189483 0.014992684327860457
3.224280093572238215e-01 0.00651733960488242 0.014992684327860457
3.420818404695741277e-01 0.007232633896483534 0.014992684327860457
3.619834682661882130e-01 0.008026433522257174 0.014992684327860457
3.820324983507208394e-01 0.00890735463861044 0.014992684327860457
4.021265346078257141e-01 0.009884959046625586 0.014992684327860457
4.221635235011982901e-01 0.010969857978923836 0.014992684327860457
4.420441203053583901e-01 0.012173827277396614 0.014992684327860457
4.616739579776130697e-01 0.013509935211980273 0.014992684327860457
4.809657348342736283e-01 0.014992684327860457 0.014992684327860457
4.998410460420651402e-01 0.01663816886076129 0.014992684327860457
5.182318770166989275e-01 0.018464249428955443 0.014992684327860457
5.360817328945278737e-01 0.020490746898158472 0.014992684327860457
5.533463856165170558e-01 0.022739657523579287 0.014992684327860457
5.699942309069927493e-01 0.02523539170434766 0.014992684327860457
5.860062869989972612e-01 0.02800503894183631 0.014992684327860457
6.013758743660555517e-01 0.03107866187782014 0.014992684327860457
6.161080022521299160e-01 0.03448962260405758 0.014992684327860457
6.302185613288153743e-01 0.038274944785163134 0.014992684327860457
6.437333277290372413e-01 0.04247571552536898 0.014992684327860457
6.566869019013762410e-01 0.047137531341167244 0.014992684327860457
6.691216165937996507e-01 0.05231099308056263 0.014992684327860457
6.810864918373027432e-01 0.05805225516094899 0.014992684327860457
6.926362998282155070e-01 0.06442363508721373 0.014992684327860457
7.038307822670648584e-01 0.07149428986597581 0.014992684327860457
7.147340499039677164e-01 0.07934096665797492 0.014992684327860457
7.254141594932898007e-01 0.08804883581643465 0.014992684327860457
7.359428773128484647e-01 0.09771241535346502 0.014992684327860457
7.463955845857924709e-01 0.1084365968689611 0.014992684327860457
7.568513054476538882e-01 0.12033778407775893 0.014992684327860457
7.673928245531216330e-01 0.13354515629298988 0.014992684327860457
7.781068750976654069e-01 0.14820207057988585 0.014992684327860457
7.890843882797282660e-01 0.16446761779946645 0.014992684327860457
8.004207586866631807e-01 0.18251834943190443 0.014992684327860457
8.122161738166040479e-01 0.20255019392306664 0.014992684327860457
8.245759443324596205e-01 0.22478058335487253 0.014992684327860457
8.376108653218677924e-01 0.24945081352303167 0.014992684327860457
8.514375804005094306e-01 0.27682866303920667 0.014992684327860457
8.661789347523839444e-01 0.3072112998861759 0.014992684327860457
8.819643050413589203e-01 0.34092850697468147 0.014992684327860457
8.989298849656386370e-01 0.3783462617131929 0.014992684327860457
9.172188864761454674e-01 0.419870708444391 0.014992684327860457
9.369816500172662987e-01 0.4659525668664682 0.014992684327860457
9.583760873679446624e-01 0.517092024289676 0.014992684327860457
9.815653989222243858e-01 0.5738441648302398 0.014992684327860457
1.006720753457869266e+00 0.6368249944718586 0.014992684327860457
1.034019202946944826e+00 0.7067181273927491 0.014992684327860457
1.063641603281750170e+00 0.7842822061337682 0.014992684327860457
1.095772532049046344e+00 0.8703591361485166 0.014992684327860457
1.130598095077530507e+00 0.9658832241158708 0.014992684327860457
1.168303688802927676e+00 1.0718913192051276 0.014992684327860457
1.209071229588076113e+00 1.1895340673703196 0.014992684327860457
1.253075862002036800e+00 1.3200884008314182 0.014992684327860457
1.300482128957667127e+00 1.4649713983072863 0.014992684327860457
1.351439606606726906e+00 1.625755666443795 0.014992684327860457
1.406078060531350538e+00 1.8041864093920719 0.014992684327860457
1.464502192884431064e+00 2.0022003718155843 0.014992684327860457
1.526786092858624988e+00 2.2219468609395236 0.014992684327860457
1.592967577326595663e+00 2.4658110758226037 0.014992684327860457
1.663042592481398296e+00 2.736439997074672 0.014992684327860457
1.736959969635141432e+00 3.0367711180354604 0.014992684327860457
1.814616797332309073e+00 3.370064329271928 0.014992684327860457
1.895854712202822201e+00 3.739937302478798 0.014992684327860457
1.980457433044455096e+00 4.150404757850477 0.014992684327860457
2.068149823409791921e+00 4.605922041145108 0.014992684327860457
2.158598710650914132e+00 5.1114334834401705 0.014992684327860457
2.251415643553829504e+00 5.672426068491977 0.014992684327860457
2.346161635932071388e+00 6.294988990221888 0.014992684327860457
2.442354221228166811e+00 6.985879746785249 0.014992684327860457
2.539474472692907270e+00 7.752597488629465 0.014992684327860457
2.636979059912083478e+00 8.60346441668451 0.014992684327860457
2.734309785281862304e+00 9.547716114208066 0.014992684327860457
2.830905462343267232e+00 10.59560179277617 0.014992684327860457
2.926213404315121114e+00 11.758495540521581 0.014992684327860457
3.019700510187076858e+00 13.049019780144016 0.014992684327860457
3.110863156468401503e+00 14.481182276745331 0.014992684327860457
3.199235727756633008e+00 16.070528182616385 0.014992684327860457
3.284397579310364357e+00 17.834308769319094 0.014992684327860457
3.365977395374468717e+00 19.791668678535572 0.014992684327860457
3.443656024448439545e+00 21.96385372416547 0.014992684327860457
3.517166848131136003e+00 24.37444150122222 0.014992684327860457
3.586299156967193369e+00 27.04959730463137 0.014992684327860457
3.650886992482210047e+00 30.01835813575592 0.014992684327860457
3.710811487340749171e+00 33.31294787934677 0.014992684327860457
3.765993792950793395e+00 36.96912707195032 0.014992684327860457
3.816390868710455742e+00 41.0265810582719 0.014992684327860457
3.861987180289708999e+00 45.52935074866948 0.014992684327860457
3.902789657481909646e+00 50.526310653356795 0.014992684327860457
3.938821407613923409e+00 56.07169938205458 0.014992684327860457
3.970115983515840163e+00 62.22570836730231 0.014992684327860457
3.996711577307848096e+00 69.0551352016233 0.014992684327860457
4.018645662712833300e+00 76.63410868007462 0.014992684327860457
4.035949796361184561e+00 85.04489341802686 0.014992684327860457
4.048650194658833357e+00 94.37878277775391 0.014992684327860457
4.057528602017186792e+00 104.73708979594508 0.014992684327860457
4.062356840148884984e+00 116.23224686798542 0.014992684327860457
4.062693906147679002e+00 128.9890261253308 0.014992684327860457
4.058509492009034325e+00 143.14589375234786 0.014992684327860457
4.049760467683915621e+00 158.85651294280527 0.014992684327860457
4.036383394802990132e+00 176.2914118095948 0.014992684327860457
4.018303795525186572e+00 195.63983435170647 0.014992684327860457
3.995435927147732436e+00 217.11179456945052 0.014992684327860457
3.967686143440268154e+00 240.9403560239527 0.014992684327860457
3.934961026654123284e+00 267.38416158399497 0.014992684327860457
3.897173896195862852e+00 296.73024081888724 0.014992684327860457
3.854252390383828608e+00 329.2971255097155 0.014992684327860457
3.806149182091580041e+00 365.43830709572546 0.014992684327860457
3.752860822690097020e+00 405.54607358408276 0.014992684327860457
3.694432215890809612e+00 450.05576757004974 0.014992684327860457
3.630975479615585755e+00 499.450511585514 0.014992684327860457
3.562686814111229783e+00 554.2664520663108 0.014992684327860457
3.489863652452813714e+00 615.0985788580505 0.014992684327860457
3.412916673377980992e+00 682.6071834272393 0.014992684327860457
3.332377037396123676e+00 757.525025877192 0.014992684327860457
3.248907407309183704e+00 840.6652885618333 0.014992684327860457
3.163300192288793333e+00 932.9304026284696 0.014992684327860457
3.076467106166456578e+00 1035.3218432956637 0.014992684327860457
2.989424253207066950e+00 1148.9510001873086 0.014992684327860457
2.903258814422419398e+00 1275.051240713013 0.014992684327860457
2.819639895786955730e+00 1414.991297434576 0.014992684327860457
2.740162430107142111e+00 1570.2901247293776 0.014992684327860457
2.664692511918793638e+00 1742.6333860096508 0.014992684327860457
2.594127115940478401e+00 1933.891750455232 0.014992684327860457
2.529167769919659747e+00 2146.141197858406 0.014992684327860457
2.470298659165421462e+00 2381.6855519761607 0.014992684327860457
2.417752196292897171e+00 2643.0814869741084 0.014992684327860457
2.371497788307066479e+00 2933.1662783900483 0.014992684327860457
2.331255190969176105e+00 3255.0885998350564 0.014992684327860457
2.296513840323925137e+00 3612.3426997094302 0.014992684327860457
2.266552297602273836e+00 4008.8063288984645 0.014992684327860457
2.241746555634920313e+00 4448.782831127585 0.014992684327860457
2.219794686299308317e+00 4937.047852839004 0.014992684327860457
2.199150941864775888e+00 5478.901179593945 0.014992684327860457
2.178355972632545878e+00 6080.224261649427 0.014992684327860457
2.157066683711557076e+00 6747.5440531107 0.014992684327860457
2.132339761320583005e+00 7488.10385759003 0.014992684327860457
2.102153225419389759e+00 8309.941949353404 0.014992684327860457
2.064695133790861448e+00 9221.97882333434 0.014992684327860457
2.018346956006320081e+00 10234.114021054527 0.014992684327860457
1.961804381696017785e+00 11357.333583431051 0.014992684327860457
1.894191700919285237e+00 12603.829296797274 0.014992684327860457
1.815120813983912784e+00 13987.131026472387 0.014992684327860457
1.724702798778492419e+00 15522.25357427048 0.014992684327860457
1.623512110820403809e+00 17225.859653987874 0.014992684327860457
1.512513662850596186e+00 19116.440753857038 0.014992684327860457
1.392969683902759215e+00 21214.51784910632 0.014992684327860457
1.266339700111174249e+00 23542.864143224204 0.014992684327860457
1.134188217451636449e+00 26126.752255633317 0.014992684327860457
9.983739852830150197e-01 28994.22853882881 0.014992684327860457
8.638930167561369444e-01 32176.417502507353 0.014992684327860457
7.305543778344593120e-01 35707.859649004626 0.014992684327860457
5.987027766618002733e-01 39626.88638701478 0.014992684327860457
4.696432325257615670e-01 43976.036093027215 0.014992684327860457
3.480447424983200144e-01 48802.515836544335 0.014992684327860457
2.473278896892006362e-01 54158.71378079476 0.014992684327860457
1.688053711803556844e-01 60102.76782070388 0.014992684327860457
2.113410783356640676e-01 66699.19663030129 0.014992684327860457
2.869520685841058238e-01 74019.59996915652 0.014992684327860457
3.775709419269020484e-01 82143.43584919439 0.014992684327860457
4.748901550230831825e-01 91158.88299750836 0.014992684327860457
5.752090072186486491e-01 101163.7979766207 0.014992684327860457
6.743184078743151844e-01 112266.77735108159 0.014992684327860457
7.755215549749924220e-01 124588.33642950082 0.014992684327860457
8.732217948360898596e-01 138262.2173764659 0.014992684327860457
9.675028694319283140e-01 153436.84089300132 0.014992684327860457
1.058436169655317949e+00 170276.91722258978 0.014992684327860457
1.146072305235674937e+00 188965.23396912115 0.014992684327860457
1.230429352050636860e+00 209704.64013232305 0.014992684327860457
1.311482267647406053e+00 232720.2478960412 0.014992684327860457
1.389156927669295882e+00 258261.87606826748 0.014992684327860457
1.463323302818474669e+00 286606.7616948256 0.014992684327860457
1.533791247915807787e+00 318062.5692794119 0.014992684327860457
1.600310466325002956e+00 352970.73027306574 0.014992684327860457
1.662569862049325664e+00 391710.1490809261 0.014992684327860457
1.720197941701712363e+00 434701.3158125035 0.014992684327860457
1.772773231055356336e+00 482410.8704165374 0.014992684327860457
1.819834916213580955e+00 535356.6677410719 0.014992684327860457
1.861606018578384703e+00 594113.3984965039 0.014992684327860457
1.897351616460143164e+00 659318.8271333541 0.014992684327860457
1.926015375893613824e+00 731680.7143427207 0.014992684327860457
1.947147026580448692e+00 811984.4993184009 0.014992684327860457
1.960361009658588394e+00 901101.8251665037 0.014992684327860457
1.965351520584316836e+00 1000000.0 0.014992684327860457
6.667829295980626236e-02 0.001 0.01663816886076129
7.312664290753174978e-02 0.0011097524964120721 0.01663816886076129
8.012357615461881966e-02 0.0012315506032928262 0.01663816886076129
8.769936795027673260e-02 0.001366716356462006 0.01663816886076129
9.588272504341430191e-02 0.0015167168884709225 0.01663816886076129
1.047000513292120488e-01 0.0016831803533309566 0.01663816886076129
1.141746244894957796e-01 0.0018679135990207828 0.01663816886076129
1.243257068351211192e-01 0.002072921779595372 0.01663816886076129
1.351676136230880731e-01 0.002300430119772917 0.01663816886076129
1.467087332625630069e-01 0.0025529080682395165 0.01663816886076129
1.589506099097090785e-01 0.002833096101839324 0.01663816886076129
1.718870330191925866e-01 0.0031440354715915 0.01663816886076129
1.855032570815276782e-01 0.0034891012134067737 0.01663816886076129
1.997753719697740182e-01 0.003872038781812557 0.01663816886076129
2.146698853398249229e-01 0.004297004704320844 0.01663816886076129
2.301435566292155122e-01 0.004768611697714469 0.01663816886076129
2.461435292616021564e-01 0.005291978735958442 0.01663816886076129
2.626077961988175780e-01 0.005872786613189483 0.01663816886076129
2.794660166589277850e-01 0.00651733960488242 0.01663816886076129
2.966406561054985569e-01 0.007232633896483534 0.01663816886076129
3.140484511295448256e-01 0.008026433522257174 0.01663816886076129
3.316021202627073561e-01 0.00890735463861044 0.01663816886076129
3.492123083361133862e-01 0.009884959046625586 0.01663816886076129
3.667895968084435854e-01 0.010969857978923836 0.01663816886076129
3.842465981486589688e-01 0.012173827277396614 0.01663816886076129
4.014999587743660614e-01 0.013509935211980273 0.01663816886076129
4.184722075885536352e-01 0.014992684327860457 0.01663816886076129
4.350934178938234975e-01 0.01663816886076129 0.01663816886076129
4.513025564044797489e-01 0.018464249428955443 0.01663816886076129
4.670485233131126956e-01 0.020490746898158472 0.01663816886076129
4.822908743472495985e-01 0.022739657523579287 0.01663816886076129
4.970001796616322354e-01 0.02523539170434766 0.01663816886076129
5.111580816377033765e-01 0.02800503894183631 0.01663816886076129
5.247570531986137654e-01 0.03107866187782014 0.01663816886076129
5.377999219393952979e-01 0.03448962260405758 0.01663816886076129
5.502991820376977872e-01 0.038274944785163134 0.01663816886076129
5.622761797130932937e-01 0.04247571552536898 0.01663816886076129
5.737601990437042332e-01 0.047137531341167244 0.01663816886076129
5.847875400903218557e-01 0.05231099308056263 0.01663816886076129
5.954001963863512215e-01 0.05805225516094899 0.01663816886076129
6.056471508970455719e-01 0.06442363508721373 0.01663816886076129
6.155794796419694626e-01 0.07149428986597581 0.01663816886076129
6.252540217931477073e-01 0.07934096665797492 0.01663816886076129
6.347308874051790228e-01 0.08804883581643465 0.01663816886076129
6.440736484667819450e-01 0.09771241535346502 0.01663816886076129
6.533492270463799878e-01 0.1084365968689611 0.01663816886076129
6.626278954104243279e-01 0.12033778407775893 0.01663816886076129
6.719833692580072793e-01 0.13354515629298988 0.01663816886076129
6.814929599588803733e-01 0.14820207057988585 0.01663816886076129
6.912377804799423320e-01 0.16446761779946645 0.01663816886076129
7.013030050820808770e-01 0.18251834943190443 0.01663816886076129
7.117781562904079706e-01 0.20255019392306664 0.01663816886076129
7.227574318509273343e-01 0.22478058335487253 0.01663816886076129
7.343400453701487418e-01 0.24945081352303167 0.01663816886076129
7.466305814098070925e-01 0.27682866303920667 0.01663816886076129
7.597393570724937373e-01 0.3072112998861759 0.01663816886076129
7.737827617884625031e-01 0.34092850697468147 0.01663816886076129
7.888835654390102814e-01 0.3783462617131929 0.01663816886076129
8.051711683996527480e-01 0.419870708444391 0.01663816886076129
8.227817716278815752e-01 0.4659525668664682 0.01663816886076129
8.418589402398027888e-01 0.517092024289676 0.01663816886076129
8.625514083268780441e-01 0.5738441648302398 0.01663816886076129
8.850157030949200587e-01 0.6368249944718586 0.01663816886076129
9.094150004288164002e-01 0.7067181273927491 0.01663816886076129
9.359163354601633955e-01 0.7842822061337682 0.01663816886076129
9.646914289442478641e-01 0.8703591361485166 0.01663816886076129
9.959146705405036437e-01 0.9658832241158708 0.01663816886076129
1.029761295014243183e+00 1.0718913192051276 0.01663816886076129
1.066405075159291727e+00 1.1895340673703196 0.01663816886076129
1.106015526879752464e+00 1.3200884008314182 0.01663816886076129
1.148754622115010893e+00 1.4649713983072863 0.01663816886076129
1.194772979826150161e+00 1.625755666443795 0.01663816886076129
1.244205572734697007e+00 1.8041864093920719 0.01663816886076129
1.297167017614575313e+00 2.0022003718155843 0.01663816886076129
1.353746491269403052e+00 2.2219468609395236 0.01663816886076129
1.414002445040068556e+00 2.4658110758226037 0.01663816886076129
1.477957260660059946e+00 2.736439997074672 0.01663816886076129
1.545592075634572682e+00 3.0367711180354604 0.01663816886076129
1.616842001882654145e+00 3.370064329271928 0.01663816886076129
1.691592061972356120e+00 3.739937302478798 0.01663816886076129
1.769674083304892065e+00 4.150404757850477 0.01663816886076129
1.850864871076956630e+00 4.605922041145108 0.01663816886076129
1.934885910015196497e+00 5.1114334834401705 0.01663816886076129
2.021404788348581061e+00 5.672426068491977 0.01663816886076129
2.110038486167839622e+00 6.294988990221888 0.01663816886076129
2.200358880391563243e+00 6.985879746785249 0.01663816886076129
2.291898311448512082e+00 7.752597488629465 0.01663816886076129
2.384160170424012737e+00 8.60346441668451 0.01663816886076129
2.476627297389611293e+00 9.547716114208066 0.01663816886076129
2.568772931714153884e+00 10.59560179277617 0.01663816886076129
2.660071624786055633e+00 11.758495540521581 0.01663816886076129
2.750010097421126343e+00 13.049019780144016 0.01663816886076129
2.838097276028970661e+00 14.481182276745331 0.01663816886076129
2.923873292192465279e+00 16.070528182616385 0.01663816886076129
3.006917186532179098e+00 17.834308769319094 0.01663816886076129
3.086852273176534212e+00 19.791668678535572 0.01663816886076129
3.163350074906218001e+00 21.96385372416547 0.01663816886076129
3.236131942472812550e+00 24.37444150122222 0.01663816886076129
3.304973247527745350e+00 27.04959730463137 0.01663816886076129
3.369693990717899545e+00 30.01835813575592 0.01663816886076129
3.430161698106340751e+00 33.31294787934677 0.01663816886076129
3.486285383660884030e+00 36.96912707195032 0.01663816886076129
3.538011916418219993e+00 41.0265810582719 0.01663816886076129
3.585318486854158770e+00 45.52935074866948 0.01663816886076129
3.628207819307752935e+00 50.526310653356795 0.01663816886076129
3.666702158303026149e+00 56.07169938205458 0.01663816886076129
3.700837608794773637e+00 62.22570836730231 0.01663816886076129
3.730658315688714755e+00 69.0551352016233 0.01663816886076129
3.756210979598263222e+00 76.63410868007462 0.01663816886076129
3.777539427725413734e+00 85.04489341802686 0.01663816886076129
3.795418122880645395e+00 94.37878277775391 0.01663816886076129
3.809556739005755865e+00 104.73708979594508 0.01663816886076129
3.819667524554880789e+00 116.23224686798542 0.01663816886076129
3.825759249148268371e+00 128.9890261253308 0.01663816886076129
3.827821784421579387e+00 143.14589375234786 0.01663816886076129
3.825831329956517646e+00 158.85651294280527 0.01663816886076129
3.819742561715099516e+00 176.2914118095948 0.01663816886076129
3.809496197456144095e+00 195.63983435170647 0.01663816886076129
3.795017848795427362e+00 217.11179456945052 0.01663816886076129
3.776220110071097480e+00 240.9403560239527 0.01663816886076129
3.753009177324932555e+00 267.38416158399497 0.01663816886076129
3.725289908831758812e+00 296.73024081888724 0.01663816886076129
3.692972135049342963e+00 329.2971255097155 0.01663816886076129
3.655980032966232862e+00 365.43830709572546 0.01663816886076129
3.614269423929290070e+00 405.54607358408276 0.01663816886076129
3.567832065888158155e+00 450.05576757004974 0.01663816886076129
3.516713835532541133e+00 499.450511585514 0.01663816886076129
3.461031796005661576e+00 554.2664520663108 0.01663816886076129
3.400992167851986103e+00 615.0985788580505 0.01663816886076129
3.336904257025749221e+00 682.6071834272393 0.01663816886076129
3.269190527501408816e+00 757.525025877192 0.01663816886076129
3.198400969785825776e+00 840.6652885618333 0.01663816886076129
3.125215789234151664e+00 932.9304026284696 0.01663816886076129
3.050439979353246400e+00 1035.3218432956637 0.01663816886076129
2.974993422983054359e+00 1148.9510001873086 0.01663816886076129
2.899882649649974553e+00 1275.051240713013 0.01663816886076129
2.827001600129582126e+00 1414.991297434576 0.01663816886076129
2.757336945524266891e+00 1570.2901247293776 0.01663816886076129
2.691034982217118898e+00 1742.6333860096508 0.01663816886076129
2.628999135227741313e+00 1933.891750455232 0.01663816886076129
2.571957542358483284e+00 2146.141197858406 0.01663816886076129
2.520435636189907402e+00 2381.6855519761607 0.01663816886076129
2.474716234974425166e+00 2643.0814869741084 0.01663816886076129
2.434822191033706673e+00 2933.1662783900483 0.01663816886076129
2.400523794899495300e+00 3255.0885998350564 0.01663816886076129
2.371353293237110194e+00 3612.3426997094302 0.01663816886076129
2.346629467258162460e+00 4008.8063288984645 0.01663816886076129
2.327049789348614617e+00 4448.782831127585 0.01663816886076129
2.309733712561381047e+00 4937.047852839004 0.01663816886076129
2.293388041027493607e+00 5478.901179593945 0.01663816886076129
2.276518674842562540e+00 6080.224261649427 0.01663816886076129
2.257969774945072672e+00 6747.5440531107 0.01663816886076129
2.236422280941633645e+00 7488.10385759003 0.01663816886076129
2.208826905289736686e+00 8309.941949353404 0.01663816886076129
2.173270779867707780e+00 9221.97882333434 0.01663816886076129
2.128030789446935245e+00 10234.114021054527 0.01663816886076129
2.071703535413655040e+00 11357.333583431051 0.01663816886076129
2.003329010310415548e+00 12603.829296797274 0.01663816886076129
1.922458443217059054e+00 13987.131026472387 0.01663816886076129
1.829172479842982035e+00 15522.25357427048 0.01663816886076129
1.724049247160350573e+00 17225.859653987874 0.01663816886076129
1.608091944741660617e+00 19116.440753857038 0.01663816886076129
1.482633437278245703e+00 21214.51784910632 0.01663816886076129
1.349231509641935167e+00 23542.864143224204 0.01663816886076129
1.209570408778806616e+00 26126.752255633317 0.01663816886076129
1.065539582224705129e+00 28994.22853882881 0.01663816886076129
9.226665142677645814e-01 32176.417502507353 0.01663816886076129
7.808106785963956353e-01 35707.859649004626 0.01663816886076129
6.403386904580179451e-01 39626.88638701478 0.01663816886076129
5.026941723257105643e-01 43976.036093027215 0.01663816886076129
3.727452807934140688e-01 48802.515836544335 0.01663816886076129
2.648206722861594642e-01 54158.71378079476 0.01663816886076129
1.807745858218363366e-01 60102.76782070388 0.01663816886076129
2.240687894788027934e-01 66699.19663030129 0.01663816886076129
3.043864327004283665e-01 74019.59996915652 0.01663816886076129
4.006685189516253631e-01 82143.43584919439 0.01663816886076129
5.040678535727061149e-01 91158.88299750836 0.01663816886076129
6.105551645914717440e-01 101163.7979766207 0.01663816886076129
7.154415085229696158e-01 112266.77735108159 0.01663816886076129
8.223538538970054379e-01 124588.33642950082 0.01663816886076129
9.252482719653797316e-01 138262.2173764659 0.01663816886076129
1.024185780920057853e+00 153436.84089300132 0.01663816886076129
1.119214254511063489e+00 170276.91722258978 0.01663816886076129
1.210359360789196481e+00 188965.23396912115 0.01663816886076129
1.297612571605994303e+00 209704.64013232305 0.01663816886076129
1.380920895358088263e+00 232720.2478960412 0.01663816886076129
1.460181082425536570e+00 258261.87606826748 0.01663816886076129
1.535234141559989718e+00 286606.7616948256 0.01663816886076129
1.605862119538059130e+00 318062.5692794119 0.01663816886076129
1.671790217741049078e+00 352970.73027306574 0.01663816886076129
1.732687981835176139e+00 391710.1490809261 0.01663816886076129
1.788171936721784316e+00 434701.3158125035 0.01663816886076129
1.837819139168511473e+00 482410.8704165374 0.01663816886076129
1.881179359418567953e+00 535356.6677410719 0.01663816886076129
1.918209288412057179e+00 594113.3984965039 0.01663816886076129
1.948841523296888756e+00 659318.8271333541 0.01663816886076129
1.971740772594694491e+00 731680.7143427207 0.01663816886076129
1.986534938905520908e+00 811984.4993184009 0.01663816886076129
1.992936065976083082e+00 901101.8251665037 0.01663816886076129
1.990750838831123248e+00 1000000.0 0.01663816886076129
5.721427085779818428e-02 0.001 0.018464249428955443
6.275711561087671253e-02 0.0011097524964120721 0.018464249428955443
6.877357893482684281e-02 0.0012315506032928262 0.018464249428955443
7.529022537750418298e-02 0.001366716356462006 0.018464249428955443
8.233232248233367245e-02 0.0015167168884709225 0.018464249428955443
8.992327155557429397e-02 0.0016831803533309566 0.018464249428955443
9.808385450293838348e-02 0.0018679135990207828 0.018464249428955443
1.068315112681914592e-01 0.002072921779595372 0.018464249428955443
1.161794896954925632e-01 0.002300430119772917 0.018464249428955443
1.261360197828835239e-01 0.0025529080682395165 0.018464249428955443
1.367035078046336949e-01 0.002833096101839324 0.018464249428955443
1.478777307626514825e-01 0.0031440354715915 0.018464249428955443
1.596471311510462010e-01 0.0034891012134067737 0.018464249428955443
1.719922696645757865e-01 0.003872038781812557 0.018464249428955443
1.848853969880257797e-01 0.004297004704320844 0.018464249428955443
1.982902809469465899e-01 0.004768611697714469 0.018464249428955443
2.121622984561729319e-01 0.005291978735958442 0.018464249428955443
2.264487673912771448e-01 0.005872786613189483 0.018464249428955443
2.410896196094235167e-01 0.00651733960488242 0.018464249428955443
2.560183494937822712e-01 0.007232633896483534 0.018464249428955443
2.711632410164677154e-01 0.008026433522257174 0.018464249428955443
2.864488437296062173e-01 0.00890735463861044 0.018464249428955443
3.017976009813126970e-01 0.009884959046625586 0.018464249428955443
3.171316479810373234e-01 0.010969857978923836 0.018464249428955443
3.323745882098755877e-01 0.012173827277396614 0.018464249428955443
3.474532656778110962e-01 0.013509935211980273 0.018464249428955443
3.622994135007324146e-01 0.014992684327860457 0.018464249428955443
3.768511118581683306e-01 0.01663816886076129 0.018464249428955443
3.910540230729050437e-01 0.018464249428955443 0.018464249428955443
4.048623346459666039e-01 0.020490746898158472 0.018464249428955443
4.182394240998791868e-01 0.022739657523579287 0.018464249428955443
4.311582415785232825e-01 0.02523539170434766 0.018464249428955443
4.436013815473746624e-01 0.02800503894183631 0.018464249428955443
4.555609220182185726e-01 0.03107866187782014 0.018464249428955443
4.670380513420254176e-01 0.03448962260405758 0.018464249428955443
4.780424925912156175e-01 0.038274944785163134 0.018464249428955443
4.885918323142149355e-01 0.04247571552536898 0.018464249428955443
4.987107464058441186e-01 0.047137531341167244 0.018464249428955443
5.084302127325878162e-01 0.05231099308056263 0.018464249428955443
5.177867549128043478e-01 0.05805225516094899 0.018464249428955443
5.268217231121344879e-01 0.06442363508721373 0.018464249428955443
5.355807170863670086e-01 0.07149428986597581 0.018464249428955443
5.441130940059067944e-01 0.07934096665797492 0.018464249428955443
5.524716166374872284e-01 0.08804883581643465 0.018464249428955443
5.607122428918709378e-01 0.09771241535346502 0.018464249428955443
5.688939974283685475e-01 0.1084365968689611 0.018464249428955443
5.770789665905201593e-01 0.12033778407775893 0.018464249428955443
5.853323561678183129e-01 0.13354515629298988 0.018464249428955443
5.937226232505219414e-01 0.14820207057988585 0.018464249428955443
6.023216560555868515e-01 0.16446761779946645 0.018464249428955443
6.112050018679983099e-01 0.18251834943190443 0.018464249428955443
6.204521369895691363e-01 0.20255019392306664 0.018464249428955443
6.301467713680927174e-01 0.22478058335487253 0.018464249428955443
6.403771645703555393e-01 0.24945081352303167 0.018464249428955443
6.512364793026129695e-01 0.27682866303920667 0.018464249428955443
6.628231295262646539e-01 0.3072112998861759 0.018464249428955443
6.752411249247937119e-01 0.34092850697468147 0.018464249428955443
6.886003866990597633e-01 0.3783462617131929 0.018464249428955443
7.030170373191716449e-01 0.419870708444391 0.018464249428955443
7.186136062050444417e-01 0.4659525668664682 0.018464249428955443
7.355197007723813796e-01 0.517092024289676 0.018464249428955443
7.538698596685526887e-01 0.5738441648302398 0.018464249428955443
7.738060868877554288e-01 0.6368249944718586 0.018464249428955443
7.954776810671889686e-01 0.7067181273927491 0.018464249428955443
8.190375980814333934e-01 0.7842822061337682 0.018464249428955443
8.446442219171594878e-01 0.8703591361485166 0.018464249428955443
8.724594534165128756e-01 0.9658832241158708 0.018464249428955443
9.026472684339836849e-01 1.0718913192051276 0.018464249428955443
9.353718257844397810e-01 1.1895340673703196 0.018464249428955443
9.707951426590356592e-01 1.3200884008314182 0.018464249428955443
1.009074304928876398e+00 1.4649713983072863 0.018464249428955443
1.050358201303440042e+00 1.625755666443795 0.018464249428955443
1.094783789085120196e+00 1.8041864093920719 0.018464249428955443
1.142471910655095124e+00 2.0022003718155843 0.018464249428955443
1.193522736538160434e+00 2.2219468609395236 0.018464249428955443
1.248010912551513307e+00 2.4658110758226037 0.018464249428955443
1.305980554029857243e+00 2.736439997074672 0.018464249428955443
1.367440266385060221e+00 3.0367711180354604 0.018464249428955443
1.432358383038465632e+00 3.370064329271928 0.018464249428955443
1.500658697045652801e+00 3.739937302478798 0.018464249428955443
1.572216917561390259e+00 4.150404757850477 0.018464249428955443
1.646858161221301575e+00 4.605922041145108 0.018464249428955443
1.724355712563724330e+00 5.1114334834401705 0.018464249428955443
1.804431298912152259e+00 5.672426068491977 0.018464249428955443
1.886757036680496435e+00 6.294988990221888 0.018464249428955443
1.970959470789526158e+00 6.985879746785249 0.018464249428955443
2.056623704342563475e+00 7.752597488629465 0.018464249428955443
2.143302460665400311e+00 8.60346441668451 0.018464249428955443
2.230523228996044605e+00 9.547716114208066 0.018464249428955443
2.317798107413352238e+00 10.59560179277617 0.018464249428955443
2.404633917363383500e+00 11.758495540521581 0.018464249428955443
2.490542574690624011e+00 13.049019780144016 0.018464249428955443
2.575051013267654287e+00 14.481182276745331 0.018464249428955443
2.657710396494088023e+00 16.070528182616385 0.018464249428955443
2.738104332992417067e+00 17.834308769319094 0.018464249428955443
2.815855056022913860e+00 19.791668678535572 0.018464249428955443
2.890628319645212940e+00 21.96385372416547 0.018464249428955443
2.962136169067021374e+00 24.37444150122222 0.018464249428955443
3.030141934357552636e+00 27.04959730463137 0.018464249428955443
3.094452568350034571e+00 30.01835813575592 0.018464249428955443
3.154922163027164661e+00 33.31294787934677 0.018464249428955443
3.211447014967878655e+00 36.96912707195032 0.018464249428955443
3.263962659705419878e+00 41.0265810582719 0.018464249428955443
3.312437205366648652e+00 45.52935074866948 0.018464249428955443
3.356866912022391514e+00 50.526310653356795 0.018464249428955443
3.397270560511513438e+00 56.07169938205458 0.018464249428955443
3.433683981355378112e+00 62.22570836730231 0.018464249428955443
3.466154325280024651e+00 69.0551352016233 0.018464249428955443
3.494734558998474849e+00 76.63410868007462 0.018464249428955443
3.520369950058471531e+00 85.04489341802686 0.018464249428955443
3.542326396847134351e+00 94.37878277775391 0.018464249428955443
3.560642161569261166e+00 104.73708979594508 0.018464249428955443
3.575356695596136003e+00 116.23224686798542 0.018464249428955443
3.586497082067526598e+00 128.9890261253308 0.018464249428955443
3.594072602640212111e+00 143.14589375234786 0.018464249428955443
3.598078836139789072e+00 158.85651294280527 0.018464249428955443
3.598489553955926734e+00 176.2914118095948 0.018464249428955443
3.595262754253859327e+00 195.63983435170647 0.018464249428955443
3.588338720963054840e+00 217.11179456945052 0.018464249428955443
3.577640960478722931e+00 240.9403560239527 0.018464249428955443
3.563081419847430098e+00 267.38416158399497 0.018464249428955443
3.544564167087146611e+00 296.73024081888724 0.018464249428955443
3.521990437084433268e+00 329.2971255097155 0.018464249428955443
3.495266607576168472e+00 365.43830709572546 0.018464249428955443
3.464319825663248587e+00 405.54607358408276 0.018464249428955443
3.429101838604837749e+00 450.05576757004974 0.018464249428955443
3.389606148455488466e+00 499.450511585514 0.018464249428955443
3.345884793392538192e+00 554.2664520663108 0.018464249428955443
3.298066536513577951e+00 615.0985788580505 0.018464249428955443
3.246372023595120559e+00 682.6071834272393 0.018464249428955443
3.191125951040102215e+00 757.525025877192 0.018464249428955443
3.132774050459629311e+00 840.6652885618333 0.018464249428955443
3.071889563503318765e+00 932.9304026284696 0.018464249428955443
3.009172334531848847e+00 1035.3218432956637 0.018464249428955443
2.945443665076741713e+00 1148.9510001873086 0.018464249428955443
2.881623183101827301e+00 1275.051240713013 0.018464249428955443
2.819850030078388858e+00 1414.991297434576 0.018464249428955443
2.760420750876911189e+00 1570.2901247293776 0.018464249428955443
2.703787275885080721e+00 1742.6333860096508 0.018464249428955443
2.650844350933787563e+00 1933.891750455232 0.018464249428955443
2.602331827179213963e+00 2146.141197858406 0.018464249428955443
2.558802641278090206e+00 2381.6855519761607 0.018464249428955443
2.520578104907142514e+00 2643.0814869741084 0.018464249428955443
2.487724788399619857e+00 2933.1662783900483 0.018464249428955443
2.460056004990559764e+00 3255.0885998350564 0.018464249428955443
2.437141322901680951e+00 3612.3426997094302 0.018464249428955443
2.418657463682791775e+00 4008.8063288984645 0.018464249428955443
2.404702932394896742e+00 4448.782831127585 0.018464249428955443
2.392684195907823774e+00 4937.047852839004 0.018464249428955443
2.381290995836940816e+00 5478.901179593945 0.018464249428955443
2.368994344754803638e+00 6080.224261649427 0.018464249428955443
2.354042875174731986e+00 6747.5440531107 0.018464249428955443
2.335947421563448145e+00 7488.10385759003 0.018464249428955443
2.311583644496591372e+00 8309.941949353404 0.018464249428955443
2.278558948950628160e+00 9221.97882333434 0.018464249428955443
2.235041229254962403e+00 10234.114021054527 0.018464249428955443
2.179521618006131423e+00 11357.333583431051 0.018464249428955443
2.110947682825310867e+00 12603.829296797274 0.018464249428955443
2.028800690241007398e+00 13987.131026472387 0.018464249428955443
1.933121333824186383e+00 15522.25357427048 0.018464249428955443
1.824482676721500551e+00 17225.859653987874 0.018464249428955443
1.703919258631606093e+00 19116.440753857038 0.018464249428955443
1.572830189887899799e+00 21214.51784910632 0.018464249428955443
1.432870129986087981e+00 23542.864143224204 0.018464249428955443
1.285844810382550163e+00 26126.752255633317 0.018464249428955443
1.133651327410291287e+00 28994.22853882881 0.018464249428955443
9.823962557588097333e-01 32176.417502507353 0.018464249428955443
8.319976959790430504e-01 35707.859649004626 0.018464249428955443
6.828427660912304020e-01 39626.88638701478 0.018464249428955443
5.365241404223085597e-01 43976.036093027215 0.018464249428955443
3.980785256656513282e-01 48802.515836544335 0.018464249428955443
2.827564075786196396e-01 54158.71378079476 0.018464249428955443
1.930584860219151655e-01 60102.76782070388 0.018464249428955443
2.365957510642553163e-01 66699.19663030129 0.018464249428955443
3.215857426820875054e-01 74019.59996915652 0.018464249428955443
4.235005699419479019e-01 82143.43584919439 0.018464249428955443
5.329561689964640303e-01 91158.88299750836 0.018464249428955443
6.455750547078914492e-01 101163.7979766207 0.018464249428955443
7.561342578941158132e-01 112266.77735108159 0.018464249428955443
8.686220328604701280e-01 124588.33642950082 0.018464249428955443
9.765242583242917940e-01 138262.2173764659 0.018464249428955443
1.079876305334930064e+00 153436.84089300132 0.018464249428955443
1.178700214246958478e+00 170276.91722258978 0.018464249428955443
1.272995261634611852e+00 188965.23396912115 0.018464249428955443
1.362725703819132494e+00 209704.64013232305 0.018464249428955443
1.447811016032709341e+00 232720.2478960412 0.018464249428955443
1.528120948613649999e+00 258261.87606826748 0.018464249428955443
1.603470925213671405e+00 286606.7616948256 0.018464249428955443
1.673620906901929661e+00 318062.5692794119 0.018464249428955443
1.738278941536991251e+00 352970.73027306574 0.018464249428955443
1.797105055787548533e+00 391710.1490809261 0.018464249428955443
1.849716348700978452e+00 434701.3158125035 0.018464249428955443
1.895702738785534969e+00 482410.8704165374 0.018464249428955443
1.934640981181500852e+00 535356.6677410719 0.018464249428955443
1.966194927661394809e+00 594113.3984965039 0.018464249428955443
1.991053324788780721e+00 659318.8271333541 0.018464249428955443
2.007611806927183107e+00 731680.7143427207 0.018464249428955443
2.015580225779333823e+00 811984.4993184009 0.018464249428955443
2.014784094666310921e+00 901101.8251665037 0.018464249428955443
2.005156983555092420e+00 1000000.0 0.018464249428955443
4.889380657888679066e-02 0.001 0.020490746898158472
5.363820388391813548e-02 0.0011097524964120721 0.020490746898158472
5.878964874395180285e-02 0.0012315506032928262 0.020490746898158472
6.437128453411426754e-02 0.001366716356462006 0.020490746898158472
7.040523936154317874e-02 0.0015167168884709225 0.020490746898158472
7.691208751619933726e-02 0.0016831803533309566 0.020490746898158472
8.391025798398897562e-02 0.0018679135990207828 0.020490746898158472
9.141535411862289351e-02 0.002072921779595372 0.020490746898158472
9.943949210476187017e-02 0.002300430119772917 0.020490746898158472
1.079905314207813549e-01 0.0025529080682395165 0.020490746898158472
1.170714066059942993e-01 0.002833096101839324 0.020490746898158472
1.266794026825965591e-01 0.0031440354715915 0.020490746898158472
1.368055472253924543e-01 0.0034891012134067737 0.020490746898158472
1.474340940951786583e-01 0.003872038781812557 0.020490746898158472
1.585421517127253987e-01 0.004297004704320844 0.020490746898158472
1.700994881251181590e-01 0.004768611697714469 0.020490746898158472
1.820685748063540776e-01 0.005291978735958442 0.020490746898158472
1.944048544872003792e-01 0.005872786613189483 0.020490746898158472
2.070572547739820413e-01 0.00651733960488242 0.020490746898158472
2.199689988157402243e-01 0.007232633896483534 0.020490746898158472
2.330786212019569925e-01 0.008026433522257174 0.020490746898158472
2.463212179131822888e-01 0.00890735463861044 0.020490746898158472
2.596298496212001705e-01 0.009884959046625586 0.020490746898158472
2.729370726053382268e-01 0.010969857978923836 0.020490746898158472
2.861764810243619950e-01 0.012173827277396614 0.020490746898158472
2.992842660964225576e-01 0.013509935211980273 0.020490746898158472
3.122006459810071632e-01 0.014992684327860457 0.020490746898158472
3.248711651978199999e-01 0.01663816886076129 0.020490746898158472
3.372477902999514443e-01 0.018464249428955443 0.020490746898158472
3.492897754953564471e-01 0.020490746898158472 0.020490746898158472
3.609642685483815949e-01 0.022739657523579287 0.020490746898158472
3.722466741794647760e-01 0.02523539170434766 0.020490746898158472
3.831207620828986360e-01 0.02800503894183631 0.020490746898158472
3.935785658439462931e-01 0.03107866187782014 0.020490746898158472
4.036200717730275001e-01 0.03448962260405758 0.020490746898158472
4.132527684413926927e-01 0.038274944785163134 0.020490746898158472
4.224910707161248502e-01 0.04247571552536898 0.020490746898158472
4.313556850665485887e-01 0.047137531341167244 0.020490746898158472
4.398729374233469880e-01 0.05231099308056263 0.020490746898158472
4.480741234733266465e-01 0.05805225516094899 0.020490746898158472
4.559949046873462142e-01 0.06442363508721373 0.020490746898158472
4.636747934371289737e-01 0.07149428986597581 0.020490746898158472
4.711567267368510503e-01 0.07934096665797492 0.020490746898158472
4.784867529619269422e-01 0.08804883581643465 0.020490746898158472
4.857138310784801516e-01 0.09771241535346502 0.020490746898158472
4.928897037133894155e-01 0.1084365968689611 0.020490746898158472
5.000688850447362332e-01 0.12033778407775893 0.020490746898158472
5.073086955804375631e-01 0.13354515629298988 0.020490746898158472
5.146693741408520095e-01 0.14820207057988585 0.020490746898158472
5.222142355714756157e-01 0.16446761779946645 0.020490746898158472
5.300098763876144314e-01 0.18251834943190443 0.020490746898158472
5.381264133430951890e-01 0.20255019392306664 0.020490746898158472
5.466377707760662341e-01 0.22478058335487253 0.020490746898158472
5.556219800896612382e-01 0.24945081352303167 0.020490746898158472
5.651615076704775698e-01 0.27682866303920667 0.020490746898158472
5.753435913298210469e-01 0.3072112998861759 0.020490746898158472
5.862605808964658216e-01 0.34092850697468147 0.020490746898158472
5.980102616765277102e-01 0.3783462617131929 0.020490746898158472
6.106961459196581510e-01 0.419870708444391 0.020490746898158472
6.244277266376752067e-01 0.4659525668664682 0.020490746898158472
6.393212164587513957e-01 0.517092024289676 0.020490746898158472
6.554974433936548994e-01 0.5738441648302398 0.020490746898158472
6.730842236734748685e-01 0.6368249944718586 0.020490746898158472
6.922172329878220065e-01 0.7067181273927491 0.020490746898158472
7.130353718654217632e-01 0.7842822061337682 0.020490746898158472
7.356835161626177344e-01 0.8703591361485166 0.020490746898158472
7.603106382370884431e-01 0.9658832241158708 0.020490746898158472
7.870687172798479514e-01 1.0718913192051276 0.020490746898158472
8.161112136942473283e-01 1.1895340673703196 0.020490746898158472
8.475911670766036465e-01 1.3200884008314182 0.020490746898158472
8.816588714486555123e-01 1.4649713983072863 0.020490746898158472
9.184591231890008034e-01 1.625755666443795 0.020490746898158472
9.581280081586472930e-01 1.8041864093920719 0.020490746898158472
1.000789263725769151e+00 2.0022003718155843 0.020490746898158472
1.046550248637515779e+00 2.2219468609395236 0.020490746898158472
1.095497566306092851e+00 2.4658110758226037 0.020490746898158472
1.147692473024696014e+00 2.736439997074672 0.020490746898158472
1.203166183440414150e+00 3.0367711180354604 0.020490746898158472
1.261915260202633116e+00 3.370064329271928 0.020490746898158472
1.323897302321537461e+00 3.739937302478798 0.020490746898158472
1.389027144148387460e+00 4.150404757850477 0.020490746898158472
1.457173857925831317e+00 4.605922041145108 0.020490746898158472
1.528158779076168816e+00 5.1114334834401705 0.020490746898158472
1.601754809306282112e+00 5.672426068491977 0.020490746898158472
1.677687192183821674e+00 6.294988990221888 0.020490746898158472
1.755636211291796256e+00 6.985879746785249 0.020490746898158472
1.835239934675645168e+00 7.752597488629465 0.020490746898158472
1.916101779378045711e+00 8.60346441668451 0.020490746898158472
1.997796319703547319e+00 9.547716114208066 0.020490746898158472
2.079877916669812254e+00 10.59560179277617 0.020490746898158472
2.161889844431300389e+00 11.758495540521581 0.020490746898158472
2.243373954708579809e+00 13.049019780144016 0.020490746898158472
2.323880236619736639e+00 14.481182276745331 0.020490746898158472
2.402975990703585918e+00 16.070528182616385 0.020490746898158472
2.480254309548280300e+00 17.834308769319094 0.020490746898158472
2.555340858716157459e+00 19.791668678535572 0.020490746898158472
2.627899559131958274e+00 21.96385372416547 0.020490746898158472
2.697636373372419794e+00 24.37444150122222 0.020490746898158472
2.764305040627923482e+00 27.04959730463137 0.020490746898158472
2.827701071149551382e+00 30.01835813575592 0.020490746898158472
2.887665924243584925e+00 33.31294787934677 0.020490746898158472
2.944083194123384484e+00 36.96912707195032 0.020490746898158472
2.996876401286987512e+00 41.0265810582719 0.020490746898158472
3.046003254773077540e+00 45.52935074866948 0.020490746898158472
3.091451712961146736e+00 50.526310653356795 0.020490746898158472
3.133234827450289917e+00 56.07169938205458 0.020490746898158472
3.171385568866779803e+00 62.22570836730231 0.020490746898158472
3.206379430339658665e+00 69.0551352016233 0.020490746898158472
3.238195238691605748e+00 76.63410868007462 0.020490746898158472
3.266626889618098328e+00 85.04489341802686 0.020490746898158472
3.291740098565459682e+00 94.37878277775391 0.020490746898158472
3.313597212690687410e+00 104.73708979594508 0.020490746898158472
3.332252064973785011e+00 116.23224686798542 0.020490746898158472
3.347748064005063195e+00 128.9890261253308 0.020490746898158472
3.360112436006147618e+00 143.14589375234786 0.020490746898158472
3.369359346557411428e+00 158.85651294280527 0.020490746898158472
3.375481643796216957e+00 176.2914118095948 0.020490746898158472
3.378455546332594928e+00 195.63983435170647 0.020490746898158472
3.378238033008755359e+00 217.11179456945052 0.020490746898158472
3.374766772639034684e+00 240.9403560239527 0.020490746898158472
3.367964075795242707e+00 267.38416158399497 0.020490746898158472
3.357739303643834550e+00 296.73024081888724 0.020490746898158472
3.343992710420073511e+00 329.2971255097155 0.020490746898158472
3.326622040219549437e+00 365.43830709572546 0.020490746898158472
3.305536438428438917e+00 405.54607358408276 0.020490746898158472
3.280659646251391948e+00 450.05576757004974 0.020490746898158472
3.251945889237192411e+00 499.450511585514 0.020490746898158472
3.219395997087338923e+00 554.2664520663108 0.020490746898158472
3.183075324176937837e+00 615.0985788580505 0.020490746898158472
3.143129525640660393e+00 682.6071834272393 0.020490746898158472
3.099798127721353325e+00 757.525025877192 0.020490746898158472
3.053433413213137548e+00 840.6652885618333 0.020490746898158472
3.004509959286968179e+00 932.9304026284696 0.020490746898158472
2.953627636312585292e+00 1035.3218432956637 0.020490746898158472
2.901510773725242132e+00 1148.9510001873086 0.020490746898158472
2.848989948115058013e+00 1275.051240713013 0.020490746898158472
2.798472488545372450e+00 1414.991297434576 0.020490746898158472
2.749489459030494576e+00 1570.2901247293776 0.020490746898158472
2.702825133514482392e+00 1742.6333860096508 0.020490746898158472
2.659352812147563583e+00 1933.891750455232 0.020490746898158472
2.619810750316902581e+00 2146.141197858406 0.020490746898158472
2.584766485190938212e+00 2381.6855519761607 0.020490746898158472
2.554568090755049425e+00 2643.0814869741084 0.020490746898158472
2.529315795973494652e+00 2933.1662783900483 0.020490746898158472
2.508857732697897802e+00 3255.0885998350564 0.020490746898158472
2.492794400890806283e+00 3612.3426997094302 0.020490746898158472
2.481211112745444591e+00 4008.8063288984645 0.020490746898158472
2.473486365694296474e+00 4448.782831127585 0.020490746898158472
2.467375304847359896e+00 4937.047852839004 0.020490746898158472
2.461549248272970392e+00 5478.901179593945 0.020490746898158472
2.454443764901711234e+00 6080.224261649427 0.020490746898158472
2.444254348427485901e+00 6747.5440531107 0.020490746898158472
2.429540646587755148e+00 7488.10385759003 0.020490746898158472
2.409053367138067614e+00 8309.941949353404 0.020490746898158472
2.379205449774681291e+00 9221.97882333434 0.020490746898158472
2.338051635755946656e+00 10234.114021054527 0.020490746898158472
2.283971254357791025e+00 11357.333583431051 0.020490746898158472
2.215811021324105567e+00 12603.829296797274 0.020490746898158472
2.132972279183137143e+00 13987.131026472387 0.020490746898158472
2.035445140170157430e+00 15522.25357427048 0.020490746898158472
1.923787440782731117e+00 17225.859653987874 0.020490746898158472
1.799056436389683045e+00 19116.440753857038 0.020490746898158472
1.662711305799496886e+00 21214.51784910632 0.020490746898158472
1.516500458436219168e+00 23542.864143224204 0.020490746898158472
1.362351256637476027e+00 26126.752255633317 0.020490746898158472
1.202263143263419209e+00 28994.22853882881 0.020490746898158472
1.042603507171081745e+00 32176.417502507353 0.020490746898158472
8.837244209456946997e-01 35707.859649004626 0.020490746898158472
7.259087195547547777e-01 39626.88638701478 0.020490746898158472
5.709081819060727314e-01 43976.036093027215 0.020490746898158472
4.238875396327705380e-01 48802.515836544335 0.020490746898158472
3.011120171653002275e-01 54158.71378079476 0.020490746898158472
2.055859142910712312e-01 60102.76782070388 0.020490746898158472
2.487321889438380007e-01 66699.19663030129 0.020490746898158472
3.382976336364087455e-01 74019.59996915652 0.020490746898158472
4.457428973122702365e-01 82143.43584919439 0.020490746898158472
5.611581437879936685e-01 91158.88299750836 0.020490746898158472
6.797986881017058503e-01 101163.7979766207 0.020490746898158472
7.958562283370975710e-01 112266.77735108159 0.020490746898158472
9.136981015783952609e-01 124588.33642950082 0.020490746898158472
1.026343246831297407e+00 138262.2173764659 0.020490746898158472
1.133790301006340151e+00 153436.84089300132 0.020490746898158472
1.236033941838962535e+00 170276.91722258978 0.020490746898158472
1.333046391162297617e+00 188965.23396912115 0.020490746898158472
1.424765369328799158e+00 209704.64013232305 0.020490746898158472
1.511084876663445264e+00 232720.2478960412 0.020490746898158472
1.591851085407719024e+00 258261.87606826748 0.020490746898158472
1.666859767133912706e+00 286606.7616948256 0.020490746898158472
1.735855639082819923e+00 318062.5692794119 0.020490746898158472
1.798540158165692127e+00 352970.73027306574 0.020490746898158472
1.854575729821533292e+00 391710.1490809261 0.020490746898158472
1.903594049613853034e+00 434701.3158125035 0.020490746898158472
1.945214152034548727e+00 482410.8704165374 0.020490746898158472
1.979058595464272985e+00 535356.6677410719 0.020490746898158472
2.004829735820544467e+00 594113.3984965039 0.020490746898158472
2.022983702424933750e+00 659318.8271333541 0.020490746898158472
2.032737182643110430e+00 731680.7143427207 0.020490746898158472
2.033521452024599441e+00 811984.4993184009 0.020490746898158472
2.025289330027990609e+00 901101.8251665037 0.020490746898158472
2.008111873543021009e+00 1000000.0 0.020490746898158472
4.162301088071636290e-02 0.001 0.022739657523579287
4.566784710115268792e-02 0.0011097524964120721 0.022739657523579287
5.006101180004827317e-02 0.0012315506032928262 0.022739657523579287
5.482257995554584012e-02 0.001366716356462006 0.022739657523579287
5.997179595500089222e-02 0.0015167168884709225 0.022739657523579287
6.552665401552948410e-02 0.0016831803533309566 0.022739657523579287
7.150334890109635855e-02 0.0018679135990207828 0.022739657523579287
7.791575612906040393e-02 0.002072921779595372 0.022739657523579287
8.477480209075238804e-02 0.002300430119772917 0.022739657523579287
9.208785436984831541e-02 0.0025529080682395165 0.022739657523579287
9.985811430893240526e-02 0.002833096101839324 0.022739657523579287
1.080839937638577997e-01 0.0031440354715915 0.022739657523579287
1.167585851552497833e-01 0.0034891012134067737 0.022739657523579287
1.258691949959900025e-01 0.003872038781812557 0.022739657523579287
1.353970026890397305e-01 0.004297004704320844 0.022739657523579287
1.453168850356279795e-01 0.004768611697714469 0.022739657523579287
1.555974043896413972e-01 0.005291978735958442 0.022739657523579287
1.662010071692067714e-01 0.005872786613189483 0.022739657523579287
1.770844691831374440e-01 0.00651733960488242 0.022739657523579287
1.881995192826448893e-01 0.007232633896483534 0.022739657523579287
1.994937178704148939e-01 0.008026433522257174 0.022739657523579287
2.109114979718812177e-01 0.00890735463861044 0.022739657523579287
2.223953661521432257e-01 0.009884959046625586 0.022739657523579287
2.338872004891844603e-01 0.010969857978923836 0.022739657523579287
2.453295941484749110e-01 0.012173827277396614 0.022739657523579287
2.566671983739672869e-01 0.013509935211980273 0.022739657523579287
2.678479669155758858e-01 0.014992684327860457 0.022739657523579287
2.788243056654042817e-01 0.01663816886076129 0.022739657523579287
2.895540398395959891e-01 0.018464249428955443 0.022739657523579287
3.000011847821169031e-01 0.020490746898158472 0.022739657523579287
3.101365125937970424e-01 0.022739657523579287 0.022739657523579287
3.199378815733955328e-01 0.02523539170434766 0.022739657523579287
3.293903710922511663e-01 0.02800503894183631 0.022739657523579287
3.384862152642438282e-01 0.03107866187782014 0.022739657523579287
3.472245574702493287e-01 0.03448962260405758 0.022739657523579287
3.556110955405807350e-01 0.038274944785163134 0.022739657523579287
3.636575956769217965e-01 0.04247571552536898 0.022739657523579287
3.713813617136975109e-01 0.047137531341167244 0.022739657523579287
3.788046752957935914e-01 0.05231099308056263 0.022739657523579287
3.859542333106532608e-01 0.05805225516094899 0.022739657523579287
3.928606479771720728e-01 0.06442363508721373 0.022739657523579287
3.995579839819761170e-01 0.07149428986597581 0.022739657523579287
4.060834006435276033e-01 0.07934096665797492 0.022739657523579287
4.124768659685668082e-01 0.08804883581643465 0.022739657523579287
4.187809717654505937e-01 0.09771241535346502 0.022739657523579287
4.250408215314465110e-01 0.1084365968689611 0.022739657523579287
4.313039972524488896e-01 0.12033778407775893 0.022739657523579287
4.376205955067868358e-01 0.13354515629298988 0.022739657523579287
4.440433119283332397e-01 0.14820207057988585 0.022739657523579287
4.506275841510938296e-01 0.16446761779946645 0.022739657523579287
4.574317674748210605e-01 0.18251834943190443 0.022739657523579287
4.645173621619307358e-01 0.20255019392306664 0.022739657523579287
4.719492639198423767e-01 0.22478058335487253 0.022739657523579287
4.797960496597443725e-01 0.24945081352303167 0.022739657523579287
4.881302794495444020e-01 0.27682866303920667 0.022739657523579287
4.970288189521115951e-01 0.3072112998861759 0.022739657523579287
5.065731645218367607e-01 0.34092850697468147 0.022739657523579287
5.168497581346902514e-01 0.3783462617131929 0.022739657523579287
5.279502928363420944e-01 0.419870708444391 0.022739657523579287
5.399719729897536347e-01 0.4659525668664682 0.022739657523579287
5.530183344406719437e-01 0.517092024289676 0.022739657523579287
5.671960625841581116e-01 0.5738441648302398 0.022739657523579287
5.826225342659057116e-01 0.6368249944718586 0.022739657523579287
5.994170577430549818e-01 0.7067181273927491 0.022739657523579287
6.177058170868225950e-01 0.7842822061337682 0.022739657523579287
6.376202783861326662e-01 0.8703591361485166 0.022739657523579287
6.592963613731265271e-01 0.9658832241158708 0.022739657523579287
6.828736468686875671e-01 1.0718913192051276 0.022739657523579287
7.084941759709670883e-01 1.1895340673703196 0.022739657523579287
7.363009315931191567e-01 1.3200884008314182 0.022739657523579287
7.664359268631746325e-01 1.4649713983072863 0.022739657523579287
7.990379217424286029e-01 1.625755666443795 0.022739657523579287
8.342397098380733844e-01 1.8041864093920719 0.022739657523579287
8.721650079674667655e-01 2.0022003718155843 0.022739657523579287
9.129249323878627642e-01 2.2219468609395236 0.022739657523579287
9.566141397548750813e-01 2.4658110758226037 0.022739657523579287
1.003306673499468449e+00 2.736439997074672 0.022739657523579287
1.053051644934212216e+00 3.0367711180354604 0.022739657523579287
1.105868865514145982e+00 3.370064329271928 0.022739657523579287
1.161744632261700660e+00 3.739937302478798 0.022739657523579287
1.220627832226505394e+00 4.150404757850477 0.022739657523579287
1.282426642199466116e+00 4.605922041145108 0.022739657523579287
1.347006007927552984e+00 5.1114334834401705 0.022739657523579287
1.414186182311073292e+00 5.672426068491977 0.022739657523579287
1.483742512400515912e+00 6.294988990221888 0.022739657523579287
1.555406945226098792e+00 6.985879746785249 0.022739657523579287
1.628869508234271457e+00 7.752597488629465 0.022739657523579287
1.703784425970869432e+00 8.60346441668451 0.022739657523579287
1.779774596100505812e+00 9.547716114208066 0.022739657523579287
1.856438927778536030e+00 10.59560179277617 0.022739657523579287
1.933360350263688021e+00 11.758495540521581 0.022739657523579287
2.010114591630526526e+00 13.049019780144016 0.022739657523579287
2.086279153297689426e+00 14.481182276745331 0.022739657523579287
2.161442203415043117e+00 16.070528182616385 0.022739657523579287
2.235211080214841051e+00 17.834308769319094 0.022739657523579287
2.307219446731160417e+00 19.791668678535572 0.022739657523579287
2.377133552971025576e+00 21.96385372416547 0.022739657523579287
2.444656874607755270e+00 24.37444150122222 0.022739657523579287
2.509536498506040214e+00 27.04959730463137 0.022739657523579287
2.571558657227721145e+00 30.01835813575592 0.022739657523579287
2.630553570868412017e+00 33.31294787934677 0.022739657523579287
2.686392753535127742e+00 36.96912707195032 0.022739657523579287
2.738987611633031616e+00 41.0265810582719 0.022739657523579287
2.788284684875751207e+00 45.52935074866948 0.022739657523579287
2.834262276822244075e+00 50.526310653356795 0.022739657523579287
2.877289694388673436e+00 56.07169938205458 0.022739657523579287
2.917270714681687416e+00 62.22570836730231 0.022739657523579287
2.954079730159209660e+00 69.0551352016233 0.022739657523579287
2.987777547544867129e+00 76.63410868007462 0.022739657523579287
3.018434598107992528e+00 85.04489341802686 0.022739657523579287
3.046122561778248361e+00 94.37878277775391 0.022739657523579287
3.070914166330695583e+00 104.73708979594508 0.022739657523579287
3.092873714308491895e+00 116.23224686798542 0.022739657523579287
3.112058974417083235e+00 128.9890261253308 0.022739657523579287
3.128513118904752144e+00 143.14589375234786 0.022739657523579287
3.142267422757361039e+00 158.85651294280527 0.022739657523579287
3.153332958471887437e+00 176.2914118095948 0.022739657523579287
3.161704103695850865e+00 195.63983435170647 0.022739657523579287
3.167355392352513288e+00 217.11179456945052 0.022739657523579287
3.170240585886478168e+00 240.9403560239527 0.022739657523579287
3.170295501446415365e+00 267.38416158399497 0.022739657523579287
3.167439292715419796e+00 296.73024081888724 0.022739657523579287
3.161577181060006847e+00 329.2971255097155 0.022739657523579287
3.152605748970049859e+00 365.43830709572546 0.022739657523579287
3.140425166498234333e+00 405.54607358408276 0.022739657523579287
3.124941661694444761e+00 450.05576757004974 0.022739657523579287
3.106082009888289086e+00 499.450511585514 0.022739657523579287
3.083808728930280463e+00 554.2664520663108 0.022739657523579287
3.058137360158521556e+00 615.0985788580505 0.022739657523579287
3.029152360688545098e+00 682.6071834272393 0.022739657523579287
2.997021478583093312e+00 757.525025877192 0.022739657523579287
2.962015856348072074e+00 840.6652885618333 0.022739657523579287
2.924521925382764564e+00 932.9304026284696 0.022739657523579287
2.885047631066525398e+00 1035.3218432956637 0.022739657523579287
2.844225347783750912e+00 1148.9510001873086 0.022739657523579287
2.803063349276400995e+00 1275.051240713013 0.022739657523579287
2.763466644694692054e+00 1414.991297434576 0.022739657523579287
2.724928951480653616e+00 1570.2901247293776 0.022739657523579287
2.688329290157182250e+00 1742.6333860096508 0.022739657523579287
2.654509661812110455e+00 1933.891750455232 0.022739657523579287
2.624195676036558567e+00 2146.141197858406 0.022739657523579287
2.597958141774183716e+00 2381.6855519761607 0.022739657523579287
2.576161090762969508e+00 2643.0814869741084 0.022739657523579287
2.558928699567874165e+00 2933.1662783900483 0.022739657523579287
2.546135649839848636e+00 3255.0885998350564 0.022739657523579287
2.537406609419529779e+00 3612.3426997094302 0.022739657523579287
2.533287497349699269e+00 4008.8063288984645 0.022739657523579287
2.532310718626591406e+00 4448.782831127585 0.022739657523579287
2.532643704906098137e+00 4937.047852839004 0.022739657523579287
2.532937579856813670e+00 5478.901179593945 0.022739657523579287
2.531591651608377180e+00 6080.224261649427 0.022739657523579287
2.526748161718891605e+00 6747.5440531107 0.022739657523579287
2.516341276585076336e+00 7488.10385759003 0.022739657523579287
2.499873727448282512e+00 8309.941949353404 0.022739657523579287
2.473846563666374010e+00 9221.97882333434 0.022739657523579287
2.435710131106635590e+00 10234.114021054527 0.022739657523579287
2.383725887965785883e+00 11357.333583431051 0.022739657523579287
2.316631231672322766e+00 12603.829296797274 0.022739657523579287
2.233737127508387044e+00 13987.131026472387 0.022739657523579287
2.134971579319799861e+00 15522.25357427048 0.022739657523579287
2.020865669166763912e+00 17225.859653987874 0.022739657523579287
1.892489078197089114e+00 19116.440753857038 0.022739657523579287
1.751353015693761339e+00 21214.51784910632 0.022739657523579287
1.599294611390925436e+00 23542.864143224204 0.022739657523579287
1.438361207301604328e+00 26126.752255633317 0.022739657523579287
1.270696272230016355e+00 28994.22853882881 0.022739657523579287
1.102754711295505397e+00 32176.417502507353 0.022739657523579287
9.355532896069126414e-01 35707.859649004626 0.022739657523579287
7.691926479818881335e-01 39626.88638701478 0.022739657523579287
6.055930719285311792e-01 43976.036093027215 0.022739657523579287
4.499955195497924443e-01 48802.515836544335 0.022739657523579287
3.198395839623551784e-01 54158.71378079476 0.022739657523579287
2.182776252423213881e-01 60102.76782070388 0.022739657523579287
2.602685350361096939e-01 66699.19663030129 0.022739657523579287
3.542430478440721231e-01 74019.59996915652 0.022739657523579287
4.670370294531534516e-01 82143.43584919439 0.022739657523579287
5.882354196088367404e-01 91158.88299750836 0.022739657523579287
7.127085475237080470e-01 101163.7979766207 0.022739657523579287
8.340061502555597972e-01 112266.77735108159 0.022739657523579287
9.568968008113359902e-01 124588.33642950082 0.022739657523579287
1.073938840013784146e+00 138262.2173764659 0.022739657523579287
1.185082870286820800e+00 153436.84089300132 0.022739657523579287
1.290295583790227241e+00 170276.91722258978 0.022739657523579287
1.389522731504743591e+00 188965.23396912115 0.022739657523579287
1.482677450445099021e+00 209704.64013232305 0.022739657523579287
1.569631946620178242e+00 232720.2478960412 0.022739657523579287
1.650214430574712177e+00 258261.87606826748 0.022739657523579287
1.724208021763103726e+00 286606.7616948256 0.022739657523579287
1.791353005647373431e+00 318062.5692794119 0.022739657523579287
1.851355291426790117e+00 352970.73027306574 0.022739657523579287
1.903893843125175067e+00 391710.1490809261 0.022739657523579287
1.948631355384888186e+00 434701.3158125035 0.022739657523579287
1.985233196234275521e+00 482410.8704165374 0.022739657523579287
2.013385889196089185e+00 535356.6677410719 0.022739657523579287
2.032844212016776453e+00 594113.3984965039 0.022739657523579287
2.043795126597217848e+00 659318.8271333541 0.022739657523579287
2.046413245569128847e+00 731680.7143427207 0.022739657523579287
2.039804033437290443e+00 811984.4993184009 0.022739657523579287
2.024058158424309362e+00 901101.8251665037 0.022739657523579287
1.999388862085825336e+00 1000000.0 0.022739657523579287
3.530943239734886385e-02 0.001 0.02523539170434766
3.874183551879651494e-02 0.0011097524964120721 0.02523539170434766
[truncated: 2,112,472 more chars]
