# Supplementary material for: Magnetosensitivity of tightly bound radical pairs in cryptochrome is enabled by the quantum Zeno effect
Source: Nat Commun. 2024 Dec 30;15:10823. doi: 10.1038/s41467-024-55124-x (PMC11686217; doi:10.1038/s41467-024-55124-x)
Supplement: Supplementary file 6 — Source Data [file 41467_2024_55124_MOESM6_ESM.zip › Source_Data/figure_5d.txt]

# \% sensitivity  kS/microsecond kT/microsecond
1.600241165959669365e+00 0.001 0.001
1.724265166869728194e+00 0.0011097524964120721 0.001
1.853881898138003637e+00 0.0012315506032928262 0.001
1.988729738865637975e+00 0.001366716356462006 0.001
2.128358199048753008e+00 0.0015167168884709225 0.001
2.272230771503646718e+00 0.0016831803533309566 0.001
2.419730432221001593e+00 0.0018679135990207828 0.001
2.570168329899830795e+00 0.002072921779595372 0.001
2.722795375562481635e+00 0.002300430119772917 0.001
2.876816465952465318e+00 0.0025529080682395165 0.001
3.031406659151361538e+00 0.002833096101839324 0.001
3.185728844074082300e+00 0.0031440354715915 0.001
3.338952058145329360e+00 0.0034891012134067737 0.001
3.490269521177683743e+00 0.003872038781812557 0.001
3.638915912182199008e+00 0.004297004704320844 0.001
3.784182822819277980e+00 0.004768611697714469 0.001
3.925432084280703560e+00 0.005291978735958442 0.001
4.062106403031624069e+00 0.005872786613189483 0.001
4.193737061597332172e+00 0.00651733960488242 0.001
4.319948743450247264e+00 0.007232633896483534 0.001
4.440461401639609562e+00 0.008026433522257174 0.001
4.555089459931911833e+00 0.00890735463861044 0.001
4.663738630954202158e+00 0.009884959046625586 0.001
4.766400469068456047e+00 0.010969857978923836 0.001
4.863145261754641346e+00 0.012173827277396614 0.001
4.954113204822977679e+00 0.013509935211980273 0.001
5.039504294582273225e+00 0.014992684327860457 0.001
5.119567289092794127e+00 0.01663816886076129 0.001
5.194587784625571913e+00 0.018464249428955443 0.001
5.264876302156527466e+00 0.020490746898158472 0.001
5.330756466701441099e+00 0.022739657523579287 0.001
5.392554320479337804e+00 0.02523539170434766 0.001
5.450589386982618301e+00 0.02800503894183631 0.001
5.505168010549309265e+00 0.03107866187782014 0.001
5.556579320134321875e+00 0.03448962260405758 0.001
5.605094109598742769e+00 0.038274944785163134 0.001
5.650965887008013944e+00 0.04247571552536898 0.001
5.694433838390388303e+00 0.047137531341167244 0.001
5.735726708623785086e+00 0.05231099308056263 0.001
5.775066846871800941e+00 0.05805225516094899 0.001
5.812673971803705264e+00 0.06442363508721373 0.001
5.848768039248367856e+00 0.07149428986597581 0.001
5.883571268048699565e+00 0.07934096665797492 0.001
5.917309246690863667e+00 0.08804883581643465 0.001
5.950211120921212959e+00 0.09771241535346502 0.001
5.982509706736212074e+00 0.1084365968689611 0.001
6.014440223187142998e+00 0.12033778407775893 0.001
6.046239998769332935e+00 0.13354515629298988 0.001
6.078147179164353098e+00 0.14820207057988585 0.001
6.110399671444653791e+00 0.16446761779946645 0.001
6.143233917849284076e+00 0.18251834943190443 0.001
6.176883622030692855e+00 0.20255019392306664 0.001
6.211578307439219238e+00 0.22478058335487253 0.001
6.247541614594503301e+00 0.24945081352303167 0.001
6.284989471699610419e+00 0.27682866303920667 0.001
6.324127756934579736e+00 0.3072112998861759 0.001
6.365149778064816743e+00 0.34092850697468147 0.001
6.408233348565429921e+00 0.3783462617131929 0.001
6.453537366426612465e+00 0.419870708444391 0.001
6.501198207240033611e+00 0.4659525668664682 0.001
6.551325772575962603e+00 0.517092024289676 0.001
6.603999393333543466e+00 0.5738441648302398 0.001
6.659263489330958130e+00 0.6368249944718586 0.001
6.717123679327948516e+00 0.7067181273927491 0.001
6.777542864652238208e+00 0.7842822061337682 0.001
6.840438140099025510e+00 0.8703591361485166 0.001
6.905675146079196303e+00 0.9658832241158708 0.001
6.973078624580097085e+00 1.0718913192051276 0.001
7.042414767979603418e+00 1.1895340673703196 0.001
7.113403630712020309e+00 1.3200884008314182 0.001
7.185718990624966551e+00 1.4649713983072863 0.001
7.258992405925051905e+00 1.625755666443795 0.001
7.332818836884042568e+00 1.8041864093920719 0.001
7.406763308742443819e+00 2.0022003718155843 0.001
7.480369704087982186e+00 2.2219468609395236 0.001
7.553164852328929868e+00 2.4658110758226037 0.001
7.624674288207182293e+00 2.736439997074672 0.001
7.694425596043243942e+00 3.0367711180354604 0.001
7.761957851860440627e+00 3.370064329271928 0.001
7.826830252300058355e+00 3.739937302478798 0.001
7.888621679468981185e+00 4.150404757850477 0.001
7.946943454394359563e+00 4.605922041145108 0.001
8.001437327142657097e+00 5.1114334834401705 0.001
8.051777054645709697e+00 5.672426068491977 0.001
8.097668592093805628e+00 6.294988990221888 0.001
8.138848855604857491e+00 6.985879746785249 0.001
8.175080420926558844e+00 7.752597488629465 0.001
8.206153870551359475e+00 8.60346441668451 0.001
8.231867369475379448e+00 9.547716114208066 0.001
8.252046609385216058e+00 10.59560179277617 0.001
8.266516496796739943e+00 11.758495540521581 0.001
8.275106685396423245e+00 13.049019780144016 0.001
8.277647220038653941e+00 14.481182276745331 0.001
8.273956824452577408e+00 16.070528182616385 0.001
8.263845557370956385e+00 17.834308769319094 0.001
8.247109375397844389e+00 19.791668678535572 0.001
8.223524874897668369e+00 21.96385372416547 0.001
8.192848696704828626e+00 24.37444150122222 0.001
8.154820267656761601e+00 27.04959730463137 0.001
8.109158848541557774e+00 30.01835813575592 0.001
8.055723720194635007e+00 33.31294787934677 0.001
7.994195696722767863e+00 36.96912707195032 0.001
7.924109956847057212e+00 41.0265810582719 0.001
7.845130796685230834e+00 45.52935074866948 0.001
7.756923228095673473e+00 50.526310653356795 0.001
7.659159828834448902e+00 56.07169938205458 0.001
7.551535582277318248e+00 62.22570836730231 0.001
7.433772108905740694e+00 69.0551352016233 0.001
7.305640431291466008e+00 76.63410868007462 0.001
7.166966604986989786e+00 85.04489341802686 0.001
7.017652908913542653e+00 94.37878277775391 0.001
6.857695079139354277e+00 104.73708979594508 0.001
6.687195566809973180e+00 116.23224686798542 0.001
6.506381575926456051e+00 128.9890261253308 0.001
6.315612613439949286e+00 143.14589375234786 0.001
6.115409954621592981e+00 158.85651294280527 0.001
5.906859710716545031e+00 176.2914118095948 0.001
5.690658019564211578e+00 195.63983435170647 0.001
5.467521728717638752e+00 217.11179456945052 0.001
5.238584381455238415e+00 240.9403560239527 0.001
5.005141214337483824e+00 267.38416158399497 0.001
4.768596232476244978e+00 296.73024081888724 0.001
4.530472013966474698e+00 329.2971255097155 0.001
4.292342237388927728e+00 365.43830709572546 0.001
4.055814831023811351e+00 405.54607358408276 0.001
3.822525785624511396e+00 450.05576757004974 0.001
3.594055237254977442e+00 499.450511585514 0.001
3.372652829510649486e+00 554.2664520663108 0.001
3.160599397921759923e+00 615.0985788580505 0.001
2.957696883634494345e+00 682.6071834272393 0.001
2.764594074208996499e+00 757.525025877192 0.001
2.582242702316190019e+00 840.6652885618333 0.001
2.411445794599085257e+00 932.9304026284696 0.001
2.252795201199236264e+00 1035.3218432956637 0.001
2.106691012270725860e+00 1148.9510001873086 0.001
1.973375539259993650e+00 1275.051240713013 0.001
1.852940792643523960e+00 1414.991297434576 0.001
1.745256358899329507e+00 1570.2901247293776 0.001
1.650094229252402123e+00 1742.6333860096508 0.001
1.567065854116333368e+00 1933.891750455232 0.001
1.495679475864111208e+00 2146.141197858406 0.001
1.435339153186782735e+00 2381.6855519761607 0.001
1.385402995520253810e+00 2643.0814869741084 0.001
1.345188871206075554e+00 2933.1662783900483 0.001
1.314007564245423643e+00 3255.0885998350564 0.001
1.291191706150959462e+00 3612.3426997094302 0.001
1.276112300194311766e+00 4008.8063288984645 0.001
1.268147150609326701e+00 4448.782831127585 0.001
1.266655537079781180e+00 4937.047852839004 0.001
1.270944350103054399e+00 5478.901179593945 0.001
1.280207137282781238e+00 6080.224261649427 0.001
1.293465645740073500e+00 6747.5440531107 0.001
1.309542276644905634e+00 7488.10385759003 0.001
1.327076601445120518e+00 8309.941949353404 0.001
1.344572994711434877e+00 9221.97882333434 0.001
1.360474283301435827e+00 10234.114021054527 0.001
1.373285087262147819e+00 11357.333583431051 0.001
1.381708304456857661e+00 12603.829296797274 0.001
1.384746726522268823e+00 13987.131026472387 0.001
1.381767231826094955e+00 15522.25357427048 0.001
1.372529462060318117e+00 17225.859653987874 0.001
1.357165967429497355e+00 19116.440753857038 0.001
1.336134330606106868e+00 21214.51784910632 0.001
1.310120572356828106e+00 23542.864143224204 0.001
1.279958028880501253e+00 26126.752255633317 0.001
1.246540041106638963e+00 28994.22853882881 0.001
1.210755643737450482e+00 32176.417502507353 0.001
1.173433484656178694e+00 35707.859649004626 0.001
1.135314049309152473e+00 39626.88638701478 0.001
1.097028126125729530e+00 43976.036093027215 0.001
1.059082410674333063e+00 48802.515836544335 0.001
1.021876298030224950e+00 54158.71378079476 0.001
9.857067455979632298e-01 60102.76782070388 0.001
9.507735754611209567e-01 66699.19663030129 0.001
9.171944078215087393e-01 74019.59996915652 0.001
8.850271832613354483e-01 82143.43584919439 0.001
8.542642745116172387e-01 91158.88299750836 0.001
8.273161489217979447e-01 101163.7979766207 0.001
8.024219793852568339e-01 112266.77735108159 0.001
7.790957366514912330e-01 124588.33642950082 0.001
7.572421225736049033e-01 138262.2173764659 0.001
7.367365589272327764e-01 153436.84089300132 0.001
7.174462961377446879e-01 170276.91722258978 0.001
6.992238100435925752e-01 188965.23396912115 0.001
6.819056318725649213e-01 209704.64013232305 0.001
6.653276791804675350e-01 232720.2478960412 0.001
6.493033265188306036e-01 258261.87606826748 0.001
6.336454994286321307e-01 286606.7616948256 0.001
6.181539646701404989e-01 318062.5692794119 0.001
6.026252376650691467e-01 352970.73027306574 0.001
5.868434458445469515e-01 391710.1490809261 0.001
5.705898531467428203e-01 434701.3158125035 0.001
5.536333374896362791e-01 482410.8704165374 0.001
5.357505892549564441e-01 535356.6677410719 0.001
5.208829933409311330e-01 594113.3984965039 0.001
5.054618332384247514e-01 659318.8271333541 0.001
4.888786339820800353e-01 731680.7143427207 0.001
4.708892459354011018e-01 811984.4993184009 0.001
4.512678458914979318e-01 901101.8251665037 0.001
4.297820600890792653e-01 1000000.0 0.001
1.490421981301578436e+00 0.001 0.0011097524964120721
1.608195044546949282e+00 0.0011097524964120721 0.0011097524964120721
1.731634134063706920e+00 0.0012315506032928262 0.0011097524964120721
1.860442106670956885e+00 0.001366716356462006 0.0011097524964120721
1.994234636659368842e+00 0.0015167168884709225 0.0011097524964120721
2.132541167490141554e+00 0.0016831803533309566 0.0011097524964120721
2.274808347260000474e+00 0.0018679135990207828 0.0011097524964120721
2.420406547894704996e+00 0.002072921779595372 0.0011097524964120721
2.568639454451143056e+00 0.002300430119772917 0.0011097524964120721
2.718756404080349132e+00 0.0025529080682395165 0.0011097524964120721
2.869966858213477412e+00 0.002833096101839324 0.0011097524964120721
3.021457234258232649e+00 0.0031440354715915 0.0011097524964120721
3.172408181147255313e+00 0.0034891012134067737 0.0011097524964120721
3.322012717693768824e+00 0.003872038781812557 0.0011097524964120721
3.469493924004375618e+00 0.004297004704320844 0.0011097524964120721
3.614121139707926922e+00 0.004768611697714469 0.0011097524964120721
3.755224662554583759e+00 0.005291978735958442 0.0011097524964120721
3.892207896748768992e+00 0.005872786613189483 0.0011097524964120721
4.024556918093165514e+00 0.00651733960488242 0.0011097524964120721
4.151847104990712189e+00 0.007232633896483534 0.0011097524964120721
4.273746722400760589e+00 0.008026433522257174 0.0011097524964120721
4.390017921105390464e+00 0.00890735463861044 0.0011097524964120721
4.500514923801470779e+00 0.009884959046625586 0.0011097524964120721
4.605179914649099260e+00 0.010969857978923836 0.0011097524964120721
4.704036831670676655e+00 0.012173827277396614 0.0011097524964120721
4.797183345864186599e+00 0.013509935211980273 0.0011097524964120721
4.884781357569830895e+00 0.014992684327860457 0.0011097524964120721
4.967046225732397069e+00 0.01663816886076129 0.0011097524964120721
5.044235134203765014e+00 0.018464249428955443 0.0011097524964120721
5.116635206663826096e+00 0.020490746898158472 0.0011097524964120721
5.184551674125573051e+00 0.022739657523579287 0.0011097524964120721
5.248297146639360200e+00 0.02523539170434766 0.0011097524964120721
5.308182254007635770e+00 0.02800503894183631 0.0011097524964120721
5.364508726560258012e+00 0.03107866187782014 0.0011097524964120721
5.417564935413407667e+00 0.03448962260405758 0.0011097524964120721
5.467624046870356302e+00 0.038274944785163134 0.0011097524964120721
5.514944622680880926e+00 0.04247571552536898 0.0011097524964120721
5.559772861800598598e+00 0.047137531341167244 0.0011097524964120721
5.602345910291216313e+00 0.05231099308056263 0.0011097524964120721
5.642895454282155221e+00 0.05805225516094899 0.0011097524964120721
5.681651005018132139e+00 0.06442363508721373 0.0011097524964120721
5.718842548878083853e+00 0.07149428986597581 0.0011097524964120721
5.754702325508339378e+00 0.07934096665797492 0.0011097524964120721
5.789465811352095592e+00 0.08804883581643465 0.0011097524964120721
5.823372179747602573e+00 0.09771241535346502 0.0011097524964120721
5.856663167099453560e+00 0.1084365968689611 0.0011097524964120721
5.889584251001417137e+00 0.12033778407775893 0.0011097524964120721
5.922382025017466134e+00 0.13354515629298988 0.0011097524964120721
5.955304216426357655e+00 0.14820207057988585 0.0011097524964120721
5.988598372035322193e+00 0.16446761779946645 0.0011097524964120721
6.022510765556149614e+00 0.18251834943190443 0.0011097524964120721
6.057285206132593913e+00 0.20255019392306664 0.0011097524964120721
6.093161527170558145e+00 0.22478058335487253 0.0011097524964120721
6.130374027435795625e+00 0.24945081352303167 0.0011097524964120721
6.169149612085977452e+00 0.27682866303920667 0.0011097524964120721
6.209705468869278100e+00 0.3072112998861759 0.0011097524964120721
6.252246497917176349e+00 0.34092850697468147 0.0011097524964120721
6.296962356644574932e+00 0.3783462617131929 0.0011097524964120721
6.344023961920231436e+00 0.419870708444391 0.0011097524964120721
6.393579773097453511e+00 0.4659525668664682 0.0011097524964120721
6.445751666454619944e+00 0.517092024289676 0.0011097524964120721
6.500630606486395457e+00 0.5738441648302398 0.0011097524964120721
6.558272209372531414e+00 0.6368249944718586 0.0011097524964120721
6.618692424364159166e+00 0.7067181273927491 0.0011097524964120721
6.681863391284436737e+00 0.7842822061337682 0.0011097524964120721
6.747709980495220528e+00 0.8703591361485166 0.0011097524964120721
6.816103905420432874e+00 0.9658832241158708 0.0011097524964120721
6.886873621744270757e+00 1.0718913192051276 0.0011097524964120721
6.959786706113059829e+00 1.1895340673703196 0.0011097524964120721
7.034561817717183807e+00 1.3200884008314182 0.0011097524964120721
7.110868302514159467e+00 1.4649713983072863 0.0011097524964120721
7.188330235042020178e+00 1.625755666443795 0.0011097524964120721
7.266531856275145529e+00 1.8041864093920719 0.0011097524964120721
7.345024509176166561e+00 2.0022003718155843 0.0011097524964120721
7.423335554637407796e+00 2.2219468609395236 0.0011097524964120721
7.500973005355125345e+00 2.4658110758226037 0.0011097524964120721
7.577441518472795678e+00 2.736439997074672 0.0011097524964120721
7.652246565369663855e+00 3.0367711180354604 0.0011097524964120721
7.724904468311659222e+00 3.370064329271928 0.0011097524964120721
7.794951691672743266e+00 3.739937302478798 0.0011097524964120721
7.861945348628578856e+00 4.150404757850477 0.0011097524964120721
7.925476390322255149e+00 4.605922041145108 0.0011097524964120721
7.985168327407180300e+00 5.1114334834401705 0.0011097524964120721
8.040679407956023539e+00 5.672426068491977 0.0011097524964120721
8.091703171761915669e+00 6.294988990221888 0.0011097524964120721
8.137967521300307538e+00 6.985879746785249 0.0011097524964120721
8.179229685719230147e+00 7.752597488629465 0.0011097524964120721
8.215278441056216963e+00 8.60346441668451 0.0011097524964120721
8.245914188530729660e+00 9.547716114208066 0.0011097524964120721
8.270967930161965853e+00 10.59560179277617 0.0011097524964120721
8.290273406276893908e+00 11.758495540521581 0.0011097524964120721
8.303672129259259904e+00 13.049019780144016 0.0011097524964120721
8.311008550974499087e+00 14.481182276745331 0.0011097524964120721
8.312118247503034851e+00 16.070528182616385 0.0011097524964120721
8.306829886157530041e+00 17.834308769319094 0.0011097524964120721
8.294959391033360774e+00 19.791668678535572 0.0011097524964120721
8.276304279291371913e+00 21.96385372416547 0.0011097524964120721
8.250642479732222867e+00 24.37444150122222 0.0011097524964120721
8.217734380804420979e+00 27.04959730463137 0.0011097524964120721
8.177319332550226250e+00 30.01835813575592 0.0011097524964120721
8.129333180486574051e+00 33.31294787934677 0.0011097524964120721
8.073367677132422315e+00 36.96912707195032 0.0011097524964120721
8.009020098024313583e+00 41.0265810582719 0.0011097524964120721
7.935964286884127361e+00 45.52935074866948 0.0011097524964120721
7.853869895453849281e+00 50.526310653356795 0.0011097524964120721
7.762408418652309905e+00 56.07169938205458 0.0011097524964120721
7.661266845038471551e+00 62.22570836730231 0.0011097524964120721
7.550151283091022236e+00 69.0551352016233 0.0011097524964120721
7.428808324301452437e+00 76.63410868007462 0.0011097524964120721
7.297030334120172768e+00 85.04489341802686 0.0011097524964120721
7.154675751251748039e+00 94.37878277775391 0.0011097524964120721
7.001686006325103406e+00 104.73708979594508 0.0011097524964120721
6.838098815666673325e+00 116.23224686798542 0.0011097524964120721
6.664066689531011001e+00 128.9890261253308 0.0011097524964120721
6.479865518082474907e+00 143.14589375234786 0.0011097524964120721
6.285925023842269255e+00 158.85651294280527 0.0011097524964120721
6.083263489125790180e+00 176.2914118095948 0.0011097524964120721
5.872432118399402157e+00 195.63983435170647 0.0011097524964120721
5.654069369243486243e+00 217.11179456945052 0.0011097524964120721
5.429215211335200131e+00 240.9403560239527 0.0011097524964120721
5.199079106989630716e+00 267.38416158399497 0.0011097524964120721
4.964992204927634489e+00 296.73024081888724 0.0011097524964120721
4.728420161553628986e+00 329.2971255097155 0.0011097524964120721
4.490900162162338560e+00 365.43830709572546 0.0011097524964120721
4.254026127442159577e+00 405.54607358408276 0.0011097524964120721
4.019443926870677863e+00 450.05576757004974 0.0011097524964120721
3.788769015598801637e+00 499.450511585514 0.0011097524964120721
3.564362813092824656e+00 554.2664520663108 0.0011097524964120721
3.348666418644961063e+00 615.0985788580505 0.0011097524964120721
3.141437691123989406e+00 682.6071834272393 0.0011097524964120721
2.943450089397053659e+00 757.525025877192 0.0011097524964120721
2.755782984507764599e+00 840.6652885618333 0.0011097524964120721
2.579373823288723777e+00 932.9304026284696 0.0011097524964120721
2.414951811719436403e+00 1035.3218432956637 0.0011097524964120721
2.263052096502010002e+00 1148.9510001873086 0.0011097524964120721
2.124044868864966240e+00 1275.051240713013 0.0011097524964120721
1.998138857871543772e+00 1414.991297434576 0.0011097524964120721
1.885307268420768567e+00 1570.2901247293776 0.0011097524964120721
1.785408560961792679e+00 1742.6333860096508 0.0011097524964120721
1.698123159345395816e+00 1933.891750455232 0.0011097524964120721
1.623009984355911817e+00 2146.141197858406 0.0011097524964120721
1.559506389051865893e+00 2381.6855519761607 0.0011097524964120721
1.506987930578516321e+00 2643.0814869741084 0.0011097524964120721
1.464776877844199854e+00 2933.1662783900483 0.0011097524964120721
1.432178269652547353e+00 3255.0885998350564 0.0011097524964120721
1.408511574763338770e+00 3612.3426997094302 0.0011097524964120721
1.393129016515567864e+00 4008.8063288984645 0.0011097524964120721
1.385384372680486864e+00 4448.782831127585 0.0011097524964120721
1.384605949929919699e+00 4937.047852839004 0.0011097524964120721
1.390059316446061066e+00 5478.901179593945 0.0011097524964120721
1.400881964174390149e+00 6080.224261649427 0.0011097524964120721
1.416020915079425624e+00 6747.5440531107 0.0011097524964120721
1.434202782487299821e+00 7488.10385759003 0.0011097524964120721
1.453950922988246131e+00 8309.941949353404 0.0011097524964120721
1.473637512232921498e+00 9221.97882333434 0.0011097524964120721
1.491565441064717445e+00 10234.114021054527 0.0011097524964120721
1.506102305453697721e+00 11357.333583431051 0.0011097524964120721
1.515828490100878501e+00 12603.829296797274 0.0011097524964120721
1.519649244833130242e+00 13987.131026472387 0.0011097524964120721
1.516866249512463849e+00 15522.25357427048 0.0011097524964120721
1.507209597591226080e+00 17225.859653987874 0.0011097524964120721
1.490816956595765408e+00 19116.440753857038 0.0011097524964120721
1.468181247077815721e+00 21214.51784910632 0.0011097524964120721
1.440047177438759984e+00 23542.864143224204 0.0011097524964120721
1.407322409536662322e+00 26126.752255633317 0.0011097524964120721
1.370982526608965468e+00 28994.22853882881 0.0011097524964120721
1.332000286436034076e+00 32176.417502507353 0.0011097524964120721
1.291284272653269394e+00 35707.859649004626 0.0011097524964120721
1.249647687577035926e+00 39626.88638701478 0.0011097524964120721
1.207784543785204168e+00 43976.036093027215 0.0011097524964120721
1.166254489147630080e+00 48802.515836544335 0.0011097524964120721
1.125499354667062413e+00 54158.71378079476 0.0011097524964120721
1.085848628415098327e+00 60102.76782070388 0.0011097524964120721
1.047525595135184062e+00 66699.19663030129 0.0011097524964120721
1.010663250529538315e+00 74019.59996915652 0.0011097524964120721
9.753281083378899652e-01 82143.43584919439 0.0011097524964120721
9.415151533254942917e-01 91158.88299750836 0.0011097524964120721
9.118660065965483730e-01 101163.7979766207 0.0011097524964120721
8.844661731795718795e-01 112266.77735108159 0.0011097524964120721
8.587756770836414422e-01 124588.33642950082 0.0011097524964120721
8.346905140015320468e-01 138262.2173764659 0.0011097524964120721
8.120755171046953880e-01 153436.84089300132 0.0011097524964120721
7.907853255014695160e-01 170276.91722258978 0.0011097524964120721
7.706583404724638431e-01 188965.23396912115 0.0011097524964120721
7.515157546950952394e-01 209704.64013232305 0.0011097524964120721
7.331769143123236798e-01 232720.2478960412 0.0011097524964120721
7.154380171818491840e-01 258261.87606826748 0.0011097524964120721
6.980931865722015406e-01 286606.7616948256 0.0011097524964120721
6.809235638788904144e-01 318062.5692794119 0.0011097524964120721
6.637059318557806398e-01 352970.73027306574 0.0011097524964120721
6.462042514309344066e-01 391710.1490809261 0.0011097524964120721
6.281795195074453275e-01 434701.3158125035 0.0011097524964120721
6.093807526264911623e-01 482410.8704165374 0.0011097524964120721
5.895643028330836977e-01 535356.6677410719 0.0011097524964120721
5.729379043172027064e-01 594113.3984965039 0.0011097524964120721
5.558065674950132262e-01 659318.8271333541 0.0011097524964120721
5.374040499445568164e-01 731680.7143427207 0.0011097524964120721
5.174703751670641783e-01 811984.4993184009 0.0011097524964120721
4.957649936937584823e-01 901101.8251665037 0.0011097524964120721
4.720408870264826695e-01 1000000.0 0.0011097524964120721
1.379518106153797330e+00 0.001 0.0012315506032928262
1.490503734072944342e+00 0.0011097524964120721 0.0012315506032928262
1.607145887363823578e+00 0.0012315506032928262 0.0012315506032928262
1.729208783126703564e+00 0.001366716356462006 0.0012315506032928262
1.856372800458977679e+00 0.0015167168884709225 0.0012315506032928262
1.988233616729844888e+00 0.0016831803533309566 0.0012315506032928262
2.124303804889213332e+00 0.0018679135990207828 0.0012315506032928262
2.264017481857735881e+00 0.002072921779595372 0.0012315506032928262
2.406737492890453467e+00 0.002300430119772917 0.0012315506032928262
2.551766060030403960e+00 0.0025529080682395165 0.0012315506032928262
2.698357376235794192e+00 0.002833096101839324 0.0012315506032928262
2.845732749210611257e+00 0.0031440354715915 0.0012315506032928262
2.993097127852837769e+00 0.0034891012134067737 0.0012315506032928262
3.139656528878999264e+00 0.003872038781812557 0.0012315506032928262
3.284635532009448244e+00 0.004297004704320844 0.0012315506032928262
3.427294104748207282e+00 0.004768611697714469 0.0012315506032928262
3.566942961012694813e+00 0.005291978735958442 0.0012315506032928262
3.702957182438332939e+00 0.005872786613189483 0.0012315506032928262
3.834787074048050304e+00 0.00651733960488242 0.0012315506032928262
3.961966505553920825e+00 0.007232633896483534 0.0012315506032928262
4.084118340787011192e+00 0.008026433522257174 0.0012315506032928262
4.200956895326809715e+00 0.00890735463861044 0.0012315506032928262
4.312287811260077319e+00 0.009884959046625586 0.0012315506032928262
4.418005211216412320e+00 0.010969857978923836 0.0012315506032928262
4.518086773584957250e+00 0.012173827277396614 0.0012315506032928262
4.612586557545619748e+00 0.013509935211980273 0.0012315506032928262
4.701626254961029261e+00 0.014992684327860457 0.0012315506032928262
4.785385034506604462e+00 0.01663816886076129 0.0012315506032928262
4.864088298810005817e+00 0.018464249428955443 0.0012315506032928262
4.937996094188698670e+00 0.020490746898158472 0.0012315506032928262
5.007391384201802076e+00 0.022739657523579287 0.0012315506032928262
5.072569322862357843e+00 0.02523539170434766 0.0012315506032928262
5.133827847733682503e+00 0.02800503894183631 0.0012315506032928262
5.191460399716256724e+00 0.03107866187782014 0.0012315506032928262
5.245751041892773081e+00 0.03448962260405758 0.0012315506032928262
5.296972185073196115e+00 0.038274944785163134 0.0012315506032928262
5.345384416740967204e+00 0.04247571552536898 0.0012315506032928262
5.391238269584341047e+00 0.047137531341167244 0.0012315506032928262
5.434776818165862444e+00 0.05231099308056263 0.0012315506032928262
5.476238726326354112e+00 0.05805225516094899 0.0012315506032928262
5.515861162786098504e+00 0.06442363508721373 0.0012315506032928262
5.553882067596211947e+00 0.07149428986597581 0.0012315506032928262
5.590541707861185650e+00 0.07934096665797492 0.0012315506032928262
5.626083562111248604e+00 0.08804883581643465 0.0012315506032928262
5.660754914937755622e+00 0.09771241535346502 0.0012315506032928262
5.694804609266606477e+00 0.1084365968689611 0.0012315506032928262
5.728486601646449294e+00 0.12033778407775893 0.0012315506032928262
5.762055054058626169e+00 0.13354515629298988 0.0012315506032928262
5.795765507579745623e+00 0.14820207057988585 0.0012315506032928262
5.829873569410739087e+00 0.16446761779946645 0.0012315506032928262
5.864633765627621287e+00 0.18251834943190443 0.0012315506032928262
5.900298444444932677e+00 0.20255019392306664 0.0012315506032928262
5.937116397548517277e+00 0.22478058335487253 0.0012315506032928262
5.975331257419967734e+00 0.24945081352303167 0.0012315506032928262
6.015179693000881400e+00 0.27682866303920667 0.0012315506032928262
6.056889187007599595e+00 0.3072112998861759 0.0012315506032928262
6.100675348439374979e+00 0.34092850697468147 0.0012315506032928262
6.146738978857376523e+00 0.3783462617131929 0.0012315506032928262
6.195262594432494829e+00 0.419870708444391 0.0012315506032928262
6.246406483443728952e+00 0.4659525668664682 0.0012315506032928262
6.300304600974707903e+00 0.517092024289676 0.0012315506032928262
6.357059966836678733e+00 0.5738441648302398 0.0012315506032928262
6.416740087885959731e+00 0.6368249944718586 0.0012315506032928262
6.479372296970763223e+00 0.7067181273927491 0.0012315506032928262
6.544939455672412087e+00 0.7842822061337682 0.0012315506032928262
6.613376011173955682e+00 0.8703591361485166 0.0012315506032928262
6.684561892007663708e+00 0.9658832241158708 0.0012315506032928262
6.758331712523550472e+00 1.0718913192051276 0.0012315506032928262
6.834457227530364776e+00 1.1895340673703196 0.0012315506032928262
6.912658642952570709e+00 1.3200884008314182 0.0012315506032928262
6.992604019679047767e+00 1.4649713983072863 0.0012315506032928262
7.073913042264599049e+00 1.625755666443795 0.0012315506032928262
7.156162473323666617e+00 1.8041864093920719 0.0012315506032928262
7.238892951324274350e+00 2.0022003718155843 0.0012315506032928262
7.321618151145065312e+00 2.2219468609395236 0.0012315506032928262
7.403829751097934952e+00 2.4658110758226037 0.0012315506032928262
7.485013735632368714e+00 2.736439997074672 0.0012315506032928262
7.564655213970818082e+00 3.0367711180354604 0.0012315506032928262
7.642249074901650729e+00 3.370064329271928 0.0012315506032928262
7.717309958324126917e+00 3.739937302478798 0.0012315506032928262
7.789373695270291442e+00 4.150404757850477 0.0012315506032928262
7.858010948745302926e+00 4.605922041145108 0.0012315506032928262
7.922826812314810674e+00 5.1114334834401705 0.0012315506032928262
7.983463546560270352e+00 5.672426068491977 0.0012315506032928262
8.039601630936473953e+00 6.294988990221888 0.0012315506032928262
8.090959248235899182e+00 6.985879746785249 0.0012315506032928262
8.137287559124228409e+00 7.752597488629465 0.0012315506032928262
8.178372837130599038e+00 8.60346441668451 0.0012315506032928262
8.214017191021200759e+00 9.547716114208066 0.0012315506032928262
8.244056553930313669e+00 10.59560179277617 0.0012315506032928262
8.268333436311868567e+00 11.758495540521581 0.0012315506032928262
8.286701369587246901e+00 13.049019780144016 0.0012315506032928262
8.299019750689685893e+00 14.481182276745331 0.0012315506032928262
8.305141841760228516e+00 16.070528182616385 0.0012315506032928262
8.304916168370111151e+00 17.834308769319094 0.0012315506032928262
8.298180281892141963e+00 19.791668678535572 0.0012315506032928262
8.284754658297590169e+00 21.96385372416547 0.0012315506032928262
8.264440978776958602e+00 24.37444150122222 0.0012315506032928262
8.237023521050568675e+00 27.04959730463137 0.0012315506032928262
8.202265086583240716e+00 30.01835813575592 0.0012315506032928262
8.160189689285431314e+00 33.31294787934677 0.0012315506032928262
8.110287054170147059e+00 36.96912707195032 0.0012315506032928262
8.052230454450674202e+00 41.0265810582719 0.0012315506032928262
7.985708258415815664e+00 45.52935074866948 0.0012315506032928262
7.910400158826699446e+00 50.526310653356795 0.0012315506032928262
7.825982173114189422e+00 56.07169938205458 0.0012315506032928262
7.732139122212569937e+00 62.22570836730231 0.0012315506032928262
7.628567473106734553e+00 69.0551352016233 0.0012315506032928262
7.514995197544387828e+00 76.63410868007462 0.0012315506032928262
7.391186406539191012e+00 85.04489341802686 0.0012315506032928262
7.256960658106173412e+00 94.37878277775391 0.0012315506032928262
7.112209177831211981e+00 104.73708979594508 0.0012315506032928262
6.956907933611766737e+00 116.23224686798542 0.0012315506032928262
6.791136115825101349e+00 128.9890261253308 0.0012315506032928262
6.615085635908347861e+00 143.14589375234786 0.0012315506032928262
6.429091898106374714e+00 158.85651294280527 0.0012315506032928262
6.234100592087320258e+00 176.2914118095948 0.0012315506032928262
6.030505326793241139e+00 195.63983435170647 0.0012315506032928262
5.818859184500798420e+00 217.11179456945052 0.0012315506032928262
5.600094436076082260e+00 240.9403560239527 0.0012315506032928262
5.375317556587482670e+00 267.38416158399497 0.0012315506032928262
5.145767085889300319e+00 296.73024081888724 0.0012315506032928262
4.912829774058982579e+00 329.2971255097155 0.0012315506032928262
4.677982905449222351e+00 365.43830709572546 0.0012315506032928262
4.442782351749948511e+00 405.54607358408276 0.0012315506032928262
4.208860188498324995e+00 450.05576757004974 0.0012315506032928262
3.977844826722296112e+00 499.450511585514 0.0012315506032928262
3.752191006467458401e+00 554.2664520663108 0.0012315506032928262
3.534489055935192692e+00 615.0985788580505 0.0012315506032928262
3.324425329533308382e+00 682.6071834272393 0.0012315506032928262
3.122899123508617425e+00 757.525025877192 0.0012315506032928262
2.931113380413344682e+00 840.6652885618333 0.0012315506032928262
2.750140448690173933e+00 932.9304026284696 0.0012315506032928262
2.580851768133300084e+00 1035.3218432956637 0.0012315506032928262
2.423926169540269182e+00 1148.9510001873086 0.0012315506032928262
2.279873474676628931e+00 1275.051240713013 0.0012315506032928262
2.149033120922185347e+00 1414.991297434576 0.0012315506032928262
2.031497475814641351e+00 1570.2901247293776 0.0012315506032928262
1.927227466867065253e+00 1742.6333860096508 0.0012315506032928262
1.835988328679366344e+00 1933.891750455232 0.0012315506032928262
1.757404681461300022e+00 2146.141197858406 0.0012315506032928262
1.690960779991805829e+00 2381.6855519761607 0.0012315506032928262
1.636061585290368381e+00 2643.0814869741084 0.0012315506032928262
1.592043942498930997e+00 2933.1662783900483 0.0012315506032928262
1.558215565937643765e+00 3255.0885998350564 0.0012315506032928262
1.533889549860230295e+00 3612.3426997094302 0.0012315506032928262
1.518404625943716946e+00 4008.8063288984645 0.0012315506032928262
1.511094486795407255e+00 4448.782831127585 0.0012315506032928262
1.511259097779068084e+00 4937.047852839004 0.0012315506032928262
1.518123800204128404e+00 5478.901179593945 0.0012315506032928262
1.530769513094429657e+00 6080.224261649427 0.0012315506032928262
1.548066069113690046e+00 6747.5440531107 0.0012315506032928262
1.568639814068810034e+00 7488.10385759003 0.0012315506032928262
1.590891378130351086e+00 8309.941949353404 0.0012315506032928262
1.613052513978594948e+00 9221.97882333434 0.0012315506032928262
1.633276733545981463e+00 10234.114021054527 0.0012315506032928262
1.649784805326407477e+00 11357.333583431051 0.0012315506032928262
1.661025218735912690e+00 12603.829296797274 0.0012315506032928262
1.665797514407300506e+00 13987.131026472387 0.0012315506032928262
1.663331975371424409e+00 15522.25357427048 0.0012315506032928262
1.653325350801676530e+00 17225.859653987874 0.0012315506032928262
1.635919051616855358e+00 19116.440753857038 0.0012315506032928262
1.611642392348746622e+00 21214.51784910632 0.0012315506032928262
1.581301830920797347e+00 23542.864143224204 0.0012315506032928262
1.545883974016418971e+00 26126.752255633317 0.0012315506032928262
1.506452431623888311e+00 28994.22853882881 0.0012315506032928262
1.464069882904929454e+00 32176.417502507353 0.0012315506032928262
1.419731262419270834e+00 35707.859649004626 0.0012315506032928262
1.374328595885208504e+00 39626.88638701478 0.0012315506032928262
1.328624834254872100e+00 43976.036093027215 0.0012315506032928262
1.283237545657421208e+00 48802.515836544335 0.0012315506032928262
1.238655359199423600e+00 54158.71378079476 0.0012315506032928262
1.195243715794292783e+00 60102.76782070388 0.0012315506032928262
1.153252120106937673e+00 66699.19663030129 0.0012315506032928262
1.112831104262526516e+00 74019.59996915652 0.0012315506032928262
1.074057057649305147e+00 82143.43584919439 0.0012315506032928262
1.036928652187381283e+00 91158.88299750836 0.0012315506032928262
1.004336654990996891e+00 101163.7979766207 0.0012315506032928262
9.742046583993608788e-01 112266.77735108159 0.0012315506032928262
9.459324402641265950e-01 124588.33642950082 0.0012315506032928262
9.194070134695735419e-01 138262.2173764659 0.0012315506032928262
8.944816606591726726e-01 153436.84089300132 0.0012315506032928262
8.709977021149943877e-01 170276.91722258978 0.0012315506032928262
8.487783679424193428e-01 188965.23396912115 0.0012315506032928262
8.276281699528219571e-01 209704.64013232305 0.0012315506032928262
8.073489397256639055e-01 232720.2478960412 0.0012315506032928262
7.877175703045370403e-01 258261.87606826748 0.0012315506032928262
7.685088940394477763e-01 286606.7616948256 0.0012315506032928262
7.494832277148514299e-01 318062.5692794119 0.0012315506032928262
7.303961779609868810e-01 352970.73027306574 0.0012315506032928262
7.109903296228551328e-01 391710.1490809261 0.0012315506032928262
6.910051719517034119e-01 434701.3158125035 0.0012315506032928262
6.701680190872889575e-01 482410.8704165374 0.0012315506032928262
6.482149338958533846e-01 535356.6677410719 0.0012315506032928262
6.296142358308276510e-01 594113.3984965039 0.0012315506032928262
6.105842117318227569e-01 659318.8271333541 0.0012315506032928262
5.901672325229744276e-01 731680.7143427207 0.0012315506032928262
5.680862067374971014e-01 811984.4993184009 0.0012315506032928262
5.440861810389567843e-01 901101.8251665037 0.0012315506032928262
5.179059671042369750e-01 1000000.0 0.0012315506032928262
1.269014864925098518e+00 0.001 0.001366716356462006
1.372823396975394905e+00 0.0011097524964120721 0.001366716356462006
1.482202869573101323e+00 0.0012315506032928262 0.001366716356462006
1.596974345999820688e+00 0.001366716356462006 0.001366716356462006
1.716879626201698983e+00 0.0015167168884709225 0.001366716356462006
1.841578948898848767e+00 0.0016831803533309566 0.001366716356462006
1.970650931473438172e+00 0.0018679135990207828 0.001366716356462006
2.103595329654889490e+00 0.002072921779595372 0.001366716356462006
2.239838393540879213e+00 0.002300430119772917 0.001366716356462006
2.378741189352985952e+00 0.0025529080682395165 0.001366716356462006
2.519610590338258405e+00 0.002833096101839324 0.001366716356462006
2.661712498289929840e+00 0.0031440354715915 0.001366716356462006
2.804287099838949526e+00 0.0034891012134067737 0.001366716356462006
2.946565284949675512e+00 0.003872038781812557 0.001366716356462006
3.087785647151919832e+00 0.004297004704320844 0.001366716356462006
3.227211274955854581e+00 0.004768611697714469 0.001366716356462006
3.364145581524496276e+00 0.005291978735958442 0.001366716356462006
3.497946656969149082e+00 0.005872786613189483 0.001366716356462006
3.628039448335789174e+00 0.00651733960488242 0.001366716356462006
3.753925416878526100e+00 0.007232633896483534 0.001366716356462006
3.875189530456489617e+00 0.008026433522257174 0.001366716356462006
3.991504349394512818e+00 0.00890735463861044 0.001366716356462006
4.102631349650771142e+00 0.009884959046625586 0.001366716356462006
4.208419617065569440e+00 0.010969857978923836 0.001366716356462006
4.308802071812905865e+00 0.012173827277396614 0.001366716356462006
4.403789475582653878e+00 0.013509935211980273 0.001366716356462006
4.493462559412847668e+00 0.014992684327860457 0.001366716356462006
4.577962643461823689e+00 0.01663816886076129 0.001366716356462006
4.657481029585996524e+00 0.018464249428955443 0.001366716356462006
4.732247752718493849e+00 0.020490746898158472 0.001366716356462006
4.802520305073679552e+00 0.022739657523579287 0.001366716356462006
4.868572992419935019e+00 0.02523539170434766 0.001366716356462006
4.930687533188956806e+00 0.02800503894183631 0.001366716356462006
4.989145600026057892e+00 0.03107866187782014 0.001366716356462006
5.044223636741488548e+00 0.03448962260405758 0.001366716356462006
5.096190038492806273e+00 0.038274944785163134 0.001366716356462006
5.145304486466651284e+00 0.04247571552536898 0.001366716356462006
5.191818944985687523e+00 0.047137531341167244 0.001366716356462006
5.235979728833838998e+00 0.05231099308056263 0.001366716356462006
5.278030044683055699e+00 0.05805225516094899 0.001366716356462006
5.318212260711088213e+00 0.06442363508721373 0.001366716356462006
5.356769998692947787e+00 0.07149428986597581 0.001366716356462006
5.393949322958796699e+00 0.07934096665797492 0.001366716356462006
5.429999584638702359e+00 0.08804883581643465 0.001366716356462006
5.465174155706974624e+00 0.09771241535346502 0.001366716356462006
5.499726806430452974e+00 0.1084365968689611 0.001366716356462006
5.533918092978288961e+00 0.12033778407775893 0.001366716356462006
5.568007728089759745e+00 0.13354515629298988 0.001366716356462006
5.602257195197467787e+00 0.14820207057988585 0.001366716356462006
5.636928265640255731e+00 0.16446761779946645 0.001366716356462006
5.672281955086630134e+00 0.18251834943190443 0.001366716356462006
5.708577449820273486e+00 0.20255019392306664 0.001366716356462006
5.746070793715341907e+00 0.22478058335487253 0.001366716356462006
5.785013455252887127e+00 0.24945081352303167 0.001366716356462006
5.825650464736981782e+00 0.27682866303920667 0.001366716356462006
5.868218239730386365e+00 0.3072112998861759 0.001366716356462006
5.912942022856950253e+00 0.34092850697468147 0.001366716356462006
5.960032866780916372e+00 0.3783462617131929 0.001366716356462006
6.009684115896855694e+00 0.419870708444391 0.001366716356462006
6.062067525049568140e+00 0.4659525668664682 0.001366716356462006
6.117328920650640711e+00 0.517092024289676 0.001366716356462006
6.175583609639126337e+00 0.5738441648302398 0.001366716356462006
6.236911471434754439e+00 0.6368249944718586 0.001366716356462006
6.301352234237042715e+00 0.7067181273927491 0.001366716356462006
6.368900740685403683e+00 0.7842822061337682 0.001366716356462006
6.439502778710057385e+00 0.8703591361485166 0.001366716356462006
6.513048644017668920e+00 0.9658832241158708 0.001366716356462006
6.589381626299250172e+00 1.0718913192051276 0.001366716356462006
6.668280541512531912e+00 1.1895340673703196 0.001366716356462006
6.749470312114381088e+00 1.3200884008314182 0.001366716356462006
6.832621052012920693e+00 1.4649713983072863 0.001366716356462006
6.917351660081859421e+00 1.625755666443795 0.001366716356462006
7.003234886156443295e+00 1.8041864093920719 0.001366716356462006
7.089804192993798715e+00 2.0022003718155843 0.001366716356462006
7.176562848429732355e+00 2.2219468609395236 0.001366716356462006
7.262989273827525238e+00 2.4658110758226037 0.001366716356462006
7.348553453156724480e+00 2.736439997074672 0.001366716356462006
7.432722390255730005e+00 3.0367711180354604 0.001366716356462006
7.514971360297104219e+00 3.370064329271928 0.001366716356462006
7.594794494516775352e+00 3.739937302478798 0.001366716356462006
7.671707165394095362e+00 4.150404757850477 0.001366716356462006
7.745260146311944816e+00 4.605922041145108 0.001366716356462006
7.815040074510893220e+00 5.1114334834401705 0.001366716356462006
7.880672864671134370e+00 5.672426068491977 0.001366716356462006
7.941825341250500436e+00 6.294988990221888 0.001366716356462006
7.998205106082735938e+00 6.985879746785249 0.001366716356462006
8.049556404243960017e+00 7.752597488629465 0.001366716356462006
8.095662043562185772e+00 8.60346441668451 0.001366716356462006
8.136325003425810110e+00 9.547716114208066 0.001366716356462006
8.171385444050974556e+00 10.59560179277617 0.001366716356462006
8.200694106441495990e+00 11.758495540521581 0.001366716356462006
8.224116260943253209e+00 13.049019780144016 0.001366716356462006
8.241526269436887375e+00 14.481182276745331 0.001366716356462006
8.252795440390640280e+00 16.070528182616385 0.001366716356462006
8.257792867010168791e+00 17.834308769319094 0.001366716356462006
8.256378816904854645e+00 19.791668678535572 0.001366716356462006
8.248398275761907428e+00 21.96385372416547 0.001366716356462006
8.233678651747489141e+00 24.37444150122222 0.001366716356462006
8.212030493059536695e+00 27.04959730463137 0.001366716356462006
8.183280081826806551e+00 30.01835813575592 0.001366716356462006
8.147439594744032121e+00 33.31294787934677 0.001366716356462006
8.103994350812879333e+00 36.96912707195032 0.001366716356462006
8.052670400475227197e+00 41.0265810582719 0.001366716356462006
7.993175529877825980e+00 45.52935074866948 0.001366716356462006
7.925204781464062265e+00 50.526310653356795 0.001366716356462006
7.848444493550728041e+00 56.07169938205458 0.001366716356462006
7.762583454768403612e+00 62.22570836730231 0.001366716356462006
7.667314946266744258e+00 69.0551352016233 0.001366716356462006
7.562354867142199843e+00 76.63410868007462 0.001366716356462006
7.447445677433414346e+00 85.04489341802686 0.001366716356462006
7.322374375715520856e+00 94.37878277775391 0.001366716356462006
7.186987817997621875e+00 104.73708979594508 0.001366716356462006
7.041205226085573976e+00 116.23224686798542 0.001366716356462006
6.885036306471838508e+00 128.9890261253308 0.001366716356462006
6.718591218716797542e+00 143.14589375234786 0.001366716356462006
6.542111306477177202e+00 158.85651294280527 0.001366716356462006
6.356467751192163007e+00 176.2914118095948 0.001366716356462006
6.161887234375870825e+00 195.63983435170647 0.001366716356462006
5.958833506999339669e+00 217.11179456945052 0.001366716356462006
5.748119762792128107e+00 240.9403560239527 0.001366716356462006
5.530734828506270517e+00 267.38416158399497 0.001366716356462006
5.307806660113591590e+00 296.73024081888724 0.001366716356462006
5.080622300989428020e+00 329.2971255097155 0.001366716356462006
4.850576003421338989e+00 365.43830709572546 0.001366716356462006
4.619160921740532721e+00 405.54607358408276 0.001366716356462006
4.387969989864709319e+00 450.05576757004974 0.001366716356462006
4.158619731461675961e+00 499.450511585514 0.001366716356462006
3.933636076288036687e+00 554.2664520663108 0.001366716356462006
3.715743782659888250e+00 615.0985788580505 0.001366716356462006
3.504524316183248001e+00 682.6071834272393 0.001366716356462006
3.301001109842066850e+00 757.525025877192 0.001366716356462006
3.106491992544277547e+00 840.6652885618333 0.001366716356462006
2.922200392844445105e+00 932.9304026284696 0.001366716356462006
2.749140964042255497e+00 1035.3218432956637 0.001366716356462006
2.588141674935713343e+00 1148.9510001873086 0.001366716356462006
2.439861245563913705e+00 1275.051240713013 0.001366716356462006
2.304782166408858579e+00 1414.991297434576 0.001366716356462006
2.183130511280062080e+00 1570.2901247293776 0.001366716356462006
2.074985461980729529e+00 1742.6333860096508 0.001366716356462006
1.980213274756802644e+00 1933.891750455232 0.001366716356462006
1.898519993559390384e+00 2146.141197858406 0.001366716356462006
1.829451511879978121e+00 2381.6855519761607 0.001366716356462006
1.772455421305707990e+00 2643.0814869741084 0.001366716356462006
1.726894633046982097e+00 2933.1662783900483 0.001366716356462006
1.692089273062634680e+00 3255.0885998350564 0.001366716356462006
1.667354080853184373e+00 3612.3426997094302 0.001366716356462006
1.652020714913735588e+00 4008.8063288984645 0.001366716356462006
1.645407777500663915e+00 4448.782831127585 0.001366716356462006
1.646790328999486963e+00 4937.047852839004 0.001366716356462006
1.655355435913207884e+00 5478.901179593945 0.001366716356462006
1.670127524060247781e+00 6080.224261649427 0.001366716356462006
1.689897373063010688e+00 6747.5440531107 0.001366716356462006
1.713186979310752145e+00 7488.10385759003 0.001366716356462006
1.738268053584039796e+00 8309.941949353404 0.001366716356462006
1.763223820855952084e+00 9221.97882333434 0.001366716356462006
1.786049044957679133e+00 10234.114021054527 0.001366716356462006
1.804807651663498103e+00 11357.333583431051 0.001366716356462006
1.817806560007910521e+00 12603.829296797274 0.001366716356462006
1.823731053890738529e+00 13987.131026472387 0.001366716356462006
1.821733398400288362e+00 15522.25357427048 0.001366716356462006
1.811472582339364257e+00 17225.859653987874 0.001366716356462006
1.793092064707117572e+00 19116.440753857038 0.001366716356462006
1.767158084725081180e+00 21214.51784910632 0.001366716356462006
1.734541707200708993e+00 23542.864143224204 0.001366716356462006
1.696313009360641333e+00 26126.752255633317 0.001366716356462006
1.653629250199843082e+00 28994.22853882881 0.001366716356462006
1.607649456406410993e+00 32176.417502507353 0.001366716356462006
1.559461467090381248e+00 35707.859649004626 0.001366716356462006
1.510042607503863765e+00 39626.88638701478 0.001366716356462006
1.460230731888366718e+00 43976.036093027215 0.001366716356462006
1.410706732310415434e+00 48802.515836544335 0.001366716356462006
1.362010601423716105e+00 54158.71378079476 0.001366716356462006
1.314547638443772426e+00 60102.76782070388 0.001366716356462006
1.268596708592546474e+00 66699.19663030129 0.001366716356462006
1.224328127325741589e+00 74019.59996915652 0.001366716356462006
1.181829881326537324e+00 82143.43584919439 0.001366716356462006
1.141105219843973950e+00 91158.88299750836 0.001366716356462006
1.105313233656691985e+00 101163.7979766207 0.001366716356462006
1.072207609927363858e+00 112266.77735108159 0.001366716356462006
1.041120963819534229e+00 124588.33642950082 0.001366716356462006
1.011930964631732932e+00 138262.2173764659 0.001366716356462006
9.844787088033980504e-01 153436.84089300132 0.001366716356462006
9.585912716967490699e-01 170276.91722258978 0.001366716356462006
9.340755729137485419e-01 188965.23396912115 0.001366716356462006
9.107184429892479782e-01 209704.64013232305 0.001366716356462006
8.883024418931666499e-01 232720.2478960412 0.001366716356462006
8.665842558960068498e-01 258261.87606826748 0.001366716356462006
8.453172942455964289e-01 286606.7616948256 0.001366716356462006
8.242397929081164420e-01 318062.5692794119 0.001366716356462006
8.030847626573686115e-01 352970.73027306574 0.001366716356462006
7.815719063494673824e-01 391710.1490809261 0.001366716356462006
7.594177224826599293e-01 434701.3158125035 0.001366716356462006
7.363268814036298959e-01 482410.8704165374 0.001366716356462006
7.120135337577858659e-01 535356.6677410719 0.001366716356462006
6.911968870762710271e-01 594113.3984965039 0.001366716356462006
6.700607398935570780e-01 659318.8271333541 0.001366716356462006
6.474142659761760177e-01 731680.7143427207 0.001366716356462006
6.229633784154849918e-01 811984.4993184009 0.001366716356462006
5.964386227082904002e-01 901101.8251665037 0.001366716356462006
5.675699485500054209e-01 1000000.0 0.001366716356462006
1.160277040819479799e+00 0.001 0.0015167168884709225
1.256663524884038319e+00 0.0011097524964120721 0.0015167168884709225
1.358467883105821228e+00 0.0012315506032928262 0.0015167168884709225
1.465562520571508154e+00 0.001366716356462006 0.0015167168884709225
1.577746005311578381e+00 0.0015167168884709225 0.0015167168884709225
1.694739716136741237e+00 0.0016831803533309566 0.0015167168884709225
1.816186486676504952e+00 0.0018679135990207828 0.0015167168884709225
1.941651616583412787e+00 0.002072921779595372 0.0015167168884709225
2.070626389888928554e+00 0.002300430119772917 0.0015167168884709225
2.202534506863156771e+00 0.0025529080682395165 0.0015167168884709225
2.336741066888556428e+00 0.002833096101839324 0.0015167168884709225
2.472564036966286238e+00 0.0031440354715915 0.0015167168884709225
2.609287860720009178e+00 0.0034891012134067737 0.0015167168884709225
2.746178576406349325e+00 0.003872038781812557 0.0015167168884709225
2.882499987094144789e+00 0.004297004704320844 0.0015167168884709225
3.017529982041225800e+00 0.004768611697714469 0.0015167168884709225
3.150576420745570871e+00 0.005291978735958442 0.0015167168884709225
3.280991925697840816e+00 0.005872786613189483 0.0015167168884709225
3.408186769818087658e+00 0.00651733960488242 0.0015167168884709225
3.531639859457139874e+00 0.007232633896483534 0.0015167168884709225
3.650906806068958677e+00 0.008026433522257174 0.0015167168884709225
3.765625678540063692e+00 0.00890735463861044 0.0015167168884709225
3.875519585199887374e+00 0.009884959046625586 0.0015167168884709225
3.980396908122581845e+00 0.010969857978923836 0.0015167168884709225
4.080148804863992673e+00 0.012173827277396614 0.0015167168884709225
4.174744423034904450e+00 0.013509935211980273 0.0015167168884709225
4.264224119048020789e+00 0.014992684327860457 0.0015167168884709225
4.348690916486034119e+00 0.01663816886076129 0.0015167168884709225
4.428300706658077956e+00 0.018464249428955443 0.0015167168884709225
4.503251649844705717e+00 0.020490746898158472 0.0015167168884709225
4.573773299686387794e+00 0.022739657523579287 0.0015167168884709225
4.640116346985605489e+00 0.02523539170434766 0.0015167168884709225
4.702543290464372916e+00 0.02800503894183631 0.0015167168884709225
4.761320969697128369e+00 0.03107866187782014 0.0015167168884709225
4.816715068825878632e+00 0.03448962260405758 0.0015167168884709225
4.868986923797698374e+00 0.038274944785163134 0.0015167168884709225
4.918392288864780859e+00 0.04247571552536898 0.0015167168884709225
4.965181740399810195e+00 0.047137531341167244 0.0015167168884709225
5.009602106847625080e+00 0.05231099308056263 0.0015167168884709225
5.051898386259211726e+00 0.05805225516094899 0.0015167168884709225
5.092315746957573275e+00 0.06442363508721373 0.0015167168884709225
5.131100952900871093e+00 0.07149428986597581 0.0015167168884709225
5.168503569457349123e+00 0.07934096665797492 0.0015167168884709225
5.204776443663138963e+00 0.08804883581643465 0.0015167168884709225
5.240175828601675079e+00 0.09771241535346502 0.0015167168884709225
5.274961154525513507e+00 0.1084365968689611 0.0015167168884709225
5.309394476449418754e+00 0.12033778407775893 0.0015167168884709225
5.343739899123138848e+00 0.13354515629298988 0.0015167168884709225
5.378262817719307698e+00 0.14820207057988585 0.0015167168884709225
5.413229118196152712e+00 0.16446761779946645 0.0015167168884709225
5.448904330152608111e+00 0.18251834943190443 0.0015167168884709225
5.485552557873353052e+00 0.20255019392306664 0.0015167168884709225
5.523435304784634070e+00 0.22478058335487253 0.0015167168884709225
5.562810096348603572e+00 0.24945081352303167 0.0015167168884709225
5.603928695843883645e+00 0.27682866303920667 0.0015167168884709225
5.647034972000806619e+00 0.3072112998861759 0.0015167168884709225
5.692362435552953848e+00 0.34092850697468147 0.0015167168884709225
5.740131218085247511e+00 0.3783462617131929 0.0015167168884709225
5.790544584807166828e+00 0.419870708444391 0.0015167168884709225
5.843785043074524843e+00 0.4659525668664682 0.0015167168884709225
5.900009936095421459e+00 0.517092024289676 0.0015167168884709225
5.959346748571343610e+00 0.5738441648302398 0.0015167168884709225
6.021888126386825135e+00 0.6368249944718586 0.0015167168884709225
6.087686864585723612e+00 0.7067181273927491 0.0015167168884709225
6.156750987894771043e+00 0.7842822061337682 0.0015167168884709225
6.229039206781228799e+00 0.8703591361485166 0.0015167168884709225
6.304454260545566235e+00 0.9658832241158708 0.0015167168884709225
6.382850629468008741e+00 1.0718913192051276 0.0015167168884709225
6.464017100965159912e+00 1.1895340673703196 0.0015167168884709225
6.547686561364097102e+00 1.3200884008314182 0.0015167168884709225
6.633534838765927866e+00 1.4649713983072863 0.0015167168884709225
6.721183725236996587e+00 1.625755666443795 0.0015167168884709225
6.810205910161552190e+00 1.8041864093920719 0.0015167168884709225
6.900131550300075745e+00 2.0022003718155843 0.0015167168884709225
6.990457282493063751e+00 2.2219468609395236 0.0015167168884709225
7.080651796548054655e+00 2.4658110758226037 0.0015167168884709225
7.170172279530360626e+00 2.736439997074672 0.0015167168884709225
7.258470422331044780e+00 3.0367711180354604 0.0015167168884709225
7.345004174717135292e+00 3.370064329271928 0.0015167168884709225
7.429248928353156423e+00 3.739937302478798 0.0015167168884709225
7.510700847399492730e+00 4.150404757850477 0.0015167168884709225
7.588891506064030068e+00 4.605922041145108 0.0015167168884709225
7.663389314568852306e+00 5.1114334834401705 0.0015167168884709225
7.733803642560645564e+00 5.672426068491977 0.0015167168884709225
7.799787056631456217e+00 6.294988990221888 0.0015167168884709225
7.861035773924364811e+00 6.985879746785249 0.0015167168884709225
7.917286035263797039e+00 7.752597488629465 0.0015167168884709225
7.968316112031582854e+00 8.60346441668451 0.0015167168884709225
8.013928694532648223e+00 9.547716114208066 0.0015167168884709225
8.053967061699573549e+00 10.59560179277617 0.0015167168884709225
8.088289253059777195e+00 11.758495540521581 0.0015167168884709225
8.116771548649264645e+00 13.049019780144016 0.0015167168884709225
8.139302743981321697e+00 14.481182276745331 0.0015167168884709225
8.155772016884425213e+00 16.070528182616385 0.0015167168884709225
8.166069172357744321e+00 17.834308769319094 0.0015167168884709225
8.170077712617153765e+00 19.791668678535572 0.0015167168884709225
8.167668045021192924e+00 21.96385372416547 0.0015167168884709225
8.158694655229711046e+00 24.37444150122222 0.0015167168884709225
8.142996215417426242e+00 27.04959730463137 0.0015167168884709225
8.120504817908923201e+00 30.01835813575592 0.0015167168884709225
8.091111530914250949e+00 33.31294787934677 0.0015167168884709225
8.054403009256638768e+00 36.96912707195032 0.0015167168884709225
8.010131654164425186e+00 41.0265810582719 0.0015167168884709225
7.958029170041056588e+00 45.52935074866948 0.0015167168884709225
7.897811084719519314e+00 50.526310653356795 0.0015167168884709225
7.829179751113443331e+00 56.07169938205458 0.0015167168884709225
7.751834164203588173e+00 62.22570836730231 0.0015167168884709225
7.665471122509524449e+00 69.0551352016233 0.0015167168884709225
7.569801606306058694e+00 76.63410868007462 0.0015167168884709225
7.464553816676809284e+00 85.04489341802686 0.0015167168884709225
7.349489673282112889e+00 94.37878277775391 0.0015167168884709225
7.224418981231618631e+00 104.73708979594508 0.0015167168884709225
7.089211118486582919e+00 116.23224686798542 0.0015167168884709225
6.943812409746493053e+00 128.9890261253308 0.0015167168884709225
6.788256110828299050e+00 143.14589375234786 0.0015167168884709225
6.622692746831919663e+00 158.85651294280527 0.0015167168884709225
6.447920182811693657e+00 176.2914118095948 0.0015167168884709225
6.263992633921373177e+00 195.63983435170647 0.0015167168884709225
6.071283915459862790e+00 217.11179456945052 0.0015167168884709225
5.870480327248507102e+00 240.9403560239527 0.0015167168884709225
5.662441538646262984e+00 267.38416158399497 0.0015167168884709225
5.448169865737746420e+00 296.73024081888724 0.0015167168884709225
5.228834000920999259e+00 329.2971255097155 0.0015167168884709225
5.005723462277909874e+00 365.43830709572546 0.0015167168884709225
4.780244482055112876e+00 405.54607358408276 0.0015167168884709225
4.553924934999848517e+00 450.05576757004974 0.0015167168884709225
4.328342959919321942e+00 499.450511585514 0.0015167168884709225
4.106070637151455927e+00 554.2664520663108 0.0015167168884709225
3.889949051136493807e+00 615.0985788580505 0.0015167168884709225
3.679415575055830168e+00 682.6071834272393 0.0015167168884709225
3.475613317722595408e+00 757.525025877192 0.0015167168884709225
3.279961395451436168e+00 840.6652885618333 0.0015167168884709225
3.093785659693157442e+00 932.9304026284696 0.0015167168884709225
2.918240426988781611e+00 1035.3218432956637 0.0015167168884709225
2.754304242747967368e+00 1148.9510001873086 0.0015167168884709225
2.602790714729278587e+00 1275.051240713013 0.0015167168884709225
2.464335141682288288e+00 1414.991297434576 0.0015167168884709225
2.339310195893179234e+00 1570.2901247293776 0.0015167168884709225
2.227928149389402979e+00 1742.6333860096508 0.0015167168884709225
2.130172171333737818e+00 1933.891750455232 0.0015167168884709225
2.045845827638792525e+00 2146.141197858406 0.0015167168884709225
1.974572100055994595e+00 2381.6855519761607 0.0015167168884709225
1.915855454540274172e+00 2643.0814869741084 0.0015167168884709225
1.869097598119163761e+00 2933.1662783900483 0.0015167168884709225
1.833641975396301138e+00 3255.0885998350564 0.0015167168884709225
1.808814254455495485e+00 3612.3426997094302 0.0015167168884709225
1.793946559111125660e+00 4008.8063288984645 0.0015167168884709225
1.788348412633195661e+00 4448.782831127585 0.0015167168884709225
1.791274411042347081e+00 4937.047852839004 0.0015167168884709225
1.801876094337071743e+00 5478.901179593945 0.0015167168884709225
1.819122298902450252e+00 6080.224261649427 0.0015167168884709225
1.841723496442586594e+00 6747.5440531107 0.0015167168884709225
1.868093870276281043e+00 7488.10385759003 0.0015167168884709225
1.896370426564461198e+00 8309.941949353404 0.0015167168884709225
1.924480135696167382e+00 9221.97882333434 0.0015167168884709225
1.950249679539933112e+00 10234.114021054527 0.0015167168884709225
1.971576180021293423e+00 11357.333583431051 0.0015167168884709225
1.986615077209965330e+00 12603.829296797274 0.0015167168884709225
1.993928514219135861e+00 13987.131026472387 0.0015167168884709225
1.992583537225961932e+00 15522.25357427048 0.0015167168884709225
1.982196574459370586e+00 17225.859653987874 0.0015167168884709225
1.962910635998955211e+00 19116.440753857038 0.0015167168884709225
1.935329188075805007e+00 21214.51784910632 0.0015167168884709225
1.900390205076423422e+00 23542.864143224204 0.0015167168884709225
1.859251462654402554e+00 26126.752255633317 0.0015167168884709225
1.813169459803228190e+00 28994.22853882881 0.0015167168884709225
1.763405954372674111e+00 32176.417502507353 0.0015167168884709225
1.711148440257874270e+00 35707.859649004626 0.0015167168884709225
1.657466186883542303e+00 39626.88638701478 0.0015167168884709225
1.603278310313379862e+00 43976.036093027215 0.0015167168884709225
1.549334689563905076e+00 48802.515836544335 0.0015167168884709225
1.496231744190407387e+00 54158.71378079476 0.0015167168884709225
1.444418836899576952e+00 60102.76782070388 0.0015167168884709225
1.394207517809986641e+00 66699.19663030129 0.0015167168884709225
1.345790616607663637e+00 74019.59996915652 0.0015167168884709225
1.299269610667091568e+00 82143.43584919439 0.0015167168884709225
1.254653708810456569e+00 91158.88299750836 0.0015167168884709225
1.215389399437849294e+00 101163.7979766207 0.0015167168884709225
1.179053908409185558e+00 112266.77735108159 0.0015167168884709225
1.144904886778972397e+00 124588.33642950082 0.0015167168884709225
1.112810239464476769e+00 138262.2173764659 0.0015167168884709225
1.082598435064505038e+00 153436.84089300132 0.0015167168884709225
1.054081262170790678e+00 170276.91722258978 0.0015167168884709225
1.027048413709108488e+00 188965.23396912115 0.0015167168884709225
1.001267642718253414e+00 209704.64013232305 0.0015167168884709225
9.765010032576642018e-01 232720.2478960412 0.0015167168884709225
9.524832439654139504e-01 258261.87606826748 0.0015167168884709225
9.289449467304925490e-01 286606.7616948256 0.0015167168884709225
9.056008229162885170e-01 318062.5692794119 0.0015167168884709225
8.821596320704638838e-01 352970.73027306574 0.0015167168884709225
8.583167414491360558e-01 391710.1490809261 0.0015167168884709225
8.337641543003111444e-01 434701.3158125035 0.0015167168884709225
8.081834276230542846e-01 482410.8704165374 0.0015167168884709225
7.812657406231114932e-01 535356.6677410719 0.0015167168884709225
7.579615096941688668e-01 594113.3984965039 0.0015167168884709225
7.344904587644452976e-01 659318.8271333541 0.0015167168884709225
7.093782190123022469e-01 731680.7143427207 0.0015167168884709225
6.823146307757013140e-01 811984.4993184009 0.0015167168884709225
6.530180209500020538e-01 901101.8251665037 0.0015167168884709225
6.212077610831562291e-01 1000000.0 0.0015167168884709225
1.054519081482515608e+00 0.001 0.0016831803533309566
1.143376322576205917e+00 0.0011097524964120721 0.0016831803533309566
1.237440948750650360e+00 0.0012315506032928262 0.0016831803533309566
1.336630363619185413e+00 0.001366716356462006 0.0016831803533309566
1.440794348372286704e+00 0.0015167168884709225 0.0016831803533309566
1.549710786732737988e+00 0.0016831803533309566 0.0016831803533309566
1.663083207399828733e+00 0.0018679135990207828 0.0016831803533309566
1.780540402794663635e+00 0.002072921779595372 0.0016831803533309566
1.901638349420127883e+00 0.002300430119772917 0.0016831803533309566
2.025864810830854346e+00 0.0025529080682395165 0.0016831803533309566
2.152646460790264893e+00 0.002833096101839324 0.0016831803533309566
2.281358442379796791e+00 0.0031440354715915 0.0016831803533309566
2.411336302988043911e+00 0.0034891012134067737 0.0016831803533309566
2.541889574423670695e+00 0.003872038781812557 0.0016831803533309566
2.672316817523336940e+00 0.004297004704320844 0.0016831803533309566
2.801921108509914049e+00 0.004768611697714469 0.0016831803533309566
2.930025615488953239e+00 0.005291978735958442 0.0016831803533309566
3.055988367317024057e+00 0.005872786613189483 0.0016831803533309566
3.179215744112133812e+00 0.00651733960488242 0.0016831803533309566
3.299174000149273311e+00 0.007232633896483534 0.0016831803533309566
3.415398648777454582e+00 0.008026433522257174 0.0016831803533309566
3.527501214970393484e+00 0.00890735463861044 0.0016831803533309566
3.635173306297674323e+00 0.009884959046625586 0.0016831803533309566
3.738188110261334351e+00 0.010969857978923836 0.0016831803533309566
3.836399253266497222e+00 0.012173827277396614 0.0016831803533309566
3.929737260223733486e+00 0.013509935211980273 0.0016831803533309566
4.018203870233246100e+00 0.014992684327860457 0.0016831803533309566
4.101864586716390093e+00 0.01663816886076129 0.0016831803533309566
4.180839738510431225e+00 0.018464249428955443 0.0016831803533309566
4.255294667322592872e+00 0.020490746898158472 0.0016831803533309566
4.325429484631864163e+00 0.022739657523579287 0.0016831803533309566
4.391469222556403373e+00 0.02523539170434766 0.0016831803533309566
4.453654782530120926e+00 0.02800503894183631 0.0016831803533309566
4.512235559364456527e+00 0.03107866187782014 0.0016831803533309566
4.567463735014229975e+00 0.03448962260405758 0.0016831803533309566
4.619590750977510929e+00 0.038274944785163134 0.0016831803533309566
4.668865618552620056e+00 0.04247571552536898 0.0016831803533309566
4.715534716403697146e+00 0.047137531341167244 0.0016831803533309566
4.759842635297231617e+00 0.05231099308056263 0.0016831803533309566
4.802033593080580864e+00 0.05805225516094899 0.0016831803533309566
4.842352842902718280e+00 0.06442363508721373 0.0016831803533309566
4.881047842319202523e+00 0.07149428986597581 0.0016831803533309566
4.918369144500990053e+00 0.07934096665797492 0.0016831803533309566
4.954570749561169052e+00 0.08804883581643465 0.0016831803533309566
4.989910116353367897e+00 0.09771241535346502 0.0016831803533309566
5.024647903175639030e+00 0.1084365968689611 0.0016831803533309566
5.059047519050455577e+00 0.12033778407775893 0.0016831803533309566
5.093374544082476696e+00 0.13354515629298988 0.0016831803533309566
5.127896067482634379e+00 0.14820207057988585 0.0016831803533309566
5.162879988428810130e+00 0.16446761779946645 0.0016831803533309566
5.198594211566362588e+00 0.18251834943190443 0.0016831803533309566
5.235305741807401603e+00 0.20255019392306664 0.0016831803533309566
5.273279576043094607e+00 0.22478058335487253 0.0016831803533309566
5.312777347291528507e+00 0.24945081352303167 0.0016831803533309566
5.354055762196818335e+00 0.27682866303920667 0.0016831803533309566
5.397364470421506688e+00 0.3072112998861759 0.0016831803533309566
5.442943667197648772e+00 0.34092850697468147 0.0016831803533309566
5.491021195903829089e+00 0.3783462617131929 0.0016831803533309566
5.541809068804750105e+00 0.419870708444391 0.0016831803533309566
5.595499603645829545e+00 0.4659525668664682 0.0016831803533309566
5.652261031417868509e+00 0.517092024289676 0.0016831803533309566
5.712232726449823161e+00 0.5738441648302398 0.0016831803533309566
5.775520154559655062e+00 0.6368249944718586 0.0016831803533309566
5.842189668294617277e+00 0.7067181273927491 0.0016831803533309566
5.912263390629122206e+00 0.7842822061337682 0.0016831803533309566
5.985714422260694612e+00 0.8703591361485166 0.0016831803533309566
6.062459801521112190e+00 0.9658832241158708 0.0016831803533309566
6.142367620547213747e+00 1.0718913192051276 0.0016831803533309566
6.225239491251897128e+00 1.1895340673703196 0.0016831803533309566
6.310819617564720652e+00 1.3200884008314182 0.0016831803533309566
6.398793123683575779e+00 1.4649713983072863 0.0016831803533309566
6.488788723953560655e+00 1.625755666443795 0.0016831803533309566
6.580383167265340560e+00 1.8041864093920719 0.0016831803533309566
6.673107514036907162e+00 2.0022003718155843 0.0016831803533309566
6.766455948105752682e+00 2.2219468609395236 0.0016831803533309566
6.859891396201741820e+00 2.4658110758226037 0.0016831803533309566
6.952861947002321408e+00 2.736439997074672 0.0016831803533309566
7.044807273383417723e+00 3.0367711180354604 0.0016831803533309566
7.135170787570086937e+00 3.370064329271928 0.0016831803533309566
7.223411409034844688e+00 3.739937302478798 0.0016831803533309566
7.309007727653867192e+00 4.150404757850477 0.0016831803533309566
7.391473238465477102e+00 4.605922041145108 0.0016831803533309566
7.470358620548871009e+00 5.1114334834401705 0.0016831803533309566
7.545256685761565052e+00 5.672426068491977 0.0016831803533309566
7.615805298130234213e+00 6.294988990221888 0.0016831803533309566
7.681688476695087253e+00 6.985879746785249 0.0016831803533309566
7.742633344733652834e+00 7.752597488629465 0.0016831803533309566
7.798412334676123159e+00 8.60346441668451 0.0016831803533309566
7.848826434386022122e+00 9.547716114208066 0.0016831803533309566
7.893720658828465631e+00 10.59560179277617 0.0016831803533309566
7.932958989835309005e+00 11.758495540521581 0.0016831803533309566
7.966427487272353503e+00 13.049019780144016 0.0016831803533309566
7.994028396625192379e+00 14.481182276745331 0.0016831803533309566
8.015667988301094837e+00 16.070528182616385 0.0016831803533309566
8.031256327668463868e+00 17.834308769319094 0.0016831803533309566
8.040700041272266674e+00 19.791668678535572 0.0016831803533309566
8.043895230951690678e+00 21.96385372416547 0.0016831803533309566
8.040724173433609678e+00 24.37444150122222 0.0016831803533309566
8.031054803504565243e+00 27.04959730463137 0.0016831803533309566
8.014936210300158237e+00 30.01835813575592 0.0016831803533309566
7.992119731067884203e+00 33.31294787934677 0.0016831803533309566
7.962307275199353107e+00 36.96912707195032 0.0016831803533309566
7.925280959294430438e+00 41.0265810582719 0.0016831803533309566
7.880800415712862161e+00 45.52935074866948 0.0016831803533309566
7.828606339691222438e+00 50.526310653356795 0.0016831803533309566
7.768422472243867283e+00 56.07169938205458 0.0016831803533309566
7.699964098087144215e+00 62.22570836730231 0.0016831803533309566
7.622938264846253809e+00 69.0551352016233 0.0016831803533309566
7.537058410218032911e+00 76.63410868007462 0.0016831803533309566
7.442046365669841457e+00 85.04489341802686 0.0016831803533309566
7.337647296527019414e+00 94.37878277775391 0.0016831803533309566
7.223642471980503466e+00 104.73708979594508 0.0016831803533309566
7.099859875175851265e+00 116.23224686798542 0.0016831803533309566
6.966190539817477045e+00 128.9890261253308 0.0016831803533309566
6.822598164862738734e+00 143.14589375234786 0.0016831803533309566
6.669148531097664367e+00 158.85651294280527 0.0016831803533309566
6.506570521480563585e+00 176.2914118095948 0.0016831803533309566
6.334744319845858840e+00 195.63983435170647 0.0016831803533309566
6.153956854701752910e+00 217.11179456945052 0.0016831803533309566
5.964763644529464059e+00 240.9403560239527 0.0016831803533309566
5.767887687547092135e+00 267.38416158399497 0.0016831803533309566
5.564194244228647612e+00 296.73024081888724 0.0016831803533309566
5.354718267326395775e+00 329.2971255097155 0.0016831803533309566
5.140625350207664646e+00 365.43830709572546 0.0016831803533309566
4.923212283727392169e+00 405.54607358408276 0.0016831803533309566
4.703916643806770104e+00 450.05576757004974 0.0016831803533309566
4.484251195296057091e+00 499.450511585514 0.0016831803533309566
4.266807176488186748e+00 554.2664520663108 0.0016831803533309566
4.054521375789229332e+00 615.0985788580505 0.0016831803533309566
3.846642623485422963e+00 682.6071834272393 0.0016831803533309566
3.644426725065063710e+00 757.525025877192 0.0016831803533309566
3.449375664884767989e+00 840.6652885618333 0.0016831803533309566
3.262923898931088917e+00 932.9304026284696 0.0016831803533309566
3.086356853400700651e+00 1035.3218432956637 0.0016831803533309566
2.920800431576448641e+00 1148.9510001873086 0.0016831803533309566
2.767224909922639142e+00 1275.051240713013 0.0016831803533309566
2.626424847793273898e+00 1414.991297434576 0.0016831803533309566
2.498929769636560216e+00 1570.2901247293776 0.0016831803533309566
2.385098160880479767e+00 1742.6333860096508 0.0016831803533309566
2.285045069834659603e+00 1933.891750455232 0.0016831803533309566
2.198687381284804676e+00 2146.141197858406 0.0016831803533309566
2.125740897967909326e+00 2381.6855519761607 0.0016831803533309566
2.065781917363052056e+00 2643.0814869741084 0.0016831803533309566
2.018264528811154257e+00 2933.1662783900483 0.0016831803533309566
1.982567588058195218e+00 3255.0885998350564 0.0016831803533309566
1.958038009818246383e+00 3612.3426997094302 0.0016831803533309566
1.944017095725193212e+00 4008.8063288984645 0.0016831803533309566
1.939812288517722250e+00 4448.782831127585 0.0016831803533309566
1.944663187191973730e+00 4937.047852839004 0.0016831803533309566
1.957689459730894255e+00 5478.901179593945 0.0016831803533309566
1.977806080706039138e+00 6080.224261649427 0.0016831803533309566
2.003642797100241513e+00 6747.5440531107 0.0016831803533309566
2.033503191466586646e+00 7488.10385759003 0.0016831803533309566
2.065384425875590235e+00 8309.941949353404 0.0016831803533309566
2.097049883802188930e+00 9221.97882333434 0.0016831803533309566
2.126149266699993046e+00 10234.114021054527 0.0016831803533309566
2.150402968496998302e+00 11357.333583431051 0.0016831803533309566
2.167804948064878001e+00 12603.829296797274 0.0016831803533309566
2.176784989583931296e+00 13987.131026472387 0.0016831803533309566
2.176317310666783467e+00 15522.25357427048 0.0016831803533309566
2.165970240411588144e+00 17225.859653987874 0.0016831803533309566
2.145883422812072450e+00 19116.440753857038 0.0016831803533309566
2.116696931002626680e+00 21214.51784910632 0.0016831803533309566
2.079417571112526897e+00 23542.864143224204 0.0016831803533309566
2.035294601052594743e+00 26126.752255633317 0.0016831803533309566
1.985689120060934121e+00 28994.22853882881 0.0016831803533309566
1.931971862913977711e+00 32176.417502507353 0.0016831803533309566
1.875436767424493389e+00 35707.859649004626 0.0016831803533309566
1.817251976643684319e+00 39626.88638701478 0.0016831803533309566
1.758424331444183641e+00 43976.036093027215 0.0016831803533309566
1.699778894974105503e+00 48802.515836544335 0.0016831803533309566
1.641973763353185678e+00 54158.71378079476 0.0016831803533309566
1.585507031961557400e+00 60102.76782070388 0.0016831803533309566
1.530726658145959762e+00 66699.19663030129 0.0016831803533309566
1.477850986304198644e+00 74019.59996915652 0.0016831803533309566
1.426997233178590063e+00 82143.43584919439 0.0016831803533309566
1.378181972051568449e+00 91158.88299750836 0.0016831803533309566
1.335158689924696329e+00 101163.7979766207 0.0016831803533309566
1.295322848391512904e+00 112266.77735108159 0.0016831803533309566
1.257848368737260802e+00 124588.33642950082 0.0016831803533309566
1.222593348730052210e+00 138262.2173764659 0.0016831803533309566
1.189372903921868785e+00 153436.84089300132 0.0016831803533309566
1.157982742564048761e+00 170276.91722258978 0.0016831803533309566
1.128194367388302588e+00 188965.23396912115 0.0016831803533309566
1.099755019971336623e+00 209704.64013232305 0.0016831803533309566
1.072404884259983149e+00 232720.2478960412 0.0016831803533309566
1.045855403926202687e+00 258261.87606826748 0.0016831803533309566
1.019812820002864662e+00 286606.7616948256 0.0016831803533309566
9.939664472931638572e-01 318062.5692794119 0.0016831803533309566
9.679996244586672738e-01 352970.73027306574 0.0016831803533309566
9.415817833904125411e-01 391710.1490809261 0.0016831803533309566
9.143799317371771318e-01 434701.3158125035 0.0016831803533309566
8.860503493113118800e-01 482410.8704165374 0.0016831803533309566
8.562619315725225055e-01 535356.6677410719 0.0016831803533309566
8.301661500540702399e-01 594113.3984965039 0.0016831803533309566
8.041087506034791943e-01 659318.8271333541 0.0016831803533309566
7.762726819945241497e-01 731680.7143427207 0.0016831803533309566
7.463333995405336818e-01 811984.4993184009 0.0016831803533309566
7.139959927464762934e-01 901101.8251665037 0.0016831803533309566
6.789741117268014436e-01 1000000.0 0.0016831803533309566
9.527834115522131331e-01 0.001 0.0018679135990207828
1.034131216472948145e+00 0.0011097524964120721 0.0018679135990207828
1.120429115266961650e+00 0.0012315506032928262 0.0018679135990207828
1.211633038895690628e+00 0.001366716356462006 0.0018679135990207828
1.307637718770685353e+00 0.0015167168884709225 0.0018679135990207828
1.408271959542517271e+00 0.0016831803533309566 0.0018679135990207828
1.513295274464190765e+00 0.0018679135990207828 0.0018679135990207828
1.622396401266782417e+00 0.002072921779595372 0.0018679135990207828
1.735193872879373878e+00 0.002300430119772917 0.0018679135990207828
1.851238983411349848e+00 0.0025529080682395165 0.0018679135990207828
1.970021030561932340e+00 0.002833096101839324 0.0018679135990207828
2.090975281826740861e+00 0.0031440354715915 0.0018679135990207828
2.213493011755449658e+00 0.0034891012134067737 0.0018679135990207828
2.336933523229563381e+00 0.003872038781812557 0.0018679135990207828
2.460637731059199584e+00 0.004297004704320844 0.0018679135990207828
2.583942671673936875e+00 0.004768611697714469 0.0018679135990207828
2.706196367235386369e+00 0.005291978735958442 0.0018679135990207828
2.826772257827796064e+00 0.005872786613189483 0.0018679135990207828
2.945082783472523058e+00 0.00651733960488242 0.0018679135990207828
3.060591488130703475e+00 0.007232633896483534 0.0018679135990207828
3.172822930252949369e+00 0.008026433522257174 0.0018679135990207828
3.281370603492038462e+00 0.00890735463861044 0.0018679135990207828
3.385902072248788475e+00 0.009884959046625586 0.0018679135990207828
3.486161709314384627e+00 0.010969857978923836 0.0018679135990207828
3.581970824809752596e+00 0.012173827277396614 0.0018679135990207828
3.673225334768104755e+00 0.013509935211980273 0.0018679135990207828
3.759891322402065583e+00 0.014992684327860457 0.0018679135990207828
3.841998620086035654e+00 0.01663816886076129 0.0018679135990207828
3.919632946745678748e+00 0.018464249428955443 0.0018679135990207828
3.992926863477058497e+00 0.020490746898158472 0.0018679135990207828
4.062050425633161765e+00 0.022739657523579287 0.0018679135990207828
4.127201786064873090e+00 0.02523539170434766 0.0018679135990207828
4.188598587536181306e+00 0.02800503894183631 0.0018679135990207828
4.246470694488817976e+00 0.03107866187782014 0.0018679135990207828
4.301054483231422587e+00 0.03448962260405758 0.0018679135990207828
4.352589060264556942e+00 0.038274944785163134 0.0018679135990207828
4.401314099990641715e+00 0.04247571552536898 0.0018679135990207828
4.447469148717966725e+00 0.047137531341167244 0.0018679135990207828
4.491293970958102122e+00 0.05231099308056263 0.0018679135990207828
4.533029342742001866e+00 0.05805225516094899 0.0018679135990207828
4.572918057603197362e+00 0.06442363508721373 0.0018679135990207828
4.611205766795449357e+00 0.07149428986597581 0.0018679135990207828
4.648141539629882857e+00 0.07934096665797492 0.0018679135990207828
4.683978073939509379e+00 0.08804883581643465 0.0018679135990207828
4.718971668222818217e+00 0.09771241535346502 0.0018679135990207828
4.753381880453420472e+00 0.1084365968689611 0.0018679135990207828
4.787471169654208047e+00 0.12033778407775893 0.0018679135990207828
4.821504315244520278e+00 0.13354515629298988 0.0018679135990207828
4.855747867341559498e+00 0.14820207057988585 0.0018679135990207828
4.890469521297615252e+00 0.16446761779946645 0.0018679135990207828
4.925937417694671083e+00 0.18251834943190443 0.0018679135990207828
4.962419317920782724e+00 0.20255019392306664 0.0018679135990207828
5.000181610722561842e+00 0.22478058335487253 0.0018679135990207828
5.039488074307135079e+00 0.24945081352303167 0.0018679135990207828
5.080598367484959965e+00 0.27682866303920667 0.0018679135990207828
5.123766079620088121e+00 0.3072112998861759 0.0018679135990207828
5.169236393401734020e+00 0.34092850697468147 0.0018679135990207828
5.217243254097683192e+00 0.3783462617131929 0.0018679135990207828
5.268006057508602957e+00 0.419870708444391 0.0018679135990207828
5.321725773732097764e+00 0.4659525668664682 0.0018679135990207828
5.378580616922595148e+00 0.517092024289676 0.0018679135990207828
5.438721298100039903e+00 0.5738441648302398 0.0018679135990207828
5.502265867923709308e+00 0.6368249944718586 0.0018679135990207828
5.569294473914375487e+00 0.7067181273927491 0.0018679135990207828
5.639844004098240937e+00 0.7842822061337682 0.0018679135990207828
5.713903060520169497e+00 0.8703591361485166 0.0018679135990207828
5.791404707753764036e+00 0.9658832241158708 0.0018679135990207828
5.872232829371229812e+00 1.0718913192051276 0.0018679135990207828
5.956204602951011395e+00 1.1895340673703196 0.0018679135990207828
6.043078730074969762e+00 1.3200884008314182 0.0018679135990207828
6.132553332927182410e+00 1.4649713983072863 0.0018679135990207828
6.224268059568912825e+00 1.625755666443795 0.0018679135990207828
6.317808006215249073e+00 1.8041864093920719 0.0018679135990207828
6.412709595567219978e+00 2.0022003718155843 0.0018679135990207828
6.508469024355933108e+00 2.2219468609395236 0.0018679135990207828
6.604547846262935451e+00 2.4658110758226037 0.0018679135990207828
6.700389168042150345e+00 2.736439997074672 0.0018679135990207828
6.795424402945475784e+00 3.0367711180354604 0.0018679135990207828
6.889085721871032852e+00 3.370064329271928 0.0018679135990207828
6.980818302174384371e+00 3.739937302478798 0.0018679135990207828
7.070085310070330920e+00 4.150404757850477 0.0018679135990207828
7.156383618628033183e+00 4.605922041145108 0.0018679135990207828
7.239247062022734269e+00 5.1114334834401705 0.0018679135990207828
7.318252155646608692e+00 5.672426068491977 0.0018679135990207828
7.393021811929362030e+00 6.294988990221888 0.0018679135990207828
7.463227063639142678e+00 6.985879746785249 0.0018679135990207828
7.528584839709929533e+00 7.752597488629465 0.0018679135990207828
7.588860311507625411e+00 8.60346441668451 0.0018679135990207828
7.643851187507854306e+00 9.547716114208066 0.0018679135990207828
7.693402503487660304e+00 10.59560179277617 0.0018679135990207828
7.737382484073339839e+00 11.758495540521581 0.0018679135990207828
7.775685341433860032e+00 13.049019780144016 0.0018679135990207828
7.808225239931048556e+00 14.481182276745331 0.0018679135990207828
7.834924264707646024e+00 16.070528182616385 0.0018679135990207828
7.855711676407262090e+00 17.834308769319094 0.0018679135990207828
7.870516479633640650e+00 19.791668678535572 0.0018679135990207828
7.879260077883350810e+00 21.96385372416547 0.0018679135990207828
7.881852540162047838e+00 24.37444150122222 0.0018679135990207828
7.878191507302938490e+00 27.04959730463137 0.0018679135990207828
7.868453147051956975e+00 30.01835813575592 0.0018679135990207828
7.852230398852949378e+00 33.31294787934677 0.0018679135990207828
7.829353269982965990e+00 36.96912707195032 0.0018679135990207828
7.799636225545297563e+00 41.0265810582719 0.0018679135990207828
7.762870198017001400e+00 45.52935074866948 0.0018679135990207828
7.718825100756065538e+00 50.526310653356795 0.0018679135990207828
7.667250907138071447e+00 56.07169938205458 0.0018679135990207828
7.607884841130829301e+00 62.22570836730231 0.0018679135990207828
7.540450675724700069e+00 69.0551352016233 0.0018679135990207828
7.464671597399102687e+00 76.63410868007462 0.0018679135990207828
7.380271141824647607e+00 85.04489341802686 0.0018679135990207828
7.286986457452169219e+00 94.37878277775391 0.0018679135990207828
7.184579593289360133e+00 104.73708979594508 0.0018679135990207828
7.072846782754631079e+00 116.23224686798542 0.0018679135990207828
6.951633479609574451e+00 128.9890261253308 0.0018679135990207828
6.820843250533620505e+00 143.14589375234786 0.0018679135990207828
6.680465868925498540e+00 158.85651294280527 0.0018679135990207828
6.531168366513671941e+00 176.2914118095948 0.0018679135990207828
6.372659455423249852e+00 195.63983435170647 0.0018679135990207828
6.205145786448686529e+00 217.11179456945052 0.0018679135990207828
6.029052498871336319e+00 240.9403560239527 0.0018679135990207828
5.844962800211934706e+00 267.38416158399497 0.0018679135990207828
5.653597828574642215e+00 296.73024081888724 0.0018679135990207828
5.455847514253558295e+00 329.2971255097155 0.0018679135990207828
5.252737973993292897e+00 365.43830709572546 0.0018679135990207828
5.045436921618894566e+00 405.54607358408276 0.0018679135990207828
4.835268345098578280e+00 450.05576757004974 0.0018679135990207828
4.623653492162810963e+00 499.450511585514 0.0018679135990207828
4.413175073458102560e+00 554.2664520663108 0.0018679135990207828
4.206843528667024934e+00 615.0985788580505 0.0018679135990207828
4.003670271497322908e+00 682.6071834272393 0.0018679135990207828
3.805015044796218326e+00 757.525025877192 0.0018679135990207828
3.612439680674162545e+00 840.6652885618333 0.0018679135990207828
3.427468416947230700e+00 932.9304026284696 0.0018679135990207828
3.251503910288547683e+00 1035.3218432956637 0.0018679135990207828
3.085810974741894253e+00 1148.9510001873086 0.0018679135990207828
2.931513638633892693e+00 1275.051240713013 0.0018679135990207828
2.789567879994880872e+00 1414.991297434576 0.0018679135990207828
2.660666972533147767e+00 1570.2901247293776 0.0018679135990207828
2.545326073054388072e+00 1742.6333860096508 0.0018679135990207828
2.443805383369942241e+00 1933.891750455232 0.0018679135990207828
2.356149930810590210e+00 2146.141197858406 0.0018679135990207828
2.282183772982169678e+00 2381.6855519761607 0.0018679135990207828
2.221570199897653808e+00 2643.0814869741084 0.0018679135990207828
2.173829915795804091e+00 2933.1662783900483 0.0018679135990207828
2.138390099177385650e+00 3255.0885998350564 0.0018679135990207828
2.114630173434517868e+00 3612.3426997094302 0.0018679135990207828
2.101910305480195085e+00 4008.8063288984645 0.0018679135990207828
2.099543943171862548e+00 4448.782831127585 0.0018679135990207828
2.106762053717581740e+00 4937.047852839004 0.0018679135990207828
2.122657062400948647e+00 5478.901179593945 0.0018679135990207828
2.146092751923135644e+00 6080.224261649427 0.0018679135990207828
2.175618600442048134e+00 6747.5440531107 0.0018679135990207828
2.209425700310148066e+00 7488.10385759003 0.0018679135990207828
2.245366989880359654e+00 8309.941949353404 0.0018679135990207828
2.281035655746533219e+00 9221.97882333434 0.0018679135990207828
2.313895959558687210e+00 10234.114021054527 0.0018679135990207828
2.341481939184433703e+00 11357.333583431051 0.0018679135990207828
2.361616113381171722e+00 12603.829296797274 0.0018679135990207828
2.372586457543394811e+00 13987.131026472387 0.0018679135990207828
2.373266228082991702e+00 15522.25357427048 0.0018679135990207828
2.363169515689784284e+00 17225.859653987874 0.0018679135990207828
2.342428798671604362e+00 19116.440753857038 0.0018679135990207828
2.311719504393497271e+00 21214.51784910632 0.0018679135990207828
2.272118385601031409e+00 23542.864143224204 0.0018679135990207828
2.224969450222719747e+00 26126.752255633317 0.0018679135990207828
2.171743230366518063e+00 28994.22853882881 0.0018679135990207828
2.113925565898230996e+00 32176.417502507353 0.0018679135990207828
2.052923575080105145e+00 35707.859649004626 0.0018679135990207828
1.990011156199064102e+00 39626.88638701478 0.0018679135990207828
1.926289793261780403e+00 43976.036093027215 0.0018679135990207828
1.862665964732361790e+00 48802.515836544335 0.0018679135990207828
1.799865287603118258e+00 54158.71378079476 0.0018679135990207828
1.738439443024912823e+00 60102.76782070388 0.0018679135990207828
1.678777070211061817e+00 66699.19663030129 0.0018679135990207828
1.621125288317455171e+00 74019.59996915652 0.0018679135990207828
1.565619576775979072e+00 82143.43584919439 0.0018679135990207828
1.512285815276575907e+00 91158.88299750836 0.0018679135990207828
1.465203674806078382e+00 101163.7979766207 0.0018679135990207828
1.421583600440190942e+00 112266.77735108159 0.0018679135990207828
1.380506111636429889e+00 124588.33642950082 0.0018679135990207828
1.341819256270657901e+00 138262.2173764659 0.0018679135990207828
1.305324542871867610e+00 153436.84089300132 0.0018679135990207828
1.270800839532158388e+00 170276.91722258978 0.0018679135990207828
1.238000190029406866e+00 188965.23396912115 0.0018679135990207828
1.206648378465291271e+00 209704.64013232305 0.0018679135990207828
1.176462148403802699e+00 232720.2478960412 0.0018679135990207828
1.147128228676737249e+00 258261.87606826748 0.0018679135990207828
1.118326940911724909e+00 286606.7616948256 0.0018679135990207828
1.089720882239979094e+00 318062.5692794119 0.0018679135990207828
1.060966280402608986e+00 352970.73027306574 0.0018679135990207828
1.031705661266724139e+00 391710.1490809261 0.0018679135990207828
1.001579450873948840e+00 434701.3158125035 0.0018679135990207828
9.702189150488285119e-01 482410.8704165374 0.0018679135990207828
9.372693506375693318e-01 535356.6677410719 0.0018679135990207828
9.080420794435589693e-01 594113.3984965039 0.0018679135990207828
8.791232700615562168e-01 659318.8271333541 0.0018679135990207828
8.482821614055521264e-01 731680.7143427207 0.0018679135990207828
8.151805681105417367e-01 811984.4993184009 0.0018679135990207828
7.795148610531019706e-01 901101.8251665037 0.0018679135990207828
7.409948265178649685e-01 1000000.0 0.0018679135990207828
8.559274684294895241e-01 0.001 0.002072921779595372
9.298986963933429939e-01 0.0011097524964120721 0.002072921779595372
1.008526867540384231e+00 0.0012315506032928262 0.002072921779595372
1.091799862229144935e+00 0.001366716356462006 0.002072921779595372
1.179650940745491150e+00 0.0015167168884709225 0.002072921779595372
1.271953686819382146e+00 0.0016831803533309566 0.002072921779595372
1.368518061912137984e+00 0.0018679135990207828 0.002072921779595372
1.469088078883637349e+00 0.002072921779595372 0.002072921779595372
1.573341185109073948e+00 0.002300430119772917 0.002072921779595372
1.680889887987952580e+00 0.0025529080682395165 0.002072921779595372
1.791285450992152750e+00 0.002833096101839324 0.002072921779595372
1.904024070980205430e+00 0.0031440354715915 0.002072921779595372
2.018555274202772587e+00 0.0034891012134067737 0.002072921779595372
2.134292198836278853e+00 0.003872038781812557 0.002072921779595372
2.250623783165784264e+00 0.004297004704320844 0.002072921779595372
2.366927939757245802e+00 0.004768611697714469 0.002072921779595372
2.482585424069695623e+00 0.005291978735958442 0.002072921779595372
2.596993804436038555e+00 0.005872786613189483 0.002072921779595372
2.709580696302195335e+00 0.00651733960488242 0.002072921779595372
2.819815984696312672e+00 0.007232633896483534 0.002072921779595372
2.927222300234301411e+00 0.008026433522257174 0.002072921779595372
3.031383525601184292e+00 0.00890735463861044 0.002072921779595372
3.131950925111380624e+00 0.009884959046625586 0.002072921779595372
3.228646955161103005e+00 0.010969857978923836 0.002072921779595372
3.321266480449639236e+00 0.012173827277396614 0.002072921779595372
3.409675723693002869e+00 0.013509935211980273 0.002072921779595372
3.493808943597548566e+00 0.014992684327860457 0.002072921779595372
3.573663156995456003e+00 0.01663816886076129 0.002072921779595372
3.649291312965681211e+00 0.018464249428955443 0.002072921779595372
3.720794297078264812e+00 0.020490746898158472 0.002072921779595372
3.788312331300878633e+00 0.022739657523579287 0.002072921779595372
3.852016266944277234e+00 0.02523539170434766 0.002072921779595372
3.912099526872923949e+00 0.02800503894183631 0.002072921779595372
3.968771032483405570e+00 0.03107866187782014 0.002072921779595372
4.022249582231769871e+00 0.03448962260405758 0.002072921779595372
4.072759853470595992e+00 0.038274944785163134 0.002072921779595372
4.120529940002711555e+00 0.04247571552536898 0.002072921779595372
4.165790236628913235e+00 0.047137531341167244 0.002072921779595372
4.208773205902500258e+00 0.05231099308056263 0.002072921779595372
4.249713740249398519e+00 0.05805225516094899 0.002072921779595372
4.288849747887841346e+00 0.06442363508721373 0.002072921779595372
4.326422601444656735e+00 0.07149428986597581 0.002072921779595372
4.362677486378468750e+00 0.07934096665797492 0.002072921779595372
4.397863453967376657e+00 0.08804883581643465 0.002072921779595372
4.432233269069630666e+00 0.09771241535346502 0.002072921779595372
4.466043127859775197e+00 0.1084365968689611 0.002072921779595372
4.499552239472699888e+00 0.12033778407775893 0.002072921779595372
4.533022338271282869e+00 0.13354515629298988 0.002072921779595372
4.566717213097697403e+00 0.14820207057988585 0.002072921779595372
4.600902167065632931e+00 0.16446761779946645 0.002072921779595372
4.635843374591955168e+00 0.18251834943190443 0.002072921779595372
4.671807218467212586e+00 0.20255019392306664 0.002072921779595372
4.709059344086360177e+00 0.22478058335487253 0.002072921779595372
4.747863594280099520e+00 0.24945081352303167 0.002072921779595372
4.788480580610612769e+00 0.27682866303920667 0.002072921779595372
4.831165846406414666e+00 0.3072112998861759 0.002072921779595372
4.876167704771722455e+00 0.34092850697468147 0.002072921779595372
4.923724507354270585e+00 0.3783462617131929 0.002072921779595372
4.974061424868473580e+00 0.419870708444391 0.002072921779595372
5.027386711679774578e+00 0.4659525668664682 0.002072921779595372
5.083887442966943837e+00 0.517092024289676 0.002072921779595372
5.143724806247780279e+00 0.5738441648302398 0.002072921779595372
5.207028980283831210e+00 0.6368249944718586 0.002072921779595372
5.273893767843168767e+00 0.7067181273927491 0.002072921779595372
5.344371196034848559e+00 0.7842822061337682 0.002072921779595372
5.418466214514677581e+00 0.8703591361485166 0.002072921779595372
5.496129284113367319e+00 0.9658832241158708 0.002072921779595372
5.577262001540938208e+00 1.0718913192051276 0.002072921779595372
5.661699580061959836e+00 1.1895340673703196 0.002072921779595372
5.749218262910141597e+00 1.3200884008314182 0.002072921779595372
5.839532714572499117e+00 1.4649713983072863 0.002072921779595372
5.932297470892740954e+00 1.625755666443795 0.002072921779595372
6.027110313397216146e+00 1.8041864093920719 0.002072921779595372
6.123517602118698555e+00 2.0022003718155843 0.002072921779595372
6.221022237952714917e+00 2.2219468609395236 0.002072921779595372
6.319089063844788967e+00 2.4658110758226037 0.002072921779595372
6.417160712101051878e+00 2.736439997074672 0.002072921779595372
6.514664507383190362e+00 3.0367711180354604 0.002072921779595372
6.611025154545403737e+00 3.370064329271928 0.002072921779595372
6.705677288882781362e+00 3.739937302478798 0.002072921779595372
6.798071253843795070e+00 4.150404757850477 0.002072921779595372
6.887689257837275925e+00 4.605922041145108 0.002072921779595372
6.974049522724890871e+00 5.1114334834401705 0.002072921779595372
7.056712883469299591e+00 5.672426068491977 0.002072921779595372
7.135287250994979402e+00 6.294988990221888 0.002072921779595372
7.209430129978271040e+00 6.985879746785249 0.002072921779595372
7.278847176251090012e+00 7.752597488629465 0.002072921779595372
7.343294859786975159e+00 8.60346441668451 0.002072921779595372
7.402565912124695835e+00 9.547716114208066 0.002072921779595372
7.456503466090321552e+00 10.59560179277617 0.002072921779595372
7.504977990892675699e+00 11.758495540521581 0.002072921779595372
7.547889824126911229e+00 13.049019780144016 0.002072921779595372
7.585163126509790743e+00 14.481182276745331 0.002072921779595372
7.616733941328396540e+00 16.070528182616385 0.002072921779595372
7.642549127744906912e+00 17.834308769319094 0.002072921779595372
7.662558704626726502e+00 19.791668678535572 0.002072921779595372
7.676708322579755439e+00 21.96385372416547 0.002072921779595372
7.684935130274177517e+00 24.37444150122222 0.002072921779595372
7.687265099715756556e+00 27.04959730463137 0.002072921779595372
7.683713494946337264e+00 30.01835813575592 0.002072921779595372
7.673993243895417926e+00 33.31294787934677 0.002072921779595372
7.657975023672490167e+00 36.96912707195032 0.002072921779595372
7.635507489783869062e+00 41.0265810582719 0.002072921779595372
7.606415407552073127e+00 45.52935074866948 0.002072921779595372
7.570501212572145810e+00 50.526310653356795 0.002072921779595372
7.527545235668561929e+00 56.07169938205458 0.002072921779595372
7.477311630746040549e+00 62.22570836730231 0.002072921779595372
7.419546839682592321e+00 69.0551352016233 0.002072921779595372
7.353990691015855674e+00 76.63410868007462 0.002072921779595372
7.280376292721095766e+00 85.04489341802686 0.002072921779595372
7.198441590736010198e+00 94.37878277775391 0.002072921779595372
7.107939071316643265e+00 104.73708979594508 0.002072921779595372
7.008643575785399094e+00 116.23224686798542 0.002072921779595372
6.900365855964889050e+00 128.9890261253308 0.002072921779595372
6.782960389372570731e+00 143.14589375234786 0.002072921779595372
6.656351808961188610e+00 158.85651294280527 0.002072921779595372
6.521155004117020759e+00 176.2914118095948 0.002072921779595372
6.376913564950251967e+00 195.63983435170647 0.002072921779595372
6.223763888305289704e+00 217.11179456945052 0.002072921779595372
6.062005351373874973e+00 240.9403560239527 0.002072921779595372
5.892082871682142731e+00 267.38416158399497 0.002072921779595372
5.714571204978525998e+00 296.73024081888724 0.002072921779595372
5.530208753918254061e+00 329.2971255097155 0.002072921779595372
5.339871144303861783e+00 365.43830709572546 0.002072921779595372
5.144581387953607532e+00 405.54607358408276 0.002072921779595372
4.945529819393099658e+00 450.05576757004974 0.002072921779595372
4.744022272565116438e+00 499.450511585514 0.002072921779595372
4.542605928867780918e+00 554.2664520663108 0.002072921779595372
4.344342789542058547e+00 615.0985788580505 0.002072921779595372
4.147954700815739137e+00 682.6071834272393 0.002072921779595372
3.954895757054684768e+00 757.525025877192 0.002072921779595372
3.766760792594662899e+00 840.6652885618333 0.002072921779595372
3.585140277426715816e+00 932.9304026284696 0.002072921779595372
3.411535062551599662e+00 1035.3218432956637 0.002072921779595372
3.247335006013818859e+00 1148.9510001873086 0.002072921779595372
3.093809620374501801e+00 1275.051240713013 0.002072921779595372
2.952073649401428579e+00 1414.991297434576 0.002072921779595372
2.822986708799521960e+00 1570.2901247293776 0.002072921779595372
2.707227742291779649e+00 1742.6333860096508 0.002072921779595372
2.605212720846699082e+00 1933.891750455232 0.002072921779595372
2.517127922345147262e+00 2146.141197858406 0.002072921779595372
2.442920164790076676e+00 2381.6855519761607 0.002072921779595372
2.382354518906097951e+00 2643.0814869741084 0.002072921779595372
2.335032718677248820e+00 2933.1662783900483 0.002072921779595372
2.300443606421664455e+00 3255.0885998350564 0.002072921779595372
2.278011177557218936e+00 3612.3426997094302 0.002072921779595372
2.267124938487119490e+00 4008.8063288984645 0.002072921779595372
2.267113276486360185e+00 4448.782831127585 0.002072921779595372
2.277205852732897107e+00 4937.047852839004 0.002072921779595372
2.296473444705145806e+00 5478.901179593945 0.002072921779595372
2.323732284307320040e+00 6080.224261649427 0.002072921779595372
2.357453061663360216e+00 6747.5440531107 0.002072921779595372
2.395713445906741956e+00 7488.10385759003 0.002072921779595372
2.436218804628386359e+00 8309.941949353404 0.002072921779595372
2.476386376922430799e+00 9221.97882333434 0.002072921779595372
2.513487252417189843e+00 10234.114021054527 0.002072921779595372
2.544859955017406694e+00 11357.333583431051 0.002072921779595372
2.568145761745498579e+00 12603.829296797274 0.002072921779595372
2.581481232865155739e+00 13987.131026472387 0.002072921779595372
2.583630081601860251e+00 15522.25357427048 0.002072921779595372
2.574045309566924455e+00 17225.859653987874 0.002072921779595372
2.552847539360647566e+00 19116.440753857038 0.002072921779595372
2.520745375711405334e+00 21214.51784910632 0.002072921779595372
2.478885729441153707e+00 23542.864143224204 0.002072921779595372
2.428709806451112119e+00 26126.752255633317 0.002072921779595372
2.371801901811038338e+00 28994.22853882881 0.002072921779595372
2.309768576938192819e+00 32176.417502507353 0.002072921779595372
2.244136707321860325e+00 35707.859649004626 0.002072921779595372
2.176292877360480382e+00 39626.88638701478 0.002072921779595372
2.107440134991707126e+00 43976.036093027215 0.002072921779595372
2.038573089820222339e+00 48802.515836544335 0.002072921779595372
1.970490807022731605e+00 54158.71378079476 0.002072921779595372
1.903804016109439612e+00 60102.76782070388 0.002072921779595372
1.838946527616705184e+00 66699.19663030129 0.002072921779595372
1.776197954263402989e+00 74019.59996915652 0.002072921779595372
1.715715029567104866e+00 82143.43584919439 0.002072921779595372
1.657535025820934926e+00 91158.88299750836 0.002072921779595372
1.606082513354768926e+00 101163.7979766207 0.002072921779595372
1.558382261700060223e+00 112266.77735108159 0.002072921779595372
1.513410551241798796e+00 124588.33642950082 0.002072921779595372
1.471005443468777374e+00 138262.2173764659 0.002072921779595372
1.430954506186623121e+00 153436.84089300132 0.002072921779595372
1.393019127235093135e+00 170276.91722258978 0.002072921779595372
1.356930917059935293e+00 188965.23396912115 0.002072921779595372
1.322392989663203844e+00 209704.64013232305 0.002072921779595372
1.289097346184037818e+00 232720.2478960412 0.002072921779595372
1.256704551849696871e+00 258261.87606826748 0.002072921779595372
1.224867476181078274e+00 286606.7616948256 0.002072921779595372
1.193220874516029095e+00 318062.5692794119 0.002072921779595372
1.161392313104635976e+00 352970.73027306574 0.002072921779595372
1.128996267520362640e+00 391710.1490809261 0.002072921779595372
1.095646033696776600e+00 434701.3158125035 0.002072921779595372
1.060947346642572731e+00 482410.8704165374 0.002072921779595372
1.024521900649564943e+00 535356.6677410719 0.002072921779595372
9.917844148334039600e-01 594113.3984965039 0.002072921779595372
9.597036222393853233e-01 659318.8271333541 0.002072921779595372
9.255519118410945323e-01 731680.7143427207 0.002072921779595372
8.889798933605949083e-01 811984.4993184009 0.002072921779595372
8.496781500974333046e-01 901101.8251665037 0.002072921779595372
8.073547140216617013e-01 1000000.0 0.002072921779595372
7.646189975296576735e-01 0.001 0.002300430119772917
8.314435296089696115e-01 0.0011097524964120721 0.002300430119772917
9.026066096275152661e-01 0.0012315506032928262 0.002300430119772917
9.781217865194247185e-01 0.001366716356462006 0.002300430119772917
1.057954457277068716e+00 0.0015167168884709225 0.002300430119772917
1.142016611593548170e+00 0.0016831803533309566 0.002300430119772917
1.230162649860285340e+00 0.0018679135990207828 0.002300430119772917
1.322186393678065119e+00 0.002072921779595372 0.002300430119772917
1.417819587704858941e+00 0.002300430119772917 0.002300430119772917
1.516732309228232767e+00 0.0025529080682395165 0.002300430119772917
1.618535415296314950e+00 0.002833096101839324 0.002300430119772917
1.722785112300214472e+00 0.0031440354715915 0.002300430119772917
1.828989705295751556e+00 0.0034891012134067737 0.002300430119772917
1.936618363515597352e+00 0.003872038781812557 0.002300430119772917
2.045111588089413956e+00 0.004297004704320844 0.002300430119772917
2.153893163624271967e+00 0.004768611697714469 0.002300430119772917
2.262382801613709749e+00 0.005291978735958442 0.002300430119772917
2.370009261907140452e+00 0.005872786613189483 0.002300430119772917
2.476223150493515490e+00 0.00651733960488242 0.002300430119772917
2.580508913084066602e+00 0.007232633896483534 0.002300430119772917
2.682395449589178860e+00 0.008026433522257174 0.002300430119772917
2.781465125920701276e+00 0.00890735463861044 0.002300430119772917
2.877360575487161398e+00 0.009884959046625586 0.002300430119772917
2.969789341846605701e+00 0.010969857978923836 0.002300430119772917
3.058526186321455231e+00 0.012173827277396614 0.002300430119772917
3.143413050748518067e+00 0.013509935211980273 0.002300430119772917
3.224356888108025121e+00 0.014992684327860457 0.002300430119772917
3.301325504279898571e+00 0.01663816886076129 0.002300430119772917
3.374341828407980248e+00 0.018464249428955443 0.002300430119772917
3.443476918811353205e+00 0.020490746898158472 0.002300430119772917
3.508842214550629279e+00 0.022739657523579287 0.002300430119772917
3.570581690709127454e+00 0.02523539170434766 0.002300430119772917
3.628864257740208377e+00 0.02800503894183631 0.002300430119772917
3.683877106755604203e+00 0.03107866187782014 0.002300430119772917
3.735820223002951579e+00 0.03448962260405758 0.002300430119772917
3.784902267880096094e+00 0.038274944785163134 0.002300430119772917
3.831337946799194150e+00 0.04247571552536898 0.002300430119772917
3.875346418005956028e+00 0.047137531341167244 0.002300430119772917
3.917150705843233993e+00 0.05231099308056263 0.002300430119772917
3.956977594156898093e+00 0.05805225516094899 0.002300430119772917
3.995057819161297985e+00 0.06442363508721373 0.002300430119772917
4.031626219557594482e+00 0.07149428986597581 0.002300430119772917
4.066921820479415750e+00 0.07934096665797492 0.002300430119772917
4.101187789961410424e+00 0.08804883581643465 0.002300430119772917
4.134671154349593536e+00 0.09771241535346502 0.002300430119772917
4.167622527686326350e+00 0.1084365968689611 0.002300430119772917
4.200295695846460120e+00 0.12033778407775893 0.002300430119772917
4.232947197500360303e+00 0.13354515629298988 0.002300430119772917
4.265835916905265535e+00 0.14820207057988585 0.002300430119772917
4.299222592740664872e+00 0.16446761779946645 0.002300430119772917
4.333369333824616199e+00 0.18251834943190443 0.002300430119772917
4.368538992908365337e+00 0.20255019392306664 0.002300430119772917
4.404994400486014428e+00 0.22478058335487253 0.002300430119772917
4.442997351062029310e+00 0.24945081352303167 0.002300430119772917
4.482807346362652545e+00 0.27682866303920667 0.002300430119772917
4.524679905435844418e+00 0.3072112998861759 0.002300430119772917
4.568864499599992079e+00 0.34092850697468147 0.002300430119772917
4.615602039195245254e+00 0.3783462617131929 0.002300430119772917
4.665121746872327613e+00 0.419870708444391 0.002300430119772917
4.717637617749002921e+00 0.4659525668664682 0.002300430119772917
4.773344219488758533e+00 0.517092024289676 0.002300430119772917
4.832412141682976170e+00 0.5738441648302398 0.002300430119772917
4.894982869070537923e+00 0.6368249944718586 0.002300430119772917
4.961163475278076440e+00 0.7067181273927491 0.002300430119772917
5.031021119612345771e+00 0.7842822061337682 0.002300430119772917
5.104577579468983828e+00 0.8703591361485166 0.002300430119772917
5.181801710111541226e+00 0.9658832241158708 0.002300430119772917
5.262614409974140983e+00 1.0718913192051276 0.002300430119772917
5.346871078377542830e+00 1.1895340673703196 0.002300430119772917
5.434368234358810668e+00 1.3200884008314182 0.002300430119772917
5.524840357075146535e+00 1.4649713983072863 0.002300430119772917
5.617960682757900059e+00 1.625755666443795 0.002300430119772917
5.713343928129789973e+00 1.8041864093920719 0.002300430119772917
5.810550963413090741e+00 2.0022003718155843 0.002300430119772917
5.909096172367696909e+00 2.2219468609395236 0.002300430119772917
6.008452538322023528e+00 2.4658110758226037 0.002300430119772917
6.108066996012913918e+00 2.736439997074672 0.002300430119772917
6.207367337458404855e+00 3.0367711180354604 0.002300430119772917
6.305774952798963717e+00 3.370064329271928 0.002300430119772917
6.402717623009682946e+00 3.739937302478798 0.002300430119772917
6.497635938446893356e+00 4.150404757850477 0.002300430119772917
6.589999820748600357e+00 4.605922041145108 0.002300430119772917
6.679313601858046567e+00 5.1114334834401705 0.002300430119772917
6.765123389788028518e+00 5.672426068491977 0.002300430119772917
6.847022403782556665e+00 6.294988990221888 0.002300430119772917
6.924654262848398467e+00 6.985879746785249 0.002300430119772917
6.997712443028226481e+00 7.752597488629465 0.002300430119772917
7.065943366813067783e+00 8.60346441668451 0.002300430119772917
7.129132985349637686e+00 9.547716114208066 0.002300430119772917
7.187120504118678532e+00 10.59560179277617 0.002300430119772917
7.239776409418768210e+00 11.758495540521581 0.002300430119772917
7.287004851409633055e+00 13.049019780144016 0.002300430119772917
7.328737626354212331e+00 14.481182276745331 0.002300430119772917
7.364922511720763509e+00 16.070528182616385 0.002300430119772917
7.395521805549838845e+00 17.834308769319094 0.002300430119772917
7.420504607362572891e+00 19.791668678535572 0.002300430119772917
7.439839124711769003e+00 21.96385372416547 0.002300430119772917
7.453488209414549814e+00 24.37444150122222 0.002300430119772917
7.461621276372430778e+00 27.04959730463137 0.002300430119772917
7.464051500697360453e+00 30.01835813575592 0.002300430119772917
7.460642644679850832e+00 33.31294787934677 0.002300430119772917
7.451299705818578367e+00 36.96912707195032 0.002300430119772917
7.435906547404501410e+00 41.0265810582719 0.002300430119772917
7.414323396814826772e+00 45.52935074866948 0.002300430119772917
7.386387622423844945e+00 50.526310653356795 0.002300430119772917
7.351913164742322593e+00 56.07169938205458 0.002300430119772917
7.310695274852599290e+00 62.22570836730231 0.002300430119772917
7.262508214975715859e+00 69.0551352016233 0.002300430119772917
7.207114673864827736e+00 76.63410868007462 0.002300430119772917
7.144264678736351293e+00 85.04489341802686 0.002300430119772917
7.073705434792193714e+00 94.37878277775391 0.002300430119772917
6.995189419840238898e+00 104.73708979594508 0.002300430119772917
6.908480712567754978e+00 116.23224686798542 0.002300430119772917
6.813366807630861999e+00 128.9890261253308 0.002300430119772917
6.709665244734212664e+00 143.14589375234786 0.002300430119772917
6.597247956308952332e+00 158.85651294280527 0.002300430119772917
6.476689335321165863e+00 176.2914118095948 0.002300430119772917
6.347377678452729377e+00 195.63983435170647 0.002300430119772917
6.209392037580671264e+00 217.11179456945052 0.002300430119772917
6.062914679602633861e+00 240.9403560239527 0.002300430119772917
5.908258224706096406e+00 267.38416158399497 0.002300430119772917
5.745853742893868521e+00 296.73024081888724 0.002300430119772917
5.576286771870680781e+00 329.2971255097155 0.002300430119772917
5.400276583871673530e+00 365.43830709572546 0.002300430119772917
5.218690807941481324e+00 405.54607358408276 0.002300430119772917
5.032570478751469345e+00 450.05576757004974 0.002300430119772917
4.843085688627274621e+00 499.450511585514 0.002300430119772917
4.652723238385148008e+00 554.2664520663108 0.002300430119772917
4.464575953414353648e+00 615.0985788580505 0.002300430119772917
4.277022347186783868e+00 682.6071834272393 0.002300430119772917
4.091601537466929450e+00 757.525025877192 0.002300430119772917
3.909911776084928015e+00 840.6652885618333 0.002300430119772917
3.733582338172289461e+00 932.9304026284696 0.002300430119772917
3.564188407156697824e+00 1035.3218432956637 0.002300430119772917
3.403225755188725721e+00 1148.9510001873086 0.002300430119772917
3.252095586087061729e+00 1275.051240713013 0.002300430119772917
3.112063406978245350e+00 1414.991297434576 0.002300430119772917
2.984152924969382337e+00 1570.2901247293776 0.002300430119772917
2.869209700147997477e+00 1742.6333860096508 0.002300430119772917
2.767812749748111312e+00 1933.891750455232 0.002300430119772917
2.680300162436913602e+00 2146.141197858406 0.002300430119772917
2.606754249499092069e+00 2381.6855519761607 0.002300430119772917
2.547055722358095409e+00 2643.0814869741084 0.002300430119772917
2.500901334220015038e+00 2933.1662783900483 0.002300430119772917
2.467855023968610340e+00 3255.0885998350564 0.002300430119772917
2.447397755838460753e+00 3612.3426997094302 0.002300430119772917
2.438959458649135215e+00 4008.8063288984645 0.002300430119772917
2.441893105594592051e+00 4448.782831127585 0.002300430119772917
2.455435202365464420e+00 4937.047852839004 0.002300430119772917
2.478641363473106374e+00 5478.901179593945 0.002300430119772917
2.510284889067969427e+00 6080.224261649427 0.002300430119772917
2.548760281362518754e+00 6747.5440531107 0.002300430119772917
2.592032045011376074e+00 7488.10385759003 0.002300430119772917
2.637655750051777215e+00 8309.941949353404 0.002300430119772917
2.682868054206810182e+00 9221.97882333434 0.002300430119772917
2.724740072046041739e+00 10234.114021054527 0.002300430119772917
2.760406375573421833e+00 11357.333583431051 0.002300430119772917
2.787317521532903797e+00 12603.829296797274 0.002300430119772917
2.803448997525953335e+00 13987.131026472387 0.002300430119772917
2.807445978690139565e+00 15522.25357427048 0.002300430119772917
2.798692749497150523e+00 17225.859653987874 0.002300430119772917
2.777292414167774837e+00 19116.440753857038 0.002300430119772917
2.743983452911570087e+00 21214.51784910632 0.002300430119772917
2.699982048382138178e+00 23542.864143224204 0.002300430119772917
2.646828036574559118e+00 26126.752255633317 0.002300430119772917
2.586222974087537541e+00 28994.22853882881 0.002300430119772917
2.519899222530240568e+00 32176.417502507353 0.002300430119772917
2.449509563225972020e+00 35707.859649004626 0.002300430119772917
2.376560102860640900e+00 39626.88638701478 0.002300430119772917
2.302362416425076219e+00 43976.036093027215 0.002300430119772917
2.228006018458410953e+00 48802.515836544335 0.002300430119772917
2.154369914996882684e+00 54158.71378079476 0.002300430119772917
2.082129466763376069e+00 60102.76782070388 0.002300430119772917
2.011768656897744201e+00 66699.19663030129 0.002300430119772917
1.943603781823964427e+00 74019.59996915652 0.002300430119772917
1.877816066249285543e+00 82143.43584919439 0.002300430119772917
1.814456743246599890e+00 91158.88299750836 0.002300430119772917
1.758313015383228040e+00 101163.7979766207 0.002300430119772917
1.706226395754268932e+00 112266.77735108159 0.002300430119772917
1.657056973967121483e+00 124588.33642950082 0.002300430119772917
1.610633091976180431e+00 138262.2173764659 0.002300430119772917
1.566728136410570515e+00 153436.84089300132 0.002300430119772917
1.525085429863556330e+00 170276.91722258978 0.002300430119772917
1.485415477987257704e+00 188965.23396912115 0.002300430119772917
1.447397584534681148e+00 209704.64013232305 0.002300430119772917
1.410697757826217646e+00 232720.2478960412 0.002300430119772917
1.374949070745276947e+00 258261.87606826748 0.002300430119772917
1.339775729421137651e+00 286606.7616948256 0.002300430119772917
1.304782882218304740e+00 318062.5692794119 0.002300430119772917
1.269568854788876822e+00 352970.73027306574 0.002300430119772917
1.233718998755498397e+00 391710.1490809261 0.002300430119772917
1.196818843005792221e+00 434701.3158125035 0.002300430119772917
1.158448793171727331e+00 482410.8704165374 0.002300430119772917
1.118207075560056829e+00 535356.6677410719 0.002300430119772917
1.081539296026299724e+00 594113.3984965039 0.002300430119772917
1.045969386539498780e+00 659318.8271333541 0.002300430119772917
1.008177645934498656e+00 731680.7143427207 0.002300430119772917
9.678046022693753692e-01 811984.4993184009 0.002300430119772917
9.245387877599005044e-01 901101.8251665037 0.002300430119772917
8.780926392471356534e-01 1000000.0 0.002300430119772917
6.793390163110497593e-01 0.001 0.0025529080682395165
7.393266028664650102e-01 0.0011097524964120721 0.0025529080682395165
8.033190617114436272e-01 0.0012315506032928262 0.0025529080682395165
8.713497724294170244e-01 0.001366716356462006 0.0025529080682395165
9.434101095020709371e-01 0.0015167168884709225 0.0025529080682395165
1.019444235267548571e+00 0.0016831803533309566 0.0025529080682395165
1.099344872370295878e+00 0.0018679135990207828 0.0025529080682395165
1.182949689697529339e+00 0.002072921779595372 0.0025529080682395165
1.270039406416357819e+00 0.002300430119772917 0.0025529080682395165
1.360337126323817980e+00 0.0025529080682395165 0.0025529080682395165
1.453509656688979135e+00 0.002833096101839324 0.0025529080682395165
1.549170807914678871e+00 0.0031440354715915 0.0025529080682395165
1.646886574113940682e+00 0.0034891012134067737 0.0025529080682395165
1.746182398964004179e+00 0.003872038781812557 0.0025529080682395165
1.846552165105061594e+00 0.004297004704320844 0.0025529080682395165
1.947468578906573766e+00 0.004768611697714469 0.0025529080682395165
2.048394707471321130e+00 0.005291978735958442 0.0025529080682395165
2.148795975023575888e+00 0.005872786613189483 0.0025529080682395165
2.248152286082106599e+00 0.00651733960488242 0.0025529080682395165
2.345969553582318401e+00 0.007232633896483534 0.0025529080682395165
2.441790303602703993e+00 0.008026433522257174 0.0025529080682395165
2.535202729856745218e+00 0.00890735463861044 0.0025529080682395165
2.625848071209621715e+00 0.009884959046625586 0.0025529080682395165
2.713425841587389975e+00 0.010969857978923836 0.0025529080682395165
2.797697049004119307e+00 0.012173827277396614 0.0025529080682395165
2.878485056909067641e+00 0.013509935211980273 0.0025529080682395165
2.955674463487290016e+00 0.014992684327860457 0.0025529080682395165
3.029208051438831983e+00 0.01663816886076129 0.0025529080682395165
3.099082077014021941e+00 0.018464249428955443 0.0025529080682395165
3.165340296169616430e+00 0.020490746898158472 0.0025529080682395165
3.228067203277795727e+00 0.022739657523579287 0.0025529080682395165
3.287380916538490183e+00 0.02523539170434766 0.0025529080682395165
3.343426256571909949e+00 0.02800503894183631 0.0025529080682395165
3.396368521455463529e+00 0.03107866187782014 0.0025529080682395165
3.446388184161856216e+00 0.03448962260405758 0.0025529080682395165
3.493676856115032425e+00 0.038274944785163134 0.0025529080682395165
3.538434387885331045e+00 0.04247571552536898 0.0025529080682395165
3.580867083445830268e+00 0.047137531341167244 0.0025529080682395165
3.621186676796678938e+00 0.05231099308056263 0.0025529080682395165
3.659609908378305576e+00 0.05805225516094899 0.0025529080682395165
3.696358338214088324e+00 0.06442363508721373 0.0025529080682395165
3.731658201241140560e+00 0.07149428986597581 0.0025529080682395165
3.765740353495092396e+00 0.07934096665797492 0.0025529080682395165
3.798839979588997107e+00 0.08804883581643465 0.0025529080682395165
3.831196353000069887e+00 0.09771241535346502 0.0025529080682395165
3.863052469402842970e+00 0.1084365968689611 0.0025529080682395165
3.894654672865346168e+00 0.12033778407775893 0.0025529080682395165
3.926252279192657291e+00 0.13354515629298988 0.0025529080682395165
3.958097244016312022e+00 0.14820207057988585 0.0025529080682395165
3.990443739325046035e+00 0.16446761779946645 0.0025529080682395165
4.023547773106884051e+00 0.18251834943190443 0.0025529080682395165
4.057666660587664786e+00 0.20255019392306664 0.0025529080682395165
4.093058331637780434e+00 0.22478058335487253 0.0025529080682395165
4.129980521962319351e+00 0.24945081352303167 0.0025529080682395165
4.168689578548257835e+00 0.27682866303920667 0.0025529080682395165
4.209438991409960806e+00 0.3072112998861759 0.0025529080682395165
4.252477412318333982e+00 0.34092850697468147 0.0025529080682395165
4.298046383677114335e+00 0.3783462617131929 0.0025529080682395165
4.346377362560064128e+00 0.419870708444391 0.0025529080682395165
4.397688345519825681e+00 0.4659525668664682 0.0025529080682395165
4.452179876804041925e+00 0.517092024289676 0.0025529080682395165
4.510030586155615140e+00 0.5738441648302398 0.0025529080682395165
4.571392225727995751e+00 0.6368249944718586 0.0025529080682395165
4.636384386331486418e+00 0.7067181273927491 0.0025529080682395165
4.705089004763573612e+00 0.7842822061337682 0.0025529080682395165
4.777544794980933318e+00 0.8703591361485166 0.0025529080682395165
4.853739599935380511e+00 0.9658832241158708 0.0025529080682395165
4.933614746767443826e+00 1.0718913192051276 0.0025529080682395165
5.017047574852903757e+00 1.1895340673703196 0.0025529080682395165
5.103857207323929224e+00 1.3200884008314182 0.0025529080682395165
5.193800875050872179e+00 1.4649713983072863 0.0025529080682395165
5.286574038213769811e+00 1.625755666443795 0.0025529080682395165
5.381812355971643314e+00 1.8041864093920719 0.0025529080682395165
5.479095632879332989e+00 2.0022003718155843 0.0025529080682395165
5.577954512084167149e+00 2.2219468609395236 0.0025529080682395165
5.677875032726460880e+00 2.4658110758226037 0.0025529080682395165
5.778313376005309365e+00 2.736439997074672 0.0025529080682395165
5.878702601996342203e+00 3.0367711180354604 0.0025529080682395165
5.978465317940634627e+00 3.370064329271928 0.0025529080682395165
6.077026511643942364e+00 3.739937302478798 0.0025529080682395165
6.173820543049567178e+00 4.150404757850477 0.0025529080682395165
6.268307933573881385e+00 4.605922041145108 0.0025529080682395165
6.359981247611953492e+00 5.1114334834401705 0.0025529080682395165
6.448373299352972765e+00 5.672426068491977 0.0025529080682395165
6.533063264607701370e+00 6.294988990221888 0.0025529080682395165
6.613680858475909474e+00 6.985879746785249 0.0025529080682395165
6.689906699603450413e+00 7.752597488629465 0.0025529080682395165
6.761475913790999215e+00 8.60346441668451 0.0025529080682395165
6.828165979353499004e+00 9.547716114208066 0.0025529080682395165
6.889810088144325384e+00 10.59560179277617 0.0025529080682395165
6.946276392007521672e+00 11.758495540521581 0.0025529080682395165
6.997470305729701856e+00 13.049019780144016 0.0025529080682395165
7.043328649812217179e+00 14.481182276745331 0.0025529080682395165
7.083808278635858713e+00 16.070528182616385 0.0025529080682395165
7.118884368870078916e+00 17.834308769319094 0.0025529080682395165
7.148542643517171946e+00 19.791668678535572 0.0025529080682395165
7.172771619215168926e+00 21.96385372416547 0.0025529080682395165
7.191623399012819995e+00 24.37444150122222 0.0025529080682395165
7.205220821893544070e+00 27.04959730463137 0.0025529080682395165
7.213352056755684139e+00 30.01835813575592 0.0025529080682395165
7.215974919485812933e+00 33.31294787934677 0.0025529080682395165
7.213028286257460842e+00 36.96912707195032 0.0025529080682395165
7.204431297811130008e+00 41.0265810582719 0.0025529080682395165
7.190080386448961747e+00 45.52935074866948 0.0025529080682395165
7.169849316727888500e+00 50.526310653356795 0.0025529080682395165
7.143587886963790545e+00 56.07169938205458 0.0025529080682395165
7.111125637523996623e+00 62.22570836730231 0.0025529080682395165
7.072268843820672224e+00 69.0551352016233 0.0025529080682395165
7.026808369416477795e+00 76.63410868007462 0.0025529080682395165
6.974517655668176275e+00 85.04489341802686 0.0025529080682395165
6.915160937325032897e+00 94.37878277775391 0.0025529080682395165
6.848499743825867903e+00 104.73708979594508 0.0025529080682395165
6.774297710094760561e+00 116.23224686798542 0.0025529080682395165
6.692330632618597619e+00 128.9890261253308 0.0025529080682395165
6.602391687101230033e+00 143.14589375234786 0.0025529080682395165
6.504340786715536282e+00 158.85651294280527 0.0025529080682395165
6.398643020009775917e+00 176.2914118095948 0.0025529080682395165
6.284625783731327964e+00 195.63983435170647 0.0025529080682395165
6.162298725382491682e+00 217.11179456945052 0.0025529080682395165
6.031739133881265147e+00 240.9403560239527 0.0025529080682395165
5.893137518972528355e+00 267.38416158399497 0.0025529080682395165
5.746788677029961434e+00 296.73024081888724 0.0025529080682395165
5.593129187666562530e+00 329.2971255097155 0.0025529080682395165
5.432721633177745701e+00 365.43830709572546 0.0025529080682395165
5.266273103172216530e+00 405.54607358408276 0.0025529080682395165
5.094664994187775520e+00 450.05576757004974 0.0025529080682395165
4.918916083689518715e+00 499.450511585514 0.0025529080682395165
4.741554667351345564e+00 554.2664520663108 0.0025529080682395165
4.565317086056385421e+00 615.0985788580505 0.0025529080682395165
4.388554232220505114e+00 682.6071834272393 0.0025529080682395165
4.212759423806623715e+00 757.525025877192 0.0025529080682395165
4.039503359986756692e+00 840.6652885618333 0.0025529080682395165
3.870423941331357476e+00 932.9304026284696 0.0025529080682395165
3.707142910290511129e+00 1035.3218432956637 0.0025529080682395165
3.551237962455335850e+00 1148.9510001873086 0.0025529080682395165
3.404222898185875756e+00 1275.051240713013 0.0025529080682395165
3.267500451205709755e+00 1414.991297434576 0.0025529080682395165
3.142250815371895545e+00 1570.2901247293776 0.0025529080682395165
3.029484189865633059e+00 1742.6333860096508 0.0025529080682395165
2.929945724429658505e+00 1933.891750455232 0.0025529080682395165
2.844132546712182741e+00 2146.141197858406 0.0025529080682395165
2.772272750136197672e+00 2381.6855519761607 0.0025529080682395165
2.714374822229830730e+00 2643.0814869741084 0.0025529080682395165
2.670243512735671843e+00 2933.1662783900483 0.0025529080682395165
2.639530845472766618e+00 3255.0885998350564 0.0025529080682395165
2.621787076406272288e+00 3612.3426997094302 0.0025529080682395165
2.616493892537763877e+00 4008.8063288984645 0.0025529080682395165
2.623038986900112057e+00 4448.782831127585 0.0025529080682395165
2.640674468045777434e+00 4937.047852839004 0.0025529080682395165
2.668448101052749877e+00 5478.901179593945 0.0025529080682395165
2.705095917313596665e+00 6080.224261649427 0.0025529080682395165
2.748939911814540782e+00 6747.5440531107 0.0025529080682395165
2.797832962235778709e+00 7488.10385759003 0.0025529080682395165
2.849180001538933915e+00 8309.941949353404 0.0025529080682395165
2.900033784221860422e+00 9221.97882333434 0.0025529080682395165
2.947259877970734188e+00 10234.114021054527 0.0025529080682395165
2.987781331492938897e+00 11357.333583431051 0.0025529080682395165
3.018849092369577658e+00 12603.829296797274 0.0025529080682395165
3.038267994837494879e+00 13987.131026472387 0.0025529080682395165
3.044555285354407115e+00 15522.25357427048 0.0025529080682395165
3.037018100481973626e+00 17225.859653987874 0.0025529080682395165
3.015735305534750221e+00 19116.440753857038 0.0025529080682395165
2.981470565161475239e+00 21214.51784910632 0.0025529080682395165
2.935507168161751945e+00 23542.864143224204 0.0025529080682395165
2.879483823312971591e+00 26126.752255633317 0.0025529080682395165
2.815221700198506039e+00 28994.22853882881 0.0025529080682395165
2.744583243669879824e+00 32176.417502507353 0.0025529080682395165
2.669352731617211205e+00 35707.859649004626 0.0025529080682395165
2.591162304364384106e+00 39626.88638701478 0.0025529080682395165
2.511438973220608606e+00 43976.036093027215 0.0025529080682395165
2.431374096521778050e+00 48802.515836544335 0.0025529080682395165
2.351933152312982056e+00 54158.71378079476 0.0025529080682395165
2.273862298023436868e+00 60102.76782070388 0.0025529080682395165
2.197700972466460012e+00 66699.19663030129 0.0025529080682395165
2.123806711199344388e+00 74019.59996915652 0.0025529080682395165
2.052388968855540341e+00 82143.43584919439 0.0025529080682395165
1.983515982039990577e+00 91158.88299750836 0.0025529080682395165
1.922353547031129484e+00 101163.7979766207 0.0025529080682395165
1.865566685136165637e+00 112266.77735108159 0.0025529080682395165
1.811885593927373916e+00 124588.33642950082 0.0025529080682395165
1.761129553382086321e+00 138262.2173764659 0.0025529080682395165
1.713057806427232377e+00 153436.84089300132 0.0025529080682395165
1.667395389185133858e+00 170276.91722258978 0.0025529080682395165
1.623830701381254071e+00 188965.23396912115 0.0025529080682395165
1.582018473608037823e+00 209704.64013232305 0.0025529080682395165
1.541597726567092153e+00 232720.2478960412 0.0025529080682395165
1.502172708249048361e+00 258261.87606826748 0.0025529080682395165
1.463337692713728933e+00 286606.7616948256 0.0025529080682395165
1.424667570068873124e+00 318062.5692794119 0.0025529080682395165
1.385730025093658835e+00 352970.73027306574 0.0025529080682395165
1.346081242084757656e+00 391710.1490809261 0.0025529080682395165
1.305278517070420863e+00 434701.3158125035 0.0025529080682395165
1.262877151995790204e+00 482410.8704165374 0.0025529080682395165
1.218453678324421086e+00 535356.6677410719 0.0025529080682395165
1.177390313077109951e+00 594113.3984965039 0.0025529080682395165
1.137978218834213573e+00 659318.8271333541 0.0025529080682395165
1.096191180141046884e+00 731680.7143427207 0.0025529080682395165
1.051665449619441972e+00 811984.4993184009 0.0025529080682395165
1.004089749389377673e+00 901101.8251665037 0.0025529080682395165
9.531875304773042012e-01 1000000.0 0.0025529080682395165
6.003914620805180791e-01 0.001 0.002833096101839324
6.539142836523949009e-01 0.0011097524964120721 0.002833096101839324
7.111019805919839287e-01 0.0012315506032928262 0.002833096101839324
7.720025517260916681e-01 0.001366716356462006 0.002833096101839324
8.366276162064617550e-01 0.0015167168884709225 0.002833096101839324
9.049476686023676386e-01 0.0016831803533309566 0.002833096101839324
9.768875848345632829e-01 0.0018679135990207828 0.002833096101839324
1.052323015876747592e+00 0.002072921779595372 0.002833096101839324
1.131077877196185133e+00 0.002300430119772917 0.002833096101839324
1.212923085798236489e+00 0.0025529080682395165 0.002833096101839324
1.297576969184712992e+00 0.002833096101839324 0.002833096101839324
1.384707315519606796e+00 0.0031440354715915 0.002833096101839324
1.473935400003145491e+00 0.0034891012134067737 0.002833096101839324
1.564841707938834814e+00 0.003872038781812557 0.002833096101839324
1.656973501799481330e+00 0.004297004704320844 0.002833096101839324
1.749853855594416752e+00 0.004768611697714469 0.002833096101839324
1.842991792146208230e+00 0.005291978735958442 0.002833096101839324
1.935893209032412354e+00 0.005872786613189483 0.002833096101839324
2.028072077102087700e+00 0.00651733960488242 0.002833096101839324
2.119061369394909633e+00 0.007232633896483534 0.002833096101839324
2.208423286566930877e+00 0.008026433522257174 0.002833096101839324
2.295758356953645052e+00 0.00890735463861044 0.002833096101839324
2.380712937166876930e+00 0.009884959046625586 0.002833096101839324
2.462984990774174321e+00 0.010969857978923836 0.002833096101839324
2.542327854043689328e+00 0.012173827277396614 0.002833096101839324
2.618552022976558646e+00 0.013509935211980273 0.002833096101839324
2.691524887483574879e+00 0.014992684327860457 0.002833096101839324
2.761168669714243684e+00 0.01663816886076129 0.002833096101839324
2.827456748173555301e+00 0.018464249428955443 0.002833096101839324
2.890408658436156131e+00 0.020490746898158472 0.002833096101839324
2.950084281586520252e+00 0.022739657523579287 0.002833096101839324
3.006577536655914429e+00 0.02523539170434766 0.002833096101839324
3.060010157103807416e+00 0.02800503894183631 0.002833096101839324
3.110525925372708222e+00 0.03107866187782014 0.002833096101839324
3.158285687714886159e+00 0.03448962260405758 0.002833096101839324
3.203463392623355332e+00 0.038274944785163134 0.002833096101839324
3.246243094951375863e+00 0.04247571552536898 0.002833096101839324
3.286816987472588991e+00 0.047137531341167244 0.002833096101839324
3.325384072776989441e+00 0.05231099308056263 0.002833096101839324
3.362149423822096583e+00 0.05805225516094899 0.002833096101839324
3.397323704462440919e+00 0.06442363508721373 0.002833096101839324
3.431122832135246270e+00 0.07149428986597581 0.002833096101839324
3.463767635954840163e+00 0.07934096665797492 0.002833096101839324
3.495483570526813022e+00 0.08804883581643465 0.002833096101839324
3.526500315474443426e+00 0.09771241535346502 0.002833096101839324
3.557051430199880127e+00 0.1084365968689611 0.002833096101839324
3.587374007593222558e+00 0.12033778407775893 0.002833096101839324
3.617708333159662004e+00 0.13354515629298988 0.002833096101839324
3.648297592167325742e+00 0.14820207057988585 0.002833096101839324
3.679387545024119799e+00 0.16446761779946645 0.002833096101839324
3.711226224069943402e+00 0.18251834943190443 0.002833096101839324
3.744063495121502605e+00 0.20255019392306664 0.002833096101839324
3.778150516599049435e+00 0.22478058335487253 0.002833096101839324
3.813738991365458464e+00 0.24945081352303167 0.002833096101839324
3.851080186762857238e+00 0.27682866303920667 0.002833096101839324
3.890423546589607096e+00 0.3072112998861759 0.002833096101839324
3.932014986575184334e+00 0.34092850697468147 0.002833096101839324
3.976094721628180562e+00 0.3783462617131929 0.002833096101839324
4.022894543233412001e+00 0.419870708444391 0.002833096101839324
4.072634644836022666e+00 0.4659525668664682 0.002833096101839324
4.125519841973415147e+00 0.517092024289676 0.002833096101839324
4.181735277739313084e+00 0.5738441648302398 0.002833096101839324
4.241441637547870513e+00 0.6368249944718586 0.002833096101839324
4.304769990086733777e+00 0.7067181273927491 0.002833096101839324
4.371816319793481398e+00 0.7842822061337682 0.002833096101839324
4.442635973322483167e+00 0.8703591361485166 0.002833096101839324
4.517235930483067818e+00 0.9658832241158708 0.002833096101839324
4.595578631810290027e+00 1.0718913192051276 0.002833096101839324
4.677564584962803806e+00 1.1895340673703196 0.002833096101839324
4.763037400682329725e+00 1.3200884008314182 0.002833096101839324
4.851779536164463558e+00 1.4649713983072863 0.002833096101839324
4.943511761812080074e+00 1.625755666443795 0.002833096101839324
5.037894343993794877e+00 1.8041864093920719 0.002833096101839324
5.134530219772352133e+00 2.0022003718155843 0.002833096101839324
5.232970836338433074e+00 2.2219468609395236 0.002833096101839324
5.332720176734233597e+00 2.4658110758226037 0.002833096101839324
5.433248627667532915e+00 2.736439997074672 0.002833096101839324
5.533999510235582342e+00 3.0367711180354604 0.002833096101839324
5.634401398665352723e+00 3.370064329271928 0.002833096101839324
5.733880925987245192e+00 3.739937302478798 0.002833096101839324
5.831870142299416138e+00 4.150404757850477 0.002833096101839324
5.927823477011661346e+00 4.605922041145108 0.002833096101839324
6.021224364104158511e+00 5.1114334834401705 0.002833096101839324
6.111594177423023133e+00 5.672426068491977 0.002833096101839324
6.198499155098400770e+00 6.294988990221888 0.002833096101839324
6.281555453352740237e+00 6.985879746785249 0.002833096101839324
6.360430473846975019e+00 7.752597488629465 0.002833096101839324
6.434847045704885637e+00 8.60346441668451 0.002833096101839324
6.504572616463103252e+00 9.547716114208066 0.002833096101839324
6.569432342917042256e+00 10.59560179277617 0.002833096101839324
6.629289661173649151e+00 11.758495540521581 0.002833096101839324
6.684048598860905521e+00 13.049019780144016 0.002833096101839324
6.733648176022890119e+00 14.481182276745331 0.002833096101839324
6.778051406498803999e+00 16.070528182616385 0.002833096101839324
6.817243414132012624e+00 17.834308769319094 0.002833096101839324
6.851223694371940454e+00 19.791668678535572 0.002833096101839324
6.879998305138083303e+00 21.96385372416547 0.002833096101839324
6.903776575623237655e+00 24.37444150122222 0.002833096101839324
6.922427983239670013e+00 27.04959730463137 0.002833096101839324
6.935909632155354387e+00 30.01835813575592 0.002833096101839324
6.944209521868268453e+00 33.31294787934677 0.002833096101839324
6.947299150739612905e+00 36.96912707195032 0.002833096101839324
6.945132172979376683e+00 41.0265810582719 0.002833096101839324
6.937641032595616153e+00 45.52935074866948 0.002833096101839324
6.924736359280767140e+00 50.526310653356795 0.002833096101839324
6.906305053917318304e+00 56.07169938205458 0.002833096101839324
6.882213068459128280e+00 62.22570836730231 0.002833096101839324
6.852301783520524658e+00 69.0551352016233 0.002833096101839324
6.816394456023463277e+00 76.63410868007462 0.002833096101839324
6.774293382329286572e+00 85.04489341802686 0.002833096101839324
6.725786586972244407e+00 94.37878277775391 0.002833096101839324
6.670652823559863442e+00 104.73708979594508 0.002833096101839324
6.608664910529346237e+00 116.23224686798542 0.002833096101839324
6.539598015393427666e+00 128.9890261253308 0.002833096101839324
6.463233412817217527e+00 143.14589375234786 0.002833096101839324
6.379453563151054496e+00 158.85651294280527 0.002833096101839324
6.288565097994548658e+00 176.2914118095948 0.002833096101839324
6.189911989977384899e+00 195.63983435170647 0.002833096101839324
6.083430257488600112e+00 217.11179456945052 0.002833096101839324
5.969107101744087096e+00 240.9403560239527 0.002833096101839324
5.847024637265608504e+00 267.38416158399497 0.002833096101839324
5.717353099295038099e+00 296.73024081888724 0.002833096101839324
5.580388943208665076e+00 329.2971255097155 0.002833096101839324
5.436543176881096784e+00 365.43830709572546 0.002833096101839324
5.286363037298483114e+00 405.54607358408276 0.002833096101839324
5.130565808458456445e+00 450.05576757004974 0.002833096101839324
4.970009065772176271e+00 499.450511585514 0.002833096101839324
4.807286364674770773e+00 554.2664520663108 0.002833096101839324
4.644643016845696692e+00 615.0985788580505 0.002833096101839324
4.480471366759801732e+00 682.6071834272393 0.002833096101839324
4.316173953593706258e+00 757.525025877192 0.002833096101839324
4.153263195744726133e+00 840.6652885618333 0.002833096101839324
3.993354143465400963e+00 932.9304026284696 0.002833096101839324
3.838084599156049492e+00 1035.3218432956637 0.002833096101839324
3.689086266087485910e+00 1148.9510001873086 0.002833096101839324
3.547961613341390485e+00 1275.051240713013 0.002833096101839324
3.416231747238011263e+00 1414.991297434576 0.002833096101839324
3.295220255727668413e+00 1570.2901247293776 0.002833096101839324
3.186094754300956122e+00 1742.6333860096508 0.002833096101839324
3.089764893410429814e+00 1933.891750455232 0.002833096101839324
3.006890026474681399e+00 2146.141197858406 0.002833096101839324
2.937851058201891963e+00 2381.6855519761607 0.002833096101839324
2.882793988808106000e+00 2643.0814869741084 0.002833096101839324
2.841642864629815968e+00 2933.1662783900483 0.002833096101839324
2.814149705849819938e+00 3255.0885998350564 0.002833096101839324
2.799945870244024082e+00 3612.3426997094302 0.002833096101839324
2.798575963806519962e+00 4008.8063288984645 0.002833096101839324
2.809472669424733837e+00 4448.782831127585 0.002833096101839324
2.831912910600782318e+00 4937.047852839004 0.002833096101839324
2.864944556426036737e+00 5478.901179593945 0.002833096101839324
2.907272924328536678e+00 6080.224261649427 0.002833096101839324
2.957152383242483751e+00 6747.5440531107 0.002833096101839324
3.012327114481478940e+00 7488.10385759003 0.002833096101839324
3.070052076938083907e+00 8309.941949353404 0.002833096101839324
3.127194415137961148e+00 9221.97882333434 0.002833096101839324
3.180409968335315529e+00 10234.114021054527 0.002833096101839324
3.226403936655798610e+00 11357.333583431051 0.002833096101839324
3.262219442577868556e+00 12603.829296797274 0.002833096101839324
3.285481388215040432e+00 13987.131026472387 0.002833096101839324
3.294569354393558136e+00 15522.25357427048 0.002833096101839324
3.288704117986380293e+00 17225.859653987874 0.002833096101839324
3.267932297709572165e+00 19116.440753857038 0.002833096101839324
3.233036695638073610e+00 21214.51784910632 0.002833096101839324
3.185363906562386216e+00 23542.864143224204 0.002833096101839324
3.126650185583687236e+00 26126.752255633317 0.002833096101839324
3.058837453225351943e+00 28994.22853882881 0.002833096101839324
2.983921328457582955e+00 32176.417502507353 0.002833096101839324
2.903822465242781981e+00 35707.859649004626 0.002833096101839324
2.820304990825879710e+00 39626.88638701478 0.002833096101839324
2.734918030693945568e+00 43976.036093027215 0.002833096101839324
2.648961698136456988e+00 48802.515836544335 0.002833096101839324
2.563494728495391506e+00 54158.71378079476 0.002833096101839324
2.479340381739724375e+00 60102.76782070388 0.002833096101839324
2.397099356402938586e+00 66699.19663030129 0.002833096101839324
2.317175418447336988e+00 74019.59996915652 0.002833096101839324
2.239810419035287214e+00 82143.43584919439 0.002833096101839324
2.165092935869910917e+00 91158.88299750836 0.002833096101839324
2.098581367696034317e+00 101163.7979766207 0.002833096101839324
2.036775536655578200e+00 112266.77735108159 0.002833096101839324
1.978260864551401266e+00 124588.33642950082 0.002833096101839324
1.922848369559606585e+00 138262.2173764659 0.002833096101839324
1.870283457447197817e+00 153436.84089300132 0.002833096101839324
1.820272605902492291e+00 170276.91722258978 0.002833096101839324
1.772482037106951624e+00 188965.23396912115 0.002833096101839324
1.726540854831639216e+00 209704.64013232305 0.002833096101839324
1.682060161386398578e+00 232720.2478960412 0.002833096101839324
1.638614510661982937e+00 258261.87606826748 0.002833096101839324
1.595767458179090381e+00 286606.7616948256 0.002833096101839324
1.553062459632755132e+00 318062.5692794119 0.002833096101839324
1.510036554280267174e+00 352970.73027306574 0.002833096101839324
1.466216003766865450e+00 391710.1490809261 0.002833096101839324
1.421130838278509279e+00 434701.3158125035 0.002833096101839324
1.374311605547279935e+00 482410.8704165374 0.002833096101839324
1.325315515611560357e+00 535356.6677410719 0.002833096101839324
1.279344703184734477e+00 594113.3984965039 0.002833096101839324
1.235710656313778522e+00 659318.8271333541 0.002833096101839324
1.189549635686584450e+00 731680.7143427207 0.002833096101839324
1.140497784618179633e+00 811984.4993184009 0.002833096101839324
1.088250502862601499e+00 901101.8251665037 0.002833096101839324
1.032546740535400520e+00 1000000.0 0.002833096101839324
5.279180858457073189e-01 0.001 0.0031440354715915
5.753937831369136946e-01 0.0011097524964120721 0.0031440354715915
6.261958990812225290e-01 0.0012315506032928262 0.0031440354715915
6.803823651558938979e-01 0.001366716356462006 0.0031440354715915
7.379800974461838692e-01 0.0015167168884709225 0.0031440354715915
7.989803676463950177e-01 0.0016831803533309566 0.0031440354715915
8.633345302203619953e-01 0.0018679135990207828 0.0031440354715915
9.309503243521208837e-01 0.002072921779595372 0.0031440354715915
1.001689125867439412e+00 0.002300430119772917 0.0031440354715915
1.075364182427726245e+00 0.0025529080682395165 0.0031440354715915
1.151740232644494322e+00 0.002833096101839324 0.0031440354715915
1.230534763728319048e+00 0.0031440354715915 0.0031440354715915
1.311420787423949186e+00 0.0034891012134067737 0.0031440354715915
1.394031375435944797e+00 0.003872038781812557 0.0031440354715915
1.477965861312909857e+00 0.004297004704320844 0.0031440354715915
1.562797520707398302e+00 0.004768611697714469 0.0031440354715915
1.648082369259070035e+00 0.005291978735958442 0.0031440354715915
1.733368986832835024e+00 0.005872786613189483 0.0031440354715915
1.818208647123579214e+00 0.00651733960488242 0.0031440354715915
1.902165494212755270e+00 0.007232633896483534 0.0031440354715915
1.984826318235024534e+00 0.008026433522257174 0.0031440354715915
2.065809262560303505e+00 0.00890735463861044 0.0031440354715915
2.144771500797884034e+00 0.009884959046625586 0.0031440354715915
2.221415175724129831e+00 0.010969857978923836 0.0031440354715915
2.295491674621513045e+00 0.012173827277396614 0.0031440354715915
2.366804037241192482e+00 0.013509935211980273 0.0031440354715915
2.435207501951248243e+00 0.014992684327860457 0.0031440354715915
2.500608326056569908e+00 0.01663816886076129 0.0031440354715915
2.562961000681218682e+00 0.018464249428955443 0.0031440354715915
2.622264253523320043e+00 0.020490746898158472 0.0031440354715915
2.678556097284966686e+00 0.022739657523579287 0.0031440354715915
2.731908368523239705e+00 0.02523539170434766 0.0031440354715915
2.782421178887926061e+00 0.02800503894183631 0.0031440354715915
2.830217703869691181e+00 0.03107866187782014 0.0031440354715915
2.875439506061024275e+00 0.03448962260405758 0.0031440354715915
2.918242734979985542e+00 0.038274944785163134 0.0031440354715915
2.958795170795892826e+00 0.04247571552536898 0.0031440354715915
2.997274029347582580e+00 0.047137531341167244 0.0031440354715915
3.033864537160641639e+00 0.05231099308056263 0.0031440354715915
3.068758844370045313e+00 0.05805225516094899 0.0031440354715915
3.102155365570524292e+00 0.06442363508721373 0.0031440354715915
3.134258223811222432e+00 0.07149428986597581 0.0031440354715915
3.165276773042308811e+00 0.07934096665797492 0.0031440354715915
3.195425175791386074e+00 0.08804883581643465 0.0031440354715915
3.224921997439625709e+00 0.09771241535346502 0.0031440354715915
3.253989834134416004e+00 0.1084365968689611 0.0031440354715915
3.282854928271812689e+00 0.12033778407775893 0.0031440354715915
3.311746967253433649e+00 0.13354515629298988 0.0031440354715915
3.340898754301054652e+00 0.14820207057988585 0.0031440354715915
3.370546005814879731e+00 0.16446761779946645 0.0031440354715915
3.400927114513752958e+00 0.18251834943190443 0.0031440354715915
3.432282799086921354e+00 0.20255019392306664 0.0031440354715915
3.464855681352716488e+00 0.22478058335487253 0.0031440354715915
3.498889653997077076e+00 0.24945081352303167 0.0031440354715915
3.534629058757980058e+00 0.27682866303920667 0.0031440354715915
3.572317441592070875e+00 0.3072112998861759 0.0031440354715915
3.612196070365717215e+00 0.34092850697468147 0.0031440354715915
3.654501922383436963e+00 0.3783462617131929 0.0031440354715915
3.699465239549451834e+00 0.419870708444391 0.0031440354715915
3.747306533509962012e+00 0.4659525668664682 0.0031440354715915
3.798233061956691081e+00 0.517092024289676 0.0031440354715915
3.852434794082650882e+00 0.5738441648302398 0.0031440354715915
3.910079802942238114e+00 0.6368249944718586 0.0031440354715915
3.971309295158419239e+00 0.7067181273927491 0.0031440354715915
4.036232246427169379e+00 0.7842822061337682 0.0031440354715915
4.104919915209961800e+00 0.8703591361485166 0.0031440354715915
4.177398108902481866e+00 0.9658832241158708 0.0031440354715915
4.253650564074694884e+00 1.0718913192051276 0.0031440354715915
4.333601684862900427e+00 1.1895340673703196 0.0031440354715915
4.417120839572757696e+00 1.3200884008314182 0.0031440354715915
4.504017691540156854e+00 1.4649713983072863 0.0031440354715915
4.594040869562855178e+00 1.625755666443795 0.0031440354715915
4.686878459245097162e+00 1.8041864093920719 0.0031440354715915
4.782160285581433357e+00 2.0022003718155843 0.0031440354715915
4.879462884385636912e+00 2.2219468609395236 0.0031440354715915
4.978312809097141134e+00 2.4658110758226037 0.0031440354715915
5.078199589595231878e+00 2.736439997074672 0.0031440354715915
5.178581771138615508e+00 3.0367711180354604 0.0031440354715915
5.278898837556539547e+00 3.370064329271928 0.0031440354715915
5.378583729841643013e+00 3.739937302478798 0.0031440354715915
5.477070469390419305e+00 4.150404757850477 0.0031440354715915
5.573811125552458279e+00 4.605922041145108 0.0031440354715915
5.668283073324947630e+00 5.1114334834401705 0.0031440354715915
5.759998588720283585e+00 5.672426068491977 0.0031440354715915
5.848512550011099265e+00 6.294988990221888 0.0031440354715915
5.933428338957062564e+00 6.985879746785249 0.0031440354715915
6.014400163569342261e+00 7.752597488629465 0.0031440354715915
6.091137888235099496e+00 8.60346441668451 0.0031440354715915
6.163397612382342849e+00 9.547716114208066 0.0031440354715915
6.230994607080331704e+00 10.59560179277617 0.0031440354715915
6.293785280785647807e+00 11.758495540521581 0.0031440354715915
6.351669628870039830e+00 13.049019780144016 0.0031440354715915
6.404585945073338671e+00 14.481182276745331 0.0031440354715915
6.452500320599922290e+00 16.070528182616385 0.0031440354715915
6.495404657079229871e+00 17.834308769319094 0.0031440354715915
6.533309014007197213e+00 19.791668678535572 0.0031440354715915
6.566342998444760326e+00 21.96385372416547 0.0031440354715915
6.594549554112948186e+00 24.37444150122222 0.0031440354715915
6.617854660118513088e+00 27.04959730463137 0.0031440354715915
6.636280339160593122e+00 30.01835813575592 0.0031440354715915
6.649842439158913265e+00 33.31294787934677 0.0031440354715915
6.658543070152566301e+00 36.96912707195032 0.0031440354715915
6.662368844864322348e+00 41.0265810582719 0.0031440354715915
6.661287143482160111e+00 45.52935074866948 0.0031440354715915
6.655244977329945577e+00 50.526310653356795 0.0031440354715915
6.644166575715619416e+00 56.07169938205458 0.0031440354715915
6.627955321566951774e+00 62.22570836730231 0.0031440354715915
6.606489642518450722e+00 69.0551352016233 0.0031440354715915
6.579628204488924936e+00 76.63410868007462 0.0031440354715915
6.547206366406297384e+00 85.04489341802686 0.0031440354715915
6.509041480836222249e+00 94.37878277775391 0.0031440354715915
6.464936511173503320e+00 104.73708979594508 0.0031440354715915
6.414681988641058652e+00 116.23224686798542 0.0031440354715915
6.358062605949739599e+00 128.9890261253308 0.0031440354715915
6.294859487343492432e+00 143.14589375234786 0.0031440354715915
6.224991618232408541e+00 158.85651294280527 0.0031440354715915
6.148618575597793345e+00 176.2914118095948 0.0031440354715915
6.065119007559935937e+00 195.63983435170647 0.0031440354715915
5.974371937604998628e+00 217.11179456945052 0.0031440354715915
5.876291289745949165e+00 240.9403560239527 0.0031440354715915
5.770867207406573662e+00 267.38416158399497 0.0031440354715915
5.658160586329112895e+00 296.73024081888724 0.0031440354715915
5.538340941960996133e+00 329.2971255097155 0.0031440354715915
5.411677911559245935e+00 365.43830709572546 0.0031440354715915
5.278565211712698435e+00 405.54607358408276 0.0031440354715915
5.139557644564274774e+00 450.05576757004974 0.0031440354715915
4.995369709786581680e+00 499.450511585514 0.0031440354715915
4.848608429060225156e+00 554.2664520663108 0.0031440354715915
4.701011381137592871e+00 615.0985788580505 0.0031440354715915
4.551016309273195226e+00 682.6071834272393 0.0031440354715915
4.399909918049111468e+00 757.525025877192 0.0031440354715915
4.249117546844156657e+00 840.6652885618333 0.0031440354715915
4.100200298989601144e+00 932.9304026284696 0.0031440354715915
3.954780313348714049e+00 1035.3218432956637 0.0031440354715915
3.814512725740712540e+00 1148.9510001873086 0.0031440354715915
3.681060862092790043e+00 1275.051240713013 0.0031440354715915
3.556040576481835469e+00 1414.991297434576 0.0031440354715915
3.440900537607654464e+00 1570.2901247293776 0.0031440354715915
3.336953181724739093e+00 1742.6333860096508 0.0031440354715915
3.245265912980799250e+00 1933.891750455232 0.0031440354715915
3.166658931766406226e+00 2146.141197858406 0.0031440354715915
3.101669114385313009e+00 2381.6855519761607 0.0031440354715915
3.050586567020399098e+00 2643.0814869741084 0.0031440354715915
3.013463607427906865e+00 2933.1662783900483 0.0031440354715915
2.990162500921944133e+00 3255.0885998350564 0.0031440354715915
2.980406402137001809e+00 3612.3426997094302 0.0031440354715915
2.983813365874345092e+00 4008.8063288984645 0.0031440354715915
2.999871110676282981e+00 4448.782831127585 0.0031440354715915
3.027890703291848506e+00 4937.047852839004 0.0031440354715915
3.066928549848813468e+00 5478.901179593945 0.0031440354715915
3.115666579442351924e+00 6080.224261649427 0.0031440354715915
3.172297585660840191e+00 6747.5440531107 0.0031440354715915
3.234461421367942346e+00 7488.10385759003 0.0031440354715915
3.299265443665377884e+00 8309.941949353404 0.0031440354715915
3.363391229918707648e+00 9221.97882333434 0.0031440354715915
3.423282481999367022e+00 10234.114021054527 0.0031440354715915
3.475421597087781755e+00 11357.333583431051 0.0031440354715915
3.516636755562999372e+00 12603.829296797274 0.0031440354715915
3.544363959386258589e+00 13987.131026472387 0.0031440354715915
3.556835246579312937e+00 15522.25357427048 0.0031440354715915
3.553174963861807978e+00 17225.859653987874 0.0031440354715915
3.533388176508390544e+00 19116.440753857038 0.0031440354715915
3.498269108327149990e+00 21214.51784910632 0.0031440354715915
3.449222058260267509e+00 23542.864143224204 0.0031440354715915
3.388077766741783403e+00 26126.752255633317 0.0031440354715915
3.316898306734719526e+00 28994.22853882881 0.0031440354715915
3.237814339556819299e+00 32176.417502507353 0.0031440354715915
3.152886571993198217e+00 35707.859649004626 0.0031440354715915
3.064016435940329686e+00 39626.88638701478 0.0031440354715915
2.972881345750908455e+00 43976.036093027215 0.0031440354715915
2.880896945987905244e+00 48802.515836544335 0.0031440354715915
2.789222110604564708e+00 54158.71378079476 0.0031440354715915
2.698763752213902745e+00 60102.76782070388 0.0031440354715915
2.610189895719697173e+00 66699.19663030129 0.0031440354715915
2.523955973912977324e+00 74019.59996915652 0.0031440354715915
2.440340928798029552e+00 82143.43584919439 0.0031440354715915
2.359457477446702534e+00 91158.88299750836 0.0031440354715915
2.287267540826249945e+00 101163.7979766207 0.0031440354715915
2.220122984526538001e+00 112266.77735108159 0.0031440354715915
2.156447791591489693e+00 124588.33642950082 0.0031440354715915
2.096046013797791652e+00 138262.2173764659 0.0031440354715915
2.038649810656389505e+00 153436.84089300132 0.0031440354715915
1.983947274448521592e+00 170276.91722258978 0.0031440354715915
1.931582043037172403e+00 188965.23396912115 0.0031440354715915
1.881157335014456811e+00 209704.64013232305 0.0031440354715915
1.832255727716880056e+00 232720.2478960412 0.0031440354715915
1.784421484457140883e+00 258261.87606826748 0.0031440354715915
1.737186336691707744e+00 286606.7616948256 0.0031440354715915
1.690062524002344579e+00 318062.5692794119 0.0031440354715915
1.642556014937686326e+00 352970.73027306574 0.0031440354715915
1.594163543294362162e+00 391710.1490809261 0.0031440354715915
1.544388594501435730e+00 434701.3158125035 0.0031440354715915
1.492738981255890884e+00 482410.8704165374 0.0031440354715915
1.438754421817908469e+00 535356.6677410719 0.0031440354715915
1.387316217416548092e+00 594113.3984965039 0.0031440354715915
1.339054875085566421e+00 659318.8271333541 0.0031440354715915
1.288119345547735994e+00 731680.7143427207 0.0031440354715915
1.234149848794419801e+00 811984.4993184009 0.0031440354715915
1.176855250738715553e+00 901101.8251665037 0.0031440354715915
1.115997638183080065e+00 1000000.0 0.0031440354715915
4.619172235753744027e-01 0.001 0.0034891012134067737
5.037930894797661985e-01 0.0011097524964120721 0.0034891012134067737
5.486649281435678205e-01 0.0012315506032928262 0.0034891012134067737
5.965967753290342124e-01 0.001366716356462006 0.0034891012134067737
6.476263670657028682e-01 0.0015167168884709225 0.0034891012134067737
7.017608985656350606e-01 0.0016831803533309566 0.0034891012134067737
7.589729507523861329e-01 0.0018679135990207828 0.0034891012134067737
8.191968864415198892e-01 0.002072921779595372 0.0034891012134067737
8.823258752335306765e-01 0.002300430119772917 0.0034891012134067737
9.482099593551921446e-01 0.0025529080682395165 0.0034891012134067737
1.016655055786259032e+00 0.002833096101839324 0.0034891012134067737
1.087423480534397191e+00 0.0031440354715915 0.0034891012134067737
1.160235771046783215e+00 0.0034891012134067737 0.0034891012134067737
1.234774206039693123e+00 0.003872038781812557 0.0034891012134067737
1.310687749528344215e+00 0.004297004704320844 0.0034891012134067737
1.387598412320252717e+00 0.004768611697714469 0.0034891012134067737
1.465108952895152861e+00 0.005291978735958442 0.0034891012134067737
1.542811339244409385e+00 0.005872786613189483 0.0034891012134067737
1.620295980415471515e+00 0.00651733960488242 0.0034891012134067737
1.697160951924468808e+00 0.007232633896483534 0.0034891012134067737
1.773021106356495125e+00 0.008026433522257174 0.0034891012134067737
1.847516462130972315e+00 0.00890735463861044 0.0034891012134067737
1.920319632297963208e+00 0.009884959046625586 0.0034891012134067737
1.991141863697148517e+00 0.010969857978923836 0.0034891012134067737
2.059737645523426863e+00 0.012173827277396614 0.0034891012134067737
2.125907548133032510e+00 0.013509935211980273 0.0034891012134067737
2.189499448261599479e+00 0.014992684327860457 0.0034891012134067737
2.250408061837310569e+00 0.01663816886076129 0.0034891012134067737
2.308573077671384421e+00 0.018464249428955443 0.0034891012134067737
2.363975924313803656e+00 0.020490746898158472 0.0034891012134067737
2.416635767268166646e+00 0.022739657523579287 0.0034891012134067737
2.466604781119579037e+00 0.02523539170434766 0.0034891012134067737
2.513963301789453819e+00 0.02800503894183631 0.0034891012134067737
2.558815182662268928e+00 0.03107866187782014 0.0034891012134067737
2.601283469724267938e+00 0.03448962260405758 0.0034891012134067737
2.641506830584837040e+00 0.038274944785163134 0.0034891012134067737
2.679636644480341445e+00 0.04247571552536898 0.0034891012134067737
2.715834773209127917e+00 0.047137531341167244 0.0034891012134067737
2.750271941220974181e+00 0.05231099308056263 0.0034891012134067737
2.783126516657873584e+00 0.05805225516094899 0.0034891012134067737
2.814583664500556637e+00 0.06442363508721373 0.0034891012134067737
2.844834611289195792e+00 0.07149428986597581 0.0034891012134067737
2.874076051472888693e+00 0.07934096665797492 0.0034891012134067737
2.902509674936341710e+00 0.08804883581643465 0.0034891012134067737
2.930341679465305216e+00 0.09771241535346502 0.0034891012134067737
2.957782410252193461e+00 0.1084365968689611 0.0034891012134067737
2.985046028546198382e+00 0.12033778407775893 0.0034891012134067737
3.012350257380190577e+00 0.13354515629298988 0.0034891012134067737
3.039916208385101459e+00 0.14820207057988585 0.0034891012134067737
3.067968155394158902e+00 0.16446761779946645 0.0034891012134067737
3.096733421104647110e+00 0.18251834943190443 0.0034891012134067737
3.126442089485466536e+00 0.20255019392306664 0.0034891012134067737
3.157326709601157688e+00 0.22478058335487253 0.0034891012134067737
3.189621767291159316e+00 0.24945081352303167 0.0034891012134067737
3.223563007220965115e+00 0.27682866303920667 0.0034891012134067737
3.259386363294427102e+00 0.3072112998861759 0.0034891012134067737
3.297326664097583571e+00 0.34092850697468147 0.0034891012134067737
3.337615830201436928e+00 0.3783462617131929 0.0034891012134067737
3.380480670459101944e+00 0.419870708444391 0.0034891012134067737
3.426140138985422467e+00 0.4659525668664682 0.0034891012134067737
3.474802088807320111e+00 0.517092024289676 0.0034891012134067737
3.526659473075654638e+00 0.5738441648302398 0.0034891012134067737
3.581886043320797075e+00 0.6368249944718586 0.0034891012134067737
3.640631551052847747e+00 0.7067181273927491 0.0034891012134067737
3.703016603829129227e+00 0.7842822061337682 0.0034891012134067737
3.769127245997481612e+00 0.8703591361485166 0.0034891012134067737
3.839007366102014540e+00 0.9658832241158708 0.0034891012134067737
3.912661657276550464e+00 1.0718913192051276 0.0034891012134067737
3.990038570254168970e+00 1.1895340673703196 0.0034891012134067737
4.071033976663835041e+00 1.3200884008314182 0.0034891012134067737
4.155486024584489790e+00 1.4649713983072863 0.0034891012134067737
4.243173199368076354e+00 1.625755666443795 0.0034891012134067737
4.333814013153925337e+00 1.8041864093920719 0.0034891012134067737
4.427068432202398540e+00 2.0022003718155843 0.0034891012134067737
4.522541898357097523e+00 2.2219468609395236 0.0034891012134067737
4.619787842378278775e+00 2.4658110758226037 0.0034891012134067737
4.718319602837782512e+00 2.736439997074672 0.0034891012134067737
4.817615857723224870e+00 3.0367711180354604 0.0034891012134067737
4.917131925313734442e+00 3.370064329271928 0.0034891012134067737
5.016311893679363365e+00 3.739937302478798 0.0034891012134067737
5.114596283991458492e+00 4.150404757850477 0.0034891012134067737
5.211438894226932739e+00 4.605922041145108 0.0034891012134067737
5.306314551233833221e+00 5.1114334834401705 0.0034891012134067737
5.398729244914719061e+00 5.672426068491977 0.0034891012134067737
5.488228556648869549e+00 6.294988990221888 0.0034891012134067737
5.574404359738343473e+00 6.985879746785249 0.0034891012134067737
5.656898152718254025e+00 7.752597488629465 0.0034891012134067737
5.735406565757272368e+00 8.60346441668451 0.0034891012134067737
5.809673374048215599e+00 9.547716114208066 0.0034891012134067737
5.879502380959062968e+00 10.59560179277617 0.0034891012134067737
5.944740850216166272e+00 11.758495540521581 0.0034891012134067737
6.005282186077828932e+00 13.049019780144016 0.0034891012134067737
6.061061068713700095e+00 14.481182276745331 0.0034891012134067737
6.112043518751941740e+00 16.070528182616385 0.0034891012134067737
6.158224906314288205e+00 17.834308769319094 0.0034891012134067737
6.199678459537034669e+00 19.791668678535572 0.0034891012134067737
6.236531727454675433e+00 21.96385372416547 0.0034891012134067737
6.268693529956919086e+00 24.37444150122222 0.0034891012134067737
6.296213464273496818e+00 27.04959730463137 0.0034891012134067737
6.319135394043108533e+00 30.01835813575592 0.0034891012134067737
6.337500103364543058e+00 33.31294787934677 0.0034891012134067737
6.351337702523367490e+00 36.96912707195032 0.0034891012134067737
6.360665463266420794e+00 41.0265810582719 0.0034891012134067737
6.365483844001378344e+00 45.52935074866948 0.0034891012134067737
6.365774879277900311e+00 50.526310653356795 0.0034891012134067737
6.361499359704351875e+00 56.07169938205458 0.0034891012134067737
6.352598047689594019e+00 62.22570836730231 0.0034891012134067737
6.338987220033030390e+00 69.0551352016233 0.0034891012134067737
6.320562719525200102e+00 76.63410868007462 0.0034891012134067737
6.297195860447528659e+00 85.04489341802686 0.0034891012134067737
6.268737486854004892e+00 94.37878277775391 0.0034891012134067737
6.235020364211306898e+00 104.73708979594508 0.0034891012134067737
6.195859910376132262e+00 116.23224686798542 0.0034891012134067737
6.151059167060082267e+00 128.9890261253308 0.0034891012134067737
6.100409693625362451e+00 143.14589375234786 0.0034891012134067737
6.043879457811962119e+00 158.85651294280527 0.0034891012134067737
5.981493287494963340e+00 176.2914118095948 0.0034891012134067737
5.912681454768143219e+00 195.63983435170647 0.0034891012134067737
5.837282924160819064e+00 217.11179456945052 0.0034891012134067737
5.755156151494725592e+00 240.9403560239527 0.0034891012134067737
5.666217459218885644e+00 267.38416158399497 0.0034891012134067737
5.570436234222610139e+00 296.73024081888724 0.0034891012134067737
5.467871687566258743e+00 329.2971255097155 0.0034891012134067737
5.358666650029221046e+00 365.43830709572546 0.0034891012134067737
5.243072826897828165e+00 405.54607358408276 0.0034891012134067737
5.121489974968900682e+00 450.05576757004974 0.0034891012134067737
4.994538081651721306e+00 499.450511585514 0.0034891012134067737
4.864720087863912745e+00 554.2664520663108 0.0034891012134067737
4.733326112050243673e+00 615.0985788580505 0.0034891012134067737
4.598825790179380313e+00 682.6071834272393 0.0034891012134067737
4.462369772096201004e+00 757.525025877192 0.0034891012134067737
4.325271121285991782e+00 840.6652885618333 0.0034891012134067737
4.189007995745188673e+00 932.9304026284696 0.0034891012134067737
4.055155657722735896e+00 1035.3218432956637 0.0034891012134067737
3.925360965522832757e+00 1148.9510001873086 0.0034891012134067737
3.801317713111461050e+00 1275.051240713013 0.0034891012134067737
3.684709076163414476e+00 1414.991297434576 0.0034891012134067737
3.577085836546766817e+00 1570.2901247293776 0.0034891012134067737
3.479887575854311521e+00 1742.6333860096508 0.0034891012134067737
3.394327537802946715e+00 1933.891750455232 0.0034891012134067737
3.321380492636494708e+00 2146.141197858406 0.0034891012134067737
3.261738097316453366e+00 2381.6855519761607 0.0034891012134067737
3.215837457071337280e+00 2643.0814869741084 0.0034891012134067737
3.183865154656850827e+00 2933.1662783900483 0.0034891012134067737
3.165801649962158404e+00 3255.0885998350564 0.0034891012134067737
3.161470941287205072e+00 3612.3426997094302 0.0034891012134067737
3.170573939327937296e+00 4008.8063288984645 0.0034891012134067737
3.192662780944616419e+00 4448.782831127585 0.0034891012134067737
3.227091747222241569e+00 4937.047852839004 0.0034891012134067737
3.272934410298099284e+00 5478.901179593945 0.0034891012134067737
3.328857308275839699e+00 6080.224261649427 0.0034891012134067737
3.392998740447878081e+00 6747.5440531107 0.0034891012134067737
3.462900113303825300e+00 7488.10385759003 0.0034891012134067737
3.535525366285348969e+00 8309.941949353404 0.0034891012134067737
3.607372581148822199e+00 9221.97882333434 0.0034891012134067737
3.674672832816336943e+00 10234.114021054527 0.0034891012134067737
3.733682533193614095e+00 11357.333583431051 0.0034891012134067737
3.781008974587187765e+00 12603.829296797274 0.0034891012134067737
3.813890985540424161e+00 13987.131026472387 0.0034891012134067737
3.830403036253136495e+00 15522.25357427048 0.0034891012134067737
3.829562209226943459e+00 17225.859653987874 0.0034891012134067737
3.811321335525586385e+00 19116.440753857038 0.0034891012134067737
3.776476493003233958e+00 21214.51784910632 0.0034891012134067737
3.726482097248032144e+00 23542.864143224204 0.0034891012134067737
3.663258205969748271e+00 26126.752255633317 0.0034891012134067737
3.588984535527509845e+00 28994.22853882881 0.0034891012134067737
3.505926893803474886e+00 32176.417502507353 0.0034891012134067737
3.416288470894857543e+00 35707.859649004626 0.0034891012134067737
3.322112208378285025e+00 39626.88638701478 0.0034891012134067737
3.225209493698650398e+00 43976.036093027215 0.0034891012134067737
3.127117843677467146e+00 48802.515836544335 0.0034891012134067737
3.029103016370906509e+00 54158.71378079476 0.0034891012134067737
2.932162374730393761e+00 60102.76782070388 0.0034891012134067737
2.837037615316089223e+00 66699.19663030129 0.0034891012134067737
2.744241590362661576e+00 74019.59996915652 0.0034891012134067737
2.654095479002442470e+00 82143.43584919439 0.0034891012134067737
2.566740563416491927e+00 91158.88299750836 0.0034891012134067737
2.488549346005796359e+00 101163.7979766207 0.0034891012134067737
2.415749631803544961e+00 112266.77735108159 0.0034891012134067737
2.346585857487661020e+00 124588.33642950082 0.0034891012134067737
2.280856474189378869e+00 138262.2173764659 0.0034891012134067737
2.218281388991432568e+00 153436.84089300132 0.0034891012134067737
2.158531063544483430e+00 170276.91722258978 0.0034891012134067737
2.101226466989110087e+00 188965.23396912115 0.0034891012134067737
2.045945004396406031e+00 209704.64013232305 0.0034891012134067737
1.992240110795338470e+00 232720.2478960412 0.0034891012134067737
1.939625532478799874e+00 258261.87606826748 0.0034891012134067737
1.887601697151961355e+00 286606.7616948256 0.0034891012134067737
1.835648764881981476e+00 318062.5692794119 0.0034891012134067737
1.783242349738257237e+00 352970.73027306574 0.0034891012134067737
1.729850776401588242e+00 391710.1490809261 0.0034891012134067737
1.674952423977983385e+00 434701.3158125035 0.0034891012134067737
1.618035284934431495e+00 482410.8704165374 0.0034891012134067737
1.558623883071467153e+00 535356.6677410719 0.0034891012134067737
1.501110371415094402e+00 594113.3984965039 0.0034891012134067737
1.447791781551060808e+00 659318.8271333541 0.0034891012134067737
1.391660846829273490e+00 731680.7143427207 0.0034891012134067737
1.332367622813665609e+00 811984.4993184009 0.0034891012134067737
1.269640166991496733e+00 901101.8251665037 0.0034891012134067737
1.203272372084406516e+00 1000000.0 0.0034891012134067737
4.022649225444676624e-01 0.001 0.003872038781812557
4.390036007416864283e-01 0.0011097524964120721 0.003872038781812557
4.784210566841543000e-01 0.0012315506032928262 0.003872038781812557
5.205842320952691615e-01 0.001366716356462006 0.003872038781812557
5.655379918810167217e-01 0.0015167168884709225 0.003872038781812557
6.133012071311135793e-01 0.0016831803533309566 0.003872038781812557
6.638629763865071531e-01 0.0018679135990207828 0.003872038781812557
7.171792347636641862e-01 0.002072921779595372 0.003872038781812557
7.731697433298214683e-01 0.002300430119772917 0.003872038781812557
8.317159240054129432e-01 0.0025529080682395165 0.003872038781812557
8.926596173845793292e-01 0.002833096101839324 0.003872038781812557
9.558028986432760554e-01 0.0031440354715915 0.003872038781812557
1.020909264827144058e+00 0.0034891012134067737 0.003872038781812557
1.087706147312227589e+00 0.003872038781812557 0.003872038781812557
1.155888845740874027e+00 0.004297004704320844 0.003872038781812557
1.225125769684267452e+00 0.004768611697714469 0.003872038781812557
1.295064885205685412e+00 0.005291978735958442 0.003872038781812557
1.365341154693461068e+00 0.005872786613189483 0.003872038781812557
1.435584608948856200e+00 0.00651733960488242 0.003872038781812557
1.505428692716603845e+00 0.007232633896483534 0.003872038781812557
1.574518654820998842e+00 0.008026433522257174 0.003872038781812557
1.642519371084378177e+00 0.00890735463861044 0.003872038781812557
1.709122502708278146e+00 0.009884959046625586 0.003872038781812557
1.774052440546628695e+00 0.010969857978923836 0.003872038781812557
1.837071016457734407e+00 0.012173827277396614 0.003872038781812557
1.897980727390959688e+00 0.013509935211980273 0.003872038781812557
1.956626413396137965e+00 0.014992684327860457 0.003872038781812557
2.012895463490365966e+00 0.01663816886076129 0.003872038781812557
2.066716612209050563e+00 0.018464249428955443 0.003872038781812557
2.118057550325715077e+00 0.020490746898158472 0.003872038781812557
2.166921660457547638e+00 0.022739657523579287 0.003872038781812557
2.213344047795139158e+00 0.02523539170434766 0.003872038781812557
2.257387407504366728e+00 0.02800503894183631 0.003872038781812557
2.299137818083759388e+00 0.03107866187782014 0.003872038781812557
2.338700939557586178e+00 0.03448962260405758 0.003872038781812557
2.376198607787894268e+00 0.038274944785163134 0.003872038781812557
2.411766081439887355e+00 0.04247571552536898 0.003872038781812557
2.445549814929675048e+00 0.047137531341167244 0.003872038781812557
2.477705723344909128e+00 0.05231099308056263 0.003872038781812557
2.508397902208981733e+00 0.05805225516094899 0.003872038781812557
2.537797581616105358e+00 0.06442363508721373 0.003872038781812557
2.566082337073700703e+00 0.07149428986597581 0.003872038781812557
2.593435389250312362e+00 0.07934096665797492 0.003872038781812557
2.620045053159961945e+00 0.08804883581643465 0.003872038781812557
2.646104248015367144e+00 0.09771241535346502 0.003872038781812557
2.671810112752123878e+00 0.1084365968689611 0.003872038781812557
2.697363728153496787e+00 0.12033778407775893 0.003872038781812557
2.722969846422586659e+00 0.13354515629298988 0.003872038781812557
2.748836787547148663e+00 0.14820207057988585 0.003872038781812557
2.775176306475595656e+00 0.16446761779946645 0.003872038781812557
2.802203453175962089e+00 0.18251834943190443 0.003872038781812557
2.830136471145163757e+00 0.20255019392306664 0.003872038781812557
2.859196514155735169e+00 0.22478058335487253 0.003872038781812557
2.889607293952505707e+00 0.24945081352303167 0.003872038781812557
2.921594488071566076e+00 0.27682866303920667 0.003872038781812557
2.955384894147153219e+00 0.3072112998861759 0.003872038781812557
2.991205262905142881e+00 0.34092850697468147 0.003872038781812557
3.029280751410359240e+00 0.3783462617131929 0.003872038781812557
3.069832965762880672e+00 0.419870708444391 0.003872038781812557
3.113077466199444920e+00 0.4659525668664682 0.003872038781812557
3.159220824669161765e+00 0.517092024289676 0.003872038781812557
3.208457116742941651e+00 0.5738441648302398 0.003872038781812557
3.260963890013262034e+00 0.6368249944718586 0.003872038781812557
3.316897684008284219e+00 0.7067181273927491 0.003872038781812557
3.376389070180253249e+00 0.7842822061337682 0.003872038781812557
3.439537448909608219e+00 0.8703591361485166 0.003872038781812557
3.506403596837026626e+00 0.9658832241158708 0.003872038781812557
3.577012322902752395e+00 1.0718913192051276 0.003872038781812557
3.651335724979180242e+00 1.1895340673703196 0.003872038781812557
3.729296256190733239e+00 1.3200884008314182 0.003872038781812557
3.810761232711586732e+00 1.4649713983072863 0.003872038781812557
3.895540292132928517e+00 1.625755666443795 0.003872038781812557
3.983384320776024889e+00 1.8041864093920719 0.003872038781812557
4.073986047028523849e+00 2.0022003718155843 0.003872038781812557
4.166983074758397798e+00 2.2219468609395236 0.003872038781812557
4.261959535165681601e+00 2.4658110758226037 0.003872038781812557
4.358456878907998266e+00 2.736439997074672 0.003872038781812557
4.455978545472376595e+00 3.0367711180354604 0.003872038781812557
4.554000537763073453e+00 3.370064329271928 0.003872038781812557
4.651982941530788729e+00 3.739937302478798 0.003872038781812557
4.749377470045682337e+00 4.150404757850477 0.003872038781812557
4.845644015403798299e+00 4.605922041145108 0.003872038781812557
4.940258722642022704e+00 5.1114334834401705 0.003872038781812557
5.032724575014395185e+00 5.672426068491977 0.003872038781812557
5.122580388962316711e+00 6.294988990221888 0.003872038781812557
5.209408326059807415e+00 6.985879746785249 0.003872038781812557
5.292838149619787380e+00 7.752597488629465 0.003872038781812557
5.372553464483390329e+00 8.60346441668451 0.003872038781812557
5.448285161093930462e+00 9.547716114208066 0.003872038781812557
5.519824357114988977e+00 10.59560179277617 0.003872038781812557
5.587007349117245170e+00 11.758495540521581 0.003872038781812557
5.649718606150780253e+00 13.049019780144016 0.003872038781812557
5.707886439373131005e+00 14.481182276745331 0.003872038781812557
5.761473710486133548e+00 16.070528182616385 0.003872038781812557
5.810516116428265931e+00 17.834308769319094 0.003872038781812557
5.855135884401190260e+00 19.791668678535572 0.003872038781812557
5.895249718599869126e+00 21.96385372416547 0.003872038781812557
5.930909780632733330e+00 24.37444150122222 0.003872038781812557
5.962180218803209364e+00 27.04959730463137 0.003872038781812557
5.989123243407453501e+00 30.01835813575592 0.003872038781812557
6.011801233304876035e+00 33.31294787934677 0.003872038781812557
6.030269135129621816e+00 36.96912707195032 0.003872038781812557
6.044572008575387123e+00 41.0265810582719 0.003872038781812557
6.054740825580732455e+00 45.52935074866948 0.003872038781812557
6.060790495477931472e+00 50.526310653356795 0.003872038781812557
6.062716730209035454e+00 56.07169938205458 0.003872038781812557
6.060496646389585074e+00 62.22570836730231 0.003872038781812557
6.054084042048990533e+00 69.0551352016233 0.003872038781812557
6.043412504190066592e+00 76.63410868007462 0.003872038781812557
6.028390865441283886e+00 85.04489341802686 0.003872038781812557
6.008906210080366961e+00 94.37878277775391 0.003872038781812557
5.984825203257275739e+00 104.73708979594508 0.003872038781812557
5.955993729511721568e+00 116.23224686798542 0.003872038781812557
5.922240452551022827e+00 128.9890261253308 0.003872038781812557
5.883376425475931093e+00 143.14589375234786 0.003872038781812557
5.839429027546866102e+00 158.85651294280527 0.003872038781812557
5.790301010392266967e+00 176.2914118095948 0.003872038781812557
5.735489309503723376e+00 195.63983435170647 0.003872038781812557
5.674809298152039716e+00 217.11179456945052 0.003872038781812557
5.608081806055041696e+00 240.9403560239527 0.003872038781812557
5.535168237136093516e+00 267.38416158399497 0.003872038781812557
5.455965812330080489e+00 296.73024081888724 0.003872038781812557
5.370442524284428032e+00 329.2971255097155 0.003872038781812557
5.278632321688313311e+00 365.43830709572546 0.003872038781812557
5.180660726876712197e+00 405.54607358408276 0.003872038781812557
5.076785111134753947e+00 450.05576757004974 0.003872038781812557
4.967543732277717616e+00 499.450511585514 0.003872038781812557
4.855349219202804711e+00 554.2664520663108 0.003872038781812557
4.740985698471546606e+00 615.0985788580505 0.003872038781812557
4.622989395383291011e+00 682.6071834272393 0.003872038781812557
4.502360651435721728e+00 757.525025877192 0.003872038781812557
4.380280108495938407e+00 840.6652885618333 0.003872038781812557
4.258117736948936027e+00 932.9304026284696 0.003872038781812557
4.137372960581808812e+00 1035.3218432956637 0.003872038781812557
4.019653268551541814e+00 1148.9510001873086 0.003872038781812557
3.906651489832174029e+00 1275.051240713013 0.003872038781812557
3.800088237648219902e+00 1414.991297434576 0.003872038781812557
3.701589787038555901e+00 1570.2901247293776 0.003872038781812557
3.612700700726842129e+00 1742.6333860096508 0.003872038781812557
3.534763304617352553e+00 1933.891750455232 0.003872038781812557
3.468895738845563681e+00 2146.141197858406 0.003872038781812557
3.415938589691003724e+00 2381.6855519761607 0.003872038781812557
3.376474801430118688e+00 2643.0814869741084 0.003872038781812557
3.350827671097088789e+00 2933.1662783900483 0.003872038781812557
3.339101009440779144e+00 3255.0885998350564 0.003872038781812557
3.341226448659939230e+00 3612.3426997094302 0.003872038781812557
3.356995555822959609e+00 4008.8063288984645 0.003872038781812557
3.386033113475049650e+00 4448.782831127585 0.003872038781812557
3.427745096255842672e+00 4937.047852839004 0.003872038781812557
3.481230736185000563e+00 5478.901179593945 0.003872038781812557
3.545149583536022053e+00 6080.224261649427 0.003872038781812557
3.617593544159495078e+00 6747.5440531107 0.003872038781812557
3.696012918631407018e+00 7488.10385759003 0.003872038781812557
3.777234307942633151e+00 8309.941949353404 0.003872038781812557
3.857576512600645824e+00 9221.97882333434 0.003872038781812557
3.933059748279170265e+00 10234.114021054527 0.003872038781812557
3.999713207315505059e+00 11357.333583431051 0.003872038781812557
4.053918910259020514e+00 12603.829296797274 0.003872038781812557
4.092711051852190529e+00 13987.131026472387 0.003872038781812557
4.113996581921945506e+00 15522.25357427048 0.003872038781812557
4.116673722699483839e+00 17225.859653987874 0.003872038781812557
4.100631009954103234e+00 19116.440753857038 0.003872038781812557
4.066654867541703133e+00 21214.51784910632 0.003872038781812557
4.016239957819736084e+00 23542.864143224204 0.003872038781812557
3.951388118050276788e+00 26126.752255633317 0.003872038781812557
3.874392015670592659e+00 28994.22853882881 0.003872038781812557
3.787650663667614381e+00 32176.417502507353 0.003872038781812557
3.693510464744139465e+00 35707.859649004626 0.003872038781812557
3.594158851081649342e+00 39626.88638701478 0.003872038781812557
3.491545822987277337e+00 43976.036093027215 0.003872038781812557
3.387336695617631843e+00 48802.515836544335 0.003872038781812557
3.282910617403129283e+00 54158.71378079476 0.003872038781812557
3.179362074354784351e+00 60102.76782070388 0.003872038781812557
3.077513053305745760e+00 66699.19663030129 0.003872038781812557
2.977940044878174319e+00 74019.59996915652 0.003872038781812557
2.881011967149902819e+00 82143.43584919439 0.003872038781812557
2.786903483518361035e+00 91158.88299750836 0.003872038781812557
2.702400075891150610e+00 101163.7979766207 0.003872038781812557
2.623637419641803081e+00 112266.77735108159 0.003872038781812557
2.548660079851338356e+00 124588.33642950082 0.003872038781812557
2.477262937921251851e+00 138262.2173764659 0.003872038781812557
2.409155341126643535e+00 153436.84089300132 0.003872038781812557
2.343990593131499267e+00 170276.91722258978 0.003872038781812557
2.281368041094533172e+00 188965.23396912115 0.003872038781812557
2.220839130025003882e+00 209704.64013232305 0.003872038781812557
2.161928845047110581e+00 232720.2478960412 0.003872038781812557
2.104120261591732710e+00 258261.87606826748 0.003872038781812557
2.046882620788569085e+00 286606.7616948256 0.003872038781812557
1.989665118418952217e+00 318062.5692794119 0.003872038781812557
1.931913868619276720e+00 352970.73027306574 0.003872038781812557
1.873070689223216512e+00 391710.1490809261 0.003872038781812557
1.812591312831310475e+00 434701.3158125035 0.003872038781812557
1.749946003938811501e+00 482410.8704165374 0.003872038781812557
1.684650266699738497e+00 535356.6677410719 0.003872038781812557
1.620406017303259283e+00 594113.3984965039 0.003872038781812557
1.561580459699787760e+00 659318.8271333541 0.003872038781812557
1.499816535345618762e+00 731680.7143427207 0.003872038781812557
1.434782002088976771e+00 811984.4993184009 0.003872038781812557
1.366232726497684569e+00 901101.8251665037 0.003872038781812557
1.293999757102525905e+00 1000000.0 0.003872038781812557
3.487371507056232223e-01 0.001 0.004297004704320844
3.808041848848406907e-01 0.0011097524964120721 0.004297004704320844
4.152500478663782024e-01 0.0012315506032928262 0.004297004704320844
4.521420618575914818e-01 0.001366716356462006 0.004297004704320844
4.915291011101456942e-01 0.0015167168884709225 0.004297004704320844
5.334381379063700690e-01 0.0016831803533309566 0.004297004704320844
5.778707715139957957e-01 0.0018679135990207828 0.004297004704320844
6.247999790647070784e-01 0.002072921779595372 0.004297004704320844
6.741673182703817879e-01 0.002300430119772917 0.004297004704320844
7.258806099666388345e-01 0.0025529080682395165 0.004297004704320844
7.798124635238193880e-01 0.002833096101839324 0.004297004704320844
8.357997355195525557e-01 0.0031440354715915 0.004297004704320844
8.936440847319947478e-01 0.0034891012134067737 0.004297004704320844
9.531137368446971347e-01 0.003872038781812557 0.004297004704320844
1.013946527042164147e+00 0.004297004704320844 0.004297004704320844
1.075854085078141509e+00 0.004768611697714469 0.004297004704320844
1.138527312490169141e+00 0.005291978735958442 0.004297004704320844
1.201642676384960584e+00 0.005872786613189483 0.004297004704320844
1.264869238970954823e+00 0.00651733960488242 0.004297004704320844
1.327876177838947180e+00 0.007232633896483534 0.004297004704320844
1.390340266474378472e+00 0.008026433522257174 0.004297004704320844
1.451953184439839672e+00 0.00890735463861044 0.004297004704320844
1.512428157439558829e+00 0.009884959046625586 0.004297004704320844
1.571505786750520439e+00 0.010969857978923836 0.004297004704320844
1.628958721988412073e+00 0.012173827277396614 0.004297004704320844
1.684595063414040750e+00 0.013509935211980273 0.004297004704320844
1.738260402659181469e+00 0.014992684327860457 0.004297004704320844
1.789838542685695533e+00 0.01663816886076129 0.004297004704320844
1.839250885998687579e+00 0.018464249428955443 0.004297004704320844
1.886454753484971603e+00 0.020490746898158472 0.004297004704320844
1.931440762588712001e+00 0.022739657523579287 0.004297004704320844
1.974229629714014278e+00 0.02523539170434766 0.004297004704320844
2.014868594565631277e+00 0.02800503894183631 0.004297004704320844
2.053427783359761172e+00 0.03107866187782014 0.004297004704320844
2.089996797962215158e+00 0.03448962260405758 0.004297004704320844
2.124681611271694859e+00 0.038274944785163134 0.004297004704320844
2.157601949995352708e+00 0.04247571552536898 0.004297004704320844
2.188889124067669112e+00 0.047137531341167244 0.004297004704320844
2.218684285375835952e+00 0.05231099308056263 0.004297004704320844
2.247137066561626373e+00 0.05805225516094899 0.004297004704320844
2.274404484721200603e+00 0.06442363508721373 0.004297004704320844
2.300650014200726456e+00 0.07149428986597581 0.004297004704320844
2.326042899176961054e+00 0.07934096665797492 0.004297004704320844
2.350757520671973744e+00 0.08804883581643465 0.004297004704320844
2.374972906257588168e+00 0.09771241535346502 0.004297004704320844
2.398872358117327686e+00 0.1084365968689611 0.004297004704320844
2.422643156862163138e+00 0.12033778407775893 0.004297004704320844
2.446476376958852672e+00 0.13354515629298988 0.004297004704320844
2.470566773012913941e+00 0.14820207057988585 0.004297004704320844
2.495112718469559621e+00 0.16446761779946645 0.004297004704320844
2.520316124769796051e+00 0.18251834943190443 0.004297004704320844
2.546382409868181096e+00 0.20255019392306664 0.004297004704320844
2.573520303934520026e+00 0.22478058335487253 0.004297004704320844
2.601941591753601291e+00 0.24945081352303167 0.004297004704320844
2.631860677078454724e+00 0.27682866303920667 0.004297004704320844
2.663493884614966500e+00 0.3072112998861759 0.004297004704320844
2.697058447864218333e+00 0.34092850697468147 0.004297004704320844
2.732771239552048037e+00 0.3783462617131929 0.004297004704320844
2.770847005522587558e+00 0.419870708444391 0.004297004704320844
2.811496175919696583e+00 0.4659525668664682 0.004297004704320844
2.854922214545740466e+00 0.517092024289676 0.004297004704320844
2.901318431589603453e+00 0.5738441648302398 0.004297004704320844
2.950864256816873255e+00 0.6368249944718586 0.004297004704320844
3.003721085372215605e+00 0.7067181273927491 0.004297004704320844
3.060027603447910138e+00 0.7842822061337682 0.004297004704320844
3.119894812679316676e+00 0.8703591361485166 0.004297004704320844
3.183398800046464139e+00 0.9658832241158708 0.004297004704320844
3.250583212350929063e+00 1.0718913192051276 0.004297004704320844
3.321442819147363945e+00 1.1895340673703196 0.004297004704320844
3.395926154415200848e+00 1.3200884008314182 0.004297004704320844
3.473929691637629436e+00 1.4649713983072863 0.004297004704320844
3.555294800751594764e+00 1.625755666443795 0.004297004704320844
3.639805978633965378e+00 1.8041864093920719 0.004297004704320844
3.727190610526277759e+00 2.0022003718155843 0.004297004704320844
3.817121048087684265e+00 2.2219468609395236 0.004297004704320844
3.909215348574039961e+00 2.4658110758226037 0.004297004704320844
4.003046851850375454e+00 2.736439997074672 0.004297004704320844
4.098148035017316282e+00 3.0367711180354604 0.004297004704320844
4.194020154284128665e+00 3.370064329271928 0.004297004704320844
4.290144038220135236e+00 3.739937302478798 0.004297004704320844
4.385987324303716406e+00 4.150404757850477 0.004297004704320844
4.481020531815657293e+00 4.605922041145108 0.004297004704320844
4.574725311710124309e+00 5.1114334834401705 0.004297004704320844
4.666605275170964795e+00 5.672426068491977 0.004297004704320844
4.756195516207609053e+00 6.294988990221888 0.004297004704320844
4.843070753283016394e+00 6.985879746785249 0.004297004704320844
4.926850535560013178e+00 7.752597488629465 0.004297004704320844
5.007206171334833478e+00 8.60346441668451 0.004297004704320844
5.083855604975063613e+00 9.547716114208066 0.004297004704320844
5.156576496441426904e+00 10.59560179277617 0.004297004704320844
5.225192726788776554e+00 11.758495540521581 0.004297004704320844
5.289577813940403495e+00 13.049019780144016 0.004297004704320844
5.349651177296899540e+00 14.481182276745331 0.004297004704320844
5.405424600274908897e+00 16.070528182616385 0.004297004704320844
5.456940586221423750e+00 17.834308769319094 0.004297004704320844
5.504130050501992777e+00 19.791668678535572 0.004297004704320844
5.547039449335321670e+00 21.96385372416547 0.004297004704320844
5.585728377492768182e+00 24.37444150122222 0.004297004704320844
5.620271772035869695e+00 27.04959730463137 0.004297004704320844
5.650746442740274489e+00 30.01835813575592 0.004297004704320844
5.677232689627994766e+00 33.31294787934677 0.004297004704320844
5.699806760521319404e+00 36.96912707195032 0.004297004704320844
5.718538131623120080e+00 41.0265810582719 0.004297004704320844
5.733485170721106527e+00 45.52935074866948 0.004297004704320844
5.744692867537275482e+00 50.526310653356795 0.004297004704320844
5.752189443771142940e+00 56.07169938205458 0.004297004704320844
5.755986461030116352e+00 62.22570836730231 0.004297004704320844
5.756073927162085546e+00 69.0551352016233 0.004297004704320844
5.752422603036102089e+00 76.63410868007462 0.004297004704320844
5.744979150162666137e+00 85.04489341802686 0.004297004704320844
5.733668237895284570e+00 94.37878277775391 0.004297004704320844
5.718392987025947782e+00 104.73708979594508 0.004297004704320844
5.699033719576665824e+00 116.23224686798542 0.004297004704320844
5.675450254717573806e+00 128.9890261253308 0.004297004704320844
5.647480418445158357e+00 143.14589375234786 0.004297004704320844
5.615219136393673871e+00 158.85651294280527 0.004297004704320844
5.578459545009428311e+00 176.2914118095948 0.004297004704320844
5.536777889952642973e+00 195.63983435170647 0.004297004704320844
5.489981187789419792e+00 217.11179456945052 0.004297004704320844
5.437869705175244484e+00 240.9403560239527 0.004297004704320844
5.380268590866740475e+00 267.38416158399497 0.004297004704320844
5.317022690271390850e+00 296.73024081888724 0.004297004704320844
5.248029160827124784e+00 329.2971255097155 0.004297004704320844
5.173233228332484224e+00 365.43830709572546 0.004297004704320844
5.092653290331451643e+00 405.54607358408276 0.004297004704320844
5.006421235039105078e+00 450.05576757004974 0.004297004704320844
4.915010826744421912e+00 499.450511585514 0.004297004704320844
4.820765736238963761e+00 554.2664520663108 0.004297004704320844
4.723910855877444526e+00 615.0985788580505 0.004297004704320844
4.623090297287452799e+00 682.6071834272393 0.004297004704320844
4.519146509005120826e+00 757.525025877192 0.004297004704320844
4.413113677272734847e+00 840.6652885618333 0.004297004704320844
4.306233577069175311e+00 932.9304026284696 0.004297004704320844
4.199904701395109186e+00 1035.3218432956637 0.004297004704320844
4.095666432479260877e+00 1148.9510001873086 0.004297004704320844
3.995179914206238525e+00 1275.051240713013 0.004297004704320844
3.900172425300037826e+00 1414.991297434576 0.004297004704320844
3.812316734553444775e+00 1570.2901247293776 0.004297004704320844
3.733236779397404170e+00 1742.6333860096508 0.004297004704320844
3.664382946259853835e+00 1933.891750455232 0.004297004704320844
3.607000975960251488e+00 2146.141197858406 0.004297004704320844
3.562069983216699320e+00 2381.6855519761607 0.004297004704320844
3.530313207819277377e+00 2643.0814869741084 0.004297004704320844
3.512189325055606659e+00 2933.1662783900483 0.004297004704320844
3.507927328911137899e+00 3255.0885998350564 0.004297004704320844
3.517570632714914325e+00 3612.3426997094302 0.004297004704320844
3.541007071661069538e+00 4008.8063288984645 0.004297004704320844
3.577940781417345839e+00 4448.782831127585 0.004297004704320844
3.627836867523628772e+00 4937.047852839004 0.004297004704320844
3.689828275035650584e+00 5478.901179593945 0.004297004704320844
3.762576129732434271e+00 6080.224261649427 0.004297004704320844
3.844134817183527453e+00 6747.5440531107 0.004297004704320844
3.931872288409057781e+00 7488.10385759003 0.004297004704320844
4.022485887571514596e+00 8309.941949353404 0.004297004704320844
4.112121648321036993e+00 9221.97882333434 0.004297004704320844
4.196593094898454446e+00 10234.114021054527 0.004297004704320844
4.271703253254490740e+00 11357.333583431051 0.004297004704320844
4.333606223544152591e+00 12603.829296797274 0.004297004704320844
4.379125217258767577e+00 13987.131026472387 0.004297004704320844
4.405989968221820874e+00 15522.25357427048 0.004297004704320844
4.412967646292917934e+00 17225.859653987874 0.004297004704320844
4.399868947336054603e+00 19116.440753857038 0.004297004704320844
4.367457140698372875e+00 21214.51784910632 0.004297004704320844
4.317254829111474734e+00 23542.864143224204 0.004297004704320844
4.251335529748675235e+00 26126.752255633317 0.004297004704320844
4.172097526163221382e+00 28994.22853882881 0.004297004704320844
4.082068785426062441e+00 32176.417502507353 0.004297004704320844
3.983737659076008963e+00 35707.859649004626 0.004297004704320844
3.879437422846980787e+00 39626.88638701478 0.004297004704320844
3.771260134014029486e+00 43976.036093027215 0.004297004704320844
3.661003983547441720e+00 48802.515836544335 0.004297004704320844
3.550167595819938349e+00 54158.71378079476 0.004297004704320844
3.439949173132751614e+00 60102.76782070388 0.004297004704320844
3.331257674576508787e+00 66699.19663030129 0.004297004704320844
3.224739617947130821e+00 74019.59996915652 0.004297004704320844
3.120817627083584345e+00 82143.43584919439 0.004297004704320844
3.019705175248343032e+00 91158.88299750836 0.004297004704320844
2.928597290325671398e+00 101163.7979766207 0.004297004704320844
2.843578283084725822e+00 112266.77735108159 0.004297004704320844
2.762470623457646823e+00 124588.33642950082 0.004297004704320844
2.685068378270216716e+00 138262.2173764659 0.004297004704320844
2.611071949778656975e+00 153436.84089300132 0.004297004704320844
2.540119172547485871e+00 170276.91722258978 0.004297004704320844
2.471788727934920438e+00 188965.23396912115 0.004297004704320844
2.405607022291162078e+00 209704.64013232305 0.004297004704320844
2.341071191599859880e+00 232720.2478960412 0.004297004704320844
2.277634550454648021e+00 258261.87606826748 0.004297004704320844
2.214736028589833872e+00 286606.7616948256 0.004297004704320844
2.151795324510504592e+00 318062.5692794119 0.004297004704320844
2.088230867499022203e+00 352970.73027306574 0.004297004704320844
2.023460468189464123e+00 391710.1490809261 0.004297004704320844
1.956920176806934419e+00 434701.3158125035 0.004297004704320844
1.888068239479938848e+00 482410.8704165374 0.004297004704320844
1.816414621635065840e+00 535356.6677410719 0.004297004704320844
1.744740253321630963e+00 594113.3984965039 0.004297004704320844
1.679941313551957638e+00 659318.8271333541 0.004297004704320844
1.612096523234481937e+00 731680.7143427207 0.004297004704320844
1.540898314913222045e+00 811984.4993184009 0.004297004704320844
1.466138782670333818e+00 901101.8251665037 0.004297004704320844
1.387695620369226113e+00 1000000.0 0.004297004704320844
3.010317236987048450e-01 0.001 0.004768611697714469
3.288851905602385717e-01 0.0011097524964120721 0.004768611697714469
3.588375954567347703e-01 0.0012315506032928262 0.004768611697714469
3.909546525993387034e-01 0.001366716356462006 0.004768611697714469
4.252868366494760299e-01 0.0015167168884709225 0.004768611697714469
4.618662515047080031e-01 0.0016831803533309566 0.004768611697714469
5.007035381593812895e-01 0.0018679135990207828 0.004768611697714469
5.417848815811957541e-01 0.002072921779595372 0.004768611697714469
5.850693199169276770e-01 0.002300430119772917 0.004768611697714469
6.304864804790100141e-01 0.0025529080682395165 0.004768611697714469
6.779350151389130774e-01 0.002833096101839324 0.004768611697714469
7.272817391541747112e-01 0.0031440354715915 0.004768611697714469
7.783617465756919040e-01 0.0034891012134067737 0.004768611697714469
8.309795388822893702e-01 0.003872038781812557 0.004768611697714469
8.849113579331088220e-01 0.004297004704320844 0.004768611697714469
9.399085205899262441e-01 0.004768611697714469 0.004768611697714469
9.957018671335525761e-01 0.005291978735958442 0.004768611697714469
1.052007128242547163e+00 0.005872786613189483 0.004768611697714469
1.108531022425550239e+00 0.00651733960488242 0.004768611697714469
1.164977761390366240e+00 0.007232633896483534 0.004768611697714469
1.221055854703060106e+00 0.008026433522257174 0.004768611697714469
1.276484644134349589e+00 0.00890735463861044 0.004768611697714469
1.331000543224735155e+00 0.009884959046625586 0.004768611697714469
1.384362517852010921e+00 0.010969857978923836 0.004768611697714469
1.436356630925031297e+00 0.012173827277396614 0.004768611697714469
1.486799544105592119e+00 0.013509935211980273 0.004768611697714469
1.535540766199778862e+00 0.014992684327860457 0.004768611697714469
1.582463756495074536e+00 0.01663816886076129 0.004768611697714469
1.627485807600020040e+00 0.018464249428955443 0.004768611697714469
1.670556951458014971e+00 0.020490746898158472 0.004768611697714469
1.711657933221824246e+00 0.022739657523579287 0.004768611697714469
1.750797656586149387e+00 0.02523539170434766 0.004768611697714469
1.788010158216028600e+00 0.02800503894183631 0.004768611697714469
1.823351496310322117e+00 0.03107866187782014 0.004768611697714469
1.856896736026644845e+00 0.03448962260405758 0.004768611697714469
1.888737142297039373e+00 0.038274944785163134 0.004768611697714469
1.918977751081497596e+00 0.04247571552536898 0.004768611697714469
1.947735284702220460e+00 0.047137531341167244 0.004768611697714469
1.975136460860057230e+00 0.05231099308056263 0.004768611697714469
2.001316591474749274e+00 0.05805225516094899 0.004768611697714469
2.026418450565619089e+00 0.06442363508721373 0.004768611697714469
2.050591330388953359e+00 0.07149428986597581 0.004768611697714469
2.073990287765794527e+00 0.07934096665797492 0.004768611697714469
2.096775518826290430e+00 0.08804883581643465 0.004768611697714469
2.119111852655044093e+00 0.09771241535346502 0.004768611697714469
2.141168387563268549e+00 0.1084365968689611 0.004768611697714469
2.163118228825076983e+00 0.12033778407775893 0.004768611697714469
2.185138323698625484e+00 0.13354515629298988 0.004768611697714469
2.207409369527043363e+00 0.14820207057988585 0.004768611697714469
2.230115800066059695e+00 0.16446761779946645 0.004768611697714469
2.253445788748308587e+00 0.18251834943190443 0.004768611697714469
2.277591218366463721e+00 0.20255019392306664 0.004768611697714469
2.302747615545060356e+00 0.22478058335487253 0.004768611697714469
2.329113984172461294e+00 0.24945081352303167 0.004768611697714469
2.356892467235840893e+00 0.27682866303920667 0.004768611697714469
2.386287810216837002e+00 0.3072112998861759 0.004768611697714469
2.417506546598992223e+00 0.34092850697468147 0.004768611697714469
2.450755907078512763e+00 0.3783462617131929 0.004768611697714469
2.486242310994053017e+00 0.419870708444391 0.004768611697714469
2.524169456688870827e+00 0.4659525668664682 0.004768611697714469
2.564735974530387264e+00 0.517092024289676 0.004768611697714469
2.608132567427389858e+00 0.5738441648302398 0.004768611697714469
2.654538617009778001e+00 0.6368249944718586 0.004768611697714469
2.704118383689161131e+00 0.7067181273927491 0.004768611697714469
2.757016655184630238e+00 0.7842822061337682 0.004768611697714469
2.813354042709584668e+00 0.8703591361485166 0.004768611697714469
2.873220071014823684e+00 0.9658832241158708 0.004768611697714469
2.936675502869210863e+00 1.0718913192051276 0.004768611697714469
3.003736336895565628e+00 1.1895340673703196 0.004768611697714469
3.074376069534049627e+00 1.3200884008314182 0.004768611697714469
3.148519671560089606e+00 1.4649713983072863 0.004768611697714469
3.226040115841633860e+00 1.625755666443795 0.004768611697714469
3.306755977714781025e+00 1.8041864093920719 0.004768611697714469
3.390430441560665642e+00 2.0022003718155843 0.004768611697714469
3.476772420019818899e+00 2.2219468609395236 0.004768611697714469
3.565436407130184282e+00 2.4658110758226037 0.004768611697714469
3.656030806049444859e+00 2.736439997074672 0.004768611697714469
3.748120852012045923e+00 3.0367711180354604 0.004768611697714469
3.841237251731779878e+00 3.370064329271928 0.004768611697714469
3.934886064456960320e+00 3.739937302478798 0.004768611697714469
4.028555483079271582e+00 4.150404757850477 0.004768611697714469
4.121731248657516389e+00 4.605922041145108 0.004768611697714469
4.213904877644495173e+00 5.1114334834401705 0.004768611697714469
4.304584593583747676e+00 5.672426068491977 0.004768611697714469
4.393305181750123189e+00 6.294988990221888 0.004768611697714469
4.479636727705642585e+00 6.985879746785249 0.004768611697714469
4.563190596877583438e+00 7.752597488629465 0.004768611697714469
4.643627081636331866e+00 8.60346441668451 0.004768611697714469
4.720651666238341981e+00 9.547716114208066 0.004768611697714469
4.794028284688049979e+00 10.59560179277617 0.004768611697714469
4.863567434380042798e+00 11.758495540521581 0.004768611697714469
4.929130062332001572e+00 13.049019780144016 0.004768611697714469
4.990721133701649492e+00 14.481182276745331 0.004768611697714469
5.048235332450105695e+00 16.070528182616385 0.004768611697714469
5.101629705997881459e+00 17.834308769319094 0.004768611697714469
5.150922610995229078e+00 19.791668678535572 0.004768611697714469
5.196160550040396231e+00 21.96385372416547 0.004768611697714469
5.237406809446577327e+00 24.37444150122222 0.004768611697714469
5.274743296850902929e+00 27.04959730463137 0.004768611697714469
5.308257541684869629e+00 30.01835813575592 0.004768611697714469
5.338043898152342592e+00 33.31294787934677 0.004768611697714469
5.364196106765195537e+00 36.96912707195032 0.004768611697714469
5.386804358662176107e+00 41.0265810582719 0.004768611697714469
5.405950877629653206e+00 45.52935074866948 0.004768611697714469
5.421707407264514167e+00 50.526310653356795 0.004768611697714469
5.434131655380975978e+00 56.07169938205458 0.004768611697714469
5.443266989878169149e+00 62.22570836730231 0.004768611697714469
5.449137457392580153e+00 69.0551352016233 0.004768611697714469
5.451749424858300053e+00 76.63410868007462 0.004768611697714469
5.451086542057966611e+00 85.04489341802686 0.004768611697714469
5.447111104607035514e+00 94.37878277775391 0.004768611697714469
5.439763794744406411e+00 104.73708979594508 0.004768611697714469
5.428961709166628680e+00 116.23224686798542 0.004768611697714469
5.414599598776962175e+00 128.9890261253308 0.004768611697714469
5.396547465958598799e+00 143.14589375234786 0.004768611697714469
5.374973413150520685e+00 158.85651294280527 0.004768611697714469
5.349572867296608969e+00 176.2914118095948 0.004768611697714469
5.320011225776668518e+00 195.63983435170647 0.004768611697714469
5.286100618187350442e+00 217.11179456945052 0.004768611697714469
5.247636277639517566e+00 240.9403560239527 0.004768611697714469
5.204424666188879556e+00 267.38416158399497 0.004768611697714469
5.156277512022502840e+00 296.73024081888724 0.004768611697714469
5.103041676459184828e+00 329.2971255097155 0.004768611697714469
5.044594843039946319e+00 365.43830709572546 0.004768611697714469
4.980869347455191054e+00 405.54607358408276 0.004768611697714469
4.911891571726258121e+00 450.05576757004974 0.004768611697714469
4.838091329776159633e+00 499.450511585514 0.004768611697714469
4.761771163439864729e+00 554.2664520663108 0.004768611697714469
4.682549428549251935e+00 615.0985788580505 0.004768611697714469
4.599224921007128764e+00 682.6071834272393 0.004768611697714469
4.512481490644260518e+00 757.525025877192 0.004768611697714469
4.423199605196477258e+00 840.6652885618333 0.004768611697714469
4.332479052063628266e+00 932.9304026284696 0.004768611697714469
4.241597599733913704e+00 1035.3218432956637 0.004768611697714469
4.152001751691088316e+00 1148.9510001873086 0.004768611697714469
4.065292692572945121e+00 1275.051240713013 0.004768611697714469
3.983174356430679630e+00 1414.991297434576 0.004768611697714469
3.907336229420178775e+00 1570.2901247293776 0.004768611697714469
3.839453839149504777e+00 1742.6333860096508 0.004768611697714469
3.781061378377921223e+00 1933.891750455232 0.004768611697714469
3.733512500321239269e+00 2146.141197858406 0.004768611697714469
3.697910156663228864e+00 2381.6855519761607 0.004768611697714469
3.675108148601422098e+00 2643.0814869741084 0.004768611697714469
3.665695193468477608e+00 2933.1662783900483 0.004768611697714469
3.670023778578692664e+00 3255.0885998350564 0.004768611697714469
3.688250148529546024e+00 3612.3426997094302 0.004768611697714469
3.720361539810951967e+00 4008.8063288984645 0.004768611697714469
3.766146136135866573e+00 4448.782831127585 0.004768611697714469
3.825134186032756567e+00 4937.047852839004 0.004768611697714469
3.896499612353171216e+00 5478.901179593945 0.004768611697714469
3.978913576985807055e+00 6080.224261649427 0.004768611697714469
4.070402393573869126e+00 6747.5440531107 0.004768611697714469
4.168261785730358326e+00 7488.10385759003 0.004768611697714469
4.269069801147511001e+00 8309.941949353404 0.004768611697714469
4.368808661135069826e+00 9221.97882333434 0.004768611697714469
4.463091967755118183e+00 10234.114021054527 0.004768611697714469
4.547500105356234279e+00 11357.333583431051 0.004768611697714469
4.617958696878184277e+00 12603.829296797274 0.004768611697714469
4.671074956031151082e+00 13987.131026472387 0.004768611697714469
4.704392147614068875e+00 15522.25357427048 0.004768611697714469
4.716533771221842919e+00 17225.859653987874 0.004768611697714469
4.707217796137495469e+00 19116.440753857038 0.004768611697714469
4.677168762118367518e+00 21214.51784910632 0.004768611697714469
4.627922331460456284e+00 23542.864143224204 0.004768611697714469
4.561610739793994007e+00 26126.752255633317 0.004768611697714469
4.480727775385835443e+00 28994.22853882881 0.004768611697714469
4.387923417871211207e+00 32176.417502507353 0.004768611697714469
4.285824331160919876e+00 35707.859649004626 0.004768611697714469
4.176908997291853609e+00 39626.88638701478 0.004768611697714469
4.063413549177041340e+00 43976.036093027215 0.004768611697714469
3.947273003040651762e+00 48802.515836544335 0.004768611697714469
3.830110857046014505e+00 54158.71378079476 0.004768611697714469
3.713235251738075782e+00 60102.76782070388 0.004768611697714469
3.597648733346761052e+00 66699.19663030129 0.004768611697714469
3.484074509269843301e+00 74019.59996915652 0.004768611697714469
3.372995203647644047e+00 82143.43584919439 0.004768611697714469
3.264668830001987487e+00 91158.88299750836 0.004768611697714469
3.166689900884304354e+00 101163.7979766207 0.004768611697714469
3.075142033702015887e+00 112266.77735108159 0.004768611697714469
2.987601445830453173e+00 124588.33642950082 0.004768611697714469
2.903864339940539274e+00 138262.2173764659 0.004768611697714469
2.823624839662109753e+00 153436.84089300132 0.004768611697714469
2.746507365659986544e+00 170276.91722258978 0.004768611697714469
2.672071342300724517e+00 188965.23396912115 0.004768611697714469
2.599819882803764859e+00 209704.64013232305 0.004768611697714469
2.529223499856813717e+00 232720.2478960412 0.004768611697714469
2.459707221278527367e+00 258261.87606826748 0.004768611697714469
2.390681602654367133e+00 286606.7616948256 0.004768611697714469
2.321538963116136944e+00 318062.5692794119 0.004768611697714469
2.251672797482714650e+00 352970.73027306574 0.004768611697714469
2.180480186153800570e+00 391710.1490809261 0.004768611697714469
2.107382735612845170e+00 434701.3158125035 0.004768611697714469
2.031831193290910331e+00 482410.8704165374 0.004768611697714469
1.953336864343554025e+00 535356.6677410719 0.004768611697714469
1.873493663296252665e+00 594113.3984965039 0.004768611697714469
1.802244975285814288e+00 659318.8271333541 0.004768611697714469
1.727866589294396960e+00 731680.7143427207 0.004768611697714469
1.650085064552804903e+00 811984.4993184009 0.004768611697714469
1.568736335610102062e+00 901101.8251665037 0.004768611697714469
1.483753667186770375e+00 1000000.0 0.004768611697714469
2.587892409703493324e-01 0.001 0.005291978735958442
2.828714115673902629e-01 0.0011097524964120721 0.005291978735958442
3.087944022744708583e-01 0.0012315506032928262 0.005291978735958442
3.366209322147333260e-01 0.001366716356462006 0.005291978735958442
3.664011633401580426e-01 0.0015167168884709225 0.005291978735958442
3.981699996465705715e-01 0.0016831803533309566 0.005291978735958442
4.319442755411055934e-01 0.0018679135990207828 0.005291978735958442
4.677200513554548023e-01 0.002072921779595372 0.005291978735958442
5.054701478605316822e-01 0.002300430119772917 0.005291978735958442
5.451419599751432532e-01 0.0025529080682395165 0.005291978735958442
5.866558401291966929e-01 0.002833096101839324 0.005291978735958442
6.299040397495715427e-01 0.0031440354715915 0.005291978735958442
6.747505481444272535e-01 0.0034891012134067737 0.005291978735958442
7.210317479785390837e-01 0.003872038781812557 0.005291978735958442
7.685580802042207837e-01 0.004297004704320844 0.005291978735958442
8.171166690925398823e-01 0.004768611697714469 0.005291978735958442
8.664749743310325991e-01 0.005291978735958442 0.005291978735958442
9.163852390736815234e-01 0.005872786613189483 0.005291978735958442
9.665896994859748403e-01 0.00651733960488242 0.005291978735958442
1.016826261075897575e+00 0.007232633896483534 0.005291978735958442
1.066834458797537355e+00 0.008026433522257174 0.005291978735958442
1.116361395855699934e+00 0.00890735463861044 0.005291978735958442
1.165167368308122287e+00 0.009884959046625586 0.005291978735958442
1.213031019052201787e+00 0.010969857978923836 0.005291978735958442
1.259753636666844923e+00 0.012173827277396614 0.005291978735958442
1.305162660065748659e+00 0.013509935211980273 0.005291978735958442
1.349114027084840517e+00 0.014992684327860457 0.005291978735958442
1.391493547023911148e+00 0.01663816886076129 0.005291978735958442
1.432217182496145824e+00 0.018464249428955443 0.005291978735958442
1.471230405567312882e+00 0.020490746898158472 0.005291978735958442
1.508506731345911955e+00 0.022739657523579287 0.005291978735958442
1.544045667354104090e+00 0.02523539170434766 0.005291978735958442
1.577870236087333122e+00 0.02800503894183631 0.005291978735958442
1.610024330951162153e+00 0.03107866187782014 0.005291978735958442
1.640570074515017129e+00 0.03448962260405758 0.005291978735958442
1.669585323031290036e+00 0.038274944785163134 0.005291978735958442
1.697161448595700728e+00 0.04247571552536898 0.005291978735958442
1.723401367007215690e+00 0.047137531341167244 0.005291978735958442
1.748417928475886285e+00 0.05231099308056263 0.005291978735958442
1.772332519302955323e+00 0.05805225516094899 0.005291978735958442
1.795273946378121099e+00 0.06442363508721373 0.005291978735958442
1.817377472058586463e+00 0.07149428986597581 0.005291978735958442
1.838784060433475531e+00 0.07934096665797492 0.005291978735958442
1.859639737953890037e+00 0.08804883581643465 0.005291978735958442
1.880095109462026848e+00 0.09771241535346502 0.005291978735958442
1.900305012729269771e+00 0.1084365968689611 0.005291978735958442
1.920428246146651086e+00 0.12033778407775893 0.005291978735958442
1.940627455320317774e+00 0.13354515629298988 0.005291978735958442
1.961069064311736332e+00 0.14820207057988585 0.005291978735958442
1.981923303545882087e+00 0.16446761779946645 0.005291978735958442
2.003364235903184021e+00 0.18251834943190443 0.005291978735958442
2.025569800155675004e+00 0.20255019392306664 0.005291978735958442
2.048721813743213271e+00 0.22478058335487253 0.005291978735958442
2.073005878139206004e+00 0.24945081352303167 0.005291978735958442
2.098611166258241845e+00 0.27682866303920667 0.005291978735958442
2.125730001431646699e+00 0.3072112998861759 0.005291978735958442
2.154557247491965644e+00 0.34092850697468147 0.005291978735958442
2.185289366835667213e+00 0.3783462617131929 0.005291978735958442
2.218123193419097028e+00 0.419870708444391 0.005291978735958442
2.253254279234325974e+00 0.4659525668664682 0.005291978735958442
2.290874826459208258e+00 0.517092024289676 0.005291978735958442
2.331171194732637897e+00 0.5738441648302398 0.005291978735958442
2.374320848360801151e+00 0.6368249944718586 0.005291978735958442
2.420488902368001405e+00 0.7067181273927491 0.005291978735958442
2.469824147611943577e+00 0.7842822061337682 0.005291978735958442
2.522454672813592591e+00 0.8703591361485166 0.005291978735958442
2.578481296831047764e+00 0.9658832241158708 0.005291978735958442
2.637979863966765315e+00 1.0718913192051276 0.005291978735958442
2.700985698089318987e+00 1.1895340673703196 0.005291978735958442
2.767495627564008132e+00 1.3200884008314182 0.005291978735958442
2.837461841227023829e+00 1.4649713983072863 0.005291978735958442
2.910788072518042835e+00 1.625755666443795 0.005291978735958442
2.987326697802417108e+00 1.8041864093920719 0.005291978735958442
3.066877031731556347e+00 2.0022003718155843 0.005291978735958442
3.149185567374928496e+00 2.2219468609395236 0.005291978735958442
3.233944960928457402e+00 2.4658110758226037 0.005291978735958442
3.320801113356382395e+00 2.736439997074672 0.005291978735958442
3.409355100796651161e+00 3.0367711180354604 0.005291978735958442
3.499170730711482324e+00 3.370064329271928 0.005291978735958442
3.589783404190875160e+00 3.739937302478798 0.005291978735958442
3.680706248524427071e+00 4.150404757850477 0.005291978735958442
3.771444741599210726e+00 4.605922041145108 0.005291978735958442
3.861504697889027948e+00 5.1114334834401705 0.005291978735958442
3.950403146778163954e+00 5.672426068491977 0.005291978735958442
4.037678354471619713e+00 6.294988990221888 0.005291978735958442
4.122898974643028680e+00 6.985879746785249 0.005291978735958442
4.205670766539430616e+00 7.752597488629465 0.005291978735958442
4.285644835075731685e+00 8.60346441668451 0.005291978735958442
4.362515250825209634e+00 9.547716114208066 0.005291978735958442
4.436032535805448873e+00 10.59560179277617 0.005291978735958442
4.506040690338609878e+00 11.758495540521581 0.005291978735958442
4.572404610402234226e+00 13.049019780144016 0.005291978735958442
4.634964443118692046e+00 14.481182276745331 0.005291978735958442
4.693660081971222198e+00 16.070528182616385 0.005291978735958442
4.748469952575785413e+00 17.834308769319094 0.005291978735958442
4.799406214543625815e+00 19.791668678535572 0.005291978735958442
4.846512020435779000e+00 21.96385372416547 0.005291978735958442
4.889850735670066229e+00 24.37444150122222 0.005291978735958442
4.929507459619873799e+00 27.04959730463137 0.005291978735958442
4.965576557042136407e+00 30.01835813575592 0.005291978735958442
4.998162503395206180e+00 33.31294787934677 0.005291978735958442
5.027372570956815778e+00 36.96912707195032 0.005291978735958442
5.053313760765113294e+00 41.0265810582719 0.005291978735958442
5.076088323397944357e+00 45.52935074866948 0.005291978735958442
5.095791070352426289e+00 50.526310653356795 0.005291978735958442
5.112505701743366160e+00 56.07169938205458 0.005291978735958442
5.126304170681967420e+00 62.22570836730231 0.005291978735958442
5.137241699214402324e+00 69.0551352016233 0.005291978735958442
5.145357855721196749e+00 76.63410868007462 0.005291978735958442
5.150671445332934972e+00 85.04489341802686 0.005291978735958442
5.153181284204226387e+00 94.37878277775391 0.005291978735958442
5.152865382306444531e+00 104.73708979594508 0.005291978735958442
5.149678432060514233e+00 116.23224686798542 0.005291978735958442
5.143552198845561030e+00 128.9890261253308 0.005291978735958442
5.134392380263268052e+00 143.14589375234786 0.005291978735958442
5.122443396058240062e+00 158.85651294280527 0.005291978735958442
5.107314000832021250e+00 176.2914118095948 0.005291978735958442
5.088765619830891040e+00 195.63983435170647 0.005291978735958442
5.066626778243105811e+00 217.11179456945052 0.005291978735958442
5.040701167456923315e+00 240.9403560239527 0.005291978735958442
5.010792307538181944e+00 267.38416158399497 0.005291978735958442
4.976696663714159641e+00 296.73024081888724 0.005291978735958442
4.938230475278062137e+00 329.2971255097155 0.005291978735958442
4.895224935882336759e+00 365.43830709572546 0.005291978735958442
4.847548125069973679e+00 405.54607358408276 0.005291978735958442
4.795142649600514062e+00 450.05576757004974 0.005291978735958442
4.738416900242921059e+00 499.450511585514 0.005291978735958442
4.679665190515124529e+00 554.2664520663108 0.005291978735958442
4.617858178986642415e+00 615.0985788580505 0.005291978735958442
4.552000144864243758e+00 682.6071834272393 0.005291978735958442
4.482622192656655180e+00 757.525025877192 0.005291978735958442
4.410450713054694383e+00 840.6652885618333 0.005291978735958442
4.336436500915382908e+00 932.9304026284696 0.005291978735958442
4.261723064957567253e+00 1035.3218432956637 0.005291978735958442
4.187644568064363249e+00 1148.9510001873086 0.005291978735958442
4.115717944028678410e+00 1275.051240713013 0.005291978735958442
4.047596245684668581e+00 1414.991297434576 0.005291978735958442
3.984956758332872440e+00 1570.2901247293776 0.005291978735958442
3.929498146545973736e+00 1742.6333860096508 0.005291978735958442
3.882812194151724405e+00 1933.891750455232 0.005291978735958442
3.846337784502144252e+00 2146.141197858406 0.005291978735958442
3.821283470075983679e+00 2381.6855519761607 0.005291978735958442
3.808619996961093879e+00 2643.0814869741084 0.005291978735958442
3.809056945393002103e+00 2933.1662783900483 0.005291978735958442
3.823064977875057391e+00 3255.0885998350564 0.005291978735958442
3.850910993169051721e+00 3612.3426997094302 0.005291978735958442
3.892681935600491361e+00 4008.8063288984645 0.005291978735958442
3.948252403486108175e+00 4448.782831127585 0.005291978735958442
4.017222068419817660e+00 4937.047852839004 0.005291978735958442
4.098811970009755612e+00 5478.901179593945 0.005291978735958442
4.191711326965983808e+00 6080.224261649427 0.005291978735958442
4.293928246346305322e+00 6747.5440531107 0.005291978735958442
4.402697452911018772e+00 7488.10385759003 0.005291978735958442
4.514489606280601031e+00 8309.941949353404 0.005291978735958442
4.625134465958900876e+00 9221.97882333434 0.005291978735958442
4.730055249313393162e+00 10234.114021054527 0.005291978735958442
4.824615894396487192e+00 11357.333583431051 0.005291978735958442
4.904515318724223860e+00 12603.829296797274 0.005291978735958442
4.966141350146048516e+00 13987.131026472387 0.005291978735958442
5.006842314205645295e+00 15522.25357427048 0.005291978735958442
5.025085089341077449e+00 17225.859653987874 0.005291978735958442
5.020478893768268946e+00 19116.440753857038 0.005291978735958442
4.993691891473584832e+00 21214.51784910632 0.005291978735958442
4.946255306313943834e+00 23542.864143224204 0.005291978735958442
4.880344213924018959e+00 26126.752255633317 0.005291978735958442
4.798534613214776812e+00 28994.22853882881 0.005291978735958442
4.703588613372303939e+00 32176.417502507353 0.005291978735958442
4.598264856825004188e+00 35707.859649004626 0.005291978735958442
4.485184156452042714e+00 39626.88638701478 0.005291978735958442
4.366726801401124902e+00 43976.036093027215 0.005291978735958442
4.244967227333705573e+00 48802.515836544335 0.005291978735958442
4.121658212199054816e+00 54158.71378079476 0.005291978735958442
3.998223569609810735e+00 60102.76782070388 0.005291978735958442
3.875765757661141286e+00 66699.19663030129 0.005291978735958442
3.755091313466932146e+00 74019.59996915652 0.005291978735958442
3.636749424233572281e+00 82143.43584919439 0.005291978735958442
3.521048893837609661e+00 91158.88299750836 0.005291978735958442
3.415965726507274702e+00 101163.7979766207 0.005291978735958442
3.317644441151704093e+00 112266.77735108159 0.005291978735958442
3.223388733175381216e+00 124588.33642950082 0.005291978735958442
3.133000616548773376e+00 138262.2173764659 0.005291978735958442
3.046171059480927035e+00 153436.84089300132 0.005291978735958442
2.962513774695517466e+00 170276.91722258978 0.005291978735958442
2.881571397787696220e+00 188965.23396912115 0.005291978735958442
2.802825703016472048e+00 209704.64013232305 0.005291978735958442
2.725722850567571243e+00 232720.2478960412 0.005291978735958442
2.649662203573694086e+00 258261.87606826748 0.005291978735958442
2.574028160182084690e+00 286606.7616948256 0.005291978735958442
2.498188935388605536e+00 318062.5692794119 0.005291978735958442
2.421517197897861795e+00 352970.73027306574 0.005291978735958442
2.343393973799450247e+00 391710.1490809261 0.005291978735958442
2.263231546231530888e+00 434701.3158125035 0.005291978735958442
2.180480038330329773e+00 482410.8704165374 0.005291978735958442
2.094659202247937557e+00 535356.6677410719 0.005291978735958442
2.005879033213199047e+00 594113.3984965039 0.005291978735958442
1.927701149466671149e+00 659318.8271333541 0.005291978735958442
1.846341078014618331e+00 731680.7143427207 0.005291978735958442
1.761567458812014486e+00 811984.4993184009 0.005291978735958442
1.673269425843891600e+00 901101.8251665037 0.005291978735958442
1.581444987446353201e+00 1000000.0 0.005291978735958442
2.216121752362191222e-01 0.001 0.005872786613189483
2.423431084216737252e-01 0.0011097524964120721 0.005872786613189483
2.646793882485338756e-01 0.0012315506032928262 0.005872786613189483
2.886797645719602068e-01 0.001366716356462006 0.005872786613189483
3.143927145444236904e-01 0.0015167168884709225 0.005872786613189483
3.418540733696756040e-01 0.0016831803533309566 0.005872786613189483
3.710845942235330708e-01 0.0018679135990207828 0.005872786613189483
4.020875034731747344e-01 0.002072921779595372 0.005872786613189483
4.348462257809654341e-01 0.002300430119772917 0.005872786613189483
4.693223957401625457e-01 0.0025529080682395165 0.005872786613189483
5.054541618340161468e-01 0.002833096101839324 0.005872786613189483
5.431551916429298021e-01 0.0031440354715915 0.005872786613189483
5.823141301776807444e-01 0.0034891012134067737 0.005872786613189483
6.227949891951489736e-01 0.003872038781812557 0.005872786613189483
6.644382611486622237e-01 0.004297004704320844 0.005872786613189483
7.070630230128919225e-01 0.004768611697714469 0.005872786613189483
7.504697580019344949e-01 0.005291978735958442 0.005872786613189483
7.944441519364009441e-01 0.005872786613189483 0.005872786613189483
8.387614003523174988e-01 0.00651733960488242 0.005872786613189483
8.831911478289490303e-01 0.007232633896483534 0.005872786613189483
9.275026809665805061e-01 0.008026433522257174 0.005872786613189483
9.714701680366708558e-01 0.00890735463861044 0.005872786613189483
1.014877789905382022e+00 0.009884959046625586 0.005872786613189483
1.057524406553452589e+00 0.010969857978923836 0.005872786613189483
1.099227645634762274e+00 0.012173827277396614 0.005872786613189483
1.139827236091395468e+00 0.013509935211980273 0.005872786613189483
1.179187437962930796e+00 0.014992684327860457 0.005872786613189483
1.217198534667082610e+00 0.01663816886076129 0.005872786613189483
1.253777444031161981e+00 0.018464249428955443 0.005872786613189483
1.288867434321438132e+00 0.020490746898158472 0.005872786613189483
1.322437096626214448e+00 0.022739657523579287 0.005872786613189483
1.354478763069717928e+00 0.02523539170434766 0.005872786613189483
1.385006492527538491e+00 0.02800503894183631 0.005872786613189483
1.414053847777740680e+00 0.03107866187782014 0.005872786613189483
1.441671627465995309e+00 0.03448962260405758 0.005872786613189483
1.467925648987599363e+00 0.038274944785163134 0.005872786613189483
1.492894751731600245e+00 0.04247571552536898 0.005872786613189483
1.516669003606975208e+00 0.047137531341167244 0.005872786613189483
1.539348131969944689e+00 0.05231099308056263 0.005872786613189483
1.561040223615954847e+00 0.05805225516094899 0.005872786613189483
1.581860596797662444e+00 0.06442363508721373 0.005872786613189483
1.601930897408802901e+00 0.07149428986597581 0.005872786613189483
1.621378318343167146e+00 0.07934096665797492 0.005872786613189483
1.640334997915793291e+00 0.08804883581643465 0.005872786613189483
1.658937541523161308e+00 0.09771241535346502 0.005872786613189483
1.677326670684285537e+00 0.1084365968689611 0.005872786613189483
1.695647039718701565e+00 0.12033778407775893 0.005872786613189483
1.714047063510163005e+00 0.13354515629298988 0.005872786613189483
1.732678930133116468e+00 0.14820207057988585 0.005872786613189483
1.751698631998186872e+00 0.16446761779946645 0.005872786613189483
1.771266040852606416e+00 0.18251834943190443 0.005872786613189483
1.791544981670027514e+00 0.20255019392306664 0.005872786613189483
1.812703300578463406e+00 0.22478058335487253 0.005872786613189483
1.834912859097005189e+00 0.24945081352303167 0.005872786613189483
1.858349381344189144e+00 0.27682866303920667 0.005872786613189483
1.883192201296305379e+00 0.3072112998861759 0.005872786613189483
1.909623778594523591e+00 0.34092850697468147 0.005872786613189483
1.937828943578051799e+00 0.3783462617131929 0.005872786613189483
1.967993903865995931e+00 0.419870708444391 0.005872786613189483
2.000304836684503762e+00 0.4659525668664682 0.005872786613189483
2.034946134411836471e+00 0.517092024289676 0.005872786613189483
2.072098214697034813e+00 0.5738441648302398 0.005872786613189483
2.111934851850836292e+00 0.6368249944718586 0.005872786613189483
2.154620072496336913e+00 0.7067181273927491 0.005872786613189483
2.200304564610637392e+00 0.7842822061337682 0.005872786613189483
2.249121677210464743e+00 0.8703591361485166 0.005872786613189483
2.301181232454427406e+00 0.9658832241158708 0.005872786613189483
2.356571838808744879e+00 1.0718913192051276 0.005872786613189483
2.415345908703358191e+00 1.1895340673703196 0.005872786613189483
2.477521513752520388e+00 1.3200884008314182 0.005872786613189483
2.543076219523225490e+00 1.4649713983072863 0.005872786613189483
2.611943045949983944e+00 1.625755666443795 0.005872786613189483
2.684007147422258210e+00 1.8041864093920719 0.005872786613189483
2.759103515369448534e+00 2.0022003718155843 0.005872786613189483
2.837016428693722059e+00 2.2219468609395236 0.005872786613189483
2.917477588882372075e+00 2.4658110758226037 0.005872786613189483
3.000172018057345014e+00 2.736439997074672 0.005872786613189483
3.084738973677939367e+00 3.0367711180354604 0.005872786613189483
3.170778366137538384e+00 3.370064329271928 0.005872786613189483
3.257858504228212659e+00 3.739937302478798 0.005872786613189483
3.345521458381217617e+00 4.150404757850477 0.005872786613189483
3.433296718282369042e+00 4.605922041145108 0.005872786613189483
3.520708776102019044e+00 5.1114334834401705 0.005872786613189483
3.607287756709254278e+00 5.672426068491977 0.005872786613189483
3.692579415037383850e+00 6.294988990221888 0.005872786613189483
3.776154573315130492e+00 6.985879746785249 0.005872786613189483
3.857616401742489209e+00 7.752597488629465 0.005872786613189483
3.936609184635933900e+00 8.60346441668451 0.005872786613189483
4.012865342365276256e+00 9.547716114208066 0.005872786613189483
4.086117072981942044e+00 10.59560179277617 0.005872786613189483
4.156112659255672526e+00 11.758495540521581 0.005872786613189483
4.222687352415153583e+00 13.049019780144016 0.005872786613189483
4.285721908303800731e+00 14.481182276745331 0.005872786613189483
4.345143226305808071e+00 16.070528182616385 0.005872786613189483
4.400918508071387514e+00 17.834308769319094 0.005872786613189483
4.453050950191089541e+00 19.791668678535572 0.005872786613189483
4.501577247074434851e+00 21.96385372416547 0.005872786613189483
4.546557433120080205e+00 24.37444150122222 0.005872786613189483
4.588076190224406936e+00 27.04959730463137 0.005872786613189483
4.626230923428335196e+00 30.01835813575592 0.005872786613189483
4.661132328588253770e+00 33.31294787934677 0.005872786613189483
4.692897248219414230e+00 36.96912707195032 0.005872786613189483
4.721645494534813636e+00 41.0265810582719 0.005872786613189483
4.747495371342638215e+00 45.52935074866948 0.005872786613189483
4.770560835175207792e+00 50.526310653356795 0.005872786613189483
4.790947778816132541e+00 56.07169938205458 0.005872786613189483
4.808753109812074378e+00 62.22570836730231 0.005872786613189483
4.824059826145329133e+00 69.0551352016233 0.005872786613189483
4.836937641257924803e+00 76.63410868007462 0.005872786613189483
4.847437877453522503e+00 85.04489341802686 0.005872786613189483
4.855593794277302422e+00 94.37878277775391 0.005872786613189483
4.861419340639983488e+00 104.73708979594508 0.005872786613189483
4.864906283473607651e+00 116.23224686798542 0.005872786613189483
4.866023916461876375e+00 128.9890261253308 0.005872786613189483
4.864715398756674247e+00 143.14589375234786 0.005872786613189483
4.861302189065217050e+00 158.85651294280527 0.005872786613189483
4.855316437848793854e+00 176.2914118095948 0.005872786613189483
4.846619459949626396e+00 195.63983435170647 0.005872786613189483
4.835065068255961052e+00 217.11179456945052 0.005872786613189483
4.820476498024667933e+00 240.9403560239527 0.005872786613189483
4.802667764672537309e+00 267.38416158399497 0.005872786613189483
4.781435819202607185e+00 296.73024081888724 0.005872786613189483
4.756584259282934823e+00 329.2971255097155 0.005872786613189483
4.727917664150677268e+00 365.43830709572546 0.005872786613189483
4.695261216189909881e+00 405.54607358408276 0.005872786613189483
4.658495945120582071e+00 450.05576757004974 0.005872786613189483
4.618031946156527567e+00 499.450511585514 0.005872786613189483
4.576191577436768299e+00 554.2664520663108 0.005872786613189483
4.531262753422343970e+00 615.0985788580505 0.005872786613189483
4.482508152217834052e+00 682.6071834272393 0.005872786613189483
4.430317798575524435e+00 757.525025877192 0.005872786613189483
4.375270140960108023e+00 840.6652885618333 0.005872786613189483
4.318166834631167461e+00 932.9304026284696 0.005872786613189483
4.260010325560920741e+00 1035.3218432956637 0.005872786613189483
4.202009173974812661e+00 1148.9510001873086 0.005872786613189483
4.145577028516840734e+00 1275.051240713013 0.005872786613189483
4.092292511492291673e+00 1414.991297434576 0.005872786613189483
4.043794229936795936e+00 1570.2901247293776 0.005872786613189483
4.001776449111944522e+00 1742.6333860096508 0.005872786613189483
3.967861799546306134e+00 1933.891750455232 0.005872786613189483
3.943549973118735341e+00 2146.141197858406 0.005872786613189483
3.930134233588330250e+00 2381.6855519761607 0.005872786613189483
3.928685460835285692e+00 2643.0814869741084 0.005872786613189483
3.940021472244226608e+00 2933.1662783900483 0.005872786613189483
3.964722336359264521e+00 3255.0885998350564 0.005872786613189483
4.003160180421660996e+00 3612.3426997094302 0.005872786613189483
4.055519016325749071e+00 4008.8063288984645 0.005872786613189483
4.121759720661295034e+00 4448.782831127585 0.005872786613189483
4.201553642347677808e+00 4937.047852839004 0.005872786613189483
4.294173663180288258e+00 5478.901179593945 0.005872786613189483
4.398334414766866374e+00 6080.224261649427 0.005872786613189483
4.512035753373294433e+00 6747.5440531107 0.005872786613189483
4.632463641812552879e+00 7488.10385759003 0.005872786613189483
4.755994987902761650e+00 8309.941949353404 0.005872786613189483
4.878320946742030095e+00 9221.97882333434 0.005872786613189483
4.994686609289292534e+00 10234.114021054527 0.005872786613189483
5.100248601199431242e+00 11357.333583431051 0.005872786613189483
5.190483401539748520e+00 12603.829296797274 0.005872786613189483
5.261558023918633253e+00 13987.131026472387 0.005872786613189483
5.310618399193555383e+00 15522.25357427048 0.005872786613189483
5.335961897783055186e+00 17225.859653987874 0.005872786613189483
5.337071946606680051e+00 19116.440753857038 0.005872786613189483
5.314540799799761572e+00 21214.51784910632 0.005872786613189483
5.269875159928917085e+00 23542.864143224204 0.005872786613189483
5.205273915368841209e+00 26126.752255633317 0.005872786613189483
5.123378827034326122e+00 28994.22853882881 0.005872786613189483
5.027050998895672862e+00 32176.417502507353 0.005872786613189483
4.919171721882396042e+00 35707.859649004626 0.005872786613189483
4.802498554324369451e+00 39626.88638701478 0.005872786613189483
4.679553895160107224e+00 43976.036093027215 0.005872786613189483
4.552552423998989184e+00 48802.515836544335 0.005872786613189483
4.423379416117500185e+00 54158.71378079476 0.005872786613189483
4.293579125679725550e+00 60102.76782070388 0.005872786613189483
4.164359922664564451e+00 66699.19663030129 0.005872786613189483
4.036618119297465945e+00 74019.59996915652 0.005872786613189483
3.910976176888013356e+00 82143.43584919439 0.005872786613189483
3.787800232673533607e+00 91158.88299750836 0.005872786613189483
3.675420950464727721e+00 101163.7979766207 0.005872786613189483
3.570117119588990473e+00 112266.77735108159 0.005872786613189483
3.468891460026892304e+00 124588.33642950082 0.005872786613189483
3.371556145184811282e+00 138262.2173764659 0.005872786613189483
3.277802818490308301e+00 153436.84089300132 0.005872786613189483
3.187237915830253066e+00 170276.91722258978 0.005872786613189483
3.099390405463223530e+00 188965.23396912115 0.005872786613189483
3.013723817841969854e+00 209704.64013232305 0.005872786613189483
2.929663109248107133e+00 232720.2478960412 0.005872786613189483
2.846584873370173074e+00 258261.87606826748 0.005872786613189483
2.763851739206687697e+00 286606.7616948256 0.005872786613189483
2.680811785157211968e+00 318062.5692794119 0.005872786613189483
2.596821567155569443e+00 352970.73027306574 0.005872786613189483
2.511252675591440831e+00 391710.1490809261 0.005872786613189483
2.423514308274743900e+00 434701.3158125035 0.005872786613189483
2.333063130146423969e+00 482410.8704165374 0.005872786613189483
2.239437384460223779e+00 535356.6677410719 0.005872786613189483
2.142249786027858871e+00 594113.3984965039 0.005872786613189483
2.055353523281232331e+00 659318.8271333541 0.005872786613189483
1.966577911909215493e+00 731680.7143427207 0.005872786613189483
1.874425096417827508e+00 811984.4993184009 0.005872786613189483
1.778846299187751168e+00 901101.8251665037 0.005872786613189483
1.679911102580550430e+00 1000000.0 0.005872786613189483
1.890816746120307368e-01 0.001 0.00651733960488242
2.068546453433855736e-01 0.0011097524964120721 0.00651733960488242
2.260202553550084981e-01 0.0012315506032928262 0.00651733960488242
2.466326640744482823e-01 0.001366716356462006 0.00651733960488242
2.687376949935701420e-01 0.0015167168884709225 0.00651733960488242
2.923707547395346662e-01 0.0016831803533309566 0.00651733960488242
3.175547240934787352e-01 0.0018679135990207828 0.00651733960488242
3.442977587791908878e-01 0.002072921779595372 0.00651733960488242
3.725912874900749738e-01 0.002300430119772917 0.00651733960488242
4.024081177030164880e-01 0.0025529080682395165 0.00651733960488242
4.337008956352963462e-01 0.002833096101839324 0.00651733960488242
4.664009987341939389e-01 0.0031440354715915 0.00651733960488242
5.004179215935851133e-01 0.0034891012134067737 0.00651733960488242
5.356393476775739293e-01 0.003872038781812557 0.00651733960488242
5.719319300350793611e-01 0.004297004704320844 0.00651733960488242
6.091428246044681138e-01 0.004768611697714469 0.00651733960488242
6.471020040837449638e-01 0.005291978735958442 0.00651733960488242
6.856252929585799905e-01 0.005872786613189483 0.00651733960488242
7.245180497504792871e-01 0.00651733960488242 0.00651733960488242
7.635793202381909728e-01 0.007232633896483534 0.00651733960488242
8.026063477714717731e-01 0.008026433522257174 0.00651733960488242
8.413991882092098917e-01 0.00890735463861044 0.00651733960488242
8.797652658844040685e-01 0.009884959046625586 0.00651733960488242
9.175236100247369242e-01 0.010969857978923836 0.00651733960488242
9.545086272696974294e-01 0.012173827277396614 0.00651733960488242
9.905732571844491074e-01 0.013509935211980273 0.00651733960488242
1.025591351466162315e+00 0.014992684327860457 0.00651733960488242
1.059459287144618900e+00 0.01663816886076129 0.00651733960488242
1.092096735039572275e+00 0.018464249428955443 0.00651733960488242
1.123446686915870574e+00 0.020490746898158472 0.00651733960488242
1.153474796324442497e+00 0.022739657523579287 0.00651733960488242
1.182168173672437428e+00 0.02523539170434766 0.00651733960488242
1.209533776488444623e+00 0.02800503894183631 0.00651733960488242
1.235596563882180421e+00 0.03107866187782014 0.00651733960488242
1.260397568014012037e+00 0.03448962260405758 0.00651733960488242
1.283991959731990651e+00 0.038274944785163134 0.00651733960488242
1.306447263462280572e+00 0.04247571552536898 0.00651733960488242
1.327841714252722793e+00 0.047137531341167244 0.00651733960488242
1.348262836612623028e+00 0.05231099308056263 0.00651733960488242
1.367806178881862733e+00 0.05805225516094899 0.00651733960488242
1.386574267570596986e+00 0.06442363508721373 0.00651733960488242
1.404675708890312125e+00 0.07149428986597581 0.00651733960488242
1.422224463205933986e+00 0.07934096665797492 0.00651733960488242
1.439339254762886267e+00 0.08804883581643465 0.00651733960488242
1.456143118397179359e+00 0.09771241535346502 0.00651733960488242
1.472763077263359088e+00 0.1084365968689611 0.00651733960488242
1.489329952715808369e+00 0.12033778407775893 0.00651733960488242
1.505978259812583264e+00 0.13354515629298988 0.00651733960488242
1.522846203374487173e+00 0.14820207057988585 0.00651733960488242
1.540075738652069148e+00 0.16446761779946645 0.00651733960488242
1.557812675863700980e+00 0.18251834943190443 0.00651733960488242
1.576206802447795763e+00 0.20255019392306664 0.00651733960488242
1.595411993422765518e+00 0.22478058335487253 0.00651733960488242
1.615586239188724127e+00 0.24945081352303167 0.00651733960488242
1.636891621880679715e+00 0.27682866303920667 0.00651733960488242
1.659494152145672752e+00 0.3072112998861759 0.00651733960488242
1.683563391880479765e+00 0.34092850697468147 0.00651733960488242
1.709271935551452071e+00 0.3783462617131929 0.00651733960488242
1.736794550560478045e+00 0.419870708444391 0.00651733960488242
1.766307065069106841e+00 0.4659525668664682 0.00651733960488242
1.797984870124721191e+00 0.517092024289676 0.00651733960488242
1.832001046164229763e+00 0.5738441648302398 0.00651733960488242
1.868524058663944443e+00 0.6368249944718586 0.00651733960488242
1.907715015776435319e+00 0.7067181273927491 0.00651733960488242
1.949724464833129778e+00 0.7842822061337682 0.00651733960488242
1.994688789686759112e+00 0.8703591361485166 0.00651733960488242
2.042724437656346037e+00 0.9658832241158708 0.00651733960488242
2.093930324771450913e+00 1.0718913192051276 0.00651733960488242
2.148373449009731484e+00 1.1895340673703196 0.00651733960488242
2.206090666056062854e+00 1.3200884008314182 0.00651733960488242
2.267082624118893719e+00 1.4649713983072863 0.00651733960488242
2.331309573217724473e+00 1.625755666443795 0.00651733960488242
2.398687775352158713e+00 1.8041864093920719 0.00651733960488242
2.469086688641764393e+00 2.0022003718155843 0.00651733960488242
2.542327758590657627e+00 2.2219468609395236 0.00651733960488242
2.618181779503230278e+00 2.4658110758226037 0.00651733960488242
2.696373668405291468e+00 2.736439997074672 0.00651733960488242
2.776582381110566988e+00 3.0367711180354604 0.00651733960488242
2.858446178149711248e+00 3.370064329271928 0.00651733960488242
2.941569199919026101e+00 3.739937302478798 0.00651733960488242
3.025525926804326637e+00 4.150404757850477 0.00651733960488242
3.109873773428943000e+00 4.605922041145108 0.00651733960488242
3.194160084497036145e+00 5.1114334834401705 0.00651733960488242
3.277932311584695668e+00 5.672426068491977 0.00651733960488242
3.360747846469931410e+00 6.294988990221888 0.00651733960488242
3.442195716742414202e+00 6.985879746785249 0.00651733960488242
3.521924511129618018e+00 7.752597488629465 0.00651733960488242
3.599522610314108473e+00 8.60346441668451 0.00651733960488242
3.674669443570105720e+00 9.547716114208066 0.00651733960488242
3.747090417579334698e+00 10.59560179277617 0.00651733960488242
3.816556748549056799e+00 11.758495540521581 0.00651733960488242
3.882889283112205714e+00 13.049019780144016 0.00651733960488242
3.945954143838178219e+00 14.481182276745331 0.00651733960488242
4.005663942044659365e+00 16.070528182616385 0.00651733960488242
4.061972795254896518e+00 17.834308769319094 0.00651733960488242
4.114872594649882309e+00 19.791668678535572 0.00651733960488242
4.164390820846168850e+00 21.96385372416547 0.00651733960488242
4.210581084550291564e+00 24.37444150122222 0.00651733960488242
4.253524272451516097e+00 27.04959730463137 0.00651733960488242
4.293317244168103564e+00 30.01835813575592 0.00651733960488242
4.330073158772949071e+00 33.31294787934677 0.00651733960488242
4.363914551516719698e+00 36.96912707195032 0.00651733960488242
4.394970086686387667e+00 41.0265810582719 0.00651733960488242
4.423370112355780925e+00 45.52935074866948 0.00651733960488242
4.449243727836916129e+00 50.526310653356795 0.00651733960488242
4.472715037275629690e+00 56.07169938205458 0.00651733960488242
4.493902023109828114e+00 62.22570836730231 0.00651733960488242
4.512911703363221783e+00 69.0551352016233 0.00651733960488242
4.529840398108948563e+00 76.63410868007462 0.00651733960488242
4.544768708035876514e+00 85.04489341802686 0.00651733960488242
4.557761479593706255e+00 94.37878277775391 0.00651733960488242
4.568866278536968473e+00 104.73708979594508 0.00651733960488242
4.578110278983797521e+00 116.23224686798542 0.00651733960488242
4.585499474176757850e+00 128.9890261253308 0.00651733960488242
4.591072355576995889e+00 143.14589375234786 0.00651733960488242
4.595052850316614368e+00 158.85651294280527 0.00651733960488242
4.597078652357845741e+00 176.2914118095948 0.00651733960488242
4.597054266639812425e+00 195.63983435170647 0.00651733960488242
4.594865241026353964e+00 217.11179456945052 0.00651733960488242
4.590362864066963589e+00 240.9403560239527 0.00651733960488242
4.583382478906682600e+00 267.38416158399497 0.00651733960488242
4.573734720569255785e+00 296.73024081888724 0.00651733960488242
4.561226167181660962e+00 329.2971255097155 0.00651733960488242
4.545652654302886120e+00 365.43830709572546 0.00651733960488242
4.526816375326802699e+00 405.54607358408276 0.00651733960488242
4.504558230390419027e+00 450.05576757004974 0.00651733960488242
4.479312428667513224e+00 499.450511585514 0.00651733960488242
4.453467278268256280e+00 554.2664520663108 0.00651733960488242
4.424598686270819314e+00 615.0985788580505 0.00651733960488242
4.392280766680956461e+00 682.6071834272393 0.00651733960488242
4.356778800600801915e+00 757.525025877192 0.00651733960488242
4.318535065391623462e+00 840.6652885618333 0.00651733960488242
4.278208301204422526e+00 932.9304026284696 0.00651733960488242
4.236659800677349708e+00 1035.3218432956637 0.00651733960488242
4.194965883287887998e+00 1148.9510001873086 0.00651733960488242
4.154423973043540386e+00 1275.051240713013 0.00651733960488242
4.116519815412072347e+00 1414.991297434576 0.00651733960488242
4.082830757997558457e+00 1570.2901247293776 0.00651733960488242
4.055021557059592219e+00 1742.6333860096508 0.00651733960488242
4.034719888986656677e+00 1933.891750455232 0.00651733960488242
4.023461488477055426e+00 2146.141197858406 0.00651733960488242
4.022601917121005677e+00 2381.6855519761607 0.00651733960488242
4.033293091626292792e+00 2643.0814869741084 0.00651733960488242
4.056445637806283422e+00 2933.1662783900483 0.00651733960488242
4.092737252024041261e+00 3255.0885998350564 0.00651733960488242
4.142636804022887809e+00 3612.3426997094302 0.00651733960488242
4.206419882020798973e+00 4008.8063288984645 0.00651733960488242
4.284130912004717295e+00 4448.782831127585 0.00651733960488242
4.375513018989406255e+00 4937.047852839004 0.00651733960488242
4.479894021650943969e+00 5478.901179593945 0.00651733960488242
4.596020397190440754e+00 6080.224261649427 0.00651733960488242
4.721893612306415022e+00 6747.5440531107 0.00651733960488242
4.854663852024276416e+00 7488.10385759003 0.00651733960488242
4.990629553310067301e+00 8309.941949353404 0.00651733960488242
5.125359374745800167e+00 9221.97882333434 0.00651733960488242
5.253935471322803252e+00 10234.114021054527 0.00651733960488242
5.371319169816545447e+00 11357.333583431051 0.00651733960488242
5.472771632574965572e+00 12603.829296797274 0.00651733960488242
5.554239799299545588e+00 13987.131026472387 0.00651733960488242
5.612661127068160560e+00 15522.25357427048 0.00651733960488242
5.646150984196783185e+00 17225.859653987874 0.00651733960488242
5.654049225870991791e+00 19116.440753857038 0.00651733960488242
5.636851069259529723e+00 21214.51784910632 0.00651733960488242
5.596016091023114036e+00 23542.864143224204 0.00651733960488242
5.533745010224547123e+00 26126.752255633317 0.00651733960488242
5.452725448975503930e+00 28994.22853882881 0.00651733960488242
5.355901021527451178e+00 32176.417502507353 0.00651733960488242
5.246263043757877220e+00 35707.859649004626 0.00651733960488242
5.126697336035723751e+00 39626.88638701478 0.00651733960488242
4.999863749703305160e+00 43976.036093027215 0.00651733960488242
4.868116055905516326e+00 48802.515836544335 0.00651733960488242
4.733473548676537135e+00 54158.71378079476 0.00651733960488242
4.597604690029546859e+00 60102.76782070388 0.00651733960488242
4.461828945804030333e+00 66699.19663030129 0.00651733960488242
4.327138601599453516e+00 74019.59996915652 0.00651733960488242
4.194235965218539697e+00 82143.43584919439 0.00651733960488242
4.063551355205823334e+00 91158.88299750836 0.00651733960488242
3.943733401209206679e+00 101163.7979766207 0.00651733960488242
3.831280906016836685e+00 112266.77735108159 0.00651733960488242
3.722865075493140719e+00 124588.33642950082 0.00651733960488242
3.618313274973699478e+00 138262.2173764659 0.00651733960488242
3.517322415950526526e+00 153436.84089300132 0.00651733960488242
3.419495835880955070e+00 170276.91722258978 0.00651733960488242
3.324352928202968904e+00 188965.23396912115 0.00651733960488242
3.231343038519572719e+00 209704.64013232305 0.00651733960488242
3.139873772525081375e+00 232720.2478960412 0.00651733960488242
3.049303846707440702e+00 258261.87606826748 0.00651733960488242
2.958978417835769203e+00 286606.7616948256 0.00651733960488242
2.868231191175054207e+00 318062.5692794119 0.00651733960488242
2.776409505095541075e+00 352970.73027306574 0.00651733960488242
2.682881394260202779e+00 391710.1490809261 0.00651733960488242
2.587062026445554608e+00 434701.3158125035 0.00651733960488242
2.488423936717131468e+00 482410.8704165374 0.00651733960488242
2.386531572405039103e+00 535356.6677410719 0.00651733960488242
2.281037964938792850e+00 594113.3984965039 0.00651733960488242
2.184077192999178685e+00 659318.8271333541 0.00651733960488242
2.087478603294151025e+00 731680.7143427207 0.00651733960488242
1.987593225958613097e+00 811984.4993184009 0.00651733960488242
1.884442201734967570e+00 901101.8251665037 0.00651733960488242
1.778173234800473290e+00 1000000.0 0.00651733960488242
1.607718022506279820e-01 0.001 0.007232633896483534
1.759503820013010866e-01 0.0011097524964120721 0.007232633896483534
1.923311578782723186e-01 0.0012315506032928262 0.007232633896483534
2.099633977549210662e-01 0.001366716356462006 0.007232633896483534
2.288896348692334437e-01 0.0015167168884709225 0.007232633896483534
2.491438946579950520e-01 0.0016831803533309566 0.007232633896483534
2.707497876245428814e-01 0.0018679135990207828 0.007232633896483534
2.937186719743634100e-01 0.002072921779595372 0.007232633896483534
3.180478089393954377e-01 0.002300430119772917 0.007232633896483534
3.437186819932059323e-01 0.0025529080682395165 0.007232633896483534
3.706955325942179469e-01 0.002833096101839324 0.007232633896483534
3.989242685525914989e-01 0.0031440354715915 0.007232633896483534
4.283318247026274839e-01 0.0034891012134067737 0.007232633896483534
4.588259619868844674e-01 0.003872038781812557 0.007232633896483534
4.902958353317815599e-01 0.004297004704320844 0.007232633896483534
5.226130648782302268e-01 0.004768611697714469 0.007232633896483534
5.556335954160160906e-01 0.005291978735958442 0.007232633896483534
5.892001470783538863e-01 0.005872786613189483 0.007232633896483534
6.231452705149808091e-01 0.00651733960488242 0.007232633896483534
6.572948496534769536e-01 0.007232633896483534 0.007232633896483534
6.914720078673219916e-01 0.008026433522257174 0.007232633896483534
7.255010778245182257e-01 0.00890735463861044 0.007232633896483534
7.592116506201136428e-01 0.009884959046625586 0.007232633896483534
7.924423536056280915e-01 0.010969857978923836 0.007232633896483534
8.250442990086717110e-01 0.012173827277396614 0.007232633896483534
8.568840081871201830e-01 0.013509935211980273 0.007232633896483534
8.878457115094627872e-01 0.014992684327860457 0.007232633896483534
9.178329516291042767e-01 0.01663816886076129 0.007232633896483534
9.467695188989769806e-01 0.018464249428955443 0.007232633896483534
9.745996616008919533e-01 0.020490746898158472 0.007232633896483534
1.001287723517063633e+00 0.022739657523579287 0.007232633896483534
1.026817258246642606e+00 0.02523539170434766 0.007232633896483534
1.051189774626874351e+00 0.02800503894183631 0.007232633896483534
1.074423210396133088e+00 0.03107866187782014 0.007232633896483534
1.096550295010352505e+00 0.03448962260405758 0.007232633896483534
1.117616904184928650e+00 0.038274944785163134 0.007232633896483534
1.137680463890142324e+00 0.04247571552536898 0.007232633896483534
1.156808491707994602e+00 0.047137531341167244 0.007232633896483534
1.175077276779138202e+00 0.05231099308056263 0.007232633896483534
1.192570731850661092e+00 0.05805225516094899 0.007232633896483534
1.209379386366919329e+00 0.06442363508721373 0.007232633896483534
1.225599565511472644e+00 0.07149428986597581 0.007232633896483534
1.241332682089737016e+00 0.07934096665797492 0.007232633896483534
1.256684693663579377e+00 0.08804883581643465 0.007232633896483534
1.271765660785172836e+00 0.09771241535346502 0.007232633896483534
1.286689484365725500e+00 0.1084365968689611 0.007232633896483534
1.301573693946285637e+00 0.12033778407775893 0.007232633896483534
1.316539387905198533e+00 0.13354515629298988 0.007232633896483534
1.331711230579155858e+00 0.14820207057988585 0.007232633896483534
1.347217546213089978e+00 0.16446761779946645 0.007232633896483534
1.363190437735976479e+00 0.18251834943190443 0.007232633896483534
1.379765929124903590e+00 0.20255019392306664 0.007232633896483534
1.397084113509417413e+00 0.22478058335487253 0.007232633896483534
1.415289241642093243e+00 0.24945081352303167 0.007232633896483534
1.434529777184960109e+00 0.27682866303920667 0.007232633896483534
1.454958287953483254e+00 0.3072112998861759 0.007232633896483534
1.476731236709710959e+00 0.34092850697468147 0.007232633896483534
1.500008573181604854e+00 0.3783462617131929 0.007232633896483534
1.524953092310882496e+00 0.419870708444391 0.007232633896483534
1.551729521153305535e+00 0.4659525668664682 0.007232633896483534
1.580503295803157071e+00 0.517092024289676 0.007232633896483534
1.611438982706956846e+00 0.5738441648302398 0.007232633896483534
1.644698321862723578e+00 0.6368249944718586 0.007232633896483534
1.680437832092174899e+00 0.7067181273927491 0.007232633896483534
1.718806023726239252e+00 0.7842822061337682 0.007232633896483534
1.759940151214999915e+00 0.8703591361485166 0.007232633896483534
1.803960924334718330e+00 0.9658832241158708 0.007232633896483534
1.850975044544922454e+00 1.0718913192051276 0.007232633896483534
1.901061426537391297e+00 1.1895340673703196 0.007232633896483534
1.954273010333579697e+00 1.3200884008314182 0.007232633896483534
2.010630852388978429e+00 1.4649713983072863 0.007232633896483534
2.070119932367981530e+00 1.625755666443795 0.007232633896483534
2.132685340089002235e+00 1.8041864093920719 0.007232633896483534
2.198229136527194871e+00 2.0022003718155843 0.007232633896483534
2.266608551151447326e+00 2.2219468609395236 0.007232633896483534
2.337632692469291396e+00 2.4658110758226037 0.007232633896483534
2.411066282005347894e+00 2.736439997074672 0.007232633896483534
2.486628640262028345e+00 3.0367711180354604 0.007232633896483534
2.563997794801149421e+00 3.370064329271928 0.007232633896483534
2.642815880735308376e+00 3.739937302478798 0.007232633896483534
2.722692627152870415e+00 4.150404757850477 0.007232633896483534
2.803216762271965923e+00 4.605922041145108 0.007232633896483534
2.883984004243254073e+00 5.1114334834401705 0.007232633896483534
2.964573076398144380e+00 5.672426068491977 0.007232633896483534
3.044530284211152793e+00 6.294988990221888 0.007232633896483534
3.123442197317023883e+00 6.985879746785249 0.007232633896483534
3.200917710862323684e+00 7.752597488629465 0.007232633896483534
3.276596210035857659e+00 8.60346441668451 0.007232633896483534
3.350152004342233703e+00 9.547716114208066 0.007232633896483534
3.421301546070268707e+00 10.59560179277617 0.007232633896483534
3.489804330744532113e+00 11.758495540521581 0.007232633896483534
3.555467429233571508e+00 13.049019780144016 0.007232633896483534
3.618142250931861259e+00 14.481182276745331 0.007232633896483534
3.677726391130911043e+00 16.070528182616385 0.007232633896483534
3.734159558855650651e+00 17.834308769319094 0.007232633896483534
3.787420474327458653e+00 19.791668678535572 0.007232633896483534
3.837525092512561020e+00 21.96385372416547 0.007232633896483534
3.884517873177329772e+00 24.37444150122222 0.007232633896483534
3.928472882935011956e+00 27.04959730463137 0.007232633896483534
3.969483117542022654e+00 30.01835813575592 0.007232633896483534
4.007660679393766578e+00 33.31294787934677 0.007232633896483534
4.043130100297196883e+00 36.96912707195032 0.007232633896483534
4.076025077504389138e+00 41.0265810582719 0.007232633896483534
4.106484083033850929e+00 45.52935074866948 0.007232633896483534
4.134647371254875026e+00 50.526310653356795 0.007232633896483534
4.160653252435019489e+00 56.07169938205458 0.007232633896483534
4.184636781569997410e+00 62.22570836730231 0.007232633896483534
4.206725047573908860e+00 69.0551352016233 0.007232633896483534
4.227037146347317531e+00 76.63410868007462 0.007232633896483534
4.245679286957773080e+00 85.04489341802686 0.007232633896483534
4.262744496654696569e+00 94.37878277775391 0.007232633896483534
4.278310908234717047e+00 104.73708979594508 0.007232633896483534
4.292438531124020962e+00 116.23224686798542 0.007232633896483534
4.305168107911228503e+00 128.9890261253308 0.007232633896483534
4.316636028351468646e+00 143.14589375234786 0.007232633896483534
4.326954102363213650e+00 158.85651294280527 0.007232633896483534
4.335884854829587631e+00 176.2914118095948 0.007232633896483534
4.343370616498471115e+00 195.63983435170647 0.007232633896483534
4.349332781858857189e+00 217.11179456945052 0.007232633896483534
4.353656648376015070e+00 240.9403560239527 0.007232633896483534
4.356206998864696978e+00 267.38416158399497 0.007232633896483534
4.356818560811625218e+00 296.73024081888724 0.007232633896483534
4.355313743408752103e+00 329.2971255097155 0.007232633896483534
4.351494927571779137e+00 365.43830709572546 0.007232633896483534
4.345158947065094424e+00 405.54607358408276 0.007232633896483534
4.336126296805604241e+00 450.05576757004974 0.007232633896483534
4.324875807929908333e+00 499.450511585514 0.007232633896483534
4.313899600286869251e+00 554.2664520663108 0.007232633896483534
4.300037627650372229e+00 615.0985788580505 0.007232633896483534
4.283226565031267974e+00 682.6071834272393 0.007232633896483534
4.263626559546407790e+00 757.525025877192 0.007232633896483534
4.241559965508003849e+00 840.6652885618333 0.007232633896483534
4.217554271720957537e+00 932.9304026284696 0.007232633896483534
4.192335710884825595e+00 1035.3218432956637 0.007232633896483534
4.166848227037725394e+00 1148.9510001873086 0.007232633896483534
4.142266487274910425e+00 1275.051240713013 0.007232633896483534
4.119970814835292039e+00 1414.991297434576 0.007232633896483534
4.101459646162955330e+00 1570.2901247293776 0.007232633896483534
4.088346863860623515e+00 1742.6333860096508 0.007232633896483534
4.082241770803521241e+00 1933.891750455232 0.007232633896483534
4.084692334162037142e+00 2146.141197858406 0.007232633896483534
4.097093825328762762e+00 2381.6855519761607 0.007232633896483534
4.120658859227597226e+00 2643.0814869741084 0.007232633896483534
4.156373522524516417e+00 2933.1662783900483 0.007232633896483534
4.204998943096905251e+00 3255.0885998350564 0.007232633896483534
4.267089686277758531e+00 3612.3426997094302 0.007232633896483534
4.343004780973975798e+00 4008.8063288984645 0.007232633896483534
4.432867022006480973e+00 4448.782831127585 0.007232633896483534
4.536489194575795025e+00 4937.047852839004 0.007232633896483534
4.653255474553168014e+00 5478.901179593945 0.007232633896483534
4.781949493531802098e+00 6080.224261649427 0.007232633896483534
4.920583854644798194e+00 6747.5440531107 0.007232633896483534
5.066286468906661788e+00 7488.10385759003 0.007232633896483534
5.215294000917576334e+00 8309.941949353404 0.007232633896483534
5.363070943590476425e+00 9221.97882333434 0.007232633896483534
5.504554405484130442e+00 10234.114021054527 0.007232633896483534
5.634525525494623821e+00 11357.333583431051 0.007232633896483534
5.748040170367112012e+00 12603.829296797274 0.007232633896483534
5.840828455110709250e+00 13987.131026472387 0.007232633896483534
5.909615035947519246e+00 15522.25357427048 0.007232633896483534
5.952321518552965429e+00 17225.859653987874 0.007232633896483534
5.968126193896250875e+00 19116.440753857038 0.007232633896483534
5.957404732941704140e+00 21214.51784910632 0.007232633896483534
5.921544817448380904e+00 23542.864143224204 0.007232633896483534
5.862724071293384576e+00 26126.752255633317 0.007232633896483534
5.783652859120083534e+00 28994.22853882881 0.007232633896483534
5.687337225299401666e+00 32176.417502507353 0.007232633896483534
5.576862456082340103e+00 35707.859649004626 0.007232633896483534
5.455230940602433520e+00 39626.88638701478 0.007232633896483534
5.325232505830378216e+00 43976.036093027215 0.007232633896483534
5.189356392483305491e+00 48802.515836544335 0.007232633896483534
5.049755618221935194e+00 54158.71378079476 0.007232633896483534
4.908225106751855193e+00 60102.76782070388 0.007232633896483534
4.766199673086502386e+00 66699.19663030129 0.007232633896483534
4.624773155048897522e+00 74019.59996915652 0.007232633896483534
4.484734110788226147e+00 82143.43584919439 0.007232633896483534
4.346583804364962944e+00 91158.88299750836 0.007232633896483534
4.219241760205404645e+00 101163.7979766207 0.007232633896483534
4.099525018603545234e+00 112266.77735108159 0.007232633896483534
3.983740861336172667e+00 124588.33642950082 0.007232633896483534
3.871737570378467996e+00 138262.2173764659 0.007232633896483534
3.763222665715944437e+00 153436.84089300132 0.007232633896483534
3.657801477721829730e+00 170276.91722258978 0.007232633896483534
3.554988813601290154e+00 188965.23396912115 0.007232633896483534
3.454224807386979457e+00 209704.64013232305 0.007232633896483534
3.354905308853401547e+00 232720.2478960412 0.007232633896483534
3.256376238988836658e+00 258261.87606826748 0.007232633896483534
3.157971983999279253e+00 286606.7616948256 0.007232633896483534
3.059018682667657973e+00 318062.5692794119 0.007232633896483534
2.958861562763887232e+00 352970.73027306574 0.007232633896483534
2.856874261287123407e+00 391710.1490809261 0.007232633896483534
2.752486901024301158e+00 434701.3158125035 0.007232633896483534
2.645197577391297905e+00 482410.8704165374 0.007232633896483534
2.534608049054898338e+00 535356.6677410719 0.007232633896483534
2.420421558627904979e+00 594113.3984965039 0.007232633896483534
2.312584542194414006e+00 659318.8271333541 0.007232633896483534
2.207795616434894193e+00 731680.7143427207 0.007232633896483534
2.099870935994464727e+00 811984.4993184009 0.007232633896483534
1.988909019539323086e+00 901101.8251665037 0.007232633896483534
1.875141164120807780e+00 1000000.0 0.007232633896483534
1.362612782511561649e-01 0.001 0.008026433522257174
1.491777558610594689e-01 0.0011097524964120721 0.008026433522257174
1.631272952959408329e-01 0.0012315506032928262 0.008026433522257174
1.781542335511825392e-01 0.001366716356462006 0.008026433522257174
1.942974689692202050e-01 0.0015167168884709225 0.008026433522257174
2.115889400217070004e-01 0.0016831803533309566 0.008026433522257174
2.300520312899249353e-01 0.0018679135990207828 0.008026433522257174
2.496999250952433858e-01 0.002072921779595372 0.008026433522257174
2.705340095864710581e-01 0.002300430119772917 0.008026433522257174
2.925423447996909343e-01 0.0025529080682395165 0.008026433522257174
3.156983558199319417e-01 0.002833096101839324 0.008026433522257174
3.399597834621165826e-01 0.0031440354715915 0.008026433522257174
3.652679374131377887e-01 0.0034891012134067737 0.008026433522257174
3.915475236540451043e-01 0.003872038781812557 0.008026433522257174
4.187068209576688682e-01 0.004297004704320844 0.008026433522257174
4.466385798548080932e-01 0.004768611697714469 0.008026433522257174
4.752213930152618393e-01 0.005291978735958442 0.008026433522257174
5.043216921515177864e-01 0.005872786613189483 0.008026433522257174
5.337962656091636005e-01 0.00651733960488242 0.008026433522257174
5.634952015412434401e-01 0.007232633896483534 0.008026433522257174
5.932652129017944587e-01 0.008026433522257174 0.008026433522257174
6.229530601776710474e-01 0.00890735463861044 0.008026433522257174
6.524090788107878014e-01 0.009884959046625586 0.008026433522257174
6.814905593089435332e-01 0.010969857978923836 0.008026433522257174
7.100648166252561122e-01 0.012173827277396614 0.008026433522257174
7.380118948170019122e-01 0.013509935211980273 0.008026433522257174
7.652267141931617944e-01 0.014992684327860457 0.008026433522257174
7.916206561169861766e-01 0.01663816886076129 0.008026433522257174
8.171225613486852168e-01 0.018464249428955443 0.008026433522257174
8.416790908790604542e-01 0.020490746898158472 0.008026433522257174
8.652545846002964725e-01 0.022739657523579287 0.008026433522257174
8.878304270457328951e-01 0.02523539170434766 0.008026433522257174
9.094040876741840140e-01 0.02800503894183631 0.008026433522257174
9.299878746069287772e-01 0.03107866187782014 0.008026433522257174
9.496075854594961951e-01 0.03448962260405758 0.008026433522257174
9.683010648316998648e-01 0.038274944785163134 0.008026433522257174
9.861168400685794699e-01 0.04247571552536898 0.008026433522257174
1.003112821423990830e+00 0.047137531341167244 0.008026433522257174
1.019355092668427831e+00 0.05231099308056263 0.008026433522257174
1.034916884515194591e+00 0.05805225516094899 0.008026433522257174
1.049877638388184709e+00 0.06442363508721373 0.008026433522257174
1.064322240531920150e+00 0.07149428986597581 0.008026433522257174
1.078340366751271873e+00 0.07934096665797492 0.008026433522257174
1.092025975503775781e+00 0.08804883581643465 0.008026433522257174
1.105476906822301597e+00 0.09771241535346502 0.008026433522257174
1.118794628346273079e+00 0.1084365968689611 0.008026433522257174
1.132084065843494969e+00 0.12033778407775893 0.008026433522257174
1.145453538736067811e+00 0.13354515629298988 0.008026433522257174
1.159014785979331164e+00 0.14820207057988585 0.008026433522257174
1.172883062161144574e+00 0.16446761779946645 0.008026433522257174
1.187177272981227549e+00 0.18251834943190443 0.008026433522257174
1.202020141108175899e+00 0.20255019392306664 0.008026433522257174
1.217538374990280836e+00 0.22478058335487253 0.008026433522257174
1.233862809557650930e+00 0.24945081352303167 0.008026433522257174
1.251128496047457128e+00 0.27682866303920667 0.008026433522257174
1.269474693756798001e+00 0.3072112998861759 0.008026433522257174
1.289044753410128807e+00 0.34092850697468147 0.008026433522257174
1.309985843031731712e+00 0.3783462617131929 0.008026433522257174
1.332448466999752945e+00 0.419870708444391 0.008026433522257174
1.356585748868258001e+00 0.4659525668664682 0.008026433522257174
1.382552469389831673e+00 0.517092024289676 0.008026433522257174
1.410503744616633082e+00 0.5738441648302398 0.008026433522257174
1.440593390974574284e+00 0.6368249944718586 0.008026433522257174
1.472971893579149816e+00 0.7067181273927491 0.008026433522257174
1.507783974917923819e+00 0.7842822061337682 0.008026433522257174
1.545165774114710677e+00 0.8703591361485166 0.008026433522257174
1.585239977555928048e+00 0.9658832241158708 0.008026433522257174
1.628118561019899824e+00 1.0718913192051276 0.008026433522257174
1.673889651162262071e+00 1.1895340673703196 0.008026433522257174
1.722619422608345330e+00 1.3200884008314182 0.008026433522257174
1.774346437706688429e+00 1.4649713983072863 0.008026433522257174
1.829077512242085923e+00 1.625755666443795 0.008026433522257174
1.886783862520945654e+00 1.8041864093920719 0.008026433522257174
1.947397680002216802e+00 2.0022003718155843 0.008026433522257174
2.010809920242452531e+00 2.2219468609395236 0.008026433522257174
2.076866464610372276e+00 2.4658110758226037 0.008026433522257174
2.145370924085352904e+00 2.736439997074672 0.008026433522257174
2.216082776291047995e+00 3.0367711180354604 0.008026433522257174
2.288736422681801663e+00 3.370064329271928 0.008026433522257174
2.363020530926009943e+00 3.739937302478798 0.008026433522257174
2.438563514620488260e+00 4.150404757850477 0.008026433522257174
2.514984919861049661e+00 4.605922041145108 0.008026433522257174
2.591891146136657387e+00 5.1114334834401705 0.008026433522257174
2.668876252131662241e+00 5.672426068491977 0.008026433522257174
2.745533853488250742e+00 6.294988990221888 0.008026433522257174
2.821464485546684831e+00 6.985879746785249 0.008026433522257174
2.896285359048061281e+00 7.752597488629465 0.008026433522257174
2.969638683066788243e+00 8.60346441668451 0.008026433522257174
3.041196738968547031e+00 9.547716114208066 0.008026433522257174
3.110669559005296847e+00 10.59560179277617 0.008026433522257174
3.177806811475863302e+00 11.758495540521581 0.008026433522257174
3.242403008229304273e+00 13.049019780144016 0.008026433522257174
3.304295382201388076e+00 14.481182276745331 0.008026433522257174
3.363366378342911300e+00 16.070528182616385 0.008026433522257174
3.419540538959839449e+00 17.834308769319094 0.008026433522257174
3.472782086020596903e+00 19.791668678535572 0.008026433522257174
3.523093622447235340e+00 21.96385372416547 0.008026433522257174
3.570508187058594629e+00 24.37444150122222 0.008026433522257174
3.615090388589872195e+00 27.04959730463137 0.008026433522257174
3.656926398480164320e+00 30.01835813575592 0.008026433522257174
3.696124053743033766e+00 33.31294787934677 0.008026433522257174
3.732806452168724309e+00 36.96912707195032 0.008026433522257174
3.767108722305823942e+00 41.0265810582719 0.008026433522257174
3.799173717369006109e+00 45.52935074866948 0.008026433522257174
3.829149000952784210e+00 50.526310653356795 0.008026433522257174
3.857183148533499750e+00 56.07169938205458 0.008026433522257174
3.883424311099368698e+00 62.22570836730231 0.008026433522257174
3.908015644102091013e+00 69.0551352016233 0.008026433522257174
3.931095042927450489e+00 76.63410868007462 0.008026433522257174
3.952790417289210545e+00 85.04489341802686 0.008026433522257174
3.973219207681748077e+00 94.37878277775391 0.008026433522257174
3.992486562022302454e+00 104.73708979594508 0.008026433522257174
4.010682078360764180e+00 116.23224686798542 0.008026433522257174
4.027878442820961524e+00 128.9890261253308 0.008026433522257174
4.044303237690052732e+00 143.14589375234786 0.008026433522257174
4.059964533785439755e+00 158.85651294280527 0.008026433522257174
4.074743580457553804e+00 176.2914118095948 0.008026433522257174
4.088621076045668268e+00 195.63983435170647 0.008026433522257174
4.101556230639586076e+00 217.11179456945052 0.008026433522257174
4.113471908434449986e+00 240.9403560239527 0.008026433522257174
4.124267802941361083e+00 267.38416158399497 0.008026433522257174
4.133810301466035675e+00 296.73024081888724 0.008026433522257174
4.141947559307070925e+00 329.2971255097155 0.008026433522257174
4.148500838640297061e+00 365.43830709572546 0.008026433522257174
4.153276441241972705e+00 405.54607358408276 0.008026433522257174
4.156091682840722612e+00 450.05576757004974 0.008026433522257174
4.157868403966133108e+00 499.450511585514 0.008026433522257174
4.160096775315486717e+00 554.2664520663108 0.008026433522257174
4.160003698403876626e+00 615.0985788580505 0.008026433522257174
4.157555071739907682e+00 682.6071834272393 0.008026433522257174
4.152827321567407637e+00 757.525025877192 0.008026433522257174
4.146042149858977233e+00 840.6652885618333 0.008026433522257174
4.137611688822874889e+00 932.9304026284696 0.008026433522257174
4.128138411329284274e+00 1035.3218432956637 0.008026433522257174
4.118439667793333925e+00 1148.9510001873086 0.008026433522257174
4.109567076936223806e+00 1275.051240713013 0.008026433522257174
4.102789150410490748e+00 1414.991297434576 0.008026433522257174
4.099513352228398411e+00 1570.2901247293776 0.008026433522257174
4.101286027264719358e+00 1742.6333860096508 0.008026433522257174
4.109678224519219825e+00 1933.891750455232 0.008026433522257174
4.126228648695049017e+00 2146.141197858406 0.008026433522257174
4.152350704634746315e+00 2381.6855519761607 0.008026433522257174
4.189297336990770226e+00 2643.0814869741084 0.008026433522257174
4.238111776242058149e+00 2933.1662783900483 0.008026433522257174
4.299622856278073613e+00 3255.0885998350564 0.008026433522257174
4.374457767775124850e+00 3612.3426997094302 0.008026433522257174
4.463048704451269444e+00 4008.8063288984645 0.008026433522257174
4.565589424078701164e+00 4448.782831127585 0.008026433522257174
4.681958258429572695e+00 4937.047852839004 0.008026433522257174
4.811595398663782497e+00 5478.901179593945 0.008026433522257174
4.953325777292964638e+00 6080.224261649427 0.008026433522257174
5.105182112391439375e+00 6747.5440531107 0.008026433522257174
5.264283880097254453e+00 7488.10385759003 0.008026433522257174
5.426823806271945827e+00 8309.941949353404 0.008026433522257174
5.588182546348774871e+00 9221.97882333434 0.008026433522257174
5.743172695219483259e+00 10234.114021054527 0.008026433522257174
5.886413321145792743e+00 11357.333583431051 0.008026433522257174
6.012768055945838519e+00 12603.829296797274 0.008026433522257174
6.117756217747321479e+00 13987.131026472387 0.008026433522257174
6.197887452856805091e+00 15522.25357427048 0.008026433522257174
6.250879095071903535e+00 17225.859653987874 0.008026433522257174
6.275730059774812908e+00 19116.440753857038 0.008026433522257174
6.272673131982616113e+00 21214.51784910632 0.008026433522257174
6.242997525668061876e+00 23542.864143224204 0.008026433522257174
6.188830267295047705e+00 26126.752255633317 0.008026433522257174
6.112878108314635739e+00 28994.22853882881 0.008026433522257174
6.018186005335357081e+00 32176.417502507353 0.008026433522257174
5.907913665608437448e+00 35707.859649004626 0.008026433522257174
5.785164878721250403e+00 39626.88638701478 0.008026433522257174
5.652848909027115454e+00 43976.036093027215 0.008026433522257174
5.513584136681551229e+00 48802.515836544335 0.008026433522257174
5.369654733382254186e+00 54158.71378079476 0.008026433522257174
5.222982639795160864e+00 60102.76782070388 0.008026433522257174
5.075120974912964655e+00 66699.19663030129 0.008026433522257174
4.927269852102106995e+00 74019.59996915652 0.008026433522257174
4.780310020733164578e+00 82143.43584919439 0.008026433522257174
4.634820461379891121e+00 91158.88299750836 0.008026433522257174
4.499933085530322785e+00 101163.7979766207 0.008026433522257174
4.372894261657567228e+00 112266.77735108159 0.008026433522257174
4.249613156037212569e+00 124588.33642950082 0.008026433522257174
4.129965256349355407e+00 138262.2173764659 0.008026433522257174
4.013674771257518259e+00 153436.84089300132 0.008026433522257174
3.900355119850442698e+00 170276.91722258978 0.008026433522257174
3.789522621837231320e+00 188965.23396912115 0.008026433522257174
3.680614429715661995e+00 209704.64013232305 0.008026433522257174
3.573020802556000852e+00 232720.2478960412 0.008026433522257174
3.466082275668739054e+00 258261.87606826748 0.008026433522257174
3.359129742506078209e+00 286606.7616948256 0.008026433522257174
3.251490023734900703e+00 318062.5692794119 0.008026433522257174
3.142515413930695445e+00 352970.73027306574 0.008026433522257174
3.031594944278550141e+00 391710.1490809261 0.008026433522257174
2.918183857558078298e+00 434701.3158125035 0.008026433522257174
2.801816837894255396e+00 482410.8704165374 0.008026433522257174
2.682144585125791902e+00 535356.6677410719 0.008026433522257174
2.558930082631964087e+00 594113.3984965039 0.008026433522257174
2.439436905662605515e+00 659318.8271333541 0.008026433522257174
2.326144964090042233e+00 731680.7143427207 0.008026433522257174
2.209935300204984632e+00 811984.4993184009 0.008026433522257174
2.090989152640887916e+00 901101.8251665037 0.008026433522257174
1.969623926513670353e+00 1000000.0 0.008026433522257174
1.151425657601178182e-01 0.001 0.00890735463861044
1.260975346613978365e-01 0.0011097524964120721 0.00890735463861044
1.379365128654762851e-01 0.0012315506032928262 0.00890735463861044
1.506989771779903842e-01 0.001366716356462006 0.00890735463861044
1.644200612069479928e-01 0.0015167168884709225 0.00890735463861044
1.791292245093241697e-01 0.0016831803533309566 0.00890735463861044
1.948489171219702221e-01 0.0018679135990207828 0.00890735463861044
2.115931470757730914e-01 0.002072921779595372 0.00890735463861044
2.293660622264526994e-01 0.002300430119772917 0.00890735463861044
2.481606317243360005e-01 0.0025529080682395165 0.00890735463861044
2.679574614525471188e-01 0.002833096101839324 0.00890735463861044
2.887237605041540478e-01 0.0031440354715915 0.00890735463861044
3.104127012789519302e-01 0.0034891012134067737 0.00890735463861044
3.329630693719182188e-01 0.003872038781812557 0.00890735463861044
3.562993356269382184e-01 0.004297004704320844 0.00890735463861044
3.803323154807544126e-01 0.004768611697714469 0.00890735463861044
4.049601526926898676e-01 0.005291978735958442 0.00890735463861044
4.300700036272518401e-01 0.005872786613189483 0.00890735463861044
4.555400336899581570e-01 0.00651733960488242 0.00890735463861044
4.812419002945210189e-01 0.007232633896483534 0.00890735463861044
5.070435471089618229e-01 0.008026433522257174 0.00890735463861044
5.328121701202888083e-01 0.00890735463861044 0.00890735463861044
5.584172299317128330e-01 0.009884959046625586 0.00890735463861044
5.837334501061077763e-01 0.010969857978923836 0.00890735463861044
6.086435493782195172e-01 0.012173827277396614 0.00890735463861044
6.330406809277961955e-01 0.013509935211980273 0.00890735463861044
6.568304107222892041e-01 0.014992684327860457 0.00890735463861044
6.799322620489065550e-01 0.01663816886076129 0.00890735463861044
7.022807041334795386e-01 0.018464249428955443 0.00890735463861044
7.238256260162374556e-01 0.020490746898158472 0.00890735463861044
7.445323444384822631e-01 0.022739657523579287 0.00890735463861044
7.643812017431140804e-01 0.02523539170434766 0.00890735463861044
7.833668104163831192e-01 0.02800503894183631 0.00890735463861044
8.014970733458992580e-01 0.03107866187782014 0.00890735463861044
8.187920430922843718e-01 0.03448962260405758 0.00890735463861044
8.352827341007811324e-01 0.038274944785163134 0.00890735463861044
8.510099119172718218e-01 0.04247571552536898 0.00890735463861044
8.660229495267995903e-01 0.047137531341167244 0.00890735463861044
8.803787785136589772e-01 0.05231099308056263 0.00890735463861044
8.941409366358201716e-01 0.05805225516094899 0.00890735463861044
9.073787247506680531e-01 0.06442363508721373 0.00890735463861044
9.201665012915866138e-01 0.07149428986597581 0.00890735463861044
9.325830908421112175e-01 0.07934096665797492 0.00890735463861044
9.447113104442684817e-01 0.08804883581643465 0.00890735463861044
9.566376175605162402e-01 0.09771241535346502 0.00890735463861044
9.684518543496930532e-01 0.1084365968689611 0.00890735463861044
9.802471296904049503e-01 0.12033778407775893 0.00890735463861044
9.921197405677413261e-01 0.13354515629298988 0.00890735463861044
1.004169232323693040e+00 0.14820207057988585 0.00890735463861044
1.016498482207324638e+00 0.16446761779946645 0.00890735463861044
1.029213853794863853e+00 0.18251834943190443 0.00890735463861044
1.042425376577284624e+00 0.20255019392306664 0.00890735463861044
1.056246924612607385e+00 0.22478058335487253 0.00890735463861044
1.070796402523208402e+00 0.24945081352303167 0.00890735463861044
1.086195855618862671e+00 0.27682866303920667 0.00890735463861044
1.102571548378778576e+00 0.3072112998861759 0.00890735463861044
1.120053921174510192e+00 0.34092850697468147 0.00890735463861044
1.138777423622025387e+00 0.3783462617131929 0.00890735463861044
1.158880183657833740e+00 0.419870708444391 0.00890735463861044
1.180503478897723779e+00 0.4659525668664682 0.00890735463861044
1.203790951944205823e+00 0.517092024289676 0.00890735463861044
1.228887593448512172e+00 0.5738441648302398 0.00890735463861044
1.255938344504792914e+00 0.6368249944718586 0.00890735463861044
1.285086441600441498e+00 0.7067181273927491 0.00890735463861044
1.316471313437346913e+00 0.7842822061337682 0.00890735463861044
1.350226166291341068e+00 0.8703591361485166 0.00890735463861044
1.386473559191570226e+00 0.9658832241158708 0.00890735463861044
1.425328341732487791e+00 1.0718913192051276 0.00890735463861044
1.466885181192575827e+00 1.1895340673703196 0.00890735463861044
1.511220605715363430e+00 1.3200884008314182 0.00890735463861044
1.558387648429971017e+00 1.4649713983072863 0.00890735463861044
1.608411869048208764e+00 1.625755666443795 0.00890735463861044
1.661287521479940743e+00 1.8041864093920719 0.00890735463861044
1.716985513088058690e+00 2.0022003718155843 0.00890735463861044
1.775430563205127710e+00 2.2219468609395236 0.00890735463861044
1.836493372014770253e+00 2.4658110758226037 0.00890735463861044
1.900011860060278002e+00 2.736439997074672 0.00890735463861044
1.965785854725575765e+00 3.0367711180354604 0.00890735463861044
2.033573468849199095e+00 3.370064329271928 0.00890735463861044
2.103096414910372136e+00 3.739937302478798 0.00890735463861044
2.174041939833640136e+00 4.150404757850477 0.00890735463861044
2.246065839170778844e+00 4.605922041145108 0.00890735463861044
2.318807070263302350e+00 5.1114334834401705 0.00890735463861044
2.391887983488352187e+00 5.672426068491977 0.00890735463861044
2.464925541091394834e+00 6.294988990221888 0.00890735463861044
2.537538075914728797e+00 6.985879746785249 0.00890735463861044
2.609354987077892041e+00 7.752597488629465 0.00890735463861044
2.680025022839258586e+00 8.60346441668451 0.00890735463861044
2.749221835300449168e+00 9.547716114208066 0.00890735463861044
2.816651994816811388e+00 10.59560179277617 0.00890735463861044
2.882057736743715459e+00 11.758495540521581 0.00890735463861044
2.945222804034536512e+00 13.049019780144016 0.00890735463861044
3.005971364762288101e+00 14.481182276745331 0.00890735463861044
3.064171192197511662e+00 16.070528182616385 0.00890735463861044
3.119731488390333762e+00 17.834308769319094 0.00890735463861044
3.172601221688302608e+00 19.791668678535572 0.00890735463861044
3.222768348351535916e+00 21.96385372416547 0.00890735463861044
3.270252704830153068e+00 24.37444150122222 0.00890735463861044
3.315107260526094723e+00 27.04959730463137 0.00890735463861044
3.357408819631996000e+00 30.01835813575592 0.00890735463861044
3.397258106283584489e+00 33.31294787934677 0.00890735463861044
3.434773690322210804e+00 36.96912707195032 0.00890735463861044
3.470088824135467931e+00 41.0265810582719 0.00890735463861044
3.503347255504195790e+00 45.52935074866948 0.00890735463861044
3.534700218913600533e+00 50.526310653356795 0.00890735463861044
3.564302798659212179e+00 56.07169938205458 0.00890735463861044
3.592312384485722987e+00 62.22570836730231 0.00890735463861044
3.618884260742173620e+00 69.0551352016233 0.00890735463861044
3.644171148975510643e+00 76.63410868007462 0.00890735463861044
3.668318671583750135e+00 85.04489341802686 0.00890735463861044
3.691464726141986841e+00 94.37878277775391 0.00890735463861044
3.713737622371588110e+00 104.73708979594508 0.00890735463861044
3.735252864910160842e+00 116.23224686798542 0.00890735463861044
3.756111657685707428e+00 128.9890261253308 0.00890735463861044
3.776624909312548350e+00 143.14589375234786 0.00890735463861044
3.796705125780033274e+00 158.85651294280527 0.00890735463861044
3.816344451888469713e+00 176.2914118095948 0.00890735463861044
3.835560942453588140e+00 195.63983435170647 0.00890735463861044
3.854351750268726562e+00 217.11179456945052 0.00890735463861044
3.872678721054228834e+00 240.9403560239527 0.00890735463861044
3.890479492349405710e+00 267.38416158399497 0.00890735463861044
3.907656980938358782e+00 296.73024081888724 0.00890735463861044
3.924092077958166502e+00 329.2971255097155 0.00890735463861044
3.939634202113612815e+00 365.43830709572546 0.00890735463861044
3.954110851590709519e+00 405.54607358408276 0.00890735463861044
3.967350414818882953e+00 450.05576757004974 0.00890735463861044
3.980847021959273757e+00 499.450511585514 0.00890735463861044
3.994777303686724679e+00 554.2664520663108 0.00890735463861044
4.007085305852438495e+00 615.0985788580505 0.00890735463861044
4.017693098864204337e+00 682.6071834272393 0.00890735463861044
4.026615145210845625e+00 757.525025877192 0.00890735463861044
4.033993329097364189e+00 840.6652885618333 0.00890735463861044
4.040143115651346761e+00 932.9304026284696 0.00890735463861044
4.045558458184229877e+00 1035.3218432956637 0.00890735463861044
4.050940825594058659e+00 1148.9510001873086 0.00890735463861044
4.057224116909252665e+00 1275.051240713013 0.00890735463861044
4.065564536365800841e+00 1414.991297434576 0.00890735463861044
4.077272299053606552e+00 1570.2901247293776 0.00890735463861044
4.093814825582481554e+00 1742.6333860096508 0.00890735463861044
4.116709442685330345e+00 1933.891750455232 0.00890735463861044
4.147467416207560653e+00 2146.141197858406 0.00890735463861044
4.187500905546774455e+00 2381.6855519761607 0.00890735463861044
4.238083874885081315e+00 2643.0814869741084 0.00890735463861044
4.300298521804039709e+00 2933.1662783900483 0.00890735463861044
4.375024977547380622e+00 3255.0885998350564 0.00890735463861044
4.462948804374461176e+00 3612.3426997094302 0.00890735463861044
4.564563481361410879e+00 4008.8063288984645 0.00890735463861044
4.680124579070605861e+00 4448.782831127585 0.00890735463861044
4.809570072872272561e+00 4937.047852839004 0.00890735463861044
4.952394269017312389e+00 5478.901179593945 0.00890735463861044
5.107466313380037981e+00 6080.224261649427 0.00890735463861044
5.272847402395961502e+00 6747.5440531107 0.00890735463861044
5.445662464032381855e+00 7488.10385759003 0.00890735463861044
5.622079029785752802e+00 8309.941949353404 0.00890735463861044
5.797415964250670406e+00 9221.97882333434 0.00890735463861044
5.966384307269478882e+00 10234.114021054527 0.00890735463861044
6.123462090684875569e+00 11357.333583431051 0.00890735463861044
6.263336912768801668e+00 12603.829296797274 0.00890735463861044
6.381326293368391411e+00 13987.131026472387 0.00890735463861044
6.473725143246390701e+00 15522.25357427048 0.00890735463861044
6.538037781942310112e+00 17225.859653987874 0.00890735463861044
6.573066705296372270e+00 19116.440753857038 0.00890735463861044
6.578878237081743130e+00 21214.51784910632 0.00890735463861044
6.556635271996229974e+00 23542.864143224204 0.00890735463861044
6.508384544439835828e+00 26126.752255633317 0.00890735463861044
6.436800024435118672e+00 28994.22853882881 0.00890735463861044
6.344938769275613843e+00 32176.417502507353 0.00890735463861044
6.236011771706345463e+00 35707.859649004626 0.00890735463861044
6.113205654949912748e+00 39626.88638701478 0.00890735463861044
5.979535190922057097e+00 43976.036093027215 0.00890735463861044
5.837738680420451409e+00 48802.515836544335 0.00890735463861044
5.690226362783414871e+00 54158.71378079476 0.00890735463861044
5.539045653298480865e+00 60102.76782070388 0.00890735463861044
5.385869346566674487e+00 66699.19663030129 0.00890735463861044
5.232007450396063852e+00 74019.59996915652 0.00890735463861044
5.078438239448587410e+00 82143.43584919439 0.00890735463861044
4.925824696978698292e+00 91158.88299750836 0.00890735463861044
4.783441224204723063e+00 101163.7979766207 0.00890735463861044
4.649086652177572887e+00 112266.77735108159 0.00890735463861044
4.518236468144817053e+00 124588.33642950082 0.00890735463861044
4.390800185217500484e+00 138262.2173764659 0.00890735463861044
4.266525803130247319e+00 153436.84089300132 0.00890735463861044
4.145041790657760572e+00 170276.91722258978 0.00890735463861044
4.025872958737467755e+00 188965.23396912115 0.00890735463861044
3.908460927978924193e+00 209704.64013232305 0.00890735463861044
3.792198225186777183e+00 232720.2478960412 0.00890735463861044
3.676428320708518438e+00 258261.87606826748 0.00890735463861044
3.560487475874771324e+00 286606.7616948256 0.00890735463861044
3.443712890604841537e+00 318062.5692794119 0.00890735463861044
3.325474526130936859e+00 352970.73027306574 0.00890735463861044
3.205187387596779569e+00 391710.1490809261 0.00890735463861044
3.082343952619247762e+00 434701.3158125035 0.00890735463861044
2.956526698749344373e+00 482410.8704165374 0.00890735463861044
2.827445943488435365e+00 535356.6677410719 0.00890735463861044
2.694936587885079060e+00 594113.3984965039 0.00890735463861044
2.563064770060304198e+00 659318.8271333541 0.00890735463861044
2.441027866484920761e+00 731680.7143427207 0.00890735463861044
2.316362720412869169e+00 811984.4993184009 0.00890735463861044
2.189337782317979375e+00 901101.8251665037 0.00890735463861044
2.060356820318766324e+00 1000000.0 0.00890735463861044
9.702875895347111423e-02 0.001 0.009884959046625586
1.062916367140841895e-01 0.0011097524964120721 0.009884959046625586
1.163080440115017572e-01 0.0012315506032928262 0.009884959046625586
1.271128473831575900e-01 0.001366716356462006 0.009884959046625586
1.387374180494654052e-01 0.0015167168884709225 0.009884959046625586
1.512085600227823512e-01 0.0016831803533309566 0.009884959046625586
1.645473219318766556e-01 0.0018679135990207828 0.009884959046625586
1.787677762203330467e-01 0.002072921779595372 0.009884959046625586
1.938758121468623918e-01 0.002300430119772917 0.009884959046625586
2.098679804025390949e-01 0.0025529080682395165 0.009884959046625586
2.267303994846367743e-01 0.002833096101839324 0.009884959046625586
2.444378633420010993e-01 0.0031440354715915 0.009884959046625586
2.629531682110107793e-01 0.0034891012134067737 0.009884959046625586
2.822267630925650028e-01 0.003872038781812557 0.009884959046625586
3.021967219653209358e-01 0.004297004704320844 0.009884959046625586
3.227891364727646373e-01 0.004768611697714469 0.009884959046625586
3.439189615849153059e-01 0.005291978735958442 0.009884959046625586
3.654912541139954674e-01 0.005872786613189483 0.009884959046625586
3.874028737399961564e-01 0.00651733960488242 0.009884959046625586
4.095445068976512060e-01 0.007232633896483534 0.009884959046625586
4.318030034930157024e-01 0.008026433522257174 0.009884959046625586
4.540639262779326835e-01 0.00890735463861044 0.009884959046625586
4.762141449602637078e-01 0.009884959046625586 0.009884959046625586
4.981444333538428415e-01 0.010969857978923836 0.009884959046625586
5.197518719591019964e-01 0.012173827277396614 0.009884959046625586
5.409420488716436548e-01 0.013509935211980273 0.009884959046625586
5.616308801473032242e-01 0.014992684327860457 0.009884959046625586
5.817460086111172490e-01 0.01663816886076129 0.009884959046625586
6.012278164764378596e-01 0.018464249428955443 0.009884959046625586
6.200299376973381626e-01 0.020490746898158472 0.009884959046625586
6.381193963455632501e-01 0.022739657523579287 0.009884959046625586
6.554763490131725323e-01 0.02523539170434766 0.009884959046625586
6.720935157556656714e-01 0.02800503894183631 0.009884959046625586
6.879754269158486757e-01 0.03107866187782014 0.009884959046625586
7.031374662782005069e-01 0.03448962260405758 0.009884959046625586
7.176048693282960356e-01 0.038274944785163134 0.009884959046625586
7.314117002245329457e-01 0.04247571552536898 0.009884959046625586
7.445998443482738649e-01 0.047137531341167244 0.009884959046625586
7.572180859571441269e-01 0.05231099308056263 0.009884959046625586
7.693212545202083863e-01 0.05805225516094899 0.009884959046625586
7.809694776725262244e-01 0.06442363508721373 0.009884959046625586
7.922275335646367100e-01 0.07149428986597581 0.009884959046625586
8.031643211313970188e-01 0.07934096665797492 0.009884959046625586
8.138524289261355182e-01 0.08804883581643465 0.009884959046625586
8.243678140451738967e-01 0.09771241535346502 0.009884959046625586
8.347895826220016469e-01 0.1084365968689611 0.009884959046625586
8.451998736075831964e-01 0.12033778407775893 0.009884959046625586
8.556838113557158065e-01 0.13354515629298988 0.009884959046625586
8.663295588195838448e-01 0.14820207057988585 0.009884959046625586
8.772284087507068451e-01 0.16446761779946645 0.009884959046625586
8.884749417754480572e-01 0.18251834943190443 0.009884959046625586
9.001672161549104656e-01 0.20255019392306664 0.009884959046625586
9.124069539123919048e-01 0.22478058335487253 0.009884959046625586
9.252997373081651711e-01 0.24945081352303167 0.009884959046625586
9.389551772942799079e-01 0.27682866303920667 0.009884959046625586
9.534870123683352183e-01 0.3072112998861759 0.009884959046625586
9.690131485514504872e-01 0.34092850697468147 0.009884959046625586
9.856555866229037566e-01 0.3783462617131929 0.009884959046625586
1.003540202657491109e+00 0.419870708444391 0.009884959046625586
1.022796381264653887e+00 0.4659525668664682 0.009884959046625586
1.043556415367608237e+00 0.517092024289676 0.009884959046625586
1.065954708819823349e+00 0.5738441648302398 0.009884959046625586
1.090126655089631580e+00 0.6368249944718586 0.009884959046625586
1.116207271152285019e+00 0.7067181273927491 0.009884959046625586
1.144329447850752857e+00 0.7842822061337682 0.009884959046625586
1.174621880836196119e+00 0.8703591361485166 0.009884959046625586
1.207212450372650236e+00 0.9658832241158708 0.009884959046625586
1.242216188700328461e+00 1.0718913192051276 0.009884959046625586
1.279726343247049813e+00 1.1895340673703196 0.009884959046625586
1.319827111053004876e+00 1.3200884008314182 0.009884959046625586
1.362583071438761673e+00 1.4649713983072863 0.009884959046625586
1.408035462275713190e+00 1.625755666443795 0.009884959046625586
1.456198441069638472e+00 1.8041864093920719 0.009884959046625586
1.507055561276543720e+00 2.0022003718155843 0.009884959046625586
1.560556589798238303e+00 2.2219468609395236 0.009884959046625586
1.616616241121770825e+00 2.4658110758226037 0.009884959046625586
1.675107408815235788e+00 2.736439997074672 0.009884959046625586
1.735867211407693844e+00 3.0367711180354604 0.009884959046625586
1.798692697951182362e+00 3.370064329271928 0.009884959046625586
1.863345021345446773e+00 3.739937302478798 0.009884959046625586
1.929550382629136029e+00 4.150404757850477 0.009884959046625586
1.997002040607108064e+00 4.605922041145108 0.009884959046625586
2.065373490778935839e+00 5.1114334834401705 0.009884959046625586
2.134318014493898907e+00 5.672426068491977 0.009884959046625586
2.203479077940994735e+00 6.294988990221888 0.009884959046625586
2.272496358277415140e+00 6.985879746785249 0.009884959046625586
2.341015169812016961e+00 7.752597488629465 0.009884959046625586
2.408694549669435858e+00 8.60346441668451 0.009884959046625586
2.475213101755131984e+00 9.547716114208066 0.009884959046625586
2.540277202391963307e+00 10.59560179277617 0.009884959046625586
2.603624471533511731e+00 11.758495540521581 0.009884959046625586
2.665030166167794867e+00 13.049019780144016 0.009884959046625586
2.724307067865607390e+00 14.481182276745331 0.009884959046625586
2.781309326916293845e+00 16.070528182616385 0.009884959046625586
2.835931233473038660e+00 17.834308769319094 0.009884959046625586
2.888106314758376758e+00 19.791668678535572 0.009884959046625586
2.937807148102859589e+00 21.96385372416547 0.009884959046625586
2.985039118906419819e+00 24.37444150122222 0.009884959046625586
3.029841865292773662e+00 27.04959730463137 0.009884959046625586
3.072280729504900609e+00 30.01835813575592 0.009884959046625586
3.112446901346614059e+00 33.31294787934677 0.009884959046625586
3.150451709767812414e+00 36.96912707195032 0.009884959046625586
3.186423573315104729e+00 41.0265810582719 0.009884959046625586
3.220503962878973780e+00 45.52935074866948 0.009884959046625586
3.252844437160492319e+00 50.526310653356795 0.009884959046625586
3.283603072905876274e+00 56.07169938205458 0.009884959046625586
3.312942857026010213e+00 62.22570836730231 0.009884959046625586
3.341027435629521758e+00 69.0551352016233 0.009884959046625586
3.368020496760585569e+00 76.63410868007462 0.009884959046625586
3.394081435636580046e+00 85.04489341802686 0.009884959046625586
3.419364632985042896e+00 94.37878277775391 0.009884959046625586
3.444017580658669697e+00 104.73708979594508 0.009884959046625586
3.468177763799110025e+00 116.23224686798542 0.009884959046625586
3.491988431624701850e+00 128.9890261253308 0.009884959046625586
3.515783133876961841e+00 143.14589375234786 0.009884959046625586
3.539438874353432407e+00 158.85651294280527 0.009884959046625586
3.563032223592372816e+00 176.2914118095948 0.009884959046625586
3.586616353164386872e+00 195.63983435170647 0.009884959046625586
3.610224978955483444e+00 217.11179456945052 0.009884959046625586
3.633858524495653164e+00 240.9403560239527 0.009884959046625586
3.657493480270849862e+00 267.38416158399497 0.009884959046625586
3.681071715698663649e+00 296.73024081888724 0.009884959046625586
3.704511117114865026e+00 329.2971255097155 0.009884959046625586
3.727695555055510201e+00 365.43830709572546 0.009884959046625586
3.750482307575292218e+00 405.54607358408276 0.009884959046625586
3.772735987517871425e+00 450.05576757004974 0.009884959046625586
3.796506751745579056e+00 499.450511585514 0.009884959046625586
3.820683011180638022e+00 554.2664520663108 0.009884959046625586
3.843947534234776864e+00 615.0985788580505 0.009884959046625586
3.866198342690377210e+00 682.6071834272393 0.009884959046625586
3.887408780866212332e+00 757.525025877192 0.009884959046625586
3.907661884092398452e+00 840.6652885618333 0.009884959046625586
3.927196444585161927e+00 932.9304026284696 0.009884959046625586
3.946415683192415091e+00 1035.3218432956637 0.009884959046625586
3.965919564088343119e+00 1148.9510001873086 0.009884959046625586
3.986534196202391911e+00 1275.051240713013 0.009884959046625586
4.009308232412785777e+00 1414.991297434576 0.009884959046625586
4.035453881196193748e+00 1570.2901247293776 0.009884959046625586
4.066353617889596705e+00 1742.6333860096508 0.009884959046625586
4.103460444686163555e+00 1933.891750455232 0.009884959046625586
4.148244102202670369e+00 2146.141197858406 0.009884959046625586
4.202099208717202217e+00 2381.6855519761607 0.009884959046625586
4.266303524474269970e+00 2643.0814869741084 0.009884959046625586
4.341961156065833549e+00 2933.1662783900483 0.009884959046625586
4.429987401143395509e+00 3255.0885998350564 0.009884959046625586
4.531111548371934639e+00 3612.3426997094302 0.009884959046625586
4.645875604636397149e+00 4008.8063288984645 0.009884959046625586
4.774586590673105313e+00 4448.782831127585 0.009884959046625586
4.917234872558465142e+00 4937.047852839004 0.009884959046625586
5.073365627068006312e+00 5478.901179593945 0.009884959046625586
5.241893985958261837e+00 6080.224261649427 0.009884959046625586
5.420917262286385707e+00 6747.5440531107 0.009884959046625586
5.607579604317652233e+00 7488.10385759003 0.009884959046625586
5.798042722408220939e+00 8309.941949353404 0.009884959046625586
5.987587105585880032e+00 9221.97882333434 0.009884959046625586
6.170847382109584167e+00 10234.114021054527 0.009884959046625586
6.342184286289231920e+00 11357.333583431051 0.009884959046625586
6.496128735246066377e+00 12603.829296797274 0.009884959046625586
6.627808567305458531e+00 13987.131026472387 0.009884959046625586
6.733307113451949988e+00 15522.25357427048 0.009884959046625586
6.809909188721212203e+00 17225.859653987874 0.009884959046625586
6.856205300618679388e+00 19116.440753857038 0.009884959046625586
6.872072143729149651e+00 21214.51784910632 0.009884959046625586
6.858517824987734102e+00 23542.864143224204 0.009884959046625586
6.817477567256005955e+00 26126.752255633317 0.009884959046625586
6.751560979548421493e+00 28994.22853882881 0.009884959046625586
6.663807438728520438e+00 32176.417502507353 0.009884959046625586
6.557452774837602583e+00 35707.859649004626 0.009884959046625586
6.435744344877146084e+00 39626.88638701478 0.009884959046625586
6.301785215818624053e+00 43976.036093027215 0.009884959046625586
6.158421196723603330e+00 48802.515836544335 0.009884959046625586
6.008180734385450528e+00 54158.71378079476 0.009884959046625586
5.853232851808131798e+00 60102.76782070388 0.009884959046625586
5.695369569551689715e+00 66699.19663030129 0.009884959046625586
5.536013030693780479e+00 74019.59996915652 0.009884959046625586
5.376243225633828615e+00 82143.43584919439 0.009884959046625586
5.216813146600587814e+00 91158.88299750836 0.009884959046625586
5.067058012835892633e+00 101163.7979766207 0.009884959046625586
4.925463718371989152e+00 112266.77735108159 0.009884959046625586
4.787035221017624131e+00 124588.33642950082 0.009884959046625586
4.651723743894274676e+00 138262.2173764659 0.009884959046625586
4.519308566959533202e+00 153436.84089300132 0.009884959046625586
4.389441169018618361e+00 170276.91722258978 0.009884959046625586
4.261663215047694742e+00 188965.23396912115 0.009884959046625586
4.135429251006947027e+00 209704.64013232305 0.009884959046625586
4.010143356101596446e+00 232720.2478960412 0.009884959046625586
3.885161595975437088e+00 258261.87606826748 0.009884959046625586
3.759835788522026156e+00 286606.7616948256 0.009884959046625586
3.633524885615018629e+00 318062.5692794119 0.009884959046625586
3.505627750602056558e+00 352970.73027306574 0.009884959046625586
3.375598118445776397e+00 391710.1490809261 0.009884959046625586
3.242976680157975355e+00 434701.3158125035 0.009884959046625586
3.107406992316275929e+00 482410.8704165374 0.009884959046625586
2.968669657934640327e+00 535356.6677410719 0.009884959046625586
2.826681636292019295e+00 594113.3984965039 0.009884959046625586
2.681795909233883002e+00 659318.8271333541 0.009884959046625586
2.550859036760960930e+00 731680.7143427207 0.009884959046625586
2.417657676494956220e+00 811984.4993184009 0.009884959046625586
2.282549039193072726e+00 901101.8251665037 0.009884959046625586
2.146022650619602068e+00 1000000.0 0.009884959046625586
8.155831166603873250e-02 0.001 0.010969857978923836
8.936852097476236101e-02 0.0011097524964120721 0.010969857978923836
9.781877669886905602e-02 0.0012315506032928262 0.010969857978923836
1.069396196876774979e-01 0.001366716356462006 0.010969857978923836
1.167588385732378081e-01 0.0015167168884709225 0.010969857978923836
1.273004983767968279e-01 0.0016831803533309566 0.010969857978923836
1.385839649481599989e-01 0.0018679135990207828 0.010969857978923836
1.506228902908321177e-01 0.002072921779595372 0.010969857978923836
1.634241323652351474e-01 0.002300430119772917 0.010969857978923836
1.769867466836337055e-01 0.0025529080682395165 0.010969857978923836
1.913010841338901868e-01 0.002833096101839324 0.010969857978923836
2.063478898981131182e-01 0.0031440354715915 0.010969857978923836
2.220977668444111541e-01 0.0034891012134067737 0.010969857978923836
2.385107539227656615e-01 0.003872038781812557 0.010969857978923836
2.555362263059221539e-01 0.004297004704320844 0.010969857978923836
2.731131901477772406e-01 0.004768611697714469 0.010969857978923836
2.911708698869467371e-01 0.005291978735958442 0.010969857978923836
3.096297229993743017e-01 0.005872786613189483 0.010969857978923836
3.284027876065923612e-01 0.00651733960488242 0.010969857978923836
3.473973812958876528e-01 0.007232633896483534 0.010969857978923836
3.665170384520418101e-01 0.008026433522257174 0.010969857978923836
3.856636692977185032e-01 0.00890735463861044 0.010969857978923836
4.047397732541456739e-01 0.009884959046625586 0.010969857978923836
4.236506920795635178e-01 0.010969857978923836 0.010969857978923836
4.423067254099125045e-01 0.012173827277396614 0.010969857978923836
4.606250521581700674e-01 0.013509935211980273 0.010969857978923836
4.785313862078344749e-01 0.014992684327860457 0.010969857978923836
4.959612725301926761e-01 0.01663816886076129 0.010969857978923836
5.128610415883418927e-01 0.018464249428955443 0.010969857978923836
5.291883607860998762e-01 0.020490746898158472 0.010969857978923836
5.449124341430728879e-01 0.022739657523579287 0.010969857978923836
5.600138737616560114e-01 0.02523539170434766 0.010969857978923836
5.744842922467258139e-01 0.02800503894183631 0.010969857978923836
5.883256911600259764e-01 0.03107866187782014 0.010969857978923836
6.015496970194956772e-01 0.03448962260405758 0.010969857978923836
6.141767245174667433e-01 0.038274944785163134 0.010969857978923836
6.262350960107905262e-01 0.04247571552536898 0.010969857978923836
6.377601796372923681e-01 0.047137531341167244 0.010969857978923836
6.487935775828269636e-01 0.05231099308056263 0.010969857978923836
6.593823775381610908e-01 0.05805225516094899 0.010969857978923836
6.695784803314056566e-01 0.06442363508721373 0.010969857978923836
6.794380351479294422e-01 0.07149428986597581 0.010969857978923836
6.890209455290979834e-01 0.07934096665797492 0.010969857978923836
6.983905050323149233e-01 0.08804883581643465 0.010969857978923836
7.076130897965823285e-01 0.09771241535346502 0.010969857978923836
7.167579793008616029e-01 0.1084365968689611 0.010969857978923836
7.258972471773758040e-01 0.12033778407775893 0.010969857978923836
7.351057342956980323e-01 0.13354515629298988 0.010969857978923836
7.444610879416806437e-01 0.14820207057988585 0.010969857978923836
7.540438746031511430e-01 0.16446761779946645 0.010969857978923836
7.639377258705475349e-01 0.18251834943190443 0.010969857978923836
7.742295298918541180e-01 0.20255019392306664 0.010969857978923836
7.850096244759978692e-01 0.22478058335487253 0.010969857978923836
7.963720061059657018e-01 0.24945081352303167 0.010969857978923836
8.084168625821718246e-01 0.27682866303920667 0.010969857978923836
8.212461845800107518e-01 0.3072112998861759 0.010969857978923836
8.349638578158743440e-01 0.34092850697468147 0.010969857978923836
8.496799114354158800e-01 0.3783462617131929 0.010969857978923836
8.655083356521767746e-01 0.419870708444391 0.010969857978923836
8.825668459308800839e-01 0.4659525668664682 0.010969857978923836
9.009764325259908002e-01 0.517092024289676 0.010969857978923836
9.208608047460409285e-01 0.5738441648302398 0.010969857978923836
9.423454255045886629e-01 0.6368249944718586 0.010969857978923836
9.655564856444911470e-01 0.7067181273927491 0.010969857978923836
9.906194305869420180e-01 0.7842822061337682 0.010969857978923836
1.017658555561199885e+00 0.8703591361485166 0.010969857978923836
1.046789483752906147e+00 0.9658832241158708 0.010969857978923836
1.078125219394288736e+00 1.0718913192051276 0.010969857978923836
1.111767569005547518e+00 1.1895340673703196 0.010969857978923836
1.147805608387196141e+00 1.3200884008314182 0.010969857978923836
1.186312398843192728e+00 1.4649713983072863 0.010969857978923836
1.227341510071060737e+00 1.625755666443795 0.010969857978923836
1.270923521377122611e+00 1.8041864093920719 0.010969857978923836
1.317062533720418038e+00 2.0022003718155843 0.010969857978923836
1.365732970004877700e+00 2.2219468609395236 0.010969857978923836
1.416878006639049392e+00 2.4658110758226037 0.010969857978923836
1.470402622756009858e+00 2.736439997074672 0.010969857978923836
1.526178783463263411e+00 3.0367711180354604 0.010969857978923836
1.584040616304114968e+00 3.370064329271928 0.010969857978923836
1.643787541067573743e+00 3.739937302478798 0.010969857978923836
1.705184303716828609e+00 4.150404757850477 0.010969857978923836
1.767962010580205634e+00 4.605922041145108 0.010969857978923836
1.831829899803394612e+00 5.1114334834401705 0.010969857978923836
1.896474107182276603e+00 5.672426068491977 0.010969857978923836
1.961567191339025351e+00 6.294988990221888 0.010969857978923836
2.026773268360644309e+00 6.985879746785249 0.010969857978923836
2.091757015689124533e+00 7.752597488629465 0.010969857978923836
2.156191389199043851e+00 8.60346441668451 0.010969857978923836
2.219763565161753327e+00 9.547716114208066 0.010969857978923836
2.282183176174978456e+00 10.59560179277617 0.010969857978923836
2.343186365582401898e+00 11.758495540521581 0.010969857978923836
2.402542594838091627e+00 13.049019780144016 0.010969857978923836
2.460055428689289059e+00 14.481182276745331 0.010969857978923836
2.515566987869406468e+00 16.070528182616385 0.010969857978923836
2.568957637611804845e+00 17.834308769319094 0.010969857978923836
2.620145858148420270e+00 19.791668678535572 0.010969857978923836
2.669088680203026698e+00 21.96385372416547 0.010969857978923836
2.715776327294700199e+00 24.37444150122222 0.010969857978923836
2.760233934486344243e+00 27.04959730463137 0.010969857978923836
2.802513773188132440e+00 30.01835813575592 0.010969857978923836
2.842695533025028531e+00 33.31294787934677 0.010969857978923836
2.880881008315304914e+00 36.96912707195032 0.010969857978923836
2.917191216703695744e+00 41.0265810582719 0.010969857978923836
2.951762548868848590e+00 45.52935074866948 0.010969857978923836
2.984743865457534451e+00 50.526310653356795 0.010969857978923836
3.016293039672888643e+00 56.07169938205458 0.010969857978923836
3.046575289336500791e+00 62.22570836730231 0.010969857978923836
3.075759097072539472e+00 69.0551352016233 0.010969857978923836
3.104015468948152723e+00 76.63410868007462 0.010969857978923836
3.131513795100750563e+00 85.04489341802686 0.010969857978923836
3.158421061080908032e+00 94.37878277775391 0.010969857978923836
3.184899993415916786e+00 104.73708979594508 0.010969857978923836
3.211106066711761908e+00 116.23224686798542 0.010969857978923836
3.237265801679188204e+00 128.9890261253308 0.010969857978923836
3.263590560239954197e+00 143.14589375234786 0.010969857978923836
3.290065514834807470e+00 158.85651294280527 0.010969857978923836
3.316796399386232164e+00 176.2914118095948 0.010969857978923836
3.343868366968352657e+00 195.63983435170647 0.010969857978923836
3.371349145077481069e+00 217.11179456945052 0.010969857978923836
3.399275885695617561e+00 240.9403560239527 0.010969857978923836
3.427663070849293003e+00 267.38416158399497 0.010969857978923836
3.456491854760483040e+00 296.73024081888724 0.010969857978923836
3.485718951146614231e+00 329.2971255097155 0.010969857978923836
3.515266243788330858e+00 365.43830709572546 0.010969857978923836
3.545026368142461859e+00 405.54607358408276 0.010969857978923836
3.575018723155108269e+00 450.05576757004974 0.010969857978923836
3.607534799572631901e+00 499.450511585514 0.010969857978923836
3.640499907529320733e+00 554.2664520663108 0.010969857978923836
3.673249638588812704e+00 615.0985788580505 0.010969857978923836
3.705675129670447099e+00 682.6071834272393 0.010969857978923836
3.737727472866775091e+00 757.525025877192 0.010969857978923836
3.769450709512436326e+00 840.6652885618333 0.010969857978923836
3.801026916961998570e+00 932.9304026284696 0.010969857978923836
3.832787458548464699e+00 1035.3218432956637 0.010969857978923836
3.865247445778337454e+00 1148.9510001873086 0.010969857978923836
3.899138492998963201e+00 1275.051240713013 0.010969857978923836
3.935410720782305916e+00 1414.991297434576 0.010969857978923836
3.975182399210121620e+00 1570.2901247293776 0.010969857978923836
4.019750103913235506e+00 1742.6333860096508 0.010969857978923836
4.070496835730725849e+00 1933.891750455232 0.010969857978923836
4.128841136879461082e+00 2146.141197858406 0.010969857978923836
4.196147523734313545e+00 2381.6855519761607 0.010969857978923836
4.273683192618705107e+00 2643.0814869741084 0.010969857978923836
4.362559050916485326e+00 2933.1662783900483 0.010969857978923836
4.463710589382809957e+00 3255.0885998350564 0.010969857978923836
4.577896614145553933e+00 3612.3426997094302 0.010969857978923836
4.705694762929360841e+00 4008.8063288984645 0.010969857978923836
4.847452579041950038e+00 4448.782831127585 0.010969857978923836
5.003204663020428100e+00 4937.047852839004 0.010969857978923836
5.172542805339181982e+00 5478.901179593945 0.010969857978923836
5.354428933798910606e+00 6080.224261649427 0.010969857978923836
5.547003375261112090e+00 6747.5440531107 0.010969857978923836
5.747442976942917170e+00 7488.10385759003 0.010969857978923836
5.951923288684596081e+00 8309.941949353404 0.010969857978923836
6.155710926359472701e+00 9221.97882333434 0.010969857978923836
6.353390985594742801e+00 10234.114021054527 0.010969857978923836
6.539233195766175122e+00 11357.333583431051 0.010969857978923836
6.707634080619886419e+00 12603.829296797274 0.010969857978923836
6.853547204900979573e+00 13987.131026472387 0.010969857978923836
6.972850675910341245e+00 15522.25357427048 0.010969857978923836
7.062606117026106745e+00 17225.859653987874 0.010969857978923836
7.121178549404503677e+00 19116.440753857038 0.010969857978923836
7.148233109933653573e+00 21214.51784910632 0.010969857978923836
7.144594889257737336e+00 23542.864143224204 0.010969857978923836
7.112055507421711553e+00 26126.752255633317 0.010969857978923836
7.053126903068887010e+00 28994.22853882881 0.010969857978923836
6.970798496838130021e+00 32176.417502507353 0.010969857978923836
6.868301526965801429e+00 35707.859649004626 0.010969857978923836
6.748918708952894363e+00 39626.88638701478 0.010969857978923836
6.615820819692128651e+00 43976.036093027215 0.010969857978923836
6.471945564834451936e+00 48802.515836544335 0.010969857978923836
6.319928798427304706e+00 54158.71378079476 0.010969857978923836
6.162054788408870110e+00 60102.76782070388 0.010969857978923836
6.000232108504008011e+00 66699.19663030129 0.010969857978923836
5.835995609668733763e+00 74019.59996915652 0.010969857978923836
5.670530148244578683e+00 82143.43584919439 0.010969857978923836
5.504683762650538270e+00 91158.88299750836 0.010969857978923836
5.347759820637840278e+00 101163.7979766207 0.010969857978923836
5.199075407782999925e+00 112266.77735108159 0.010969857978923836
5.053127887658843242e+00 124588.33642950082 0.010969857978923836
4.909917946484491758e+00 138262.2173764659 0.010969857978923836
4.769264666519417162e+00 153436.84089300132 0.010969857978923836
4.630851388647129419e+00 170276.91722258978 0.010969857978923836
4.494245758729129570e+00 188965.23396912115 0.010969857978923836
4.358925322695236915e+00 209704.64013232305 0.010969857978923836
4.224315964684937086e+00 232720.2478960412 0.010969857978923836
4.089797303882061641e+00 258261.87606826748 0.010969857978923836
3.954748877051668998e+00 286606.7616948256 0.010969857978923836
3.818563259987717284e+00 318062.5692794119 0.010969857978923836
3.680680994895753066e+00 352970.73027306574 0.010969857978923836
3.540607214976308370e+00 391710.1490809261 0.010969857978923836
3.397944232487533522e+00 434701.3158125035 0.010969857978923836
3.252407446380164213e+00 482410.8704165374 0.010969857978923836
3.103859976733369663e+00 535356.6677410719 0.010969857978923836
2.952308421702384056e+00 594113.3984965039 0.010969857978923836
2.797941335447431843e+00 659318.8271333541 0.010969857978923836
2.654001955041807914e+00 731680.7143427207 0.010969857978923836
2.512287011782967650e+00 811984.4993184009 0.010969857978923836
2.369192209923148162e+00 901101.8251665037 0.010969857978923836
2.225287855725645692e+00 1000000.0 0.010969857978923836
6.840136641680989726e-02 0.001 0.012173827277396614
7.496931669411878441e-02 0.0011097524964120721 0.012173827277396614
8.207986114800225330e-02 0.0012315506032928262 0.012173827277396614
8.975905520435412122e-02 0.001366716356462006 0.012173827277396614
9.803115264655933025e-02 0.0015167168884709225 0.012173827277396614
1.069175574117336158e-01 0.0016831803533309566 0.012173827277396614
1.164358358832984636e-01 0.0018679135990207828 0.012173827277396614
1.265988620107536544e-01 0.002072921779595372 0.012173827277396614
1.374139018622409780e-01 0.002300430119772917 0.012173827277396614
1.488817420103800970e-01 0.0025529080682395165 0.012173827277396614
1.609958852470866619e-01 0.002833096101839324 0.012173827277396614
1.737417578819728803e-01 0.0031440354715915 0.012173827277396614
1.870962304557075295e-01 0.0034891012134067737 0.012173827277396614
2.010271678004589002e-01 0.003872038781812557 0.012173827277396614
2.154933322627503589e-01 0.004297004704320844 0.012173827277396614
2.304445237748392050e-01 0.004768611697714469 0.012173827277396614
2.458220445658869380e-01 0.005291978735958442 0.012173827277396614
2.615594784984900945e-01 0.005872786613189483 0.012173827277396614
2.775837971489452660e-01 0.00651733960488242 0.012173827277396614
2.938167299751839878e-01 0.007232633896483534 0.012173827277396614
3.101763958023808776e-01 0.008026433522257174 0.012173827277396614
3.265791076256991388e-01 0.00890735463861044 0.012173827277396614
3.429412753898357091e-01 0.009884959046625586 0.012173827277396614
3.591813151839124418e-01 0.010969857978923836 0.012173827277396614
3.752215067249210501e-01 0.012173827277396614 0.012173827277396614
3.909903406666470072e-01 0.013509935211980273 0.012173827277396614
4.064206678127758043e-01 0.014992684327860457 0.012173827277396614
4.214575318878268084e-01 0.01663816886076129 0.012173827277396614
4.360524041770923453e-01 0.018464249428955443 0.012173827277396614
4.501670690338885339e-01 0.020490746898158472 0.012173827277396614
4.637732040075226436e-01 0.022739657523579287 0.012173827277396614
4.768523279636211476e-01 0.02523539170434766 0.012173827277396614
4.893955319302763507e-01 0.02800503894183631 0.012173827277396614
5.014029869024768660e-01 0.03107866187782014 0.012173827277396614
5.128833404124049089e-01 0.03448962260405758 0.012173827277396614
5.238530072498553958e-01 0.038274944785163134 0.012173827277396614
5.343354363065495605e-01 0.04247571552536898 0.012173827277396614
5.443603672380460390e-01 0.047137531341167244 0.012173827277396614
5.539631270591696133e-01 0.05231099308056263 0.012173827277396614
5.631839735425601123e-01 0.05805225516094899 0.012173827277396614
5.720675135744104356e-01 0.06442363508721373 0.012173827277396614
5.806621895120146482e-01 0.07149428986597581 0.012173827277396614
5.890198533978903139e-01 0.07934096665797492 0.012173827277396614
5.971954299652096898e-01 0.08804883581643465 0.012173827277396614
6.052466570792864875e-01 0.09771241535346502 0.012173827277396614
6.132339268935163012e-01 0.1084365968689611 0.012173827277396614
6.212201810406385860e-01 0.12033778407775893 0.012173827277396614
6.292709003876583163e-01 0.13354515629298988 0.012173827277396614
6.374541507560371745e-01 0.14820207057988585 0.012173827277396614
6.458406885713057211e-01 0.16446761779946645 0.012173827277396614
6.545041012449067663e-01 0.18251834943190443 0.012173827277396614
6.635209968181159379e-01 0.20255019392306664 0.012173827277396614
6.729712022777553093e-01 0.22478058335487253 0.012173827277396614
6.829379683507098564e-01 0.24945081352303167 0.012173827277396614
6.935081713977120366e-01 0.27682866303920667 0.012173827277396614
7.047724832051808219e-01 0.3072112998861759 0.012173827277396614
7.168254982961417276e-01 0.34092850697468147 0.012173827277396614
7.297657823523753251e-01 0.3783462617131929 0.012173827277396614
7.436958542056298915e-01 0.419870708444391 0.012173827277396614
7.587220363983460114e-01 0.4659525668664682 0.012173827277396614
7.749541650971584206e-01 0.517092024289676 0.012173827277396614
7.925051372290048413e-01 0.5738441648302398 0.012173827277396614
8.114902547884090822e-01 0.6368249944718586 0.012173827277396614
8.320263472817873707e-01 0.7067181273927491 0.012173827277396614
8.542306155861404404e-01 0.7842822061337682 0.012173827277396614
8.782204909625671574e-01 0.8703591361485166 0.012173827277396614
9.041066016850218823e-01 0.9658832241158708 0.012173827277396614
9.319989806255721820e-01 1.0718913192051276 0.012173827277396614
9.619990146131938147e-01 1.1895340673703196 0.012173827277396614
9.941982392322499251e-01 1.3200884008314182 0.012173827277396614
1.028675428203394304e+00 1.4649713983072863 0.012173827277396614
1.065493437002714705e+00 1.625755666443795 0.012173827277396614
1.104695936622846375e+00 1.8041864093920719 0.012173827277396614
1.146304119278519940e+00 2.0022003718155843 0.012173827277396614
1.190313513938412004e+00 2.2219468609395236 0.012173827277396614
1.236692286297194299e+00 2.4658110758226037 0.012173827277396614
1.285374196096508603e+00 2.736439997074672 0.012173827277396614
1.336263097820271417e+00 3.0367711180354604 0.012173827277396614
1.389227697998651756e+00 3.370064329271928 0.012173827277396614
1.444103788148524581e+00 3.739937302478798 0.012173827277396614
1.500693462742989093e+00 4.150404757850477 0.012173827277396614
1.558765247554853683e+00 4.605922041145108 0.012173827277396614
1.618064496318670109e+00 5.1114334834401705 0.012173827277396614
1.678311387022592527e+00 5.672426068491977 0.012173827277396614
1.739209462156130259e+00 6.294988990221888 0.012173827277396614
1.800449810352773961e+00 6.985879746785249 0.012173827277396614
1.861719502034210327e+00 7.752597488629465 0.012173827277396614
1.922708772157289969e+00 8.60346441668451 0.012173827277396614
1.983116876370210724e+00 9.547716114208066 0.012173827277396614
2.042660210611703331e+00 10.59560179277617 0.012173827277396614
2.101076753268512398e+00 11.758495540521581 0.012173827277396614
2.158133181533662626e+00 13.049019780144016 0.012173827277396614
2.213626411272160421e+00 14.481182276745331 0.012173827277396614
2.267388601292789296e+00 16.070528182616385 0.012173827277396614
2.319287706432690666e+00 17.834308769319094 0.012173827277396614
2.369228098289489548e+00 19.791668678535572 0.012173827277396614
2.417151641140428353e+00 21.96385372416547 0.012173827277396614
2.463033235412173561e+00 24.37444150122222 0.012173827277396614
2.506882867067524945e+00 27.04959730463137 0.012173827277396614
2.548738634168859374e+00 30.01835813575592 0.012173827277396614
2.588667227195291520e+00 33.31294787934677 0.012173827277396614
2.626759065093051682e+00 36.96912707195032 0.012173827277396614
2.663125619858562221e+00 41.0265810582719 0.012173827277396614
2.697895787215599750e+00 45.52935074866948 0.012173827277396614
2.731213090577502722e+00 50.526310653356795 0.012173827277396614
2.763232342409606357e+00 56.07169938205458 0.012173827277396614
2.794117954719595343e+00 62.22570836730231 0.012173827277396614
2.824040031144015916e+00 69.0551352016233 0.012173827277396614
2.853173518354504168e+00 76.63410868007462 0.012173827277396614
2.881694269320650204e+00 85.04489341802686 0.012173827277396614
2.909778196706865661e+00 94.37878277775391 0.012173827277396614
2.937599462299475217e+00 104.73708979594508 0.012173827277396614
2.965327617951627470e+00 116.23224686798542 0.012173827277396614
2.993261784328917319e+00 128.9890261253308 0.012173827277396614
3.021501737114644648e+00 143.14589375234786 0.012173827277396614
3.050128863968513127e+00 158.85651294280527 0.012173827277396614
3.079274138937059035e+00 176.2914118095948 0.012173827277396614
3.109050956013243106e+00 195.63983435170647 0.012173827277396614
3.139557680580705057e+00 217.11179456945052 0.012173827277396614
3.170865254114958454e+00 240.9403560239527 0.012173827277396614
3.203023906602898041e+00 267.38416158399497 0.012173827277396614
3.236052704418789450e+00 296.73024081888724 0.012173827277396614
3.269946985048925558e+00 329.2971255097155 0.012173827277396614
3.304667822210204609e+00 365.43830709572546 0.012173827277396614
3.340146078586271550e+00 405.54607358408276 0.012173827277396614
3.376688077816011546e+00 450.05576757004974 0.012173827277396614
3.416453903899871580e+00 499.450511585514 0.012173827277396614
3.456789929294201258e+00 554.2664520663108 0.012173827277396614
3.497571348860168960e+00 615.0985788580505 0.012173827277396614
3.538696445758661824e+00 682.6071834272393 0.012173827277396614
3.580110203537204772e+00 757.525025877192 0.012173827277396614
3.621835454163718993e+00 840.6652885618333 0.012173827277396614
3.664016267833889451e+00 932.9304026284696 0.012173827277396614
3.706930804745385721e+00 1035.3218432956637 0.012173827277396614
3.751026866439180374e+00 1148.9510001873086 0.012173827277396614
3.796956901232904524e+00 1275.051240713013 0.012173827277396614
3.845584560635056715e+00 1414.991297434576 0.012173827277396614
3.897942108265128436e+00 1570.2901247293776 0.012173827277396614
3.955243669367006110e+00 1742.6333860096508 0.012173827277396614
4.018801121982395586e+00 1933.891750455232 0.012173827277396614
4.089976583730513759e+00 2146.141197858406 0.012173827277396614
4.170095871687130362e+00 2381.6855519761607 0.012173827277396614
4.260404595729768928e+00 2643.0814869741084 0.012173827277396614
4.362007993211743262e+00 2933.1662783900483 0.012173827277396614
4.475848635679581022e+00 3255.0885998350564 0.012173827277396614
4.602701809071573891e+00 3612.3426997094302 0.012173827277396614
4.743168465334355766e+00 4008.8063288984645 0.012173827277396614
4.897625773180967812e+00 4448.782831127585 0.012173827277396614
5.066144104955179195e+00 4937.047852839004 0.012173827277396614
5.248356943869840308e+00 5478.901179593945 0.012173827277396614
5.443273080101854511e+00 6080.224261649427 0.012173827277396614
5.649082047958755126e+00 6747.5440531107 0.012173827277396614
5.863006412550694435e+00 7488.10385759003 0.012173827277396614
6.081255258894630700e+00 8309.941949353404 0.012173827277396614
6.299106440142192120e+00 9221.97882333434 0.012173827277396614
6.511123820445912536e+00 10234.114021054527 0.012173827277396614
6.711514531077162893e+00 11357.333583431051 0.012173827277396614
6.894565802477860217e+00 12603.829296797274 0.012173827277396614
7.055075588501724226e+00 13987.131026472387 0.012173827277396614
7.188726568598931443e+00 15522.25357427048 0.012173827277396614
7.292356791096567648e+00 17225.859653987874 0.012173827277396614
7.364095136404555930e+00 19116.440753857038 0.012173827277396614
7.403375297972281999e+00 21214.51784910632 0.012173827277396614
7.410812139994519043e+00 23542.864143224204 0.012173827277396614
7.388021705907621417e+00 26126.752255633317 0.012173827277396614
7.337383995880141008e+00 28994.22853882881 0.012173827277396614
7.261804370281231158e+00 32176.417502507353 0.012173827277396614
7.164477551118205945e+00 35707.859649004626 0.012173827277396614
7.048693292930419574e+00 39626.88638701478 0.012173827277396614
6.917666322838262438e+00 43976.036093027215 0.012173827277396614
6.774407495240041044e+00 48802.515836544335 0.012173827277396614
6.621646286235805867e+00 54158.71378079476 0.012173827277396614
6.461773026886540983e+00 60102.76782070388 0.012173827277396614
6.296807969612077116e+00 66699.19663030129 0.012173827277396614
6.128397326550500068e+00 74019.59996915652 0.012173827277396614
5.957832484537917139e+00 82143.43584919439 0.012173827277396614
5.786060560106173867e+00 91158.88299750836 0.012173827277396614
5.622250055944030045e+00 101163.7979766207 0.012173827277396614
5.466701207119286643e+00 112266.77735108159 0.012173827277396614
5.313366600151249841e+00 124588.33642950082 0.012173827277396614
5.162304713687170477e+00 138262.2173764659 0.012173827277396614
5.013383437657616071e+00 153436.84089300132 0.012173827277396614
4.866327456441969623e+00 170276.91722258978 0.012173827277396614
4.720741059796722539e+00 188965.23396912115 0.012173827277396614
4.576135368467122433e+00 209704.64013232305 0.012173827277396614
4.431969987480377959e+00 232720.2478960412 0.012173827277396614
4.287660330137738285e+00 258261.87606826748 0.012173827277396614
4.142626438897608843e+00 286606.7616948256 0.012173827277396614
3.996307847419934944e+00 318062.5692794119 0.012173827277396614
3.848200439363579584e+00 352970.73027306574 0.012173827277396614
3.697873845781534996e+00 391710.1490809261 0.012173827277396614
3.545004840908281718e+00 434701.3158125035 0.012173827277396614
3.389392358278018325e+00 482410.8704165374 0.012173827277396614
3.230991335637172668e+00 535356.6677410719 0.012173827277396614
3.069905813497621150e+00 594113.3984965039 0.012173827277396614
2.906424884913591189e+00 659318.8271333541 0.012173827277396614
2.748811999464565226e+00 731680.7143427207 0.012173827277396614
2.598721187815557609e+00 811984.4993184009 0.012173827277396614
2.447848760282735014e+00 901101.8251665037 0.012173827277396614
2.296838698152068758e+00 1000000.0 0.012173827277396614
5.726156991294088089e-02 0.001 0.013509935211980273
6.277413783805275982e-02 0.0011097524964120721 0.013509935211980273
6.874429060046230444e-02 0.0012315506032928262 0.013509935211980273
7.519505048496351318e-02 0.001366716356462006 0.013509935211980273
8.214768184382052751e-02 0.0015167168884709225 0.013509935211980273
8.962103896789914981e-02 0.0016831803533309566 0.013509935211980273
9.763086186732441996e-02 0.0018679135990207828 0.013509935211980273
1.061890503937339414e-01 0.002072921779595372 0.013509935211980273
1.153028780152332428e-01 0.002300430119772917 0.013509935211980273
1.249742462212303090e-01 0.0025529080682395165 0.013509935211980273
1.351989731264018335e-01 0.002833096101839324 0.013509935211980273
1.459661468456040223e-01 0.0031440354715915 0.013509935211980273
1.572576013234825154e-01 0.0034891012134067737 0.013509935211980273
1.690475857484967370e-01 0.003872038781812557 0.013509935211980273
1.813025651836086272e-01 0.004297004704320844 0.013509935211980273
1.939813294918533160e-01 0.004768611697714469 0.013509935211980273
2.070353236487776916e-01 0.005291978735958442 0.013509935211980273
2.204092483664676083e-01 0.005872786613189483 0.013509935211980273
2.340419643488749479e-01 0.00651733960488242 0.013509935211980273
2.478675914211007636e-01 0.007232633896483534 0.013509935211980273
2.618168938870913398e-01 0.008026433522257174 0.013509935211980273
2.758187555179707484e-01 0.00890735463861044 0.013509935211980273
2.898018203702450446e-01 0.009884959046625586 0.013509935211980273
3.036961088106233109e-01 0.010969857978923836 0.013509935211980273
3.174346310773240032e-01 0.012173827277396614 0.013509935211980273
3.309548410722730205e-01 0.013509935211980273 0.013509935211980273
3.442001032497874480e-01 0.014992684327860457 0.013509935211980273
3.571199900728748711e-01 0.01663816886076129 0.013509935211980273
3.696726216734382842e-01 0.018464249428955443 0.013509935211980273
3.818236778399628495e-01 0.020490746898158472 0.013509935211980273
3.935474319333847060e-01 0.022739657523579287 0.013509935211980273
4.048266213749013298e-01 0.02523539170434766 0.013509935211980273
4.156522407250161644e-01 0.02800503894183631 0.013509935211980273
4.260232036889942120e-01 0.03107866187782014 0.013509935211980273
4.359458070203900415e-01 0.03448962260405758 0.013509935211980273
4.454331917051692069e-01 0.038274944785163134 0.013509935211980273
4.545046935921873144e-01 0.04247571552536898 0.013509935211980273
4.631852312683248929e-01 0.047137531341167244 0.013509935211980273
4.715046857475021502e-01 0.05231099308056263 0.013509935211980273
4.794973383530768962e-01 0.05805225516094899 0.013509935211980273
4.872013530077620724e-01 0.06442363508721373 0.013509935211980273
4.946583451986209523e-01 0.07149428986597581 0.013509935211980273
5.019134585966985584e-01 0.07934096665797492 0.013509935211980273
5.090137091316484508e-01 0.08804883581643465 0.013509935211980273
5.160090865536393068e-01 0.09771241535346502 0.013509935211980273
5.229519776791582419e-01 0.1084365968689611 0.013509935211980273
5.298970822519883939e-01 0.12033778407775893 0.013509935211980273
5.369014121290407449e-01 0.13354515629298988 0.013509935211980273
5.440243273905602805e-01 0.14820207057988585 0.013509935211980273
5.513276459439684363e-01 0.16446761779946645 0.013509935211980273
5.588757762113402139e-01 0.18251834943190443 0.013509935211980273
5.667359030914113083e-01 0.20255019392306664 0.013509935211980273
5.749781720997082513e-01 0.22478058335487253 0.013509935211980273
5.836758983869032580e-01 0.24945081352303167 0.013509935211980273
5.929057803271070570e-01 0.27682866303920667 0.013509935211980273
6.027480686408135391e-01 0.3072112998861759 0.013509935211980273
6.132867332374013492e-01 0.34092850697468147 0.013509935211980273
6.246095569307944517e-01 0.3783462617131929 0.013509935211980273
6.368081674243660784e-01 0.419870708444391 0.013509935211980273
6.499779743052448433e-01 0.4659525668664682 0.013509935211980273
6.642180062416650488e-01 0.517092024289676 0.013509935211980273
6.796305796606789684e-01 0.5738441648302398 0.013509935211980273
6.963208239586043957e-01 0.6368249944718586 0.013509935211980273
7.143960065258017078e-01 0.7067181273927491 0.013509935211980273
7.339646282793104159e-01 0.7842822061337682 0.013509935211980273
7.551365255205558791e-01 0.8703591361485166 0.013509935211980273
7.780162661779739253e-01 0.9658832241158708 0.013509935211980273
8.027095176235226059e-01 1.0718913192051276 0.013509935211980273
8.293154789789188852e-01 1.1895340673703196 0.013509935211980273
8.579260206988641446e-01 1.3200884008314182 0.013509935211980273
8.886231224568295062e-01 1.4649713983072863 0.013509935211980273
9.214760715884565689e-01 1.625755666443795 0.013509935211980273
9.565384850979581355e-01 1.8041864093920719 0.013509935211980273
9.938452372805365309e-01 2.0022003718155843 0.013509935211980273
1.033409406862492608e+00 2.2219468609395236 0.013509935211980273
1.075220533620501628e+00 2.4658110758226037 0.013509935211980273
1.119237602965878375e+00 2.736439997074672 0.013509935211980273
1.165393020489290832e+00 3.0367711180354604 0.013509935211980273
1.213587072917014842e+00 3.370064329271928 0.013509935211980273
1.263689416378861008e+00 3.739937302478798 0.013509935211980273
1.315537590990525141e+00 4.150404757850477 0.013509935211980273
1.368936337612944198e+00 4.605922041145108 0.013509935211980273
1.423666722601342416e+00 5.1114334834401705 0.013509935211980273
1.479483343272910645e+00 5.672426068491977 0.013509935211980273
1.536121888251749779e+00 6.294988990221888 0.013509935211980273
1.593302295833753934e+00 6.985879746785249 0.013509935211980273
1.650736508723809726e+00 7.752597488629465 0.013509935211980273
1.708134999532503695e+00 8.60346441668451 0.013509935211980273
1.765212364100867459e+00 9.547716114208066 0.013509935211980273
1.821695159442034306e+00 10.59560179277617 0.013509935211980273
1.877326572522400427e+00 11.758495540521581 0.013509935211980273
1.931873680963438922e+00 13.049019780144016 0.013509935211980273
1.985129624388665359e+00 14.481182276745331 0.013509935211980273
2.036919055235796527e+00 16.070528182616385 0.013509935211980273
2.087099485400340626e+00 17.834308769319094 0.013509935211980273
2.135562617295396759e+00 19.791668678535572 0.013509935211980273
2.182236055097857008e+00 21.96385372416547 0.013509935211980273
2.227079741819276038e+00 24.37444150122222 0.013509935211980273
2.270088386974908445e+00 27.04959730463137 0.013509935211980273
2.311285317937070261e+00 30.01835813575592 0.013509935211980273
2.350723217476106353e+00 33.31294787934677 0.013509935211980273
2.388479745039518765e+00 36.96912707195032 0.013509935211980273
2.424655118103394180e+00 41.0265810582719 0.013509935211980273
2.459368744819697916e+00 45.52935074866948 0.013509935211980273
2.492756561479529065e+00 50.526310653356795 0.013509935211980273
2.524967844542343798e+00 56.07169938205458 0.013509935211980273
2.556163523007904725e+00 62.22570836730231 0.013509935211980273
2.586512445660611448e+00 69.0551352016233 0.013509935211980273
2.616190451316602328e+00 76.63410868007462 0.013509935211980273
2.645376621702073550e+00 85.04489341802686 0.013509935211980273
2.674252398020156463e+00 94.37878277775391 0.013509935211980273
2.702999813645757587e+00 104.73708979594508 0.013509935211980273
2.731801970567195426e+00 116.23224686798542 0.013509935211980273
2.761010402374697748e+00 128.9890261253308 0.013509935211980273
2.790633665499508531e+00 143.14589375234786 0.013509935211980273
2.820834112438971975e+00 158.85651294280527 0.013509935211980273
2.851763857615093212e+00 176.2914118095948 0.013509935211980273
2.883560469098436219e+00 195.63983435170647 0.013509935211980273
2.916349048597424609e+00 217.11179456945052 0.013509935211980273
2.950230643983628553e+00 240.9403560239527 0.013509935211980273
2.985287989440324807e+00 267.38416158399497 0.013509935211980273
3.021575391710896508e+00 296.73024081888724 0.013509935211980273
3.059124983152892163e+00 329.2971255097155 0.013509935211980273
3.097936239335307373e+00 365.43830709572546 0.013509935211980273
3.137978797850670798e+00 405.54607358408276 0.013509935211980273
3.180365057549825902e+00 450.05576757004974 0.013509935211980273
3.225574214964841424e+00 499.450511585514 0.013509935211980273
3.271935462034103459e+00 554.2664520663108 0.013509935211980273
3.319350522365320355e+00 615.0985788580505 0.013509935211980273
3.367735493371203592e+00 682.6071834272393 0.013509935211980273
3.417042237697700102e+00 757.525025877192 0.013509935211980273
3.467287383063306194e+00 840.6652885618333 0.013509935211980273
3.518593556064935068e+00 932.9304026284696 0.013509935211980273
3.571203034453312775e+00 1035.3218432956637 0.013509935211980273
3.625513499378036464e+00 1148.9510001873086 0.013509935211980273
3.682114267577462297e+00 1275.051240713013 0.013509935211980273
3.741796360094505225e+00 1414.991297434576 0.013509935211980273
3.805516690787784206e+00 1570.2901247293776 0.013509935211980273
3.874413833212434710e+00 1742.6333860096508 0.013509935211980273
3.949731348376449791e+00 1933.891750455232 0.013509935211980273
4.032773745718846392e+00 2146.141197858406 0.013509935211980273
4.124823461774655975e+00 2381.6855519761607 0.013509935211980273
4.227097037641132538e+00 2643.0814869741084 0.013509935211980273
4.340684536614661582e+00 2933.1662783900483 0.013509935211980273
4.466524892782192779e+00 3255.0885998350564 0.013509935211980273
4.605398608748236811e+00 3612.3426997094302 0.013509935211980273
4.757918796917139481e+00 4008.8063288984645 0.013509935211980273
4.924482029622932799e+00 4448.782831127585 0.013509935211980273
5.105186121485668416e+00 4937.047852839004 0.013509935211980273
5.299701149307845860e+00 5478.901179593945 0.013509935211980273
5.507082291944465524e+00 6080.224261649427 0.013509935211980273
5.725573858726034970e+00 6747.5440531107 0.013509935211980273
5.952456573631584646e+00 7488.10385759003 0.013509935211980273
6.183992450706331745e+00 8309.941949353404 0.013509935211980273
6.415495926862771370e+00 9221.97882333434 0.013509935211980273
6.641538837867186906e+00 10234.114021054527 0.013509935211980273
6.856295803763989838e+00 11357.333583431051 0.013509935211980273
7.053972377945167516e+00 12603.829296797274 0.013509935211980273
7.229232753747663054e+00 13987.131026472387 0.013509935211980273
7.377577585570663565e+00 15522.25357427048 0.013509935211980273
7.495624671780524828e+00 17225.859653987874 0.013509935211980273
7.581259584418179820e+00 19116.440753857038 0.013509935211980273
7.633667543086086305e+00 21214.51784910632 0.013509935211980273
7.653228083795653447e+00 23542.864143224204 0.013509935211980273
7.641350668512349564e+00 26126.752255633317 0.013509935211980273
7.600249098849929830e+00 28994.22853882881 0.013509935211980273
7.532709563390434404e+00 32176.417502507353 0.013509935211980273
7.441856478526941210e+00 35707.859649004626 0.013509935211980273
7.330955940287648076e+00 39626.88638701478 0.013509935211980273
7.203240025147916725e+00 43976.036093027215 0.013509935211980273
7.061770980824676691e+00 48802.515836544335 0.013509935211980273
6.909355147777171524e+00 54158.71378079476 0.013509935211980273
6.748477069030573539e+00 60102.76782070388 0.013509935211980273
6.581261291214579146e+00 66699.19663030129 0.013509935211980273
6.409461963831050824e+00 74019.59996915652 0.013509935211980273
6.234476985113102998e+00 82143.43584919439 0.013509935211980273
6.057355460978732786e+00 91158.88299750836 0.013509935211980273
5.887018832907067178e+00 101163.7979766207 0.013509935211980273
5.724907652279246584e+00 112266.77735108159 0.013509935211980273
5.564393447852064689e+00 124588.33642950082 0.013509935211980273
5.405600899334347176e+00 138262.2173764659 0.013509935211980273
5.248456106617937600e+00 153436.84089300132 0.013509935211980273
5.092735637272577165e+00 170276.91722258978 0.013509935211980273
4.938091295869932118e+00 188965.23396912115 0.013509935211980273
4.784080152049145163e+00 209704.64013232305 0.013509935211980273
4.630208044298779413e+00 232720.2478960412 0.013509935211980273
4.475939533982835172e+00 258261.87606826748 0.013509935211980273
4.320748971855226550e+00 286606.7616948256 0.013509935211980273
4.164136907581870162e+00 318062.5692794119 0.013509935211980273
4.005668466280829065e+00 352970.73027306574 0.013509935211980273
3.844991136097736906e+00 391710.1490809261 0.013509935211980273
3.681868267745407319e+00 434701.3158125035 0.013509935211980273
3.516193446264566536e+00 482410.8704165374 0.013509935211980273
3.348020792785095345e+00 535356.6677410719 0.013509935211980273
3.177558373227023836e+00 594113.3984965039 0.013509935211980273
3.005196369123285471e+00 659318.8271333541 0.013509935211980273
2.833683235549853574e+00 731680.7143427207 0.013509935211980273
2.675478053077145368e+00 811984.4993184009 0.013509935211980273
2.517154212575375638e+00 901101.8251665037 0.013509935211980273
2.359419905492228242e+00 1000000.0 0.013509935211980273
4.785230463892906766e-02 0.001 0.014992684327860457
5.247002915669770479e-02 0.0011097524964120721 0.014992684327860457
5.747318373873711722e-02 0.0012315506032928262 0.014992684327860457
6.288160543140525194e-02 0.001366716356462006 0.014992684327860457
6.871373341757924802e-02 0.0015167168884709225 0.014992684327860457
7.498604697750789472e-02 0.0016831803533309566 0.014992684327860457
8.171251544815648360e-02 0.0018679135990207828 0.014992684327860457
8.890396733332356360e-02 0.002072921779595372 0.014992684327860457
9.656740991533244167e-02 0.002300430119772917 0.014992684327860457
1.047054132316391911e-01 0.0025529080682395165 0.014992684327860457
1.133155008962012933e-01 0.002833096101839324 0.014992684327860457
1.223895542293205602e-01 0.0031440354715915 0.014992684327860457
1.319133678205652305e-01 0.0034891012134067737 0.014992684327860457
1.418663414478562868e-01 0.003872038781812557 0.014992684327860457
1.522212626529851620e-01 0.004297004704320844 0.014992684327860457
1.629443690653445687e-01 0.004768611697714469 0.014992684327860457
1.739955907959025438e-01 0.005291978735958442 0.014992684327860457
1.853289902481868590e-01 0.005872786613189483 0.014992684327860457
1.968935092909356588e-01 0.00651733960488242 0.014992684327860457
2.086338825999305979e-01 0.007232633896483534 0.014992684327860457
2.204917286878616822e-01 0.008026433522257174 0.014992684327860457
2.324068474341663415e-01 0.00890735463861044 0.014992684327860457
2.443185457423168727e-01 0.009884959046625586 0.014992684327860457
2.561670635676008279e-01 0.010969857978923836 0.014992684327860457
2.678949111807091277e-01 0.012173827277396614 0.014992684327860457
2.794481633767627593e-01 0.013509935211980273 0.014992684327860457
2.907775971971118811e-01 0.014992684327860457 0.014992684327860457
3.018392969195052289e-01 0.01663816886076129 0.014992684327860457
3.125970927948518163e-01 0.018464249428955443 0.014992684327860457
3.230196794782171921e-01 0.020490746898158472 0.014992684327860457
3.330842796807677586e-01 0.022739657523579287 0.014992684327860457
3.427750062038610879e-01 0.02523539170434766 0.014992684327860457
3.520830933520929240e-01 0.02800503894183631 0.014992684327860457
3.610066016891356755e-01 0.03107866187782014 0.014992684327860457
3.695500342794608151e-01 0.03448962260405758 0.014992684327860457
3.777238486258306938e-01 0.038274944785163134 0.014992684327860457
3.855439488110704027e-01 0.04247571552536898 0.014992684327860457
3.930311406152507403e-01 0.047137531341167244 0.014992684327860457
4.002106220536265080e-01 0.05231099308056263 0.014992684327860457
4.071114874397371852e-01 0.05805225516094899 0.014992684327860457
4.137662773519980020e-01 0.06442363508721373 0.014992684327860457
4.202106026022468521e-01 0.07149428986597581 0.014992684327860457
4.264828041194973496e-01 0.07934096665797492 0.014992684327860457
4.326237010256137605e-01 0.08804883581643465 0.014992684327860457
4.386763837661943888e-01 0.09771241535346502 0.014992684327860457
4.446861077991422495e-01 0.1084365968689611 0.014992684327860457
4.507001985863213211e-01 0.12033778407775893 0.014992684327860457
4.567680686543915680e-01 0.13354515629298988 0.014992684327860457
4.629412548621671952e-01 0.14820207057988585 0.014992684327860457
4.692735052984916000e-01 0.16446761779946645 0.014992684327860457
4.758209344531736940e-01 0.18251834943190443 0.014992684327860457
4.826421613748020367e-01 0.20255019392306664 0.014992684327860457
4.897985165874370050e-01 0.22478058335487253 0.014992684327860457
4.973542329734424450e-01 0.24945081352303167 0.014992684327860457
5.053760884116385022e-01 0.27682866303920667 0.014992684327860457
5.139361644233184645e-01 0.3072112998861759 0.014992684327860457
5.231077141982576340e-01 0.34092850697468147 0.014992684327860457
5.329684429436833959e-01 0.3783462617131929 0.014992684327860457
5.435989267338119380e-01 0.419870708444391 0.014992684327860457
5.550854520255473767e-01 0.4659525668664682 0.014992684327860457
5.675162449170849666e-01 0.517092024289676 0.014992684327860457
5.809833605058698502e-01 0.5738441648302398 0.014992684327860457
5.955824411891894599e-01 0.6368249944718586 0.014992684327860457
6.114100877878800855e-01 0.7067181273927491 0.014992684327860457
6.285663633205942347e-01 0.7842822061337682 0.014992684327860457
6.471529804153739462e-01 0.8703591361485166 0.014992684327860457
6.672681518384577792e-01 0.9658832241158708 0.014992684327860457
6.890137024221973938e-01 1.0718913192051276 0.014992684327860457
7.124879579703600196e-01 1.1895340673703196 0.014992684327860457
7.377770910091838719e-01 1.3200884008314182 0.014992684327860457
7.649641001029022780e-01 1.4649713983072863 0.014992684327860457
7.941221357145973325e-01 1.625755666443795 0.014992684327860457
8.253118476863683384e-01 1.8041864093920719 0.014992684327860457
8.585785714124973822e-01 2.0022003718155843 0.014992684327860457
8.939494721293602675e-01 2.2219468609395236 0.014992684327860457
9.314318560810853631e-01 2.4658110758226037 0.014992684327860457
9.710062767113424309e-01 2.736439997074672 0.014992684327860457
1.012630116353886445e+00 3.0367711180354604 0.014992684327860457
1.056231892451249932e+00 3.370064329271928 0.014992684327860457
1.101712129582276489e+00 3.739937302478798 0.014992684327860457
1.148941330720339549e+00 4.150404757850477 0.014992684327860457
1.197758568192168749e+00 4.605922041145108 0.014992684327860457
1.247979462045468280e+00 5.1114334834401705 0.014992684327860457
1.299392641514222513e+00 5.672426068491977 0.014992684327860457
1.351766332920327773e+00 6.294988990221888 0.014992684327860457
1.404850490635711324e+00 6.985879746785249 0.014992684327860457
1.458383778811080722e+00 7.752597488629465 0.014992684327860457
1.512099339829783728e+00 8.60346441668451 0.014992684327860457
1.565729982526334441e+00 9.547716114208066 0.014992684327860457
1.619015593147010934e+00 10.59560179277617 0.014992684327860457
1.671707835208751103e+00 11.758495540521581 0.014992684327860457
1.723577433722793373e+00 13.049019780144016 0.014992684327860457
1.774416792542526933e+00 14.481182276745331 0.014992684327860457
1.824045807943953434e+00 16.070528182616385 0.014992684327860457
1.872313883874814122e+00 17.834308769319094 0.014992684327860457
1.919101927154845733e+00 19.791668678535572 0.014992684327860457
1.964324658193029149e+00 21.96385372416547 0.014992684327860457
2.007927924081493565e+00 24.37444150122222 0.014992684327860457
2.049891535830964617e+00 27.04959730463137 0.014992684327860457
2.090223944169331993e+00 30.01835813575592 0.014992684327860457
2.128963296930395543e+00 33.31294787934677 0.014992684327860457
2.166173575982367705e+00 36.96912707195032 0.014992684327860457
2.201942482643675536e+00 41.0265810582719 0.014992684327860457
2.236378365151038938e+00 45.52935074866948 0.014992684327860457
2.269607733676231920e+00 50.526310653356795 0.014992684327860457
2.301772245618398216e+00 56.07169938205458 0.014992684327860457
2.333027047471661675e+00 62.22570836730231 0.014992684327860457
2.363537226018312509e+00 69.0551352016233 0.014992684327860457
2.393476814287570420e+00 76.63410868007462 0.014992684327860457
2.423025233676760593e+00 85.04489341802686 0.014992684327860457
2.452366378135863112e+00 94.37878277775391 0.014992684327860457
2.481686894597763704e+00 104.73708979594508 0.014992684327860457
2.511234685775027842e+00 116.23224686798542 0.014992684327860457
2.541239224440106526e+00 128.9890261253308 0.014992684327860457
2.571792896734225398e+00 143.14589375234786 0.014992684327860457
2.603072397499235802e+00 158.85651294280527 0.014992684327860457
2.635246898021082806e+00 176.2914118095948 0.014992684327860457
2.668473964972610801e+00 195.63983435170647 0.014992684327860457
2.702901281750064388e+00 217.11179456945052 0.014992684327860457
2.738655882023333543e+00 240.9403560239527 0.014992684327860457
2.775849100198742647e+00 267.38416158399497 0.014992684327860457
2.814566900877856437e+00 296.73024081888724 0.014992684327860457
2.854875176930774749e+00 329.2971255097155 0.014992684327860457
2.896809487739063105e+00 365.43830709572546 0.014992684327860457
2.940376915848476713e+00 405.54607358408276 0.014992684327860457
2.987485309353602236e+00 450.05576757004974 0.014992684327860457
3.036959156627963452e+00 499.450511585514 0.014992684327860457
3.088097485764238925e+00 554.2664520663108 0.014992684327860457
3.140833653510334056e+00 615.0985788580505 0.014992684327860457
3.195108929205559445e+00 682.6071834272393 0.014992684327860457
3.250891710293889236e+00 757.525025877192 0.014992684327860457
3.308204281435990435e+00 840.6652885618333 0.014992684327860457
3.367161620397624233e+00 932.9304026284696 0.014992684327860457
3.427985270455129907e+00 1035.3218432956637 0.014992684327860457
3.491038591378198497e+00 1148.9510001873086 0.014992684327860457
3.556863341992463123e+00 1275.051240713013 0.014992684327860457
3.626192309098188016e+00 1414.991297434576 0.014992684327860457
3.699919227172302261e+00 1570.2901247293776 0.014992684327860457
3.779116407028021207e+00 1742.6333860096508 0.014992684327860457
3.864964918308430697e+00 1933.891750455232 0.014992684327860457
3.958713909519068874e+00 2146.141197858406 0.014992684327860457
4.061601289606911358e+00 2381.6855519761607 0.014992684327860457
4.174810443540017957e+00 2643.0814869741084 0.014992684327860457
4.299409854522929564e+00 2933.1662783900483 0.014992684327860457
4.436326753293814207e+00 3255.0885998350564 0.014992684327860457
4.586337737556420713e+00 3612.3426997094302 0.014992684327860457
4.750058614406889035e+00 4008.8063288984645 0.014992684327860457
4.927896243356037154e+00 4448.782831127585 0.014992684327860457
5.119968215470853679e+00 4937.047852839004 0.014992684327860457
5.325976234887509264e+00 5478.901179593945 0.014992684327860457
5.545021168752612084e+00 6080.224261649427 0.014992684327860457
5.775407080001662585e+00 6747.5440531107 0.014992684327860457
6.014484622495085198e+00 7488.10385759003 0.014992684327860457
6.258587539402911126e+00 8309.941949353404 0.014992684327860457
6.503091967714385468e+00 9221.97882333434 0.014992684327860457
6.742607287398832305e+00 10234.114021054527 0.014992684327860457
6.971306904326256770e+00 11357.333583431051 0.014992684327860457
7.183344403371801690e+00 12603.829296797274 0.014992684327860457
7.373275012500916326e+00 13987.131026472387 0.014992684327860457
7.536434427753571086e+00 15522.25357427048 0.014992684327860457
7.669227577376142690e+00 17225.859653987874 0.014992684327860457
7.769293581553354144e+00 19116.440753857038 0.014992684327860457
7.835555910607976848e+00 21214.51784910632 0.014992684327860457
7.868136619019079347e+00 23542.864143224204 0.014992684327860457
7.868209663360231865e+00 26126.752255633317 0.014992684327860457
7.837789366947450986e+00 28994.22853882881 0.014992684327860457
7.779507579175949594e+00 32176.417502507353 0.014992684327860457
7.696383695608771447e+00 35707.859649004626 0.014992684327860457
7.591627587188849446e+00 39626.88638701478 0.014992684327860457
7.468459813101527622e+00 43976.036093027215 0.014992684327860457
7.329969604105427194e+00 48802.515836544335 0.014992684327860457
7.179020661982453255e+00 54158.71378079476 0.014992684327860457
7.018177158541092808e+00 60102.76782070388 0.014992684327860457
6.849658043315805855e+00 66699.19663030129 0.014992684327860457
6.675319828695084112e+00 74019.59996915652 0.014992684327860457
6.496665135502867727e+00 82143.43584919439 0.014992684327860457
6.314846487605736414e+00 91158.88299750836 0.014992684327860457
6.138418873460998348e+00 101163.7979766207 0.014992684327860457
5.970122262340109565e+00 112266.77735108159 0.014992684327860457
5.802712525116695552e+00 124588.33642950082 0.014992684327860457
5.636388999230955932e+00 138262.2173764659 0.014992684327860457
5.471145726600275871e+00 153436.84089300132 0.014992684327860457
5.306822062994449141e+00 170276.91722258978 0.014992684327860457
5.143129329643307379e+00 188965.23396912115 0.014992684327860457
4.979683213723529178e+00 209704.64013232305 0.014992684327860457
4.816049338940457503e+00 232720.2478960412 0.014992684327860457
4.651755622056122697e+00 258261.87606826748 0.014992684327860457
4.486345096891251494e+00 286606.7616948256 0.014992684327860457
4.319393587566280779e+00 318062.5692794119 0.014992684327860457
4.150549383637482492e+00 352970.73027306574 0.014992684327860457
3.979550948316560088e+00 391710.1490809261 0.014992684327860457
3.806259208661379567e+00 434701.3158125035 0.014992684327860457
3.630671420397697524e+00 482410.8704165374 0.014992684327860457
3.452948006755491406e+00 535356.6677410719 0.014992684327860457
3.273402412925652261e+00 594113.3984965039 0.014992684327860457
3.092526192024621867e+00 659318.8271333541 0.014992684327860457
2.910959359333783247e+00 731680.7143427207 0.014992684327860457
2.741172253373432621e+00 811984.4993184009 0.014992684327860457
2.575844236418022959e+00 901101.8251665037 0.014992684327860457
2.411874794285672419e+00 1000000.0 0.014992684327860457
3.993029390613177937e-02 0.001 0.01663816886076129
4.379199828288505431e-02 0.0011097524964120721 0.01663816886076129
4.797767023349239213e-02 0.0012315506032928262 0.01663816886076129
5.250432255686422744e-02 0.001366716356462006 0.01663816886076129
5.738783011465748568e-02 0.0015167168884709225 0.01663816886076129
6.264253785826945364e-02 0.0016831803533309566 0.01663816886076129
6.828073232201410658e-02 0.0018679135990207828 0.01663816886076129
7.431213480270525140e-02 0.002072921779595372 0.01663816886076129
8.074331982321289458e-02 0.002300430119772917 0.01663816886076129
8.757721759116771088e-02 0.0025529080682395165 0.01663816886076129
9.481254533652946903e-02 0.002833096101839324 0.01663816886076129
1.024433294091972729e-01 0.0031440354715915 0.01663816886076129
1.104585117289184348e-01 0.0034891012134067737 0.01663816886076129
1.188416204230972606e-01 0.003872038781812557 0.01663816886076129
1.275706195916032348e-01 0.004297004704320844 0.01663816886076129
1.366179030924551674e-01 0.004768611697714469 0.01663816886076129
1.459504332667840576e-01 0.005291978735958442 0.01663816886076129
1.555301508981102310e-01 0.005872786613189483 0.01663816886076129
1.653145240514982406e-01 0.00651733960488242 0.01663816886076129
1.752572906804393260e-01 0.007232633896483534 0.01663816886076129
1.853093783131862793e-01 0.008026433522257174 0.01663816886076129
1.954199738309065348e-01 0.00890735463861044 0.01663816886076129
2.055376461891964546e-01 0.009884959046625586 0.01663816886076129
2.156115258513530697e-01 0.010969857978923836 0.01663816886076129
2.255924940326404227e-01 0.012173827277396614 0.01663816886076129
2.354342648664289606e-01 0.013509935211980273 0.01663816886076129
2.450943798937671725e-01 0.014992684327860457 0.01663816886076129
2.545350475308094662e-01 0.01663816886076129 0.01663816886076129
2.637230057754916257e-01 0.018464249428955443 0.01663816886076129
2.726340168280694254e-01 0.020490746898158472 0.01663816886076129
2.812450732647129858e-01 0.022739657523579287 0.01663816886076129
2.895425640821698843e-01 0.02523539170434766 0.01663816886076129
2.975181591652990010e-01 0.02800503894183631 0.01663816886076129
3.051694116285107450e-01 0.03107866187782014 0.01663816886076129
3.124994405318352597e-01 0.03448962260405758 0.01663816886076129
3.195165374965411309e-01 0.038274944785163134 0.01663816886076129
3.262337404085037251e-01 0.04247571552536898 0.01663816886076129
3.326683832849107736e-01 0.047137531341167244 0.01663816886076129
3.388416435536383831e-01 0.05231099308056263 0.01663816886076129
3.447781347955753417e-01 0.05805225516094899 0.01663816886076129
3.505055170731055658e-01 0.06442363508721373 0.01663816886076129
3.560541526342078655e-01 0.07149428986597581 0.01663816886076129
3.614568372875689439e-01 0.07934096665797492 0.01663816886076129
3.667485578953092462e-01 0.08804883581643465 0.01663816886076129
3.719663415769854375e-01 0.09771241535346502 0.01663816886076129
3.771491213030694345e-01 0.1084365968689611 0.01663816886076129
3.823377007891118895e-01 0.12033778407775893 0.01663816886076129
3.875747446574098198e-01 0.13354515629298988 0.01663816886076129
3.929048187298926909e-01 0.14820207057988585 0.01663816886076129
3.983744858542048184e-01 0.16446761779946645 0.01663816886076129
4.040324220176729209e-01 0.18251834943190443 0.01663816886076129
4.099295781299660546e-01 0.20255019392306664 0.01663816886076129
4.161193502857067905e-01 0.22478058335487253 0.01663816886076129
4.226577742546734351e-01 0.24945081352303167 0.01663816886076129
4.296031372533553605e-01 0.27682866303920667 0.01663816886076129
4.370188140901893892e-01 0.3072112998861759 0.01663816886076129
4.449690316502722953e-01 0.34092850697468147 0.01663816886076129
4.535222453950412125e-01 0.3783462617131929 0.01663816886076129
4.627495795743652440e-01 0.419870708444391 0.01663816886076129
4.727276644182391019e-01 0.4659525668664682 0.01663816886076129
4.835350205150349412e-01 0.517092024289676 0.01663816886076129
4.952539820354239786e-01 0.5738441648302398 0.01663816886076129
5.079705282972216684e-01 0.6368249944718586 0.01663816886076129
5.217720138106187733e-01 0.7067181273927491 0.01663816886076129
5.367495402957280781e-01 0.7842822061337682 0.01663816886076129
5.529965254673901986e-01 0.8703591361485166 0.01663816886076129
5.706038099285815068e-01 0.9658832241158708 0.01663816886076129
5.896643395584081349e-01 1.0718913192051276 0.01663816886076129
6.102693535495290478e-01 1.1895340673703196 0.01663816886076129
6.325062173842329605e-01 1.3200884008314182 0.01663816886076129
6.564570421046518334e-01 1.4649713983072863 0.01663816886076129
6.821965583179323556e-01 1.625755666443795 0.01663816886076129
7.097897951101880265e-01 1.8041864093920719 0.01663816886076129
7.392895667632111145e-01 2.0022003718155843 0.01663816886076129
7.707357844895567078e-01 2.2219468609395236 0.01663816886076129
8.041586073662265743e-01 2.4658110758226037 0.01663816886076129
8.395469797249375254e-01 2.736439997074672 0.01663816886076129
8.768796055793081079e-01 3.0367711180354604 0.01663816886076129
9.161096712612865067e-01 3.370064329271928 0.01663816886076129
9.571652586978377508e-01 3.739937302478798 0.01663816886076129
9.999468768022081733e-01 4.150404757850477 0.01663816886076129
1.044325486646905388e+00 4.605922041145108 0.01663816886076129
1.090149444405179358e+00 5.1114334834401705 0.01663816886076129
1.137240304756256704e+00 5.672426068491977 0.01663816886076129
1.185398484099786653e+00 6.294988990221888 0.01663816886076129
1.234404374041961239e+00 6.985879746785249 0.01663816886076129
1.284024520459912777e+00 7.752597488629465 0.01663816886076129
1.334016564298013963e+00 8.60346441668451 0.01663816886076129
1.384133905081857963e+00 9.547716114208066 0.01663816886076129
1.434132543761376333e+00 10.59560179277617 0.01663816886076129
1.483775677827692485e+00 11.758495540521581 0.01663816886076129
1.532840828504228980e+00 13.049019780144016 0.01663816886076129
1.581122764376311940e+00 14.481182276745331 0.01663816886076129
1.628439532297923487e+00 16.070528182616385 0.01663816886076129
1.674635040232610228e+00 17.834308769319094 0.01663816886076129
1.719581620715276538e+00 19.791668678535572 0.01663816886076129
1.763182895937687844e+00 21.96385372416547 0.01663816886076129
1.805371925372538655e+00 24.37444150122222 0.01663816886076129
1.846114458801327407e+00 27.04959730463137 0.01663816886076129
1.885404441371884010e+00 30.01835813575592 0.01663816886076129
1.923265424204888330e+00 33.31294787934677 0.01663816886076129
1.959747249235571864e+00 36.96912707195032 0.01663816886076129
1.994924279510093212e+00 41.0265810582719 0.01663816886076129
2.028892659385669095e+00 45.52935074866948 0.01663816886076129
2.061768044326243832e+00 50.526310653356795 0.01663816886076129
2.093682784946270026e+00 56.07169938205458 0.01663816886076129
2.124784334194985469e+00 62.22570836730231 0.01663816886076129
2.155231884065109238e+00 69.0551352016233 0.01663816886076129
2.185195337535009941e+00 76.63410868007462 0.01663816886076129
2.214851927322353031e+00 85.04489341802686 0.01663816886076129
2.244385279293468205e+00 94.37878277775391 0.01663816886076129
2.273983739177311669e+00 104.73708979594508 0.01663816886076129
2.303949026205609041e+00 116.23224686798542 0.01663816886076129
2.334402133787932598e+00 128.9890261253308 0.01663816886076129
2.365506755889785317e+00 143.14589375234786 0.01663816886076129
2.397450198316759096e+00 158.85651294280527 0.01663816886076129
2.430414763381667953e+00 176.2914118095948 0.01663816886076129
2.464573919254997136e+00 195.63983435170647 0.01663816886076129
2.500093737510046932e+00 217.11179456945052 0.01663816886076129
2.537122942361315303e+00 240.9403560239527 0.01663816886076129
2.575797209153227740e+00 267.38416158399497 0.01663816886076129
2.616230014838994755e+00 296.73024081888724 0.01663816886076129
2.658517160272213076e+00 329.2971255097155 0.01663816886076129
2.702726870622696342e+00 365.43830709572546 0.01663816886076129
2.749174843678025226e+00 405.54607358408276 0.01663816886076129
2.799724714233417178e+00 450.05576757004974 0.01663816886076129
2.852404585709241935e+00 499.450511585514 0.01663816886076129
2.907187145494352531e+00 554.2664520663108 0.01663816886076129
2.964039666343984969e+00 615.0985788580505 0.01663816886076129
3.022932855132801855e+00 682.6071834272393 0.01663816886076129
3.083858060224806685e+00 757.525025877192 0.01663816886076129
3.146851833414357369e+00 840.6652885618333 0.01663816886076129
3.212032210577778990e+00 932.9304026284696 0.01663816886076129
3.279612429127414686e+00 1035.3218432956637 0.01663816886076129
3.349935168170825150e+00 1148.9510001873086 0.01663816886076129
3.423508807561358225e+00 1275.051240713013 0.01663816886076129
3.501021756493738923e+00 1414.991297434576 0.01663816886076129
3.583317132675546635e+00 1570.2901247293776 0.01663816886076129
3.671411554248732223e+00 1742.6333860096508 0.01663816886076129
3.766431470086235578e+00 1933.891750455232 0.01663816886076129
3.869575507116961077e+00 2146.141197858406 0.01663816886076129
3.982038820224944153e+00 2381.6855519761607 0.01663816886076129
4.104970581863774726e+00 2643.0814869741084 0.01663816886076129
4.239414212896104317e+00 2933.1662783900483 0.01663816886076129
4.386279839948341142e+00 3255.0885998350564 0.01663816886076129
4.546333405500247338e+00 3612.3426997094302 0.01663816886076129
4.720185857801182827e+00 4008.8063288984645 0.01663816886076129
4.908246740488548809e+00 4448.782831127585 0.01663816886076129
5.110646744959630894e+00 4937.047852839004 0.01663816886076129
5.327114734479252434e+00 5478.901179593945 0.01663816886076129
5.556796514815764532e+00 6080.224261649427 0.01663816886076129
5.798060415270771095e+00 6747.5440531107 0.01663816886076129
6.048337977605659610e+00 7488.10385759003 0.01663816886076129
6.304052611688147678e+00 8309.941949353404 0.01663816886076129
6.560666573281481284e+00 9221.97882333434 0.01663816886076129
6.812856191603186673e+00 10234.114021054527 0.01663816886076129
7.054825555156688743e+00 11357.333583431051 0.01663816886076129
7.280707577083515680e+00 12603.829296797274 0.01663816886076129
7.484975938654943484e+00 13987.131026472387 0.01663816886076129
7.662821991747990502e+00 15522.25357427048 0.01663816886076129
7.810449388261372583e+00 17225.859653987874 0.01663816886076129
7.925252215854885485e+00 19116.440753857038 0.01663816886076129
8.005883280189900475e+00 21214.51784910632 0.01663816886076129
8.052188950200077855e+00 23542.864143224204 0.01663816886076129
8.065081836684861116e+00 26126.752255633317 0.01663816886076129
8.046345582973845723e+00 28994.22853882881 0.01663816886076129
7.998423565623923537e+00 32176.417502507353 0.01663816886076129
7.924195307381931563e+00 35707.859649004626 0.01663816886076129
7.826781000071358463e+00 39626.88638701478 0.01663816886076129
7.709359134413251269e+00 43976.036093027215 0.01663816886076129
7.575019363022913232e+00 48802.515836544335 0.01663816886076129
7.426660773889508071e+00 54158.71378079476 0.01663816886076129
7.266910126509289469e+00 60102.76782070388 0.01663816886076129
7.098068452460386979e+00 66699.19663030129 0.01663816886076129
6.922086862383236117e+00 74019.59996915652 0.01663816886076129
6.740568974075984876e+00 82143.43584919439 0.01663816886076129
6.554770600933832903e+00 91158.88299750836 0.01663816886076129
6.372755856072966019e+00 101163.7979766207 0.01663816886076129
6.198721684334741688e+00 112266.77735108159 0.01663816886076129
6.024776368144591387e+00 124588.33642950082 0.01663816886076129
5.851202086143431735e+00 138262.2173764659 0.01663816886076129
5.678070779820476588e+00 153436.84089300132 0.01663816886076129
5.505295669157811211e+00 170276.91722258978 0.01663816886076129
5.332660071611686980e+00 188965.23396912115 0.01663816886076129
5.159851616627097570e+00 209704.64013232305 0.01663816886076129
4.986509731706070703e+00 232720.2478960412 0.01663816886076129
4.812240219659940088e+00 258261.87606826748 0.01663816886076129
4.636669256351949819e+00 286606.7616948256 0.01663816886076129
4.459462401040419799e+00 318062.5692794119 0.01663816886076129
4.280364237807775751e+00 352970.73027306574 0.01663816886076129
4.099216028731248684e+00 391710.1490809261 0.01663816886076129
3.915986467825470552e+00 434701.3158125035 0.01663816886076129
3.730783217811827424e+00 482410.8704165374 0.01663816886076129
3.543876708460358849e+00 535356.6677410719 0.01663816886076129
3.355686445936247875e+00 594113.3984965039 0.01663816886076129
3.166800461874110351e+00 659318.8271333541 0.01663816886076129
2.977943516132265600e+00 731680.7143427207 0.01663816886076129
2.794560194452880175e+00 811984.4993184009 0.01663816886076129
2.622797193753575673e+00 901101.8251665037 0.01663816886076129
2.453191741243547774e+00 1000000.0 0.01663816886076129
3.328031167637539312e-02 0.001 0.018464249428955443
3.650541560148071879e-02 0.0011097524964120721 0.018464249428955443
4.000232694411731682e-02 0.0012315506032928262 0.018464249428955443
4.378558208153725262e-02 0.001366716356462006 0.018464249428955443
4.786881139781351546e-02 0.0015167168884709225 0.018464249428955443
5.226441498788619855e-02 0.0016831803533309566 0.018464249428955443
5.698313013228258755e-02 0.0018679135990207828 0.018464249428955443
6.203357825356792948e-02 0.002072921779595372 0.018464249428955443
6.742183747016136652e-02 0.002300430119772917 0.018464249428955443
7.315095179547237425e-02 0.0025529080682395165 0.018464249428955443
7.922046946480629237e-02 0.002833096101839324 0.018464249428955443
8.562604623761034539e-02 0.0031440354715915 0.018464249428955443
9.235909201001388236e-02 0.0034891012134067737 0.018464249428955443
9.940646411280493200e-02 0.003872038781812557 0.018464249428955443
1.067503368997596569e-01 0.004297004704320844 0.018464249428955443
1.143681498184840745e-01 0.004768611697714469 0.018464249428955443
1.222327306342467917e-01 0.005291978735958442 0.018464249428955443
1.303125836504470669e-01 0.005872786613189483 0.018464249428955443
1.385723392728904213e-01 0.00651733960488242 0.018464249428955443
1.469733588894075738e-01 0.007232633896483534 0.018464249428955443
1.554744979403721028e-01 0.008026433522257174 0.018464249428955443
1.640329728820104915e-01 0.00890735463861044 0.018464249428955443
1.726053208747671541e-01 0.009884959046625586 0.018464249428955443
1.811483968816955115e-01 0.010969857978923836 0.018464249428955443
1.896203678499614742e-01 0.012173827277396614 0.018464249428955443
1.979816544517396804e-01 0.013509935211980273 0.018464249428955443
2.061957903772471123e-01 0.014992684327860457 0.018464249428955443
2.142301626529127812e-01 0.01663816886076129 0.018464249428955443
2.220565933787092272e-01 0.018464249428955443 0.018464249428955443
2.296517658060890366e-01 0.020490746898158472 0.018464249428955443
2.369974943309272053e-01 0.022739657523579287 0.018464249428955443
2.440808254082199868e-01 0.02523539170434766 0.018464249428955443
2.508940022240964685e-01 0.02800503894183631 0.018464249428955443
2.574343102086408264e-01 0.03107866187782014 0.018464249428955443
2.637038258970845206e-01 0.03448962260405758 0.018464249428955443
2.697090988720781124e-01 0.038274944785163134 0.018464249428955443
2.754607900648627372e-01 0.04247571552536898 0.018464249428955443
2.809733027721260101e-01 0.047137531341167244 0.018464249428955443
2.862643994297994765e-01 0.05231099308056263 0.018464249428955443
2.913548404084638221e-01 0.05805225516094899 0.018464249428955443
2.962680663188770880e-01 0.06442363508721373 0.018464249428955443
3.010298942127025978e-01 0.07149428986597581 0.018464249428955443
3.056682804246381169e-01 0.07934096665797492 0.018464249428955443
3.102131282228189346e-01 0.08804883581643465 0.018464249428955443
3.146961284550154891e-01 0.09771241535346502 0.018464249428955443
3.191506805291500215e-01 0.1084365968689611 0.018464249428955443
3.236118359337838424e-01 0.12033778407775893 0.018464249428955443
3.281162981365326470e-01 0.13354515629298988 0.018464249428955443
3.327024689286194881e-01 0.14820207057988585 0.018464249428955443
3.374105274252902076e-01 0.16446761779946645 0.018464249428955443
3.422825475309286269e-01 0.18251834943190443 0.018464249428955443
3.473626310443134191e-01 0.20255019392306664 0.018464249428955443
3.526970804040094887e-01 0.22478058335487253 0.018464249428955443
3.583345752337541157e-01 0.24945081352303167 0.018464249428955443
3.643257549424511743e-01 0.27682866303920667 0.018464249428955443
3.707261242768994935e-01 0.3072112998861759 0.018464249428955443
3.775917141363308027e-01 0.34092850697468147 0.018464249428955443
3.849825371404884677e-01 0.3783462617131929 0.018464249428955443
3.929610494632813644e-01 0.419870708444391 0.018464249428955443
4.015949500708463904e-01 0.4659525668664682 0.018464249428955443
4.109537262640531319e-01 0.517092024289676 0.018464249428955443
4.211105758724458803e-01 0.5738441648302398 0.018464249428955443
4.321423068626711328e-01 0.6368249944718586 0.018464249428955443
4.441273580217686145e-01 0.7067181273927491 0.018464249428955443
4.571480584333658670e-01 0.7842822061337682 0.018464249428955443
4.712895254495405584e-01 0.8703591361485166 0.018464249428955443
4.866349736552415539e-01 0.9658832241158708 0.018464249428955443
5.032706838587824860e-01 1.0718913192051276 0.018464249428955443
5.212822782855297543e-01 1.1895340673703196 0.018464249428955443
5.407530128315142237e-01 1.3200884008314182 0.018464249428955443
5.617626459320443910e-01 1.4649713983072863 0.018464249428955443
5.843856561641138647e-01 1.625755666443795 0.018464249428955443
6.086892276834751092e-01 1.8041864093920719 0.018464249428955443
6.347310461415360816e-01 2.0022003718155843 0.018464249428955443
6.625569405306792614e-01 2.2219468609395236 0.018464249428955443
6.921990801653500336e-01 2.4658110758226037 0.018464249428955443
7.236713744904463841e-01 2.736439997074672 0.018464249428955443
7.569697932416762365e-01 3.0367711180354604 0.018464249428955443
7.920685021827960082e-01 3.370064329271928 0.018464249428955443
8.289197071438688669e-01 3.739937302478798 0.018464249428955443
8.674630385674331201e-01 4.150404757850477 0.018464249428955443
9.075892119746954423e-01 4.605922041145108 0.018464249428955443
9.491746721730081049e-01 5.1114334834401705 0.018464249428955443
9.920721597073242082e-01 5.672426068491977 0.018464249428955443
1.036113238360880207e+00 6.294988990221888 0.018464249428955443
1.081108441351550820e+00 6.985879746785249 0.018464249428955443
1.126852652252384734e+00 7.752597488629465 0.018464249428955443
1.173129180047499664e+00 8.60346441668451 0.018464249428955443
1.219713800535581871e+00 9.547716114208066 0.018464249428955443
1.266380956885457154e+00 10.59560179277617 0.018464249428955443
1.312908074303765105e+00 11.758495540521581 0.018464249428955443
1.359082409840990158e+00 13.049019780144016 0.018464249428955443
1.404704109408844603e+00 14.481182276745331 0.018464249428955443
1.449592330207696511e+00 16.070528182616385 0.018464249428955443
1.493588249325656925e+00 17.834308769319094 0.018464249428955443
1.536558100445350350e+00 19.791668678535572 0.018464249428955443
1.578396520314269136e+00 21.96385372416547 0.018464249428955443
1.619025465832029331e+00 24.37444150122222 0.018464249428955443
1.658397882962438619e+00 27.04959730463137 0.018464249428955443
1.696494012024960751e+00 30.01835813575592 0.018464249428955443
1.733323187686085731e+00 33.31294787934677 0.018464249428955443
1.768921087030099315e+00 36.96912707195032 0.018464249428955443
1.803348341876153338e+00 41.0265810582719 0.018464249428955443
1.836688165711366505e+00 45.52935074866948 0.018464249428955443
1.869044333233772504e+00 50.526310653356795 0.018464249428955443
1.900538598502468091e+00 56.07169938205458 0.018464249428955443
1.931309189603274357e+00 62.22570836730231 0.018464249428955443
1.961507654261994915e+00 69.0551352016233 0.018464249428955443
1.991297810264753165e+00 76.63410868007462 0.018464249428955443
2.020852544065909751e+00 85.04489341802686 0.018464249428955443
2.050352860782396203e+00 94.37878277775391 0.018464249428955443
2.080013277825506712e+00 104.73708979594508 0.018464249428955443
2.110097802952243917e+00 116.23224686798542 0.018464249428955443
2.140713574164692545e+00 128.9890261253308 0.018464249428955443
2.172056602976073947e+00 143.14589375234786 0.018464249428955443
2.204321376648912700e+00 158.85651294280527 0.018464249428955443
2.237699676373604785e+00 176.2914118095948 0.018464249428955443
2.272376987642104496e+00 195.63983435170647 0.018464249428955443
2.308533710515118020e+00 217.11179456945052 0.018464249428955443
2.346335994800879288e+00 240.9403560239527 0.018464249428955443
2.385939503294022934e+00 267.38416158399497 0.018464249428955443
2.427480807993452672e+00 296.73024081888724 0.018464249428955443
2.471081302229177101e+00 329.2971255097155 0.018464249428955443
2.516837738342003750e+00 365.43830709572546 0.018464249428955443
2.565978909715878942e+00 405.54607358408276 0.018464249428955443
2.618475599478673921e+00 450.05576757004974 0.018464249428955443
2.673429880148116666e+00 499.450511585514 0.018464249428955443
2.730849821114694542e+00 554.2664520663108 0.018464249428955443
2.790736514496245491e+00 615.0985788580505 0.018464249428955443
2.853091664277482842e+00 682.6071834272393 0.018464249428955443
2.917933013648612572e+00 757.525025877192 0.018464249428955443
2.985316858596895884e+00 840.6652885618333 0.018464249428955443
3.055371864221480216e+00 932.9304026284696 0.018464249428955443
3.128312401237525631e+00 1035.3218432956637 0.018464249428955443
3.204471484321680830e+00 1148.9510001873086 0.018464249428955443
3.284336194661611863e+00 1275.051240713013 0.018464249428955443
3.368563034745383877e+00 1414.991297434576 0.018464249428955443
3.457956482965875100e+00 1570.2901247293776 0.018464249428955443
3.553488285216732212e+00 1742.6333860096508 0.018464249428955443
3.656239174022843041e+00 1933.891750455232 0.018464249428955443
3.767363791552666097e+00 2146.141197858406 0.018464249428955443
3.888018483403726577e+00 2381.6855519761607 0.018464249428955443
4.019319600192072350e+00 2643.0814869741084 0.018464249428955443
4.162284567281056447e+00 2933.1662783900483 0.018464249428955443
4.317803501793394894e+00 3255.0885998350564 0.018464249428955443
4.486627236803160557e+00 3612.3426997094302 0.018464249428955443
4.669356354824417465e+00 4008.8063288984645 0.018464249428955443
4.866397182704634616e+00 4448.782831127585 0.018464249428955443
5.077888070606681126e+00 4937.047852839004 0.018464249428955443
5.303581292024305505e+00 5478.901179593945 0.018464249428955443
5.542666995173976652e+00 6080.224261649427 0.018464249428955443
5.793581866387895296e+00 6747.5440531107 0.018464249428955443
6.053848399230260746e+00 7488.10385759003 0.018464249428955443
6.319996421286213639e+00 8309.941949353404 0.018464249428955443
6.587597602356705551e+00 9221.97882333434 0.018464249428955443
6.851423867712402860e+00 10234.114021054527 0.018464249428955443
7.105741861935797488e+00 11357.333583431051 0.018464249428955443
7.344696102903456314e+00 12603.829296797274 0.018464249428955443
7.562708311831526586e+00 13987.131026472387 0.018464249428955443
7.754849401086845617e+00 15522.25357427048 0.018464249428955443
7.917137572957215319e+00 17225.859653987874 0.018464249428955443
8.046728095075689424e+00 19116.440753857038 0.018464249428955443
8.141999232964833411e+00 21214.51784910632 0.018464249428955443
8.202508146973748637e+00 23542.864143224204 0.018464249428955443
8.228884363513298439e+00 26126.752255633317 0.018464249428955443
8.222652797759144150e+00 28994.22853882881 0.018464249428955443
8.186036262623185067e+00 32176.417502507353 0.018464249428955443
8.121740598305500214e+00 35707.859649004626 0.018464249428955443
8.032762815065142448e+00 39626.88638701478 0.018464249428955443
7.922207898437219953e+00 43976.036093027215 0.018464249428955443
7.793137807805668338e+00 48802.515836544335 0.018464249428955443
7.648463187799305452e+00 54158.71378079476 0.018464249428955443
7.490854057634704688e+00 60102.76782070388 0.018464249428955443
7.322679053241831326e+00 66699.19663030129 0.018464249428955443
7.145973955104469866e+00 74019.59996915652 0.018464249428955443
6.962437723547655111e+00 82143.43584919439 0.018464249428955443
6.773427744027650910e+00 91158.88299750836 0.018464249428955443
6.586390390301953168e+00 101163.7979766207 0.018464249428955443
6.407131715297698094e+00 112266.77735108159 0.018464249428955443
6.227084007252787323e+00 124588.33642950082 0.018464249428955443
6.046620215140732668e+00 138262.2173764659 0.018464249428955443
5.865899816440287573e+00 153436.84089300132 0.018464249428955443
5.684921245823145064e+00 170276.91722258978 0.018464249428955443
5.503552282112004868e+00 188965.23396912115 0.018464249428955443
5.321566069445028191e+00 209704.64013232305 0.018464249428955443
5.138690041886101234e+00 232720.2478960412 0.018464249428955443
4.954622223274268045e+00 258261.87606826748 0.018464249428955443
4.769086353910127585e+00 286606.7616948256 0.018464249428955443
4.581851066494087021e+00 318062.5692794119 0.018464249428955443
4.392769668448039511e+00 352970.73027306574 0.018464249428955443
4.201796555743441353e+00 391710.1490809261 0.018464249428955443
4.009015640395738878e+00 434701.3158125035 0.018464249428955443
3.814649993655788052e+00 482410.8704165374 0.018464249428955443
3.619080654723481505e+00 535356.6677410719 0.018464249428955443
3.422830400569148779e+00 594113.3984965039 0.018464249428955443
3.226577428427132688e+00 659318.8271333541 0.018464249428955443
3.031119458916650800e+00 731680.7143427207 0.018464249428955443
2.837356822125148614e+00 811984.4993184009 0.018464249428955443
2.657074417700994839e+00 901101.8251665037 0.018464249428955443
2.482533515325761719e+00 1000000.0 0.018464249428955443
2.771346872179663440e-02 0.001 0.020490746898158472
3.040414418755424744e-02 0.0011097524964120721 0.020490746898158472
3.332255027000182585e-02 0.0012315506032928262 0.020490746898158472
3.648105112139108513e-02 0.001366716356462006 0.020490746898158472
3.989131688022014982e-02 0.0015167168884709225 0.020490746898158472
4.356401790591626216e-02 0.0016831803533309566 0.020490746898158472
4.750846757758386829e-02 0.0018679135990207828 0.020490746898158472
5.173227993331282887e-02 0.002072921779595372 0.020490746898158472
5.624095662351111247e-02 0.002300430119772917 0.020490746898158472
6.103750915638649077e-02 0.0025529080682395165 0.020490746898158472
6.612205179777742858e-02 0.002833096101839324 0.020490746898158472
7.149147533106743613e-02 0.0031440354715915 0.020490746898158472
7.713910723207051401e-02 0.0034891012134067737 0.020490746898158472
8.305449135458284338e-02 0.003872038781812557 0.020490746898158472
8.922319917236715137e-02 0.004297004704320844 0.020490746898158472
9.562681971338138354e-02 0.004768611697714469 0.020490746898158472
1.022430212613065770e-01 0.005291978735958442 0.020490746898158472
1.090457795596818796e-01 0.005872786613189483 0.020490746898158472
1.160057170852163283e-01 0.00651733960488242 0.020490746898158472
1.230906181392516369e-01 0.007232633896483534 0.020490746898158472
1.302660488142479978e-01 0.008026433522257174 0.020490746898158472
1.374960590722350828e-01 0.00890735463861044 0.020490746898158472
1.447440158674026534e-01 0.009884959046625586 0.020490746898158472
1.519734136905876165e-01 0.010969857978923836 0.020490746898158472
1.591487325726087532e-01 0.012173827277396614 0.020490746898158472
1.662362344960862659e-01 0.013509935211980273 0.020490746898158472
1.732047186769909985e-01 0.014992684327860457 0.020490746898158472
1.800261451914761390e-01 0.01663816886076129 0.020490746898158472
1.866761588521631265e-01 0.018464249428955443 0.020490746898158472
1.931344856533336041e-01 0.020490746898158472 0.020490746898158472
1.993851599312536638e-01 0.022739657523579287 0.020490746898158472
2.054166473342112220e-01 0.02523539170434766 0.020490746898158472
2.112218343518771912e-01 0.02800503894183631 0.020490746898158472
2.167979150993910309e-01 0.03107866187782014 0.020490746898158472
2.221461880242711351e-01 0.03448962260405758 0.020490746898158472
2.272718080560117981e-01 0.038274944785163134 0.020490746898158472
2.321834816846475025e-01 0.04247571552536898 0.020490746898158472
2.368931466658757978e-01 0.047137531341167244 0.020490746898158472
2.414156676302645632e-01 0.05231099308056263 0.020490746898158472
2.457685211124719660e-01 0.05805225516094899 0.020490746898158472
2.499715197851320181e-01 0.06442363508721373 0.020490746898158472
2.540465573605547589e-01 0.07149428986597581 0.020490746898158472
2.580174069072222465e-01 0.07934096665797492 0.020490746898158472
2.619095447684125499e-01 0.08804883581643465 0.020490746898158472
2.657500275990259397e-01 0.09771241535346502 0.020490746898158472
2.695674142538557194e-01 0.1084365968689611 0.020490746898158472
2.733917216199508449e-01 0.12033778407775893 0.020490746898158472
2.772544311582110788e-01 0.13354515629298988 0.020490746898158472
2.811885231159144127e-01 0.14820207057988585 0.020490746898158472
2.852285539540828641e-01 0.16446761779946645 0.020490746898158472
2.894107616722444987e-01 0.18251834943190443 0.020490746898158472
2.937731899581237927e-01 0.20255019392306664 0.020490746898158472
2.983558385626545739e-01 0.22478058335487253 0.020490746898158472
3.032008387999430288e-01 0.24945081352303167 0.020490746898158472
3.083519929636470147e-01 0.27682866303920667 0.020490746898158472
3.138577577303391375e-01 0.3072112998861759 0.020490746898158472
3.197667820678756767e-01 0.34092850697468147 0.020490746898158472
3.261314381294970199e-01 0.3783462617131929 0.020490746898158472
3.330063091400530251e-01 0.419870708444391 0.020490746898158472
3.404509150580027899e-01 0.4659525668664682 0.020490746898158472
3.485264350174289150e-01 0.517092024289676 0.020490746898158472
3.572975773961419854e-01 0.5738441648302398 0.020490746898158472
3.668325567892793404e-01 0.6368249944718586 0.020490746898158472
3.772013562263006881e-01 0.7067181273927491 0.020490746898158472
3.884778628760433006e-01 0.7842822061337682 0.020490746898158472
4.007390589681142368e-01 0.8703591361485166 0.020490746898158472
4.140605045050195776e-01 0.9658832241158708 0.020490746898158472
4.285215376148130417e-01 1.0718913192051276 0.020490746898158472
4.442016424800972474e-01 1.1895340673703196 0.020490746898158472
4.611791185535267790e-01 1.3200884008314182 0.020490746898158472
4.795302093152120637e-01 1.4649713983072863 0.020490746898158472
4.993276169484882065e-01 1.625755666443795 0.020490746898158472
5.206387836719471585e-01 1.8041864093920719 0.020490746898158472
5.435240018788887184e-01 2.0022003718155843 0.020490746898158472
5.680343294585006308e-01 2.2219468609395236 0.020490746898158472
5.942100451020531082e-01 2.4658110758226037 0.020490746898158472
6.220761598402947401e-01 2.736439997074672 0.020490746898158472
6.516429822911312675e-01 3.0367711180354604 0.020490746898158472
6.829021562236979870e-01 3.370064329271928 0.020490746898158472
7.158263896751482225e-01 3.739937302478798 0.020490746898158472
7.503663171168916124e-01 4.150404757850477 0.020490746898158472
7.864472012286408686e-01 4.605922041145108 0.020490746898158472
8.239764488844788515e-01 5.1114334834401705 0.020490746898158472
8.628354275682433849e-01 5.672426068491977 0.020490746898158472
9.028867556547093276e-01 6.294988990221888 0.020490746898158472
9.439828573839902370e-01 6.985879746785249 0.020490746898158472
9.859330179023033658e-01 7.752597488629465 0.020490746898158472
1.028546699655161767e+00 8.60346441668451 0.020490746898158472
1.071623226216373403e+00 9.547716114208066 0.020490746898158472
1.114957242588596742e+00 10.59560179277617 0.020490746898158472
1.158342650601848378e+00 11.758495540521581 0.020490746898158472
1.201579048120894777e+00 13.049019780144016 0.020490746898158472
1.244474769710012030e+00 14.481182276745331 0.020490746898158472
1.286852959438207433e+00 16.070528182616385 0.020490746898158472
1.328554872446856994e+00 17.834308769319094 0.020490746898158472
1.369443263405074607e+00 19.791668678535572 0.020490746898158472
1.409406129617561287e+00 21.96385372416547 0.020490746898158472
1.448356314519387178e+00 24.37444150122222 0.020490746898158472
1.486235567117727863e+00 27.04959730463137 0.020490746898158472
1.523011610770413693e+00 30.01835813575592 0.020490746898158472
1.558680344343937429e+00 33.31294787934677 0.020490746898158472
1.593263662398617386e+00 36.96912707195032 0.020490746898158472
1.626808480412827329e+00 41.0265810582719 0.020490746898158472
1.659384754453555821e+00 45.52935074866948 0.020490746898158472
1.691083745780157965e+00 50.526310653356795 0.020490746898158472
1.722015701523209819e+00 56.07169938205458 0.020490746898158472
1.752308473935034527e+00 62.22570836730231 0.020490746898158472
1.782104582100723533e+00 69.0551352016233 0.020490746898158472
1.811560171868082270e+00 76.63410868007462 0.020490746898158472
1.840841994580160845e+00 85.04489341802686 0.020490746898158472
1.870126449870202379e+00 94.37878277775391 0.020490746898158472
1.899670875616819465e+00 104.73708979594508 0.020490746898158472
1.929635209045272193e+00 116.23224686798542 0.020490746898158472
1.960182668258978245e+00 128.9890261253308 0.020490746898158472
1.991511422758338146e+00 143.14589375234786 0.020490746898158472
2.023820076755069142e+00 158.85651294280527 0.020490746898158472
2.057306576830427947e+00 176.2914118095948 0.020490746898158472
2.092164851953905114e+00 195.63983435170647 0.020490746898158472
2.128585831702107800e+00 217.11179456945052 0.020490746898158472
2.166749024839520033e+00 240.9403560239527 0.020490746898158472
2.206825822713745389e+00 267.38416158399497 0.020490746898158472
2.248971460908244957e+00 296.73024081888724 0.020490746898158472
2.293328421517828009e+00 329.2971255097155 0.020490746898158472
2.340244544063055709e+00 365.43830709572546 0.020490746898158472
2.391142795598465653e+00 405.54607358408276 0.020490746898158472
2.444853507942220894e+00 450.05576757004974 0.020490746898158472
2.501279164253773502e+00 499.450511585514 0.020490746898158472
2.560460176906486307e+00 554.2664520663108 0.020490746898158472
2.622429469375395339e+00 615.0985788580505 0.020490746898158472
2.687219055053083228e+00 682.6071834272393 0.020490746898158472
2.754873944489046433e+00 757.525025877192 0.020490746898158472
2.825472829253930840e+00 840.6652885618333 0.020490746898158472
2.899159583404455010e+00 932.9304026284696 0.020490746898158472
2.976156159205729512e+00 1035.3218432956637 0.020490746898158472
3.056794074343121892e+00 1148.9510001873086 0.020490746898158472
3.141548690634324181e+00 1275.051240713013 0.020490746898158472
3.231055073036750880e+00 1414.991297434576 0.020490746898158472
3.326089685315634981e+00 1570.2901247293776 0.020490746898158472
3.427589604203246765e+00 1742.6333860096508 0.020490746898158472
3.536598865648642676e+00 1933.891750455232 0.020490746898158472
3.654235460224926513e+00 2146.141197858406 0.020490746898158472
3.781622239095879134e+00 2381.6855519761607 0.020490746898158472
3.919845886186824391e+00 2643.0814869741084 0.020490746898158472
4.069898911296179200e+00 2933.1662783900483 0.020490746898158472
4.232650638636552110e+00 3255.0885998350564 0.020490746898158472
4.408834435826674891e+00 3612.3426997094302 0.020490746898158472
4.599036999953869831e+00 4008.8063288984645 0.020490746898158472
4.803657234509991270e+00 4448.782831127585 0.020490746898158472
5.022837092333371167e+00 4937.047852839004 0.020490746898158472
5.256349363933690455e+00 5478.901179593945 0.020490746898158472
5.503428197263954047e+00 6080.224261649427 0.020490746898158472
5.762582325881512091e+00 6747.5440531107 0.020490746898158472
6.031434259730868774e+00 7488.10385759003 0.020490746898158472
6.306635585292784896e+00 8309.941949353404 0.020490746898158472
6.583889087290143216e+00 9221.97882333434 0.020490746898158472
6.858089598808317255e+00 10234.114021054527 0.020490746898158472
7.123597504092859189e+00 11357.333583431051 0.020490746898158472
7.374601533623785343e+00 12603.829296797274 0.020490746898158472
7.605502592715379429e+00 13987.131026472387 0.020490746898158472
7.811277924853745169e+00 15522.25357427048 0.020490746898158472
7.987780169903924588e+00 17225.859653987874 0.020490746898158472
8.131936930126210328e+00 19116.440753857038 0.020490746898158472
8.241853391786909455e+00 21214.51784910632 0.020490746898158472
8.316789414811930570e+00 23542.864143224204 0.020490746898158472
8.357074601523351021e+00 26126.752255633317 0.020490746898158472
8.363951268100830561e+00 28994.22853882881 0.020490746898158472
8.339392726248057386e+00 32176.417502507353 0.020490746898158472
8.285899372494180071e+00 35707.859649004626 0.020490746898158472
8.206312539215216972e+00 39626.88638701478 0.020490746898158472
8.103632260632410933e+00 43976.036093027215 0.020490746898158472
7.980863985192217847e+00 48802.515836544335 0.020490746898158472
7.840904615119130838e+00 54158.71378079476 0.020490746898158472
7.686446473808061342e+00 60102.76782070388 0.020490746898158472
7.519909363689385451e+00 66699.19663030129 0.020490746898158472
7.343401866669083233e+00 74019.59996915652 0.020490746898158472
7.158710819867708963e+00 82143.43584919439 0.020490746898158472
6.967291756937692426e+00 91158.88299750836 0.020490746898158472
6.775861605301708224e+00 101163.7979766207 0.020490746898158472
6.591934423168590129e+00 112266.77735108159 0.020490746898158472
6.406286364934695499e+00 124588.33642950082 0.020490746898158472
6.219373865813579982e+00 138262.2173764659 0.020490746898158472
6.031453351524004525e+00 153436.84089300132 0.020490746898158472
5.842619362505115710e+00 170276.91722258978 0.020490746898158472
5.652836562464319314e+00 188965.23396912115 0.020490746898158472
5.461976882269503619e+00 209704.64013232305 0.020490746898158472
5.269869610142354333e+00 232720.2478960412 0.020490746898158472
5.076318920849328897e+00 258261.87606826748 0.020490746898158472
4.881159510197853102e+00 286606.7616948256 0.020490746898158472
4.684275214806859822e+00 318062.5692794119 0.020490746898158472
4.485638876310689582e+00 352970.73027306574 0.020490746898158472
4.285326030205695247e+00 391710.1490809261 0.020490746898158472
4.083541160375658841e+00 434701.3158125035 0.020490746898158472
3.880624229640484035e+00 482410.8704165374 0.020490746898158472
3.677065282420059589e+00 535356.6677410719 0.020490746898158472
3.473484084709406616e+00 594113.3984965039 0.020490746898158472
3.270639553785687603e+00 659318.8271333541 0.020490746898158472
3.069389583012873235e+00 731680.7143427207 0.020490746898158472
2.870671664358658504e+00 811984.4993184009 0.020490746898158472
2.677957115361333962e+00 901101.8251665037 0.020490746898158472
2.499275793992993933e+00 1000000.0 0.020490746898158472
2.306513108977907567e-02 0.001 0.022739657523579287
2.530842299841653403e-02 0.0011097524964120721 0.022739657523579287
2.774230652426821001e-02 0.0012315506032928262 0.022739657523579287
3.037728715699367435e-02 0.001366716356462006 0.022739657523579287
3.322332266317369609e-02 0.0015167168884709225 0.022739657523579287
3.628955172025098708e-02 0.0016831803533309566 0.022739657523579287
3.958403738541877576e-02 0.0018679135990207828 0.022739657523579287
4.311343415811254298e-02 0.002072921779595372 0.022739657523579287
4.688267811440809812e-02 0.002300430119772917 0.022739657523579287
5.089463894605415761e-02 0.0025529080682395165 0.022739657523579287
5.514981561328109738e-02 0.002833096101839324 0.022739657523579287
5.964600288311119880e-02 0.0031440354715915 0.022739657523579287
6.437804027016261199e-02 0.0034891012134067737 0.022739657523579287
6.933759879940865067e-02 0.003872038781812557 0.022739657523579287
7.451302084894549649e-02 0.004297004704320844 0.022739657523579287
7.988928617162847912e-02 0.004768611697714469 0.022739657523579287
8.544804304777503523e-02 0.005291978735958442 0.022739657523579287
9.116780448164558959e-02 0.005872786613189483 0.022739657523579287
9.702419820047100685e-02 0.00651733960488242 0.022739657523579287
1.029904029287293660e-01 0.007232633896483534 0.022739657523579287
1.090376249281754251e-01 0.008026433522257174 0.022739657523579287
1.151357269576263748e-01 0.00890735463861044 0.022739657523579287
1.212538711877050729e-01 0.009884959046625586 0.022739657523579287
1.273612419202729551e-01 0.010969857978923836 0.022739657523579287
1.334277455817602653e-01 0.012173827277396614 0.022739657523579287
1.394247052408423004e-01 0.013509935211980273 0.022739657523579287
1.453254977777472812e-01 0.014992684327860457 0.022739657523579287
1.511060955346940904e-01 0.01663816886076129 0.022739657523579287
1.567455365755023866e-01 0.018464249428955443 0.022739657523579287
1.622262560935888998e-01 0.020490746898158472 0.022739657523579287
1.675343206051408407e-01 0.022739657523579287 0.022739657523579287
1.726595338856346529e-01 0.02523539170434766 0.022739657523579287
1.775954495015093781e-01 0.02800503894183631 0.022739657523579287
1.823392913037145679e-01 0.03107866187782014 0.022739657523579287
1.868917907643031784e-01 0.03448962260405758 0.022739657523579287
1.912569888023196440e-01 0.038274944785163134 0.022739657523579287
1.954419807013188792e-01 0.04247571552536898 0.022739657523579287
1.994566504688248254e-01 0.047137531341167244 0.022739657523579287
2.033134175848546332e-01 0.05231099308056263 0.022739657523579287
2.070269643372528168e-01 0.05805225516094899 0.022739657523579287
2.106140014693624052e-01 0.06442363508721373 0.022739657523579287
2.140930592711969005e-01 0.07149428986597581 0.022739657523579287
2.174843029882256584e-01 0.07934096665797492 0.022739657523579287
2.208093895893039893e-01 0.08804883581643465 0.022739657523579287
2.240913616669851782e-01 0.09771241535346502 0.022739657523579287
2.273545757001253220e-01 0.1084365968689611 0.022739657523579287
2.306246718263318396e-01 0.12033778407775893 0.022739657523579287
2.339285746996323800e-01 0.13354515629298988 0.022739657523579287
2.372945320804740466e-01 0.14820207057988585 0.022739657523579287
2.407521795867978709e-01 0.16446761779946645 0.022739657523579287
2.443326318080749349e-01 0.18251834943190443 0.022739657523579287
2.480686039949849542e-01 0.20255019392306664 0.022739657523579287
2.519945430450837298e-01 0.22478058335487253 0.022739657523579287
2.561467828838508987e-01 0.24945081352303167 0.022739657523579287
2.605637053980293105e-01 0.27682866303920667 0.022739657523579287
2.652855784141135986e-01 0.3072112998861759 0.022739657523579287
2.703563737131828293e-01 0.34092850697468147 0.022739657523579287
2.758209785553945026e-01 0.3783462617131929 0.022739657523579287
2.817268755867523566e-01 0.419870708444391 0.022739657523579287
2.881261759364248665e-01 0.4659525668664682 0.022739657523579287
2.950724771427639670e-01 0.517092024289676 0.022739657523579287
3.026227042639309528e-01 0.5738441648302398 0.022739657523579287
3.108367498835375997e-01 0.6368249944718586 0.022739657523579287
3.197777576648580533e-01 0.7067181273927491 0.022739657523579287
3.295105484583534250e-01 0.7842822061337682 0.022739657523579287
3.401046394440364606e-01 0.8703591361485166 0.022739657523579287
3.516280787564393107e-01 0.9658832241158708 0.022739657523579287
3.641532076561969644e-01 1.0718913192051276 0.022739657523579287
3.777530824212896321e-01 1.1895340673703196 0.022739657523579287
3.925005022493633366e-01 1.3200884008314182 0.022739657523579287
4.084673445096401734e-01 1.4649713983072863 0.022739657523579287
4.257233493411691772e-01 1.625755666443795 0.022739657523579287
4.443346972314820009e-01 1.8041864093920719 0.022739657523579287
4.643623896562723008e-01 2.0022003718155843 0.022739657523579287
4.858604610351537900e-01 2.2219468609395236 0.022739657523579287
5.088746928917390333e-01 2.4658110758226037 0.022739657523579287
5.334382887777461280e-01 2.736439997074672 0.022739657523579287
5.595727079718957331e-01 3.0367711180354604 0.022739657523579287
5.872837152229219981e-01 3.370064329271928 0.022739657523579287
6.165610492279516297e-01 3.739937302478798 0.022739657523579287
6.473752232982399324e-01 4.150404757850477 0.022739657523579287
6.796740786375872201e-01 4.605922041145108 0.022739657523579287
7.133894881980236136e-01 5.1114334834401705 0.022739657523579287
7.484291394054413127e-01 5.672426068491977 0.022739657523579287
7.846816833833041294e-01 6.294988990221888 0.022739657523579287
8.220142348314977143e-01 6.985879746785249 0.022739657523579287
8.602775309047271390e-01 7.752597488629465 0.022739657523579287
8.993068898295145663e-01 8.60346441668451 0.022739657523579287
9.389259894159152076e-01 9.547716114208066 0.022739657523579287
9.789536083144548817e-01 10.59560179277617 0.022739657523579287
1.019210288950496368e+00 11.758495540521581 0.022739657523579287
1.059498898673225886e+00 13.049019780144016 0.022739657523579287
1.099638453955490203e+00 14.481182276745331 0.022739657523579287
1.139458771481657973e+00 16.070528182616385 0.022739657523579287
1.178803917770624876e+00 17.834308769319094 0.022739657523579287
1.217535822557250347e+00 19.791668678535572 0.022739657523579287
1.255538322824473640e+00 21.96385372416547 0.022739657523579287
1.292717353706295258e+00 24.37444150122222 0.022739657523579287
1.329005348925672791e+00 27.04959730463137 0.022739657523579287
1.364359025386265634e+00 30.01835813575592 0.022739657523579287
1.398761979882600981e+00 33.31294787934677 0.022739657523579287
1.432223078601996713e+00 36.96912707195032 0.022739657523579287
1.464775909724139513e+00 41.0265810582719 0.022739657523579287
1.496477221273659675e+00 45.52935074866948 0.022739657523579287
1.527405500743328037e+00 50.526310653356795 0.022739657523579287
1.557658944713285143e+00 56.07169938205458 0.022739657523579287
1.587354236060747770e+00 62.22570836730231 0.022739657523579287
1.616623839974327126e+00 69.0551352016233 0.022739657523579287
1.645624897983317014e+00 76.63410868007462 0.022739657523579287
1.674530705490983484e+00 85.04489341802686 0.022739657523579287
1.703494255567746585e+00 94.37878277775391 0.022739657523579287
1.732696193039181098e+00 104.73708979594508 0.022739657523579287
1.762349646106110557e+00 116.23224686798542 0.022739657523579287
1.792645982302067731e+00 128.9890261253308 0.022739657523579287
1.823760439247098963e+00 143.14589375234786 0.022739657523579287
1.855893060230762170e+00 158.85651294280527 0.022739657523579287
1.889245028458744091e+00 176.2914118095948 0.022739657523579287
1.924015515869727855e+00 195.63983435170647 0.022739657523579287
1.960402529298712171e+00 217.11179456945052 0.022739657523579287
1.998595177940429624e+00 240.9403560239527 0.022739657523579287
2.038776577248704758e+00 267.38416158399497 0.022739657523579287
2.081116356249240074e+00 296.73024081888724 0.022739657523579287
2.125773641410167336e+00 329.2971255097155 0.022739657523579287
2.173913173400979115e+00 365.43830709572546 0.022739657523579287
2.225398900378382727e+00 405.54607358408276 0.022739657523579287
2.279711088037106759e+00 450.05576757004974 0.022739657523579287
2.336930685293885368e+00 499.450511585514 0.022739657523579287
2.397126356031897831e+00 554.2664520663108 0.022739657523579287
2.460359472873452358e+00 615.0985788580505 0.022739657523579287
2.526689917578118560e+00 682.6071834272393 0.022739657523579287
2.596188738252187100e+00 757.525025877192 0.022739657523579287
2.668957252987743889e+00 840.6652885618333 0.022739657523579287
2.745156460538467957e+00 932.9304026284696 0.022739657523579287
2.825019529707426980e+00 1035.3218432956637 0.022739657523579287
2.908881826246694224e+00 1148.9510001873086 0.022739657523579287
2.997213898224448503e+00 1275.051240713013 0.022739657523579287
3.090637487935038230e+00 1414.991297434576 0.022739657523579287
3.189909791171871234e+00 1570.2901247293776 0.022739657523579287
3.295942114778965149e+00 1742.6333860096508 0.022739657523579287
3.409750172344496288e+00 1933.891750455232 0.022739657523579287
3.532422638194812059e+00 2146.141197858406 0.022739657523579287
3.665054746365877136e+00 2381.6855519761607 0.022739657523579287
3.808707730270300740e+00 2643.0814869741084 0.022739657523579287
3.964351674023816496e+00 2933.1662783900483 0.022739657523579287
4.132835966701586372e+00 3255.0885998350564 0.022739657523579287
4.314875907240133479e+00 3612.3426997094302 0.022739657523579287
4.511042526649204021e+00 4008.8063288984645 0.022739657523579287
4.721724752380636048e+00 4448.782831127585 0.022739657523579287
4.947065401860664124e+00 4937.047852839004 0.022739657523579287
5.186855802504520163e+00 5478.901179593945 0.022739657523579287
5.440374065024911943e+00 6080.224261649427 0.022739657523579287
5.706204256518309315e+00 6747.5440531107 0.022739657523579287
5.982076874835454028e+00 7488.10385759003 0.022739657523579287
6.264778902611564781e+00 8309.941949353404 0.022739657523579287
6.550164000897195749e+00 9221.97882333434 0.022739657523579287
6.833275309462502278e+00 10234.114021054527 0.022739657523579287
7.108596792348149229e+00 11357.333583431051 0.022739657523579287
7.370393588997382395e+00 12603.829296797274 0.022739657523579287
7.613077825531357590e+00 13987.131026472387 0.022739657523579287
7.831562159321129535e+00 15522.25357427048 0.022739657523579287
8.021557220652985265e+00 17225.859653987874 0.022739657523579287
8.179778900216172488e+00 19116.440753857038 0.022739657523579287
8.304066345823057915e+00 21214.51784910632 0.022739657523579287
8.393379803641634496e+00 23542.864143224204 0.022739657523579287
8.447737772753084684e+00 26126.752255633317 0.022739657523579287
8.468081119376694943e+00 28994.22853882881 0.022739657523579287
8.456108894802886411e+00 32176.417502507353 0.022739657523579287
8.414087393680746985e+00 35707.859649004626 0.022739657523579287
8.344671759515119192e+00 39626.88638701478 0.022739657523579287
8.250726650180235211e+00 43976.036093027215 0.022739657523579287
8.135172223931411040e+00 48802.515836544335 0.022739657523579287
8.000865767075859836e+00 54158.71378079476 0.022739657523579287
7.850499729530094228e+00 60102.76782070388 0.022739657523579287
7.686527157661843468e+00 66699.19663030129 0.022739657523579287
7.511115923579566811e+00 74019.59996915652 0.022739657523579287
7.326131597188024536e+00 82143.43584919439 0.022739657523579287
7.133122798917811203e+00 91158.88299750836 0.022739657523579287
6.937970511976351062e+00 101163.7979766207 0.022739657523579287
6.749977628564677978e+00 112266.77735108159 0.022739657523579287
6.559294045251641059e+00 124588.33642950082 0.022739657523579287
6.366450126211377736e+00 138262.2173764659 0.022739657523579287
6.171807765005042690e+00 153436.84089300132 0.022739657523579287
5.975568185601098037e+00 170276.91722258978 0.022739657523579287
5.777804681760368766e+00 188965.23396912115 0.022739657523579287
5.578500567965475554e+00 209704.64013232305 0.022739657523579287
5.377599965660120773e+00 232720.2478960412 0.022739657523579287
5.175026019292965351e+00 258261.87606826748 0.022739657523579287
4.970736210185860315e+00 286606.7616948256 0.022739657523579287
4.764740283279794042e+00 318062.5692794119 0.022739657523579287
4.557138718530938881e+00 352970.73027306574 0.022739657523579287
4.348133743021903364e+00 391710.1490809261 0.022739657523579287
4.138052917277739162e+00 434701.3158125035 0.022739657523579287
3.927351761665637042e+00 482410.8704165374 0.022739657523579287
3.716624140354843675e+00 535356.6677410719 0.022739657523579287
3.506578038970185052e+00 594113.3984965039 0.022739657523579287
3.298040840004947238e+00 659318.8271333541 0.022739657523579287
3.091915873163719297e+00 731680.7143427207 0.022739657523579287
2.889161773553430290e+00 811984.4993184009 0.022739657523579287
2.690770660012482995e+00 901101.8251665037 0.022739657523579287
2.503027509658040994e+00 1000000.0 0.022739657523579287
1.919274305798294653e-02 0.001 0.02523539170434766
2.106246538538526086e-02 0.0011097524964120721 0.02523539170434766
[truncated: 2,112,472 more chars]
