# Supplementary material for: Magnetosensitivity of tightly bound radical pairs in cryptochrome is enabled by the quantum Zeno effect
Source: Nat Commun. 2024 Dec 30;15:10823. doi: 10.1038/s41467-024-55124-x (PMC11686217; doi:10.1038/s41467-024-55124-x)
Supplement: Supplementary file 6 — Source Data [file 41467_2024_55124_MOESM6_ESM.zip › Source_Data/figure_5e.txt]

# \% sensitivity  kS/microsecond kT/microsecond
2.755127937531736196e-02 0.001 0.001
2.981262211493147102e-02 0.0011097524964120721 0.001
3.220604051213355606e-02 0.0012315506032928262 0.001
3.472984900290740362e-02 0.001366716356462006 0.001
3.738076217413068697e-02 0.0015167168884709225 0.001
4.015368958884325129e-02 0.0016831803533309566 0.001
4.304171371353881365e-02 0.0018679135990207828 0.001
4.603605769737030562e-02 0.002072921779595372 0.001
4.912614245193206580e-02 0.002300430119772917 0.001
5.229972648955913406e-02 0.0025529080682395165 0.001
5.554298759387551326e-02 0.002833096101839324 0.001
5.884082216391284259e-02 0.0031440354715915 0.001
6.217710511448578531e-02 0.0034891012134067737 0.001
6.553502684589983251e-02 0.003872038781812557 0.001
6.889739454945607855e-02 0.004297004704320844 0.001
7.224705259057520590e-02 0.004768611697714469 0.001
7.556725789357426892e-02 0.005291978735958442 0.001
7.884193984450917070e-02 0.005872786613189483 0.001
8.205608120458326993e-02 0.00651733960488242 0.001
8.519597707762707750e-02 0.007232633896483534 0.001
8.824939082439924032e-02 0.008026433522257174 0.001
9.120575288630322630e-02 0.00890735463861044 0.001
9.405619913150654876e-02 0.009884959046625586 0.001
9.679365692405905719e-02 0.010969857978923836 0.001
9.941278298394597146e-02 0.012173827277396614 0.001
1.019098955217505736e-01 0.013509935211980273 0.001
1.042829071521091805e-01 0.014992684327860457 0.001
1.065311506001010711e-01 0.01663816886076129 0.001
1.086552894018242427e-01 0.018464249428955443 0.001
1.106571164662415174e-01 0.020490746898158472 0.001
1.125394335010747315e-01 0.022739657523579287 0.001
1.143058757295648403e-01 0.02523539170434766 0.001
1.159607922326608004e-01 0.02800503894183631 0.001
1.175090859051241138e-01 0.03107866187782014 0.001
1.189561333924420428e-01 0.03448962260405758 0.001
1.203076219681665504e-01 0.038274944785163134 0.001
1.215695136023539347e-01 0.04247571552536898 0.001
1.227479176314123371e-01 0.047137531341167244 0.001
1.238490415402377504e-01 0.05231099308056263 0.001
1.248791339186277327e-01 0.05805225516094899 0.001
1.258444117172685395e-01 0.06442363508721373 0.001
1.267510172507255728e-01 0.07149428986597581 0.001
1.276049841761622283e-01 0.07934096665797492 0.001
1.284121851308806794e-01 0.08804883581643465 0.001
1.291782922803110523e-01 0.09771241535346502 0.001
1.299087323937848093e-01 0.1084365968689611 0.001
1.306086419681040667e-01 0.12033778407775893 0.001
1.312828552145645089e-01 0.13354515629298988 0.001
1.319358282671725113e-01 0.14820207057988585 0.001
1.325716517690161134e-01 0.16446761779946645 0.001
1.331939982692589008e-01 0.18251834943190443 0.001
1.338061160705671104e-01 0.20255019392306664 0.001
1.344108176635914198e-01 0.22478058335487253 0.001
1.350104537635688495e-01 0.24945081352303167 0.001
1.356068931422377000e-01 0.27682866303920667 0.001
1.362015141029800092e-01 0.3072112998861759 0.001
1.367951552364675416e-01 0.34092850697468147 0.001
1.373880997523849179e-01 0.3783462617131929 0.001
1.379799905006705296e-01 0.419870708444391 0.001
1.385699362632739629e-01 0.4659525668664682 0.001
1.391562398588789828e-01 0.517092024289676 0.001
1.397365501438389557e-01 0.5738441648302398 0.001
1.403077173495274332e-01 0.6368249944718586 0.001
1.408658185487284553e-01 0.7067181273927491 0.001
1.414061184972157936e-01 0.7842822061337682 0.001
1.419230490303371173e-01 0.8703591361485166 0.001
1.424100434770529389e-01 0.9658832241158708 0.001
1.428600624409609721e-01 1.0718913192051276 0.001
1.432652187288748491e-01 1.1895340673703196 0.001
1.436165619390524506e-01 1.3200884008314182 0.001
1.439224879091377807e-01 1.4649713983072863 0.001
1.441567950972485468e-01 1.625755666443795 0.001
1.443181806583735960e-01 1.8041864093920719 0.001
1.444510889088798655e-01 2.0022003718155843 0.001
1.444758441177360631e-01 2.2219468609395236 0.001
1.443799623024546730e-01 2.4658110758226037 0.001
1.441508322986144452e-01 2.736439997074672 0.001
1.437758572202372243e-01 3.0367711180354604 0.001
1.432426039810593132e-01 3.370064329271928 0.001
1.425389583323417031e-01 3.739937302478798 0.001
1.416532786834861779e-01 4.150404757850477 0.001
1.405746329219342561e-01 4.605922041145108 0.001
1.392926925324182441e-01 5.1114334834401705 0.001
1.377983213026899301e-01 5.672426068491977 0.001
1.360834781363998991e-01 6.294988990221888 0.001
1.341417977458881083e-01 6.985879746785249 0.001
1.319676023696803036e-01 7.752597488629465 0.001
1.295572354054489450e-01 8.60346441668451 0.001
1.269104200263054538e-01 9.547716114208066 0.001
1.240278975205269529e-01 10.59560179277617 0.001
1.209124107139158133e-01 11.758495540521581 0.001
1.175701530675460904e-01 13.049019780144016 0.001
1.140098724501596023e-01 14.481182276745331 0.001
1.102437299059179920e-01 16.070528182616385 0.001
1.062848751990264073e-01 17.834308769319094 0.001
1.021520457966865469e-01 19.791668678535572 0.001
9.786715382823453491e-02 21.96385372416547 0.001
9.345167897215503339e-02 24.37444150122222 0.001
8.893217839886467802e-02 27.04959730463137 0.001
8.433632778202820868e-02 30.01835813575592 0.001
7.969433280978938106e-02 33.31294787934677 0.001
7.503643539211272973e-02 36.96912707195032 0.001
7.039370831268726425e-02 41.0265810582719 0.001
6.579659344856356173e-02 45.52935074866948 0.001
6.127480103686914342e-02 50.526310653356795 0.001
5.685636546430312965e-02 56.07169938205458 0.001
5.256664991689995181e-02 62.22570836730231 0.001
4.842886048110629782e-02 69.0551352016233 0.001
4.446233411536011648e-02 76.63410868007462 0.001
4.068303961229486482e-02 85.04489341802686 0.001
3.710312574258944202e-02 94.37878277775391 0.001
3.373148606471808308e-02 104.73708979594508 0.001
3.057307317039926683e-02 116.23224686798542 0.001
2.762946834368512974e-02 128.9890261253308 0.001
2.489928723827647059e-02 143.14589375234786 0.001
2.237828721365502094e-02 158.85651294280527 0.001
2.006011039237190832e-02 176.2914118095948 0.001
1.793658062793496155e-02 195.63983435170647 0.001
1.599829979664827220e-02 217.11179456945052 0.001
1.423464286245928155e-02 240.9403560239527 0.001
1.264341884843863360e-02 267.38416158399497 0.001
1.122077509364878198e-02 296.73024081888724 0.001
9.950907773877885540e-03 329.2971255097155 0.001
8.804628491584674116e-03 365.43830709572546 0.001
7.768935414621637621e-03 405.54607358408276 0.001
6.836815396327896276e-03 450.05576757004974 0.001
6.002710909618048929e-03 499.450511585514 0.001
5.263829496711593114e-03 554.2664520663108 0.001
4.607473926228436781e-03 615.0985788580505 0.001
4.041580869442895629e-03 682.6071834272393 0.001
3.545439324442193219e-03 757.525025877192 0.001
3.115448290521201542e-03 840.6652885618333 0.001
2.747466815669784377e-03 932.9304026284696 0.001
2.436782328538531200e-03 1035.3218432956637 0.001
2.180398712279505834e-03 1148.9510001873086 0.001
1.974290274374792056e-03 1275.051240713013 0.001
1.815037827377771144e-03 1414.991297434576 0.001
1.698957617834950589e-03 1570.2901247293776 0.001
1.622356004236687969e-03 1742.6333860096508 0.001
1.586197888425709213e-03 1933.891750455232 0.001
1.584054910477286984e-03 2146.141197858406 0.001
1.611584625574922049e-03 2381.6855519761607 0.001
1.665975666464217025e-03 2643.0814869741084 0.001
1.744412412970421837e-03 2933.1662783900483 0.001
1.843997777333710418e-03 3255.0885998350564 0.001
1.967806509245511540e-03 3612.3426997094302 0.001
2.112522483783741290e-03 4008.8063288984645 0.001
2.277564159651709105e-03 4448.782831127585 0.001
2.460676794759837117e-03 4937.047852839004 0.001
2.660023544031158739e-03 5478.901179593945 0.001
2.875619595079917899e-03 6080.224261649427 0.001
3.108194010388301218e-03 6747.5440531107 0.001
3.358848771642409907e-03 7488.10385759003 0.001
3.628626259248223830e-03 8309.941949353404 0.001
3.918921808402531237e-03 9221.97882333434 0.001
4.230424605351197978e-03 10234.114021054527 0.001
4.565764380137242798e-03 11357.333583431051 0.001
4.926752760149518372e-03 12603.829296797274 0.001
5.314397317094387424e-03 13987.131026472387 0.001
5.731319663742974121e-03 15522.25357427048 0.001
6.176573418669792717e-03 17225.859653987874 0.001
6.654901552101590533e-03 19116.440753857038 0.001
7.168065540905444073e-03 21214.51784910632 0.001
7.713902490702291212e-03 23542.864143224204 0.001
8.318800728970725256e-03 26126.752255633317 0.001
9.018485668345732620e-03 28994.22853882881 0.001
9.865142460741209429e-03 32176.417502507353 0.001
1.079573431176393365e-02 35707.859649004626 0.001
1.181388946955015326e-02 39626.88638701478 0.001
1.292995525879583191e-02 43976.036093027215 0.001
1.414372657734728686e-02 48802.515836544335 0.001
1.545568924762392472e-02 54158.71378079476 0.001
1.686610983487640131e-02 60102.76782070388 0.001
1.837113792139544524e-02 66699.19663030129 0.001
1.996936301456888121e-02 74019.59996915652 0.001
2.165177846090923092e-02 82143.43584919439 0.001
2.341375394660860643e-02 91158.88299750836 0.001
2.524326800766869827e-02 101163.7979766207 0.001
2.712764684128393666e-02 112266.77735108159 0.001
2.906197456082581718e-02 124588.33642950082 0.001
3.104912440873383930e-02 138262.2173764659 0.001
3.305037549657093010e-02 153436.84089300132 0.001
3.504900036075991876e-02 170276.91722258978 0.001
3.703338033039275945e-02 188965.23396912115 0.001
3.898798914276095651e-02 209704.64013232305 0.001
4.090016545894805539e-02 232720.2478960412 0.001
4.275433832407201512e-02 258261.87606826748 0.001
4.453829363063888797e-02 286606.7616948256 0.001
4.624354754504055032e-02 318062.5692794119 0.001
4.785935451548223307e-02 352970.73027306574 0.001
4.938153944625925384e-02 391710.1490809261 0.001
5.080064592502877424e-02 434701.3158125035 0.001
5.211504888693716669e-02 482410.8704165374 0.001
5.331978637824890538e-02 535356.6677410719 0.001
5.441261229321740778e-02 594113.3984965039 0.001
5.539477639276681187e-02 659318.8271333541 0.001
5.626122822606131196e-02 731680.7143427207 0.001
5.701546288178038074e-02 811984.4993184009 0.001
5.765731575141085086e-02 901101.8251665037 0.001
5.818796852940717051e-02 1000000.0 0.001
2.791197012904227462e-02 0.001 0.0011097524964120721
3.024762995233453572e-02 0.0011097524964120721 0.0011097524964120721
3.272709312640229018e-02 0.0012315506032928262 0.0011097524964120721
3.534991552589891728e-02 0.001366716356462006 0.0011097524964120721
3.811395814721409842e-02 0.0015167168884709225 0.0011097524964120721
4.101527954516549085e-02 0.0016831803533309566 0.0011097524964120721
4.404799821999945408e-02 0.0018679135990207828 0.0011097524964120721
4.720421301028032007e-02 0.002072921779595372 0.0011097524964120721
5.047404410847546735e-02 0.002300430119772917 0.0011097524964120721
5.384566272996339775e-02 0.0025529080682395165 0.0011097524964120721
5.730542774507584036e-02 0.002833096101839324 0.0011097524964120721
6.083807821173391889e-02 0.0031440354715915 0.0011097524964120721
6.442697457945643913e-02 0.0034891012134067737 0.0011097524964120721
6.805444571473030779e-02 0.003872038781812557 0.0011097524964120721
7.170213677789571971e-02 0.004297004704320844 0.0011097524964120721
7.535136289502200602e-02 0.004768611697714469 0.0011097524964120721
7.898354874065552367e-02 0.005291978735958442 0.0011097524964120721
8.258060024021401935e-02 0.005872786613189483 0.0011097524964120721
8.612526765707363696e-02 0.00651733960488242 0.0011097524964120721
8.960147394227986617e-02 0.007232633896483534 0.0011097524964120721
9.299459447748473218e-02 0.008026433522257174 0.0011097524964120721
9.629163761546473410e-02 0.00890735463861044 0.0011097524964120721
9.948146313109156036e-02 0.009884959046625586 0.0011097524964120721
1.025547953270841556e-01 0.010969857978923836 0.0011097524964120721
1.055042852373481443e-01 0.012173827277396614 0.0011097524964120721
1.083244863662597979e-01 0.013509935211980273 0.0011097524964120721
1.110117336272287009e-01 0.014992684327860457 0.0011097524964120721
1.135640973339260701e-01 0.01663816886076129 0.0011097524964120721
1.159811872725057813e-01 0.018464249428955443 0.0011097524964120721
1.182640247527586980e-01 0.020490746898158472 0.0011097524964120721
1.204148665184416184e-01 0.022739657523579287 0.0011097524964120721
1.224370495427621053e-01 0.02523539170434766 0.0011097524964120721
1.243348071219543827e-01 0.02800503894183631 0.0011097524964120721
1.261131481261864584e-01 0.03107866187782014 0.0011097524964120721
1.277776756788761015e-01 0.03448962260405758 0.0011097524964120721
1.293344808892907538e-01 0.038274944785163134 0.0011097524964120721
1.307900194398606830e-01 0.04247571552536898 0.0011097524964120721
1.321510038775182416e-01 0.047137531341167244 0.0011097524964120721
1.334243322811548560e-01 0.05231099308056263 0.0011097524964120721
1.346169725582319898e-01 0.05805225516094899 0.0011097524964120721
1.357359345268055739e-01 0.06442363508721373 0.0011097524964120721
1.367881630453952335e-01 0.07149428986597581 0.0011097524964120721
1.377805322938962795e-01 0.07934096665797492 0.0011097524964120721
1.387197374274584116e-01 0.08804883581643465 0.0011097524964120721
1.396122784636330272e-01 0.09771241535346502 0.0011097524964120721
1.404643990527233155e-01 0.1084365968689611 0.0011097524964120721
1.412820316676724475e-01 0.12033778407775893 0.0011097524964120721
1.420707697584121798e-01 0.13354515629298988 0.0011097524964120721
1.428357977347188557e-01 0.14820207057988585 0.0011097524964120721
1.435818847720140845e-01 0.16446761779946645 0.0011097524964120721
1.443133462473966400e-01 0.18251834943190443 0.0011097524964120721
1.450340058534703158e-01 0.20255019392306664 0.0011097524964120721
1.457471868776396562e-01 0.22478058335487253 0.0011097524964120721
1.464556971411977160e-01 0.24945081352303167 0.0011097524964120721
1.471617861965293927e-01 0.27682866303920667 0.0011097524964120721
1.478671278363848651e-01 0.3072112998861759 0.0011097524964120721
1.485727847557866688e-01 0.34092850697468147 0.0011097524964120721
1.492791602698463893e-01 0.3783462617131929 0.0011097524964120721
1.499859306623692323e-01 0.419870708444391 0.0011097524964120721
1.506921242857700016e-01 0.4659525668664682 0.0011097524964120721
1.513958769674536853e-01 0.517092024289676 0.0011097524964120721
1.520945241312862684e-01 0.5738441648302398 0.0011097524964120721
1.527845250090233697e-01 0.6368249944718586 0.0011097524964120721
1.534614314757543896e-01 0.7067181273927491 0.0011097524964120721
1.541198665310659910e-01 0.7842822061337682 0.0011097524964120721
1.547535161529401682e-01 0.8703591361485166 0.0011097524964120721
1.553549561771666310e-01 0.9658832241158708 0.0011097524964120721
1.559161837254865735e-01 1.0718913192051276 0.0011097524964120721
1.564282651522281298e-01 1.1895340673703196 0.0011097524964120721
1.568811132678869791e-01 1.3200884008314182 0.0011097524964120721
1.572841711242304041e-01 1.4649713983072863 0.0011097524964120721
1.576072643977321219e-01 1.625755666443795 0.0011097524964120721
1.578536530425201645e-01 1.8041864093920719 0.0011097524964120721
1.580627549867052728e-01 2.0022003718155843 0.0011097524964120721
1.581517961871939104e-01 2.2219468609395236 0.0011097524964120721
1.581068672024746324e-01 2.4658110758226037 0.0011097524964120721
1.579139339359389715e-01 2.736439997074672 0.0011097524964120721
1.575590041097376104e-01 3.0367711180354604 0.0011097524964120721
1.570282939002737854e-01 3.370064329271928 0.0011097524964120721
1.563083891966235983e-01 3.739937302478798 0.0011097524964120721
1.553864211329855360e-01 4.150404757850477 0.0011097524964120721
1.542503101312343305e-01 4.605922041145108 0.0011097524964120721
1.528886814440909292e-01 5.1114334834401705 0.0011097524964120721
1.512914631163818913e-01 5.672426068491977 0.0011097524964120721
1.494498064804691551e-01 6.294988990221888 0.0011097524964120721
1.473566812332247622e-01 6.985879746785249 0.0011097524964120721
1.450059060460595350e-01 7.752597488629465 0.0011097524964120721
1.423934986830016625e-01 8.60346441668451 0.0011097524964120721
1.395190460561457346e-01 9.547716114208066 0.0011097524964120721
1.363833745351045734e-01 10.59560179277617 0.0011097524964120721
1.329895452791141630e-01 11.758495540521581 0.0011097524964120721
1.293443234473352632e-01 13.049019780144016 0.0011097524964120721
1.254572930938952502e-01 14.481182276745331 0.0011097524964120721
1.213417380298430076e-01 16.070528182616385 0.0011097524964120721
1.170122256162360735e-01 17.834308769319094 0.0011097524964120721
1.124891976960116086e-01 19.791668678535572 0.0011097524964120721
1.077965627500587636e-01 21.96385372416547 0.0011097524964120721
1.029580828644097307e-01 24.37444150122222 0.0011097524964120721
9.800284356641586481e-02 27.04959730463137 0.0011097524964120721
9.296127317988001071e-02 30.01835813575592 0.0011097524964120721
8.786650488420122418e-02 33.31294787934677 0.0011097524964120721
8.275183549660779236e-02 36.96912707195032 0.0011097524964120721
7.765145529696118598e-02 41.0265810582719 0.0011097524964120721
7.259892239208952380e-02 45.52935074866948 0.0011097524964120721
6.762699337593330862e-02 50.526310653356795 0.0011097524964120721
6.276661069830567763e-02 56.07169938205458 0.0011097524964120721
5.804584709012178267e-02 62.22570836730231 0.0011097524964120721
5.349035994309005171e-02 69.0551352016233 0.0011097524964120721
4.912163602317743544e-02 76.63410868007462 0.0011097524964120721
4.495745589283529214e-02 85.04489341802686 0.0011097524964120721
4.101142223344597659e-02 94.37878277775391 0.0011097524964120721
3.729351398188158334e-02 104.73708979594508 0.0011097524964120721
3.380940697015272917e-02 116.23224686798542 0.0011097524964120721
3.056105892831474657e-02 128.9890261253308 0.0011097524964120721
2.754714205222508552e-02 143.14589375234786 0.0011097524964120721
2.476318374819204415e-02 158.85651294280527 0.0011097524964120721
2.220234895115391627e-02 176.2914118095948 0.0011097524964120721
1.985578195452069108e-02 195.63983435170647 0.0011097524964120721
1.771324380647633367e-02 217.11179456945052 0.0011097524964120721
1.576315318054467493e-02 240.9403560239527 0.0011097524964120721
1.400327441275785179e-02 267.38416158399497 0.0011097524964120721
1.242935989209472715e-02 296.73024081888724 0.0011097524964120721
1.102422600593038968e-02 329.2971255097155 0.0011097524964120721
9.755484042276050746e-03 365.43830709572546 0.0011097524964120721
8.608900803998667181e-03 405.54607358408276 0.0011097524964120721
7.576746306675432967e-03 450.05576757004974 0.0011097524964120721
6.652941140143280550e-03 499.450511585514 0.0011097524964120721
5.834473277827014609e-03 554.2664520663108 0.0011097524964120721
5.107306632374090417e-03 615.0985788580505 0.0011097524964120721
4.480301448298411315e-03 682.6071834272393 0.0011097524964120721
3.930496231045363734e-03 757.525025877192 0.0011097524964120721
3.453915157241470388e-03 840.6652885618333 0.0011097524964120721
3.046032528476785069e-03 932.9304026284696 0.0011097524964120721
2.701659529269643655e-03 1035.3218432956637 0.0011097524964120721
2.417422817669201245e-03 1148.9510001873086 0.0011097524964120721
2.188918576341418367e-03 1275.051240713013 0.0011097524964120721
2.012344145410523578e-03 1414.991297434576 0.0011097524964120721
1.883625370793072344e-03 1570.2901247293776 0.0011097524964120721
1.798675115236658770e-03 1742.6333860096508 0.0011097524964120721
1.758546273383792104e-03 1933.891750455232 0.0011097524964120721
1.756130547051903404e-03 2146.141197858406 0.0011097524964120721
1.786617537362366953e-03 2381.6855519761607 0.0011097524964120721
1.846855631844509550e-03 2643.0814869741084 0.0011097524964120721
1.933722821727159105e-03 2933.1662783900483 0.0011097524964120721
2.044058997480530538e-03 3255.0885998350564 0.0011097524964120721
2.181159814924460167e-03 3612.3426997094302 0.0011097524964120721
2.341439888292257306e-03 4008.8063288984645 0.0011097524964120721
2.524241100704437829e-03 4448.782831127585 0.0011097524964120721
2.727039320934346051e-03 4937.047852839004 0.0011097524964120721
2.947750432142713824e-03 5478.901179593945 0.0011097524964120721
3.186408457611092631e-03 6080.224261649427 0.0011097524964120721
3.443804645900809796e-03 6747.5440531107 0.0011097524964120721
3.721130820123540704e-03 7488.10385759003 0.0011097524964120721
4.019544819983063982e-03 8309.941949353404 0.0011097524964120721
4.340573300314276399e-03 9221.97882333434 0.0011097524964120721
4.685044112291109758e-03 10234.114021054527 0.0011097524964120721
5.055729574688054215e-03 11357.333583431051 0.0011097524964120721
5.454576372372050772e-03 12603.829296797274 0.0011097524964120721
5.882722798443852652e-03 13987.131026472387 0.0011097524964120721
6.342831379390080279e-03 15522.25357427048 0.0011097524964120721
6.834258711431969065e-03 17225.859653987874 0.0011097524964120721
7.362077630552805139e-03 19116.440753857038 0.0011097524964120721
7.927993135649747877e-03 21214.51784910632 0.0011097524964120721
8.529678333736771464e-03 23542.864143224204 0.0011097524964120721
9.196151469129876938e-03 26126.752255633317 0.0011097524964120721
9.966799330095454587e-03 28994.22853882881 0.0011097524964120721
1.089944145491685001e-02 32176.417502507353 0.0011097524964120721
1.192408154119610833e-02 35707.859649004626 0.0011097524964120721
1.304474666969971351e-02 39626.88638701478 0.0011097524964120721
1.427268706863892879e-02 43976.036093027215 0.0011097524964120721
1.560761348982158889e-02 48802.515836544335 0.0011097524964120721
1.704985804203176109e-02 54158.71378079476 0.0011097524964120721
1.859957595093991028e-02 60102.76782070388 0.0011097524964120721
2.025261448014903376e-02 66699.19663030129 0.0011097524964120721
2.200708879504652618e-02 74019.59996915652 0.0011097524964120721
2.385326151721839372e-02 82143.43584919439 0.0011097524964120721
2.578564561690977266e-02 91158.88299750836 0.0011097524964120721
2.779117712011443600e-02 101163.7979766207 0.0011097524964120721
2.985594890309872448e-02 112266.77735108159 0.0011097524964120721
3.197447590777539178e-02 124588.33642950082 0.0011097524964120721
3.414961290412762973e-02 138262.2173764659 0.0011097524964120721
3.633898012772390773e-02 153436.84089300132 0.0011097524964120721
3.852448956181922513e-02 170276.91722258978 0.0011097524964120721
4.069287433580257712e-02 188965.23396912115 0.0011097524964120721
4.282731088169437067e-02 209704.64013232305 0.0011097524964120721
4.491360667052207711e-02 232720.2478960412 0.0011097524964120721
4.693495212712090608e-02 258261.87606826748 0.0011097524964120721
4.887818441741193648e-02 286606.7616948256 0.0011097524964120721
5.073319268939993631e-02 318062.5692794119 0.0011097524964120721
5.249009616570603914e-02 352970.73027306574 0.0011097524964120721
5.414187920478878702e-02 391710.1490809261 0.0011097524964120721
5.567879713596213254e-02 434701.3158125035 0.0011097524964120721
5.709939133243428083e-02 482410.8704165374 0.0011097524964120721
5.839779542152999381e-02 535356.6677410719 0.0011097524964120721
5.957373987643957425e-02 594113.3984965039 0.0011097524964120721
6.062412084289577063e-02 659318.8271333541 0.0011097524964120721
6.154798222420691106e-02 731680.7143427207 0.0011097524964120721
6.234448894199876717e-02 811984.4993184009 0.0011097524964120721
6.301651350828069154e-02 901101.8251665037 0.0011097524964120721
6.356475245746098790e-02 1000000.0 0.0011097524964120721
2.821742174665107378e-02 0.001 0.0012315506032928262
3.062098742699189205e-02 0.0011097524964120721 0.0012315506032928262
3.317967002816486766e-02 0.0012315506032928262 0.0012315506032928262
3.589430147917555686e-02 0.001366716356462006 0.0012315506032928262
3.876407202466761182e-02 0.0015167168884709225 0.0012315506032928262
4.178627675562431726e-02 0.0016831803533309566 0.0012315506032928262
4.495623873353988414e-02 0.0018679135990207828 0.0012315506032928262
4.826712839130111593e-02 0.002072921779595372 0.0012315506032928262
5.170997356524943689e-02 0.002300430119772917 0.0012315506032928262
5.527365937011856356e-02 0.0025529080682395165 0.0012315506032928262
5.894494740251437354e-02 0.002833096101839324 0.0012315506032928262
6.270869346445140380e-02 0.0031440354715915 0.0012315506032928262
6.654804198768901613e-02 0.0034891012134067737 0.0012315506032928262
7.044474846589821038e-02 0.003872038781812557 0.0012315506032928262
7.437947791236418360e-02 0.004297004704320844 0.0012315506032928262
7.833223864283726801e-02 0.004768611697714469 0.0012315506032928262
8.228278974846385541e-02 0.005291978735958442 0.0012315506032928262
8.621106880752336943e-02 0.005872786613189483 0.0012315506032928262
9.009763053356967255e-02 0.00651733960488242 0.0012315506032928262
9.392399941067794411e-02 0.007232633896483534 0.0012315506032928262
9.767303084534635638e-02 0.008026433522257174 0.0012315506032928262
1.013292183565554366e-01 0.00890735463861044 0.0012315506032928262
1.048788711931315232e-01 0.009884959046625586 0.0012315506032928262
1.083103036493765492e-01 0.010969857978923836 0.0012315506032928262
1.116138961171553035e-01 0.012173827277396614 0.0012315506032928262
1.147821127635838406e-01 0.013509935211980273 0.0012315506032928262
1.178094714471929760e-01 0.014992684327860457 0.0012315506032928262
1.206924362400516731e-01 0.01663816886076129 0.0012315506032928262
1.234293194413249445e-01 0.018464249428955443 0.0012315506032928262
1.260201086729554054e-01 0.020490746898158472 0.0012315506032928262
1.284662922972230892e-01 0.022739657523579287 0.0012315506032928262
1.307707006355564583e-01 0.02523539170434766 0.0012315506032928262
1.329373136648106801e-01 0.02800503894183631 0.0012315506032928262
1.349710750474329979e-01 0.03107866187782014 0.0012315506032928262
1.368777409042349347e-01 0.03448962260405758 0.0012315506032928262
1.386637231005460880e-01 0.038274944785163134 0.0012315506032928262
1.403359336492371323e-01 0.04247571552536898 0.0012315506032928262
1.419016776335325636e-01 0.047137531341167244 0.0012315506032928262
1.433685258578336896e-01 0.05231099308056263 0.0012315506032928262
1.447442171718432979e-01 0.05805225516094899 0.0012315506032928262
1.460365708487572078e-01 0.06442363508721373 0.0012315506032928262
1.472534151649982359e-01 0.07149428986597581 0.0012315506032928262
1.484025035318612129e-01 0.07934096665797492 0.0012315506032928262
1.494914416423929193e-01 0.08804883581643465 0.0012315506032928262
1.505276445433970933e-01 0.09771241535346502 0.0012315506032928262
1.515182652858474976e-01 0.1084365968689611 0.0012315506032928262
1.524701123324144758e-01 0.12033778407775893 0.0012315506032928262
1.533896296948674132e-01 0.13354515629298988 0.0012315506032928262
1.542828352694498584e-01 0.14820207057988585 0.0012315506032928262
1.551552681673577794e-01 0.16446761779946645 0.0012315506032928262
1.560119634935171751e-01 0.18251834943190443 0.0012315506032928262
1.568574124405838766e-01 0.20255019392306664 0.0012315506032928262
1.576955390401504342e-01 0.22478058335487253 0.0012315506032928262
1.585296711747240794e-01 0.24945081352303167 0.0012315506032928262
1.593625118194468837e-01 0.27682866303920667 0.0012315506032928262
1.601960844014073126e-01 0.3072112998861759 0.0012315506032928262
1.610317222861746278e-01 0.34092850697468147 0.0012315506032928262
1.618699868658886598e-01 0.3783462617131929 0.0012315506032928262
1.627106032096333199e-01 0.419870708444391 0.0012315506032928262
1.635525382250582471e-01 0.4659525668664682 0.0012315506032928262
1.643937285449034724e-01 0.517092024289676 0.0012315506032928262
1.652312026245246757e-01 0.5738441648302398 0.0012315506032928262
1.660609579679473147e-01 0.6368249944718586 0.0012315506032928262
1.668779680917502062e-01 0.7067181273927491 0.0012315506032928262
1.676761424804652512e-01 0.7842822061337682 0.0012315506032928262
1.684483208316488734e-01 0.8703591361485166 0.0012315506032928262
1.691861124636536984e-01 0.9658832241158708 0.0012315506032928262
1.698804335072227889e-01 1.0718913192051276 0.0012315506032928262
1.705211505522237769e-01 1.1895340673703196 0.0012315506032928262
1.710968944090011101e-01 1.3200884008314182 0.0012315506032928262
1.716183792442533274e-01 1.4649713983072863 0.0012315506032928262
1.720506557166115447e-01 1.625755666443795 0.0012315506032928262
1.724029313365249561e-01 1.8041864093920719 0.0012315506032928262
1.727073296538290947e-01 2.0022003718155843 0.0012315506032928262
1.728786262211913227e-01 2.2219468609395236 0.0012315506032928262
1.729013076608414690e-01 2.4658110758226037 0.0012315506032928262
1.727597513622899650e-01 2.736439997074672 0.0012315506032928262
1.724384104740411816e-01 3.0367711180354604 0.0012315506032928262
1.719219917845596912e-01 3.370064329271928 0.0012315506032928262
1.711956350455883513e-01 3.739937302478798 0.0012315506032928262
1.702451103869566107e-01 4.150404757850477 0.0012315506032928262
1.690570687322396626e-01 4.605922041145108 0.0012315506032928262
1.676189809341047943e-01 5.1114334834401705 0.0012315506032928262
1.659197425687739258e-01 5.672426068491977 0.0012315506032928262
1.639496162126632961e-01 6.294988990221888 0.0012315506032928262
1.617008388916892636e-01 6.985879746785249 0.0012315506032928262
1.591666743734766742e-01 7.752597488629465 0.0012315506032928262
1.563427817938290720e-01 8.60346441668451 0.0012315506032928262
1.532285945215874912e-01 9.547716114208066 0.0012315506032928262
1.498250241375402025e-01 10.59560179277617 0.0012315506032928262
1.461354728289860627e-01 11.758495540521581 0.0012315506032928262
1.421673157294937595e-01 13.049019780144016 0.0012315506032928262
1.379310400660049563e-01 14.481182276745331 0.0012315506032928262
1.334411359732687874e-01 16.070528182616385 0.0012315506032928262
1.287137013225627680e-01 17.834308769319094 0.0012315506032928262
1.237710174196273161e-01 19.791668678535572 0.0012315506032928262
1.186391478437056474e-01 21.96385372416547 0.0012315506032928262
1.133443237941604148e-01 24.37444150122222 0.0012315506032928262
1.079183693781606834e-01 27.04959730463137 0.0012315506032928262
1.023946974898189838e-01 30.01835813575592 0.0012315506032928262
9.680961846988386799e-02 33.31294787934677 0.0012315506032928262
9.119975258192121459e-02 36.96912707195032 0.0012315506032928262
8.560268478824843708e-02 41.0265810582719 0.0012315506032928262
8.005537561270820168e-02 45.52935074866948 0.0012315506032928262
7.459391378494016622e-02 50.526310653356795 0.0012315506032928262
6.925243138060216408e-02 56.07169938205458 0.0012315506032928262
6.406198130956659853e-02 62.22570836730231 0.0012315506032928262
5.905092545515782526e-02 69.0551352016233 0.0012315506032928262
5.424313378650642142e-02 76.63410868007462 0.0012315506032928262
4.965840568877899486e-02 85.04489341802686 0.0012315506032928262
4.531197555897643198e-02 94.37878277775391 0.0012315506032928262
4.121505411683464015e-02 104.73708979594508 0.0012315506032928262
3.737415460862651001e-02 116.23224686798542 0.0012315506032928262
3.379169309070065297e-02 128.9890261253308 0.0012315506032928262
3.046644833344070227e-02 143.14589375234786 0.0012315506032928262
2.739373971817842673e-02 158.85651294280527 0.0012315506032928262
2.456625053659491562e-02 176.2914118095948 0.0012315506032928262
2.197441609834600504e-02 195.63983435170647 0.0012315506032928262
1.960711086715379373e-02 217.11179456945052 0.0012315506032928262
1.745173405941126757e-02 240.9403560239527 0.0012315506032928262
1.550603625711146141e-02 267.38416158399497 0.0012315506032928262
1.376536613829800783e-02 296.73024081888724 0.0012315506032928262
1.221104017833196491e-02 329.2971255097155 0.0012315506032928262
1.080715797508659953e-02 365.43830709572546 0.0012315506032928262
9.538145339693913233e-03 405.54607358408276 0.0012315506032928262
8.395497275217990787e-03 450.05576757004974 0.0012315506032928262
7.372573099765944958e-03 499.450511585514 0.0012315506032928262
6.466129145365343174e-03 554.2664520663108 0.0012315506032928262
5.660660304920951853e-03 615.0985788580505 0.0012315506032928262
4.966061491094631887e-03 682.6071834272393 0.0012315506032928262
4.356882636804840919e-03 757.525025877192 0.0012315506032928262
3.828741822791662582e-03 840.6652885618333 0.0012315506032928262
3.376691802224827173e-03 932.9304026284696 0.0012315506032928262
2.995021482391467104e-03 1035.3218432956637 0.0012315506032928262
2.679942616865622646e-03 1148.9510001873086 0.0012315506032928262
2.426635571846534004e-03 1275.051240713013 0.0012315506032928262
2.230938707744427318e-03 1414.991297434576 0.0012315506032928262
2.088153044043189379e-03 1570.2901247293776 0.0012315506032928262
1.993950025627960667e-03 1742.6333860096508 0.0012315506032928262
1.949412505990670780e-03 1933.891750455232 0.0012315506032928262
1.946686601511140799e-03 2146.141197858406 0.0012315506032928262
1.980438258480091227e-03 2381.6855519761607 0.0012315506032928262
2.047138408867609904e-03 2643.0814869741084 0.0012315506032928262
2.143326328150892395e-03 2933.1662783900483 0.0012315506032928262
2.265548341178029012e-03 3255.0885998350564 0.0012315506032928262
2.417339068525328327e-03 3612.3426997094302 0.0012315506032928262
2.594819631513184573e-03 4008.8063288984645 0.0012315506032928262
2.797241962087864894e-03 4448.782831127585 0.0012315506032928262
3.021787084393033531e-03 4937.047852839004 0.0012315506032928262
3.266091631076543499e-03 5478.901179593945 0.0012315506032928262
3.530208909283396364e-03 6080.224261649427 0.0012315506032928262
3.814991296717896128e-03 6747.5440531107 0.0012315506032928262
4.121729913060152850e-03 7488.10385759003 0.0012315506032928262
4.451707280600244489e-03 8309.941949353404 0.0012315506032928262
4.806588480373187068e-03 9221.97882333434 0.0012315506032928262
5.187353847096192253e-03 10234.114021054527 0.0012315506032928262
5.596922132024864834e-03 11357.333583431051 0.0012315506032928262
6.037387692088521871e-03 12603.829296797274 0.0012315506032928262
6.510024580037956574e-03 13987.131026472387 0.0012315506032928262
7.017528556373085064e-03 15522.25357427048 0.0012315506032928262
7.559590697633622458e-03 17225.859653987874 0.0012315506032928262
8.141634372108045789e-03 19116.440753857038 0.0012315506032928262
8.765286516634950703e-03 21214.51784910632 0.0012315506032928262
9.428043936045285220e-03 23542.864143224204 0.0012315506032928262
1.016178699188856858e-02 26126.752255633317 0.0012315506032928262
1.100992203305185997e-02 28994.22853882881 0.0012315506032928262
1.203646600283813511e-02 32176.417502507353 0.0012315506032928262
1.316370548575837920e-02 35707.859649004626 0.0012315506032928262
1.439610927495066015e-02 39626.88638701478 0.0012315506032928262
1.574590269730998318e-02 43976.036093027215 0.0012315506032928262
1.721262900241728178e-02 48802.515836544335 0.0012315506032928262
1.879648080339967747e-02 54158.71378079476 0.0012315506032928262
2.049747435490025319e-02 60102.76782070388 0.0012315506032928262
2.231105500141949624e-02 66699.19663030129 0.0012315506032928262
2.423482966723930487e-02 74019.59996915652 0.0012315506032928262
2.625827775595337629e-02 82143.43584919439 0.0012315506032928262
2.837493108605059627e-02 91158.88299750836 0.0012315506032928262
3.057053173746106592e-02 101163.7979766207 0.0012315506032928262
3.282994352567423363e-02 112266.77735108159 0.0012315506032928262
3.514698356137350987e-02 124588.33642950082 0.0012315506032928262
3.752442546557513414e-02 138262.2173764659 0.0012315506032928262
3.991601195011373893e-02 153436.84089300132 0.0012315506032928262
4.230212306640684233e-02 170276.91722258978 0.0012315506032928262
4.466769417618560167e-02 188965.23396912115 0.0012315506032928262
4.699443971503172723e-02 209704.64013232305 0.0012315506032928262
4.926655025324497977e-02 232720.2478960412 0.0012315506032928262
5.146616852215054466e-02 258261.87606826748 0.0012315506032928262
5.357842743162202076e-02 286606.7616948256 0.0012315506032928262
5.559277667338600321e-02 318062.5692794119 0.0012315506032928262
5.749715399044065534e-02 352970.73027306574 0.0012315506032928262
5.928455350244372923e-02 391710.1490809261 0.0012315506032928262
6.094547485359663730e-02 434701.3158125035 0.0012315506032928262
6.247740727911911540e-02 482410.8704165374 0.0012315506032928262
6.387376365830889358e-02 535356.6677410719 0.0012315506032928262
6.513238025850429103e-02 594113.3984965039 0.0012315506032928262
6.625263240613292470e-02 659318.8271333541 0.0012315506032928262
6.722960864871377340e-02 731680.7143427207 0.0012315506032928262
6.806800174156434069e-02 811984.4993184009 0.0012315506032928262
6.876646359997018454e-02 901101.8251665037 0.0012315506032928262
6.932696279755930224e-02 1000000.0 0.0012315506032928262
2.846681679823644465e-02 0.001 0.001366716356462006
3.093149276758255448e-02 0.0011097524964120721 0.001366716356462006
3.356209474045304675e-02 0.0012315506032928262 0.001366716356462006
3.636077317671013165e-02 0.001366716356462006 0.001366716356462006
3.932807471360656726e-02 0.0015167168884709225 0.001366716356462006
4.246269361619569443e-02 0.0016831803533309566 0.001366716356462006
4.576125961337036002e-02 0.0018679135990207828 0.001366716356462006
4.921821235732224548e-02 0.002072921779595372 0.001366716356462006
5.282569485039083357e-02 0.002300430119772917 0.001366716356462006
5.657349848570644019e-02 0.0025529080682395165 0.001366716356462006
6.044911005865552522e-02 0.002833096101839324 0.001366716356462006
6.443777502279018909e-02 0.0031440354715915 0.001366716356462006
6.852271600385066719e-02 0.0034891012134067737 0.001366716356462006
7.268537183065193474e-02 0.003872038781812557 0.001366716356462006
7.690572915073433380e-02 0.004297004704320844 0.001366716356462006
8.116272838428313652e-02 0.004768611697714469 0.001366716356462006
8.543466094260147858e-02 0.005291978735958442 0.001366716356462006
8.969966639120739715e-02 0.005872786613189483 0.001366716356462006
9.393615522105842885e-02 0.00651733960488242 0.001366716356462006
9.812331685330215325e-02 0.007232633896483534 0.001366716356462006
1.022414440862174506e-01 0.008026433522257174 0.001366716356462006
1.062723837471013233e-01 0.00890735463861044 0.001366716356462006
1.101997768423481905e-01 0.009884959046625586 0.001366716356462006
1.140092903877256980e-01 0.010969857978923836 0.001366716356462006
1.176887792719312070e-01 0.012173827277396614 0.001366716356462006
1.212283668824839095e-01 0.013509935211980273 0.001366716356462006
1.246204196993773855e-01 0.014992684327860457 0.001366716356462006
1.278595421586015968e-01 0.01663816886076129 0.001366716356462006
1.309424385955274550e-01 0.018464249428955443 0.001366716356462006
1.338677792324443616e-01 0.020490746898158472 0.001366716356462006
1.366360570491819693e-01 0.022739657523579287 0.001366716356462006
1.392493598349692219e-01 0.02523539170434766 0.001366716356462006
1.417111961939434839e-01 0.02800503894183631 0.001366716356462006
1.440263099630209320e-01 0.03107866187782014 0.001366716356462006
1.462004870318607819e-01 0.03448962260405758 0.001366716356462006
1.482403413830710726e-01 0.038274944785163134 0.001366716356462006
1.501531894197384587e-01 0.04247571552536898 0.001366716356462006
1.519468787420847622e-01 0.047137531341167244 0.001366716356462006
1.536296504287878728e-01 0.05231099308056263 0.001366716356462006
1.552100174893845663e-01 0.05805225516094899 0.001366716356462006
1.566966531520710693e-01 0.06442363508721373 0.001366716356462006
1.580982999659646393e-01 0.07149428986597581 0.001366716356462006
1.594236578592372056e-01 0.07934096665797492 0.001366716356462006
1.606813255404316299e-01 0.08804883581643465 0.001366716356462006
1.618797059833485263e-01 0.09771241535346502 0.001366716356462006
1.630269356368088951e-01 0.1084365968689611 0.001366716356462006
1.641308192608763872e-01 0.12033778407775893 0.001366716356462006
1.651987414610684712e-01 0.13354515629298988 0.001366716356462006
1.662376438003151102e-01 0.14820207057988585 0.001366716356462006
1.672539400924406283e-01 0.16446761779946645 0.001366716356462006
1.682534841279946236e-01 0.18251834943190443 0.001366716356462006
1.692415270133013905e-01 0.20255019392306664 0.001366716356462006
1.702226845691620638e-01 0.22478058335487253 0.001366716356462006
1.712008889896143027e-01 0.24945081352303167 0.001366716356462006
1.721793679685190426e-01 0.27682866303920667 0.001366716356462006
1.731605737204731099e-01 0.3072112998861759 0.001366716356462006
1.741461498737407465e-01 0.34092850697468147 0.001366716356462006
1.751368656654864742e-01 0.3783462617131929 0.001366716356462006
1.761325268478353967e-01 0.419870708444391 0.001366716356462006
1.771320411121549976e-01 0.4659525668664682 0.001366716356462006
1.781331540874404318e-01 0.517092024289676 0.001366716356462006
1.791325451040463868e-01 0.5738441648302398 0.001366716356462006
1.801257270843056590e-01 0.6368249944718586 0.001366716356462006
1.811070218427590639e-01 0.7067181273927491 0.001366716356462006
1.820695437371686876e-01 0.7842822061337682 0.001366716356462006
1.830051856161889201e-01 0.8703591361485166 0.001366716356462006
1.839044704056130575e-01 0.9658832241158708 0.001366716356462006
1.847570877543101564e-01 1.0718913192051276 0.001366716356462006
1.855515566383772741e-01 1.1895340673703196 0.001366716356462006
1.862754943824397047e-01 1.3200884008314182 0.001366716356462006
1.869398415041680361e-01 1.4649713983072863 0.001366716356462006
1.875052269202488187e-01 1.625755666443795 0.001366716356462006
1.879880739755952213e-01 1.8041864093920719 0.001366716356462006
1.884103871580097012e-01 2.0022003718155843 0.001366716356462006
1.886853868784460764e-01 2.2219468609395236 0.001366716356462006
1.887957596460066167e-01 2.4658110758226037 0.001366716356462006
1.887241025003796591e-01 2.736439997074672 0.001366716356462006
1.884531233625774682e-01 3.0367711180354604 0.001366716356462006
1.879658471086072258e-01 3.370064329271928 0.001366716356462006
1.872458095412638801e-01 3.739937302478798 0.001366716356462006
1.862772617871567005e-01 4.150404757850477 0.001366716356462006
1.850454510079586334e-01 4.605922041145108 0.001366716356462006
1.835365682165434331e-01 5.1114334834401705 0.001366716356462006
1.817383692073558099e-01 5.672426068491977 0.001366716356462006
1.796401368234738227e-01 6.294988990221888 0.001366716356462006
1.772333006373311981e-01 6.985879746785249 0.001366716356462006
1.745105128502120462e-01 7.752597488629465 0.001366716356462006
1.714670321538443731e-01 8.60346441668451 0.001366716356462006
1.681021171465882924e-01 9.547716114208066 0.001366716356462006
1.644167639218822585e-01 10.59560179277617 0.001366716356462006
1.604147341554257311e-01 11.758495540521581 0.001366716356462006
1.561040529662751086e-01 13.049019780144016 0.001366716356462006
1.514961748243867923e-01 14.481182276745331 0.001366716356462006
1.466068848093723953e-01 16.070528182616385 0.001366716356462006
1.414539216057427440e-01 17.834308769319094 0.001366716356462006
1.360615483299133510e-01 19.791668678535572 0.001366716356462006
1.304581478961192031e-01 21.96385372416547 0.001366716356462006
1.246726143092292960e-01 24.37444150122222 0.001366716356462006
1.187397264874211072e-01 27.04959730463137 0.001366716356462006
1.126961242761919252e-01 30.01835813575592 0.001366716356462006
1.065815600402237190e-01 33.31294787934677 0.001366716356462006
1.004362567816702578e-01 36.96912707195032 0.001366716356462006
9.430149168314476416e-02 41.0265810582719 0.001366716356462006
8.821793045403819589e-02 45.52935074866948 0.001366716356462006
8.222530030927230338e-02 50.526310653356795 0.001366716356462006
7.636122585246968297e-02 56.07169938205458 0.001366716356462006
7.066003290805508708e-02 62.22570836730231 0.001366716356462006
6.515306604222548259e-02 69.0551352016233 0.001366716356462006
5.986683432074251660e-02 76.63410868007462 0.001366716356462006
5.482338566724791890e-02 85.04489341802686 0.001366716356462006
5.003978578823714551e-02 94.37878277775391 0.001366716356462006
4.552864467026970091e-02 104.73708979594508 0.001366716356462006
4.129744585449478950e-02 116.23224686798542 0.001366716356462006
3.734916191589149337e-02 128.9890261253308 0.001366716356462006
3.368274309600417793e-02 143.14589375234786 0.001366716356462006
3.029333336264421889e-02 158.85651294280527 0.001366716356462006
2.717313793495099161e-02 176.2914118095948 0.001366716356462006
2.431186276146162992e-02 195.63983435170647 0.001366716356462006
2.169745181433404072e-02 217.11179456945052 0.001366716356462006
1.931622467832570800e-02 240.9403560239527 0.001366716356462006
1.716595956856399596e-02 267.38416158399497 0.001366716356462006
1.524159887176625844e-02 296.73024081888724 0.001366716356462006
1.352283299498388200e-02 329.2971255097155 0.001366716356462006
1.196991282243815499e-02 365.43830709572546 0.001366716356462006
1.056580731316392185e-02 405.54607358408276 0.001366716356462006
9.301175738391077516e-03 450.05576757004974 0.001366716356462006
8.168776843146527411e-03 499.450511585514 0.001366716356462006
7.165125115950275909e-03 554.2664520663108 0.001366716356462006
6.273104072220704944e-03 615.0985788580505 0.001366716356462006
5.503770298599212907e-03 682.6071834272393 0.001366716356462006
4.828921599738546927e-03 757.525025877192 0.001366716356462006
4.243738574215049145e-03 840.6652885618333 0.001366716356462006
3.742812925986121423e-03 932.9304026284696 0.001366716356462006
3.319860652852764035e-03 1035.3218432956637 0.001366716356462006
2.970638101894015632e-03 1148.9510001873086 0.001366716356462006
2.689868215490090388e-03 1275.051240713013 0.001366716356462006
2.473007843645750638e-03 1414.991297434576 0.001366716356462006
2.314626925542211198e-03 1570.2901247293776 0.001366716356462006
2.210171371051691900e-03 1742.6333860096508 0.001366716356462006
2.160738224151402456e-03 1933.891750455232 0.001366716356462006
2.157657842313844433e-03 2146.141197858406 0.001366716356462006
2.195011359328029321e-03 2381.6855519761607 0.001366716356462006
2.268851230567798041e-03 2643.0814869741084 0.001366716356462006
2.375339678828106323e-03 2933.1662783900483 0.001366716356462006
2.510697082062285455e-03 3255.0885998350564 0.001366716356462006
2.678714173492792623e-03 3612.3426997094302 0.001366716356462006
2.875196574872106951e-03 4008.8063288984645 0.001366716356462006
3.099285234215776782e-03 4448.782831127585 0.001366716356462006
3.347842955519115399e-03 4937.047852839004 0.001366716356462006
3.618187823312177687e-03 5478.901179593945 0.001366716356462006
3.910391731521525686e-03 6080.224261649427 0.001366716356462006
4.225371960581816681e-03 6747.5440531107 0.001366716356462006
4.564525449564700403e-03 7488.10385759003 0.001366716356462006
4.929264683548129598e-03 8309.941949353404 0.001366716356462006
5.321407075726628313e-03 9221.97882333434 0.001366716356462006
5.742090588926497020e-03 10234.114021054527 0.001366716356462006
6.194394069128024254e-03 11357.333583431051 0.001366716356462006
6.680562524909764224e-03 12603.829296797274 0.001366716356462006
7.202011696982690662e-03 13987.131026472387 0.001366716356462006
7.761469863495419272e-03 15522.25357427048 0.001366716356462006
8.358983527585657838e-03 17225.859653987874 0.001366716356462006
9.000346775829570073e-03 19116.440753857038 0.001366716356462006
9.687103402876479433e-03 21214.51784910632 0.001366716356462006
1.041653303387296385e-02 23542.864143224204 0.001366716356462006
1.122364026233856060e-02 26126.752255633317 0.001366716356462006
1.215622704699215184e-02 28994.22853882881 0.001366716356462006
1.328512325482278031e-02 32176.417502507353 0.001366716356462006
1.452407898221987938e-02 35707.859649004626 0.001366716356462006
1.587803852380171091e-02 39626.88638701478 0.001366716356462006
1.736026600987350746e-02 43976.036093027215 0.001366716356462006
1.897009139183990570e-02 48802.515836544335 0.001366716356462006
2.070751273277164975e-02 54158.71378079476 0.001366716356462006
2.257233816687043496e-02 60102.76782070388 0.001366716356462006
2.455964634850552747e-02 66699.19663030129 0.001366716356462006
2.666637961362057843e-02 74019.59996915652 0.001366716356462006
2.888113608867201587e-02 82143.43584919439 0.001366716356462006
3.119643375425414436e-02 91158.88299750836 0.001366716356462006
3.359676731797557603e-02 101163.7979766207 0.001366716356462006
3.606543800185305765e-02 112266.77735108159 0.001366716356462006
3.859572505890303262e-02 124588.33642950082 0.001366716356462006
4.119016326864959748e-02 138262.2173764659 0.001366716356462006
4.379837037011825862e-02 153436.84089300132 0.001366716356462006
4.639888688362320962e-02 170276.91722258978 0.001366716356462006
4.897494096345307579e-02 188965.23396912115 0.001366716356462006
5.150651347666965890e-02 209704.64013232305 0.001366716356462006
5.397631589349119463e-02 232720.2478960412 0.001366716356462006
5.636480298030383668e-02 258261.87606826748 0.001366716356462006
5.865610370657145523e-02 286606.7616948256 0.001366716356462006
6.083827131518221992e-02 318062.5692794119 0.001366716356462006
6.289792765608351321e-02 352970.73027306574 0.001366716356462006
6.482828032658467798e-02 391710.1490809261 0.001366716356462006
6.661786445985089233e-02 434701.3158125035 0.001366716356462006
6.826329249812169986e-02 482410.8704165374 0.001366716356462006
6.975864337530994497e-02 535356.6677410719 0.001366716356462006
7.110049693999415110e-02 594113.3984965039 0.001366716356462006
7.228978305906291757e-02 659318.8271333541 0.001366716356462006
7.332041191807599223e-02 731680.7143427207 0.001366716356462006
7.419449314647387494e-02 811984.4993184009 0.001366716356462006
7.491327873366995793e-02 901101.8251665037 0.001366716356462006
7.547840409101554127e-02 1000000.0 0.001366716356462006
2.865938489571785361e-02 0.001 0.0015167168884709225
3.117809405754712326e-02 0.0011097524964120721 0.0015167168884709225
3.387291442717259987e-02 0.0012315506032928262 0.0015167168884709225
3.674732630417786028e-02 0.001366716356462006 0.0015167168884709225
3.980333182303420758e-02 0.0015167168884709225 0.0015167168884709225
4.304101993208077348e-02 0.0016831803533309566 0.0015167168884709225
4.645850904946018795e-02 0.0018679135990207828 0.0015167168884709225
5.005161349536180193e-02 0.002072921779595372 0.0015167168884709225
5.381379735619300220e-02 0.002300430119772917 0.0015167168884709225
5.773597417102908913e-02 0.0025529080682395165 0.0015167168884709225
6.180658911478004169e-02 0.002833096101839324 0.0015167168884709225
6.601157054398648638e-02 0.0031440354715915 0.0015167168884709225
7.033450581479669395e-02 0.0034891012134067737 0.0015167168884709225
7.475684794273007583e-02 0.003872038781812557 0.0015167168884709225
7.925819237971942766e-02 0.004297004704320844 0.0015167168884709225
8.381667943597749526e-02 0.004768611697714469 0.0015167168884709225
8.840941125705709114e-02 0.005291978735958442 0.0015167168884709225
9.301290209726328917e-02 0.005872786613189483 0.0015167168884709225
9.760364579620708914e-02 0.00651733960488242 0.0015167168884709225
1.021585122521635053e-01 0.007232633896483534 0.0015167168884709225
1.066553127354817609e-01 0.008026433522257174 0.0015167168884709225
1.110731836662598171e-01 0.00890735463861044 0.0015167168884709225
1.153929768836221281e-01 0.009884959046625586 0.0015167168884709225
1.195975640472825702e-01 0.010969857978923836 0.0015167168884709225
1.236720729230861154e-01 0.012173827277396614 0.0015167168884709225
1.276039942985880971e-01 0.013509935211980273 0.0015167168884709225
1.313833216575489293e-01 0.014992684327860457 0.0015167168884709225
1.350024615089563673e-01 0.01663816886076129 0.0015167168884709225
1.384562275915480201e-01 0.018464249428955443 0.0015167168884709225
1.417416998164814368e-01 0.020490746898158472 0.0015167168884709225
1.448580782118344679e-01 0.022739657523579287 0.0015167168884709225
1.478064671370076244e-01 0.02523539170434766 0.0015167168884709225
1.505897056492787323e-01 0.02800503894183631 0.0015167168884709225
1.532121263086242968e-01 0.03107866187782014 0.0015167168884709225
1.556793705317295051e-01 0.03448962260405758 0.0015167168884709225
1.579981653136876552e-01 0.038274944785163134 0.0015167168884709225
1.601761234912303933e-01 0.04247571552536898 0.0015167168884709225
1.622215813478280200e-01 0.047137531341167244 0.0015167168884709225
1.641434184377954797e-01 0.05231099308056263 0.0015167168884709225
1.659509111989685703e-01 0.05805225516094899 0.0015167168884709225
1.676536008155511959e-01 0.06442363508721373 0.0015167168884709225
1.692611844287644496e-01 0.07149428986597581 0.0015167168884709225
1.707833647628619611e-01 0.07934096665797492 0.0015167168884709225
1.722297949576991616e-01 0.08804883581643465 0.0015167168884709225
1.736099470583156446e-01 0.09771241535346502 0.0015167168884709225
1.749330397505362844e-01 0.1084365968689611 0.0015167168884709225
1.762079443431180115e-01 0.12033778407775893 0.0015167168884709225
1.774431502386310255e-01 0.13354515629298988 0.0015167168884709225
1.786464932030780994e-01 0.14820207057988585 0.0015167168884709225
1.798254899412292107e-01 0.16446761779946645 0.0015167168884709225
1.809868819583230481e-01 0.18251834943190443 0.0015167168884709225
1.821367820003060578e-01 0.20255019392306664 0.0015167168884709225
1.832805936514806111e-01 0.22478058335487253 0.0015167168884709225
1.844229538327624984e-01 0.24945081352303167 0.0015167168884709225
1.855676904331066135e-01 0.27682866303920667 0.0015167168884709225
1.867177664963814987e-01 0.3072112998861759 0.0015167168884709225
1.878752059549544662e-01 0.34092850697468147 0.0015167168884709225
1.890410275716566946e-01 0.3783462617131929 0.0015167168884709225
1.902151597578687348e-01 0.419870708444391 0.0015167168884709225
1.913964730511661660e-01 0.4659525668664682 0.0015167168884709225
1.925825216344013713e-01 0.517092024289676 0.0015167168884709225
1.937696155037947898e-01 0.5738441648302398 0.0015167168884709225
1.949527396791416733e-01 0.6368249944718586 0.0015167168884709225
1.961255086084873756e-01 0.7067181273927491 0.0015167168884709225
1.972801498865058012e-01 0.7842822061337682 0.0015167168884709225
1.984075006902482896e-01 0.8703591361485166 0.0015167168884709225
1.994968712242214948e-01 0.9658832241158708 0.0015167168884709225
2.005365712520119637e-01 1.0718913192051276 0.0015167168884709225
2.015136049706137966e-01 1.1895340673703196 0.0015167168884709225
2.024154134481442602e-01 1.3200884008314182 0.0015167168884709225
2.032503932671497204e-01 1.4649713983072863 0.0015167168884709225
2.039767370582306338e-01 1.625755666443795 0.0015167168884709225
2.046190676796494912e-01 1.8041864093920719 0.0015167168884709225
2.051858646503929573e-01 2.0022003718155843 0.0015167168884709225
2.055899496905497503e-01 2.2219468609395236 0.0015167168884709225
2.058119846405696840e-01 2.4658110758226037 0.0015167168884709225
2.058325692828394393e-01 2.736439997074672 0.0015167168884709225
2.056324636863941513e-01 3.0367711180354604 0.0015167168884709225
2.051928084218091752e-01 3.370064329271928 0.0015167168884709225
2.044953450539256368e-01 3.739937302478798 0.0015167168884709225
2.035226434925272165e-01 4.150404757850477 0.0015167168884709225
2.022583840733828686e-01 4.605922041145108 0.0015167168884709225
2.006873447411932909e-01 5.1114334834401705 0.0015167168884709225
1.987960172552013793e-01 5.672426068491977 0.0015167168884709225
1.965726006236504508e-01 6.294988990221888 0.0015167168884709225
1.940076309673804678e-01 6.985879746785249 0.0015167168884709225
1.910930861554809290e-01 7.752597488629465 0.0015167168884709225
1.878237752094327750e-01 8.60346441668451 0.0015167168884709225
1.841987555681163791e-01 9.547716114208066 0.0015167168884709225
1.802191012458744523e-01 10.59560179277617 0.0015167168884709225
1.758889481929656329e-01 11.758495540521581 0.0015167168884709225
1.712170129869445001e-01 13.049019780144016 0.0015167168884709225
1.662157771562728092e-01 14.481182276745331 0.0015167168884709225
1.609024065802474035e-01 16.070528182616385 0.0015167168884709225
1.552963999182382926e-01 17.834308769319094 0.0015167168884709225
1.494241382701975984e-01 19.791668678535572 0.0015167168884709225
1.433164946155265351e-01 21.96385372416547 0.0015167168884709225
1.370052224614901060e-01 24.37444150122222 0.0015167168884709225
1.305282807388441768e-01 27.04959730463137 0.0015167168884709225
1.239257875340469689e-01 30.01835813575592 0.0015167168884709225
1.172412091600187195e-01 33.31294787934677 0.0015167168884709225
1.105186685548845554e-01 36.96912707195032 0.0015167168884709225
1.038034437502631385e-01 41.0265810582719 0.0015167168884709225
9.714022796697502349e-02 45.52935074866948 0.0015167168884709225
9.057271205372509348e-02 50.526310653356795 0.0015167168884709225
8.414233943265669868e-02 56.07169938205458 0.0015167168884709225
7.788702446661835421e-02 62.22570836730231 0.0015167168884709225
7.184139694798565012e-02 69.0551352016233 0.0015167168884709225
6.603488476914509686e-02 76.63410868007462 0.0015167168884709225
6.049204034436364563e-02 85.04489341802686 0.0015167168884709225
5.523198518057347711e-02 94.37878277775391 0.0015167168884709225
5.026891867786534296e-02 104.73708979594508 0.0015167168884709225
4.561144883968942104e-02 116.23224686798542 0.0015167168884709225
4.126322292056223973e-02 128.9890261253308 0.0015167168884709225
3.722344427948887785e-02 143.14589375234786 0.0015167168884709225
3.348712823862393106e-02 158.85651294280527 0.0015167168884709225
3.004601844746957254e-02 176.2914118095948 0.0015167168884709225
2.688907811052853106e-02 195.63983435170647 0.0015167168884709225
2.400328409299151700e-02 217.11179456945052 0.0015167168884709225
2.137382020500132318e-02 240.9403560239527 0.0015167168884709225
1.899854674694769624e-02 267.38416158399497 0.0015167168884709225
1.687200615853080496e-02 296.73024081888724 0.0015167168884709225
1.497213040553683171e-02 329.2971255097155 0.0015167168884709225
1.325495819781729277e-02 365.43830709572546 0.0015167168884709225
1.170187974979815075e-02 405.54607358408276 0.0015167168884709225
1.030265716365678930e-02 450.05576757004974 0.0015167168884709225
9.049409436106143831e-03 499.450511585514 0.0015167168884709225
7.938399964254730379e-03 554.2664520663108 0.0015167168884709225
6.950749567025409255e-03 615.0985788580505 0.0015167168884709225
6.098818124853265521e-03 682.6071834272393 0.0015167168884709225
5.351362894961822665e-03 757.525025877192 0.0015167168884709225
4.703093419610743058e-03 840.6652885618333 0.0015167168884709225
4.148098834003100324e-03 932.9304026284696 0.0015167168884709225
3.679469275575026222e-03 1035.3218432956637 0.0015167168884709225
3.292456228698401391e-03 1148.9510001873086 0.0015167168884709225
2.981285772925602179e-03 1275.051240713013 0.0015167168884709225
2.741005707120987983e-03 1414.991297434576 0.0015167168884709225
2.565341390705751234e-03 1570.2901247293776 0.0015167168884709225
2.449526680534066213e-03 1742.6333860096508 0.0015167168884709225
2.394657682428481902e-03 1933.891750455232 0.0015167168884709225
2.391171555946428311e-03 2146.141197858406 0.0015167168884709225
2.432496343161529278e-03 2381.6855519761607 0.0015167168884709225
2.514219991146064356e-03 2643.0814869741084 0.0015167168884709225
2.632086452920340616e-03 2933.1662783900483 0.0015167168884709225
2.781953303041765063e-03 3255.0885998350564 0.0015167168884709225
2.967885919044372257e-03 3612.3426997094302 0.0015167168884709225
3.185348255976187034e-03 4008.8063288984645 0.0015167168884709225
3.433348643542713172e-03 4448.782831127585 0.0015167168884709225
3.708406760860203863e-03 4937.047852839004 0.0015167168884709225
4.007476853433598364e-03 5478.901179593945 0.0015167168884709225
4.330645424304252478e-03 6080.224261649427 0.0015167168884709225
4.678900677587105941e-03 6747.5440531107 0.0015167168884709225
5.053747237233405590e-03 7488.10385759003 0.0015167168884709225
5.456741104481017783e-03 8309.941949353404 0.0015167168884709225
5.889856799699795704e-03 9221.97882333434 0.0015167168884709225
6.354401815799217215e-03 10234.114021054527 0.0015167168884709225
6.853620326581180873e-03 11357.333583431051 0.0015167168884709225
7.389918330560112797e-03 12603.829296797274 0.0015167168884709225
7.964858328121231582e-03 13987.131026472387 0.0015167168884709225
8.581187031342103061e-03 15522.25357427048 0.0015167168884709225
9.239338392079745124e-03 17225.859653987874 0.0015167168884709225
9.945492349929783288e-03 19116.440753857038 0.0015167168884709225
1.070109666188807929e-02 21214.51784910632 0.0015167168884709225
1.150317655114541093e-02 23542.864143224204 0.0015167168884709225
1.239014004799654858e-02 26126.752255633317 0.0015167168884709225
1.341458572673124780e-02 28994.22853882881 0.0015167168884709225
1.465481696581586238e-02 32176.417502507353 0.0015167168884709225
1.601517073933497043e-02 35707.859649004626 0.0015167168884709225
1.750105084487701620e-02 39626.88638701478 0.0015167168884709225
1.912688685752359646e-02 43976.036093027215 0.0015167168884709225
2.089166914645431555e-02 48802.515836544335 0.0015167168884709225
2.279518968115159042e-02 54158.71378079476 0.0015167168884709225
2.483700754131307892e-02 60102.76782070388 0.0015167168884709225
2.701173898975506998e-02 66699.19663030129 0.0015167168884709225
2.931559447816993111e-02 74019.59996915652 0.0015167168884709225
3.173628489055017182e-02 82143.43584919439 0.0015167168884709225
3.426504035212973864e-02 91158.88299750836 0.0015167168884709225
3.688497457815002878e-02 101163.7979766207 0.0015167168884709225
3.957788207645808465e-02 112266.77735108159 0.0015167168884709225
4.233642977236531935e-02 124588.33642950082 0.0015167168884709225
4.516266149851366069e-02 138262.2173764659 0.0015167168884709225
4.800189493734822316e-02 153436.84089300132 0.0015167168884709225
5.083067722577296749e-02 170276.91722258978 0.0015167168884709225
5.363039401711671567e-02 188965.23396912115 0.0015167168884709225
5.637918674066876717e-02 209704.64013232305 0.0015167168884709225
5.905797208845554869e-02 232720.2478960412 0.0015167168884709225
6.164574982378144552e-02 258261.87606826748 0.0015167168884709225
6.412520116152151117e-02 286606.7616948256 0.0015167168884709225
6.648290589383487603e-02 318062.5692794119 0.0015167168884709225
6.870460532927998021e-02 352970.73027306574 0.0015167168884709225
7.078239660160720592e-02 391710.1490809261 0.0015167168884709225
7.270433811220236575e-02 434701.3158125035 0.0015167168884709225
7.446622057303199649e-02 482410.8704165374 0.0015167168884709225
7.606128502825608428e-02 535356.6677410719 0.0015167168884709225
7.748635136373727139e-02 594113.3984965039 0.0015167168884709225
7.874035772402752931e-02 659318.8271333541 0.0015167168884709225
7.981960734195944762e-02 731680.7143427207 0.0015167168884709225
8.072496830348453722e-02 811984.4993184009 0.0015167168884709225
8.145702789107293895e-02 901101.8251665037 0.0015167168884709225
8.201698230021398084e-02 1000000.0 0.0015167168884709225
2.879438305294405864e-02 0.001 0.0016831803533309566
3.135982895150361133e-02 0.0011097524964120721 0.0016831803533309566
3.411082706547628046e-02 0.0012315506032928262 0.0016831803533309566
3.705225713509170682e-02 0.001366716356462006 0.0016831803533309566
4.018751159256825356e-02 0.0015167168884709225 0.0016831803533309566
4.351822547844996086e-02 0.0016831803533309566 0.0016831803533309566
4.704399957816540745e-02 0.0018679135990207828 0.0016831803533309566
5.076219678835795085e-02 0.002072921779595372 0.0016831803533309566
5.466769839208871634e-02 0.002300430119772917 0.0016831803533309566
5.875279624592986971e-02 0.0025529080682395165 0.0016831803533309566
6.300709303179227727e-02 0.002833096101839324 0.0016831803533309566
6.741746837297599160e-02 0.0031440354715915 0.0016831803533309566
7.196815785391995346e-02 0.0034891012134067737 0.0016831803533309566
7.664093672157877568e-02 0.003872038781812557 0.0016831803533309566
8.141534740424168082e-02 0.004297004704320844 0.0016831803533309566
8.626904374998591030e-02 0.004768611697714469 0.0016831803533309566
9.117821421441041352e-02 0.005291978735958442 0.0016831803533309566
9.611804215799647777e-02 0.005872786613189483 0.0016831803533309566
1.010632552870704554e-01 0.00651733960488242 0.0016831803533309566
1.059886389586554289e-01 0.007232633896483534 0.0016831803533309566
1.108695524482024020e-01 0.008026433522257174 0.0016831803533309566
1.156824797708841390e-01 0.00890735463861044 0.0016831803533309566
1.204054487244808208e-01 0.009884959046625586 0.0016831803533309566
1.250184262333956797e-01 0.010969857978923836 0.0016831803533309566
1.295036234996521651e-01 0.012173827277396614 0.0016831803533309566
1.338457344586277686e-01 0.013509935211980273 0.0016831803533309566
1.380320741058404244e-01 0.014992684327860457 0.0016831803533309566
1.420526002553641198e-01 0.01663816886076129 0.0016831803533309566
1.458999484646310019e-01 0.018464249428955443 0.0016831803533309566
1.495693150508358438e-01 0.020490746898158472 0.0016831803533309566
1.530583063327586035e-01 0.022739657523579287 0.0016831803533309566
1.563667979829091725e-01 0.02523539170434766 0.0016831803533309566
1.594966986435234491e-01 0.02800503894183631 0.0016831803533309566
1.624517321380701818e-01 0.03107866187782014 0.0016831803533309566
1.652372134972308060e-01 0.03448962260405758 0.0016831803533309566
1.678598118136809814e-01 0.038274944785163134 0.0016831803533309566
1.703273443799875608e-01 0.04247571552536898 0.0016831803533309566
1.726485315205706639e-01 0.047137531341167244 0.0016831803533309566
1.748328491424969156e-01 0.05231099308056263 0.0016831803533309566
1.768903178729005488e-01 0.05805225516094899 0.0016831803533309566
1.788313463023618044e-01 0.06442363508721373 0.0016831803533309566
1.806665911491033838e-01 0.07149428986597581 0.0016831803533309566
1.824068199918267852e-01 0.07934096665797492 0.0016831803533309566
1.840627824843024118e-01 0.08804883581643465 0.0016831803533309566
1.856451061547383929e-01 0.09771241535346502 0.0016831803533309566
1.871641691041914801e-01 0.1084365968689611 0.0016831803533309566
1.886300141556528365e-01 0.12033778407775893 0.0016831803533309566
1.900522808122343810e-01 0.13354515629298988 0.0016831803533309566
1.914399442656963823e-01 0.14820207057988585 0.0016831803533309566
1.928016092798953141e-01 0.16446761779946645 0.0016831803533309566
1.941450457889101755e-01 0.18251834943190443 0.0016831803533309566
1.954773481526320134e-01 0.20255019392306664 0.0016831803533309566
1.968048108159000664e-01 0.22478058335487253 0.0016831803533309566
1.981328792242837145e-01 0.24945081352303167 0.0016831803533309566
1.994660872866255152e-01 0.27682866303920667 0.0016831803533309566
2.008079839048144133e-01 0.3072112998861759 0.0016831803533309566
2.021610542033721869e-01 0.34092850697468147 0.0016831803533309566
2.035266414110565025e-01 0.3783462617131929 0.0016831803533309566
2.049048270304326957e-01 0.419870708444391 0.0016831803533309566
2.062944840337056218e-01 0.4659525668664682 0.0016831803533309566
2.076929764227677389e-01 0.517092024289676 0.0016831803533309566
2.090962420276587796e-01 0.5738441648302398 0.0016831803533309566
2.104986967524876962e-01 0.6368249944718586 0.0016831803533309566
2.118931840349046192e-01 0.7067181273927491 0.0016831803533309566
2.132709620400870254e-01 0.7842822061337682 0.0016831803533309566
2.146217034294636006e-01 0.8703591361485166 0.0016831803533309566
2.159333591432639476e-01 0.9658832241158708 0.0016831803533309566
2.171927053319343826e-01 1.0718913192051276 0.0016831803533309566
2.183850470638229735e-01 1.1895340673703196 0.0016831803533309566
2.194979113523414793e-01 1.3200884008314182 0.0016831803533309566
2.205361035635398648e-01 1.4649713983072863 0.0016831803533309566
2.214555189388699163e-01 1.625755666443795 0.0016831803533309566
2.222909106247283884e-01 1.8041864093920719 0.0016831803533309566
2.230331232585414936e-01 2.0022003718155843 0.0016831803533309566
2.235960543621229868e-01 2.2219468609395236 0.0016831803533309566
2.239580936488494156e-01 2.4658110758226037 0.0016831803533309566
2.240975968344168234e-01 2.736439997074672 0.0016831803533309566
2.239931414162447398e-01 3.0367711180354604 0.0016831803533309566
2.236237584307377568e-01 3.370064329271928 0.0016831803533309566
2.229691856511637205e-01 3.739937302478798 0.0016831803533309566
2.220101138831171994e-01 4.150404757850477 0.0016831803533309566
2.207284872109051277e-01 4.605922041145108 0.0016831803533309566
2.191075032666931766e-01 5.1114334834401705 0.0016831803533309566
2.171322590524753238e-01 5.672426068491977 0.0016831803533309566
2.147897505500429016e-01 6.294988990221888 0.0016831803533309566
2.120695213711376870e-01 6.985879746785249 0.0016831803533309566
2.089627969208409375e-01 7.752597488629465 0.0016831803533309566
2.054638836570717719e-01 8.60346441668451 0.0016831803533309566
2.015716027682081524e-01 9.547716114208066 0.0016831803533309566
1.972870924636462575e-01 10.59560179277617 0.0016831803533309566
1.926148775968068994e-01 11.758495540521581 0.0016831803533309566
1.875643953500178707e-01 13.049019780144016 0.0016831803533309566
1.821492166662539158e-01 14.481182276745331 0.0016831803533309566
1.763879721436493464e-01 16.070528182616385 0.0016831803533309566
1.703020328317195464e-01 17.834308769319094 0.0016831803533309566
1.639200384266760735e-01 19.791668678535572 0.0016831803533309566
1.572755219262926552e-01 21.96385372416547 0.0016831803533309566
1.504032957427473560e-01 24.37444150122222 0.0016831803533309566
1.433447272489340174e-01 27.04959730463137 0.0016831803533309566
1.361436677139253315e-01 30.01835813575592 0.0016831803533309566
1.288475829583448085e-01 33.31294787934677 0.0016831803533309566
1.215047980337250894e-01 36.96912707195032 0.0016831803533309566
1.141649179875708353e-01 41.0265810582719 0.0016831803533309566
1.068769995006827456e-01 45.52935074866948 0.0016831803533309566
9.968904404977371736e-02 50.526310653356795 0.0016831803533309566
9.264665836148237854e-02 56.07169938205458 0.0016831803533309566
8.579168700028509675e-02 62.22570836730231 0.0016831803533309566
7.916237037641876695e-02 69.0551352016233 0.0016831803533309566
7.279136498716530512e-02 76.63410868007462 0.0016831803533309566
6.670600874531505686e-02 85.04489341802686 0.0016831803533309566
6.092773045227312806e-02 94.37878277775391 0.0016831803533309566
5.547253544117856927e-02 104.73708979594508 0.0016831803533309566
5.035033559667920211e-02 116.23224686798542 0.0016831803533309566
4.556559300354013492e-02 128.9890261253308 0.0016831803533309566
4.111786652052538960e-02 143.14589375234786 0.0016831803533309566
3.700210819964975389e-02 158.85651294280527 0.0016831803533309566
3.320962953522622885e-02 176.2914118095948 0.0016831803533309566
2.972865127569931931e-02 195.63983435170647 0.0016831803533309566
2.654515498690963177e-02 217.11179456945052 0.0016831803533309566
2.364313856495752972e-02 240.9403560239527 0.0016831803533309566
2.102061623770352244e-02 267.38416158399497 0.0016831803533309566
1.867174727166473827e-02 296.73024081888724 0.0016831803533309566
1.657256829057137879e-02 329.2971255097155 0.0016831803533309566
1.467451493631521942e-02 365.43830709572546 0.0016831803533309566
1.295727206384990338e-02 405.54607358408276 0.0016831803533309566
1.140964198740765205e-02 450.05576757004974 0.0016831803533309566
1.002306683328930102e-02 499.450511585514 0.0016831803533309566
8.793553182346551880e-03 554.2664520663108 0.0016831803533309566
7.700324731256620071e-03 615.0985788580505 0.0016831803533309566
6.757117188659406658e-03 682.6071834272393 0.0016831803533309566
5.929418315834846659e-03 757.525025877192 0.0016831803533309566
5.211403900141482921e-03 840.6652885618333 0.0016831803533309566
4.596615708328144478e-03 932.9304026284696 0.0016831803533309566
4.077457448878589290e-03 1035.3218432956637 0.0016831803533309566
3.648634279819255866e-03 1148.9510001873086 0.0016831803533309566
3.303820793122176289e-03 1275.051240713013 0.0016831803533309566
3.037631831898751546e-03 1414.991297434576 0.0016831803533309566
2.842816732357285672e-03 1570.2901247293776 0.0016831803533309566
2.714419269740252737e-03 1742.6333860096508 0.0016831803533309566
2.653513593332345200e-03 1933.891750455232 0.0016831803533309566
2.649562147147615544e-03 2146.141197858406 0.0016831803533309566
2.695262422085414281e-03 2381.6855519761607 0.0016831803533309566
2.785686861918345181e-03 2643.0814869741084 0.0016831803533309566
2.916115662719836847e-03 2933.1662783900483 0.0016831803533309566
3.082001159112832730e-03 3255.0885998350564 0.0016831803533309566
3.287702847769646136e-03 3612.3426997094302 0.0016831803533309566
3.528315875292814541e-03 4008.8063288984645 0.0016831803533309566
3.802690937323236885e-03 4448.782831127585 0.0016831803533309566
4.106975834885387942e-03 4937.047852839004 0.0016831803533309566
4.437710785811872262e-03 5478.901179593945 0.0016831803533309566
4.794994083629568020e-03 6080.224261649427 0.0016831803533309566
5.179884705233490580e-03 6747.5440531107 0.0016831803533309566
5.594003873496128029e-03 7488.10385759003 0.0016831803533309566
6.039053866243799737e-03 8309.941949353404 0.0016831803533309566
6.517180441825505023e-03 9221.97882333434 0.0016831803533309566
7.029864773815285538e-03 10234.114021054527 0.0016831803533309566
7.580528013234433087e-03 11357.333583431051 0.0016831803533309566
8.171740349402581774e-03 12603.829296797274 0.0016831803533309566
8.805213361258086915e-03 13987.131026472387 0.0016831803533309566
9.483697777522134484e-03 15522.25357427048 0.0016831803533309566
1.020804576709700463e-02 17225.859653987874 0.0016831803533309566
1.098484181591005346e-02 19116.440753857038 0.0016831803533309566
1.181541805035394438e-02 21214.51784910632 0.0016831803533309566
1.269649602442533484e-02 23542.864143224204 0.0016831803533309566
1.367019117873251137e-02 26126.752255633317 0.0016831803533309566
1.479431794921867022e-02 28994.22853882881 0.0016831803533309566
1.615539104000188186e-02 32176.417502507353 0.0016831803533309566
1.764734761109324618e-02 35707.859649004626 0.0016831803533309566
1.927605806625553794e-02 39626.88638701478 0.0016831803533309566
2.105719862997190023e-02 43976.036093027215 0.0016831803533309566
2.298933359126868053e-02 48802.515836544335 0.0016831803533309566
2.507198213654522612e-02 54158.71378079476 0.0016831803533309566
2.730441937477779552e-02 60102.76782070388 0.0016831803533309566
2.968073006375048645e-02 66699.19663030129 0.0016831803533309566
3.219628729736370709e-02 74019.59996915652 0.0016831803533309566
3.483774267296037286e-02 82143.43584919439 0.0016831803533309566
3.759503383893787742e-02 91158.88299750836 0.0016831803533309566
4.044975746114577025e-02 101163.7979766207 0.0016831803533309566
4.338195440834004268e-02 112266.77735108159 0.0016831803533309566
4.638376252940502875e-02 124588.33642950082 0.0016831803533309566
4.945661947150415544e-02 138262.2173764659 0.0016831803533309566
5.254115842493792959e-02 153436.84089300132 0.0016831803533309566
5.561179949548341467e-02 170276.91722258978 0.0016831803533309566
5.864796990999934789e-02 188965.23396912115 0.0016831803533309566
6.162575795034955228e-02 209704.64013232305 0.0016831803533309566
6.452429888958521875e-02 232720.2478960412 0.0016831803533309566
6.732092519400700859e-02 258261.87606826748 0.0016831803533309566
6.999673026178190871e-02 286606.7616948256 0.0016831803533309566
7.253698710488064305e-02 318062.5692794119 0.0016831803533309566
7.492635536980712940e-02 352970.73027306574 0.0016831803533309566
7.715521521836493646e-02 391710.1490809261 0.0016831803533309566
7.921227326120722223e-02 434701.3158125035 0.0016831803533309566
8.109120042840323173e-02 482410.8704165374 0.0016831803533309566
8.278430752828037920e-02 535356.6677410719 0.0016831803533309566
8.429135763341007170e-02 594113.3984965039 0.0016831803533309566
8.560677465655526508e-02 659318.8271333541 0.0016831803533309566
8.672755743141144502e-02 731680.7143427207 0.0016831803533309566
8.765511022679799147e-02 811984.4993184009 0.0016831803533309566
8.839005025228086065e-02 901101.8251665037 0.0016831803533309566
8.893452984451899468e-02 1000000.0 0.0016831803533309566
2.887111709334496193e-02 0.001 0.0018679135990207828
3.147576828035139607e-02 0.0011097524964120721 0.0018679135990207828
3.427466115465983149e-02 0.0012315506032928262 0.0018679135990207828
3.727399691592359066e-02 0.001366716356462006 0.0018679135990207828
4.047859347858979301e-02 0.0015167168884709225 0.0018679135990207828
4.389161000434215615e-02 0.0016831803533309566 0.0018679135990207828
4.751422436896474838e-02 0.0018679135990207828 0.0018679135990207828
5.134540181246181195e-02 0.002072921779595372 0.0018679135990207828
5.538158750521692680e-02 0.002300430119772917 0.0018679135990207828
5.961659711898763953e-02 0.0025529080682395165 0.0018679135990207828
6.404138642031396988e-02 0.002833096101839324 0.0018679135990207828
6.864403760386528219e-02 0.0031440354715915 0.0018679135990207828
7.340971055228448505e-02 0.0034891012134067737 0.0018679135990207828
7.832081392982503942e-02 0.003872038781812557 0.0018679135990207828
8.335713805287682521e-02 0.004297004704320844 0.0018679135990207828
8.849619707087810760e-02 0.004768611697714469 0.0018679135990207828
9.371358215312185214e-02 0.005291978735958442 0.0018679135990207828
9.898345485157725165e-02 0.005872786613189483 0.0018679135990207828
1.042790496372582726e-01 0.00651733960488242 0.0018679135990207828
1.095732744330135122e-01 0.007232633896483534 0.0018679135990207828
1.148392200644853811e-01 0.008026433522257174 0.0018679135990207828
1.200508010320546909e-01 0.00890735463861044 0.0018679135990207828
1.251832498180259490e-01 0.009884959046625586 0.0018679135990207828
1.302135812613776089e-01 0.010969857978923836 0.0018679135990207828
1.351209975488872894e-01 0.012173827277396614 0.0018679135990207828
1.398872161506208300e-01 0.013509935211980273 0.0018679135990207828
1.444966707248075133e-01 0.014992684327860457 0.0018679135990207828
1.489366395550016653e-01 0.01663816886076129 0.0018679135990207828
1.531972895493558251e-01 0.018464249428955443 0.0018679135990207828
1.572716389527206438e-01 0.020490746898158472 0.0018679135990207828
1.611554463456054131e-01 0.022739657523579287 0.0018679135990207828
1.648470665073318298e-01 0.02523539170434766 0.0018679135990207828
1.683472114952639098e-01 0.02800503894183631 0.0018679135990207828
1.716587752868680150e-01 0.03107866187782014 0.0018679135990207828
1.747865357956711330e-01 0.03448962260405758 0.0018679135990207828
1.777369470282650632e-01 0.038274944785163134 0.0018679135990207828
1.805178610604317446e-01 0.04247571552536898 0.0018679135990207828
1.831383037926239132e-01 0.047137531341167244 0.0018679135990207828
1.856082507048287256e-01 0.05231099308056263 0.0018679135990207828
1.879384238236426752e-01 0.05805225516094899 0.0018679135990207828
1.901400820617447918e-01 0.06442363508721373 0.0018679135990207828
1.922248584849891306e-01 0.07149428986597581 0.0018679135990207828
1.942045995377605083e-01 0.07934096665797492 0.0018679135990207828
1.960912176948331753e-01 0.08804883581643465 0.0018679135990207828
1.978965406102652091e-01 0.09771241535346502 0.0018679135990207828
1.996321926548563774e-01 0.1084365968689611 0.0018679135990207828
2.013094846639375268e-01 0.12033778407775893 0.0018679135990207828
2.029393010836566813e-01 0.13354515629298988 0.0018679135990207828
2.045318810539270837e-01 0.14820207057988585 0.0018679135990207828
2.060969964947496347e-01 0.16446761779946645 0.0018679135990207828
2.076435970041021761e-01 0.18251834943190443 0.0018679135990207828
2.091798553776631209e-01 0.20255019392306664 0.0018679135990207828
2.107130819023043944e-01 0.22478058335487253 0.0018679135990207828
2.122496430804589607e-01 0.24945081352303167 0.0018679135990207828
2.137948861852464466e-01 0.27682866303920667 0.0018679135990207828
2.153530444899191265e-01 0.3072112998861759 0.0018679135990207828
2.169271552750747234e-01 0.34092850697468147 0.0018679135990207828
2.185189577927179050e-01 0.3783462617131929 0.0018679135990207828
2.201287540615524396e-01 0.419870708444391 0.0018679135990207828
2.217554555090205104e-01 0.4659525668664682 0.0018679135990207828
2.233962640508525277e-01 0.517092024289676 0.0018679135990207828
2.250467351742712618e-01 0.5738441648302398 0.0018679135990207828
2.267006894592789590e-01 0.6368249944718586 0.0018679135990207828
2.283501489877529100e-01 0.7067181273927491 0.0018679135990207828
2.299853152115702570e-01 0.7842822061337682 0.0018679135990207828
2.315945763254178003e-01 0.8703591361485166 0.0018679135990207828
2.331643967383150995e-01 0.9658832241158708 0.0018679135990207828
2.346798390224706099e-01 1.0718913192051276 0.0018679135990207828
2.361243160900107219e-01 1.1895340673703196 0.0018679135990207828
2.374857783213025209e-01 1.3200884008314182 0.0018679135990207828
2.387641881806672473e-01 1.4649713983072863 0.0018679135990207828
2.399133514114850374e-01 1.625755666443795 0.0018679135990207828
2.409804316786038902e-01 1.8041864093920719 0.0018679135990207828
2.419337329500642342e-01 2.0022003718155843 0.0018679135990207828
2.426900780794334911e-01 2.2219468609395236 0.0018679135990207828
2.432253004645237859e-01 2.4658110758226037 0.0018679135990207828
2.435152391644557213e-01 2.736439997074672 0.0018679135990207828
2.435360153546088924e-01 3.0367711180354604 0.0018679135990207828
2.432643008543854679e-01 3.370064329271928 0.0018679135990207828
2.426775928592596610e-01 3.739937302478798 0.0018679135990207828
2.417544772358302951e-01 4.150404757850477 0.0018679135990207828
2.404749612189720775e-01 4.605922041145108 0.0018679135990207828
2.388204869446632905e-01 5.1114334834401705 0.0018679135990207828
2.367745927991595223e-01 5.672426068491977 0.0018679135990207828
2.343229391756437019e-01 6.294988990221888 0.0018679135990207828
2.314539649601556059e-01 6.985879746785249 0.0018679135990207828
2.281580536119866276e-01 7.752597488629465 0.0018679135990207828
2.244289414117812964e-01 8.60346441668451 0.0018679135990207828
2.202651683036262742e-01 9.547716114208066 0.0018679135990207828
2.156679180521074435e-01 10.59560179277617 0.0018679135990207828
2.106421055195924485e-01 11.758495540521581 0.0018679135990207828
2.051979185063561029e-01 13.049019780144016 0.0018679135990207828
1.993500687778177738e-01 14.481182276745331 0.0018679135990207828
1.931187345933055577e-01 16.070528182616385 0.0018679135990207828
1.865272633203916008e-01 17.834308769319094 0.0018679135990207828
1.796066931809019995e-01 19.791668678535572 0.0018679135990207828
1.723933819386229971e-01 21.96385372416547 0.0018679135990207828
1.649254004532541007e-01 24.37444150122222 0.0018679135990207828
1.572477528136391189e-01 27.04959730463137 0.0018679135990207828
1.494082835762606254e-01 30.01835813575592 0.0018679135990207828
1.414587430621945252e-01 33.31294787934677 0.0018679135990207828
1.334519738968877045e-01 36.96912707195032 0.0018679135990207828
1.254422409352709822e-01 41.0265810582719 0.0018679135990207828
1.174833177866385914e-01 45.52935074866948 0.0018679135990207828
1.096278773952799185e-01 50.526310653356795 0.0018679135990207828
1.019260574191865470e-01 56.07169938205458 0.0018679135990207828
9.442399527253562963e-02 62.22570836730231 0.0018679135990207828
8.716389664747642430e-02 69.0551352016233 0.0018679135990207828
8.018198072512300323e-02 76.63410868007462 0.0018679135990207828
7.350868339200426760e-02 85.04489341802686 0.0018679135990207828
6.716802026667210990e-02 94.37878277775391 0.0018679135990207828
6.117804921697535259e-02 104.73708979594508 0.0018679135990207828
5.555019320612742534e-02 116.23224686798542 0.0018679135990207828
5.028989695073517868e-02 128.9890261253308 0.0018679135990207828
4.539720065785611547e-02 143.14589375234786 0.0018679135990207828
4.086707985008037475e-02 158.85651294280527 0.0018679135990207828
3.669046289097991492e-02 176.2914118095948 0.0018679135990207828
3.285484291710242394e-02 195.63983435170647 0.0018679135990207828
2.934519101318895651e-02 217.11179456945052 0.0018679135990207828
2.614427839550734559e-02 240.9403560239527 0.0018679135990207828
2.325036408860317941e-02 267.38416158399497 0.0018679135990207828
2.065725679545663343e-02 296.73024081888724 0.0018679135990207828
1.833895680545079634e-02 329.2971255097155 0.0018679135990207828
1.624187872469491992e-02 365.43830709572546 0.0018679135990207828
1.434387077260454620e-02 405.54607358408276 0.0018679135990207828
1.263271369393508849e-02 450.05576757004974 0.0018679135990207828
1.109913858766129607e-02 499.450511585514 0.0018679135990207828
9.738893730678255950e-03 554.2664520663108 0.0018679135990207828
8.529152024162604123e-03 615.0985788580505 0.0018679135990207828
7.485142426639051529e-03 682.6071834272393 0.0018679135990207828
6.568799531081000523e-03 757.525025877192 0.0018679135990207828
5.773711331573095316e-03 840.6652885618333 0.0018679135990207828
5.092823857368927384e-03 932.9304026284696 0.0018679135990207828
4.517792313223709631e-03 1035.3218432956637 0.0018679135990207828
4.042724815880647041e-03 1148.9510001873086 0.0018679135990207828
3.660691055070551189e-03 1275.051240713013 0.0018679135990207828
3.365849737932328709e-03 1414.991297434576 0.0018679135990207828
3.149817243837998472e-03 1570.2901247293776 0.0018679135990207828
3.007484798105066783e-03 1742.6333860096508 0.0018679135990207828
2.939874825841713463e-03 1933.891750455232 0.0018679135990207828
2.935388639892662441e-03 2146.141197858406 0.0018679135990207828
2.985905965415891830e-03 2381.6855519761607 0.0018679135990207828
3.085927451719918876e-03 2643.0814869741084 0.0018679135990207828
3.230216779193060498e-03 2933.1662783900483 0.0018679135990207828
3.413778228094193831e-03 3255.0885998350564 0.0018679135990207828
3.641280261116739553e-03 3612.3426997094302 0.0018679135990207828
3.907424072811314757e-03 4008.8063288984645 0.0018679135990207828
4.210870045096687907e-03 4448.782831127585 0.0018679135990207828
4.547367653586029991e-03 4937.047852839004 0.0018679135990207828
4.912981300188165416e-03 5478.901179593945 0.0018679135990207828
5.307819812402089256e-03 6080.224261649427 0.0018679135990207828
5.733010999527127921e-03 6747.5440531107 0.0018679135990207828
6.190297878638346962e-03 7488.10385759003 0.0018679135990207828
6.681538826791351415e-03 8309.941949353404 0.0018679135990207828
7.209052553573434136e-03 9221.97882333434 0.0018679135990207828
7.774509401083640886e-03 10234.114021054527 0.0018679135990207828
8.381506929433507960e-03 11357.333583431051 0.0018679135990207828
9.032784520233268222e-03 12603.829296797274 0.0018679135990207828
9.730206702943588679e-03 13987.131026472387 0.0018679135990207828
1.047651080287691910e-02 15522.25357427048 0.0018679135990207828
1.127299130646373590e-02 17225.859653987874 0.0018679135990207828
1.212664753272857561e-02 19116.440753857038 0.0018679135990207828
1.303868999289213744e-02 21214.51784910632 0.0018679135990207828
1.400547281977324553e-02 23542.864143224204 0.0018679135990207828
1.507313591546608107e-02 26126.752255633317 0.0018679135990207828
1.630515670740843165e-02 28994.22853882881 0.0018679135990207828
1.779706460529500989e-02 32176.417502507353 0.0018679135990207828
1.943130192379258214e-02 35707.859649004626 0.0018679135990207828
2.121422120409310538e-02 39626.88638701478 0.0018679135990207828
2.316284373097016180e-02 43976.036093027215 0.0018679135990207828
2.527516481182090838e-02 48802.515836544335 0.0018679135990207828
2.755038017891343546e-02 54158.71378079476 0.0018679135990207828
2.998741627191511480e-02 60102.76782070388 0.0018679135990207828
3.257972466217347318e-02 66699.19663030129 0.0018679135990207828
3.532177913378083123e-02 74019.59996915652 0.0018679135990207828
3.819905607779010975e-02 82143.43584919439 0.0018679135990207828
4.120003821314329601e-02 91158.88299750836 0.0018679135990207828
4.430465350936720059e-02 101163.7979766207 0.0018679135990207828
4.749107638086940558e-02 112266.77735108159 0.0018679135990207828
5.075097502304538183e-02 124588.33642950082 0.0018679135990207828
5.408486843840516062e-02 138262.2173764659 0.0018679135990207828
5.742845379712209486e-02 153436.84089300132 0.0018679135990207828
6.075398838008537472e-02 170276.91722258978 0.0018679135990207828
6.403867664806675575e-02 188965.23396912115 0.0018679135990207828
6.725644413845720260e-02 209704.64013232305 0.0018679135990207828
7.038461566877599052e-02 232720.2478960412 0.0018679135990207828
7.339863399150410583e-02 258261.87606826748 0.0018679135990207828
7.627792834500761454e-02 286606.7616948256 0.0018679135990207828
7.900614883652581910e-02 318062.5692794119 0.0018679135990207828
8.156726414344318832e-02 352970.73027306574 0.0018679135990207828
8.395139627881324784e-02 391710.1490809261 0.0018679135990207828
8.614325258257661544e-02 434701.3158125035 0.0018679135990207828
8.813702733349630669e-02 482410.8704165374 0.0018679135990207828
8.992779087642507885e-02 535356.6677410719 0.0018679135990207828
9.150852513706900226e-02 594113.3984965039 0.0018679135990207828
9.287919025745275392e-02 659318.8271333541 0.0018679135990207828
9.403349301425993623e-02 731680.7143427207 0.0018679135990207828
9.497495946198866723e-02 811984.4993184009 0.0018679135990207828
9.570126817029694921e-02 901101.8251665037 0.0018679135990207828
9.621497673887366431e-02 1000000.0 0.0018679135990207828
2.888882753386459723e-02 0.001 0.002072921779595372
3.152502812833830187e-02 0.0011097524964120721 0.002072921779595372
3.436328120450169582e-02 0.0012315506032928262 0.002072921779595372
3.741109438130586773e-02 0.001366716356462006 0.002072921779595372
4.067470611033362216e-02 0.0015167168884709225 0.002072921779595372
4.415877840908522672e-02 0.0016831803533309566 0.002072921779595372
4.786608781954065917e-02 0.0018679135990207828 0.002072921779595372
5.179722625177925199e-02 0.002072921779595372 0.002072921779595372
5.595033989491152160e-02 0.002300430119772917 0.002072921779595372
6.032083837239752416e-02 0.0025529080682395165 0.002072921779595372
6.490124822635483237e-02 0.002833096101839324 0.002072921779595372
6.968102680232197976e-02 0.0031440354715915 0.002072921779595372
7.464654581790459986e-02 0.0034891012134067737 0.002072921779595372
7.978110163566208557e-02 0.003872038781812557 0.002072921779595372
8.506506246088851864e-02 0.004297004704320844 0.002072921779595372
9.047613473539868612e-02 0.004768611697714469 0.002072921779595372
9.598966020727246751e-02 0.005291978735958442 0.002072921779595372
1.015791039415577107e-01 0.005872786613189483 0.002072921779595372
1.072165349433278764e-01 0.00651733960488242 0.002072921779595372
1.128732263793799512e-01 0.007232633896483534 0.002072921779595372
1.185202542557461519e-01 0.008026433522257174 0.002072921779595372
1.241291270883412012e-01 0.00890735463861044 0.002072921779595372
1.296723674915645219e-01 0.009884959046625586 0.002072921779595372
1.351240764191727339e-01 0.010969857978923836 0.002072921779595372
1.404604284416215432e-01 0.012173827277396614 0.002072921779595372
1.456600393093214207e-01 0.013509935211980273 0.002072921779595372
1.507043083390598726e-01 0.014992684327860457 0.002072921779595372
1.555776219805306282e-01 0.01663816886076129 0.002072921779595372
1.602674441000068173e-01 0.018464249428955443 0.002072921779595372
1.647643574736562533e-01 0.020490746898158472 0.002072921779595372
1.690619972657912418e-01 0.022739657523579287 0.002072921779595372
1.731569090038141689e-01 0.02523539170434766 0.002072921779595372
1.770483722660815551e-01 0.02800503894183631 0.002072921779595372
1.807381771805041948e-01 0.03107866187782014 0.002072921779595372
1.842303596915130515e-01 0.03448962260405758 0.002072921779595372
1.875309513216976420e-01 0.038274944785163134 0.002072921779595372
1.906476886411204164e-01 0.04247571552536898 0.002072921779595372
1.935897669317407643e-01 0.047137531341167244 0.002072921779595372
1.963675726272138267e-01 0.05231099308056263 0.002072921779595372
1.989924447710191002e-01 0.05805225516094899 0.002072921779595372
2.014764622550427597e-01 0.06442363508721373 0.002072921779595372
2.038322239927234381e-01 0.07149428986597581 0.002072921779595372
2.060726690807996864e-01 0.07934096665797492 0.002072921779595372
2.082108974018709591e-01 0.08804883581643465 0.002072921779595372
2.102600085787706963e-01 0.09771241535346502 0.002072921779595372
2.122329398255207167e-01 0.1084365968689611 0.002072921779595372
2.141423376190514094e-01 0.12033778407775893 0.002072921779595372
2.160004465454896938e-01 0.13354515629298988 0.002072921779595372
2.178188665338995633e-01 0.14820207057988585 0.002072921779595372
2.196086662946171997e-01 0.16446761779946645 0.002072921779595372
2.213800766240052453e-01 0.18251834943190443 0.002072921779595372
2.231424854541508296e-01 0.20255019392306664 0.002072921779595372
2.249043405394922091e-01 0.22478058335487253 0.002072921779595372
2.266730488371213326e-01 0.24945081352303167 0.002072921779595372
2.284548877444533832e-01 0.27682866303920667 0.002072921779595372
2.302548949889577645e-01 0.3072112998861759 0.002072921779595372
2.320767587443844926e-01 0.34092850697468147 0.002072921779595372
2.339227059191351932e-01 0.3783462617131929 0.002072921779595372
2.357933372001277672e-01 0.419870708444391 0.002072921779595372
2.376876546482860619e-01 0.4659525668664682 0.002072921779595372
2.396027379450244021e-01 0.517092024289676 0.002072921779595372
2.415337659947796867e-01 0.5738441648302398 0.002072921779595372
2.434739607495422231e-01 0.6368249944718586 0.002072921779595372
2.454144630299758822e-01 0.7067181273927491 0.002072921779595372
2.473443469830676755e-01 0.7842822061337682 0.002072921779595372
2.492506148074970507e-01 0.8703591361485166 0.002072921779595372
2.511180902295099826e-01 0.9658832241158708 0.002072921779595372
2.529299571273146419e-01 1.0718913192051276 0.002072921779595372
2.546675255974467644e-01 1.1895340673703196 0.002072921779595372
2.563195856253691618e-01 1.3200884008314182 0.002072921779595372
2.578797916234700782e-01 1.4649713983072863 0.002072921779595372
2.593001577030983884e-01 1.625755666443795 0.002072921779595372
2.606429138417593050e-01 1.8041864093920719 0.002072921779595372
2.618480377099252077e-01 2.0022003718155843 0.002072921779595372
2.628375404906761470e-01 2.2219468609395236 0.002072921779595372
2.635843906075892584e-01 2.4658110758226037 0.002072921779595372
2.640615944456931041e-01 2.736439997074672 0.002072921779595372
2.642425208022552430e-01 3.0367711180354604 0.002072921779595372
2.641011910826071007e-01 3.370064329271928 0.002072921779595372
2.636125874558163384e-01 3.739937302478798 0.002072921779595372
2.627529441559270929e-01 4.150404757850477 0.002072921779595372
2.615000998746551120e-01 4.605922041145108 0.002072921779595372
2.598335356459966494e-01 5.1114334834401705 0.002072921779595372
2.577350508211002089e-01 5.672426068491977 0.002072921779595372
2.551888116129698014e-01 6.294988990221888 0.002072921779595372
2.521820237691091982e-01 6.985879746785249 0.002072921779595372
2.487041199854431173e-01 7.752597488629465 0.002072921779595372
2.447481872898768784e-01 8.60346441668451 0.002072921779595372
2.403124275204419624e-01 9.547716114208066 0.002072921779595372
2.353980380432030561e-01 10.59560179277617 0.002072921779595372
2.300103152199400591e-01 11.758495540521581 0.002072921779595372
2.241602197277274555e-01 13.049019780144016 0.002072921779595372
2.178636445434515845e-01 14.481182276745331 0.002072921779595372
2.111423872510706512e-01 16.070528182616385 0.002072921779595372
2.040218749762652828e-01 17.834308769319094 0.002072921779595372
1.965356702081104134e-01 19.791668678535572 0.002072921779595372
1.887231171094975735e-01 21.96385372416547 0.002072921779595372
1.806257373217857176e-01 24.37444150122222 0.002072921779595372
1.722923970922328185e-01 27.04959730463137 0.002072921779595372
1.637751903301138956e-01 30.01835813575592 0.002072921779595372
1.551304395334361652e-01 33.31294787934677 0.002072921779595372
1.464158213088381233e-01 36.96912707195032 0.002072921779595372
1.376906026215147794e-01 41.0265810582719 0.002072921779595372
1.290136354790080986e-01 45.52935074866948 0.002072921779595372
1.204426421784730999e-01 50.526310653356795 0.002072921779595372
1.120326763064110470e-01 56.07169938205458 0.002072921779595372
1.038345546366281069e-01 62.22570836730231 0.002072921779595372
9.589482621188398503e-02 69.0551352016233 0.002072921779595372
8.825363796741028666e-02 76.63410868007462 0.002072921779595372
8.094486478560748710e-02 85.04489341802686 0.002072921779595372
7.399542368816018623e-02 94.37878277775391 0.002072921779595372
6.742570181398360729e-02 104.73708979594508 0.002072921779595372
6.124887369939945730e-02 116.23224686798542 0.002072921779595372
5.547156427577239896e-02 128.9890261253308 0.002072921779595372
5.009444990490054955e-02 143.14589375234786 0.002072921779595372
4.511264235105758719e-02 158.85651294280527 0.002072921779595372
4.051676031585910859e-02 176.2914118095948 0.002072921779595372
3.629360231698212924e-02 195.63983435170647 0.002072921779595372
3.242713049675618325e-02 217.11179456945052 0.002072921779595372
2.889886120198894431e-02 240.9403560239527 0.002072921779595372
2.570741601082402947e-02 267.38416158399497 0.002072921779595372
2.284630211981622180e-02 296.73024081888724 0.002072921779595372
2.028734099080375941e-02 329.2971255097155 0.002072921779595372
1.797148064713906257e-02 365.43830709572546 0.002072921779595372
1.587459861936463962e-02 405.54607358408276 0.002072921779595372
1.398339569484787805e-02 450.05576757004974 0.002072921779595372
1.228786220976871117e-02 499.450511585514 0.002072921779595372
1.078349121684723036e-02 554.2664520663108 0.002072921779595372
9.445231390059507376e-03 615.0985788580505 0.002072921779595372
8.289974888381838880e-03 682.6071834272393 0.002072921779595372
7.275757288612677912e-03 757.525025877192 0.002072921779595372
6.395535021276874295e-03 840.6652885618333 0.002072921779595372
5.641609191011831038e-03 932.9304026284696 0.002072921779595372
5.004818565653653545e-03 1035.3218432956637 0.002072921779595372
4.478620716221664438e-03 1148.9510001873086 0.002072921779595372
4.055423049629030760e-03 1275.051240713013 0.002072921779595372
3.728907677127291792e-03 1414.991297434576 0.002072921779595372
3.489372872144545952e-03 1570.2901247293776 0.002072921779595372
3.331611053177795882e-03 1742.6333860096508 0.002072921779595372
3.256555012288249364e-03 1933.891750455232 0.002072921779595372
3.251452994838887212e-03 2146.141197858406 0.002072921779595372
3.307268356585136779e-03 2381.6855519761607 0.002072921779595372
3.417867631005145485e-03 2643.0814869741084 0.002072921779595372
3.577441428315873001e-03 2933.1662783900483 0.002072921779595372
3.780494956510750508e-03 3255.0885998350564 0.002072921779595372
4.032020226007725430e-03 3612.3426997094302 0.002072921779595372
4.326300483720278180e-03 4008.8063288984645 0.002072921779595372
4.661765295449711577e-03 4448.782831127585 0.002072921779595372
5.033738658366217721e-03 4937.047852839004 0.002072921779595372
5.437741551286683246e-03 5478.901179593945 0.002072921779595372
5.873883362224502011e-03 6080.224261649427 0.002072921779595372
6.343364794354494282e-03 6747.5440531107 0.002072921779595372
6.848051544552292112e-03 7488.10385759003 0.002072921779595372
7.389963052258851153e-03 8309.941949353404 0.002072921779595372
7.971601862303360694e-03 9221.97882333434 0.002072921779595372
8.594827384462752629e-03 10234.114021054527 0.002072921779595372
9.263422205297666343e-03 11357.333583431051 0.002072921779595372
9.980297107972605636e-03 12603.829296797274 0.002072921779595372
1.074746130601095251e-02 13987.131026472387 0.002072921779595372
1.156776602069483316e-02 15522.25357427048 0.002072921779595372
1.244253950046169538e-02 17225.859653987874 0.002072921779595372
1.337964300938668943e-02 19116.440753857038 0.002072921779595372
1.437999251652114646e-02 21214.51784910632 0.002072921779595372
1.543951436798065083e-02 23542.864143224204 0.002072921779595372
1.660869967460001581e-02 26126.752255633317 0.002072921779595372
1.795718886825006105e-02 28994.22853882881 0.002072921779595372
1.959033920997219069e-02 32176.417502507353 0.002072921779595372
2.137795191890529134e-02 35707.859649004626 0.002072921779595372
2.332684501239081637e-02 39626.88638701478 0.002072921779595372
2.545549737639326085e-02 43976.036093027215 0.002072921779595372
2.776112958874302900e-02 48802.515836544335 0.002072921779595372
3.024260751180756629e-02 54158.71378079476 0.002072921779595372
3.289841131271292740e-02 60102.76782070388 0.002072921779595372
3.572127918067329044e-02 66699.19663030129 0.002072921779595372
3.870465027264902852e-02 74019.59996915652 0.002072921779595372
4.183271545405488345e-02 82143.43584919439 0.002072921779595372
4.509232394360683516e-02 91158.88299750836 0.002072921779595372
4.846161726010233400e-02 101163.7979766207 0.002072921779595372
5.191679058187936846e-02 112266.77735108159 0.002072921779595372
5.544904509673508064e-02 124588.33642950082 0.002072921779595372
5.905777714584602156e-02 138262.2173764659 0.002072921779595372
6.267342108039972159e-02 153436.84089300132 0.002072921779595372
6.626587216866422492e-02 170276.91722258978 0.002072921779595372
6.980998942236089910e-02 188965.23396912115 0.002072921779595372
7.327757402805157305e-02 209704.64013232305 0.002072921779595372
7.664384231846678441e-02 232720.2478960412 0.002072921779595372
7.988223807689298628e-02 258261.87606826748 0.002072921779595372
8.297056090498816650e-02 286606.7616948256 0.002072921779595372
8.589112429099732271e-02 318062.5692794119 0.002072921779595372
8.862587958802314869e-02 352970.73027306574 0.002072921779595372
9.116303064601910533e-02 391710.1490809261 0.002072921779595372
9.348903184208046113e-02 434701.3158125035 0.002072921779595372
9.559696012461388337e-02 482410.8704165374 0.002072921779595372
9.747852551127614285e-02 535356.6677410719 0.002072921779595372
9.912813480688233148e-02 594113.3984965039 0.002072921779595372
1.005440587885742532e-01 659318.8271333541 0.002072921779595372
1.017212339456859821e-01 731680.7143427207 0.002072921779595372
1.026623700979510390e-01 811984.4993184009 0.002072921779595372
1.033650476866419948e-01 901101.8251665037 0.002072921779595372
1.038323965594933201e-01 1000000.0 0.002072921779595372
2.884669559290216345e-02 0.001 0.002300430119772917
3.150665478509438039e-02 0.0011097524964120721 0.002300430119772917
3.437557431961849042e-02 0.0012315506032928262 0.002300430119772917
3.746220892351949383e-02 0.001366716356462006 0.002300430119772917
4.077416575205475985e-02 0.0015167168884709225 0.002300430119772917
4.431757712679944283e-02 0.0016831803533309566 0.002300430119772917
4.809681690013996314e-02 0.0018679135990207828 0.002300430119772917
5.211415140695042220e-02 0.002072921779595372 0.002300430119772917
5.636942476673464236e-02 0.002300430119772917 0.002300430119772917
6.085978015463989338e-02 0.0025529080682395165 0.002300430119772917
6.557940884665443282e-02 0.002833096101839324 0.002300430119772917
7.051934127206456460e-02 0.0031440354715915 0.002300430119772917
7.566735450767277105e-02 0.0034891012134067737 0.002300430119772917
8.100792068626079534e-02 0.003872038781812557 0.002300430119772917
8.652227906746204344e-02 0.004297004704320844 0.002300430119772917
9.218864833319419250e-02 0.004768611697714469 0.002300430119772917
9.798246898191738385e-02 0.005291978735958442 0.002300430119772917
1.038768505225342587e-01 0.005872786613189483 0.002300430119772917
1.098430454477877238e-01 0.00651733960488242 0.002300430119772917
1.158510319387283938e-01 0.007232633896483534 0.002300430119772917
1.218701260709633138e-01 0.008026433522257174 0.002300430119772917
1.278696614528384012e-01 0.00890735463861044 0.002300430119772917
1.338196437213379220e-01 0.009884959046625586 0.002300430119772917
1.396913496162620338e-01 0.010969857978923836 0.002300430119772917
1.454579407715850814e-01 0.012173827277396614 0.002300430119772917
1.510949266318844797e-01 0.013509935211980273 0.002300430119772917
1.565805738541664327e-01 0.014992684327860457 0.002300430119772917
1.618962108074220307e-01 0.01663816886076129 0.002300430119772917
1.670264159330044906e-01 0.018464249428955443 0.002300430119772917
1.719591032686277332e-01 0.020490746898158472 0.002300430119772917
1.766855251833854556e-01 0.022739657523579287 0.002300430119772917
1.812001698992009302e-01 0.02523539170434766 0.002300430119772917
1.855006139104461438e-01 0.02800503894183631 0.002300430119772917
1.895873019726550812e-01 0.03107866187782014 0.002300430119772917
1.934632908177132959e-01 0.03448962260405758 0.002300430119772917
1.971339821435018902e-01 0.038274944785163134 0.002300430119772917
2.006068174051375552e-01 0.04247571552536898 0.002300430119772917
2.038910085388799254e-01 0.047137531341167244 0.002300430119772917
2.069972278736855464e-01 0.05231099308056263 0.002300430119772917
2.099373565949280152e-01 0.05805225516094899 0.002300430119772917
2.127242265883646233e-01 0.06442363508721373 0.002300430119772917
2.153713695412518003e-01 0.07149428986597581 0.002300430119772917
2.178928161847220879e-01 0.07934096665797492 0.002300430119772917
2.203028712616920126e-01 0.08804883581643465 0.002300430119772917
2.226159404547640164e-01 0.09771241535346502 0.002300430119772917
2.248463432757738800e-01 0.1084365968689611 0.002300430119772917
2.270081405165292887e-01 0.12033778407775893 0.002300430119772917
2.291150139890113513e-01 0.13354515629298988 0.002300430119772917
2.311800409229792796e-01 0.14820207057988585 0.002300430119772917
2.332156950172273868e-01 0.16446761779946645 0.002300430119772917
2.352336113399006168e-01 0.18251834943190443 0.002300430119772917
2.372445189061603565e-01 0.20255019392306664 0.002300430119772917
2.392581315567761935e-01 0.22478058335487253 0.002300430119772917
2.412830341679366164e-01 0.24945081352303167 0.002300430119772917
2.433265619419709147e-01 0.27682866303920667 0.002300430119772917
2.453946803401823307e-01 0.3072112998861759 0.002300430119772917
2.474918519005424311e-01 0.34092850697468147 0.002300430119772917
2.496208908416463479e-01 0.3783462617131929 0.002300430119772917
2.517827924432539666e-01 0.419870708444391 0.002300430119772917
2.539767299160566316e-01 0.4659525668664682 0.002300430119772917
2.561997092836309498e-01 0.517092024289676 0.002300430119772917
2.584465716180250894e-01 0.5738441648302398 0.002300430119772917
2.607099275074510336e-01 0.6368249944718586 0.002300430119772917
2.629800167755292906e-01 0.7067181273927491 0.002300430119772917
2.652447233918492353e-01 0.7842822061337682 0.002300430119772917
2.674895563553513211e-01 0.8703591361485166 0.002300430119772917
2.696975682724040979e-01 0.9658832241158708 0.002300430119772917
2.718498941194926743e-01 1.0718913192051276 0.002300430119772917
2.739255265982049603e-01 1.1895340673703196 0.002300430119772917
2.759146062533381349e-01 1.3200884008314182 0.002300430119772917
2.778027784880869322e-01 1.4649713983072863 0.002300430119772917
2.795406616617836515e-01 1.625755666443795 0.002300430119772917
2.812086282519613567e-01 1.8041864093920719 0.002300430119772917
2.827115831386771694e-01 2.0022003718155843 0.002300430119772917
2.839794544643585716e-01 2.2219468609395236 0.002300430119772917
2.849819905196389058e-01 2.4658110758226037 0.002300430119772917
2.856890280406288452e-01 2.736439997074672 0.002300430119772917
2.860708364609414467e-01 3.0367711180354604 0.002300430119772917
2.860984665948136940e-01 3.370064329271928 0.002300430119772917
2.857440777083618544e-01 3.739937302478798 0.002300430119772917
2.849812630244619172e-01 4.150404757850477 0.002300430119772917
2.837854328687143823e-01 4.605922041145108 0.002300430119772917
2.821338671519106334e-01 5.1114334834401705 0.002300430119772917
2.800064197234802821e-01 5.672426068491977 0.002300430119772917
2.773855820710738329e-01 6.294988990221888 0.002300430119772917
2.742571691271815659e-01 6.985879746785249 0.002300430119772917
2.706095411282884999e-01 7.752597488629465 0.002300430119772917
2.664350342746174549e-01 8.60346441668451 0.002300430119772917
2.617314405870988514e-01 9.547716114208066 0.002300430119772917
2.564999237960427503e-01 10.59560179277617 0.002300430119772917
2.507461426829237228e-01 11.758495540521581 0.002300430119772917
2.444818322600562366e-01 13.049019780144016 0.002300430119772917
2.377241020009645822e-01 14.481182276745331 0.002300430119772917
2.304964247584290471e-01 16.070528182616385 0.002300430119772917
2.228263955953956321e-01 17.834308769319094 0.002300430119772917
2.147502201561942714e-01 19.791668678535572 0.002300430119772917
2.063103739133056447e-01 21.96385372416547 0.002300430119772917
1.975520134964531827e-01 24.37444150122222 0.002300430119772917
1.885280812417453045e-01 27.04959730463137 0.002300430119772917
1.792951693371014343e-01 30.01835813575592 0.002300430119772917
1.699144559071080196e-01 33.31294787934677 0.002300430119772917
1.604487648163884506e-01 36.96912707195032 0.002300430119772917
1.509627091298627877e-01 41.0265810582719 0.002300430119772917
1.415205882399608595e-01 45.52935074866948 0.002300430119772917
1.321855611605276815e-01 50.526310653356795 0.002300430119772917
1.230179983855908127e-01 56.07169938205458 0.002300430119772917
1.140738036007771100e-01 62.22570836730231 0.002300430119772917
1.054042728051598071e-01 69.0551352016233 0.002300430119772917
9.705387305138803156e-02 76.63410868007462 0.002300430119772917
8.906029372297601110e-02 85.04489341802686 0.002300430119772917
8.145369916887371109e-02 94.37878277775391 0.002300430119772917
7.425712085948171781e-02 104.73708979594508 0.002300430119772917
6.748576025154154334e-02 116.23224686798542 0.002300430119772917
6.114765504361845821e-02 128.9890261253308 0.002300430119772917
5.524430787567753687e-02 143.14589375234786 0.002300430119772917
4.977110994892253171e-02 158.85651294280527 0.002300430119772917
4.471846998931285760e-02 176.2914118095948 0.002300430119772917
4.007255197750809322e-02 195.63983435170647 0.002300430119772917
3.581633102973002386e-02 217.11179456945052 0.002300430119772917
3.193005897221222467e-02 240.9403560239527 0.002300430119772917
2.841286517526435754e-02 267.38416158399497 0.002300430119772917
2.525802896835527278e-02 296.73024081888724 0.002300430119772917
2.243505176663400033e-02 329.2971255097155 0.002300430119772917
1.987894155670564406e-02 365.43830709572546 0.002300430119772917
1.756347117845260750e-02 405.54607358408276 0.002300430119772917
1.547420718149539014e-02 450.05576757004974 0.002300430119772917
1.360037619589610572e-02 499.450511585514 0.002300430119772917
1.193722672007133286e-02 554.2664520663108 0.002300430119772917
1.045730093523755504e-02 615.0985788580505 0.002300430119772917
9.179344906258869036e-03 682.6071834272393 0.002300430119772917
8.057120734850823501e-03 757.525025877192 0.002300430119772917
7.082909447486195748e-03 840.6652885618333 0.002300430119772917
6.248315350963286156e-03 932.9304026284696 0.002300430119772917
5.543289679102223963e-03 1035.3218432956637 0.002300430119772917
4.960581811634822216e-03 1148.9510001873086 0.002300430119772917
4.491876081945716387e-03 1275.051240713013 0.002300430119772917
4.130360579424106372e-03 1414.991297434576 0.002300430119772917
3.864797966664570116e-03 1570.2901247293776 0.002300430119772917
3.689956223617256535e-03 1742.6333860096508 0.002300430119772917
3.606629935522981650e-03 1933.891750455232 0.002300430119772917
3.600816964841004140e-03 2146.141197858406 0.002300430119772917
3.662453804634329627e-03 2381.6855519761607 0.002300430119772917
3.784703453906186014e-03 2643.0814869741084 0.002300430119772917
3.961120105888241150e-03 2933.1662783900483 0.002300430119772917
4.185652544945259700e-03 3255.0885998350564 0.002300430119772917
4.463630674329729757e-03 3612.3426997094302 0.002300430119772917
4.788895069740508985e-03 4008.8063288984645 0.002300430119772917
5.159595576795436393e-03 4448.782831127585 0.002300430119772917
5.570607014319255840e-03 4937.047852839004 0.002300430119772917
6.016822736643238391e-03 5478.901179593945 0.002300430119772917
6.498347525354537454e-03 6080.224261649427 0.002300430119772917
7.016449647984487371e-03 6747.5440531107 0.002300430119772917
7.573121604783159683e-03 7488.10385759003 0.002300430119772917
8.170548246797535233e-03 8309.941949353404 0.002300430119772917
8.811418180819898666e-03 9221.97882333434 0.002300430119772917
9.497787521476584727e-03 10234.114021054527 0.002300430119772917
1.023362313884443667e-02 11357.333583431051 0.002300430119772917
1.102200314118681121e-02 12603.829296797274 0.002300430119772917
1.186507889854083141e-02 13987.131026472387 0.002300430119772917
1.276580728926399178e-02 15522.25357427048 0.002300430119772917
1.372551281556516276e-02 17225.859653987874 0.002300430119772917
1.475298080598431635e-02 19116.440753857038 0.002300430119772917
1.584879794972315903e-02 21214.51784910632 0.002300430119772917
1.700838049176195410e-02 23542.864143224204 0.002300430119772917
1.828692190546724744e-02 26126.752255633317 0.002300430119772917
1.976070650711122048e-02 28994.22853882881 0.002300430119772917
2.154587881732902138e-02 32176.417502507353 0.002300430119772917
2.349828352065697068e-02 35707.859649004626 0.002300430119772917
2.562519470834405400e-02 39626.88638701478 0.002300430119772917
2.794664162981700187e-02 43976.036093027215 0.002300430119772917
3.045889314553746133e-02 48802.515836544335 0.002300430119772917
3.316041693758326608e-02 54158.71378079476 0.002300430119772917
3.604914750305372728e-02 60102.76782070388 0.002300430119772917
3.911700855239103047e-02 66699.19663030129 0.002300430119772917
4.235627068271945878e-02 74019.59996915652 0.002300430119772917
4.574969874285650384e-02 82143.43584919439 0.002300430119772917
4.928242867641747377e-02 91158.88299750836 0.002300430119772917
5.293057556855975537e-02 101163.7979766207 0.002300430119772917
5.666819775257291719e-02 112266.77735108159 0.002300430119772917
6.048618963309804891e-02 124588.33642950082 0.002300430119772917
6.438238909861941639e-02 138262.2173764659 0.002300430119772917
6.828186530714314140e-02 153436.84089300132 0.002300430119772917
7.215192220656725663e-02 170276.91722258978 0.002300430119772917
7.596495719905581312e-02 188965.23396912115 0.002300430119772917
7.969050536097468940e-02 209704.64013232305 0.002300430119772917
8.330143651575210029e-02 232720.2478960412 0.002300430119772917
8.676935872424230978e-02 258261.87606826748 0.002300430119772917
9.007007503050643016e-02 286606.7616948256 0.002300430119772917
9.318462216896897243e-02 318062.5692794119 0.002300430119772917
9.609298229690778348e-02 352970.73027306574 0.002300430119772917
9.878325590270184420e-02 391710.1490809261 0.002300430119772917
1.012386385674169526e-01 434701.3158125035 0.002300430119772917
1.034539497186922757e-01 482410.8704165374 0.002300430119772917
1.054182080411939504e-01 535356.6677410719 0.002300430119772917
1.071264133216735664e-01 594113.3984965039 0.002300430119772917
1.085765725304476959e-01 659318.8271333541 0.002300430119772917
1.097627158297782846e-01 731680.7143427207 0.002300430119772917
1.106875924597721383e-01 811984.4993184009 0.002300430119772917
1.113484046900170277e-01 901101.8251665037 0.002300430119772917
1.117502280888350019e-01 1000000.0 0.002300430119772917
2.874387284365535061e-02 0.001 0.0025529080682395165
3.141968381132762000e-02 0.0011097524964120721 0.0025529080682395165
3.431043243306935303e-02 0.0012315506032928262 0.0025529080682395165
3.742602576590425140e-02 0.001366716356462006 0.0025529080682395165
4.077536771721611275e-02 0.0015167168884709225 0.0025529080682395165
4.436604216791623090e-02 0.0016831803533309566 0.0025529080682395165
4.820396522949259993e-02 0.0018679135990207828 0.0025529080682395165
5.229304980210790904e-02 0.002072921779595372 0.0025529080682395165
5.663488758565952269e-02 0.002300430119772917 0.0025529080682395165
6.122838479324707595e-02 0.0025529080682395165 0.0025529080682395165
6.606949797330198548e-02 0.002833096101839324 0.0025529080682395165
7.115097195701652888e-02 0.0031440354715915 0.0025529080682395165
7.646216273242448236e-02 0.0034891012134067737 0.0025529080682395165
8.198894190476903321e-02 0.003872038781812557 0.0025529080682395165
8.771369468125748969e-02 0.004297004704320844 0.0025529080682395165
9.361544728365220336e-02 0.004768611697714469 0.0025529080682395165
9.967010057591704775e-02 0.005291978735958442 0.0025529080682395165
1.058507577945034805e-01 0.005872786613189483 0.0025529080682395165
1.121282110264933962e-01 0.00651733960488242 0.0025529080682395165
1.184714804967920976e-01 0.007232633896483534 0.0025529080682395165
1.248484683796432376e-01 0.008026433522257174 0.0025529080682395165
1.312266156552057972e-01 0.00890735463861044 0.0025529080682395165
1.375736338266971004e-01 0.009884959046625586 0.0025529080682395165
1.438581670753236175e-01 0.010969857978923836 0.0025529080682395165
1.500504661519124761e-01 0.012173827277396614 0.0025529080682395165
1.561229703285074710e-01 0.013509935211980273 0.0025529080682395165
1.620507906875509607e-01 0.014992684327860457 0.0025529080682395165
1.678121166407293974e-01 0.01663816886076129 0.0025529080682395165
1.733884939577896855e-01 0.018464249428955443 0.0025529080682395165
1.787649782144811184e-01 0.020490746898158472 0.0025529080682395165
1.839302327948547089e-01 0.022739657523579287 0.0025529080682395165
1.888764525137892891e-01 0.02523539170434766 0.0025529080682395165
1.935992587835644319e-01 0.02800503894183631 0.0025529080682395165
1.980975111276767620e-01 0.03107866187782014 0.0025529080682395165
2.023730579304776900e-01 0.03448962260405758 0.0025529080682395165
2.064304458057328040e-01 0.038274944785163134 0.0025529080682395165
2.102766422985593575e-01 0.04247571552536898 0.0025529080682395165
2.139206913136228738e-01 0.047137531341167244 0.0025529080682395165
2.173734232641265918e-01 0.05231099308056263 0.0025529080682395165
2.206471506698841900e-01 0.05805225516094899 0.0025529080682395165
2.237553751234864496e-01 0.06442363508721373 0.0025529080682395165
2.267125154242910778e-01 0.07149428986597581 0.0025529080682395165
2.295336599980539738e-01 0.07934096665797492 0.0025529080682395165
2.322343354732472887e-01 0.08804883581643465 0.0025529080682395165
2.348302701297533268e-01 0.09771241535346502 0.0025529080682395165
2.373372048561130376e-01 0.1084365968689611 0.0025529080682395165
2.397706917514357550e-01 0.12033778407775893 0.0025529080682395165
2.421459301931715713e-01 0.13354515629298988 0.0025529080682395165
2.444775601703313150e-01 0.14820207057988585 0.0025529080682395165
2.467795825284882782e-01 0.16446761779946645 0.0025529080682395165
2.490651458218993974e-01 0.18251834943190443 0.0025529080682395165
2.513464574200199864e-01 0.20255019392306664 0.0025529080682395165
2.536346346506541671e-01 0.22478058335487253 0.0025529080682395165
2.559395735861563215e-01 0.24945081352303167 0.0025529080682395165
2.582698088057711061e-01 0.27682866303920667 0.0025529080682395165
2.606323747038712946e-01 0.3072112998861759 0.0025529080682395165
2.630326352632009757e-01 0.34092850697468147 0.0025529080682395165
2.654741226206550619e-01 0.3783462617131929 0.0025529080682395165
2.679583407065028178e-01 0.419870708444391 0.0025529080682395165
2.704847233864161038e-01 0.4659525668664682 0.0025529080682395165
2.730502909750671670e-01 0.517092024289676 0.0025529080682395165
2.756495888732267696e-01 0.5738441648302398 0.0025529080682395165
2.782746492583719755e-01 0.6368249944718586 0.0025529080682395165
2.809148057741609472e-01 0.7067181273927491 0.0025529080682395165
2.835566975736785178e-01 0.7842822061337682 0.0025529080682395165
2.861842686449100892e-01 0.8703591361485166 0.0025529080682395165
2.887786747133199161e-01 0.9658832241158708 0.0025529080682395165
2.913188278256076402e-01 1.0718913192051276 0.0025529080682395165
2.937812143612051896e-01 1.1895340673703196 0.0025529080682395165
2.961579188386272432e-01 1.3200884008314182 0.0025529080682395165
2.984246555457721883e-01 1.4649713983072863 0.0025529080682395165
3.005311396610053642e-01 1.625755666443795 0.0025529080682395165
3.025794275939696076e-01 1.8041864093920719 0.0025529080682395165
3.044315600767268926e-01 2.0022003718155843 0.0025529080682395165
3.060286192011907880e-01 2.2219468609395236 0.0025529080682395165
3.073367563377824019e-01 2.4658110758226037 0.0025529080682395165
3.083222462712357781e-01 2.736439997074672 0.0025529080682395165
3.089518885611093890e-01 3.0367711180354604 0.0025529080682395165
3.091933917916486751e-01 3.370064329271928 0.0025529080682395165
3.090157458892970888e-01 3.739937302478798 0.0025529080682395165
3.083895798466709248e-01 4.150404757850477 0.0025529080682395165
3.072875714951185389e-01 4.605922041145108 0.0025529080682395165
3.056845291256659602e-01 5.1114334834401705 0.0025529080682395165
3.035581209933663760e-01 5.672426068491977 0.0025529080682395165
3.008889466958949432e-01 6.294988990221888 0.0025529080682395165
2.976612548476180176e-01 6.985879746785249 0.0025529080682395165
2.938621804965124706e-01 7.752597488629465 0.0025529080682395165
2.894831896206231381e-01 8.60346441668451 0.0025529080682395165
2.845215672597231071e-01 9.547716114208066 0.0025529080682395165
2.789783795312956727e-01 10.59560179277617 0.0025529080682395165
2.728596090755800452e-01 11.758495540521581 0.0025529080682395165
2.661777515215411061e-01 13.049019780144016 0.0025529080682395165
2.589511464944668773e-01 14.481182276745331 0.0025529080682395165
2.512049838325433604e-01 16.070528182616385 0.0025529080682395165
2.429690971390273957e-01 17.834308769319094 0.0025529080682395165
2.342824315925238765e-01 19.791668678535572 0.0025529080682395165
2.251907253040615620e-01 21.96385372416547 0.0025529080682395165
2.157429348407954861e-01 24.37444150122222 0.0025529080682395165
2.059962744219587805e-01 27.04959730463137 0.0025529080682395165
1.960120716412558362e-01 30.01835813575592 0.0025529080682395165
1.858566271543018456e-01 33.31294787934677 0.0025529080682395165
1.755982201349906846e-01 36.96912707195032 0.0025529080682395165
1.653071478316423815e-01 41.0265810582719 0.0025529080682395165
1.550535254882641212e-01 45.52935074866948 0.0025529080682395165
1.449063431528376800e-01 50.526310653356795 0.0025529080682395165
1.349317011469539362e-01 56.07169938205458 0.0025529080682395165
1.251910123178141265e-01 62.22570836730231 0.0025529080682395165
1.157407482138740201e-01 69.0551352016233 0.0025529080682395165
1.066301183153783444e-01 76.63410868007462 0.0025529080682395165
9.790103117756054907e-02 85.04489341802686 0.0025529080682395165
8.958728376815351668e-02 94.37878277775391 0.0025529080682395165
8.171490505587182540e-02 104.73708979594508 0.0025529080682395165
7.430143804569133703e-02 116.23224686798542 0.0025529080682395165
6.735660719088570891e-02 128.9890261253308 0.0025529080682395165
6.088296833103756800e-02 143.14589375234786 0.0025529080682395165
5.487637372146133424e-02 158.85651294280527 0.0025529080682395165
4.932715559157205970e-02 176.2914118095948 0.0025529080682395165
4.422093435543704432e-02 195.63983435170647 0.0025529080682395165
3.953974623092856161e-02 217.11179456945052 0.0025529080682395165
3.526259138372911384e-02 240.9403560239527 0.0025529080682395165
3.138928986803925930e-02 267.38416158399497 0.0025529080682395165
2.791299380843405287e-02 296.73024081888724 0.0025529080682395165
2.480074747330502163e-02 329.2971255097155 0.0025529080682395165
2.198111947554129766e-02 365.43830709572546 0.0025529080682395165
1.942564653558468898e-02 405.54607358408276 0.0025529080682395165
1.711871343495273076e-02 450.05576757004974 0.0025529080682395165
1.504877038076053199e-02 499.450511585514 0.0025529080682395165
1.321084074486242495e-02 554.2664520663108 0.0025529080682395165
1.157487200585094467e-02 615.0985788580505 0.0025529080682395165
1.016167542467070854e-02 682.6071834272393 0.0025529080682395165
8.920337505645137277e-03 757.525025877192 0.0025529080682395165
7.842420135651367863e-03 840.6652885618333 0.0025529080682395165
6.918777060325371521e-03 932.9304026284696 0.0025529080682395165
6.138397878494406858e-03 1035.3218432956637 0.0025529080682395165
5.493262490922950353e-03 1148.9510001873086 0.0025529080682395165
4.974266583208161209e-03 1275.051240713013 0.0025529080682395165
4.574094000175452437e-03 1414.991297434576 0.0025529080682395165
4.279712957278213915e-03 1570.2901247293776 0.0025529080682395165
4.085969692907791967e-03 1742.6333860096508 0.0025529080682395165
3.993456638561050653e-03 1933.891750455232 0.0025529080682395165
3.986821180248305632e-03 2146.141197858406 0.0025529080682395165
4.054847479526866444e-03 2381.6855519761607 0.0025529080682395165
4.189918157692558605e-03 2643.0814869741084 0.0025529080682395165
4.384879501386210708e-03 2933.1662783900483 0.0025529080682395165
4.633062903557918014e-03 3255.0885998350564 0.0025529080682395165
4.940144102533549839e-03 3612.3426997094302 0.0025529080682395165
5.299498071895483199e-03 4008.8063288984645 0.0025529080682395165
5.708940180975628602e-03 4448.782831127585 0.0025529080682395165
6.162868143833751498e-03 4937.047852839004 0.0025529080682395165
6.655455472729188485e-03 5478.901179593945 0.0025529080682395165
7.186789465396481620e-03 6080.224261649427 0.0025529080682395165
7.758203185013344029e-03 6747.5440531107 0.0025529080682395165
8.371813475115161274e-03 7488.10385759003 0.0025529080682395165
9.029975162683941819e-03 8309.941949353404 0.0025529080682395165
9.735565477953822197e-03 9221.97882333434 0.0025529080682395165
1.049083492155665660e-02 10234.114021054527 0.0025529080682395165
1.129993584798767887e-02 11357.333583431051 0.0025529080682395165
1.216610440677053616e-02 12603.829296797274 0.0025529080682395165
1.309162570944429581e-02 13987.131026472387 0.0025529080682395165
1.407954299131374508e-02 15522.25357427048 0.0025529080682395165
1.513114749827296560e-02 17225.859653987874 0.0025529080682395165
1.625620190151618599e-02 19116.440753857038 0.0025529080682395165
1.745491705627837467e-02 21214.51784910632 0.0025529080682395165
1.872210610669573089e-02 23542.864143224204 0.0025529080682395165
2.011801816881672936e-02 26126.752255633317 0.0025529080682395165
2.172613585489234847e-02 28994.22853882881 0.0025529080682395165
2.367434477253194461e-02 32176.417502507353 0.0025529080682395165
2.580315097447229492e-02 35707.859649004626 0.0025529080682395165
2.812023219267606455e-02 39626.88638701478 0.0025529080682395165
3.064734344318100628e-02 43976.036093027215 0.0025529080682395165
3.337946750009106178e-02 48802.515836544335 0.0025529080682395165
3.631465737815301603e-02 54158.71378079476 0.0025529080682395165
3.945020441167574471e-02 60102.76782070388 0.0025529080682395165
4.277710301890100958e-02 66699.19663030129 0.0025529080682395165
4.628629000347279920e-02 74019.59996915652 0.0025529080682395165
4.995898198904475535e-02 82143.43584919439 0.0025529080682395165
5.377839567313797559e-02 91158.88299750836 0.0025529080682395165
5.771853589157525249e-02 101163.7979766207 0.0025529080682395165
6.175108031115581625e-02 112266.77735108159 0.0025529080682395165
6.586693594415622688e-02 124588.33642950082 0.0025529080682395165
7.006173737680272684e-02 138262.2173764659 0.0025529080682395165
7.425502709859750639e-02 153436.84089300132 0.0025529080682395165
7.841152123497997783e-02 170276.91722258978 0.0025529080682395165
8.250088463060059607e-02 188965.23396912115 0.0025529080682395165
8.649027428846545185e-02 209704.64013232305 0.0025529080682395165
9.035023123245645993e-02 232720.2478960412 0.0025529080682395165
9.405025705925813828e-02 258261.87606826748 0.0025529080682395165
9.756484791006606039e-02 286606.7616948256 0.0025529080682395165
1.008716758518203166e-01 318062.5692794119 0.0025529080682395165
1.039509849769756633e-01 352970.73027306574 0.0025529080682395165
1.067889633945752204e-01 391710.1490809261 0.0025529080682395165
1.093683918387447218e-01 434701.3158125035 0.0025529080682395165
1.116813537679243878e-01 482410.8704165374 0.0025529080682395165
1.137169632189391488e-01 535356.6677410719 0.0025529080682395165
1.154719332535843607e-01 594113.3984965039 0.0025529080682395165
1.169410625663360320e-01 659318.8271333541 0.0025529080682395165
1.181195563170021473e-01 731680.7143427207 0.0025529080682395165
1.190080691821367581e-01 811984.4993184009 0.0025529080682395165
1.196061866017475439e-01 901101.8251665037 0.0025529080682395165
1.199164327154956938e-01 1000000.0 0.0025529080682395165
2.857943460980897493e-02 0.001 0.002833096101839324
3.126312325298177819e-02 0.0011097524964120721 0.002833096101839324
3.416673528100547946e-02 0.0012315506032928262 0.002833096101839324
3.730126300080582880e-02 0.001366716356462006 0.002833096101839324
4.067682824225808680e-02 0.0015167168884709225 0.002833096101839324
4.430237385646113718e-02 0.0016831803533309566 0.002833096101839324
4.818530797123511678e-02 0.0018679135990207828 0.002833096101839324
5.233117593416693192e-02 0.002072921779595372 0.002833096101839324
5.674326827720224675e-02 0.002300430119772917 0.002833096101839324
6.142228979533687072e-02 0.0025529080682395165 0.002833096101839324
6.636600333651082595e-02 0.002833096101839324 0.002833096101839324
7.156896538187954016e-02 0.0031440354715915 0.002833096101839324
7.702225643597726545e-02 0.0034891012134067737 0.002833096101839324
8.271332812527672218e-02 0.003872038781812557 0.002833096101839324
8.862595793762700902e-02 0.004297004704320844 0.002833096101839324
9.474026548408980009e-02 0.004768611697714469 0.002833096101839324
1.010328944046053751e-01 0.005291978735958442 0.002833096101839324
1.074773220044833444e-01 0.005872786613189483 0.002833096101839324
1.140442279294701655e-01 0.00651733960488242 0.002833096101839324
1.207020567691334811e-01 0.007232633896483534 0.002833096101839324
1.274176402894816873e-01 0.008026433522257174 0.002833096101839324
1.341568707302769337e-01 0.00890735463861044 0.002833096101839324
1.408854486713197462e-01 0.009884959046625586 0.002833096101839324
1.475696295454997364e-01 0.010969857978923836 0.002833096101839324
1.541769478142782646e-01 0.012173827277396614 0.002833096101839324
1.606768705077755433e-01 0.013509935211980273 0.002833096101839324
1.670413983258385304e-01 0.014992684327860457 0.002833096101839324
1.732455758859796080e-01 0.01663816886076129 0.002833096101839324
1.792678272124304251e-01 0.018464249428955443 0.002833096101839324
1.850902403670916518e-01 0.020490746898158472 0.002833096101839324
1.906986996297042880e-01 0.022739657523579287 0.002833096101839324
1.960829180726091081e-01 0.02523539170434766 0.002833096101839324
2.012363460462810449e-01 0.02800503894183631 0.002833096101839324
2.061560305126511339e-01 0.03107866187782014 0.002833096101839324
2.108423755432466962e-01 0.03448962260405758 0.002833096101839324
2.152988784470603600e-01 0.038274944785163134 0.002833096101839324
2.195318090192536209e-01 0.04247571552536898 0.002833096101839324
2.235498816803714039e-01 0.047137531341167244 0.002833096101839324
2.273639281837395443e-01 0.05231099308056263 0.002833096101839324
2.309865621499938571e-01 0.05805225516094899 0.002833096101839324
2.344318552002521427e-01 0.06442363508721373 0.002833096101839324
2.377150471416086541e-01 0.07149428986597581 0.002833096101839324
2.408522478279258860e-01 0.07934096665797492 0.002833096101839324
2.438601676908285498e-01 0.08804883581643465 0.002833096101839324
2.467558784267397665e-01 0.09771241535346502 0.002833096101839324
2.495565703954600312e-01 0.1084365968689611 0.002833096101839324
2.522793309229405812e-01 0.12033778407775893 0.002833096101839324
2.549409459254844967e-01 0.13354515629298988 0.002833096101839324
2.575577210577351117e-01 0.14820207057988585 0.002833096101839324
2.601452670809031309e-01 0.16446761779946645 0.002833096101839324
2.627183803858061384e-01 0.18251834943190443 0.002833096101839324
2.652908662968552767e-01 0.20255019392306664 0.002833096101839324
2.678753762227388258e-01 0.22478058335487253 0.002833096101839324
2.704832669723948868e-01 0.24945081352303167 0.002833096101839324
2.731244243366116042e-01 0.27682866303920667 0.002833096101839324
2.758070980288785390e-01 0.3072112998861759 0.002833096101839324
2.785377059349391504e-01 0.34092850697468147 0.002833096101839324
2.813206407117156971e-01 0.3783462617131929 0.002833096101839324
2.841580488992609954e-01 0.419870708444391 0.002833096101839324
2.870497531951624604e-01 0.4659525668664682 0.002833096101839324
2.899928811715675181e-01 0.517092024289676 0.002833096101839324
2.929817726712246051e-01 0.5738441648302398 0.002833096101839324
2.960079349894538248e-01 0.6368249944718586 0.002833096101839324
2.990598082787203071e-01 0.7067181273927491 0.002833096101839324
3.021227834684331315e-01 0.7842822061337682 0.002833096101839324
3.051791748220301637e-01 0.8703591361485166 0.002833096101839324
3.082081467671028974e-01 0.9658832241158708 0.002833096101839324
3.111862407907101669e-01 1.0718913192051276 0.002833096101839324
3.140872374402811085e-01 1.1895340673703196 0.002833096101839324
3.169058850935995708e-01 1.3200884008314182 0.002833096101839324
3.196058151620995158e-01 1.4649713983072863 0.002833096101839324
3.221364506150694029e-01 1.625755666443795 0.002833096101839324
3.246255587774528051e-01 1.8041864093920719 0.002833096101839324
3.268834162600012250e-01 2.0022003718155843 0.002833096101839324
3.288660632312889187e-01 2.2219468609395236 0.002833096101839324
3.305356324659786682e-01 2.4658110758226037 0.002833096101839324
3.318544176410732072e-01 2.736439997074672 0.002833096101839324
3.327853270801939267e-01 3.0367711180354604 0.002833096101839324
3.332923219807805149e-01 3.370064329271928 0.002833096101839324
3.333408285559096296e-01 3.739937302478798 0.002833096101839324
3.328981437929752762e-01 4.150404757850477 0.002833096101839324
3.319338677393055548e-01 4.605922041145108 0.002833096101839324
3.304200276400909853e-01 5.1114334834401705 0.002833096101839324
3.283318204407927876e-01 5.672426068491977 0.002833096101839324
3.256477123747722469e-01 6.294988990221888 0.002833096101839324
3.223501688446819835e-01 6.985879746785249 0.002833096101839324
3.184249198016362858e-01 7.752597488629465 0.002833096101839324
3.138624108351443232e-01 8.60346441668451 0.002833096101839324
3.086593014586588857e-01 9.547716114208066 0.002833096101839324
3.028164691332779768e-01 10.59560179277617 0.002833096101839324
2.963401601374165972e-01 11.758495540521581 0.002833096101839324
2.892435906247039501e-01 13.049019780144016 0.002833096101839324
2.815463255309218482e-01 14.481182276745331 0.002833096101839324
2.732752851285245588e-01 16.070528182616385 0.002833096101839324
2.644625874694206402e-01 17.834308769319094 0.002833096101839324
2.551499913774450956e-01 19.791668678535572 0.002833096101839324
2.453866020553796268e-01 21.96385372416547 0.002833096101839324
2.352253129866395120e-01 24.37444150122222 0.002833096101839324
2.247277868468547934e-01 27.04959730463137 0.002833096101839324
2.139602941271653014e-01 30.01835813575592 0.002833096101839324
2.029945097492939776e-01 33.31294787934677 0.002833096101839324
1.919044548575240539e-01 36.96912707195032 0.002833096101839324
1.807664366580347681e-01 41.0265810582719 0.002833096101839324
1.696567482229515422e-01 45.52935074866948 0.002833096101839324
1.586506027486093429e-01 50.526310653356795 0.002833096101839324
1.478202484438644604e-01 56.07169938205458 0.002833096101839324
1.372330458656204344e-01 62.22570836730231 0.002833096101839324
1.269510871303656252e-01 69.0551352016233 0.002833096101839324
1.170287725400639828e-01 76.63410868007462 0.002833096101839324
1.075126703148143320e-01 85.04489341802686 0.002833096101839324
9.844063160567245729e-02 94.37878277775391 0.002833096101839324
8.984207646062032648e-02 104.73708979594508 0.002833096101839324
8.173724934869412706e-02 116.23224686798542 0.002833096101839324
7.413787986188768997e-02 128.9890261253308 0.002833096101839324
6.704784866562274459e-02 143.14589375234786 0.002833096101839324
6.046369414226973604e-02 158.85651294280527 0.002833096101839324
5.437584654301748366e-02 176.2914118095948 0.002833096101839324
4.876950920609774559e-02 195.63983435170647 0.002833096101839324
4.362586280838543634e-02 217.11179456945052 0.002833096101839324
3.892269617593153291e-02 240.9403560239527 0.002833096101839324
3.466074657587343844e-02 267.38416158399497 0.002833096101839324
3.083317524957113545e-02 296.73024081888724 0.002833096101839324
2.740443901760600959e-02 329.2971255097155 0.002833096101839324
2.429614520114816573e-02 365.43830709572546 0.002833096101839324
2.147746724988889092e-02 405.54607358408276 0.002833096101839324
1.893157179689499217e-02 450.05576757004974 0.002833096101839324
1.664613306612366256e-02 499.450511585514 0.002833096101839324
1.461597995512233655e-02 554.2664520663108 0.002833096101839324
1.280827275482436522e-02 615.0985788580505 0.002833096101839324
1.124612462175817590e-02 682.6071834272393 0.002833096101839324
9.873512999346543972e-03 757.525025877192 0.002833096101839324
8.681239487557126933e-03 840.6652885618333 0.002833096101839324
7.659353350509356603e-03 932.9304026284696 0.002833096101839324
6.795803516186255631e-03 1035.3218432956637 0.002833096101839324
6.081737589799593099e-03 1148.9510001873086 0.002833096101839324
5.507192534958411934e-03 1275.051240713013 0.002833096101839324
5.064346212810226858e-03 1414.991297434576 0.002833096101839324
4.738064998008643773e-03 1570.2901247293776 0.002833096101839324
4.523410909537606099e-03 1742.6333860096508 0.002833096101839324
4.420691978515127463e-03 1933.891750455232 0.002833096101839324
4.413103128209401246e-03 2146.141197858406 0.002833096101839324
4.488133098175605719e-03 2381.6855519761607 0.002833096101839324
4.637299747895304823e-03 2643.0814869741084 0.002833096101839324
4.852663186515350155e-03 2933.1662783900483 0.002833096101839324
5.126865950301271249e-03 3255.0885998350564 0.002833096101839324
5.465934983169772575e-03 3612.3426997094302 0.002833096101839324
5.862761204564021292e-03 4008.8063288984645 0.002833096101839324
6.314754240432170380e-03 4448.782831127585 0.002833096101839324
6.815814314399004994e-03 4937.047852839004 0.002833096101839324
7.359283343968419169e-03 5478.901179593945 0.002833096101839324
7.945218923613947895e-03 6080.224261649427 0.002833096101839324
8.575008809904196075e-03 6747.5440531107 0.002833096101839324
9.250894181482897244e-03 7488.10385759003 0.002833096101839324
9.975394684418582847e-03 8309.941949353404 0.002833096101839324
1.075157739154494231e-02 9221.97882333434 0.002833096101839324
1.158188623479401193e-02 10234.114021054527 0.002833096101839324
1.247064949959870647e-02 11357.333583431051 0.002833096101839324
1.342125334018632633e-02 12603.829296797274 0.002833096101839324
1.443609696852368382e-02 13987.131026472387 0.002833096101839324
1.551828621941612682e-02 15522.25357427048 0.002833096101839324
1.666903782817045349e-02 17225.859653987874 0.002833096101839324
1.789914200592974611e-02 19116.440753857038 0.002833096101839324
1.920838877791366736e-02 21214.51784910632 0.002833096101839324
2.059087663232587323e-02 23542.864143224204 0.002833096101839324
2.211228024971883740e-02 26126.752255633317 0.002833096101839324
2.386382289211386870e-02 28994.22853882881 0.002833096101839324
2.598620090020060253e-02 32176.417502507353 0.002833096101839324
2.830304908989491469e-02 35707.859649004626 0.002833096101839324
3.082241703850123818e-02 39626.88638701478 0.002833096101839324
3.356789090686514848e-02 43976.036093027215 0.002833096101839324
3.653287340076835643e-02 48802.515836544335 0.002833096101839324
3.971493208225716776e-02 54158.71378079476 0.002833096101839324
4.311062110659346497e-02 60102.76782070388 0.002833096101839324
4.670981134997252010e-02 66699.19663030129 0.002833096101839324
5.050205120725075048e-02 74019.59996915652 0.002833096101839324
5.446677060968076883e-02 82143.43584919439 0.002833096101839324
5.858514965695155174e-02 91158.88299750836 0.002833096101839324
6.282887580252259629e-02 101163.7979766207 0.002833096101839324
6.716720047608336353e-02 112266.77735108159 0.002833096101839324
7.159106894298858381e-02 124588.33642950082 0.002833096101839324
7.609355377707568979e-02 138262.2173764659 0.002833096101839324
8.058845858944399532e-02 153436.84089300132 0.002833096101839324
8.503768543726603069e-02 170276.91722258978 0.002833096101839324
8.940821488600715627e-02 188965.23396912115 0.002833096101839324
9.366469286586000254e-02 209704.64013232305 0.002833096101839324
9.777520150826637946e-02 232720.2478960412 0.002833096101839324
1.017069695567286158e-01 258261.87606826748 0.002833096101839324
1.054324223760011309e-01 286606.7616948256 0.002833096101839324
1.089279703567768570e-01 318062.5692794119 0.002833096101839324
1.121722557640957713e-01 352970.73027306574 0.002833096101839324
1.151500759166685095e-01 391710.1490809261 0.002833096101839324
1.178414129779756930e-01 434701.3158125035 0.002833096101839324
1.202407817770879683e-01 482410.8704165374 0.002833096101839324
1.223339774100741240e-01 535356.6677410719 0.002833096101839324
1.241186826172874513e-01 594113.3984965039 0.002833096101839324
1.255876668590784895e-01 659318.8271333541 0.002833096101839324
1.267367652063751404e-01 731680.7143427207 0.002833096101839324
1.275674762028377596e-01 811984.4993184009 0.002833096101839324
1.280791810339022840e-01 901101.8251665037 0.002833096101839324
1.282724873188550163e-01 1000000.0 0.002833096101839324
2.835244056195053430e-02 0.001 0.0031440354715915
3.103595901110828975e-02 0.0011097524964120721 0.0031440354715915
3.394338749928382110e-02 0.0012315506032928262 0.0031440354715915
3.708669917155305723e-02 0.001366716356462006 0.0031440354715915
4.047714892251599167e-02 0.0015167168884709225 0.0031440354715915
4.412493747144370648e-02 0.0016831803533309566 0.0031440354715915
4.803890547729764565e-02 0.0018679135990207828 0.0031440354715915
5.222613786878489012e-02 0.002072921779595372 0.0031440354715915
5.669159593032534195e-02 0.002300430119772917 0.0031440354715915
6.143777034159388778e-02 0.0025529080682395165 0.0031440354715915
6.646424124889785401e-02 0.002833096101839324 0.0031440354715915
7.176742049738542295e-02 0.0031440354715915 0.0031440354715915
7.734021045123730398e-02 0.0034891012134067737 0.0031440354715915
8.317180835507147207e-02 0.003872038781812557 0.0031440354715915
8.924754824698086231e-02 0.004297004704320844 0.0031440354715915
9.554889959155604684e-02 0.004768611697714469 0.0031440354715915
1.020535656959772330e-01 0.005291978735958442 0.0031440354715915
1.087356771197218047e-01 0.005872786613189483 0.0031440354715915
1.155661844701842966e-01 0.00651733960488242 0.0031440354715915
1.225133352710760654e-01 0.007232633896483534 0.0031440354715915
1.295432517834662067e-01 0.008026433522257174 0.0031440354715915
1.366206467260419333e-01 0.00890735463861044 0.0031440354715915
1.437095598956199816e-01 0.009884959046625586 0.0031440354715915
1.507741387138087918e-01 0.010969857978923836 0.0031440354715915
1.577794436846836068e-01 0.012173827277396614 0.0031440354715915
1.646921687629908926e-01 0.013509935211980273 0.0031440354715915
1.714813383321741325e-01 0.014992684327860457 0.0031440354715915
1.781188821026024327e-01 0.01663816886076129 0.0031440354715915
1.845801124727336484e-01 0.018464249428955443 0.0031440354715915
1.908440813490631660e-01 0.020490746898158472 0.0031440354715915
1.968937865637225004e-01 0.022739657523579287 0.0031440354715915
2.027163065988642210e-01 0.02523539170434766 0.0031440354715915
2.083027302063740482e-01 0.02800503894183631 0.0031440354715915
2.136481008863958531e-01 0.03107866187782014 0.0031440354715915
2.187511745247760764e-01 0.03448962260405758 0.0031440354715915
2.236141826266748456e-01 0.038274944785163134 0.0031440354715915
2.282425051516841219e-01 0.04247571552536898 0.0031440354715915
2.326443462171327858e-01 0.047137531341167244 0.0031440354715915
2.368303729793632406e-01 0.05231099308056263 0.0031440354715915
2.408133579123085677e-01 0.05805225516094899 0.0031440354715915
2.446078364698069385e-01 0.06442363508721373 0.0031440354715915
2.482297703147376966e-01 0.07149428986597581 0.0031440354715915
2.516962250966792713e-01 0.07934096665797492 0.0031440354715915
2.550250655981338710e-01 0.08804883581643465 0.0031440354715915
2.582346926640440854e-01 0.09771241535346502 0.0031440354715915
2.613437518260252612e-01 0.1084365968689611 0.0031440354715915
2.643709072640268443e-01 0.12033778407775893 0.0031440354715915
2.673345796873990987e-01 0.13354515629298988 0.0031440354715915
2.702528112326956222e-01 0.14820207057988585 0.0031440354715915
2.731429233437754345e-01 0.16446761779946645 0.0031440354715915
2.760214632397469114e-01 0.18251834943190443 0.0031440354715915
2.789039510909795405e-01 0.20255019392306664 0.0031440354715915
2.818047206312691011e-01 0.22478058335487253 0.0031440354715915
2.847367296585776031e-01 0.24945081352303167 0.0031440354715915
2.877113758349199579e-01 0.27682866303920667 0.0031440354715915
2.907382781496173907e-01 0.3072112998861759 0.0031440354715915
2.938250730512551590e-01 0.34092850697468147 0.0031440354715915
2.969771836889479877e-01 0.3783462617131929 0.0031440354715915
3.001975467601190606e-01 0.419870708444391 0.0031440354715915
3.034865294442005146e-01 0.4659525668664682 0.0031440354715915
3.068415008709183822e-01 0.517092024289676 0.0031440354715915
3.102567102875055660e-01 0.5738441648302398 0.0031440354715915
3.137232270684221502e-01 0.6368249944718586 0.0031440354715915
3.172286636690207495e-01 0.7067181273927491 0.0031440354715915
3.207571751112360814e-01 0.7842822061337682 0.0031440354715915
3.242894334890678021e-01 0.8703591361485166 0.0031440354715915
3.278025379718819687e-01 0.9658832241158708 0.0031440354715915
3.312705494407739426e-01 1.0718913192051276 0.0031440354715915
3.346643711318372238e-01 1.1895340673703196 0.0031440354715915
3.379822476661270558e-01 1.3200884008314182 0.0031440354715915
3.411733635842233436e-01 1.4649713983072863 0.0031440354715915
3.442049321559480513e-01 1.625755666443795 0.0031440354715915
3.471829161801739394e-01 1.8041864093920719 0.0031440354715915
3.499078698307961366e-01 2.0022003718155843 0.0031440354715915
3.523378070493871084e-01 2.2219468609395236 0.0031440354715915
3.544303988856130072e-01 2.4658110758226037 0.0031440354715915
3.561435039930557211e-01 2.736439997074672 0.0031440354715915
3.574356812467635591e-01 3.0367711180354604 0.0031440354715915
3.582666904660378737e-01 3.370064329271928 0.0031440354715915
3.585979579283253837e-01 3.739937302478798 0.0031440354715915
3.583930257725317925e-01 4.150404757850477 0.0031440354715915
3.576180321242996007e-01 4.605922041145108 0.0031440354715915
3.562418637765625840e-01 5.1114334834401705 0.0031440354715915
3.542369220675836150e-01 5.672426068491977 0.0031440354715915
3.515792514299816984e-01 6.294988990221888 0.0031440354715915
3.482492802645891228e-01 6.985879746785249 0.0031440354715915
3.442311163088867532e-01 7.752597488629465 0.0031440354715915
3.395140020320875918e-01 8.60346441668451 0.0031440354715915
3.340938199240193196e-01 9.547716114208066 0.0031440354715915
3.279711384268698682e-01 10.59560179277617 0.0031440354715915
3.211523713646201039e-01 11.758495540521581 0.0031440354715915
3.136513955590196079e-01 13.049019780144016 0.0031440354715915
3.054889557623944318e-01 14.481182276745331 0.0031440354715915
2.966936921523277704e-01 16.070528182616385 0.0031440354715915
2.873000211699438533e-01 17.834308769319094 0.0031440354715915
2.773525527959225245e-01 19.791668678535572 0.0031440354715915
2.669038304382622684e-01 21.96385372416547 0.0031440354715915
2.560107897506099794e-01 24.37444150122222 0.0031440354715915
2.447396789044691823e-01 27.04959730463137 0.0031440354715915
2.331618894477688331e-01 30.01835813575592 0.0031440354715915
2.213546879363539333e-01 33.31294787934677 0.0031440354715915
2.093980976265073235e-01 36.96912707195032 0.0031440354715915
1.973747390150008274e-01 41.0265810582719 0.0031440354715915
1.853674259123235246e-01 45.52935074866948 0.0031440354715915
1.734579785548070741e-01 50.526310653356795 0.0031440354715915
1.617252078505920232e-01 56.07169938205458 0.0031440354715915
1.502428658317799537e-01 62.22570836730231 0.0031440354715915
1.390791277875827459e-01 69.0551352016233 0.0031440354715915
1.282940563844386372e-01 76.63410868007462 0.0031440354715915
1.179393504642158169e-01 85.04489341802686 0.0031440354715915
1.080573741084591421e-01 94.37878277775391 0.0031440354715915
9.868137646616159664e-02 104.73708979594508 0.0031440354715915
8.983471095892672786e-02 116.23224686798542 0.0031440354715915
8.153147991822701224e-02 128.9890261253308 0.0031440354715915
7.377721295208281016e-02 143.14589375234786 0.0031440354715915
6.656940633037643218e-02 158.85651294280527 0.0031440354715915
5.989881313898107185e-02 176.2914118095948 0.0031440354715915
5.375039034130683208e-02 195.63983435170647 0.0031440354715915
4.810458563558509676e-02 217.11179456945052 0.0031440354715915
4.293805507099511531e-02 240.9403560239527 0.0031440354715915
3.825272998149924913e-02 267.38416158399497 0.0031440354715915
3.404195945170877813e-02 296.73024081888724 0.0031440354715915
3.026749550629530966e-02 329.2971255097155 0.0031440354715915
2.684344068645031639e-02 365.43830709572546 0.0031440354715915
2.373648918472897815e-02 405.54607358408276 0.0031440354715915
2.092856718704837193e-02 450.05576757004974 0.0031440354715915
1.840659000280796612e-02 499.450511585514 0.0031440354715915
1.616523821698695462e-02 554.2664520663108 0.0031440354715915
1.416869006155243270e-02 615.0985788580505 0.0031440354715915
1.244262476666053649e-02 682.6071834272393 0.0031440354715915
1.092544786005281501e-02 757.525025877192 0.0031440354715915
9.607162583589939214e-03 840.6652885618333 0.0031440354715915
8.476958735727700700e-03 932.9304026284696 0.0031440354715915
7.521665189011622621e-03 1035.3218432956637 0.0031440354715915
6.731530260431031233e-03 1148.9510001873086 0.0031440354715915
6.095658012650918833e-03 1275.051240713013 0.0031440354715915
5.605731203631379202e-03 1414.991297434576 0.0031440354715915
5.244148289694184131e-03 1570.2901247293776 0.0031440354715915
5.006367885431861793e-03 1742.6333860096508 0.0031440354715915
4.892310883436144960e-03 1933.891750455232 0.0031440354715915
4.883613774572855698e-03 2146.141197858406 0.0031440354715915
4.966310362450846935e-03 2381.6855519761607 0.0031440354715915
5.130958491006108735e-03 2643.0814869741084 0.0031440354715915
5.368745511398648543e-03 2933.1662783900483 0.0031440354715915
5.671546297891622360e-03 3255.0885998350564 0.0031440354715915
6.045736615433516120e-03 3612.3426997094302 0.0031440354715915
6.483709346044106391e-03 4008.8063288984645 0.0031440354715915
6.982383879881068171e-03 4448.782831127585 0.0031440354715915
7.535146076863293886e-03 4937.047852839004 0.0031440354715915
8.134377253561426990e-03 5478.901179593945 0.0031440354715915
8.780084332483605383e-03 6080.224261649427 0.0031440354715915
9.473701251421218217e-03 6747.5440531107 0.0031440354715915
1.021758648529606447e-02 7488.10385759003 0.0031440354715915
1.101441977455822063e-02 8309.941949353404 0.0031440354715915
1.186745084879356309e-02 9221.97882333434 0.0031440354715915
1.277931338955368493e-02 10234.114021054527 0.0031440354715915
1.375449399415995186e-02 11357.333583431051 0.0031440354715915
1.479651509336633169e-02 12603.829296797274 0.0031440354715915
1.590786434608176467e-02 13987.131026472387 0.0031440354715915
1.709168022520355518e-02 15522.25357427048 0.0031440354715915
1.834905319416058403e-02 17225.859653987874 0.0031440354715915
1.969183735247926129e-02 19116.440753857038 0.0031440354715915
2.111935969049529016e-02 21214.51784910632 0.0031440354715915
2.262487976012197977e-02 23542.864143224204 0.0031440354715915
2.427986129433541349e-02 26126.752255633317 0.0031440354715915
2.618384153374118950e-02 28994.22853882881 0.0031440354715915
2.849146794058718402e-02 32176.417502507353 0.0031440354715915
3.100783388590148265e-02 35707.859649004626 0.0031440354715915
3.374130172895672269e-02 39626.88638701478 0.0031440354715915
3.671742892394102425e-02 43976.036093027215 0.0031440354715915
3.992766511048432415e-02 48802.515836544335 0.0031440354715915
4.336904999798945476e-02 54158.71378079476 0.0031440354715915
4.703722775496072678e-02 60102.76782070388 0.0031440354715915
5.092086290008632915e-02 66699.19663030129 0.0031440354715915
5.500788502009457820e-02 74019.59996915652 0.0031440354715915
5.927583043144805941e-02 82143.43584919439 0.0031440354715915
6.370363644938355219e-02 91158.88299750836 0.0031440354715915
6.826057051651825136e-02 101163.7979766207 0.0031440354715915
7.291315223803845891e-02 112266.77735108159 0.0031440354715915
7.765290646225485316e-02 124588.33642950082 0.0031440354715915
8.246944538305622796e-02 138262.2173764659 0.0031440354715915
8.727089711596981714e-02 153436.84089300132 0.0031440354715915
9.201618464693382682e-02 170276.91722258978 0.0031440354715915
9.666953344042125695e-02 188965.23396912115 0.0031440354715915
1.011928784483823313e-01 209704.64013232305 0.0031440354715915
1.055518673735771212e-01 232720.2478960412 0.0031440354715915
1.097115888014684737e-01 258261.87606826748 0.0031440354715915
1.136420742510857035e-01 286606.7616948256 0.0031440354715915
1.173180370318735039e-01 318062.5692794119 0.0031440354715915
1.207176629228133569e-01 352970.73027306574 0.0031440354715915
1.238217928642537102e-01 391710.1490809261 0.0031440354715915
1.266137496758572289e-01 434701.3158125035 0.0031440354715915
1.290819584713359391e-01 482410.8704165374 0.0031440354715915
1.312157362118195059e-01 535356.6677410719 0.0031440354715915
1.330081422753257026e-01 594113.3984965039 0.0031440354715915
1.344555048983770984e-01 659318.8271333541 0.0031440354715915
1.355521289704403332e-01 731680.7143427207 0.0031440354715915
1.362981812763684186e-01 811984.4993184009 0.0031440354715915
1.366937767692290584e-01 901101.8251665037 0.0031440354715915
1.367419092775607192e-01 1000000.0 0.0031440354715915
2.806194494824193128e-02 0.001 0.0034891012134067737
3.073720822370228090e-02 0.0011097524964120721 0.0034891012134067737
3.363933187930120972e-02 0.0012315506032928262 0.0034891012134067737
3.678119505108143339e-02 0.001366716356462006 0.0034891012134067737
4.017505314653673637e-02 0.0015167168884709225 0.0034891012134067737
4.383229475940493558e-02 0.0016831803533309566 0.0034891012134067737
4.776306484964176757e-02 0.0018679135990207828 0.0034891012134067737
5.197591359877587469e-02 0.002072921779595372 0.0034891012134067737
5.647740961968808482e-02 0.002300430119772917 0.0034891012134067737
6.127174217876807383e-02 0.0025529080682395165 0.0034891012134067737
6.636033608744425216e-02 0.002833096101839324 0.0034891012134067737
7.174144977483337682e-02 0.0031440354715915 0.0034891012134067737
7.740987521358276557e-02 0.0034891012134067737 0.0034891012134067737
8.335662349581916819e-02 0.003872038781812557 0.0034891012134067737
8.956877096103357805e-02 0.004297004704320844 0.0034891012134067737
9.602933043815477243e-02 0.004768611697714469 0.0034891012134067737
1.027172871333682791e-01 0.005291978735958442 0.0034891012134067737
1.096077679293636503e-01 0.005872786613189483 0.0034891012134067737
1.166723133212468066e-01 0.00651733960488242 0.0034891012134067737
1.238793192154166584e-01 0.007232633896483534 0.0034891012134067737
1.311946109271798500e-01 0.008026433522257174 0.0034891012134067737
1.385820809086364680e-01 0.00890735463861044 0.0034891012134067737
1.460044864888882798e-01 0.009884959046625586 0.0034891012134067737
1.534242206421449484e-01 0.010969857978923836 0.0034891012134067737
1.608041672740910810e-01 0.012173827277396614 0.0034891012134067737
1.681084989897740911e-01 0.013509935211980273 0.0034891012134067737
1.753034431128356885e-01 0.014992684327860457 0.0034891012134067737
1.823579682331736562e-01 0.01663816886076129 0.0034891012134067737
1.892443322399472438e-01 0.018464249428955443 0.0034891012134067737
1.959385475843846980e-01 0.020490746898158472 0.0034891012134067737
2.024206948041515353e-01 0.022739657523579287 0.0034891012134067737
2.086750970558344243e-01 0.02523539170434766 0.0034891012134067737
2.146903760221162138e-01 0.02800503894183631 0.0034891012134067737
2.204593858478664237e-01 0.03107866187782014 0.0034891012134067737
2.259790668739674602e-01 0.03448962260405758 0.0034891012134067737
2.312501947066485375e-01 0.038274944785163134 0.0034891012134067737
2.362770743561615761e-01 0.04247571552536898 0.0034891012134067737
2.410672207228411745e-01 0.047137531341167244 0.0034891012134067737
2.456309591684659177e-01 0.05231099308056263 0.0034891012134067737
2.499810837362596849e-01 0.05805225516094899 0.0034891012134067737
2.541324554178797102e-01 0.06442363508721373 0.0034891012134067737
2.581016567669334183e-01 0.07149428986597581 0.0034891012134067737
2.619066263971829844e-01 0.07934096665797492 0.0034891012134067737
2.655663276716284105e-01 0.08804883581643465 0.0034891012134067737
2.691004520947747891e-01 0.09771241535346502 0.0034891012134067737
2.725290948555665893e-01 0.1084365968689611 0.0034891012134067737
2.758724999021330282e-01 0.12033778407775893 0.0034891012134067737
2.791507724686173586e-01 0.13354515629298988 0.0034891012134067737
2.823837431260915465e-01 0.14820207057988585 0.0034891012134067737
2.855905187040140847e-01 0.16446761779946645 0.0034891012134067737
2.887894939815053852e-01 0.18251834943190443 0.0034891012134067737
2.919980258100907111e-01 0.20255019392306664 0.0034891012134067737
2.952322534489049133e-01 0.22478058335487253 0.0034891012134067737
2.985068911413942816e-01 0.24945081352303167 0.0034891012134067737
3.018349910385166313e-01 0.27682866303920667 0.0034891012134067737
3.052277226946686350e-01 0.3072112998861759 0.0034891012134067737
3.086941167922235274e-01 0.34092850697468147 0.0034891012134067737
3.122408004592927555e-01 0.3783462617131929 0.0034891012134067737
3.158716915040336581e-01 0.419870708444391 0.0034891012134067737
3.195878704300092465e-01 0.4659525668664682 0.0034891012134067737
3.233871039800040315e-01 0.517092024289676 0.0034891012134067737
3.272637534535394188e-01 0.5738441648302398 0.0034891012134067737
3.312085301016683969e-01 0.6368249944718586 0.0034891012134067737
3.352083387799493219e-01 0.7067181273927491 0.0034891012134067737
3.392461744136390234e-01 0.7842822061337682 0.0034891012134067737
3.433010826204371257e-01 0.8703591361485166 0.0034891012134067737
3.473480885545225383e-01 0.9658832241158708 0.0034891012134067737
3.513586901326209988e-01 1.0718913192051276 0.0034891012134067737
3.553007871222979008e-01 1.1895340673703196 0.0034891012134067737
3.591770685868240220e-01 1.3200884008314182 0.0034891012134067737
3.629197348094214126e-01 1.4649713983072863 0.0034891012134067737
3.665264424936995336e-01 1.625755666443795 0.0034891012134067737
3.700510300056482071e-01 1.8041864093920719 0.0034891012134067737
3.733085712416806534e-01 2.0022003718155843 0.0034891012134067737
3.762522309249644037e-01 2.2219468609395236 0.0034891012134067737
3.788347535113901765e-01 2.4658110758226037 0.0034891012134067737
3.810090761768188394e-01 2.736439997074672 0.0034891012134067737
3.827289145328184317e-01 3.0367711180354604 0.0034891012134067737
3.839493320638006080e-01 3.370064329271928 0.0034891012134067737
3.846272687896160614e-01 3.739937302478798 0.0034891012134067737
3.847220499262082316e-01 4.150404757850477 0.0034891012134067737
3.841959092296769462e-01 4.605922041145108 0.0034891012134067737
3.830141834128408806e-01 5.1114334834401705 0.0034891012134067737
3.811461048909144944e-01 5.672426068491977 0.0034891012134067737
3.785649592562119747e-01 6.294988990221888 0.0034891012134067737
3.752488404036965486e-01 6.985879746785249 0.0034891012134067737
3.711799734158412467e-01 7.752597488629465 0.0034891012134067737
3.663461728472244272e-01 8.60346441668451 0.0034891012134067737
3.607423548805810953e-01 9.547716114208066 0.0034891012134067737
3.543686167410095011e-01 10.59560179277617 0.0034891012134067737
3.472314138717197407e-01 11.758495540521581 0.0034891012134067737
3.393451798406883491e-01 13.049019780144016 0.0034891012134067737
3.307317619546367160e-01 14.481182276745331 0.0034891012134067737
3.214214664833864865e-01 16.070528182616385 0.0034891012134067737
3.114509801189006000e-01 17.834308769319094 0.0034891012134067737
3.008677641227673338e-01 19.791668678535572 0.0034891012134067737
2.897278242684669380e-01 21.96385372416547 0.0034891012134067737
2.780921977235883413e-01 24.37444150122222 0.0034891012134067737
2.660318103312645510e-01 27.04959730463137 0.0034891012134067737
2.536233077288570503e-01 30.01835813575592 0.0034891012134067737
2.409497209382684968e-01 33.31294787934677 0.0034891012134067737
2.280972955519979806e-01 36.96912707195032 0.0034891012134067737
2.151552323991334226e-01 41.0265810582719 0.0034891012134067737
2.022131822873582674e-01 45.52935074866948 0.0034891012134067737
1.893599319003907711e-01 50.526310653356795 0.0034891012134067737
1.766812609546847268e-01 56.07169938205458 0.0034891012134067737
1.642577525426846541e-01 62.22570836730231 0.0034891012134067737
1.521641351583346013e-01 69.0551352016233 0.0034891012134067737
1.404666245228070320e-01 76.63410868007462 0.0034891012134067737
1.292225486364122766e-01 85.04489341802686 0.0034891012134067737
1.184792813824936120e-01 94.37878277775391 0.0034891012134067737
1.082743835333882104e-01 104.73708979594508 0.0034891012134067737
9.863477416309926471e-02 116.23224686798542 0.0034891012134067737
8.957735104210784449e-02 128.9890261253308 0.0034891012134067737
8.110967185650828915e-02 143.14589375234786 0.0034891012134067737
7.323052241566320453e-02 158.85651294280527 0.0034891012134067737
6.593125545361139261e-02 176.2914118095948 0.0034891012134067737
5.919680718601533914e-02 195.63983435170647 0.0034891012134067737
5.300706374600205883e-02 217.11179456945052 0.0034891012134067737
4.733767046274524326e-02 240.9403560239527 0.0034891012134067737
4.219209084641620949e-02 267.38416158399497 0.0034891012134067737
3.756409213401100400e-02 296.73024081888724 0.0034891012134067737
3.341262161247882112e-02 329.2971255097155 0.0034891012134067737
2.964371799546542535e-02 365.43830709572546 0.0034891012134067737
2.622149483041262899e-02 405.54607358408276 0.0034891012134067737
2.312663489346991619e-02 450.05576757004974 0.0034891012134067737
2.034533474898382599e-02 499.450511585514 0.0034891012134067737
1.787219000980415015e-02 554.2664520663108 0.0034891012134067737
1.566820485207042271e-02 615.0985788580505 0.0034891012134067737
1.376191877289099745e-02 682.6071834272393 0.0034891012134067737
1.208567266346595621e-02 757.525025877192 0.0034891012134067737
1.062863906341490923e-02 840.6652885618333 0.0034891012134067737
9.379095250200636738e-03 932.9304026284696 0.0034891012134067737
8.322667142835712614e-03 1035.3218432956637 0.0034891012134067737
7.448636346407693128e-03 1148.9510001873086 0.0034891012134067737
6.745096607178502693e-03 1275.051240713013 0.0034891012134067737
6.203260543025361159e-03 1414.991297434576 0.0034891012134067737
5.802623779345229653e-03 1570.2901247293776 0.0034891012134067737
5.539276574855983223e-03 1742.6333860096508 0.0034891012134067737
5.412621642959267697e-03 1933.891750455232 0.0034891012134067737
5.402634452544970156e-03 2146.141197858406 0.0034891012134067737
5.493710146659052697e-03 2381.6855519761607 0.0034891012134067737
5.675342116859305973e-03 2643.0814869741084 0.0034891012134067737
5.937747516662273892e-03 2933.1662783900483 0.0034891012134067737
6.271947247820432517e-03 3255.0885998350564 0.0034891012134067737
6.684652798848500499e-03 3612.3426997094302 0.0034891012134067737
7.167754189333690358e-03 4008.8063288984645 0.0034891012134067737
7.717576772911222301e-03 4448.782831127585 0.0034891012134067737
8.326981270014533962e-03 4937.047852839004 0.0034891012134067737
8.987236569477020237e-03 5478.901179593945 0.0034891012134067737
9.698277766136213437e-03 6080.224261649427 0.0034891012134067737
1.046156682845752507e-02 6747.5440531107 0.0034891012134067737
1.127956746746339861e-02 7488.10385759003 0.0034891012134067737
1.215511199746846169e-02 8309.941949353404 0.0034891012134067737
1.309162333516098592e-02 9221.97882333434 0.0034891012134067737
1.409190475141351880e-02 10234.114021054527 0.0034891012134067737
1.516058997941541892e-02 11357.333583431051 0.0034891012134067737
1.630130858079789288e-02 12603.829296797274 0.0034891012134067737
1.751660349475294559e-02 13987.131026472387 0.0034891012134067737
1.880960703947274007e-02 15522.25357427048 0.0034891012134067737
2.018121161223587062e-02 17225.859653987874 0.0034891012134067737
2.164438338655572114e-02 19116.440753857038 0.0034891012134067737
2.319792646907573724e-02 21214.51784910632 0.0034891012134067737
2.483411353505509539e-02 23542.864143224204 0.0034891012134067737
2.663057963207502918e-02 26126.752255633317 0.0034891012134067737
2.869574022405127836e-02 28994.22853882881 0.0034891012134067737
3.119940118177424657e-02 32176.417502507353 0.0034891012134067737
3.392634502962311310e-02 35707.859649004626 0.0034891012134067737
3.688515009586022103e-02 39626.88638701478 0.0034891012134067737
4.010352797044677148e-02 43976.036093027215 0.0034891012134067737
4.357047185809900108e-02 48802.515836544335 0.0034891012134067737
4.728247683107287408e-02 54158.71378079476 0.0034891012134067737
5.123413842322599443e-02 60102.76782070388 0.0034891012134067737
5.541272350756833165e-02 66699.19663030129 0.0034891012134067737
5.980439578894095748e-02 74019.59996915652 0.0034891012134067737
6.438462975510864106e-02 82143.43584919439 0.0034891012134067737
6.912997715209155680e-02 91158.88299750836 0.0034891012134067737
7.400703998270002915e-02 101163.7979766207 0.0034891012134067737
7.897962607160366466e-02 112266.77735108159 0.0034891012134067737
8.404002318704408003e-02 124588.33642950082 0.0034891012134067737
8.917371185374460552e-02 138262.2173764659 0.0034891012134067737
9.428306444320906643e-02 153436.84089300132 0.0034891012134067737
9.932406895790286960e-02 170276.91722258978 0.0034891012134067737
1.042579826938722365e-01 188965.23396912115 0.0034891012134067737
1.090441100096876531e-01 209704.64013232305 0.0034891012134067737
1.136454591759188115e-01 232720.2478960412 0.0034891012134067737
1.180249288218102183e-01 258261.87606826748 0.0034891012134067737
1.221504329230988367e-01 286606.7616948256 0.0034891012134067737
1.259957368809909439e-01 318062.5692794119 0.0034891012134067737
1.295351359287766346e-01 352970.73027306574 0.0034891012134067737
1.327510188132769164e-01 391710.1490809261 0.0034891012134067737
1.356229536744869291e-01 434701.3158125035 0.0034891012134067737
1.381402351184867483e-01 482410.8704165374 0.0034891012134067737
1.402913391525861253e-01 535356.6677410719 0.0034891012134067737
1.420685160202804775e-01 594113.3984965039 0.0034891012134067737
1.434673909252856538e-01 659318.8271333541 0.0034891012134067737
1.444814407512717003e-01 731680.7143427207 0.0034891012134067737
1.451151846353433417e-01 811984.4993184009 0.0034891012134067737
1.453639184875712420e-01 901101.8251665037 0.0034891012134067737
1.452343074219362151e-01 1000000.0 0.0034891012134067737
2.770705815513972714e-02 0.001 0.003872038781812557
3.036593947351777512e-02 0.0011097524964120721 0.003872038781812557
3.325361295214430968e-02 0.0012315506032928262 0.003872038781812557
3.638372808813481601e-02 0.001366716356462006 0.003872038781812557
3.976945678151377894e-02 0.0015167168884709225 0.003872038781812557
4.342323382396623410e-02 0.0016831803533309566 0.003872038781812557
4.735640705125502420e-02 0.0018679135990207828 0.003872038781812557
5.157888777588699736e-02 0.002072921779595372 0.003872038781812557
5.609874886834696761e-02 0.002300430119772917 0.003872038781812557
6.092182371022408782e-02 0.0025529080682395165 0.003872038781812557
6.605128952898824124e-02 0.002833096101839324 0.003872038781812557
7.148724861608596326e-02 0.0031440354715915 0.003872038781812557
7.722639571733483366e-02 0.0034891012134067737 0.003872038781812557
8.326162373247290860e-02 0.003872038781812557 0.003872038781812557
8.958183531195819393e-02 0.004297004704320844 0.003872038781812557
9.617174771434143510e-02 0.004768611697714469 0.003872038781812557
1.030118612677245055e-01 0.005291978735958442 0.003872038781812557
1.100785286869145341e-01 0.005872786613189483 0.003872038781812557
1.173441968181934275e-01 0.00651733960488242 0.003872038781812557
1.247777700676830637e-01 0.007232633896483534 0.003872038781812557
1.323451289285546839e-01 0.008026433522257174 0.003872038781812557
1.400097608317909248e-01 0.00890735463861044 0.003872038781812557
1.477335083308266572e-01 0.009884959046625586 0.003872038781812557
1.554773948370064274e-01 0.010969857978923836 0.003872038781812557
1.632024804604091384e-01 0.012173827277396614 0.003872038781812557
1.708707179851123026e-01 0.013509935211980273 0.003872038781812557
1.784458058994482232e-01 0.014992684327860457 0.003872038781812557
1.858939348194460495e-01 0.01663816886076129 0.003872038781812557
1.931844582900270613e-01 0.018464249428955443 0.003872038781812557
2.002904331436624885e-01 0.020490746898158472 0.003872038781812557
2.071890197720333004e-01 0.022739657523579287 0.003872038781812557
2.138617749782971422e-01 0.02523539170434766 0.003872038781812557
2.202947552122470065e-01 0.02800503894183631 0.003872038781812557
2.264785247525899492e-01 0.03107866187782014 0.003872038781812557
2.324080614387636912e-01 0.03448962260405758 0.003872038781812557
2.380825168536847003e-01 0.038274944785163134 0.003872038781812557
2.435049636252466232e-01 0.04247571552536898 0.003872038781812557
2.486820372037383264e-01 0.047137531341167244 0.003872038781812557
2.536235823761225916e-01 0.05231099308056263 0.003872038781812557
2.583422432831269377e-01 0.05805225516094899 0.003872038781812557
2.628530771399355537e-01 0.06442363508721373 0.003872038781812557
2.671731596954686760e-01 0.07149428986597581 0.003872038781812557
2.713212093065586195e-01 0.07934096665797492 0.003872038781812557
2.753172081042151165e-01 0.08804883581643465 0.003872038781812557
2.791820790790627282e-01 0.09771241535346502 0.003872038781812557
2.829373402995646880e-01 0.1084365968689611 0.003872038781812557
2.866048131667572885e-01 0.12033778407775893 0.003872038781812557
2.902062885760248179e-01 0.13354515629298988 0.003872038781812557
2.937634318767500252e-01 0.14820207057988585 0.003872038781812557
2.972971890638122505e-01 0.16446761779946645 0.003872038781812557
3.008278859496512081e-01 0.18251834943190443 0.003872038781812557
3.043748188674644251e-01 0.20255019392306664 0.003872038781812557
3.079560537024135236e-01 0.22478058335487253 0.003872038781812557
3.115881939500320108e-01 0.24945081352303167 0.003872038781812557
3.152861157677195880e-01 0.27682866303920667 0.003872038781812557
3.190627052888944659e-01 0.3072112998861759 0.003872038781812557
3.229285709114168013e-01 0.34092850697468147 0.003872038781812557
3.268917442063434264e-01 0.3783462617131929 0.003872038781812557
3.309573241151493317e-01 0.419870708444391 0.003872038781812557
3.351273139459884365e-01 0.4659525668664682 0.003872038781812557
3.394000944122291807e-01 0.517092024289676 0.003872038781812557
3.437702894059519454e-01 0.5738441648302398 0.003872038781812557
3.482284739219228542e-01 0.6368249944718586 0.003872038781812557
3.527609910642722224e-01 0.7067181273927491 0.003872038781812557
3.573497911392833903e-01 0.7842822061337682 0.003872038781812557
3.619723921329963123e-01 0.8703591361485166 0.003872038781812557
3.666017702112029375e-01 0.9658832241158708 0.003872038781812557
3.712068539636024789e-01 1.0718913192051276 0.003872038781812557
3.757524639397334942e-01 1.1895340673703196 0.003872038781812557
3.802468018832174113e-01 1.3200884008314182 0.003872038781812557
3.846024187521404070e-01 1.4649713983072863 0.003872038781812557
3.888543925172617821e-01 1.625755666443795 0.003872038781812557
3.929920369081461029e-01 1.8041864093920719 0.003872038781812557
3.968507254174152843e-01 2.0022003718155843 0.003872038781812557
4.003783374592886357e-01 2.2219468609395236 0.003872038781812557
4.035222218931874827e-01 2.4658110758226037 0.003872038781812557
4.062298892467157141e-01 2.736439997074672 0.003872038781812557
4.084496842071168032e-01 3.0367711180354604 0.003872038781812557
4.101314437430773063e-01 3.370064329271928 0.003872038781812557
4.112270944886140533e-01 3.739937302478798 0.003872038781812557
4.116912286753527384e-01 4.150404757850477 0.003872038781812557
4.114816805106534248e-01 4.605922041145108 0.003872038781812557
4.105597754265062349e-01 5.1114334834401705 0.003872038781812557
4.088911485156573877e-01 5.672426068491977 0.003872038781812557
4.064459356647555088e-01 6.294988990221888 0.003872038781812557
4.031995451308258982e-01 6.985879746785249 0.003872038781812557
3.991320094544492103e-01 7.752597488629465 0.003872038781812557
3.942294448943518548e-01 8.60346441668451 0.003872038781812557
3.884855593393981010e-01 9.547716114208066 0.003872038781812557
3.818997785293983815e-01 10.59560179277617 0.003872038781812557
3.744784223609464724e-01 11.758495540521581 0.003872038781812557
3.662363322401644417e-01 13.049019780144016 0.003872038781812557
3.571963361506524381e-01 14.481182276745331 0.003872038781812557
3.473903036889818274e-01 16.070528182616385 0.003872038781812557
3.368571158994753123e-01 17.834308769319094 0.003872038781812557
3.256470294670409382e-01 19.791668678535572 0.003872038781812557
3.138194819928318280e-01 21.96385372416547 0.003872038781812557
3.014396153439441450e-01 24.37444150122222 0.003872038781812557
2.885830662302006355e-01 27.04959730463137 0.003872038781812557
2.753318072497842328e-01 30.01835813575592 0.003872038781812557
2.617747503527431685e-01 33.31294787934677 0.003872038781812557
2.480045289592182067e-01 36.96912707195032 0.003872038781812557
2.341171416217188439e-01 41.0265810582719 0.003872038781812557
2.202093466209437689e-01 45.52935074866948 0.003872038781812557
2.063772256457922782e-01 50.526310653356795 0.003872038781812557
1.927139036198228517e-01 56.07169938205458 0.003872038781812557
1.793072248481589470e-01 62.22570836730231 0.003872038781812557
1.662389382296279305e-01 69.0551352016233 0.003872038781812557
1.535819135580663020e-01 76.63410868007462 0.003872038781812557
1.413996306475858999e-01 85.04489341802686 0.003872038781812557
1.297450029469086885e-01 94.37878277775391 0.003872038781812557
1.186604292870609006e-01 104.73708979594508 0.003872038781812557
1.081769037197308492e-01 116.23224686798542 0.003872038781812557
9.831460015334526903e-02 128.9890261253308 0.003872038781812557
8.908354516375807663e-02 143.14589375234786 0.003872038781812557
8.048420907686887338e-02 158.85651294280527 0.003872038781812557
7.250888627286207477e-02 176.2914118095948 0.003872038781812557
6.514277795740601451e-02 195.63983435170647 0.003872038781812557
5.836543874335938659e-02 217.11179456945052 0.003872038781812557
5.215167887397281765e-02 240.9403560239527 0.003872038781812557
4.650690347326019020e-02 267.38416158399497 0.003872038781812557
4.142558870301269597e-02 296.73024081888724 0.003872038781812557
3.686380253899564086e-02 329.2971255097155 0.003872038781812557
3.271894986204035294e-02 365.43830709572546 0.003872038781812557
2.895248405109713402e-02 405.54607358408276 0.003872038781812557
2.554386677490819504e-02 450.05576757004974 0.003872038781812557
2.247864471888085316e-02 499.450511585514 0.003872038781812557
1.975141417377763303e-02 554.2664520663108 0.003872038781812557
1.731981954729735346e-02 615.0985788580505 0.003872038781812557
1.521558926896771774e-02 682.6071834272393 0.003872038781812557
1.336447785288704705e-02 757.525025877192 0.003872038781812557
1.175480285525530577e-02 840.6652885618333 0.003872038781812557
1.037387823308327621e-02 932.9304026284696 0.003872038781812557
9.206044780421760235e-03 1035.3218432956637 0.003872038781812557
8.239548260940365854e-03 1148.9510001873086 0.003872038781812557
7.461391845791771199e-03 1275.051240713013 0.003872038781812557
6.862363501923835624e-03 1414.991297434576 0.003872038781812557
6.418652528309275185e-03 1570.2901247293776 0.003872038781812557
6.126936050045857576e-03 1742.6333860096508 0.003872038781812557
5.986282931625871821e-03 1933.891750455232 0.003872038781812557
5.974790255162301666e-03 2146.141197858406 0.003872038781812557
6.075007302668382868e-03 2381.6855519761607 0.003872038781812557
6.275247134419886103e-03 2643.0814869741084 0.003872038781812557
6.564649289330146305e-03 2933.1662783900483 0.003872038781812557
6.933282433380991497e-03 3255.0885998350564 0.003872038781812557
7.388169556257585986e-03 3612.3426997094302 0.003872038781812557
7.920702688251957113e-03 4008.8063288984645 0.003872038781812557
8.526487592683599376e-03 4448.782831127585 0.003872038781812557
9.197859338638618085e-03 4937.047852839004 0.003872038781812557
9.924795078557180003e-03 5478.901179593945 0.003872038781812557
1.070712859457797692e-02 6080.224261649427 0.003872038781812557
1.154632976913045131e-02 6747.5440531107 0.003872038781812557
1.244494980017025847e-02 7488.10385759003 0.003872038781812557
1.340595650443080107e-02 8309.941949353404 0.003872038781812557
1.443293015478142559e-02 9221.97882333434 0.003872038781812557
1.552882368800557154e-02 10234.114021054527 0.003872038781812557
1.669838843968856484e-02 11357.333583431051 0.003872038781812557
1.794532372610242732e-02 12603.829296797274 0.003872038781812557
1.927219059514421670e-02 13987.131026472387 0.003872038781812557
2.068205760668302695e-02 15522.25357427048 0.003872038781812557
2.217554565408878450e-02 17225.859653987874 0.003872038781812557
2.376675297334869194e-02 19116.440753857038 0.003872038781812557
2.545391859902322584e-02 21214.51784910632 0.003872038781812557
2.722814699760410864e-02 23542.864143224204 0.003872038781812557
2.917361750164902331e-02 26126.752255633317 0.003872038781812557
3.140820471394203256e-02 28994.22853882881 0.003872038781812557
3.411815887448765156e-02 32176.417502507353 0.003872038781812557
3.706602739260713569e-02 35707.859649004626 0.003872038781812557
4.026052220221841560e-02 39626.88638701478 0.003872038781812557
4.373163299162473316e-02 43976.036093027215 0.003872038781812557
4.746539381947356001e-02 48802.515836544335 0.003872038781812557
5.145770351724868186e-02 54158.71378079476 0.003872038781812557
5.570195792968647697e-02 60102.76782070388 0.003872038781812557
6.018386710445679938e-02 66699.19663030129 0.003872038781812557
6.488763607202188699e-02 74019.59996915652 0.003872038781812557
6.978651049649234328e-02 82143.43584919439 0.003872038781812557
7.485445480354323278e-02 91158.88299750836 0.003872038781812557
8.005536757012850224e-02 101163.7979766207 0.003872038781812557
8.535006431048716702e-02 112266.77735108159 0.003872038781812557
9.073227269463426947e-02 124588.33642950082 0.003872038781812557
9.618217517761441793e-02 138262.2173764659 0.003872038781812557
1.015966558085689420e-01 153436.84089300132 0.003872038781812557
1.069285842605014053e-01 170276.91722258978 0.003872038781812557
1.121363168657440873e-01 188965.23396912115 0.003872038781812557
1.171764197321413931e-01 209704.64013232305 0.003872038781812557
1.220093743816014903e-01 232720.2478960412 0.003872038781812557
1.265956460573334774e-01 258261.87606826748 0.003872038781812557
1.309013356862907262e-01 286606.7616948256 0.003872038781812557
1.348976898195693164e-01 318062.5692794119 0.003872038781812557
1.385595673787077542e-01 352970.73027306574 0.003872038781812557
1.418653912598796529e-01 391710.1490809261 0.003872038781812557
1.447945294515360637e-01 434701.3158125035 0.003872038781812557
1.473361511530901502e-01 482410.8704165374 0.003872038781812557
1.494773391295383391e-01 535356.6677410719 0.003872038781812557
1.512099042458930620e-01 594113.3984965039 0.003872038781812557
1.525305460211101027e-01 659318.8271333541 0.003872038781812557
1.534331017790141749e-01 731680.7143427207 0.003872038781812557
1.539177037798208081e-01 811984.4993184009 0.003872038781812557
1.539868002455467844e-01 901101.8251665037 0.003872038781812557
1.536437783721961992e-01 1000000.0 0.003872038781812557
2.728703200954080144e-02 0.001 0.004297004704320844
2.992139047695830875e-02 0.0011097524964120721 0.004297004704320844
3.278545344610717810e-02 0.0012315506032928262 0.004297004704320844
3.589350755656144087e-02 0.001366716356462006 0.004297004704320844
3.925953021832338796e-02 0.0015167168884709225 0.004297004704320844
4.289686673352965246e-02 0.0016831803533309566 0.004297004704320844
4.681796089967639463e-02 0.0018679135990207828 0.004297004704320844
5.103394317107203676e-02 0.002072921779595372 0.004297004704320844
5.555428592121137293e-02 0.002300430119772917 0.004297004704320844
6.038635973229482951e-02 0.0025529080682395165 0.004297004704320844
6.553501206248071864e-02 0.002833096101839324 0.004297004704320844
7.100214864393539216e-02 0.0031440354715915 0.004297004704320844
7.678630977051544015e-02 0.0034891012134067737 0.004297004704320844
8.288230759533646297e-02 0.003872038781812557 0.004297004704320844
8.928093168392077505e-02 0.004297004704320844 0.004297004704320844
9.596871093658590479e-02 0.004768611697714469 0.004297004704320844
1.029278105662757153e-01 0.005291978735958442 0.004297004704320844
1.101360433586157234e-01 0.005872786613189483 0.004297004704320844
1.175670345430769731e-01 0.00651733960488242 0.004297004704320844
1.251905107082295909e-01 0.007232633896483534 0.004297004704320844
1.329727567662259136e-01 0.008026433522257174 0.004297004704320844
1.408772369947449976e-01 0.00890735463861044 0.004297004704320844
1.488652842898132711e-01 0.009884959046625586 0.004297004704320844
1.568969451630662648e-01 0.010969857978923836 0.004297004704320844
1.649318273448355521e-01 0.012173827277396614 0.004297004704320844
1.729300376710206089e-01 0.013509935211980273 0.004297004704320844
1.808530448961376547e-01 0.014992684327860457 0.004297004704320844
1.886645360556765683e-01 0.01663816886076129 0.004297004704320844
1.963311576045208839e-01 0.018464249428955443 0.004297004704320844
2.038231519349552878e-01 0.020490746898158472 0.004297004704320844
2.111148702307527603e-01 0.022739657523579287 0.004297004704320844
2.181851148833186260e-01 0.02523539170434766 0.004297004704320844
2.250173560532897354e-01 0.02800503894183631 0.004297004704320844
2.315998214650240583e-01 0.03107866187782014 0.004297004704320844
2.379253986193789472e-01 0.03448962260405758 0.004297004704320844
2.439915194328638459e-01 0.038274944785163134 0.004297004704320844
2.497998552008023343e-01 0.04247571552536898 0.004297004704320844
2.553560368532697966e-01 0.047137531341167244 0.004297004704320844
2.606692455924629614e-01 0.05231099308056263 0.004297004704320844
2.657518392467393964e-01 0.05805225516094899 0.004297004704320844
2.706189183134949383e-01 0.06442363508721373 0.004297004704320844
2.752879354530028966e-01 0.07149428986597581 0.004297004704320844
2.797782542117309701e-01 0.07934096665797492 0.004297004704320844
2.841107964531603969e-01 0.08804883581643465 0.004297004704320844
2.883076358662806093e-01 0.09771241535346502 0.004297004704320844
2.923916592278141824e-01 0.1084365968689611 0.004297004704320844
2.963862274510792871e-01 0.12033778407775893 0.004297004704320844
3.003148571364578912e-01 0.13354515629298988 0.004297004704320844
3.042009250099645956e-01 0.14820207057988585 0.004297004704320844
3.080673941617937950e-01 0.16446761779946645 0.004297004704320844
3.119365304731982480e-01 0.18251834943190443 0.004297004704320844
3.158296509590265977e-01 0.20255019392306664 0.004297004704320844
3.197668591476106603e-01 0.22478058335487253 0.004297004704320844
3.237667758766525905e-01 0.24945081352303167 0.004297004704320844
3.278462494362353596e-01 0.27682866303920667 0.004297004704320844
3.320200604321634774e-01 0.3072112998861759 0.004297004704320844
3.363005822032499315e-01 0.34092850697468147 0.004297004704320844
3.406974553763465474e-01 0.3783462617131929 0.004297004704320844
3.452171899946149813e-01 0.419870708444391 0.004297004704320844
3.498629368865415201e-01 0.4659525668664682 0.004297004704320844
3.546339314425505096e-01 0.517092024289676 0.004297004704320844
3.595252964960051756e-01 0.5738441648302398 0.004297004704320844
3.645277074564425290e-01 0.6368249944718586 0.004297004704320844
3.696271475097043790e-01 0.7067181273927491 0.004297004704320844
3.748047217300742862e-01 0.7842822061337682 0.004297004704320844
3.800365709415533533e-01 0.8703591361485166 0.004297004704320844
3.852937384599925963e-01 0.9658832241158708 0.004297004704320844
3.905426396174522807e-01 1.0718913192051276 0.004297004704320844
3.957520953808812414e-01 1.1895340673703196 0.004297004704320844
4.009157590855620401e-01 1.3200884008314182 0.004297004704320844
4.059450581523975088e-01 1.4649713983072863 0.004297004704320844
4.109130401575513680e-01 1.625755666443795 0.004297004704320844
4.157309697213699695e-01 1.8041864093920719 0.004297004704320844
4.202609710103203389e-01 2.0022003718155843 0.004297004704320844
4.244452325308700757e-01 2.2219468609395236 0.004297004704320844
4.282252377761637807e-01 2.4658110758226037 0.004297004704320844
4.315425594721913338e-01 2.736439997074672 0.004297004704320844
4.343396372491267199e-01 3.0367711180354604 0.004297004704320844
4.365605123139841837e-01 3.370064329271928 0.004297004704320844
4.381515339635402295e-01 3.739937302478798 0.004297004704320844
4.390619986903623873e-01 4.150404757850477 0.004297004704320844
4.392447996582212744e-01 4.605922041145108 0.004297004704320844
4.386567289313807461e-01 5.1114334834401705 0.004297004704320844
4.372593386555997941e-01 5.672426068491977 0.004297004704320844
4.350191667633284132e-01 6.294988990221888 0.004297004704320844
4.319085268178272652e-01 6.985879746785249 0.004297004704320844
4.279048915016591126e-01 7.752597488629465 0.004297004704320844
4.229923471972977245e-01 8.60346441668451 0.004297004704320844
4.171631039701624855e-01 9.547716114208066 0.004297004704320844
4.104156551755253068e-01 10.59560179277617 0.004297004704320844
4.027559588545195357e-01 11.758495540521581 0.004297004704320844
3.941990611440457370e-01 13.049019780144016 0.004297004704320844
3.847685892539072228e-01 14.481182276745331 0.004297004704320844
3.744978183119690440e-01 16.070528182616385 0.004297004704320844
3.634276859756013223e-01 17.834308769319094 0.004297004704320844
3.516111236095287307e-01 19.791668678535572 0.004297004704320844
3.391109041351479947e-01 21.96385372416547 0.004297004704320844
3.259962050746797457e-01 24.37444150122222 0.004297004704320844
3.123473364198939839e-01 27.04959730463137 0.004297004704320844
2.982515965751754150e-01 30.01835813575592 0.004297004704320844
2.838038206823875753e-01 33.31294787934677 0.004297004704320844
2.691031252571347010e-01 36.96912707195032 0.004297004704320844
2.542524550481766732e-01 41.0265810582719 0.004297004704320844
2.393558899549604879e-01 45.52935074866948 0.004297004704320844
2.245170792920606340e-01 50.526310653356795 0.004297004704320844
2.098368345655662048e-01 56.07169938205458 0.004297004704320844
1.954106584950185965e-01 62.22570836730231 0.004297004704320844
1.813277768383927957e-01 69.0551352016233 0.004297004704320844
1.676682141748832289e-01 76.63410868007462 0.004297004704320844
1.545021386236969940e-01 85.04489341802686 0.004297004704320844
1.418885634462812295e-01 94.37878277775391 0.004297004704320844
1.298752924270373532e-01 104.73708979594508 0.004297004704320844
1.184979554291069326e-01 116.23224686798542 0.004297004704320844
1.077805438471745036e-01 128.9890261253308 0.004297004704320844
9.773606189354877571e-02 143.14589375234786 0.004297004704320844
8.836712822334069628e-02 158.85651294280527 0.004297004704320844
7.966739265654747271e-02 176.2914118095948 0.004297004704320844
7.162267820355505688e-02 195.63983435170647 0.004297004704320844
6.421250555243687708e-02 217.11179456945052 0.004297004704320844
5.741109006426255851e-02 240.9403560239527 0.004297004704320844
5.122626905343288101e-02 267.38416158399497 0.004297004704320844
4.565359218870446156e-02 296.73024081888724 0.004297004704320844
4.064620524228544640e-02 329.2971255097155 0.004297004704320844
3.609230598213818836e-02 365.43830709572546 0.004297004704320844
3.195063765015578039e-02 405.54607358408276 0.004297004704320844
2.819949569655625168e-02 450.05576757004974 0.004297004704320844
2.482388102901854701e-02 499.450511585514 0.004297004704320844
2.181850307294798050e-02 554.2664520663108 0.004297004704320844
1.913747506463649162e-02 615.0985788580505 0.004297004704320844
1.681607968742235629e-02 682.6071834272393 0.004297004704320844
1.477293671852606891e-02 757.525025877192 0.004297004704320844
1.299549522286420206e-02 840.6652885618333 0.004297004704320844
1.147006040275818338e-02 932.9304026284696 0.004297004704320844
1.017960650893932721e-02 1035.3218432956637 0.004297004704320844
9.111275204954140741e-03 1148.9510001873086 0.004297004704320844
8.250895769918154682e-03 1275.051240713013 0.004297004704320844
7.588904236209044994e-03 1414.991297434576 0.004297004704320844
7.098016663333349581e-03 1570.2901247293776 0.004297004704320844
6.774523057457954370e-03 1742.6333860096508 0.004297004704320844
6.618314195263490414e-03 1933.891750455232 0.004297004704320844
6.605061633933756796e-03 2146.141197858406 0.004297004704320844
6.715231753492308803e-03 2381.6855519761607 0.004297004704320844
6.935830082006483668e-03 2643.0814869741084 0.004297004704320844
7.254797529715494020e-03 2933.1662783900483 0.004297004704320844
7.661142132121286259e-03 3255.0885998350564 0.004297004704320844
8.162158703862993150e-03 3612.3426997094302 0.004297004704320844
8.748757636395824294e-03 4008.8063288984645 0.004297004704320844
9.415676375486872057e-03 4448.782831127585 0.004297004704320844
1.015473295622006979e-02 4937.047852839004 0.004297004704320844
1.095440477133856338e-02 5478.901179593945 0.004297004704320844
1.181438647058647567e-02 6080.224261649427 0.004297004704320844
1.273612885038157179e-02 6747.5440531107 0.004297004704320844
1.372224363363908593e-02 7488.10385759003 0.004297004704320844
1.477581479033548278e-02 8309.941949353404 0.004297004704320844
1.590055218926397784e-02 9221.97882333434 0.004297004704320844
1.709952805619920080e-02 10234.114021054527 0.004297004704320844
1.837757406563162582e-02 11357.333583431051 0.004297004704320844
1.973841607729347192e-02 12603.829296797274 0.004297004704320844
2.118457227950543836e-02 13987.131026472387 0.004297004704320844
2.271898710362833113e-02 15522.25357427048 0.004297004704320844
2.434190891782619243e-02 17225.859653987874 0.004297004704320844
2.606859773947077519e-02 19116.440753857038 0.004297004704320844
2.789666003679228817e-02 21214.51784910632 0.004297004704320844
2.981584407030618555e-02 23542.864143224204 0.004297004704320844
3.191722103512301123e-02 26126.752255633317 0.004297004704320844
3.432871873945823188e-02 28994.22853882881 0.004297004704320844
3.725438673256465522e-02 32176.417502507353 0.004297004704320844
4.043245352898736794e-02 35707.859649004626 0.004297004704320844
4.387166305998855403e-02 39626.88638701478 0.004297004704320844
4.760450411030565238e-02 43976.036093027215 0.004297004704320844
5.161335484515876260e-02 48802.515836544335 0.004297004704320844
5.589355819648443580e-02 54158.71378079476 0.004297004704320844
6.043707992774518395e-02 60102.76782070388 0.004297004704320844
6.522793946846103252e-02 66699.19663030129 0.004297004704320844
7.024818815464251021e-02 74019.59996915652 0.004297004704320844
7.546868242319962339e-02 82143.43584919439 0.004297004704320844
8.086067328433101109e-02 91158.88299750836 0.004297004704320844
8.638512742925537335e-02 101163.7979766207 0.004297004704320844
9.199984367164909527e-02 112266.77735108159 0.004297004704320844
9.770060172083659678e-02 124588.33642950082 0.004297004704320844
1.034610754927924453e-01 138262.2173764659 0.004297004704320844
1.091729368601270372e-01 153436.84089300132 0.004297004704320844
1.147860347632851663e-01 170276.91722258978 0.004297004704320844
1.202557545043469733e-01 188965.23396912115 0.004297004704320844
1.255357434177517828e-01 209704.64013232305 0.004297004704320844
1.305841384650714421e-01 232720.2478960412 0.004297004704320844
1.353585743199903768e-01 258261.87606826748 0.004297004704320844
1.398247045107186837e-01 286606.7616948256 0.004297004704320844
1.439508939311474056e-01 318062.5692794119 0.004297004704320844
1.477094954154734852e-01 352970.73027306574 0.004297004704320844
1.510787596088091211e-01 391710.1490809261 0.004297004704320844
1.540380669527756097e-01 434701.3158125035 0.004297004704320844
1.565743277720734183e-01 482410.8704165374 0.004297004704320844
1.586738722535531998e-01 535356.6677410719 0.004297004704320844
1.603303695649627159e-01 594113.3984965039 0.004297004704320844
1.615383471567130302e-01 659318.8271333541 0.004297004704320844
1.622930346176155725e-01 731680.7143427207 0.004297004704320844
1.625940492052435349e-01 811984.4993184009 0.004297004704320844
1.624457931227681617e-01 901101.8251665037 0.004297004704320844
1.618516632642415243e-01 1000000.0 0.004297004704320844
2.680130461513926740e-02 0.001 0.004768611697714469
2.940303821156226710e-02 0.0011097524964120721 0.004768611697714469
3.223434550917939068e-02 0.0012315506032928262 0.004768611697714469
3.531006481276487835e-02 0.001366716356462006 0.004768611697714469
3.864481362212088961e-02 0.0015167168884709225 0.004768611697714469
4.225275265233818106e-02 0.0016831803533309566 0.004768611697714469
4.614725859869056590e-02 0.0018679135990207828 0.004768611697714469
5.034057484138632771e-02 0.002072921779595372 0.004768611697714469
5.484341901446635609e-02 0.002300430119772917 0.004768611697714469
5.966458472945316421e-02 0.0025529080682395165 0.004768611697714469
6.481048841853842557e-02 0.002833096101839324 0.004768611697714469
7.028473339024712829e-02 0.0031440354715915 0.004768611697714469
7.608766383215308238e-02 0.0034891012134067737 0.004768611697714469
8.221598549593095440e-02 0.003872038781812557 0.004768611697714469
8.866237754814543237e-02 0.004297004704320844 0.004768611697714469
9.541525526911699695e-02 0.004768611697714469 0.004768611697714469
1.024585760341452517e-01 0.005291978735958442 0.004768611697714469
1.097717762985693096e-01 0.005872786613189483 0.004768611697714469
1.173298817899680602e-01 0.00651733960488242 0.004768611697714469
1.251037205620916803e-01 0.007232633896483534 0.004768611697714469
1.330603276744016239e-01 0.008026433522257174 0.004768611697714469
1.411634915381184407e-01 0.00890735463861044 0.004768611697714469
1.493744342591201146e-01 0.009884959046625586 0.004768611697714469
1.576526207747457886e-01 0.010969857978923836 0.004768611697714469
1.659566203494223235e-01 0.012173827277396614 0.004768611697714469
1.742450673969148378e-01 0.013509935211980273 0.004768611697714469
1.824775664994921220e-01 0.014992684327860457 0.004768611697714469
1.906156148762285507e-01 0.01663816886076129 0.004768611697714469
1.986234203276865673e-01 0.018464249428955443 0.004768611697714469
2.064686338791900111e-01 0.020490746898158472 0.004768611697714469
2.141229282183976790e-01 0.022739657523579287 0.004768611697714469
2.215624669901091748e-01 0.02523539170434766 0.004768611697714469
2.287681760939338227e-01 0.02800503894183631 0.004768611697714469
2.357259170259207171e-01 0.03107866187782014 0.004768611697714469
2.424264714198031689e-01 0.03448962260405758 0.004768611697714469
2.488654359073307065e-01 0.038274944785163134 0.004768611697714469
2.550429926287269833e-01 0.04247571552536898 0.004768611697714469
2.609636138334949784e-01 0.047137531341167244 0.004768611697714469
2.666356928112604829e-01 0.05231099308056263 0.004768611697714469
2.720711516340714176e-01 0.05805225516094899 0.004768611697714469
2.772849957904564011e-01 0.06442363508721373 0.004768611697714469
2.822948985367755292e-01 0.07149428986597581 0.004768611697714469
2.871207718564995348e-01 0.07934096665797492 0.004768611697714469
2.917843389610672022e-01 0.08804883581643465 0.004768611697714469
2.963087369167253793e-01 0.09771241535346502 0.004768611697714469
3.007181434072354609e-01 0.1084365968689611 0.004768611697714469
3.050374015651694526e-01 0.12033778407775893 0.004768611697714469
3.092916853160204704e-01 0.13354515629298988 0.004768611697714469
3.135061711521453520e-01 0.14820207057988585 0.004768611697714469
3.177057420051622727e-01 0.16446761779946645 0.004768611697714469
3.219146785766053287e-01 0.18251834943190443 0.004768611697714469
3.261563783969810282e-01 0.20255019392306664 0.004768611697714469
3.304530687875940620e-01 0.22478058335487253 0.004768611697714469
3.348254966052945925e-01 0.24945081352303167 0.004768611697714469
3.392926247634125980e-01 0.27682866303920667 0.004768611697714469
3.438712828841994917e-01 0.3072112998861759 0.004768611697714469
3.485758081721173629e-01 0.34092850697468147 0.004768611697714469
3.534176630742389413e-01 0.3783462617131929 0.004768611697714469
3.584049995003200650e-01 0.419870708444391 0.004768611697714469
3.635423755233787579e-01 0.4659525668664682 0.004768611697714469
3.688301486813907459e-01 0.517092024289676 0.004768611697714469
3.742642210920903434e-01 0.5738441648302398 0.004768611697714469
3.798356468970073285e-01 0.6368249944718586 0.004768611697714469
3.855303331365987907e-01 0.7067181273927491 0.004768611697714469
3.913287980493769802e-01 0.7842822061337682 0.004768611697714469
3.972060344803074461e-01 0.8703591361485166 0.004768611697714469
4.031313501290032519e-01 0.9658832241158708 0.004768611697714469
4.090688005304951580e-01 1.0718913192051276 0.004768611697714469
4.149936443887534132e-01 1.1895340673703196 0.004768611697714469
4.208792102142053237e-01 1.3200884008314182 0.004768611697714469
4.266401843029982710e-01 1.4649713983072863 0.004768611697714469
4.323934057006714737e-01 1.625755666443795 0.004768611697714469
4.379576558910042716e-01 1.8041864093920719 0.004768611697714469
4.432288638877302511e-01 2.0022003718155843 0.004768611697714469
4.481431598588289100e-01 2.2219468609395236 0.004768611697714469
4.526357289802673822e-01 2.4658110758226037 0.004768611697714469
4.566417133978690202e-01 2.736439997074672 0.004768611697714469
4.600970986675719798e-01 3.0367711180354604 0.004768611697714469
4.629395621745210354e-01 3.370064329271928 0.004768611697714469
4.651092774293346110e-01 3.739937302478798 0.004768611697714469
4.665496465593131359e-01 4.150404757850477 0.004768611697714469
4.672080266716639452e-01 4.605922041145108 0.004768611697714469
4.670361044547455820e-01 5.1114334834401705 0.004768611697714469
4.659908059104583833e-01 5.672426068491977 0.004768611697714469
4.640345580190783359e-01 6.294988990221888 0.004768611697714469
4.611361072342883283e-01 6.985879746785249 0.004768611697714469
4.572699339103238891e-01 7.752597488629465 0.004768611697714469
4.524177058446428590e-01 8.60346441668451 0.004768611697714469
4.465697748173593773e-01 9.547716114208066 0.004768611697714469
4.397233846696456672e-01 10.59560179277617 0.004768611697714469
4.318838383192185049e-01 11.758495540521581 0.004768611697714469
4.230661196283596048e-01 13.049019780144016 0.004768611697714469
4.132944109389291021e-01 14.481182276745331 0.004768611697714469
4.026031645547617499e-01 16.070528182616385 0.004768611697714469
3.910351638290481269e-01 17.834308769319094 0.004768611697714469
3.786458210073552211e-01 19.791668678535572 0.004768611697714469
3.655010663453404640e-01 21.96385372416547 0.004768611697714469
3.516739612818239324e-01 24.37444150122222 0.004768611697714469
3.372493619064227954e-01 27.04959730463137 0.004768611697714469
3.223198009961236732e-01 30.01835813575592 0.004768611697714469
3.069859904580222731e-01 33.31294787934677 0.004768611697714469
2.913535328555003634e-01 36.96912707195032 0.004768611697714469
2.755323857636951534e-01 41.0265810582719 0.004768611697714469
2.596340816682204400e-01 45.52935074866948 0.004768611697714469
2.437700422047339444e-01 50.526310653356795 0.004768611697714469
2.280490456932806054e-01 56.07169938205458 0.004768611697714469
2.125746078199603206e-01 62.22570836730231 0.004768611697714469
1.974438557028586338e-01 69.0551352016233 0.004768611697714469
1.827444570880432662e-01 76.63410868007462 0.004768611697714469
1.685538090704218062e-01 85.04489341802686 0.004768611697714469
1.549376032717665885e-01 94.37878277775391 0.004768611697714469
1.419496520460048761e-01 104.73708979594508 0.004768611697714469
1.296308329325560338e-01 116.23224686798542 0.004768611697714469
1.180095551573127760e-01 128.9890261253308 0.004768611697714469
1.071023790416302940e-01 143.14589375234786 0.004768611697714469
9.691461312500986025e-02 158.85651294280527 0.004768611697714469
8.744175419010638550e-02 176.2914118095948 0.004768611697714469
7.867068412157644797e-02 195.63983435170647 0.004768611697714469
7.058126639021330972e-02 217.11179456945052 0.004768611697714469
6.314743449842175060e-02 240.9403560239527 0.004768611697714469
5.638004435957145316e-02 267.38416158399497 0.004768611697714469
5.027616771286574221e-02 296.73024081888724 0.004768611697714469
4.478602709024287476e-02 329.2971255097155 0.004768611697714469
3.978804543967944668e-02 365.43830709572546 0.004768611697714469
3.523824544331762010e-02 405.54607358408276 0.004768611697714469
3.111384983877181487e-02 450.05576757004974 0.004768611697714469
2.739946338974515172e-02 499.450511585514 0.004768611697714469
2.409005407757382894e-02 554.2664520663108 0.004768611697714469
2.113605314538093832e-02 615.0985788580505 0.004768611697714469
1.857670345463532588e-02 682.6071834272393 0.004768611697714469
1.632291847126287818e-02 757.525025877192 0.004768611697714469
1.436128068794820072e-02 840.6652885618333 0.004768611697714469
1.267704752408694430e-02 932.9304026284696 0.004768611697714469
1.125174969651956958e-02 1035.3218432956637 0.004768611697714469
1.007135783424298152e-02 1148.9510001873086 0.004768611697714469
9.120443612677052100e-03 1275.051240713013 0.004768611697714469
8.389196206382206270e-03 1414.991297434576 0.004768611697714469
7.846297068664185789e-03 1570.2901247293776 0.004768611697714469
7.487601174061287931e-03 1742.6333860096508 0.004768611697714469
7.314103874879083859e-03 1933.891750455232 0.004768611697714469
7.298790574299994158e-03 2146.141197858406 0.004768611697714469
7.419773737314208986e-03 2381.6855519761607 0.004768611697714469
7.662609583891200060e-03 2643.0814869741084 0.004768611697714469
8.013908048387361968e-03 2933.1662783900483 0.004768611697714469
8.461494150384328214e-03 3255.0885998350564 0.004768611697714469
9.012874518219029032e-03 3612.3426997094302 0.004768611697714469
9.658514341256446700e-03 4008.8063288984645 0.004768611697714469
1.039209797786175109e-02 4448.782831127585 0.004768611697714469
1.120495508700273743e-02 4937.047852839004 0.004768611697714469
1.208381600695418966e-02 5478.901179593945 0.004768611697714469
1.302819250825162749e-02 6080.224261649427 0.004768611697714469
1.403947649130434308e-02 6747.5440531107 0.004768611697714469
1.512031288137021326e-02 7488.10385759003 0.004768611697714469
1.627386359377673564e-02 8309.941949353404 0.004768611697714469
1.750393303245757412e-02 9221.97882333434 0.004768611697714469
1.881367694579787891e-02 10234.114021054527 0.004768611697714469
2.020795243998669416e-02 11357.333583431051 0.004768611697714469
2.169045432778714949e-02 12603.829296797274 0.004768611697714469
2.326359208197448236e-02 13987.131026472387 0.004768611697714469
2.493010458415025749e-02 15522.25357427048 0.004768611697714469
2.668980043508423911e-02 17225.859653987874 0.004768611697714469
2.855895593475863900e-02 19116.440753857038 0.004768611697714469
3.053465278851895393e-02 21214.51784910632 0.004768611697714469
3.260500219291115331e-02 23542.864143224204 0.004768611697714469
3.486830372659661254e-02 26126.752255633317 0.004768611697714469
3.746308786044912770e-02 28994.22853882881 0.004768611697714469
4.061266955994123629e-02 32176.417502507353 0.004768611697714469
4.402877846803628786e-02 35707.859649004626 0.004768611697714469
4.772000357222177386e-02 39626.88638701478 0.004768611697714469
5.172155744801131688e-02 43976.036093027215 0.004768611697714469
5.601143979652864480e-02 48802.515836544335 0.004768611697714469
6.058440758934083292e-02 54158.71378079476 0.004768611697714469
6.543088160989310453e-02 60102.76782070388 0.004768611697714469
7.053291469138826819e-02 66699.19663030129 0.004768611697714469
7.587031169825694810e-02 74019.59996915652 0.004768611697714469
8.141133033720562850e-02 82143.43584919439 0.004768611697714469
8.712438971992580994e-02 91158.88299750836 0.004768611697714469
9.296744451958904865e-02 101163.7979766207 0.004768611697714469
9.889515805065823839e-02 112266.77735108159 0.004768611697714469
1.049061566737172491e-01 124588.33642950082 0.004768611697714469
1.109661407189831001e-01 138262.2173764659 0.004768611697714469
1.169621084755142343e-01 153436.84089300132 0.004768611697714469
1.228408570783812298e-01 170276.91722258978 0.004768611697714469
1.285547309027470497e-01 188965.23396912115 0.004768611697714469
1.340548730101261965e-01 209704.64013232305 0.004768611697714469
1.392967495382020360e-01 232720.2478960412 0.004768611697714469
1.442358778925497687e-01 258261.87606826748 0.004768611697714469
1.488358937414702710e-01 286606.7616948256 0.004768611697714469
1.530635438222412992e-01 318062.5692794119 0.004768611697714469
1.568892434210755471e-01 352970.73027306574 0.004768611697714469
1.602917355458596538e-01 391710.1490809261 0.004768611697714469
1.632476916595480554e-01 434701.3158125035 0.004768611697714469
1.657439926918191642e-01 482410.8704165374 0.004768611697714469
1.677677118228689812e-01 535356.6677410719 0.004768611697714469
1.693103541568899140e-01 594113.3984965039 0.004768611697714469
1.703680675405984113e-01 659318.8271333541 0.004768611697714469
1.709358528637426877e-01 731680.7143427207 0.004768611697714469
1.710161390910394374e-01 811984.4993184009 0.004768611697714469
1.706107413141267903e-01 901101.8251665037 0.004768611697714469
1.697283316638528439e-01 1000000.0 0.004768611697714469
2.624964516993066876e-02 0.001 0.005291978735958442
2.881069525299522274e-02 0.0011097524964120721 0.005291978735958442
3.160017783041458445e-02 0.0012315506032928262 0.005291978735958442
3.463333650337833275e-02 0.001366716356462006 0.005291978735958442
3.792534003693078665e-02 0.0015167168884709225 0.005291978735958442
4.149099781696728023e-02 0.0016831803533309566 0.005291978735958442
4.534449468489928914e-02 0.0018679135990207828 0.005291978735958442
4.949902200770365385e-02 0.002072921779595372 0.005291978735958442
5.396642460577168871e-02 0.002300430119772917 0.005291978735958442
5.875676545930777483e-02 0.0025529080682395165 0.005291978735958442
6.387790272319558704e-02 0.002833096101839324 0.005291978735958442
6.933502205238106786e-02 0.0031440354715915 0.005291978735958442
7.513018572193040645e-02 0.0034891012134067737 0.005291978735958442
8.126191790493951517e-02 0.003872038781812557 0.005291978735958442
8.772479614616730814e-02 0.004297004704320844 0.005291978735958442
9.450912354165567908e-02 0.004768611697714469 0.005291978735958442
1.016007219394019778e-01 0.005291978735958442 0.005291978735958442
1.089807840147306028e-01 0.005872786613189483 0.005291978735958442
1.166259189812798858e-01 0.00651733960488242 0.005291978735958442
1.245082875046515519e-01 0.007232633896483534 0.005291978735958442
1.325959711609108194e-01 0.008026433522257174 0.005291978735958442
1.408534173938930101e-01 0.00890735463861044 0.005291978735958442
1.492421168835409984e-01 0.009884959046625586 0.005291978735958442
1.577213420696891577e-01 0.010969857978923836 0.005291978735958442
1.662490444574193371e-01 0.012173827277396614 0.005291978735958442
1.747827820506403229e-01 0.013509935211980273 0.005291978735958442
1.832806888729789363e-01 0.014992684327860457 0.005291978735958442
1.917024361413245115e-01 0.01663816886076129 0.005291978735958442
2.000101100386067476e-01 0.018464249428955443 0.005291978735958442
2.081690310444907210e-01 0.020490746898158472 0.005291978735958442
2.161484270350937653e-01 0.022739657523579287 0.005291978735958442
2.239219653811665434e-01 0.02523539170434766 0.005291978735958442
2.314681437286705001e-01 0.02800503894183631 0.005291978735958442
2.387705038822899584e-01 0.03107866187782014 0.005291978735958442
2.458177111034210993e-01 0.03448962260405758 0.005291978735958442
2.526035024878804380e-01 0.038274944785163134 0.005291978735958442
2.591264821903418447e-01 0.04247571552536898 0.005291978735958442
2.653898733972699375e-01 0.047137531341167244 0.005291978735958442
2.714011612043407129e-01 0.05231099308056263 0.005291978735958442
2.771716834068481683e-01 0.05805225516094899 0.005291978735958442
2.827162201121887763e-01 0.06442363508721373 0.005291978735958442
2.880525374297286945e-01 0.07149428986597581 0.005291978735958442
2.932009372468212249e-01 0.07934096665797492 0.005291978735958442
2.981838292508870447e-01 0.08804883581643465 0.005291978735958442
3.030253012267464796e-01 0.09771241535346502 0.005291978735958442
3.077507131488794179e-01 0.1084365968689611 0.005291978735958442
3.123863124667524138e-01 0.12033778407775893 0.005291978735958442
3.169588627510313006e-01 0.13354515629298988 0.005291978735958442
3.214952985012897724e-01 0.14820207057988585 0.005291978735958442
3.260224039060791723e-01 0.16446761779946645 0.005291978735958442
3.305664785335541422e-01 0.18251834943190443 0.005291978735958442
3.351530323810495426e-01 0.20255019392306664 0.005291978735958442
3.398064720929834248e-01 0.22478058335487253 0.005291978735958442
3.445497676157258105e-01 0.24945081352303167 0.005291978735958442
3.494041038239534824e-01 0.27682866303920667 0.005291978735958442
3.543885153559119261e-01 0.3072112998861759 0.005291978735958442
3.595194794544526173e-01 0.34092850697468147 0.005291978735958442
3.648104962590187350e-01 0.3783462617131929 0.005291978735958442
3.702715958862926038e-01 0.419870708444391 0.005291978735958442
3.759090204791744605e-01 0.4659525668664682 0.005291978735958442
3.817245450341920088e-01 0.517092024289676 0.005291978735958442
3.877151640489766016e-01 0.5738441648302398 0.005291978735958442
3.938726491167088284e-01 0.6368249944718586 0.005291978735958442
4.001831615991962021e-01 0.7067181273927491 0.005291978735958442
4.066269699224976386e-01 0.7842822061337682 0.005291978735958442
4.131782378913487208e-01 0.8703591361485166 0.005291978735958442
4.198048376902073775e-01 0.9658832241158708 0.005291978735958442
4.264687060205877844e-01 1.0718913192051276 0.005291978735958442
4.331531027084383756e-01 1.1895340673703196 0.005291978735958442
4.398083012285992632e-01 1.3200884008314182 0.005291978735958442
4.463590600767263772e-01 1.4649713983072863 0.005291978735958442
4.529574661254066048e-01 1.625755666443795 0.005291978735958442
4.593305100385724482e-01 1.8041864093920719 0.005291978735958442
4.654102314782654903e-01 2.0022003718155843 0.005291978735958442
4.711264114734447506e-01 2.2219468609395236 0.005291978735958442
4.764075577687124641e-01 2.4658110758226037 0.005291978735958442
4.811819284023033938e-01 2.736439997074672 0.005291978735958442
4.853785360842793328e-01 3.0367711180354604 0.005291978735958442
4.889281256845219858e-01 3.370064329271928 0.005291978735958442
4.917640856081462730e-01 3.739937302478798 0.005291978735958442
4.938232983002540100e-01 4.150404757850477 0.005291978735958442
4.950469579360648464e-01 4.605922041145108 0.005291978735958442
4.953810207064270887e-01 5.1114334834401705 0.005291978735958442
4.947771827714299020e-01 5.672426068491977 0.005291978735958442
4.931931905164058105e-01 6.294988990221888 0.005291978735958442
4.905936823731890106e-01 6.985879746785249 0.005291978735958442
4.869496488568618164e-01 7.752597488629465 0.005291978735958442
4.822398732161227164e-01 8.60346441668451 0.005291978735958442
4.764524280564727543e-01 9.547716114208066 0.005291978735958442
4.695829116004865411e-01 10.59560179277617 0.005291978735958442
4.616356096646323515e-01 11.758495540521581 0.005291978735958442
4.526251045259270800e-01 13.049019780144016 0.005291978735958442
4.425758119798153811e-01 14.481182276745331 0.005291978735958442
4.315230548869152249e-01 16.070528182616385 0.005291978735958442
4.195111702038335499e-01 17.834308769319094 0.005291978735958442
4.065977666960245429e-01 19.791668678535572 0.005291978735958442
3.928516626427379643e-01 21.96385372416547 0.005291978735958442
3.783495525335634491e-01 24.37444150122222 0.005291978735958442
3.631806067701942031e-01 27.04959730463137 0.005291978735958442
3.474423983535610549e-01 30.01835813575592 0.005291978735958442
3.312413553970390279e-01 33.31294787934677 0.005291978735958442
3.146894642970259892e-01 36.96912707195032 0.005291978735958442
2.979036528762234459e-01 41.0265810582719 0.005291978735958442
2.810029373908808914e-01 45.52935074866948 0.005291978735958442
2.641066255103091120e-01 50.526310653356795 0.005291978735958442
2.473316593147912579e-01 56.07169938205458 0.005291978735958442
2.307898573598952119e-01 62.22570836730231 0.005291978735958442
2.145866228759099881e-01 69.0551352016233 0.005291978735958442
1.988177237198746339e-01 76.63410868007462 0.005291978735958442
1.835683145033774888e-01 85.04489341802686 0.005291978735958442
1.689113538771540302e-01 94.37878277775391 0.005291978735958442
1.549072917915390313e-01 104.73708979594508 0.005291978735958442
1.416029073389740156e-01 116.23224686798542 0.005291978735958442
1.290316894828730521e-01 128.9890261253308 0.005291978735958442
1.172144030871100223e-01 143.14589375234786 0.005291978735958442
1.061596667191635618e-01 158.85651294280527 0.005291978735958442
9.586540346067344565e-02 176.2914118095948 0.005291978735958442
8.632007869138989820e-02 195.63983435170647 0.005291978735958442
7.750436239518239401e-02 217.11179456945052 0.005291978735958442
6.939230668704313154e-02 240.9403560239527 0.005291978735958442
6.199847969246822382e-02 267.38416158399497 0.005291978735958442
5.532202154797542099e-02 296.73024081888724 0.005291978735958442
4.931028217496577493e-02 329.2971255097155 0.005291978735958442
4.383135833528181702e-02 365.43830709572546 0.005291978735958442
3.883859037803656655e-02 405.54607358408276 0.005291978735958442
3.430827311204745489e-02 450.05576757004974 0.005291978735958442
3.022481844383153454e-02 499.450511585514 0.005291978735958442
2.658363728290302416e-02 554.2664520663108 0.005291978735958442
2.333135930202975133e-02 615.0985788580505 0.005291978735958442
2.051163766463384372e-02 682.6071834272393 0.005291978735958442
1.802708995157817351e-02 757.525025877192 0.005291978735958442
1.586345236184931451e-02 840.6652885618333 0.005291978735958442
1.400490696060241978e-02 932.9304026284696 0.005291978735958442
1.243146954503358999e-02 1035.3218432956637 0.005291978735958442
1.112787776798452449e-02 1148.9510001873086 0.005291978735958442
1.007736083363999086e-02 1275.051240713013 0.005291978735958442
9.270009895146742382e-03 1414.991297434576 0.005291978735958442
8.669810151585487235e-03 1570.2901247293776 0.005291978735958442
8.272124838125415047e-03 1742.6333860096508 0.005291978735958442
8.079412486197735943e-03 1933.891750455232 0.005291978735958442
8.061681809251017988e-03 2146.141197858406 0.005291978735958442
8.194383118722597253e-03 2381.6855519761607 0.005291978735958442
8.461466322984164540e-03 2643.0814869741084 0.005291978735958442
8.848062447521733501e-03 2933.1662783900483 0.005291978735958442
9.340676915185835982e-03 3255.0885998350564 0.005291978735958442
9.946944260900562537e-03 3612.3426997094302 0.005291978735958442
1.065694103198669591e-02 4008.8063288984645 0.005291978735958442
1.146307962368369078e-02 4448.782831127585 0.005291978735958442
1.235624839291647563e-02 4937.047852839004 0.005291978735958442
1.332114083005316030e-02 5478.901179593945 0.005291978735958442
1.435703047569001842e-02 6080.224261649427 0.005291978735958442
1.546520503263943899e-02 6747.5440531107 0.005291978735958442
1.664829505407871418e-02 7488.10385759003 0.005291978735958442
1.790950070317135281e-02 8309.941949353404 0.005291978735958442
1.925267509669666491e-02 9221.97882333434 0.005291978735958442
2.068099716776634553e-02 10234.114021054527 0.005291978735958442
2.219929203325717720e-02 11357.333583431051 0.005291978735958442
2.381114775654415844e-02 12603.829296797274 0.005291978735958442
2.551878064405865842e-02 13987.131026472387 0.005291978735958442
2.732462965375540703e-02 15522.25357427048 0.005291978735958442
2.922810922051525748e-02 17225.859653987874 0.005291978735958442
3.124596224929437893e-02 19116.440753857038 0.005291978735958442
3.337523352066103233e-02 21214.51784910632 0.005291978735958442
3.560196941901256490e-02 23542.864143224204 0.005291978735958442
3.803199594967682923e-02 26126.752255633317 0.005291978735958442
4.081500945299026961e-02 28994.22853882881 0.005291978735958442
4.419508145638631480e-02 32176.417502507353 0.005291978735958442
4.785513791114993920e-02 35707.859649004626 0.005291978735958442
5.180344422300503515e-02 39626.88638701478 0.005291978735958442
5.607817366438008072e-02 43976.036093027215 0.005291978735958442
6.065208616811414155e-02 48802.515836544335 0.005291978735958442
6.551940829607669214e-02 54158.71378079476 0.005291978735958442
7.066878758706346408e-02 60102.76782070388 0.005291978735958442
7.608021046786356267e-02 66699.19663030129 0.005291978735958442
8.173098224191967243e-02 74019.59996915652 0.005291978735958442
8.758670229750822878e-02 82143.43584919439 0.005291978735958442
9.361280537407833113e-02 91158.88299750836 0.005291978735958442
9.976410559653051124e-02 101163.7979766207 0.005291978735958442
1.059921207333080900e-01 112266.77735108159 0.005291978735958442
1.122992972989884097e-01 124588.33642950082 0.005291978735958442
1.186416356847658088e-01 138262.2173764659 0.005291978735958442
1.249022413051667224e-01 153436.84089300132 0.005291978735958442
1.310247892734555386e-01 170276.91722258978 0.005291978735958442
1.369588220815116664e-01 188965.23396912115 0.005291978735958442
1.426528554857440789e-01 209704.64013232305 0.005291978735958442
1.480599828127635020e-01 232720.2478960412 0.005291978735958442
1.531341261500614170e-01 258261.87606826748 0.005291978735958442
1.578361264266452124e-01 286606.7616948256 0.005291978735958442
1.621311957879898180e-01 318062.5692794119 0.005291978735958442
1.659894761649153838e-01 352970.73027306574 0.005291978735958442
1.693874393584776095e-01 391710.1490809261 0.005291978735958442
1.723031508174141246e-01 434701.3158125035 0.005291978735958442
1.747213529987459713e-01 482410.8704165374 0.005291978735958442
1.766283674129516534e-01 535356.6677410719 0.005291978735958442
1.780171422402092862e-01 594113.3984965039 0.005291978735958442
1.788834822821189774e-01 659318.8271333541 0.005291978735958442
1.792232888268248392e-01 731680.7143427207 0.005291978735958442
1.790413645473551418e-01 811984.4993184009 0.005291978735958442
1.783407264558648786e-01 901101.8251665037 0.005291978735958442
1.771303468668374570e-01 1000000.0 0.005291978735958442
2.563223893993938837e-02 0.001 0.005872786613189483
2.814465033145926998e-02 0.0011097524964120721 0.005872786613189483
3.088335139784147143e-02 0.0012315506032928262 0.005872786613189483
3.386387888679392305e-02 0.001366716356462006 0.005872786613189483
3.710179878104979262e-02 0.0015167168884709225 0.005872786613189483
4.061245297367801349e-02 0.0016831803533309566 0.005872786613189483
4.441068012966695178e-02 0.0018679135990207828 0.005872786613189483
4.851047981251917912e-02 0.002072921779595372 0.005872786613189483
5.292465263924770597e-02 0.002300430119772917 0.005872786613189483
5.766439393028121446e-02 0.0025529080682395165 0.005872786613189483
6.273884575485791371e-02 0.002833096101839324 0.005872786613189483
6.815465166850748213e-02 0.0031440354715915 0.005872786613189483
7.391548163148763118e-02 0.0034891012134067737 0.005872786613189483
8.002158054127270215e-02 0.003872038781812557 0.005872786613189483
8.646935242703764068e-02 0.004297004704320844 0.005872786613189483
9.325098989289665186e-02 0.004768611697714469 0.005872786613189483
1.003541989793219208e-01 0.005291978735958442 0.005872786613189483
1.077620111381954598e-01 0.005872786613189483 0.005872786613189483
1.154527556115952647e-01 0.00651733960488242 0.005872786613189483
1.234001308456629947e-01 0.007232633896483534 0.005872786613189483
1.315734983170682992e-01 0.008026433522257174 0.005872786613189483
1.399382826514513345e-01 0.00890735463861044 0.005872786613189483
1.484565732476354760e-01 0.009884959046625586 0.005872786613189483
1.570878482056313197e-01 0.010969857978923836 0.005872786613189483
1.657898371485977129e-01 0.012173827277396614 0.005872786613189483
1.745194423084614754e-01 0.013509935211980273 0.005872786613189483
1.832337317796720877e-01 0.014992684327860457 0.005872786613189483
1.918909392078445020e-01 0.01663816886076129 0.005872786613189483
2.004513914328557300e-01 0.018464249428955443 0.005872786613189483
2.088784029751475091e-01 0.020490746898158472 0.005872786613189483
2.171390184371027043e-01 0.022739657523579287 0.005872786613189483
2.252046308299861521e-01 0.02523539170434766 0.005872786613189483
2.330514617600233096e-01 0.02800503894183631 0.005872786613189483
2.406608471787612946e-01 0.03107866187782014 0.005872786613189483
2.480193949965973366e-01 0.03448962260405758 0.005872786613189483
2.551189712386525699e-01 0.038274944785163134 0.005872786613189483
2.619565822704119640e-01 0.04247571552536898 0.005872786613189483
2.685341278808950349e-01 0.047137531341167244 0.005872786613189483
2.748580825992726906e-01 0.05231099308056263 0.005872786613189483
2.809390929802938475e-01 0.05805225516094899 0.005872786613189483
2.867915772707363420e-01 0.06442363508721373 0.005872786613189483
2.924332427723063677e-01 0.07149428986597581 0.005872786613189483
2.978846574723089113e-01 0.07934096665797492 0.005872786613189483
3.031687734047045502e-01 0.08804883581643465 0.005872786613189483
3.083104909775304936e-01 0.09771241535346502 0.005872786613189483
3.133362327013674009e-01 0.1084365968689611 0.005872786613189483
3.182735391208923459e-01 0.12033778407775893 0.005872786613189483
3.231506715604881563e-01 0.13354515629298988 0.005872786613189483
3.279962499898936845e-01 0.14820207057988585 0.005872786613189483
3.328389007454942705e-01 0.16446761779946645 0.005872786613189483
3.377069187139796758e-01 0.18251834943190443 0.005872786613189483
3.426279233919248268e-01 0.20255019392306664 0.005872786613189483
3.476285272252641612e-01 0.22478058335487253 0.005872786613189483
3.527339748616358794e-01 0.24945081352303167 0.005872786613189483
3.579677701264915579e-01 0.27682866303920667 0.005872786613189483
3.633512734929614241e-01 0.3072112998861759 0.005872786613189483
3.689032696706044945e-01 0.34092850697468147 0.005872786613189483
3.746394867191601974e-01 0.3783462617131929 0.005872786613189483
3.805720834263746077e-01 0.419870708444391 0.005872786613189483
3.867092573689012713e-01 0.4659525668664682 0.005872786613189483
3.930545138960439555e-01 0.517092024289676 0.005872786613189483
3.996062948861599518e-01 0.5738441648302398 0.005872786613189483
4.063574550984460632e-01 0.6368249944718586 0.005872786613189483
4.132948154032381471e-01 0.7067181273927491 0.005872786613189483
4.203987943614431733e-01 0.7842822061337682 0.005872786613189483
4.276431415141476733e-01 0.8703591361485166 0.005872786613189483
4.349946805308544384e-01 0.9658832241158708 0.005872786613189483
4.424135961598593680e-01 1.0718913192051276 0.005872786613189483
4.498927606411766700e-01 1.1895340673703196 0.005872786613189483
4.573569090338769350e-01 1.3200884008314182 0.005872786613189483
4.647925145195929697e-01 1.4649713983072863 0.005872786613189483
4.722443784028088065e-01 1.625755666443795 0.005872786613189483
4.794824117820143949e-01 1.8041864093920719 0.005872786613189483
4.864326649246788481e-01 2.0022003718155843 0.005872786613189483
4.930183814489303429e-01 2.2219468609395236 0.005872786613189483
4.991611079201711543e-01 2.4658110758226037 0.005872786613189483
5.047818349765632595e-01 2.736439997074672 0.005872786613189483
5.098021373277138446e-01 3.0367711180354604 0.005872786613189483
5.141452867388537351e-01 3.370064329271928 0.005872786613189483
5.177372954619312573e-01 3.739937302478798 0.005872786613189483
5.205078935923235228e-01 4.150404757850477 0.005872786613189483
5.223914559489366560e-01 4.605922041145108 0.005872786613189483
5.233275536041465115e-01 5.1114334834401705 0.005872786613189483
5.232619999071983496e-01 5.672426068491977 0.005872786613189483
5.221472260938725407e-01 6.294988990221888 0.005872786613189483
5.199431616366493314e-01 6.985879746785249 0.005872786613189483
5.166167344409949846e-01 7.752597488629465 0.005872786613189483
5.121433108325298411e-01 8.60346441668451 0.005872786613189483
5.065081784896736661e-01 9.547716114208066 0.005872786613189483
4.997048209569284194e-01 10.59560179277617 0.005872786613189483
4.917360663800258713e-01 11.758495540521581 0.005872786613189483
4.826156716738025376e-01 13.049019780144016 0.005872786613189483
4.723678807242106537e-01 14.481182276745331 0.005872786613189483
4.610284910783805645e-01 16.070528182616385 0.005872786613189483
4.486430072226266774e-01 17.834308769319094 0.005872786613189483
4.352708525859252942e-01 19.791668678535572 0.005872786613189483
4.209833563034617310e-01 21.96385372416547 0.005872786613189483
4.058604817288067323e-01 24.37444150122222 0.005872786613189483
3.899953685542828508e-01 27.04959730463137 0.005872786613189483
3.734903046316498387e-01 30.01835813575592 0.005872786613189483
3.564571522888949628e-01 33.31294787934677 0.005872786613189483
3.390140464840177836e-01 36.96912707195032 0.005872786613189483
3.212847157836837275e-01 41.0265810582719 0.005872786613189483
3.033955660888681960e-01 45.52935074866948 0.005872786613189483
2.854737867517685435e-01 50.526310653356795 0.005872786613189483
2.676445787327156878e-01 56.07169938205458 0.005872786613189483
2.500282591649872765e-01 62.22570836730231 0.005872786613189483
2.327388114895128091e-01 69.0551352016233 0.005872786613189483
2.158805055799921102e-01 76.63410868007462 0.005872786613189483
1.995467530658206756e-01 85.04489341802686 0.005872786613189483
1.838183567222692050e-01 94.37878277775391 0.005872786613189483
1.687630480000976985e-01 104.73708979594508 0.005872786613189483
1.544341957491865425e-01 116.23224686798542 0.005872786613189483
1.408710826220782586e-01 128.9890261253308 0.005872786613189483
1.280993949727837200e-01 143.14589375234786 0.005872786613189483
1.161317643686625295e-01 158.85651294280527 0.005872786613189483
1.049692077260910433e-01 176.2914118095948 0.005872786613189483
9.460239507788090196e-02 195.63983435170647 0.005872786613189483
8.501336544684515162e-02 217.11179456945052 0.005872786613189483
7.617678664382648845e-02 240.9403560239527 0.005872786613189483
6.811175237998780274e-02 267.38416158399497 0.005872786613189483
6.082013061373715834e-02 296.73024081888724 0.005872786613189483
5.424651057062782750e-02 329.2971255097155 0.005872786613189483
4.824814096478178410e-02 365.43830709572546 0.005872786613189483
4.277578069632326924e-02 405.54607358408276 0.005872786613189483
3.780500107927496634e-02 450.05576757004974 0.005872786613189483
3.332029075029023513e-02 499.450511585514 0.005872786613189483
2.931773392838616515e-02 554.2664520663108 0.005872786613189483
2.574008210734511984e-02 615.0985788580505 0.005872786613189483
2.263589805985206579e-02 682.6071834272393 0.005872786613189483
1.989889962891545211e-02 757.525025877192 0.005872786613189483
1.751402392320185533e-02 840.6652885618333 0.005872786613189483
1.546436311258414520e-02 932.9304026284696 0.005872786613189483
1.372835784379778518e-02 1035.3218432956637 0.005872786613189483
1.228945627701070326e-02 1148.9510001873086 0.005872786613189483
1.112946346819214394e-02 1275.051240713013 0.005872786613189483
1.023857491902343056e-02 1414.991297434576 0.005872786613189483
9.575296922688039322e-03 1570.2901247293776 0.005872786613189483
9.134438984942828618e-03 1742.6333860096508 0.005872786613189483
8.920368393709531690e-03 1933.891750455232 0.005872786613189483
8.899797663013579024e-03 2146.141197858406 0.005872786613189483
9.045161552295330476e-03 2381.6855519761607 0.005872786613189483
9.338631077823353679e-03 2643.0814869741084 0.005872786613189483
9.763693337034586375e-03 2933.1662783900483 0.005872786613189483
1.030538348915178808e-02 3255.0885998350564 0.005872786613189483
1.097134396645565307e-02 3612.3426997094302 0.005872786613189483
1.175135378453762668e-02 4008.8063288984645 0.005872786613189483
1.263628523635078327e-02 4448.782831127585 0.005872786613189483
1.361666183851214205e-02 4937.047852839004 0.005872786613189483
1.467479858925614493e-02 5478.901179593945 0.005872786613189483
1.580966299470939335e-02 6080.224261649427 0.005872786613189483
1.702237786655602311e-02 6747.5440531107 0.005872786613189483
1.831550668593765613e-02 7488.10385759003 0.005872786613189483
1.969223190297114331e-02 8309.941949353404 0.005872786613189483
2.115639105235962367e-02 9221.97882333434 0.005872786613189483
2.271111963682649615e-02 10234.114021054527 0.005872786613189483
2.436113230477447364e-02 11357.333583431051 0.005872786613189483
2.610981856642162133e-02 12603.829296797274 0.005872786613189483
2.795909986800698688e-02 13987.131026472387 0.005872786613189483
2.991100687001337077e-02 15522.25357427048 0.005872786613189483
3.196443246974176727e-02 17225.859653987874 0.005872786613189483
3.413644638539183734e-02 19116.440753857038 0.005872786613189483
3.642414642462418750e-02 21214.51784910632 0.005872786613189483
3.881117905460920725e-02 23542.864143224204 0.005872786613189483
4.141115926757552024e-02 26126.752255633317 0.005872786613189483
4.438547547976827434e-02 28994.22853882881 0.005872786613189483
4.800054184948745334e-02 32176.417502507353 0.005872786613189483
5.190802383912612034e-02 35707.859649004626 0.005872786613189483
5.611568331194171505e-02 39626.88638701478 0.005872786613189483
6.066497153959519301e-02 43976.036093027215 0.005872786613189483
6.552235839513879945e-02 48802.515836544335 0.005872786613189483
7.068166268541778430e-02 54158.71378079476 0.005872786613189483
7.612959238283280305e-02 60102.76782070388 0.005872786613189483
8.184386258642581402e-02 66699.19663030129 0.005872786613189483
8.779916109944628511e-02 74019.59996915652 0.005872786613189483
9.395825659050789647e-02 82143.43584919439 0.005872786613189483
1.002835474609726218e-01 91158.88299750836 0.005872786613189483
1.067267091514097904e-01 101163.7979766207 0.005872786613189483
1.132360658306121731e-01 112266.77735108159 0.005872786613189483
1.198190582463995180e-01 124588.33642950082 0.005872786613189483
1.264199543681892302e-01 138262.2173764659 0.005872786613189483
1.329188984480430269e-01 153436.84089300132 0.005872786613189483
1.392566981946084803e-01 170276.91722258978 0.005872786613189483
1.453800564770801607e-01 188965.23396912115 0.005872786613189483
1.512351028281724297e-01 209704.64013232305 0.005872786613189483
1.567726992644640771e-01 232720.2478960412 0.005872786613189483
1.619449004398804959e-01 258261.87606826748 0.005872786613189483
1.667103349731084982e-01 286606.7616948256 0.005872786613189483
1.710339128276702481e-01 318062.5692794119 0.005872786613189483
1.748850197893363767e-01 352970.73027306574 0.005872786613189483
1.782371649669134417e-01 391710.1490809261 0.005872786613189483
1.810693998088206413e-01 434701.3158125035 0.005872786613189483
1.833653075529488030e-01 482410.8704165374 0.005872786613189483
1.851136455869647757e-01 535356.6677410719 0.005872786613189483
1.863055342685727700e-01 594113.3984965039 0.005872786613189483
1.869381454893002115e-01 659318.8271333541 0.005872786613189483
1.870097867841585271e-01 731680.7143427207 0.005872786613189483
1.865224749986647002e-01 811984.4993184009 0.005872786613189483
1.854871520739772017e-01 901101.8251665037 0.005872786613189483
1.839113235387119516e-01 1000000.0 0.005872786613189483
2.494982488099143844e-02 0.001 0.00651733960488242
2.740580013321058939e-02 0.0011097524964120721 0.00651733960488242
3.008493455930546026e-02 0.0012315506032928262 0.00651733960488242
3.300295009646989769e-02 0.001366716356462006 0.00651733960488242
3.617568508034060132e-02 0.0015167168884709225 0.00651733960488242
3.961886735921098940e-02 0.0016831803533309566 0.00651733960488242
4.334784301655159738e-02 0.0018679135990207828 0.00651733960488242
4.737726048220943648e-02 0.002072921779595372 0.00651733960488242
5.172073018655217597e-02 0.002300430119772917 0.00651733960488242
5.639040687604061214e-02 0.0025529080682395165 0.00651733960488242
6.139656708724722245e-02 0.002833096101839324 0.00651733960488242
6.674715550344040293e-02 0.0031440354715915 0.00651733960488242
7.244730420606751431e-02 0.0034891012134067737 0.00651733960488242
7.849887813501296718e-02 0.003872038781812557 0.00651733960488242
8.490001183454916334e-02 0.004297004704320844 0.00651733960488242
9.164473414819206132e-02 0.004768611697714469 0.00651733960488242
9.872262555582701771e-02 0.005291978735958442 0.00651733960488242
1.061185966146102749e-01 0.005872786613189483 0.00651733960488242
1.138127818516576767e-01 0.00651733960488242 0.00651733960488242
1.217805719986410629e-01 0.007232633896483534 0.00651733960488242
1.299928177381969585e-01 0.008026433522257174 0.00651733960488242
1.384161777036757301e-01 0.00890735463861044 0.00651733960488242
1.470136591367408874e-01 0.009884959046625586 0.00651733960488242
1.557453075126015996e-01 0.010969857978923836 0.00651733960488242
1.645690071957026379e-01 0.012173827277396614 0.00651733960488242
1.734414215134503778e-01 0.013509935211980273 0.00651733960488242
1.823189732564720611e-01 0.014992684327860457 0.00651733960488242
1.911588619119476140e-01 0.01663816886076129 0.00651733960488242
1.999200474249917259e-01 0.018464249428955443 0.00651733960488242
2.085641915020656489e-01 0.020490746898158472 0.00651733960488242
2.170564681721031952e-01 0.022739657523579287 0.00651733960488242
2.253662732022803650e-01 0.02523539170434766 0.00651733960488242
2.334677550321112294e-01 0.02800503894183631 0.00651733960488242
2.413402019081549998e-01 0.03107866187782014 0.00651733960488242
2.489682632565992371e-01 0.03448962260405758 0.00651733960488242
2.563419995555037967e-01 0.038274944785163134 0.00651733960488242
2.634568139593133074e-01 0.04247571552536898 0.00651733960488242
2.703132510545588896e-01 0.047137531341167244 0.00651733960488242
2.769167003189127452e-01 0.05231099308056263 0.00651733960488242
2.832770275535420046e-01 0.05805225516094899 0.00651733960488242
2.894081581038777107e-01 0.06442363508721373 0.00651733960488242
2.953276192142560430e-01 0.07149428986597581 0.00651733960488242
3.010560881604176231e-01 0.07934096665797492 0.00651733960488242
3.066169131077181031e-01 0.08804883581643465 0.00651733960488242
3.120356569322962903e-01 0.09771241535346502 0.00651733960488242
3.173396691075460740e-01 0.1084365968689611 0.00651733960488242
3.225576368655471704e-01 0.12033778407775893 0.00651733960488242
3.277192019250217414e-01 0.13354515629298988 0.00651733960488242
3.328545589313288700e-01 0.14820207057988585 0.00651733960488242
3.379940974508223728e-01 0.16446761779946645 0.00651733960488242
3.431680302852858633e-01 0.18251834943190443 0.00651733960488242
3.484060494709464439e-01 0.20255019392306664 0.00651733960488242
3.537369601056351565e-01 0.22478058335487253 0.00651733960488242
3.591883020444747165e-01 0.24945081352303167 0.00651733960488242
3.647859517726362855e-01 0.27682866303920667 0.00651733960488242
3.705536902847365033e-01 0.3072112998861759 0.00651733960488242
3.765127360142461743e-01 0.34092850697468147 0.00651733960488242
3.826812328273214159e-01 0.3783462617131929 0.00651733960488242
3.890736850871761021e-01 0.419870708444391 0.00651733960488242
3.957005201563902896e-01 0.4659525668664682 0.00651733960488242
4.025672972238493741e-01 0.517092024289676 0.00651733960488242
4.096742703320268575e-01 0.5738441648302398 0.00651733960488242
4.170157861712058267e-01 0.6368249944718586 0.00651733960488242
4.245797695652844261e-01 0.7067181273927491 0.00651733960488242
4.323472699415612519e-01 0.7842822061337682 0.00651733960488242
4.402921071685819143e-01 0.8703591361485166 0.00651733960488242
4.483805507505330690e-01 0.9658832241158708 0.00651733960488242
4.565715217869700804e-01 1.0718913192051276 0.00651733960488242
4.648691032781234744e-01 1.1895340673703196 0.00651733960488242
4.731704138373343249e-01 1.3200884008314182 0.00651733960488242
4.815332697268525086e-01 1.4649713983072863 0.00651733960488242
4.898788316606799143e-01 1.625755666443795 0.00651733960488242
4.980287937053694547e-01 1.8041864093920719 0.00651733960488242
5.059032787189435831e-01 2.0022003718155843 0.00651733960488242
5.134189558008714904e-01 2.2219468609395236 0.00651733960488242
5.204902481664825942e-01 2.4658110758226037 0.00651733960488242
5.270306063314814660e-01 2.736439997074672 0.00651733960488242
5.329537911764472558e-01 3.0367711180354604 0.00651733960488242
5.381751270686135902e-01 3.370064329271928 0.00651733960488242
5.426127030560884412e-01 3.739937302478798 0.00651733960488242
5.461884839861250729e-01 4.150404757850477 0.00651733960488242
5.488293721239121403e-01 4.605922041145108 0.00651733960488242
5.504678721395538377e-01 5.1114334834401705 0.00651733960488242
5.510432281474725302e-01 5.672426068491977 0.00651733960488242
5.505018764610131177e-01 6.294988990221888 0.00651733960488242
5.487983740295173662e-01 6.985879746785249 0.00651733960488242
5.458949446864183042e-01 7.752597488629465 0.00651733960488242
5.417629292160009991e-01 8.60346441668451 0.00651733960488242
5.363842480292763115e-01 9.547716114208066 0.00651733960488242
5.297497198541670782e-01 10.59560179277617 0.00651733960488242
5.218601839932390796e-01 11.758495540521581 0.00651733960488242
5.127280628055849165e-01 13.049019780144016 0.00651733960488242
5.023769285070921464e-01 14.481182276745331 0.00651733960488242
4.908425624754849670e-01 16.070528182616385 0.00651733960488242
4.781711460458640817e-01 17.834308769319094 0.00651733960488242
4.644234248472834392e-01 19.791668678535572 0.00651733960488242
4.496727455199051038e-01 21.96385372416547 0.00651733960488242
4.340018540590173668e-01 24.37444150122222 0.00651733960488242
4.175073754553194072e-01 27.04959730463137 0.00651733960488242
4.002958534981457817e-01 30.01835813575592 0.00651733960488242
3.824841519657607991e-01 33.31294787934677 0.00651733960488242
3.641961711357772913e-01 36.96912707195032 0.00651733960488242
3.455621180708953188e-01 41.0265810582719 0.00651733960488242
3.267155483023720386e-01 45.52935074866948 0.00651733960488242
3.077913850108892069e-01 50.526310653356795 0.00651733960488242
2.889230481823229502e-01 56.07169938205458 0.00651733960488242
2.702394342968300611e-01 62.22570836730231 0.00651733960488242
2.518633044165204948e-01 69.0551352016233 0.00651733960488242
2.339077597763254690e-01 76.63410868007462 0.00651733960488242
2.164749075037142867e-01 85.04489341802686 0.00651733960488242
1.996539436475145979e-01 94.37878277775391 0.00651733960488242
1.835205174582232868e-01 104.73708979594508 0.00651733960488242
1.681352966811389127e-01 116.23224686798542 0.00651733960488242
1.535441123396562579e-01 128.9890261253308 0.00651733960488242
1.397783535432743640e-01 143.14589375234786 0.00651733960488242
1.268554444589771735e-01 158.85651294280527 0.00651733960488242
1.147802572128937548e-01 176.2914118095948 0.00651733960488242
1.035463885242374343e-01 195.63983435170647 0.00651733960488242
9.313791452553842054e-02 217.11179456945052 0.00651733960488242
8.353072281187737258e-02 240.9403560239527 0.00651733960488242
7.474937995746275265e-02 267.38416158399497 0.00651733960488242
6.679926739030996041e-02 296.73024081888724 0.00651733960488242
5.962239882482341102e-02 329.2971255097155 0.00651733960488242
5.306469747933661302e-02 365.43830709572546 0.00651733960488242
4.707451771204242130e-02 405.54607358408276 0.00651733960488242
4.162698326448631414e-02 450.05576757004974 0.00651733960488242
3.670700924611398908e-02 499.450511585514 0.00651733960488242
3.231163809419897170e-02 554.2664520663108 0.00651733960488242
2.837972283051133637e-02 615.0985788580505 0.00651733960488242
2.496528692551523362e-02 682.6071834272393 0.00651733960488242
2.195254174165308172e-02 757.525025877192 0.00651733960488242
1.932570358072318098e-02 840.6652885618333 0.00651733960488242
1.706677973881692151e-02 932.9304026284696 0.00651733960488242
1.515258852208002140e-02 1035.3218432956637 0.00651733960488242
1.356524408396228218e-02 1148.9510001873086 0.00651733960488242
1.228544495291641718e-02 1275.051240713013 0.00651733960488242
1.130257123299044028e-02 1414.991297434576 0.00651733960488242
1.056991610399924710e-02 1570.2901247293776 0.00651733960488242
1.008126538853280907e-02 1742.6333860096508 0.00651733960488242
9.843452977095552836e-03 1933.891750455232 0.00651733960488242
9.819541317932934527e-03 2146.141197858406 0.00651733960488242
9.978545384362796922e-03 2381.6855519761607 0.00651733960488242
1.030066559618330636e-02 2643.0814869741084 0.00651733960488242
1.076756230422911374e-02 2933.1662783900483 0.00651733960488242
1.136263127204290881e-02 3255.0885998350564 0.00651733960488242
1.209336596108410121e-02 3612.3426997094302 0.00651733960488242
1.294937244872937376e-02 4008.8063288984645 0.00651733960488242
1.391966252044725405e-02 4448.782831127585 0.00651733960488242
1.499450577778510020e-02 4937.047852839004 0.00651733960488242
1.615343626997504251e-02 5478.901179593945 0.00651733960488242
1.739503496045160039e-02 6080.224261649427 0.00651733960488242
1.872018684521782605e-02 6747.5440531107 0.00651733960488242
2.013131620996438248e-02 7488.10385759003 0.00651733960488242
2.163151566379026627e-02 8309.941949353404 0.00651733960488242
2.322453283970825691e-02 9221.97882333434 0.00651733960488242
2.491337489089447133e-02 10234.114021054527 0.00651733960488242
2.670254425880556545e-02 11357.333583431051 0.00651733960488242
2.859512753812455330e-02 12603.829296797274 0.00651733960488242
3.059262962414410758e-02 13987.131026472387 0.00651733960488242
3.269654247994930457e-02 15522.25357427048 0.00651733960488242
3.490510329825322056e-02 17225.859653987874 0.00651733960488242
3.723552151328248655e-02 19116.440753857038 0.00651733960488242
3.968507165181187069e-02 21214.51784910632 0.00651733960488242
4.223463901022235512e-02 23542.864143224204 0.00651733960488242
4.500582755269012109e-02 26126.752255633317 0.00651733960488242
4.817218987179018586e-02 28994.22853882881 0.00651733960488242
5.202415611048754468e-02 32176.417502507353 0.00651733960488242
5.617958348942902330e-02 35707.859649004626 0.00651733960488242
6.064683355254568697e-02 39626.88638701478 0.00651733960488242
6.546702386513905680e-02 43976.036093027215 0.00651733960488242
7.060314100676670646e-02 48802.515836544335 0.00651733960488242
7.604747586770282952e-02 54158.71378079476 0.00651733960488242
8.178457021299433138e-02 60102.76782070388 0.00651733960488242
8.778973419416732926e-02 66699.19663030129 0.00651733960488242
9.403489327955440180e-02 74019.59996915652 0.00651733960488242
1.004799819523368026e-01 82143.43584919439 0.00651733960488242
1.070842200747634393e-01 91158.88299750836 0.00651733960488242
1.137961902526266611e-01 101163.7979766207 0.00651733960488242
1.205610509749838327e-01 112266.77735108159 0.00651733960488242
1.273926244456235479e-01 124588.33642950082 0.00651733960488242
1.342211832811260608e-01 138262.2173764659 0.00651733960488242
1.409250942498459502e-01 153436.84089300132 0.00651733960488242
1.474423837986366947e-01 170276.91722258978 0.00651733960488242
1.537173174021142230e-01 188965.23396912115 0.00651733960488242
1.596936921799038400e-01 209704.64013232305 0.00651733960488242
1.653203952371871954e-01 232720.2478960412 0.00651733960488242
1.705478317279037759e-01 258261.87606826748 0.00651733960488242
1.753331982575502268e-01 286606.7616948256 0.00651733960488242
1.796406493280820749e-01 318062.5692794119 0.00651733960488242
1.834373842054873860e-01 352970.73027306574 0.00651733960488242
1.866988364542346290e-01 391710.1490809261 0.00651733960488242
1.893996812247954187e-01 434701.3158125035 0.00651733960488242
1.915290371345763354e-01 482410.8704165374 0.00651733960488242
1.930714601787337503e-01 535356.6677410719 0.00651733960488242
1.940209932271809157e-01 594113.3984965039 0.00651733960488242
1.943759820471558375e-01 659318.8271333541 0.00651733960488242
1.941338114079222688e-01 731680.7143427207 0.00651733960488242
1.933055301102937773e-01 811984.4993184009 0.00651733960488242
1.918949838647349693e-01 901101.8251665037 0.00651733960488242
1.899197856947230090e-01 1000000.0 0.00651733960488242
2.420380494503171845e-02 0.001 0.007232633896483534
2.659576325897877042e-02 0.0011097524964120721 0.007232633896483534
2.920680424962129179e-02 0.0012315506032928262 0.007232633896483534
3.205271636077364900e-02 0.001366716356462006 0.007232633896483534
3.514948512762260113e-02 0.0015167168884709225 0.007232633896483534
3.851308422540182519e-02 0.0016831803533309566 0.007232633896483534
4.215922180718996437e-02 0.0018679135990207828 0.007232633896483534
4.610304635646971655e-02 0.002072921779595372 0.007232633896483534
5.035879835186818365e-02 0.002300430119772917 0.007232633896483534
5.493943706870119820e-02 0.0025529080682395165 0.007232633896483534
5.985620663001347402e-02 0.002833096101839324 0.007232633896483534
6.511818729377330528e-02 0.0031440354715915 0.007232633896483534
7.073182640460461135e-02 0.0034891012134067737 0.007232633896483534
7.670045576620161676e-02 0.003872038781812557 0.007232633896483534
8.302384536397497405e-02 0.004297004704320844 0.007232633896483534
8.969776430847362092e-02 0.004768611697714469 0.007232633896483534
9.671361792961710724e-02 0.005291978735958442 0.007232633896483534
1.040582018886824084e-01 0.005872786613189483 0.007232633896483534
1.117135092506853639e-01 0.00651733960488242 0.007232633896483534
1.196567189772903828e-01 0.007232633896483534 0.007232633896483534
1.278603388669211083e-01 0.008026433522257174 0.007232633896483534
1.362924823234308858e-01 0.00890735463861044 0.007232633896483534
1.449173546647014588e-01 0.009884959046625586 0.007232633896483534
1.536958842265856995e-01 0.010969857978923836 0.007232633896483534
1.625864839220691749e-01 0.012173827277396614 0.007232633896483534
1.715459723550606386e-01 0.013509935211980273 0.007232633896483534
1.805305339939935472e-01 0.014992684327860457 0.007232633896483534
1.894967566846653961e-01 0.01663816886076129 0.007232633896483534
1.984026345588287832e-01 0.018464249428955443 0.007232633896483534
2.072085600768583946e-01 0.020490746898158472 0.007232633896483534
2.158781887512363773e-01 0.022739657523579287 0.007232633896483534
2.243792148685125332e-01 0.02523539170434766 0.007232633896483534
2.326839803639613458e-01 0.02800503894183631 0.007232633896483534
2.407699308870527299e-01 0.03107866187782014 0.007232633896483534
2.486198983748569846e-01 0.03448962260405758 0.007232633896483534
2.562222407214775899e-01 0.038274944785163134 0.007232633896483534
2.635707986977788297e-01 0.04247571552536898 0.007232633896483534
2.706647592157400140e-01 0.047137531341167244 0.007232633896483534
2.775083892220825410e-01 0.05231099308056263 0.007232633896483534
2.841106910732722479e-01 0.05805225516094899 0.007232633896483534
2.904849960027514610e-01 0.06442363508721373 0.007232633896483534
2.966485227922900370e-01 0.07149428986597581 0.007232633896483534
3.026219097833923177e-01 0.07934096665797492 0.007232633896483534
3.084287455672347633e-01 0.08804883581643465 0.007232633896483534
3.140951022468407849e-01 0.09771241535346502 0.007232633896483534
3.196490778790725962e-01 0.1084365968689611 0.007232633896483534
3.251203580029735640e-01 0.12033778407775893 0.007232633896483534
3.305398082650701785e-01 0.13354515629298988 0.007232633896483534
3.359390606566045601e-01 0.14820207057988585 0.007232633896483534
3.413501327363253068e-01 0.16446761779946645 0.007232633896483534
3.468050597957939574e-01 0.18251834943190443 0.007232633896483534
3.523355183554263692e-01 0.20255019392306664 0.007232633896483534
3.579724487066129890e-01 0.22478058335487253 0.007232633896483534
3.637456629324520296e-01 0.24945081352303167 0.007232633896483534
3.696834203554635878e-01 0.27682866303920667 0.007232633896483534
3.758119726612321188e-01 0.3072112998861759 0.007232633896483534
3.821550676907508604e-01 0.34092850697468147 0.007232633896483534
3.887334093889917574e-01 0.3783462617131929 0.007232633896483534
3.955640472919588757e-01 0.419870708444391 0.007232633896483534
4.026598901126221541e-01 0.4659525668664682 0.007232633896483534
4.100288615704896222e-01 0.517092024289676 0.007232633896483534
4.176733957514752738e-01 0.5738441648302398 0.007232633896483534
4.255897668001779599e-01 0.6368249944718586 0.007232633896483534
4.337674813078247205e-01 0.7067181273927491 0.007232633896483534
4.421887464414441249e-01 0.7842822061337682 0.007232633896483534
4.508280240129936001e-01 0.8703591361485166 0.007232633896483534
4.596516166852582241e-01 0.9658832241158708 0.007232633896483534
4.686275091115220115e-01 1.0718913192051276 0.007232633896483534
4.777433293203562914e-01 1.1895340673703196 0.007232633896483534
4.868962604995125121e-01 1.3200884008314182 0.007232633896483534
4.962149959593418203e-01 1.4649713983072863 0.007232633896483534
5.054814644812766211e-01 1.625755666443795 0.007232633896483534
5.145779047658767258e-01 1.8041864093920719 0.007232633896483534
5.234187695216989678e-01 2.0022003718155843 0.007232633896483534
5.319142858218299796e-01 2.2219468609395236 0.007232633896483534
5.399717634332621419e-01 2.4658110758226037 0.007232633896483534
5.474969910102869264e-01 2.736439997074672 0.007232633896483534
5.543956641630175541e-01 3.0367711180354604 0.007232633896483534
5.605747986245205317e-01 3.370064329271928 0.007232633896483534
5.659440883388885402e-01 3.739937302478798 0.007232633896483534
5.704171778076300159e-01 4.150404757850477 0.007232633896483534
5.739128721018189605e-01 4.605922041145108 0.007232633896483534
5.763559375189829526e-01 5.1114334834401705 0.007232633896483534
5.776783476286854180e-01 5.672426068491977 0.007232633896483534
5.778198299590746601e-01 6.294988990221888 0.007232633896483534
5.767288508497155908e-01 6.985879746785249 0.007232633896483534
5.743622377982735561e-01 7.752597488629465 0.007232633896483534
5.706866204892244721e-01 8.60346441668451 0.007232633896483534
5.656798947765588892e-01 9.547716114208066 0.007232633896483534
5.593295768374527688e-01 10.59560179277617 0.007232633896483534
5.516339016434249620e-01 11.758495540521581 0.007232633896483534
5.426033514929984314e-01 13.049019780144016 0.007232633896483534
5.322602303361745335e-01 14.481182276745331 0.007232633896483534
5.206397057829559305e-01 16.070528182616385 0.007232633896483534
5.077880391355609202e-01 17.834308769319094 0.007232633896483534
4.937666867852610331e-01 19.791668678535572 0.007232633896483534
4.786503941272789997e-01 21.96385372416547 0.007232633896483534
4.625240665442794108e-01 24.37444150122222 0.007232633896483534
4.454871885156606037e-01 27.04959730463137 0.007232633896483534
4.276499423183568460e-01 30.01835813575592 0.007232633896483534
4.091336010717064875e-01 33.31294787934677 0.007232633896483534
3.900672771297224450e-01 36.96912707195032 0.007232633896483534
3.705871622973408996e-01 41.0265810582719 0.007232633896483534
3.508335462127389892e-01 45.52935074866948 0.007232633896483534
3.309487686049682464e-01 50.526310653356795 0.007232633896483534
3.110742685823409404e-01 56.07169938205458 0.007232633896483534
2.913474500458094751e-01 62.22570836730231 0.007232633896483534
2.718999238382396877e-01 69.0551352016233 0.007232633896483534
2.528538339970570759e-01 76.63410868007462 0.007232633896483534
2.343203403540359830e-01 85.04489341802686 0.007232633896483534
2.163975206881497138e-01 94.37878277775391 0.007232633896483534
1.991695502622976843e-01 104.73708979594508 0.007232633896483534
1.827051010605919290e-01 116.23224686798542 0.007232633896483534
1.670573348867740171e-01 128.9890261253308 0.007232633896483534
1.522641727111158916e-01 143.14589375234786 0.007232633896483534
1.383486858292571342e-01 158.85651294280527 0.007232633896483534
1.253204519279470519e-01 176.2914118095948 0.007232633896483534
1.131768183214351409e-01 195.63983435170647 0.007232633896483534
1.019046789392641650e-01 217.11179456945052 0.007232633896483534
9.148186112766854006e-02 240.9403560239527 0.007232633896483534
8.193949637426267696e-02 267.38416158399497 0.007232633896483534
7.328740518375452540e-02 296.73024081888724 0.007232633896483534
6.546529768359315993e-02 329.2971255097155 0.007232633896483534
5.830735182057594085e-02 365.43830709572546 0.007232633896483534
5.175978765024055045e-02 405.54607358408276 0.007232633896483534
4.579764282955545163e-02 450.05576757004974 0.007232633896483534
4.040670211759055802e-02 499.450511585514 0.007232633896483534
3.558531349127579124e-02 554.2664520663108 0.007232633896483534
3.126848718238130903e-02 615.0985788580505 0.007232633896483534
2.751631229113001356e-02 682.6071834272393 0.007232633896483534
2.420289434122110950e-02 757.525025877192 0.007232633896483534
2.131184723482059881e-02 840.6652885618333 0.007232633896483534
1.882412197056384379e-02 932.9304026284696 0.007232633896483534
1.671488865090057716e-02 1035.3218432956637 0.007232633896483534
1.496489499466234843e-02 1148.9510001873086 0.007232633896483534
1.355463938593406102e-02 1275.051240713013 0.007232633896483534
1.247011080115234538e-02 1414.991297434576 0.007232633896483534
1.166122402456454786e-02 1570.2901247293776 0.007232633896483534
1.111968254539480797e-02 1742.6333860096508 0.007232633896483534
1.085547773668251760e-02 1933.891750455232 0.007232633896483534
1.082763174189185079e-02 2146.141197858406 0.007232633896483534
1.100127481778402985e-02 2381.6855519761607 0.007232633896483534
1.135442664091948668e-02 2643.0814869741084 0.007232633896483534
1.186671915174393119e-02 2933.1662783900483 0.007232633896483534
1.251971804595047519e-02 3255.0885998350564 0.007232633896483534
1.332056200301492792e-02 3612.3426997094302 0.007232633896483534
1.425885631468679256e-02 4008.8063288984645 0.007232633896483534
1.532136815625781238e-02 4448.782831127585 0.007232633896483534
1.649826488490691717e-02 4937.047852839004 0.007232633896483534
1.776582960691856783e-02 5478.901179593945 0.007232633896483534
1.912215724500783767e-02 6080.224261649427 0.007232633896483534
2.056780502105213376e-02 6747.5440531107 0.007232633896483534
2.210497346332463212e-02 7488.10385759003 0.007232633896483534
2.373657477747366865e-02 8309.941949353404 0.007232633896483534
2.546616977738489981e-02 9221.97882333434 0.007232633896483534
2.729653465021174980e-02 10234.114021054527 0.007232633896483534
2.923184164892613304e-02 11357.333583431051 0.007232633896483534
3.127474845411926802e-02 12603.829296797274 0.007232633896483534
3.342620363957833629e-02 13987.131026472387 0.007232633896483534
3.568700921412663180e-02 15522.25357427048 0.007232633896483534
3.805459841401954285e-02 17225.859653987874 0.007232633896483534
4.054608396834267353e-02 19116.440753857038 0.007232633896483534
4.315909946085057930e-02 21214.51784910632 0.007232633896483534
4.587136238161721585e-02 23542.864143224204 0.007232633896483534
4.881258837567469672e-02 26126.752255633317 0.007232633896483534
5.216893569148538939e-02 28994.22853882881 0.007232633896483534
5.625658258375094978e-02 32176.417502507353 0.007232633896483534
6.065692348895321273e-02 35707.859649004626 0.007232633896483534
6.537944746056681411e-02 39626.88638701478 0.007232633896483534
7.046319341447374041e-02 43976.036093027215 0.007232633896483534
7.586847896152956738e-02 48802.515836544335 0.007232633896483534
8.158562945347623552e-02 54158.71378079476 0.007232633896483534
8.759685845205417154e-02 60102.76782070388 0.007232633896483534
9.387493396435263315e-02 66699.19663030129 0.007232633896483534
1.003889589188147052e-01 74019.59996915652 0.007232633896483534
1.070959017707305144e-01 82143.43584919439 0.007232633896483534
1.139519422707212376e-01 91158.88299750836 0.007232633896483534
1.209025488689326189e-01 101163.7979766207 0.007232633896483534
1.278898341602049959e-01 112266.77735108159 0.007232633896483534
1.349356724202604163e-01 124588.33642950082 0.007232633896483534
1.419535297773876492e-01 138262.2173764659 0.007232633896483534
1.488216539884369694e-01 153436.84089300132 0.007232633896483534
1.554755624150563897e-01 170276.91722258978 0.007232633896483534
1.618572244687322137e-01 188965.23396912115 0.007232633896483534
1.679084903230818049e-01 209704.64013232305 0.007232633896483534
1.735764927840580674e-01 232720.2478960412 0.007232633896483534
1.788097915045585573e-01 258261.87606826748 0.007232633896483534
1.835658536237099736e-01 286606.7616948256 0.007232633896483534
1.878064443464038114e-01 318062.5692794119 0.007232633896483534
1.914992998879801456e-01 352970.73027306574 0.007232633896483534
1.946183130551827345e-01 391710.1490809261 0.007232633896483534
1.971403934057625318e-01 434701.3158125035 0.007232633896483534
1.990530466714336422e-01 482410.8704165374 0.007232633896483534
2.003423778183395509e-01 535356.6677410719 0.007232633896483534
2.010038638651835963e-01 594113.3984965039 0.007232633896483534
2.010374652761941494e-01 659318.8271333541 0.007232633896483534
2.004428086045133006e-01 731680.7143427207 0.007232633896483534
1.992307025205962145e-01 811984.4993184009 0.007232633896483534
1.974127232076534899e-01 901101.8251665037 0.007232633896483534
1.950065302115664423e-01 1000000.0 0.007232633896483534
2.339637335232941373e-02 0.001 0.008026433522257174
2.571704030546127437e-02 0.0011097524964120721 0.008026433522257174
2.825179939434862772e-02 0.0012315506032928262 0.008026433522257174
3.101639965581627634e-02 0.001366716356462006 0.008026433522257174
3.402684597860725080e-02 0.0015167168884709225 0.008026433522257174
3.729922324988034499e-02 0.0016831803533309566 0.008026433522257174
4.084946783499821682e-02 0.0018679135990207828 0.008026433522257174
4.469306333540525727e-02 0.002072921779595372 0.008026433522257174
4.884472681532785188e-02 0.002300430119772917 0.008026433522257174
5.331804641466247191e-02 0.0025529080682395165 0.008026433522257174
5.812505948872703776e-02 0.002833096101839324 0.008026433522257174
6.327581766648228412e-02 0.0031440354715915 0.008026433522257174
6.877790597744619372e-02 0.0034891012134067737 0.008026433522257174
7.463599099627017674e-02 0.003872038781812557 0.008026433522257174
8.085132115949197895e-02 0.004297004704320844 0.008026433522257174
8.742130256973364155e-02 0.004768611697714469 0.008026433522257174
9.433910427576563951e-02 0.005291978735958442 0.008026433522257174
1.015933508184402312e-01 0.005872786613189483 0.008026433522257174
1.091679107725660874e-01 0.00651733960488242 0.008026433522257174
1.170418196259892657e-01 0.007232633896483534 0.008026433522257174
1.251893551615493871e-01 0.008026433522257174 0.008026433522257174
1.335802669297165013e-01 0.00890735463861044 0.008026433522257174
1.421801978910111897e-01 0.009884959046625586 0.008026433522257174
1.509512393642646610e-01 0.010969857978923836 0.008026433522257174
1.598526771418249948e-01 0.012173827277396614 0.008026433522257174
1.688418460035215896e-01 0.013509935211980273 0.008026433522257174
1.778750984506076438e-01 0.014992684327860457 0.008026433522257174
1.869088140760786498e-01 0.01663816886076129 0.008026433522257174
1.959004368671513618e-01 0.018464249428955443 0.008026433522257174
2.048094842459624865e-01 0.020490746898158472 0.008026433522257174
2.135984709943195559e-01 0.022739657523579287 0.008026433522257174
2.222337239447994550e-01 0.02523539170434766 0.008026433522257174
2.306860634534625698e-01 0.02800503894183631 0.008026433522257174
2.389313378090451023e-01 0.03107866187782014 0.008026433522257174
2.469507582525918010e-01 0.03448962260405758 0.008026433522257174
2.547311001752681214e-01 0.038274944785163134 0.008026433522257174
2.622647345764667626e-01 0.04247571552536898 0.008026433522257174
2.695495205214484824e-01 0.047137531341167244 0.008026433522257174
2.765885903654722311e-01 0.05231099308056263 0.008026433522257174
2.833900220805921633e-01 0.05805225516094899 0.008026433522257174
2.899664683139319687e-01 0.06442363508721373 0.008026433522257174
2.963347156170182406e-01 0.07149428986597581 0.008026433522257174
3.025152248095837049e-01 0.07934096665797492 0.008026433522257174
3.085316684276155352e-01 0.08804883581643465 0.008026433522257174
3.144104434424537242e-01 0.09771241535346502 0.008026433522257174
3.201802245417539883e-01 0.1084365968689611 0.008026433522257174
3.258715168457495537e-01 0.12033778407775893 0.008026433522257174
3.315162211811504278e-01 0.13354515629298988 0.008026433522257174
3.371472324431786238e-01 0.14820207057988585 0.008026433522257174
3.427980433158143159e-01 0.16446761779946645 0.008026433522257174
3.485023547303183755e-01 0.18251834943190443 0.008026433522257174
3.542937038212120027e-01 0.20255019392306664 0.008026433522257174
3.602050595130146249e-01 0.22478058335487253 0.008026433522257174
3.662684352133897536e-01 0.24945081352303167 0.008026433522257174
3.725144294540170820e-01 0.27682866303920667 0.008026433522257174
3.789717668695865016e-01 0.3072112998861759 0.008026433522257174
3.856667749201021511e-01 0.34092850697468147 0.008026433522257174
3.926228136269897528e-01 0.3783462617131929 0.008026433522257174
3.998596299278360799e-01 0.419870708444391 0.008026433522257174
4.073928353501050648e-01 0.4659525668664682 0.008026433522257174
4.152330097295132139e-01 0.517092024289676 0.008026433522257174
4.233851218375252468e-01 0.5738441648302398 0.008026433522257174
4.318477974114950935e-01 0.6368249944718586 0.008026433522257174
4.406126294267010413e-01 0.7067181273927491 0.008026433522257174
4.496635473225827906e-01 0.7842822061337682 0.008026433522257174
4.589762777925084358e-01 0.8703591361485166 0.008026433522257174
4.685178359179966168e-01 0.9658832241158708 0.008026433522257174
4.782699557734226836e-01 1.0718913192051276 0.008026433522257174
4.881931848161173426e-01 1.1895340673703196 0.008026433522257174
4.982315219631254788e-01 1.3200884008314182 0.008026433522257174
5.084824399921989979e-01 1.4649713983072863 0.008026433522257174
5.186810828712231647e-01 1.625755666443795 0.008026433522257174
5.287430534694127493e-01 1.8041864093920719 0.008026433522257174
5.385775994309451864e-01 2.0022003718155843 0.008026433522257174
5.480888482598058609e-01 2.2219468609395236 0.008026433522257174
5.571772079335317596e-01 2.4658110758226037 0.008026433522257174
5.657408753029324888e-01 2.736439997074672 0.008026433522257174
5.736774085689819724e-01 3.0367711180354604 0.008026433522257174
5.808852978251183297e-01 3.370064329271928 0.008026433522257174
5.872655016292013253e-01 3.739937302478798 0.008026433522257174
5.927228829094254303e-01 4.150404757850477 0.008026433522257174
5.971675957800662848e-01 4.605922041145108 0.008026433522257174
6.005160354791970745e-01 5.1114334834401705 0.008026433522257174
6.026922177138634984e-01 5.672426068491977 0.008026433522257174
6.036284364541385505e-01 6.294988990221888 0.008026433522257174
6.032663281787683518e-01 6.985879746785249 0.008026433522257174
6.015565737646916267e-01 7.752597488629465 0.008026433522257174
5.984603545468426544e-01 8.60346441668451 0.008026433522257174
5.939508095460667159e-01 9.547716114208066 0.008026433522257174
5.880114347525876584e-01 10.59560179277617 0.008026433522257174
5.806371556106204590e-01 11.758495540521581 0.008026433522257174
5.718358168381483253e-01 13.049019780144016 0.008026433522257174
5.616277583755132641e-01 14.481182276745331 0.008026433522257174
5.500468302516073882e-01 16.070528182616385 0.008026433522257174
5.371386600379220999e-01 17.834308769319094 0.008026433522257174
5.229646838093083838e-01 19.791668678535572 0.008026433522257174
5.076002941473412022e-01 21.96385372416547 0.008026433522257174
4.911317901538475583e-01 24.37444150122222 0.008026433522257174
4.736607373885810546e-01 27.04959730463137 0.008026433522257174
4.553001752933961699e-01 30.01835813575592 0.008026433522257174
4.361750164225752235e-01 33.31294787934677 0.008026433522257174
4.164188479352121663e-01 36.96912707195032 0.008026433522257174
3.961731588964526596e-01 41.0265810582719 0.008026433522257174
3.755843617776025156e-01 45.52935074866948 0.008026433522257174
3.548017001750035648e-01 50.526310653356795 0.008026433522257174
3.339742389764787656e-01 56.07169938205458 0.008026433522257174
3.132476398133149931e-01 62.22570836730231 0.008026433522257174
2.927622653169587585e-01 69.0551352016233 0.008026433522257174
2.726493713561541354e-01 76.63410868007462 0.008026433522257174
2.530294055833540168e-01 85.04489341802686 0.008026433522257174
2.340097244678914501e-01 94.37878277775391 0.008026433522257174
2.156835757087623984e-01 104.73708979594508 0.008026433522257174
1.981283124454599753e-01 116.23224686798542 0.008026433522257174
1.814052107794866253e-01 128.9890261253308 0.008026433522257174
1.655595871533162289e-01 143.14589375234786 0.008026433522257174
1.506210714263739592e-01 158.85651294280527 0.008026433522257174
1.366048788781763779e-01 176.2914118095948 0.008026433522257174
1.235130338122497062e-01 195.63983435170647 0.008026433522257174
1.113361396171077267e-01 217.11179456945052 0.008026433522257174
1.000548070983537652e-01 240.9403560239527 0.008026433522257174
8.970797832921510728e-02 267.38416158399497 0.008026433522257174
8.031099185067119839e-02 296.73024081888724 0.008026433522257174
7.180162083401116224e-02 329.2971255097155 0.008026433522257174
6.400195801846933485e-02 365.43830709572546 0.008026433522257174
5.685646731933990949e-02 405.54607358408276 0.008026433522257174
5.034056025753513158e-02 450.05576757004974 0.008026433522257174
4.444144669447317592e-02 499.450511585514 0.008026433522257174
3.915919825886568506e-02 554.2664520663108 0.008026433522257174
3.442513329271836703e-02 615.0985788580505 0.008026433522257174
3.030606867557275944e-02 682.6071834272393 0.008026433522257174
2.666542555823446514e-02 757.525025877192 0.008026433522257174
2.348638325827434939e-02 840.6652885618333 0.008026433522257174
2.074889615559242020e-02 932.9304026284696 0.008026433522257174
1.842648608446961073e-02 1035.3218432956637 0.008026433522257174
1.649852239497861736e-02 1148.9510001873086 0.008026433522257174
1.494567319107935853e-02 1275.051240713013 0.008026433522257174
1.374970210152072145e-02 1414.991297434576 0.008026433522257174
1.285714154776739296e-02 1570.2901247293776 0.008026433522257174
1.225708757311082774e-02 1742.6333860096508 0.008026433522257174
1.196354276876203729e-02 1933.891750455232 0.008026433522257174
1.193105937920282619e-02 2146.141197858406 0.008026433522257174
1.212034957368539681e-02 2381.6855519761607 0.008026433522257174
1.250701961010108887e-02 2643.0814869741084 0.008026433522257174
1.306844810652186759e-02 2933.1662783900483 0.008026433522257174
1.378416018189712079e-02 3255.0885998350564 0.008026433522257174
1.466067205584859964e-02 3612.3426997094302 0.008026433522257174
1.568782233290984263e-02 4008.8063288984645 0.008026433522257174
1.684966737776860679e-02 4448.782831127585 0.008026433522257174
1.813648376829204642e-02 4937.047852839004 0.008026433522257174
1.952074789861137083e-02 5478.901179593945 0.008026433522257174
2.099995191047434803e-02 6080.224261649427 0.008026433522257174
2.257421601140893394e-02 6747.5440531107 0.008026433522257174
2.424540981752999064e-02 7488.10385759003 0.008026433522257174
2.601615775833470909e-02 8309.941949353404 0.008026433522257174
2.788972008965928673e-02 9221.97882333434 0.008026433522257174
2.986851271600115751e-02 10234.114021054527 0.008026433522257174
3.195624469573745546e-02 11357.333583431051 0.008026433522257174
3.415498990869519219e-02 12603.829296797274 0.008026433522257174
3.646498760571865311e-02 13987.131026472387 0.008026433522257174
3.888618130751259755e-02 15522.25357427048 0.008026433522257174
4.141503098068989586e-02 17225.859653987874 0.008026433522257174
4.406827741125683012e-02 19116.440753857038 0.008026433522257174
4.684414877773888930e-02 21214.51784910632 0.008026433522257174
4.971674997899067083e-02 23542.864143224204 0.008026433522257174
5.282397009503814883e-02 26126.752255633317 0.008026433522257174
5.636491597877120452e-02 28994.22853882881 0.008026433522257174
6.068331418794285087e-02 32176.417502507353 0.008026433522257174
6.532143772141432714e-02 35707.859649004626 0.008026433522257174
7.029020539188436667e-02 39626.88638701478 0.008026433522257174
7.562539631986497923e-02 43976.036093027215 0.008026433522257174
8.128488516267738662e-02 48802.515836544335 0.008026433522257174
8.725679682310165386e-02 54158.71378079476 0.008026433522257174
9.352091962171912853e-02 60102.76782070388 0.008026433522257174
1.000473510091254986e-01 66699.19663030129 0.008026433522257174
1.068023501864964475e-01 74019.59996915652 0.008026433522257174
1.137399649500272364e-01 82143.43584919439 0.008026433522257174
1.208133347891464371e-01 91158.88299750836 0.008026433522257174
1.279649463578093616e-01 101163.7979766207 0.008026433522257174
1.351340960299865779e-01 112266.77735108159 0.008026433522257174
1.423525792967932080e-01 124588.33642950082 0.008026433522257174
1.495139618420964489e-01 138262.2173764659 0.008026433522257174
1.564982198515064149e-01 153436.84089300132 0.008026433522257174
1.632388023499449781e-01 170276.91722258978 0.008026433522257174
1.696755429866106113e-01 188965.23396912115 0.008026433522257174
1.757488518623498974e-01 209704.64013232305 0.008026433522257174
1.814043713374830780e-01 232720.2478960412 0.008026433522257174
1.865900466427169169e-01 258261.87606826748 0.008026433522257174
1.912618040129229480e-01 286606.7616948256 0.008026433522257174
1.953811195391186029e-01 318062.5692794119 0.008026433522257174
1.989156951311736032e-01 352970.73027306574 0.008026433522257174
2.018399556364871561e-01 391710.1490809261 0.008026433522257174
2.041312713619830299e-01 434701.3158125035 0.008026433522257174
2.057765983878144800e-01 482410.8704165374 0.008026433522257174
2.067652582729487265e-01 535356.6677410719 0.008026433522257174
2.070931326709356535e-01 594113.3984965039 0.008026433522257174
2.067625894658771390e-01 659318.8271333541 0.008026433522257174
2.057767364003236787e-01 731680.7143427207 0.008026433522257174
2.041487293741531539e-01 811984.4993184009 0.008026433522257174
2.018913492208463945e-01 901101.8251665037 0.008026433522257174
1.990298813717413517e-01 1000000.0 0.008026433522257174
2.253064234830444434e-02 0.001 0.00890735463861044
2.477311760500142818e-02 0.0011097524964120721 0.00890735463861044
2.722384388176767034e-02 0.0012315506032928262 0.00890735463861044
2.989840351467391508e-02 0.001366716356462006 0.00890735463861044
3.281271771474792570e-02 0.0015167168884709225 0.00890735463861044
3.598285923713778756e-02 0.0016831803533309566 0.00890735463861044
3.942483199877169081e-02 0.0018679135990207828 0.00890735463861044
4.315430762964671957e-02 0.002072921779595372 0.00890735463861044
4.718633011230925767e-02 0.002300430119772917 0.00890735463861044
5.153494031128968283e-02 0.0025529080682395165 0.00890735463861044
5.621279944403816120e-02 0.002833096101839324 0.00890735463861044
6.123074905315545324e-02 0.0031440354715915 0.00890735463861044
6.659735617425199816e-02 0.0034891012134067737 0.00890735463861044
7.231843866080479855e-02 0.003872038781812557 0.00890735463861044
7.839657939716800084e-02 0.004297004704320844 0.00890735463861044
8.483069633859338654e-02 0.004768611697714469 0.00890735463861044
9.161560970380840108e-02 0.005291978735958442 0.00890735463861044
9.874171563262038043e-02 0.005872786613189483 0.00890735463861044
1.061947284119002660e-01 0.00651733960488242 0.00890735463861044
1.139555683255740887e-01 0.007232633896483534 0.00890735463861044
1.220003657413190890e-01 0.008026433522257174 0.00890735463861044
1.303006418157071911e-01 0.00890735463861044 0.00890735463861044
1.388236549747762782e-01 0.009884959046625586 0.00890735463861044
1.475329259833043360e-01 0.010969857978923836 0.00890735463861044
1.563889019704955141e-01 0.012173827277396614 0.00890735463861044
1.653497830382570088e-01 0.013509935211980273 0.00890735463861044
1.743724572696644104e-01 0.014992684327860457 0.00890735463861044
1.834134943775270477e-01 0.01663816886076129 0.00890735463861044
1.924301969511331978e-01 0.018464249428955443 0.00890735463861044
2.013816061608458552e-01 0.020490746898158472 0.00890735463861044
2.102294678486017199e-01 0.022739657523579287 0.00890735463861044
2.189391074310921281e-01 0.02523539170434766 0.00890735463861044
2.274801446140034544e-01 0.02800503894183631 0.00890735463861044
2.358270933263422742e-01 0.03107866187782014 0.00890735463861044
2.439597654674090232e-01 0.03448962260405758 0.00890735463861044
2.518635311952049927e-01 0.038274944785163134 0.00890735463861044
2.595293940593834670e-01 0.04247571552536898 0.00890735463861044
2.669539580778494958e-01 0.047137531341167244 0.00890735463861044
2.741392220891951115e-01 0.05231099308056263 0.00890735463861044
2.810923181072006449e-01 0.05805225516094899 0.00890735463861044
2.878251432027669754e-01 0.06442363508721373 0.00890735463861044
2.943539423901679331e-01 0.07149428986597581 0.00890735463861044
3.006988657472463022e-01 0.07934096665797492 0.00890735463861044
3.068834377256472457e-01 0.08804883581643465 0.00890735463861044
3.129343884325906378e-01 0.09771241535346502 0.00890735463861044
3.188805973631009261e-01 0.1084365968689611 0.00890735463861044
3.247532368275949932e-01 0.12033778407775893 0.00890735463861044
3.305850479886954241e-01 0.13354515629298988 0.00890735463861044
3.364099790426727798e-01 0.14820207057988585 0.00890735463861044
3.422627935380668229e-01 0.16446761779946645 0.00890735463861044
3.481786751030516158e-01 0.18251834943190443 0.00890735463861044
3.541928427004099600e-01 0.20255019392306664 0.00890735463861044
3.603401489931982726e-01 0.22478058335487253 0.00890735463861044
3.666546707536747496e-01 0.24945081352303167 0.00890735463861044
3.731692588618551465e-01 0.27682866303920667 0.00890735463861044
3.799150517216668410e-01 0.3072112998861759 0.00890735463861044
3.869209443490185807e-01 0.34092850697468147 0.00890735463861044
3.942129945452900186e-01 0.3783462617131929 0.00890735463861044
4.018137523079095552e-01 0.419870708444391 0.00890735463861044
4.097417008208916744e-01 0.4659525668664682 0.00890735463861044
4.180103130701401937e-01 0.517092024289676 0.00890735463861044
4.266274223009525746e-01 0.5738441648302398 0.00890735463861044
4.355944155235654813e-01 0.6368249944718586 0.00890735463861044
4.449054611457726738e-01 0.7067181273927491 0.00890735463861044
4.545467960025869614e-01 0.7842822061337682 0.00890735463861044
4.644960671252831852e-01 0.8703591361485166 0.00890735463861044
4.747217362140669361e-01 0.9658832241158708 0.00890735463861044
4.852205229236420947e-01 1.0718913192051276 0.00890735463861044
4.959256267384333783e-01 1.1895340673703196 0.00890735463861044
5.068737576364852337e-01 1.3200884008314182 0.00890735463861044
5.180047742007155565e-01 1.4649713983072863 0.00890735463861044
5.291283037334119088e-01 1.625755666443795 0.00890735463861044
5.401564651713832710e-01 1.8041864093920719 0.00890735463861044
5.509939884294431378e-01 2.0022003718155843 0.00890735463861044
5.615394862035888446e-01 2.2219468609395236 0.00890735463861044
5.716869123594527924e-01 2.4658110758226037 0.00890735463861044
5.813271753420249377e-01 2.736439997074672 0.00890735463861044
5.903498375353423144e-01 3.0367711180354604 0.00890735463861044
5.986448527767875838e-01 3.370064329271928 0.00890735463861044
6.061042699642317233e-01 3.739937302478798 0.00890735463861044
6.126238615133469123e-01 4.150404757850477 0.00890735463861044
6.181046869399809962e-01 4.605922041145108 0.00890735463861044
6.224542225842714105e-01 5.1114334834401705 0.00890735463861044
6.255878914586913142e-01 5.672426068491977 0.00890735463861044
6.274298536658297065e-01 6.294988990221888 0.00890735463861044
6.279141728924931831e-01 6.985879746785249 0.00890735463861044
6.269846126560087995e-01 7.752597488629465 0.00890735463861044
6.245961209231994937e-01 8.60346441668451 0.00890735463861044
6.207162898351080704e-01 9.547716114208066 0.00890735463861044
6.153238099183967469e-01 10.59560179277617 0.00890735463861044
6.084095107438186600e-01 11.758495540521581 0.00890735463861044
5.999778118396827953e-01 13.049019780144016 0.00890735463861044
5.900462943548155925e-01 14.481182276745331 0.00890735463861044
5.786466831471785977e-01 16.070528182616385 0.00890735463861044
5.658231472714420063e-01 17.834308769319094 0.00890735463861044
5.516362473797816746e-01 19.791668678535572 0.00890735463861044
5.361611403750368154e-01 21.96385372416547 0.00890735463861044
5.194846096897860477e-01 24.37444150122222 0.00890735463861044
5.017093633721448898e-01 27.04959730463137 0.00890735463861044
4.829503484962426318e-01 30.01835813575592 0.00890735463861044
4.633351623595837743e-01 33.31294787934677 0.00890735463861044
4.430009315528994907e-01 36.96912707195032 0.00890735463861044
4.220935489664998652e-01 41.0265810582719 0.00890735463861044
4.007647210955679884e-01 45.52935074866948 0.00890735463861044
3.791698619556342909e-01 50.526310653356795 0.00890735463861044
3.574650515870869127e-01 56.07169938205458 0.00890735463861044
3.358037428375942324e-01 62.22570836730231 0.00890735463861044
3.143347525232783601e-01 69.0551352016233 0.00890735463861044
2.931983333783856338e-01 76.63410868007462 0.00890735463861044
2.725242962513730327e-01 85.04489341802686 0.00890735463861044
2.524295423032795194e-01 94.37878277775391 0.00890735463861044
2.330168384501466738e-01 104.73708979594508 0.00890735463861044
2.143728323527604451e-01 116.23224686798542 0.00890735463861044
1.965677027855521064e-01 128.9890261253308 0.00890735463861044
1.796549292465349223e-01 143.14589375234786 0.00890735463861044
1.636717522583899798e-01 158.85651294280527 0.00890735463861044
1.486399907426826095e-01 176.2914118095948 0.00890735463861044
1.345673607670383465e-01 195.63983435170647 0.00890735463861044
1.214491806742355601e-01 217.11179456945052 0.00890735463861044
1.092698102066129023e-01 240.9403560239527 0.00890735463861044
9.807740856504594540e-02 267.38416158399497 0.00890735463861044
8.789425531918586276e-02 296.73024081888724 0.00890735463861044
7.865611458019401703e-02 329.2971255097155 0.00890735463861044
7.017329442746292334e-02 365.43830709572546 0.00890735463861044
6.238882705512941579e-02 405.54607358408276 0.00890735463861044
5.527907148252684394e-02 450.05576757004974 0.00890735463861044
4.883334604357438685e-02 499.450511585514 0.00890735463861044
4.305394517924002878e-02 554.2664520663108 0.00890735463861044
3.786876583325415879e-02 615.0985788580505 0.00890735463861044
3.335207213830582856e-02 682.6071834272393 0.00890735463861044
2.935606106421388348e-02 757.525025877192 0.00890735463861044
2.586370560651697972e-02 840.6652885618333 0.00890735463861044
2.285406116873014981e-02 932.9304026284696 0.00890735463861044
2.029903602157490800e-02 1035.3218432956637 0.00890735463861044
1.817663327172719390e-02 1148.9510001873086 0.00890735463861044
1.646818203113755222e-02 1275.051240713013 0.00890735463861044
1.515019875634066558e-02 1414.991297434576 0.00890735463861044
1.416590420291967585e-02 1570.2901247293776 0.00890735463861044
1.350114397060500800e-02 1742.6333860096508 0.00890735463861044
1.317498302164120047e-02 1933.891750455232 0.00890735463861044
1.313702975625014209e-02 2146.141197858406 0.00890735463861044
1.334296554507734787e-02 2381.6855519761607 0.00890735463861044
1.376572731321079428e-02 2643.0814869741084 0.00890735463861044
1.438019190954307504e-02 2933.1662783900483 0.00890735463861044
1.516360732100292992e-02 3255.0885998350564 0.00890735463861044
1.612152775141824021e-02 3612.3426997094302 0.00890735463861044
1.724433016759153656e-02 4008.8063288984645 0.00890735463861044
1.851280544633727293e-02 4448.782831127585 0.00890735463861044
1.991761777025006716e-02 4937.047852839004 0.00890735463861044
2.142678384995979138e-02 5478.901179593945 0.00890735463861044
2.303705621396581749e-02 6080.224261649427 0.00890735463861044
2.474798687627165206e-02 6747.5440531107 0.00890735463861044
2.656098635727984630e-02 7488.10385759003 0.00890735463861044
2.847826107545576094e-02 8309.941949353404 0.00890735463861044
3.050263231828970883e-02 9221.97882333434 0.00890735463861044
3.263600861580055745e-02 10234.114021054527 0.00890735463861044
3.488147748486598171e-02 11357.333583431051 0.00890735463861044
3.724035725357140170e-02 12603.829296797274 0.00890735463861044
3.971200007198129323e-02 13987.131026472387 0.00890735463861044
4.229531319881039281e-02 15522.25357427048 0.00890735463861044
4.498559891160908847e-02 17225.859653987874 0.00890735463861044
4.779889496045172659e-02 19116.440753857038 0.00890735463861044
5.073435437183281688e-02 21214.51784910632 0.00890735463861044
5.376197774568545334e-02 23542.864143224204 0.00890735463861044
5.702776977447574641e-02 26126.752255633317 0.00890735463861044
6.074409027972244718e-02 28994.22853882881 0.00890735463861044
6.528407918619753836e-02 32176.417502507353 0.00890735463861044
7.014815005687463634e-02 35707.859649004626 0.00890735463861044
7.534911278864235562e-02 39626.88638701478 0.00890735463861044
8.091811741432555771e-02 43976.036093027215 0.00890735463861044
8.681085406438951435e-02 48802.515836544335 0.00890735463861044
9.301314675415786604e-02 54158.71378079476 0.00890735463861044
9.950224154849228453e-02 60102.76782070388 0.00890735463861044
1.062455456747966459e-01 66699.19663030129 0.00890735463861044
1.132064243410169785e-01 74019.59996915652 0.00890735463861044
1.203361289241139248e-01 82143.43584919439 0.00890735463861044
1.275848675431388857e-01 91158.88299750836 0.00890735463861044
1.348923970656031868e-01 101163.7979766207 0.00890735463861044
1.421954025429047475e-01 112266.77735108159 0.00890735463861044
1.495377689707750590e-01 124588.33642950082 0.00890735463861044
1.567896527456562883e-01 138262.2173764659 0.00890735463861044
1.638350956128332980e-01 153436.84089300132 0.00890735463861044
1.706056483662670986e-01 170276.91722258978 0.00890735463861044
1.770396916140334065e-01 188965.23396912115 0.00890735463861044
1.830763572592636335e-01 209704.64013232305 0.00890735463861044
1.886603847168568659e-01 232720.2478960412 0.00890735463861044
1.937390689945988898e-01 258261.87606826748 0.00890735463861044
1.982675716565995561e-01 286606.7616948256 0.00890735463861044
2.022084793064911901e-01 318062.5692794119 0.00890735463861044
2.055287059369396985e-01 352970.73027306574 0.00890735463861044
2.082039833558024522e-01 391710.1490809261 0.00890735463861044
2.102112832621177152e-01 434701.3158125035 0.00890735463861044
2.115402512746333563e-01 482410.8704165374 0.00890735463861044
2.121812995931653123e-01 535356.6677410719 0.00890735463861044
2.121330191881549976e-01 594113.3984965039 0.00890735463861044
2.113991048868107403e-01 659318.8271333541 0.00890735463861044
2.099876258230557458e-01 731680.7143427207 0.00890735463861044
2.079127480392411187e-01 811984.4993184009 0.00890735463861044
2.051963495241781454e-01 901101.8251665037 0.00890735463861044
2.018608928485293441e-01 1000000.0 0.00890735463861044
2.161069809808147807e-02 0.001 0.009884959046625586
2.376857600709195509e-02 0.0011097524964120721 0.009884959046625586
2.612805472666702988e-02 0.0012315506032928262 0.009884959046625586
2.870446312656395674e-02 0.001366716356462006 0.009884959046625586
3.151351182412306245e-02 0.0015167168884709225 0.009884959046625586
3.457113853093173733e-02 0.0016831803533309566 0.009884959046625586
3.789329251424450318e-02 0.0018679135990207828 0.009884959046625586
4.149569047573997693e-02 0.002072921779595372 0.009884959046625586
4.539353073496189134e-02 0.002300430119772917 0.009884959046625586
4.960115525124686453e-02 0.0025529080682395165 0.009884959046625586
5.413167938986119393e-02 0.002833096101839324 0.009884959046625586
5.899655375488788850e-02 0.0031440354715915 0.009884959046625586
6.420514581708870738e-02 0.0034891012134067737 0.009884959046625586
6.976425934586184818e-02 0.003872038781812557 0.009884959046625586
7.567765780187485358e-02 0.004297004704320844 0.009884959046625586
8.194561466347674572e-02 0.004768611697714469 0.009884959046625586
8.856448673695271889e-02 0.005291978735958442 0.009884959046625586
9.552634445727410661e-02 0.005872786613189483 0.009884959046625586
1.028187031389948825e-01 0.00651733960488242 0.009884959046625586
1.104243493430992623e-01 0.007232633896483534 0.009884959046625586
1.183213069317488736e-01 0.008026433522257174 0.009884959046625586
1.264829660027143032e-01 0.00890735463861044 0.009884959046625586
1.348783593359797750e-01 0.009884959046625586 0.009884959046625586
1.434726327184272232e-01 0.010969857978923836 0.009884959046625586
1.522276584263469457e-01 0.012173827277396614 0.009884959046625586
1.611028082112043736e-01 0.013509935211980273 0.009884959046625586
1.700558453920107405e-01 0.014992684327860457 0.009884959046625586
1.790439128818504533e-01 0.01663816886076129 0.009884959046625586
1.880245496858018173e-01 0.018464249428955443 0.009884959046625586
1.969567152636099716e-01 0.020490746898158472 0.009884959046625586
2.058017842788571750e-01 0.022739657523579287 0.009884959046625586
2.145244283288585130e-01 0.02523539170434766 0.009884959046625586
2.230934013721384279e-01 0.02800503894183631 0.009884959046625586
2.314821790978686677e-01 0.03107866187782014 0.009884959046625586
2.396694202644640004e-01 0.03448962260405758 0.009884959046625586
2.476392753212386943e-01 0.038274944785163134 0.009884959046625586
2.553815349497515208e-01 0.04247571552536898 0.009884959046625586
2.628916223048131662e-01 0.047137531341167244 0.009884959046625586
2.701704537470433487e-01 0.05231099308056263 0.009884959046625586
2.772241961920026143e-01 0.05805225516094899 0.009884959046625586
2.840639342876952189e-01 0.06442363508721373 0.009884959046625586
2.907052773997668149e-01 0.07149428986597581 0.009884959046625586
2.971679333786496624e-01 0.07934096665797492 0.009884959046625586
3.034752404783518931e-01 0.08804883581643465 0.009884959046625586
3.096537187803176105e-01 0.09771241535346502 0.009884959046625586
3.157325997841426979e-01 0.1084365968689611 0.009884959046625586
3.217433933410238089e-01 0.12033778407775893 0.009884959046625586
3.277194446857825683e-01 0.13354515629298988 0.009884959046625586
3.336955266112578977e-01 0.14820207057988585 0.009884959046625586
3.397074404366179357e-01 0.16446761779946645 0.009884959046625586
3.457916217289849770e-01 0.18251834943190443 0.009884959046625586
3.519847540831233523e-01 0.20255019392306664 0.009884959046625586
3.583233694226873878e-01 0.22478058335487253 0.009884959046625586
3.648434307335592930e-01 0.24945081352303167 0.009884959046625586
3.715798824757559071e-01 0.27682866303920667 0.009884959046625586
3.785661616026477216e-01 0.3072112998861759 0.009884959046625586
3.858336534913974214e-01 0.34092850697468147 0.009884959046625586
3.934110901487389844e-01 0.3783462617131929 0.009884959046625586
4.013238942906364182e-01 0.419870708444391 0.009884959046625586
4.095934260288012219e-01 0.4659525668664682 0.009884959046625586
4.182363350875683006e-01 0.517092024289676 0.009884959046625586
4.272635540095786610e-01 0.5738441648302398 0.009884959046625586
4.366795932207200859e-01 0.6368249944718586 0.009884959046625586
4.464816665813282626e-01 0.7067181273927491 0.009884959046625586
4.566588771253243251e-01 0.7842822061337682 0.009884959046625586
4.671914663625291175e-01 0.8703591361485166 0.009884959046625586
4.780501725288101023e-01 0.9658832241158708 0.009884959046625586
4.892473031251444171e-01 1.0718913192051276 0.009884959046625586
5.006897095815270315e-01 1.1895340673703196 0.009884959046625586
5.125132116392800974e-01 1.3200884008314182 0.009884959046625586
5.244895673110425705e-01 1.4649713983072863 0.009884959046625586
5.365100104339936005e-01 1.625755666443795 0.009884959046625586
5.484841576684181819e-01 1.8041864093920719 0.009884959046625586
5.603131529727678473e-01 2.0022003718155843 0.009884959046625586
5.718909237650048327e-01 2.2219468609395236 0.009884959046625586
5.831056854478643414e-01 2.4658110758226037 0.009884959046625586
5.938416213595792970e-01 2.736439997074672 0.009884959046625586
6.039807078992212030e-01 3.0367711180354604 0.009884959046625586
6.134045874065916504e-01 3.370064329271928 0.009884959046625586
6.219964570770507573e-01 3.739937302478798 0.009884959046625586
6.296428814063453894e-01 4.150404757850477 0.009884959046625586
6.362355503531293976e-01 4.605922041145108 0.009884959046625586
6.416726065710047777e-01 5.1114334834401705 0.009884959046625586
6.458603416887199744e-01 5.672426068491977 0.009884959046625586
6.487141504450536500e-01 6.294988990221888 0.009884959046625586
6.501598123390384121e-01 6.985879746785249 0.009884959046625586
6.501334109627535662e-01 7.752597488629465 0.009884959046625586
6.485828610157294838e-01 8.60346441668451 0.009884959046625586
6.454693820763570677e-01 9.547716114208066 0.009884959046625586
6.407660152987636470e-01 10.59560179277617 0.009884959046625586
6.344586442976959395e-01 11.758495540521581 0.009884959046625586
6.265473959174372443e-01 13.049019780144016 0.009884959046625586
6.170462103045115665e-01 14.481182276745331 0.009884959046625586
6.059837840878893322e-01 16.070528182616385 0.009884959046625586
5.934018932574368632e-01 17.834308769319094 0.009884959046625586
5.793592538002827474e-01 19.791668678535572 0.009884959046625586
5.639297754480970815e-01 21.96385372416547 0.009884959046625586
5.471996762785210633e-01 24.37444150122222 0.009884959046625586
5.292717159126817394e-01 27.04959730463137 0.009884959046625586
5.102616272458789792e-01 30.01835813575592 0.009884959046625586
4.902985524021492014e-01 33.31294787934677 0.009884959046625586
4.695220203027131167e-01 36.96912707195032 0.009884959046625586
4.480812144901085148e-01 41.0265810582719 0.009884959046625586
4.261320782471726409e-01 45.52935074866948 0.009884959046625586
4.038352228743521399e-01 50.526310653356795 0.009884959046625586
3.813528860864931480e-01 56.07169938205458 0.009884959046625586
3.588456034934663919e-01 62.22570836730231 0.009884959046625586
3.364701114674029658e-01 69.0551352016233 0.009884959046625586
3.143753215909534382e-01 76.63410868007462 0.009884959046625586
2.927002808000209177e-01 85.04489341802686 0.009884959046625586
2.715715260808652665e-01 94.37878277775391 0.009884959046625586
2.511016467520033602e-01 104.73708979594508 0.009884959046625586
2.313870924406805085e-01 116.23224686798542 0.009884959046625586
2.125075971952643528e-01 128.9890261253308 0.009884959046625586
1.945257455023957083e-01 143.14589375234786 0.009884959046625586
1.774872458656008845e-01 158.85651294280527 0.009884959046625586
1.614215978878158764e-01 176.2914118095948 0.009884959046625586
1.463433015444962071e-01 195.63983435170647 0.009884959046625586
1.322534927185520515e-01 217.11179456945052 0.009884959046625586
1.191413672597365081e-01 240.9403560239527 0.009884959046625586
1.070658676641360330e-01 267.38416158399497 0.009884959046625586
9.605769597063366916e-02 296.73024081888724 0.009884959046625586
8.605098168723415708e-02 329.2971255097155 0.009884959046625586
7.684432938759661047e-02 365.43830709572546 0.009884959046625586
6.837992133219691904e-02 405.54607358408276 0.009884959046625586
6.063576562661718988e-02 450.05576757004974 0.009884959046625586
5.360411959600731163e-02 499.450511585514 0.009884959046625586
4.729008954461291075e-02 554.2664520663108 0.009884959046625586
4.161856776056316320e-02 615.0985788580505 0.009884959046625586
3.667204278350504054e-02 682.6071834272393 0.009884959046625586
3.229100626452573869e-02 757.525025877192 0.009884959046625586
2.845852673185191029e-02 840.6652885618333 0.009884959046625586
2.515290499282161335e-02 932.9304026284696 0.009884959046625586
2.234451396841469553e-02 1035.3218432956637 0.009884959046625586
2.001003578803568425e-02 1148.9510001873086 0.009884959046625586
1.813209899898202485e-02 1275.051240713013 0.009884959046625586
1.668072460573883503e-02 1414.991297434576 0.009884959046625586
1.559599106952294471e-02 1570.2901247293776 0.009884959046625586
1.485970615399507568e-02 1742.6333860096508 0.009884959046625586
1.449728858486661921e-02 1933.891750455232 0.009884959046625586
1.445288141557635013e-02 2146.141197858406 0.009884959046625586
1.467642872254166543e-02 2381.6855519761607 0.009884959046625586
1.513791861051547519e-02 2643.0814869741084 0.009884959046625586
1.580944954014436993e-02 2933.1662783900483 0.009884959046625586
1.666573149183821212e-02 3255.0885998350564 0.009884959046625586
1.771092499146543001e-02 3612.3426997094302 0.009884959046625586
1.893634223875053507e-02 4008.8063288984645 0.009884959046625586
2.031884645541438481e-02 4448.782831127585 0.009884959046625586
2.184985149439025442e-02 4937.047852839004 0.009884959046625586
2.349215037744465870e-02 5478.901179593945 0.009884959046625586
2.524159120834442924e-02 6080.224261649427 0.009884959046625586
2.709700603785258205e-02 6747.5440531107 0.009884959046625586
2.905919436903670744e-02 7488.10385759003 0.009884959046625586
3.112978914831613861e-02 8309.941949353404 0.009884959046625586
3.331101062598424561e-02 9221.97882333434 0.009884959046625586
3.560409232557608383e-02 10234.114021054527 0.009884959046625586
3.801131412613079075e-02 11357.333583431051 0.009884959046625586
4.053305497319820844e-02 12603.829296797274 0.009884959046625586
4.316758422697061781e-02 13987.131026472387 0.009884959046625586
4.591257544199676965e-02 15522.25357427048 0.009884959046625586
4.876199099990011915e-02 17225.859653987874 0.009884959046625586
5.173076934537346183e-02 19116.440753857038 0.009884959046625586
5.481941935361416690e-02 21214.51784910632 0.009884959046625586
5.799333248564075144e-02 23542.864143224204 0.009884959046625586
6.140644059072873640e-02 26126.752255633317 0.009884959046625586
6.528457414232767542e-02 28994.22853882881 0.009884959046625586
7.003219653658376842e-02 32176.417502507353 0.009884959046625586
7.510518722027589855e-02 35707.859649004626 0.009884959046625586
8.051880760607540988e-02 39626.88638701478 0.009884959046625586
8.629795495434960939e-02 43976.036093027215 0.009884959046625586
9.239663192069116904e-02 48802.515836544335 0.009884959046625586
9.879824640947520997e-02 54158.71378079476 0.009884959046625586
1.054774232918588017e-01 60102.76782070388 0.009884959046625586
1.123989033259340797e-01 66699.19663030129 0.009884959046625586
1.195232873540387902e-01 74019.59996915652 0.009884959046625586
1.267991032378234795e-01 82143.43584919439 0.009884959046625586
1.341738754528269684e-01 91158.88299750836 0.009884959046625586
1.415849323111865732e-01 101163.7979766207 0.009884959046625586
1.489665911759885664e-01 112266.77735108159 0.009884959046625586
1.563774550040943068e-01 124588.33642950082 0.009884959046625586
1.636601462441144295e-01 138262.2173764659 0.009884959046625586
1.707053655346418286e-01 153436.84089300132 0.009884959046625586
1.774434489554650440e-01 170276.91722258978 0.009884959046625586
1.838116150317812558e-01 188965.23396912115 0.009884959046625586
1.897482642809320830e-01 209704.64013232305 0.009884959046625586
1.951976404042141955e-01 232720.2478960412 0.009884959046625586
2.001068752383999005e-01 258261.87606826748 0.009884959046625586
2.044315272083656598e-01 286606.7616948256 0.009884959046625586
2.081340781528101258e-01 318062.5692794119 0.009884959046625586
2.111826186719760190e-01 352970.73027306574 0.009884959046625586
2.135527590430796596e-01 391710.1490809261 0.009884959046625586
2.152260195050335889e-01 434701.3158125035 0.009884959046625586
2.161906098151031574e-01 482410.8704165374 0.009884959046625586
2.164405785493682399e-01 535356.6677410719 0.009884959046625586
2.159768986794840528e-01 594113.3984965039 0.009884959046625586
2.148066781604482944e-01 659318.8271333541 0.009884959046625586
2.129405075403437153e-01 731680.7143427207 0.009884959046625586
2.103992033069446432e-01 811984.4993184009 0.009884959046625586
2.072059994520238091e-01 901101.8251665037 0.009884959046625586
2.033910517702336440e-01 1000000.0 0.009884959046625586
2.064169681558152350e-02 0.001 0.010969857978923836
2.270915327601860309e-02 0.0011097524964120721 0.010969857978923836
2.497082145501766659e-02 0.0012315506032928262 0.010969857978923836
2.744168319218912716e-02 0.001366716356462006 0.010969857978923836
3.013714635079317930e-02 0.0015167168884709225 0.010969857978923836
3.307288948892063429e-02 0.0016831803533309566 0.010969857978923836
3.626467958652887513e-02 0.0018679135990207828 0.010969857978923836
3.972813885002308282e-02 0.002072921779595372 0.010969857978923836
4.347848105932874962e-02 0.002300430119772917 0.010969857978923836
4.753018360303259277e-02 0.0025529080682395165 0.010969857978923836
5.189664133813383373e-02 0.002833096101839324 0.010969857978923836
5.658976148621723545e-02 0.0031440354715915 0.010969857978923836
6.161952542333323096e-02 0.0034891012134067737 0.010969857978923836
6.699355090598864415e-02 0.003872038781812557 0.010969857978923836
7.271661200953424831e-02 0.004297004704320844 0.010969857978923836
7.879019003580088609e-02 0.004768611697714469 0.010969857978923836
8.521202936138511097e-02 0.005291978735958442 0.010969857978923836
9.197577661265569915e-02 0.005872786613189483 0.010969857978923836
9.907066028214964182e-02 0.00651733960488242 0.010969857978923836
1.064812983924156298e-01 0.007232633896483534 0.010969857978923836
1.141876173447426285e-01 0.008026433522257174 0.010969857978923836
1.221649270470194087e-01 0.00890735463861044 0.010969857978923836
1.303841489854745961e-01 0.009884959046625586 0.010969857978923836
1.388122184381289648e-01 0.010969857978923836 0.010969857978923836
1.474126474308228296e-01 0.012173827277396614 0.010969857978923836
1.561462482238404614e-01 0.013509935211980273 0.010969857978923836
1.649719746732791481e-01 0.014992684327860457 0.010969857978923836
1.738478797067397330e-01 0.01663816886076129 0.010969857978923836
1.827320988775414379e-01 0.018464249428955443 0.010969857978923836
1.915838999052904834e-01 0.020490746898158472 0.010969857978923836
2.003646414347489135e-01 0.022739657523579287 0.010969857978923836
2.090387192654478421e-01 0.02523539170434766 0.010969857978923836
2.175743542030150746e-01 0.02800503894183631 0.010969857978923836
2.259442815819227013e-01 0.03107866187782014 0.010969857978923836
2.341262692863974315e-01 0.03448962260405758 0.010969857978923836
2.421034680488557411e-01 0.038274944785163134 0.010969857978923836
2.498646097688553558e-01 0.04247571552536898 0.010969857978923836
2.574040538615540719e-01 0.047137531341167244 0.010969857978923836
2.647216870869970595e-01 0.05231099308056263 0.010969857978923836
2.718227207509807952e-01 0.05805225516094899 0.010969857978923836
2.787173886692060343e-01 0.06442363508721373 0.010969857978923836
2.854205835433237803e-01 0.07149428986597581 0.010969857978923836
2.919514419397524208e-01 0.07934096665797492 0.010969857978923836
2.983329064713053924e-01 0.08804883581643465 0.010969857978923836
3.045912738420941124e-01 0.09771241535346502 0.010969857978923836
3.107557439243475161e-01 0.1084365968689611 0.010969857978923836
3.168579861412456622e-01 0.12033778407775893 0.010969857978923836
3.229317083245114572e-01 0.13354515629298988 0.010969857978923836
3.290122483906849915e-01 0.14820207057988585 0.010969857978923836
3.351361830603256098e-01 0.16446761779946645 0.010969857978923836
3.413409351342301945e-01 0.18251834943190443 0.010969857978923836
3.476643940519628107e-01 0.20255019392306664 0.010969857978923836
3.541445177711479153e-01 0.22478058335487253 0.010969857978923836
3.608189216644433484e-01 0.24945081352303167 0.010969857978923836
3.677244336229484323e-01 0.27682866303920667 0.010969857978923836
3.748966028512317195e-01 0.3072112998861759 0.010969857978923836
3.823691624609734108e-01 0.34092850697468147 0.010969857978923836
3.901734239019138406e-01 0.3783462617131929 0.010969857978923836
3.983376049755614212e-01 0.419870708444391 0.010969857978923836
4.068860730271900428e-01 0.4659525668664682 0.010969857978923836
4.158386602871865234e-01 0.517092024289676 0.010969857978923836
4.252096302265246375e-01 0.5738441648302398 0.010969857978923836
4.350069161259097483e-01 0.6368249944718586 0.010969857978923836
4.452311770900055921e-01 0.7067181273927491 0.010969857978923836
4.558749080241497609e-01 0.7842822061337682 0.010969857978923836
4.669215847700329269e-01 0.8703591361485166 0.010969857978923836
4.783534489001661227e-01 0.9658832241158708 0.010969857978923836
4.901732869382821045e-01 1.0718913192051276 0.010969857978923836
5.023483801953705363e-01 1.1895340673703196 0.010969857978923836
5.149310586905536669e-01 1.3200884008314182 0.010969857978923836
5.276966200770559778e-01 1.4649713983072863 0.010969857978923836
5.405638721988428319e-01 1.625755666443795 0.010969857978923836
5.534411144278583716e-01 1.8041864093920719 0.010969857978923836
5.662270549843534395e-01 2.0022003718155843 0.010969857978923836
5.788120311927174022e-01 2.2219468609395236 0.010969857978923836
5.910795038554861325e-01 2.4658110758226037 0.010969857978923836
6.029077918669559777e-01 2.736439997074672 0.010969857978923836
6.141719743614932892e-01 3.0367711180354604 0.010969857978923836
6.247459044823060470e-01 3.370064329271928 0.010969857978923836
6.345042506984054365e-01 3.739937302478798 0.010969857978923836
6.433245026400083999e-01 4.150404757850477 0.010969857978923836
6.510889265114873092e-01 4.605922041145108 0.010969857978923836
6.576861019580587664e-01 5.1114334834401705 0.010969857978923836
6.630128045271279635e-01 5.672426068491977 0.010969857978923836
6.669751444435605414e-01 6.294988990221888 0.010969857978923836
6.694899883480845970e-01 6.985879746785249 0.010969857978923836
6.704850252147099843e-01 7.752597488629465 0.010969857978923836
6.699003524974339596e-01 8.60346441668451 0.010969857978923836
6.676899846481112455e-01 9.547716114208066 0.010969857978923836
6.638204462485948198e-01 10.59560179277617 0.010969857978923836
6.582717739362120568e-01 11.758495540521581 0.010969857978923836
6.510388775918130033e-01 13.049019780144016 0.010969857978923836
6.421311028008932498e-01 14.481182276745331 0.010969857978923836
6.315731273487732444e-01 16.070528182616385 0.010969857978923836
6.194033124183760952e-01 17.834308769319094 0.010969857978923836
6.056774533650695069e-01 19.791668678535572 0.010969857978923836
5.904670860279986888e-01 21.96385372416547 0.010969857978923836
5.738566856330244992e-01 24.37444150122222 0.010969857978923836
5.559478267701591925e-01 27.04959730463137 0.010969857978923836
5.368557454637427062e-01 30.01835813575592 0.010969857978923836
5.167098096825801790e-01 33.31294787934677 0.010969857978923836
4.956506128529837296e-01 36.96912707195032 0.010969857978923836
4.738292991071625937e-01 41.0265810582719 0.010969857978923836
4.514047535308551851e-01 45.52935074866948 0.010969857978923836
4.285415590776934791e-01 50.526310653356795 0.010969857978923836
4.054069908160514712e-01 56.07169938205458 0.010969857978923836
3.821676885687181890e-01 62.22570836730231 0.010969857978923836
3.589875044506997681e-01 69.0551352016233 0.010969857978923836
3.360234091028651560e-01 76.63410868007462 0.010969857978923836
3.134233144400248583e-01 85.04489341802686 0.010969857978923836
2.913232600094513569e-01 94.37878277775391 0.010969857978923836
2.698457706782584897e-01 104.73708979594508 0.010969857978923836
2.490974479658965013e-01 116.23224686798542 0.010969857978923836
2.291681521603198268e-01 128.9890261253308 0.010969857978923836
2.101303397168264309e-01 143.14589375234786 0.010969857978923836
1.920391166857361998e-01 158.85651294280527 0.010969857978923836
1.749327178486732581e-01 176.2914118095948 0.010969857978923836
1.588335659094496088e-01 195.63983435170647 0.010969857978923836
1.437498000480859073e-01 217.11179456945052 0.010969857978923836
1.296766472103900447e-01 240.9403560239527 0.010969857978923836
1.166855531457683393e-01 267.38416158399497 0.010969857978923836
1.048173025637331723e-01 296.73024081888724 0.010969857978923836
9.400485410136852349e-02 329.2971255097155 0.010969857978923836
8.403534842487805911e-02 365.43830709572546 0.010969857978923836
7.485085502903901511e-02 405.54607358408276 0.010969857978923836
6.643187288096776000e-02 450.05576757004974 0.010969857978923836
5.877459810487960234e-02 499.450511585514 0.010969857978923836
5.188763164771090231e-02 554.2664520663108 0.010969857978923836
4.569346019330609854e-02 615.0985788580505 0.010969857978923836
4.028362381552320209e-02 682.6071834272393 0.010969857978923836
3.548651449284263154e-02 757.525025877192 0.010969857978923836
3.128568429155099279e-02 840.6652885618333 0.010969857978923836
2.765888118899097539e-02 932.9304026284696 0.010969857978923836
2.457507594211455829e-02 1035.3218432956637 0.010969857978923836
2.200971421986104223e-02 1148.9510001873086 0.010969857978923836
1.994754491625508677e-02 1275.051240713013 0.010969857978923836
1.835057301280435330e-02 1414.991297434576 0.010969857978923836
1.715602796481711240e-02 1570.2901247293776 0.010969857978923836
1.634072180411009004e-02 1742.6333860096508 0.010969857978923836
1.593800447778160462e-02 1933.891750455232 0.010969857978923836
1.588598119866696176e-02 2146.141197858406 0.010969857978923836
1.612804666460998168e-02 2381.6855519761607 0.010969857978923836
1.663093061940454018e-02 2643.0814869741084 0.010969857978923836
1.736365085601104807e-02 2933.1662783900483 0.010969857978923836
1.829808626736720983e-02 3255.0885998350564 0.010969857978923836
1.943646595543519276e-02 3612.3426997094302 0.010969857978923836
2.077154680642264925e-02 4008.8063288984645 0.010969857978923836
2.227547021243061684e-02 4448.782831127585 0.010969857978923836
2.394087045200521055e-02 4937.047852839004 0.010969857978923836
2.572442064310801607e-02 5478.901179593945 0.010969857978923836
2.762087604339671931e-02 6080.224261649427 0.010969857978923836
2.962816609195819198e-02 6747.5440531107 0.010969857978923836
3.174630179350408643e-02 7488.10385759003 0.010969857978923836
3.397616450767081131e-02 8309.941949353404 0.010969857978923836
3.631918811390922458e-02 9221.97882333434 0.010969857978923836
3.877573508122069551e-02 10234.114021054527 0.010969857978923836
4.134707806167883803e-02 11357.333583431051 0.010969857978923836
4.403244726966908801e-02 12603.829296797274 0.010969857978923836
4.682882404854801089e-02 13987.131026472387 0.010969857978923836
4.973244867736171387e-02 15522.25357427048 0.010969857978923836
5.273575266033202202e-02 17225.859653987874 0.010969857978923836
5.585212973587513896e-02 19116.440753857038 0.010969857978923836
5.908401020956431660e-02 21214.51784910632 0.010969857978923836
6.239161466663105393e-02 23542.864143224204 0.010969857978923836
6.593649785022451248e-02 26126.752255633317 0.010969857978923836
6.995808619145557627e-02 28994.22853882881 0.010969857978923836
7.489413931743683916e-02 32176.417502507353 0.010969857978923836
8.015337340355435658e-02 35707.859649004626 0.010969857978923836
8.575424447102746039e-02 39626.88638701478 0.010969857978923836
9.171352427266028784e-02 43976.036093027215 0.010969857978923836
9.798419208941154535e-02 48802.515836544335 0.010969857978923836
1.045471585600873526e-01 54158.71378079476 0.010969857978923836
1.113744765239501333e-01 60102.76782070388 0.010969857978923836
1.184283054893354031e-01 66699.19663030129 0.010969857978923836
1.256666095637404834e-01 74019.59996915652 0.010969857978923836
1.330354278995518058e-01 82143.43584919439 0.010969857978923836
1.404799349836676203e-01 91158.88299750836 0.010969857978923836
1.479352768777789651e-01 101163.7979766207 0.010969857978923836
1.553339177492681911e-01 112266.77735108159 0.010969857978923836
1.627519642472476935e-01 124588.33642950082 0.010969857978923836
1.699998911555391790e-01 138262.2173764659 0.010969857978923836
1.769782768858763622e-01 153436.84089300132 0.010969857978923836
1.836166059570361053e-01 170276.91722258978 0.010969857978923836
1.898515370860648088e-01 188965.23396912115 0.010969857978923836
1.956213470594519999e-01 209704.64013232305 0.010969857978923836
2.008702858324933060e-01 232720.2478960412 0.010969857978923836
2.055458871001085153e-01 258261.87606826748 0.010969857978923836
2.096045930113382694e-01 286606.7616948256 0.010969857978923836
2.130089228548912583e-01 318062.5692794119 0.010969857978923836
2.157291824899007504e-01 352970.73027306574 0.010969857978923836
2.177434450896722773e-01 391710.1490809261 0.010969857978923836
2.190323490262967576e-01 434701.3158125035 0.010969857978923836
2.195884357858905178e-01 482410.8704165374 0.010969857978923836
2.194087274795810671e-01 535356.6677410719 0.010969857978923836
2.184968077921899954e-01 594113.3984965039 0.010969857978923836
2.168636817387325499e-01 659318.8271333541 0.010969857978923836
2.145236195604077190e-01 731680.7143427207 0.010969857978923836
2.115031829275813569e-01 811984.4993184009 0.010969857978923836
2.078286264735608735e-01 901101.8251665037 0.010969857978923836
2.035364921863048182e-01 1000000.0 0.010969857978923836
1.962985384529569721e-02 0.001 0.012173827277396614
2.160175070592716684e-02 0.0011097524964120721 0.012173827277396614
2.375981727939192878e-02 0.0012315506032928262 0.012173827277396614
2.611859894389259237e-02 0.001366716356462006 0.012173827277396614
2.869310040796355793e-02 0.0015167168884709225 0.012173827277396614
3.149864152562094344e-02 0.0016831803533309566 0.012173827277396614
3.455068505101150517e-02 0.0018679135990207828 0.012173827277396614
3.786463775006305987e-02 0.002072921779595372 0.012173827277396614
4.145558026996734591e-02 0.002300430119772917 0.012173827277396614
4.533798302805713137e-02 0.0025529080682395165 0.012173827277396614
4.952536484603142775e-02 0.002833096101839324 0.012173827277396614
5.402990585934226708e-02 0.0031440354715915 0.012173827277396614
5.886204960683782267e-02 0.0034891012134067737 0.012173827277396614
6.403005007664482051e-02 0.003872038781812557 0.012173827277396614
6.953952242215885593e-02 0.004297004704320844 0.012173827277396614
7.539298831150412217e-02 0.004768611697714469 0.012173827277396614
8.158944736384639296e-02 0.005291978735958442 0.012173827277396614
8.812398421490370837e-02 0.005872786613189483 0.012173827277396614
9.498744813648178631e-02 0.00651733960488242 0.012173827277396614
1.021662224405647523e-01 0.007232633896483534 0.012173827277396614
1.096421109063994426e-01 0.008026433522257174 0.012173827277396614
1.173923714889684028e-01 0.00890735463861044 0.012173827277396614
1.253898773757067542e-01 0.009884959046625586 0.012173827277396614
1.336034819757644654e-01 0.010969857978923836 0.012173827277396614
1.419985193866654116e-01 0.012173827277396614 0.012173827277396614
1.505374603184122251e-01 0.013509935211980273 0.012173827277396614
1.591807219605418100e-01 0.014992684327860457 0.012173827277396614
1.678875685474576773e-01 0.01663816886076129 0.012173827277396614
1.766170809718665136e-01 0.018464249428955443 0.012173827277396614
1.853291667259815145e-01 0.020490746898158472 0.012173827277396614
1.939855437782715131e-01 0.022739657523579287 0.012173827277396614
2.025506669319961650e-01 0.02523539170434766 0.012173827277396614
2.109925613626468799e-01 0.02800503894183631 0.012173827277396614
2.192835307769155639e-01 0.03107866187782014 0.012173827277396614
2.274007136878328783e-01 0.03448962260405758 0.012173827277396614
2.353264877065859295e-01 0.038274944785163134 0.012173827277396614
2.430487043108643941e-01 0.04247571552536898 0.012173827277396614
2.505607878871673466e-01 0.047137531341167244 0.012173827277396614
2.578616651231495083e-01 0.05231099308056263 0.012173827277396614
2.649556190620192542e-01 0.05805225516094899 0.012173827277396614
2.718520096514201456e-01 0.06442363508721373 0.012173827277396614
2.785649424484903380e-01 0.07149428986597581 0.012173827277396614
2.851128706682458658e-01 0.07934096665797492 0.012173827277396614
2.915181892312155298e-01 0.08804883581643465 0.012173827277396614
2.978067911750508778e-01 0.09771241535346502 0.012173827277396614
3.040076283862023221e-01 0.1084365968689611 0.012173827277396614
3.101522915683579407e-01 0.12033778407775893 0.012173827277396614
3.162745914409099690e-01 0.13354515629298988 0.012173827277396614
3.224101578846377270e-01 0.14820207057988585 0.012173827277396614
3.285960526253220437e-01 0.16446761779946645 0.012173827277396614
3.348703931082147034e-01 0.18251834943190443 0.012173827277396614
3.412719750721138756e-01 0.20255019392306664 0.012173827277396614
3.478398927262452145e-01 0.22478058335487253 0.012173827277396614
3.546131264447560660e-01 0.24945081352303167 0.012173827277396614
3.616301188601538930e-01 0.27682866303920667 0.012173827277396614
3.689282870411192961e-01 0.3072112998861759 0.012173827277396614
3.765434957897915158e-01 0.34092850697468147 0.012173827277396614
3.845094611961681341e-01 0.3783462617131929 0.012173827277396614
3.928570779403190993e-01 0.419870708444391 0.012173827277396614
4.016136613744437645e-01 0.4659525668664682 0.012173827277396614
4.108022430943459868e-01 0.517092024289676 0.012173827277396614
4.204405257674002638e-01 0.5738441648302398 0.012173827277396614
4.305400701275983177e-01 0.6368249944718586 0.012173827277396614
4.411053065756444513e-01 0.7067181273927491 0.012173827277396614
4.521325696966178587e-01 0.7842822061337682 0.012173827277396614
4.636091516912906330e-01 0.8703591361485166 0.012173827277396614
4.755331583282540464e-01 0.9658832241158708 0.012173827277396614
4.878865635838326997e-01 1.0718913192051276 0.012173827277396614
5.007410543198163033e-01 1.1895340673703196 0.012173827277396614
5.139737409132633106e-01 1.3200884008314182 0.012173827277396614
5.274507967680071019e-01 1.4649713983072863 0.012173827277396614
5.410920476972060911e-01 1.625755666443795 0.012173827277396614
5.548058258151254973e-01 1.8041864093920719 0.012173827277396614
5.684897651968335852e-01 2.0022003718155843 0.012173827277396614
5.820319387888313045e-01 2.2219468609395236 0.012173827277396614
5.953123172638141725e-01 2.4658110758226037 0.012173827277396614
6.082045028593827674e-01 2.736439997074672 0.012173827277396614
6.205776880643733007e-01 3.0367711180354604 0.012173827277396614
6.322987674144502357e-01 3.370064329271928 0.012173827277396614
6.432345188532702096e-01 3.739937302478798 0.012173827277396614
6.532537847417909660e-01 4.150404757850477 0.012173827277396614
6.622296255820471211e-01 4.605922041145108 0.012173827277396614
6.700410718059611748e-01 5.1114334834401705 0.012173827277396614
6.765752084804612654e-01 5.672426068491977 0.012173827277396614
6.817285103854910933e-01 6.294988990221888 0.012173827277396614
6.854084366163335496e-01 6.985879746785249 0.012173827277396614
6.875336610636767487e-01 7.752597488629465 0.012173827277396614
6.880357467856795806e-01 8.60346441668451 0.012173827277396614
6.868607014589669379e-01 9.547716114208066 0.012173827277396614
6.839676701243566637e-01 10.59560179277617 0.012173827277396614
6.793299303457956961e-01 11.758495540521581 0.012173827277396614
6.729362154932985174e-01 13.049019780144016 0.012173827277396614
6.647902733250785623e-01 14.481182276745331 0.012173827277396614
6.549117165589669609e-01 16.070528182616385 0.012173827277396614
6.433343916550825492e-01 17.834308769319094 0.012173827277396614
6.301100175729590358e-01 19.791668678535572 0.012173827277396614
6.153065336324722301e-01 21.96385372416547 0.012173827277396614
5.990053825749269700e-01 24.37444150122222 0.012173827277396614
5.813055961123512194e-01 27.04959730463137 0.012173827277396614
5.623204858746024826e-01 30.01835813575592 0.012173827277396614
5.421781614659393345e-01 33.31294787934677 0.012173827277396614
5.210187588532485536e-01 36.96912707195032 0.012173827277396614
4.989938413747954105e-01 41.0265810582719 0.012173827277396614
4.762637090230000259e-01 45.52935074866948 0.012173827277396614
4.529954354144034023e-01 50.526310653356795 0.012173827277396614
4.293599395302530319e-01 56.07169938205458 0.012173827277396614
4.055286995462987210e-01 62.22570836730231 0.012173827277396614
3.816715828439631308e-01 69.0551352016233 0.012173827277396614
3.579527255939781161e-01 76.63410868007462 0.012173827277396614
3.345282434583245479e-01 85.04489341802686 0.012173827277396614
3.115432771215549401e-01 94.37878277775391 0.012173827277396614
2.891301553068642005e-01 104.73708979594508 0.012173827277396614
2.674057693601573082e-01 116.23224686798542 0.012173827277396614
2.464705075836242931e-01 128.9890261253308 0.012173827277396614
2.264073385316687781e-01 143.14589375234786 0.012173827277396614
2.072816150635832522e-01 158.85651294280527 0.012173827277396614
1.891413287207376615e-01 176.2914118095948 0.012173827277396614
1.720179762110438104e-01 195.63983435170647 0.012173827277396614
1.559279380354932354e-01 217.11179456945052 0.012173827277396614
1.408737530740412081e-01 240.9403560239527 0.012173827277396614
1.269412317463474160e-01 267.38416158399497 0.012173827277396614
1.141830828162623823e-01 296.73024081888724 0.012173827277396614
1.025316082446692673e-01 329.2971255097155 0.012173827277396614
9.176293319810011062e-02 365.43830709572546 0.012173827277396614
8.181991266820753950e-02 405.54607358408276 0.012173827277396614
7.268653123214789680e-02 450.05576757004974 0.012173827277396614
6.436410889869513541e-02 499.450511585514 0.012173827277396614
5.686552639504741102e-02 554.2664520663108 0.012173827277396614
5.011167858114328605e-02 615.0985788580505 0.012173827277396614
4.420402936018882206e-02 682.6071834272393 0.012173827277396614
3.895859238508907890e-02 757.525025877192 0.012173827277396614
3.435989370969626949e-02 840.6652885618333 0.012173827277396614
3.038539802521483466e-02 932.9304026284696 0.012173827277396614
2.700287452935786273e-02 1035.3218432956637 0.012173827277396614
2.418666794528907815e-02 1148.9510001873086 0.012173827277396614
2.192468755433580815e-02 1275.051240713013 0.012173827277396614
2.016907537061050221e-02 1414.991297434576 0.012173827277396614
1.885466348268023326e-02 1570.2901247293776 0.012173827277396614
1.795210283197163845e-02 1742.6333860096508 0.012173827277396614
1.750459895643640545e-02 1933.891750455232 0.012173827277396614
1.744359011325070583e-02 2146.141197858406 0.012173827277396614
1.770498486878841274e-02 2381.6855519761607 0.012173827277396614
1.825191855522585033e-02 2643.0814869741084 0.012173827277396614
1.904999218272114547e-02 2933.1662783900483 0.012173827277396614
2.006793055388668076e-02 3255.0885998350564 0.012173827277396614
2.130536407526406606e-02 3612.3426997094302 0.012173827277396614
2.275713747830348729e-02 4008.8063288984645 0.012173827277396614
2.438972933584760902e-02 4448.782831127585 0.012173827277396614
2.619759132402640217e-02 4937.047852839004 0.012173827277396614
2.813023226484982070e-02 5478.901179593945 0.012173827277396614
3.018109196311244760e-02 6080.224261649427 0.012173827277396614
3.234699075566701415e-02 6747.5440531107 0.012173827277396614
3.462694836853730945e-02 7488.10385759003 0.012173827277396614
3.702088577952241527e-02 8309.941949353404 0.012173827277396614
3.952923918484683302e-02 9221.97882333434 0.012173827277396614
4.215128946060028164e-02 10234.114021054527 0.012173827277396614
4.488707843529439467e-02 11357.333583431051 0.012173827277396614
4.773447096980251020e-02 12603.829296797274 0.012173827277396614
5.068894362243954455e-02 13987.131026472387 0.012173827277396614
5.374510299696317467e-02 15522.25357427048 0.012173827277396614
5.689367388679780757e-02 17225.859653987874 0.012173827277396614
6.014599511388041969e-02 19116.440753857038 0.012173827277396614
6.350713754693730617e-02 21214.51784910632 0.012173827277396614
6.693157390039422561e-02 23542.864143224204 0.012173827277396614
7.058802759292726048e-02 26126.752255633317 0.012173827277396614
7.472953961879642837e-02 28994.22853882881 0.012173827277396614
7.982920305206984979e-02 32176.417502507353 0.012173827277396614
8.524603872706471019e-02 35707.859649004626 0.012173827277396614
9.100265944195984336e-02 39626.88638701478 0.012173827277396614
9.710554354393559351e-02 43976.036093027215 0.012173827277396614
1.035075323838474115e-01 48802.515836544335 0.012173827277396614
1.101870672833783621e-01 54158.71378079476 0.012173827277396614
1.171137105148862961e-01 60102.76782070388 0.012173827277396614
1.242471879241730803e-01 66699.19663030129 0.012173827277396614
1.315430405489755317e-01 74019.59996915652 0.012173827277396614
1.389452225309372735e-01 82143.43584919439 0.012173827277396614
1.463968049453805709e-01 91158.88299750836 0.012173827277396614
1.538312561128194200e-01 101163.7979766207 0.012173827277396614
1.611796781216899843e-01 112266.77735108159 0.012173827277396614
1.685388383242635291e-01 124588.33642950082 0.012173827277396614
1.756818534714583158e-01 138262.2173764659 0.012173827277396614
1.825227374375569533e-01 153436.84089300132 0.012173827277396614
1.889907669760235998e-01 170276.91722258978 0.012173827277396614
1.950226202132066822e-01 188965.23396912115 0.012173827277396614
2.005569162657654669e-01 209704.64013232305 0.012173827277396614
2.055385930073745926e-01 232720.2478960412 0.012173827277396614
2.099160765745099189e-01 258261.87606826748 0.012173827277396614
2.136466840103280196e-01 286606.7616948256 0.012173827277396614
2.166957409197093343e-01 318062.5692794119 0.012173827277396614
2.190339977202390431e-01 352970.73027306574 0.012173827277396614
2.206415851376771209e-01 391710.1490809261 0.012173827277396614
2.215025592080966943e-01 434701.3158125035 0.012173827277396614
2.216132008344809667e-01 482410.8704165374 0.012173827277396614
2.209714745081980680e-01 535356.6677410719 0.012173827277396614
2.195863359616753718e-01 594113.3984965039 0.012173827277396614
2.174729112059548830e-01 659318.8271333541 0.012173827277396614
2.146495278753002278e-01 731680.7143427207 0.012173827277396614
2.111476581897596683e-01 811984.4993184009 0.012173827277396614
2.069981600685790457e-01 901101.8251665037 0.012173827277396614
2.022438069846280440e-01 1000000.0 0.012173827277396614
1.858243718950376364e-02 0.001 0.013509935211980273
2.045442565959500886e-02 0.0011097524964120721 0.013509935211980273
2.250397371847711117e-02 0.0012315506032928262 0.013509935211980273
2.474511529284518715e-02 0.001366716356462006 0.013509935211980273
2.719236027366681019e-02 0.0015167168884709225 0.013509935211980273
2.986057592039914263e-02 0.0016831803533309566 0.013509935211980273
3.276481995163148253e-02 0.0018679135990207828 0.013509935211980273
3.592015749404546543e-02 0.002072921779595372 0.013509935211980273
3.934141478313767787e-02 0.002300430119772917 0.013509935211980273
4.304291353821997068e-02 0.0025529080682395165 0.013509935211980273
4.703814493994062929e-02 0.002833096101839324 0.013509935211980273
5.133941618038026511e-02 0.0031440354715915 0.013509935211980273
5.595745725051642916e-02 0.0034891012134067737 0.013509935211980273
6.090099713621428129e-02 0.003872038781812557 0.013509935211980273
6.617632080179047804e-02 0.004297004704320844 0.013509935211980273
7.178683959944393012e-02 0.004768611697714469 0.013509935211980273
7.773264353920988912e-02 0.005291978735958442 0.013509935211980273
8.401012587887080052e-02 0.005872786613189483 0.013509935211980273
9.061164246094198516e-02 0.00651733960488242 0.013509935211980273
9.752525439894300929e-02 0.007232633896483534 0.013509935211980273
1.047345994234021860e-01 0.008026433522257174 0.013509935211980273
1.122188643641330863e-01 0.00890735463861044 0.013509935211980273
1.199529241174401711e-01 0.009884959046625586 0.013509935211980273
1.279076305376136147e-01 0.010969857978923836 0.013509935211980273
1.360502696021640701e-01 0.012173827277396614 0.013509935211980273
1.443451617168283740e-01 0.013509935211980273 0.013509935211980273
1.527544095748922526e-01 0.014992684327860457 0.013509935211980273
1.612387585621455344e-01 0.01663816886076129 0.013509935211980273
1.697585320148319032e-01 0.018464249428955443 0.013509935211980273
1.782746011662349472e-01 0.020490746898158472 0.013509935211980273
1.867493661526637150e-01 0.022739657523579287 0.013509935211980273
1.951476770237187963e-01 0.02523539170434766 0.013509935211980273
2.034376787247746954e-01 0.02800503894183631 0.013509935211980273
2.115915392209070656e-01 0.03107866187782014 0.013509935211980273
2.195860383994180931e-01 0.03448962260405758 0.013509935211980273
2.274030071089769289e-01 0.038274944785163134 0.013509935211980273
2.350296029625302818e-01 0.04247571552536898 0.013509935211980273
2.424584442253261141e-01 0.047137531341167244 0.013509935211980273
2.496876007639878825e-01 0.05231099308056263 0.013509935211980273
2.567204585649791593e-01 0.05805225516094899 0.013509935211980273
2.635654934040251862e-01 0.06442363508721373 0.013509935211980273
2.702359636146977606e-01 0.07149428986597581 0.013509935211980273
2.767495466024229023e-01 0.07934096665797492 0.013509935211980273
2.831279438426134720e-01 0.08804883581643465 0.013509935211980273
2.893964622853925084e-01 0.09771241535346502 0.013509935211980273
2.955835989337607383e-01 0.1084365968689611 0.013509935211980273
3.017206259313439665e-01 0.12033778407775893 0.013509935211980273
3.078411899424986498e-01 0.13354515629298988 0.013509935211980273
3.139809228134523567e-01 0.14820207057988585 0.013509935211980273
3.201770682846720728e-01 0.16446761779946645 0.013509935211980273
3.264681208050378425e-01 0.18251834943190443 0.013509935211980273
3.328934581394619174e-01 0.20255019392306664 0.013509935211980273
3.394929737518904145e-01 0.22478058335487253 0.013509935211980273
3.463066924856217921e-01 0.24945081352303167 0.013509935211980273
3.533743447716212183e-01 0.27682866303920667 0.013509935211980273
3.607349147946052881e-01 0.3072112998861759 0.013509935211980273
3.684261162399124490e-01 0.34092850697468147 0.013509935211980273
3.764838204895002427e-01 0.3783462617131929 0.013509935211980273
3.849413953014821921e-01 0.419870708444391 0.013509935211980273
3.938289501578896012e-01 0.4659525668664682 0.013509935211980273
4.031726426595201862e-01 0.517092024289676 0.013509935211980273
4.129936119738456535e-01 0.5738441648302398 0.013509935211980273
4.233071522763040551e-01 0.6368249944718586 0.013509935211980273
4.341216811563387568e-01 0.7067181273927491 0.013509935211980273
4.454377156628226420e-01 0.7842822061337682 0.013509935211980273
4.572468521982571144e-01 0.8703591361485166 0.013509935211980273
4.695620083601970696e-01 0.9658832241158708 0.013509935211980273
4.823716955191075240e-01 1.0718913192051276 0.013509935211980273
4.957808032108011465e-01 1.1895340673703196 0.013509935211980273
5.095629305584551405e-01 1.3200884008314182 0.013509935211980273
5.236529678478374361e-01 1.4649713983072863 0.013509935211980273
5.379731362475818068e-01 1.625755666443795 0.013509935211980273
5.524332607767618031e-01 1.8041864093920719 0.013509935211980273
5.669314234144325892e-01 2.0022003718155843 0.013509935211980273
5.813549726747919699e-01 2.2219468609395236 0.013509935211980273
5.955818988062493435e-01 2.4658110758226037 0.013509935211980273
6.094825277350122139e-01 2.736439997074672 0.013509935211980273
6.229214839833204787e-01 3.0367711180354604 0.013509935211980273
6.357598660615475517e-01 3.370064329271928 0.013509935211980273
6.478575358089023739e-01 3.739937302478798 0.013509935211980273
6.590754512518899322e-01 4.150404757850477 0.013509935211980273
6.692780046014421558e-01 4.605922041145108 0.013509935211980273
6.783349861296611438e-01 5.1114334834401705 0.013509935211980273
6.861238758296850371e-01 5.672426068491977 0.013509935211980273
6.925313977803875254e-01 6.294988990221888 0.013509935211980273
6.974552957527325736e-01 6.985879746785249 0.013509935211980273
7.008047633680809518e-01 7.752597488629465 0.013509935211980273
7.025022228078584563e-01 8.60346441668451 0.013509935211980273
7.024849554704971633e-01 9.547716114208066 0.013509935211980273
7.007039146537371588e-01 10.59560179277617 0.013509935211980273
6.971247301006365804e-01 11.758495540521581 0.013509935211980273
6.917290004267192538e-01 13.049019780144016 0.013509935211980273
6.845138579264383738e-01 14.481182276745331 0.013509935211980273
6.754927714921278303e-01 16.070528182616385 0.013509935211980273
6.646939327158860600e-01 17.834308769319094 0.013509935211980273
6.521637701784211982e-01 19.791668678535572 0.013509935211980273
6.379653370296559656e-01 21.96385372416547 0.013509935211980273
6.221756755807720252e-01 24.37444150122222 0.013509935211980273
6.048898155870023885e-01 27.04959730463137 0.013509935211980273
5.862176029629425633e-01 30.01835813575592 0.013509935211980273
5.662842685242216456e-01 33.31294787934677 0.013509935211980273
5.452278059480638595e-01 36.96912707195032 0.013509935211980273
5.231984690181775699e-01 41.0265810582719 0.013509935211980273
5.003562276523696450e-01 45.52935074866948 0.013509935211980273
4.768689205048665114e-01 50.526310653356795 0.013509935211980273
4.529094464270808640e-01 56.07169938205458 0.013509935211980273
4.286525600241861134e-01 62.22570836730231 0.013509935211980273
4.042727327363521139e-01 69.0551352016233 0.013509935211980273
3.799400486000933941e-01 76.63410868007462 0.013509935211980273
3.558178437571098418e-01 85.04489341802686 0.013509935211980273
3.320596424168499872e-01 94.37878277775391 0.013509935211980273
3.088071473844114512e-01 104.73708979594508 0.013509935211980273
2.861874109932059929e-01 116.23224686798542 0.013509935211980273
2.643115177517937342e-01 128.9890261253308 0.013509935211980273
2.432734004680265905e-01 143.14589375234786 0.013509935211980273
2.231493708244794150e-01 158.85651294280527 0.013509935211980273
2.039981101549354081e-01 176.2914118095948 0.013509935211980273
1.858613036437191113e-01 195.63983435170647 0.013509935211980273
1.687648213132484087e-01 217.11179456945052 0.013509935211980273
1.527198515700800563e-01 240.9403560239527 0.013509935211980273
1.378285415099303468e-01 267.38416158399497 0.013509935211980273
1.241575385804083026e-01 296.73024081888724 0.013509935211980273
1.116390233485372863e-01 329.2971255097155 0.013509935211980273
1.000387915024678054e-01 365.43830709572546 0.013509935211980273
8.930154905175689828e-02 405.54607358408276 0.013509935211980273
7.941592239776133766e-02 450.05576757004974 0.013509935211980273
7.038974594963760822e-02 499.450511585514 0.013509935211980273
6.224106684191957339e-02 554.2664520663108 0.013509935211980273
5.489025873216712981e-02 615.0985788580505 0.013509935211980273
4.844961272503984367e-02 682.6071834272393 0.013509935211980273
4.272263517837000119e-02 757.525025877192 0.013509935211980273
3.769543833176138697e-02 840.6652885618333 0.013509935211980273
3.334555290904719221e-02 932.9304026284696 0.013509935211980273
2.963982834385604434e-02 1035.3218432956637 0.013509935211980273
2.655170527224715027e-02 1148.9510001873086 0.013509935211980273
2.407355941124750265e-02 1275.051240713013 0.013509935211980273
2.214543315320437536e-02 1414.991297434576 0.013509935211980273
2.070040896169318342e-02 1570.2901247293776 0.013509935211980273
1.970156515235246472e-02 1742.6333860096508 0.013509935211980273
1.920429929291017287e-02 1933.891750455232 0.013509935211980273
1.913269460395102678e-02 2146.141197858406 0.013509935211980273
1.941409400838250976e-02 2381.6855519761607 0.013509935211980273
2.000767097907696010e-02 2643.0814869741084 0.013509935211980273
2.087524108970361877e-02 2933.1662783900483 0.013509935211980273
2.198201522502049587e-02 3255.0885998350564 0.013509935211980273
2.332420515525959054e-02 3612.3426997094302 0.013509935211980273
2.489955261007831266e-02 4008.8063288984645 0.013509935211980273
2.666775835721655816e-02 4448.782831127585 0.013509935211980273
2.862584208416712322e-02 4937.047852839004 0.013509935211980273
3.071492910074998320e-02 5478.901179593945 0.013509935211980273
3.292689827373871531e-02 6080.224261649427 0.013509935211980273
3.525721668630608929e-02 6747.5440531107 0.013509935211980273
3.770368108735997620e-02 7488.10385759003 0.013509935211980273
4.026502300912820215e-02 8309.941949353404 0.013509935211980273
4.294044895667423201e-02 9221.97882333434 0.013509935211980273
4.572792204101706892e-02 10234.114021054527 0.013509935211980273
4.862602189698787131e-02 11357.333583431051 0.013509935211980273
5.163102053242960704e-02 12603.829296797274 0.013509935211980273
5.473667900654547586e-02 13987.131026472387 0.013509935211980273
5.793577721765968969e-02 15522.25357427048 0.013509935211980273
6.121717419584794817e-02 17225.859653987874 0.013509935211980273
6.458959125816807201e-02 19116.440753857038 0.013509935211980273
6.806164876076338521e-02 21214.51784910632 0.013509935211980273
7.158147619294695507e-02 23542.864143224204 0.013509935211980273
7.532432640162103898e-02 26126.752255633317 0.013509935211980273
7.955681067162008457e-02 28994.22853882881 0.013509935211980273
8.478938574532396411e-02 32176.417502507353 0.013509935211980273
9.032908239743668577e-02 35707.859649004626 0.013509935211980273
9.620382558970062836e-02 39626.88638701478 0.013509935211980273
1.024073134898986631e-01 43976.036093027215 0.013509935211980273
1.088934246122397476e-01 48802.515836544335 0.013509935211980273
1.156382383382506124e-01 54158.71378079476 0.013509935211980273
1.226089489410225331e-01 60102.76782070388 0.013509935211980273
1.297631282126653629e-01 66699.19663030129 0.013509935211980273
1.370542241387985583e-01 74019.59996915652 0.013509935211980273
1.444243894539716244e-01 82143.43584919439 0.013509935211980273
1.518151689114646541e-01 91158.88299750836 0.013509935211980273
1.591588119445206950e-01 101163.7979766207 0.013509935211980273
1.663896168103537743e-01 112266.77735108159 0.013509935211980273
1.736164152178526210e-01 124588.33642950082 0.013509935211980273
1.805813072815083964e-01 138262.2173764659 0.013509935211980273
1.872117487138049430e-01 153436.84089300132 0.013509935211980273
1.934373569265122883e-01 170276.91722258978 0.013509935211980273
1.991954725697329120e-01 188965.23396912115 0.013509935211980273
2.044257891282947326e-01 209704.64013232305 0.013509935211980273
2.090743570096281478e-01 232720.2478960412 0.013509935211980273
2.130912141801626636e-01 258261.87606826748 0.013509935211980273
2.164355542694774426e-01 286606.7616948256 0.013509935211980273
2.190748165869448594e-01 318062.5692794119 0.013509935211980273
2.209820686350476848e-01 352970.73027306574 0.013509935211980273
2.221397613759945044e-01 391710.1490809261 0.013509935211980273
2.225366041582863552e-01 434701.3158125035 0.013509935211980273
2.221701879255576217e-01 482410.8704165374 0.013509935211980273
2.210439395838678933e-01 535356.6677410719 0.013509935211980273
2.191702000722097476e-01 594113.3984965039 0.013509935211980273
2.165685523292407155e-01 659318.8271333541 0.013509935211980273
2.132619473533295673e-01 731680.7143427207 0.013509935211980273
2.092885899304039177e-01 811984.4993184009 0.013509935211980273
2.046826646512197312e-01 901101.8251665037 0.013509935211980273
1.994932578620166042e-01 1000000.0 0.013509935211980273
1.750766516291855576e-02 0.001 0.014992684327860457
1.927627894843843628e-02 0.0011097524964120721 0.014992684327860457
2.121337261308826536e-02 0.0012315506032928262 0.014992684327860457
2.333239579298449981e-02 0.001366716356462006 0.014992684327860457
2.564729547999216458e-02 0.0015167168884709225 0.014992684327860457
2.817239566005504472e-02 0.0016831803533309566 0.014992684327860457
3.092225835830521297e-02 0.0018679135990207828 0.014992684327860457
3.391149895214237014e-02 0.002072921779595372 0.014992684327860457
3.715457581577182727e-02 0.002300430119772917 0.014992684327860457
4.066553312536198145e-02 0.0025529080682395165 0.014992684327860457
4.445770280939272817e-02 0.002833096101839324 0.014992684327860457
4.854336882982927120e-02 0.0031440354715915 0.014992684327860457
5.293339642554481528e-02 0.0034891012134067737 0.014992684327860457
5.763682813713947445e-02 0.003872038781812557 0.014992684327860457
6.266046712584982803e-02 0.004297004704320844 0.014992684327860457
6.800844266374775349e-02 0.004768611697714469 0.014992684327860457
7.368179071632882660e-02 0.005291978735958442 0.014992684327860457
7.967806868852390922e-02 0.005872786613189483 0.014992684327860457
8.599101131514780283e-02 0.00651733960488242 0.014992684327860457
9.261026498200317092e-02 0.007232633896483534 0.014992684327860457
9.952122154484897842e-02 0.008026433522257174 0.014992684327860457
1.067049685062500947e-01 0.00890735463861044 0.014992684327860457
1.141383818558027868e-01 0.009884959046625586 0.014992684327860457
1.217943646280569558e-01 0.010969857978923836 0.014992684327860457
1.296422515665728303e-01 0.012173827277396614 0.014992684327860457
1.376483499860927384e-01 0.013509935211980273 0.014992684327860457
1.457766377954597403e-01 0.014992684327860457 0.014992684327860457
1.539895652190693687e-01 0.01663816886076129 0.014992684327860457
1.622489512680868606e-01 0.018464249428955443 0.014992684327860457
1.705169179018713177e-01 0.020490746898158472 0.014992684327860457
1.787568444948513247e-01 0.022739657523579287 0.014992684327860457
1.869342807426254416e-01 0.02523539170434766 0.014992684327860457
1.950177876498270790e-01 0.02800503894183631 0.014992684327860457
2.029796796756317967e-01 0.03107866187782014 0.014992684327860457
2.107966375002408854e-01 0.03448962260405758 0.014992684327860457
2.184501678496533761e-01 0.038274944785163134 0.014992684327860457
2.259269220782210430e-01 0.04247571552536898 0.014992684327860457
2.332188624288412948e-01 0.047137531341167244 0.014992684327860457
2.403232877758659514e-01 0.05231099308056263 0.014992684327860457
2.472427437414968787e-01 0.05805225516094899 0.014992684327860457
2.539848238844837347e-01 0.06442363508721373 0.014992684327860457
2.605618962183017251e-01 0.07149428986597581 0.014992684327860457
2.669907713565045082e-01 0.07934096665797492 0.014992684327860457
2.732923263832138239e-01 0.08804883581643465 0.014992684327860457
2.794911180016679264e-01 0.09771241535346502 0.014992684327860457
2.856149810816469570e-01 0.1084365968689611 0.014992684327860457
2.916946312544621556e-01 0.12033778407775893 0.014992684327860457
2.977632832592134182e-01 0.13354515629298988 0.014992684327860457
3.038562818680977107e-01 0.14820207057988585 0.014992684327860457
3.100107384164544899e-01 0.16446761779946645 0.014992684327860457
3.162651895918091594e-01 0.18251834943190443 0.014992684327860457
3.226592472858434424e-01 0.20255019392306664 0.014992684327860457
3.292332499178403649e-01 0.22478058335487253 0.014992684327860457
3.360278978070364020e-01 0.24945081352303167 0.014992684327860457
3.430838526305711178e-01 0.27682866303920667 0.014992684327860457
3.504413022640995856e-01 0.3072112998861759 0.014992684327860457
3.581394714444530725e-01 0.34092850697468147 0.014992684327860457
3.662160630839592645e-01 0.3783462617131929 0.014992684327860457
3.747066336783330676e-01 0.419870708444391 0.014992684327860457
3.836438479100865440e-01 0.4659525668664682 0.014992684327860457
3.930568047634432904e-01 0.517092024289676 0.014992684327860457
4.029699746003626570e-01 0.5738441648302398 0.014992684327860457
4.134023674885861643e-01 0.6368249944718586 0.014992684327860457
4.243664823824093713e-01 0.7067181273927491 0.014992684327860457
4.358672385994840637e-01 0.7842822061337682 0.014992684327860457
4.479008994946754862e-01 0.8703591361485166 0.014992684327860457
4.604933341518686607e-01 0.9658832241158708 0.014992684327860457
4.737075700108701048e-01 1.0718913192051276 0.014992684327860457
4.874888857846877976e-01 1.1895340673703196 0.014992684327860457
5.017026880070475370e-01 1.3200884008314182 0.014992684327860457
5.162882121631915400e-01 1.4649713983072863 0.014992684327860457
5.311714533733613575e-01 1.625755666443795 0.014992684327860457
5.462652543284083340e-01 1.8041864093920719 0.014992684327860457
5.614697708195419690e-01 2.0022003718155843 0.014992684327860457
5.766733268383236188e-01 2.2219468609395236 0.014992684327860457
5.917536511392099685e-01 2.4658110758226037 0.014992684327860457
6.065794827587828175e-01 2.736439997074672 0.014992684327860457
6.210124963199278314e-01 3.0367711180354604 0.014992684327860457
6.349094804320832841e-01 3.370064329271928 0.014992684327860457
6.481247028641839991e-01 3.739937302478798 0.014992684327860457
6.605123539145361100e-01 4.150404757850477 0.014992684327860457
6.719290493501036687e-01 4.605922041145108 0.014992684327860457
6.822359857828085294e-01 5.1114334834401705 0.014992684327860457
6.913014440784922554e-01 5.672426068491977 0.014992684327860457
6.990025619361316389e-01 6.294988990221888 0.014992684327860457
7.052273138345341863e-01 6.985879746785249 0.014992684327860457
7.098751550020930834e-01 7.752597488629465 0.014992684327860457
7.128589359424982730e-01 8.60346441668451 0.014992684327860457
7.141066259707442576e-01 9.547716114208066 0.014992684327860457
7.135602756398867763e-01 10.59560179277617 0.014992684327860457
7.111770464540121406e-01 11.758495540521581 0.014992684327860457
7.069304935218257979e-01 13.049019780144016 0.014992684327860457
7.008101399235426854e-01 14.481182276745331 0.014992684327860457
6.928222387703709684e-01 16.070528182616385 0.014992684327860457
6.829881784918923060e-01 17.834308769319094 0.014992684327860457
6.713478658397850074e-01 19.791668678535572 0.014992684327860457
6.579581464670277713e-01 21.96385372416547 0.014992684327860457
6.428902481003327951e-01 24.37444150122222 0.014992684327860457
6.262336807252081305e-01 27.04959730463137 0.014992684327860457
6.080931859659117755e-01 30.01835813575592 0.014992684327860457
5.885894555724308086e-01 33.31294787934677 0.014992684327860457
5.678564710769261614e-01 36.96912707195032 0.014992684327860457
5.460413121946473547e-01 41.0265810582719 0.014992684327860457
5.233016881833714162e-01 45.52935074866948 0.014992684327860457
4.998042578907169742e-01 50.526310653356795 0.014992684327860457
4.757219777201427413e-01 56.07169938205458 0.014992684327860457
4.512310321366290178e-01 62.22570836730231 0.014992684327860457
4.265087686759063135e-01 69.0551352016233 0.014992684327860457
4.017296654286296453e-01 76.63410868007462 0.014992684327860457
3.770629439458476062e-01 85.04489341802686 0.014992684327860457
3.526694403982880699e-01 94.37878277775391 0.014992684327860457
3.286994563254293511e-01 104.73708979594508 0.014992684327860457
3.052897492877066354e-01 116.23224686798542 0.014992684327860457
2.825619732886427982e-01 128.9890261253308 0.014992684327860457
2.606212233504519582e-01 143.14589375234786 0.014992684327860457
2.395552729852618856e-01 158.85651294280527 0.014992684327860457
2.194342741715216982e-01 176.2914118095948 0.014992684327860457
2.003111175026196789e-01 195.63983435170647 0.014992684327860457
1.822223685585410702e-01 217.11179456945052 0.014992684327860457
1.651892113457251177e-01 240.9403560239527 0.014992684327860457
1.493321772955100712e-01 267.38416158399497 0.014992684327860457
1.347340139096627476e-01 296.73024081888724 0.014992684327860457
1.213272984195733623e-01 329.2971255097155 0.014992684327860457
1.088684405318435522e-01 365.43830709572546 0.014992684327860457
9.730523747559434444e-02 405.54607358408276 0.014992684327860457
8.663227605450986302e-02 450.05576757004974 0.014992684327860457
7.686551638627668603e-02 499.450511585514 0.014992684327860457
6.802915668283628092e-02 554.2664520663108 0.014992684327860457
6.004442219051026042e-02 615.0985788580505 0.014992684327860457
5.303534292110991671e-02 682.6071834272393 0.014992684327860457
4.679298319151224683e-02 757.525025877192 0.014992684327860457
4.130579049381798845e-02 840.6652885618333 0.014992684327860457
3.655180466505499048e-02 932.9304026284696 0.014992684327860457
3.249733477581111252e-02 1035.3218432956637 0.014992684327860457
2.911518849659822106e-02 1148.9510001873086 0.014992684327860457
2.640383296524362322e-02 1275.051240713013 0.014992684327860457
2.428850925086610199e-02 1414.991297434576 0.014992684327860457
2.270144046302606175e-02 1570.2901247293776 0.014992684327860457
2.160114039015530868e-02 1742.6333860096508 0.014992684327860457
2.104389046408631711e-02 1933.891750455232 0.014992684327860457
2.095980139039107029e-02 2146.141197858406 0.014992684327860457
2.126169564261159994e-02 2381.6855519761607 0.014992684327860457
2.190438471619873470e-02 2643.0814869741084 0.014992684327860457
2.284549377610821039e-02 2933.1662783900483 0.014992684327860457
2.404632460133294958e-02 3255.0885998350564 0.014992684327860457
2.549866737903553129e-02 3612.3426997094302 0.014992684327860457
2.720416756084622148e-02 4008.8063288984645 0.014992684327860457
2.911443170273311093e-02 4448.782831127585 0.014992684327860457
3.122998784385463619e-02 4937.047852839004 0.014992684327860457
3.348216216753922142e-02 5478.901179593945 0.014992684327860457
3.586098564890850826e-02 6080.224261649427 0.014992684327860457
3.836031020315968515e-02 6747.5440531107 0.014992684327860457
4.097644427485903212e-02 7488.10385759003 0.014992684327860457
4.370667744916249819e-02 8309.941949353404 0.014992684327860457
4.654873453815926848e-02 9221.97882333434 0.014992684327860457
4.949901362343009370e-02 10234.114021054527 0.014992684327860457
5.255439466830916923e-02 11357.333583431051 0.014992684327860457
5.570933122107656760e-02 12603.829296797274 0.014992684327860457
5.895566634257802530e-02 13987.131026472387 0.014992684327860457
6.228418874994844784e-02 15522.25357427048 0.014992684327860457
6.568176479160757475e-02 17225.859653987874 0.014992684327860457
6.915387528224707647e-02 19116.440753857038 0.014992684327860457
7.271382928538240586e-02 21214.51784910632 0.014992684327860457
7.630279463792657979e-02 23542.864143224204 0.014992684327860457
8.010175056212094635e-02 26126.752255633317 0.014992684327860457
8.439071504546470648e-02 28994.22853882881 0.014992684327860457
8.971959897476294854e-02 32176.417502507353 0.014992684327860457
9.534135618965869363e-02 35707.859649004626 0.014992684327860457
1.012906420168306065e-01 39626.88638701478 0.014992684327860457
1.075456041045551037e-01 43976.036093027215 0.014992684327860457
1.140625852495115305e-01 48802.515836544335 0.014992684327860457
1.208154616194475200e-01 54158.71378079476 0.014992684327860457
1.277693421744933722e-01 60102.76782070388 0.014992684327860457
1.348799450128692901e-01 66699.19663030129 0.014992684327860457
1.420990232621189009e-01 74019.59996915652 0.014992684327860457
1.493674497395671708e-01 82143.43584919439 0.014992684327860457
1.566256835059552099e-01 91158.88299750836 0.014992684327860457
1.638053328885001603e-01 101163.7979766207 0.014992684327860457
1.708615075996918475e-01 112266.77735108159 0.014992684327860457
1.778679407238433208e-01 124588.33642950082 0.014992684327860457
1.845803852079303531e-01 138262.2173764659 0.014992684327860457
1.909269902833050370e-01 153436.84089300132 0.014992684327860457
1.968385495319541489e-01 170276.91722258978 0.014992684327860457
2.022535595593189794e-01 188965.23396912115 0.014992684327860457
2.071135082083242762e-01 209704.64013232305 0.014992684327860457
2.113662556892343392e-01 232720.2478960412 0.014992684327860457
2.149639797408482433e-01 258261.87606826748 0.014992684327860457
2.178684653014351935e-01 286606.7616948256 0.014992684327860457
2.200490566795614278e-01 318062.5692794119 0.014992684327860457
2.214832346960882437e-01 352970.73027306574 0.014992684327860457
2.221566963058806965e-01 391710.1490809261 0.014992684327860457
2.220599084652053468e-01 434701.3158125035 0.014992684327860457
2.211956676409578271e-01 482410.8704165374 0.014992684327860457
2.195716268543606298e-01 535356.6677410719 0.014992684327860457
2.172046992955461719e-01 594113.3984965039 0.014992684327860457
2.141193295986597300e-01 659318.8271333541 0.014992684327860457
2.103444118140146979e-01 731680.7143427207 0.014992684327860457
2.059195089224097608e-01 811984.4993184009 0.014992684327860457
2.008882533217574706e-01 901101.8251665037 0.014992684327860457
1.953027888893713593e-01 1000000.0 0.014992684327860457
1.641457824984396408e-02 0.001 0.01663816886076129
1.807731745775906576e-02 0.0011097524964120721 0.01663816886076129
1.989908291493491799e-02 0.0012315506032928262 0.01663816886076129
2.189269083369141042e-02 0.001366716356462006 0.01663816886076129
2.407146012717662972e-02 0.0015167168884709225 0.01663816886076129
2.644910217080907039e-02 0.0016831803533309566 0.01663816886076129
2.903959419357424535e-02 0.0018679135990207828 0.01663816886076129
3.185701806803070690e-02 0.002072921779595372 0.01663816886076129
3.491535725453059208e-02 0.002300430119772917 0.01663816886076129
3.822826920309047027e-02 0.0025529080682395165 0.01663816886076129
4.180880149721578898e-02 0.002833096101839324 0.01663816886076129
4.566908850716187851e-02 0.0031440354715915 0.01663816886076129
4.981998161190035607e-02 0.0034891012134067737 0.01663816886076129
5.427069882561380565e-02 0.003872038781812557 0.01663816886076129
5.902839803408368308e-02 0.004297004704320844 0.01663816886076129
6.409777794668607143e-02 0.004768611697714469 0.01663816886076129
6.948067328892972017e-02 0.005291978735958442 0.01663816886076129
7.517565822485137994e-02 0.005872786613189483 0.01663816886076129
8.117771945652021981e-02 0.00651733960488242 0.01663816886076129
8.747797133748326515e-02 0.007232633896483534 0.01663816886076129
9.406347603140496894e-02 0.008026433522257174 0.01663816886076129
1.009171624006176549e-01 0.00890735463861044 0.01663816886076129
1.080178825780234442e-01 0.009884959046625586 0.01663816886076129
1.153406103596286286e-01 0.010969857978923836 0.01663816886076129
1.228567826688003600e-01 0.012173827277396614 0.01663816886076129
1.305347962594826106e-01 0.013509935211980273 0.01663816886076129
1.383406466203721541e-01 0.014992684327860457 0.01663816886076129
1.462386712327855831e-01 0.01663816886076129 0.01663816886076129
1.541923997482969044e-01 0.018464249428955443 0.01663816886076129
1.621654471115680229e-01 0.020490746898158472 0.01663816886076129
1.701224323144681916e-01 0.022739657523579287 0.01663816886076129
1.780298743055494515e-01 0.02523539170434766 0.01663816886076129
1.858570209522532324e-01 0.02800503894183631 0.01663816886076129
1.935765976362544549e-01 0.03107866187782014 0.01663816886076129
2.011654217868492633e-01 0.03448962260405758 0.01663816886076129
2.086048968012777227e-01 0.038274944785163134 0.01663816886076129
2.158813489452580947e-01 0.04247571552536898 0.01663816886076129
2.229862271373621585e-01 0.047137531341167244 0.01663816886076129
2.299161659390562829e-01 0.05231099308056263 0.01663816886076129
2.366729241805447803e-01 0.05805225516094899 0.01663816886076129
2.432632289433323824e-01 0.06442363508721373 0.01663816886076129
2.496985258648452000e-01 0.07149428986597581 0.01663816886076129
2.559946827082453247e-01 0.07934096665797492 0.01663816886076129
2.621716392500895165e-01 0.08804883581643465 0.01663816886076129
2.682530424498187904e-01 0.09771241535346502 0.01663816886076129
2.742658694368815819e-01 0.1084365968689611 0.01663816886076129
2.802400545525322584e-01 0.12033778407775893 0.01663816886076129
2.862081222675106340e-01 0.13354515629298988 0.01663816886076129
2.922048454399860384e-01 0.14820207057988585 0.01663816886076129
2.982668665136041231e-01 0.16446761779946645 0.01663816886076129
3.044324482144108446e-01 0.18251834943190443 0.01663816886076129
3.107410706836630232e-01 0.20255019392306664 0.01663816886076129
3.172331421896577019e-01 0.22478058335487253 0.01663816886076129
3.239496507001700110e-01 0.24945081352303167 0.01663816886076129
3.309317902247908005e-01 0.27682866303920667 0.01663816886076129
3.382205575233037664e-01 0.3072112998861759 0.01663816886076129
3.458562929493923521e-01 0.34092850697468147 0.01663816886076129
3.538781520104469780e-01 0.3783462617131929 0.01663816886076129
3.623235158809715584e-01 0.419870708444391 0.01663816886076129
3.712272806275916381e-01 0.4659525668664682 0.01663816886076129
3.806212035012915273e-01 0.517092024289676 0.01663816886076129
3.905328691714187728e-01 0.5738441648302398 0.01663816886076129
4.009848653089121417e-01 0.6368249944718586 0.01663816886076129
4.119937257172147649e-01 0.7067181273927491 0.01663816886076129
4.235688514466788845e-01 0.7842822061337682 0.01663816886076129
4.357113859233071596e-01 0.8703591361485166 0.01663816886076129
4.484574934427330573e-01 0.9658832241158708 0.01663816886076129
4.619453392282518167e-01 1.0718913192051276 0.01663816886076129
4.759696766094840825e-01 1.1895340673703196 0.01663816886076129
4.904831596455595522e-01 1.3200884008314182 0.01663816886076129
5.054305017505658082e-01 1.4649713983072863 0.01663816886076129
5.207428025970812779e-01 1.625755666443795 0.01663816886076129
5.363374282711332874e-01 1.8041864093920719 0.01663816886076129
5.521182787804546077e-01 2.0022003718155843 0.01663816886076129
5.679764383892085267e-01 2.2219468609395236 0.01663816886076129
5.837912392079378510e-01 2.4658110758226037 0.01663816886076129
5.994317294162581078e-01 2.736439997074672 0.01663816886076129
6.147584977603084422e-01 3.0367711180354604 0.01663816886076129
6.296258129566293382e-01 3.370064329271928 0.01663816886076129
6.438840014089818320e-01 3.739937302478798 0.01663816886076129
6.573819620196595936e-01 4.150404757850477 0.01663816886076129
6.699697909539628071e-01 4.605922041145108 0.01663816886076129
6.815011102750494487e-01 5.1114334834401705 0.01663816886076129
6.918357621114638034e-01 5.672426068491977 0.01663816886076129
7.008417982399287594e-01 6.294988990221888 0.01663816886076129
7.083976726565961446e-01 6.985879746785249 0.01663816886076129
7.143931162188306150e-01 7.752597488629465 0.01663816886076129
7.187312051369515453e-01 8.60346441668451 0.01663816886076129
7.213302060186390641e-01 9.547716114208066 0.01663816886076129
7.221227122978727264e-01 10.59560179277617 0.01663816886076129
7.210567251957533674e-01 11.758495540521581 0.01663816886076129
7.180969381353069503e-01 13.049019780144016 0.01663816886076129
7.132243453221275287e-01 14.481182276745331 0.01663816886076129
7.064369653095684543e-01 16.070528182616385 0.01663816886076129
6.977482729501336411e-01 17.834308769319094 0.01663816886076129
6.871904432995892265e-01 19.791668678535572 0.01663816886076129
6.748128053054803788e-01 21.96385372416547 0.01663816886076129
6.606793572780125245e-01 24.37444150122222 0.01663816886076129
6.448725585624379697e-01 27.04959730463137 0.01663816886076129
6.274904360437687512e-01 30.01835813575592 0.01663816886076129
6.086472491735400725e-01 33.31294787934677 0.01663816886076129
5.884712012036854567e-01 36.96912707195032 0.01663816886076129
5.671041682695981967e-01 41.0265810582719 0.01663816886076129
5.446995250584952819e-01 45.52935074866948 0.01663816886076129
5.214206229324133135e-01 50.526310653356795 0.01663816886076129
4.974383353108846051e-01 56.07169938205458 0.01663816886076129
4.729281642252748386e-01 62.22570836730231 0.01663816886076129
4.480683053438244690e-01 69.0551352016233 0.01663816886076129
4.230357389380031141e-01 76.63410868007462 0.01663816886076129
3.980038744368131209e-01 85.04489341802686 0.01663816886076129
3.731394078240201639e-01 94.37878277775391 0.01663816886076129
3.486000772655573621e-01 104.73708979594508 0.01663816886076129
3.245315115372235937e-01 116.23224686798542 0.01663816886076129
3.010654488600885692e-01 128.9890261253308 0.01663816886076129
2.783180195665687084e-01 143.14589375234786 0.01663816886076129
2.563886828945858842e-01 158.85651294280527 0.01663816886076129
2.353596140739918630e-01 176.2914118095948 0.01663816886076129
2.152957551938977643e-01 195.63983435170647 0.01663816886076129
1.962454655962339034e-01 217.11179456945052 0.01663816886076129
1.782412213888791008e-01 240.9403560239527 0.01663816886076129
1.614240060457106662e-01 267.38416158399497 0.01663816886076129
1.458949412920118871e-01 296.73024081888724 0.01663816886076129
1.315874449022612080e-01 329.2971255097155 0.01663816886076129
1.182497594276137182e-01 365.43830709572546 0.01663816886076129
1.058341820845920545e-01 405.54607358408276 0.01663816886076129
9.434273940529236402e-02 450.05576757004974 0.01663816886076129
8.380136013410804940e-02 499.450511585514 0.01663816886076129
7.424146554480848259e-02 554.2664520663108 0.01663816886076129
6.558685487538891412e-02 615.0985788580505 0.01663816886076129
5.797418815686713328e-02 682.6071834272393 0.01663816886076129
5.118239185306699968e-02 757.525025877192 0.01663816886076129
4.520315588168729443e-02 840.6652885618333 0.01663816886076129
4.001557811921160890e-02 932.9304026284696 0.01663816886076129
3.558592317020824181e-02 1035.3218432956637 0.01663816886076129
3.188672402831092823e-02 1148.9510001873086 0.01663816886076129
2.892454477845212216e-02 1275.051240713013 0.01663816886076129
2.660657257473830403e-02 1414.991297434576 0.01663816886076129
2.486535772213651491e-02 1570.2901247293776 0.01663816886076129
2.365599781456358477e-02 1742.6333860096508 0.01663816886076129
2.302947130943643755e-02 1933.891750455232 0.01663816886076129
2.293069020846653580e-02 2146.141197858406 0.01663816886076129
2.325332758389909993e-02 2381.6855519761607 0.01663816886076129
2.394739808868017600e-02 2643.0814869741084 0.01663816886076129
2.496589512220513674e-02 2933.1662783900483 0.01663816886076129
2.626577444363647346e-02 3255.0885998350564 0.01663816886076129
2.783318992854853097e-02 3612.3426997094302 0.01663816886076129
2.967493614920954995e-02 4008.8063288984645 0.01663816886076129
3.173401365153168813e-02 4448.782831127585 0.01663816886076129
3.401250879011598338e-02 4937.047852839004 0.01663816886076129
3.643342397340919997e-02 5478.901179593945 0.01663816886076129
3.898359143165806145e-02 6080.224261649427 0.01663816886076129
4.165494451405216819e-02 6747.5440531107 0.01663816886076129
4.444202263840682510e-02 7488.10385759003 0.01663816886076129
4.734039652642546558e-02 8309.941949353404 0.01663816886076129
5.034604466392141042e-02 9221.97882333434 0.01663816886076129
5.345354936638708337e-02 10234.114021054527 0.01663816886076129
5.665785359046133368e-02 11357.333583431051 0.01663816886076129
5.995137838540231384e-02 12603.829296797274 0.01663816886076129
6.332388143755740550e-02 13987.131026472387 0.01663816886076129
6.676402106544000736e-02 15522.25357427048 0.01663816886076129
7.025660425540479481e-02 17225.859653987874 0.01663816886076129
7.380319012794080147e-02 19116.440753857038 0.01663816886076129
7.742316883034797148e-02 21214.51784910632 0.01663816886076129
8.105014039864999464e-02 23542.864143224204 0.01663816886076129
8.486978146720737526e-02 26126.752255633317 0.01663816886076129
8.917530321998558274e-02 28994.22853882881 0.01663816886076129
9.455813163775478314e-02 32176.417502507353 0.01663816886076129
1.002153984360835831e-01 35707.859649004626 0.01663816886076129
1.061901964490228889e-01 39626.88638701478 0.01663816886076129
1.124419544992741882e-01 43976.036093027215 0.01663816886076129
1.189312473570102308e-01 48802.515836544335 0.01663816886076129
1.256300089378211415e-01 54158.71378079476 0.01663816886076129
1.325016127610433858e-01 60102.76782070388 0.01663816886076129
1.395003016805717588e-01 66699.19663030129 0.01663816886076129
1.465766173367343550e-01 74019.59996915652 0.01663816886076129
1.536706730658489450e-01 82143.43584919439 0.01663816886076129
1.607224367329601056e-01 91158.88299750836 0.01663816886076129
1.676635065561687676e-01 101163.7979766207 0.01663816886076129
1.744745489955840112e-01 112266.77735108159 0.01663816886076129
1.811859017669081307e-01 124588.33642950082 0.01663816886076129
1.875723640084605570e-01 138262.2173764659 0.01663816886076129
1.935635354748499182e-01 153436.84089300132 0.01663816886076129
1.990919374848348078e-01 170276.91722258978 0.01663816886076129
2.040980918557500079e-01 188965.23396912115 0.01663816886076129
2.085256632956517253e-01 209704.64013232305 0.01663816886076129
2.123251824210134753e-01 232720.2478960412 0.01663816886076129
2.154515038288854489e-01 258261.87606826748 0.01663816886076129
2.178698511286862038e-01 286606.7616948256 0.01663816886076129
2.195522131831091628e-01 318062.5692794119 0.01663816886076129
2.204791608631569977e-01 352970.73027306574 0.01663816886076129
2.206418356433964001e-01 391710.1490809261 0.01663816886076129
2.200330288863693029e-01 434701.3158125035 0.01663816886076129
2.186610757223670098e-01 482410.8704165374 0.01663816886076129
2.165379033181171198e-01 535356.6677410719 0.01663816886076129
2.136856360404336685e-01 594113.3984965039 0.01663816886076129
2.101323749250821049e-01 659318.8271333541 0.01663816886076129
2.059128997730331478e-01 731680.7143427207 0.01663816886076129
2.010722760236007822e-01 811984.4993184009 0.01663816886076129
1.956589153947002613e-01 901101.8251665037 0.01663816886076129
1.897285623924002962e-01 1000000.0 0.01663816886076129
1.531283673525906525e-02 0.001 0.018464249428955443
1.686822153921321496e-02 0.0011097524964120721 0.018464249428955443
1.857291609411895403e-02 0.0012315506032928262 0.018464249428955443
2.043906639518951879e-02 0.001366716356462006 0.018464249428955443
2.247930615854049075e-02 0.0015167168884709225 0.018464249428955443
2.470667455236223026e-02 0.0016831803533309566 0.018464249428955443
2.713449841155128259e-02 0.0018679135990207828 0.018464249428955443
2.977624695711330802e-02 0.002072921779595372 0.018464249428955443
3.264534485834968275e-02 0.002300430119772917 0.018464249428955443
3.575496405607201528e-02 0.0025529080682395165 0.018464249428955443
3.911776229970381075e-02 0.002833096101839324 0.018464249428955443
4.274559825967917670e-02 0.0031440354715915 0.018464249428955443
4.664919746010614404e-02 0.0034891012134067737 0.018464249428955443
5.083780518505075924e-02 0.003872038781812557 0.018464249428955443
5.531879984496015229e-02 0.004297004704320844 0.018464249428955443
6.009731040729411611e-02 0.004768611697714469 0.018464249428955443
6.517581137148638348e-02 0.005291978735958442 0.018464249428955443
7.055376298858767603e-02 0.005872786613189483 0.018464249428955443
7.622726663877157915e-02 0.00651733960488242 0.018464249428955443
8.218878584422113776e-02 0.007232633896483534 0.018464249428955443
8.842695046866613784e-02 0.008026433522257174 0.018464249428955443
9.492645670426140547e-02 0.00890735463861044 0.018464249428955443
1.016680833590047489e-01 0.009884959046625586 0.018464249428955443
1.086288589733885313e-01 0.010969857978923836 0.018464249428955443
1.157823467077310764e-01 0.012173827277396614 0.018464249428955443
1.230990982125167027e-01 0.013509935211980273 0.018464249428955443
1.305472220308888376e-01 0.014992684327860457 0.018464249428955443
1.380930824509530863e-01 0.01663816886076129 0.018464249428955443
1.457020909686573829e-01 0.018464249428955443 0.018464249428955443
1.533395556480252886e-01 0.020490746898158472 0.018464249428955443
1.609715535171916401e-01 0.022739657523579287 0.018464249428955443
1.685658090927917296e-01 0.02523539170434766 0.018464249428955443
1.760924960824281071e-01 0.02800503894183631 0.018464249428955443
1.835249800855577318e-01 0.03107866187782014 0.018464249428955443
1.908404430864272250e-01 0.03448962260405758 0.018464249428955443
1.980203809489303191e-01 0.038274944785163134 0.018464249428955443
2.050509701635327142e-01 0.04247571552536898 0.018464249428955443
2.119232865792697040e-01 0.047137531341167244 0.018464249428955443
2.186334032393867088e-01 0.05231099308056263 0.018464249428955443
2.251823580209980913e-01 0.05805225516094899 0.018464249428955443
2.315760312159612644e-01 0.06442363508721373 0.018464249428955443
2.378249304215580839e-01 0.07149428986597581 0.018464249428955443
2.439439164570023078e-01 0.07934096665797492 0.018464249428955443
2.499518908981322174e-01 0.08804883581643465 0.018464249428955443
2.558713767406962103e-01 0.09771241535346502 0.018464249428955443
2.617285393456889597e-01 0.1084365968689611 0.018464249428955443
2.675520934152993413e-01 0.12033778407775893 0.018464249428955443
2.733737028524887980e-01 0.13354515629298988 0.018464249428955443
2.792272617819950287e-01 0.14820207057988585 0.018464249428955443
2.851487192256488834e-01 0.16446761779946645 0.018464249428955443
2.911756482550040270e-01 0.18251834943190443 0.018464249428955443
2.973470638360793949e-01 0.20255019392306664 0.018464249428955443
3.037030635376271603e-01 0.22478058335487253 0.018464249428955443
3.102845216377591031e-01 0.24945081352303167 0.018464249428955443
3.171327522211870309e-01 0.27682866303920667 0.018464249428955443
3.242891318441060711e-01 0.3072112998861759 0.018464249428955443
3.317946819667322300e-01 0.34092850697468147 0.018464249428955443
3.396895811126723341e-01 0.3783462617131929 0.018464249428955443
3.480126137754323556e-01 0.419870708444391 0.018464249428955443
3.568005021602073112e-01 0.4659525668664682 0.018464249428955443
3.660872926619172518e-01 0.517092024289676 0.018464249428955443
3.759033590996701535e-01 0.5738441648302398 0.018464249428955443
3.862746022129646684e-01 0.6368249944718586 0.018464249428955443
3.972214158586356292e-01 0.7067181273927491 0.018464249428955443
4.087576029801775479e-01 0.7842822061337682 0.018464249428955443
4.208892385443550044e-01 0.8703591361485166 0.018464249428955443
4.337273762596355886e-01 0.9658832241158708 0.018464249428955443
4.472800535839431268e-01 1.0718913192051276 0.018464249428955443
4.614096098893462616e-01 1.1895340673703196 0.018464249428955443
4.760803184962076329e-01 1.3200884008314182 0.018464249428955443
4.912433530483729660e-01 1.4649713983072863 0.018464249428955443
5.068361208785655547e-01 1.625755666443795 0.018464249428955443
5.227819390533220423e-01 1.8041864093920719 0.018464249428955443
5.389900746750759808e-01 2.0022003718155843 0.018464249428955443
5.553561688888586367e-01 2.2219468609395236 0.018464249428955443
5.717630955239554336e-01 2.4658110758226037 0.018464249428955443
5.880822311493473231e-01 2.736439997074672 0.018464249428955443
6.041751381419824263e-01 3.0367711180354604 0.018464249428955443
6.198955974651693124e-01 3.370064329271928 0.018464249428955443
6.350919419184279935e-01 3.739937302478798 0.018464249428955443
6.496095908174124300e-01 4.150404757850477 0.018464249428955443
6.632937432536324396e-01 4.605922041145108 0.018464249428955443
6.759918433057080511e-01 5.1114334834401705 0.018464249428955443
6.875564334010264567e-01 5.672426068491977 0.018464249428955443
6.978473537299568763e-01 6.294988990221888 0.018464249428955443
7.067341345168973721e-01 6.985879746785249 0.018464249428955443
7.140971188908346035e-01 7.752597488629465 0.018464249428955443
7.198296966657666829e-01 8.60346441668451 0.018464249428955443
7.238402921719712113e-01 9.547716114208066 0.018464249428955443
7.260517038917246868e-01 10.59560179277617 0.018464249428955443
7.264022596244386065e-01 11.758495540521581 0.018464249428955443
7.248471290772264819e-01 13.049019780144016 0.018464249428955443
7.213579803822618430e-01 14.481182276745331 0.018464249428955443
7.159236811780120835e-01 16.070528182616385 0.018464249428955443
7.085487684768404515e-01 17.834308769319094 0.018464249428955443
6.992565488889944669e-01 19.791668678535572 0.018464249428955443
6.880875850491440238e-01 21.96385372416547 0.018464249428955443
6.750972811613047408e-01 24.37444150122222 0.018464249428955443
6.603595519040793560e-01 27.04959730463137 0.018464249428955443
6.439640617614972307e-01 30.01835813575592 0.018464249428955443
6.260169323532034369e-01 33.31294787934677 0.018464249428955443
6.066386221473298868e-01 36.96912707195032 0.018464249428955443
5.859637853600220270e-01 41.0265810582719 0.018464249428955443
5.641393053716459161e-01 45.52935074866948 0.018464249428955443
5.413229743215004497e-01 50.526310653356795 0.018464249428955443
5.176812697829005216e-01 56.07169938205458 0.018464249428955443
4.933866812734022944e-01 62.22570836730231 0.018464249428955443
4.686159538655090828e-01 69.0551352016233 0.018464249428955443
4.435463631810061536e-01 76.63410868007462 0.018464249428955443
4.183534510284664387e-01 85.04489341802686 0.018464249428955443
3.932079301160016915e-01 94.37878277775391 0.018464249428955443
3.682734015784362991e-01 104.73708979594508 0.018464249428955443
3.437031108597995432e-01 116.23224686798542 0.018464249428955443
3.196379819865675098e-01 128.9890261253308 0.018464249428955443
2.962046617243321300e-01 143.14589375234786 0.018464249428955443
2.735141621632674047e-01 158.85651294280527 0.018464249428955443
2.516609261885660587e-01 176.2914118095948 0.018464249428955443
2.307225442923288850e-01 195.63983435170647 0.018464249428955443
2.107600780417701047e-01 217.11179456945052 0.018464249428955443
1.918184719433036201e-01 240.9403560239527 0.018464249428955443
1.740611822351916804e-01 267.38416158399497 0.018464249428955443
1.576100389475115493e-01 296.73024081888724 0.018464249428955443
1.423995966245427680e-01 329.2971255097155 0.018464249428955443
1.281714330061723972e-01 365.43830709572546 0.018464249428955443
1.148839112873859120e-01 405.54607358408276 0.018464249428955443
1.025481233851223972e-01 450.05576757004974 0.018464249428955443
9.120204792388388049e-02 499.450511585514 0.018464249428955443
8.088546700473987772e-02 554.2664520663108 0.018464249428955443
7.152687686660014199e-02 615.0985788580505 0.018464249428955443
6.327639675960992915e-02 682.6071834272393 0.018464249428955443
5.590141081089446129e-02 757.525025877192 0.018464249428955443
4.939793503338498620e-02 840.6652885618333 0.018464249428955443
4.374679487889130552e-02 932.9304026284696 0.018464249428955443
3.891484039201197065e-02 1035.3218432956637 0.018464249428955443
3.487479211897642761e-02 1148.9510001873086 0.018464249428955443
3.164376603734488091e-02 1275.051240713013 0.018464249428955443
2.910699270471688027e-02 1414.991297434576 0.018464249428955443
2.719889500518087380e-02 1570.2901247293776 0.018464249428955443
2.587100384341774889e-02 1742.6333860096508 0.018464249428955443
2.516616523048320619e-02 1933.891750455232 0.018464249428955443
2.505012190309493722e-02 2146.141197858406 0.018464249428955443
2.539344263141981792e-02 2381.6855519761607 0.018464249428955443
2.614087766944643218e-02 2643.0814869741084 0.018464249428955443
2.724030617000561955e-02 2933.1662783900483 0.018464249428955443
2.864385990149043507e-02 3255.0885998350564 0.018464249428955443
3.033059521444601836e-02 3612.3426997094302 0.018464249428955443
3.231398183454940731e-02 4008.8063288984645 0.018464249428955443
3.453030378095422320e-02 4448.782831127585 0.018464249428955443
3.697352763150096866e-02 4937.047852839004 0.018464249428955443
3.956755280750546416e-02 5478.901179593945 0.018464249428955443
4.229195866327625092e-02 6080.224261649427 0.018464249428955443
4.513643811255417526e-02 6747.5440531107 0.018464249428955443
4.809345597977201375e-02 7488.10385759003 0.018464249428955443
5.115657295013648076e-02 8309.941949353404 0.018464249428955443
5.431975413462233199e-02 9221.97882333434 0.018464249428955443
5.757551408162414619e-02 10234.114021054527 0.018464249428955443
6.091664036938881227e-02 11357.333583431051 0.018464249428955443
6.433334407774619901e-02 12603.829296797274 0.018464249428955443
6.781315454510564167e-02 13987.131026472387 0.018464249428955443
7.134253003148513517e-02 15522.25357427048 0.018464249428955443
7.490420297967115282e-02 17225.859653987874 0.018464249428955443
7.849509887817415765e-02 19116.440753857038 0.018464249428955443
8.214236168356277290e-02 21214.51784910632 0.018464249428955443
8.577142374803455038e-02 23542.864143224204 0.018464249428955443
8.957141806534611728e-02 26126.752255633317 0.018464249428955443
9.384845369607872079e-02 28994.22853882881 0.018464249428955443
9.923752324535882463e-02 32176.417502507353 0.018464249428955443
1.048785683453506978e-01 35707.859649004626 0.018464249428955443
1.108251137966114186e-01 39626.88638701478 0.018464249428955443
1.170143544581893763e-01 43976.036093027215 0.018464249428955443
1.234131836974860508e-01 48802.515836544335 0.018464249428955443
1.299919467464251688e-01 54158.71378079476 0.018464249428955443
1.367126466938237972e-01 60102.76782070388 0.018464249428955443
1.435286038377103501e-01 66699.19663030129 0.018464249428955443
1.503896382210408444e-01 74019.59996915652 0.018464249428955443
1.572356768912831770e-01 82143.43584919439 0.018464249428955443
1.640068127357440231e-01 91158.88299750836 0.018464249428955443
1.706352950166962756e-01 101163.7979766207 0.018464249428955443
1.771325220025291858e-01 112266.77735108159 0.018464249428955443
1.834763307106929697e-01 124588.33642950082 0.018464249428955443
1.894663984593980555e-01 138262.2173764659 0.018464249428955443
1.950344847870610354e-01 153436.84089300132 0.018464249428955443
2.001155523662739022e-01 170276.91722258978 0.018464249428955443
2.046526682658683371e-01 188965.23396912115 0.018464249428955443
2.085925873461084434e-01 209704.64013232305 0.018464249428955443
2.118886509537806495e-01 232720.2478960412 0.018464249428955443
2.144994149577970632e-01 258261.87606826748 0.018464249428955443
2.163936184917495120e-01 286606.7616948256 0.018464249428955443
2.175470360275436887e-01 318062.5692794119 0.018464249428955443
2.179441954058435882e-01 352970.73027306574 0.018464249428955443
2.175798257288539816e-01 391710.1490809261 0.018464249428955443
2.164535807351521124e-01 434701.3158125035 0.018464249428955443
2.145761753859665999e-01 482410.8704165374 0.018464249428955443
2.119648596499413007e-01 535356.6677410719 0.018464249428955443
2.086462419792822764e-01 594113.3984965039 0.018464249428955443
2.046551268658635681e-01 659318.8271333541 0.018464249428955443
2.000289372800476695e-01 731680.7143427207 0.018464249428955443
1.948195555895069209e-01 811984.4993184009 0.018464249428955443
1.890774854808582872e-01 901101.8251665037 0.018464249428955443
1.828631986073049609e-01 1000000.0 0.018464249428955443
1.421248361429922405e-02 0.001 0.020490746898158472
1.566008975168533060e-02 0.0011097524964120721 0.020490746898158472
1.724714671353282450e-02 0.0012315506032928262 0.020490746898158472
1.898508793445449760e-02 0.001366716356462006 0.020490746898158472
2.088582897041585049e-02 0.0015167168884709225 0.020490746898158472
2.296168991680648877e-02 0.0016831803533309566 0.020490746898158472
2.522529463949682235e-02 0.0018679135990207828 0.020490746898158472
2.768943402675490620e-02 0.002072921779595372 0.020490746898158472
3.036690370142604636e-02 0.002300430119772917 0.020490746898158472
3.327031017679286939e-02 0.0025529080682395165 0.020490746898158472
3.641182971242611782e-02 0.002833096101839324 0.020490746898158472
3.980294391473285925e-02 0.0031440354715915 0.020490746898158472
4.345414062517179848e-02 0.0034891012134067737 0.020490746898158472
4.737457705572308692e-02 0.003872038781812557 0.020490746898158472
5.157172122548085019e-02 0.004297004704320844 0.020490746898158472
5.605099419643175263e-02 0.004768611697714469 0.020490746898158472
6.081538368652063264e-02 0.005291978735958442 0.020490746898158472
6.586508992092535153e-02 0.005872786613189483 0.020490746898158472
7.119720065869444836e-02 0.00651733960488242 0.020490746898158472
7.680540354621263888e-02 0.007232633896483534 0.020490746898158472
8.267978659163489896e-02 0.008026433522257174 0.020490746898158472
8.880671681553405084e-02 0.00890735463861044 0.020490746898158472
9.516883883829105328e-02 0.009884959046625586 0.020490746898158472
1.017451883581626387e-01 0.010969857978923836 0.020490746898158472
1.085114527869819878e-01 0.012173827277396614 0.020490746898158472
1.154403570296979181e-01 0.013509935211980273 0.020490746898158472
1.225021878670700948e-01 0.014992684327860457 0.020490746898158472
1.296654306353502706e-01 0.01663816886076129 0.020490746898158472
1.368975048624384294e-01 0.018464249428955443 0.020490746898158472
1.441655654528885833e-01 0.020490746898158472 0.020490746898158472
1.514373315233221440e-01 0.022739657523579287 0.020490746898158472
1.586819218333875570e-01 0.02523539170434766 0.020490746898158472
1.658706402489501519e-01 0.02800503894183631 0.020490746898158472
1.729776965026539048e-01 0.03107866187782014 0.020490746898158472
1.799808313755909550e-01 0.03448962260405758 0.020490746898158472
1.868618176512172324e-01 0.038274944785163134 0.020490746898158472
1.936068394651689062e-01 0.04247571552536898 0.020490746898158472
2.002067341981467741e-01 0.047137531341167244 0.020490746898158472
2.066571118624195291e-01 0.05231099308056263 0.020490746898158472
2.129583612063070397e-01 0.05805225516094899 0.020490746898158472
2.191155418964770840e-01 0.06442363508721373 0.020490746898158472
2.251382155379025862e-01 0.07149428986597581 0.020490746898158472
2.310401914855013117e-01 0.07934096665797492 0.020490746898158472
2.368392472279859662e-01 0.08804883581643465 0.020490746898158472
2.425568090568791524e-01 0.09771241535346502 0.020490746898158472
2.482176269732647989e-01 0.1084365968689611 0.020490746898158472
2.538494494390838851e-01 0.12033778407775893 0.020490746898158472
2.594827001120624255e-01 0.13354515629298988 0.020490746898158472
2.651501716572842726e-01 0.14820207057988585 0.020490746898158472
2.708867306028986954e-01 0.16446761779946645 0.020490746898158472
2.767290349709083386e-01 0.18251834943190443 0.020490746898158472
2.827152555320738281e-01 0.20255019392306664 0.020490746898158472
2.888848024119937685e-01 0.22478058335487253 0.020490746898158472
2.952780379796696719e-01 0.24945081352303167 0.020490746898158472
3.019359707394501657e-01 0.27682866303920667 0.020490746898158472
3.088999198465941509e-01 0.3072112998861759 0.020490746898158472
3.162111316559820806e-01 0.34092850697468147 0.020490746898158472
3.239103403534732695e-01 0.3783462617131929 0.020490746898158472
3.320372647452928816e-01 0.419870708444391 0.020490746898158472
3.406299892743311353e-01 0.4659525668664682 0.020490746898158472
3.497244014261132738e-01 0.517092024289676 0.020490746898158472
3.593532433086991662e-01 0.5738441648302398 0.020490746898158472
3.695453550901187101e-01 0.6368249944718586 0.020490746898158472
3.803246763703208022e-01 0.7067181273927491 0.020490746898158472
3.917091871168555395e-01 0.7842822061337682 0.020490746898158472
4.037097716813154991e-01 0.8703591361485166 0.020490746898158472
4.165024174679668456e-01 0.9658832241158708 0.020490746898158472
4.299795371181182047e-01 1.0718913192051276 0.020490746898158472
4.440721646377049359e-01 1.1895340673703196 0.020490746898158472
4.587515594767117566e-01 1.3200884008314182 0.020490746898158472
4.739761352200383970e-01 1.4649713983072863 0.020490746898158472
4.896906315090185369e-01 1.625755666443795 0.020490746898158472
5.058255807331122345e-01 1.8041864093920719 0.020490746898158472
5.222971172339444523e-01 2.0022003718155843 0.020490746898158472
5.390071658325804593e-01 2.2219468609395236 0.020490746898158472
5.558440522407797069e-01 2.4658110758226037 0.020490746898158472
5.726835499478567515e-01 2.736439997074672 0.020490746898158472
5.893903550847985340e-01 3.0367711180354604 0.020490746898158472
6.058199650434938910e-01 3.370064329271928 0.020490746898158472
6.218209034229230658e-01 3.739937302478798 0.020490746898158472
6.372372061507984853e-01 4.150404757850477 0.020490746898158472
6.519111309119652864e-01 4.605922041145108 0.020490746898158472
6.656857025845761555e-01 5.1114334834401705 0.020490746898158472
6.784076889382150144e-01 5.672426068491977 0.020490746898158472
6.899299786485331154e-01 6.294988990221888 0.020490746898158472
7.001141584378592908e-01 6.985879746785249 0.020490746898158472
7.088318824461012913e-01 7.752597488629465 0.020490746898158472
7.159672786611994688e-01 8.60346441668451 0.020490746898158472
7.214190992648696898e-01 9.547716114208066 0.020490746898158472
7.251002807194018018e-01 10.59560179277617 0.020490746898158472
7.269392064075730353e-01 11.758495540521581 0.020490746898158472
7.268810654568866880e-01 13.049019780144016 0.020490746898158472
7.248875841550764809e-01 14.481182276745331 0.020490746898158472
7.209377218612117444e-01 16.070528182616385 0.020490746898158472
7.150261890868004899e-01 17.834308769319094 0.020490746898158472
7.071664133214127235e-01 19.791668678535572 0.020490746898158472
6.973890531104690593e-01 21.96385372416547 0.020490746898158472
6.857396573620468949e-01 24.37444150122222 0.020490746898158472
6.722821950509667577e-01 27.04959730463137 0.020490746898158472
6.570964251102880960e-01 30.01835813575592 0.020490746898158472
6.402786304809716666e-01 33.31294787934677 0.020490746898158472
6.219396681780683389e-01 36.96912707195032 0.020490746898158472
6.022049515668879138e-01 41.0265810582719 0.020490746898158472
5.812127033859988412e-01 45.52935074866948 0.020490746898158472
5.591128507813314386e-01 50.526310653356795 0.020490746898158472
5.360650586306978660e-01 56.07169938205458 0.020490746898158472
5.122363168090821040e-01 62.22570836730231 0.020490746898158472
4.877994060684193722e-01 69.0551352016233 0.020490746898158472
4.629294176686579720e-01 76.63410868007462 0.020490746898158472
4.378016404701176589e-01 85.04489341802686 0.020490746898158472
4.125885824038400540e-01 94.37878277775391 0.020490746898158472
3.874577155699689968e-01 104.73708979594508 0.020490746898158472
3.625682023238928631e-01 116.23224686798542 0.020490746898158472
3.380687974172893462e-01 128.9890261253308 0.020490746898158472
3.140956947708854474e-01 143.14589375234786 0.020490746898158472
2.907708997053732869e-01 158.85651294280527 0.020490746898158472
2.682009773804782116e-01 176.2914118095948 0.020490746898158472
2.464764256837833067e-01 195.63983435170647 0.020490746898158472
2.256716433125708909e-01 217.11179456945052 0.020490746898158472
2.058450115670996672e-01 240.9403560239527 0.020490746898158472
1.871843509071954847e-01 267.38416158399497 0.020490746898158472
1.698345282880231455e-01 296.73024081888724 0.020490746898158472
1.537312888578959424e-01 329.2971255097155 0.020490746898158472
1.386113292117006068e-01 365.43830709572546 0.020490746898158472
1.244407792226062542e-01 405.54607358408276 0.020490746898158472
1.112415434199810343e-01 450.05576757004974 0.020490746898158472
9.906596715256420216e-02 499.450511585514 0.020490746898158472
8.796336439708120347e-02 554.2664520663108 0.020490746898158472
7.786950512480544928e-02 615.0985788580505 0.020490746898158472
6.894867825426996555e-02 682.6071834272393 0.020490746898158472
6.095766937418792275e-02 757.525025877192 0.020490746898158472
5.389810013559334645e-02 840.6652885618333 0.020490746898158472
4.775332578351067919e-02 932.9304026284696 0.020490746898158472
4.249156652083083130e-02 1035.3218432956637 0.020490746898158472
3.808631183033048956e-02 1148.9510001873086 0.020490746898158472
3.456821328962093182e-02 1275.051240713013 0.020490746898158472
3.179587933556455442e-02 1414.991297434576 0.020490746898158472
2.970758135176049253e-02 1570.2901247293776 0.020490746898158472
2.825115451720550813e-02 1742.6333860096508 0.020490746898158472
2.745778408368759749e-02 1933.891750455232 0.020490746898158472
2.732149819958509113e-02 2146.141197858406 0.020490746898158472
2.768506201036776901e-02 2381.6855519761607 0.020490746898158472
2.848745767789125430e-02 2643.0814869741084 0.020490746898158472
2.967092798475806995e-02 2933.1662783900483 0.020490746898158472
3.118225911914614124e-02 3255.0885998350564 0.020490746898158472
3.299166335973287983e-02 3612.3426997094302 0.020490746898158472
3.512114436534508055e-02 4008.8063288984645 0.020490746898158472
3.749951324438722394e-02 4448.782831127585 0.020490746898158472
4.011029421586233962e-02 4937.047852839004 0.020490746898158472
4.288018153851318182e-02 5478.901179593945 0.020490746898158472
4.577977178053714569e-02 6080.224261649427 0.020490746898158472
4.879616883074636147e-02 6747.5440531107 0.020490746898158472
5.191943997781563180e-02 7488.10385759003 0.020490746898158472
5.514084631731403646e-02 8309.941949353404 0.020490746898158472
5.845207138382572942e-02 9221.97882333434 0.020490746898158472
6.184333621093462269e-02 10234.114021054527 0.020490746898158472
6.530507932403863125e-02 11357.333583431051 0.020490746898158472
6.882516386938809794e-02 12603.829296797274 0.020490746898158472
7.238882217517642048e-02 13987.131026472387 0.020490746898158472
7.598030188197220369e-02 15522.25357427048 0.020490746898158472
7.958033929738531076e-02 17225.859653987874 0.020490746898158472
8.318046347751660574e-02 19116.440753857038 0.020490746898158472
8.681757895866042130e-02 21214.51784910632 0.020490746898158472
9.040834028111126297e-02 23542.864143224204 0.020490746898158472
9.414386961640514029e-02 26126.752255633317 0.020490746898158472
9.834284496909169448e-02 28994.22853882881 0.020490746898158472
1.036858020160588423e-01 32176.417502507353 0.020490746898158472
1.092552925163717270e-01 35707.859649004626 0.020490746898158472
1.151154519488794131e-01 39626.88638701478 0.020490746898158472
1.211794219450091636e-01 43976.036093027215 0.020490746898158472
1.274221654528495395e-01 48802.515836544335 0.020490746898158472
1.338128441486916842e-01 54158.71378079476 0.020490746898158472
1.403126051923758166e-01 60102.76782070388 0.020490746898158472
1.468743118426538430e-01 66699.19663030129 0.020490746898158472
1.534476756405538100e-01 74019.59996915652 0.020490746898158472
1.599730671801029014e-01 82143.43584919439 0.020490746898158472
1.663913297566329830e-01 91158.88299750836 0.020490746898158472
1.726359726456289101e-01 101163.7979766207 0.020490746898158472
1.787547641293204537e-01 112266.77735108159 0.020490746898158472
1.846629470488237723e-01 124588.33642950082 0.020490746898158472
1.901915500429093020e-01 138262.2173764659 0.020490746898158472
1.952751045840063482e-01 153436.84089300132 0.020490746898158472
1.998516438006990026e-01 170276.91722258978 0.020490746898158472
2.038674302914478542e-01 188965.23396912115 0.020490746898158472
2.072728099714831185e-01 209704.64013232305 0.020490746898158472
2.100248424959180182e-01 232720.2478960412 0.020490746898158472
2.120859288577470469e-01 258261.87606826748 0.020490746898158472
2.134289818187999621e-01 286606.7616948256 0.020490746898158472
2.140340799151738971e-01 318062.5692794119 0.020490746898158472
2.138903166755314333e-01 352970.73027306574 0.020490746898158472
2.129967504880868334e-01 391710.1490809261 0.020490746898158472
2.113579679324575356e-01 434701.3158125035 0.020490746898158472
2.089895330462792633e-01 482410.8704165374 0.020490746898158472
2.059134174960847719e-01 535356.6677410719 0.020490746898158472
2.021621294599935670e-01 594113.3984965039 0.020490746898158472
1.977732333995675940e-01 659318.8271333541 0.020490746898158472
1.927913527022282469e-01 731680.7143427207 0.020490746898158472
1.872680052863625044e-01 811984.4993184009 0.020490746898158472
1.812620290569826875e-01 901101.8251665037 0.020490746898158472
1.748336098841765385e-01 1000000.0 0.020490746898158472
1.312365854351605146e-02 0.001 0.022739657523579287
1.446412485647651999e-02 0.0011097524964120721 0.022739657523579287
1.593415665663211120e-02 0.0012315506032928262 0.022739657523579287
1.754444355949242099e-02 0.001366716356462006 0.022739657523579287
1.930615804071236438e-02 0.0015167168884709225 0.022739657523579287
2.123087096835358026e-02 0.0016831803533309566 0.022739657523579287
2.333045809923757485e-02 0.0018679135990207828 0.022739657523579287
2.561699204112038997e-02 0.002072921779595372 0.022739657523579287
2.810258094785074434e-02 0.002300430119772917 0.022739657523579287
3.079919884326903778e-02 0.0025529080682395165 0.022739657523579287
3.371846719127026548e-02 0.002833096101839324 0.022739657523579287
3.687141105262983082e-02 0.0031440354715915 0.022739657523579287
4.026818065044678041e-02 0.0034891012134067737 0.022739657523579287
4.391773895467458722e-02 0.003872038781812557 0.022739657523579287
4.782753840509413462e-02 0.004297004704320844 0.022739657523579287
5.200316602091541868e-02 0.004768611697714469 0.022739657523579287
5.644799530626454231e-02 0.005291978735958442 0.022739657523579287
6.116284197062343136e-02 0.005872786613189483 0.022739657523579287
6.614564565481820257e-02 0.00651733960488242 0.022739657523579287
7.139119915079487899e-02 0.007232633896483534 0.022739657523579287
7.689092704473429740e-02 0.008026433522257174 0.022739657523579287
8.263276821363399471e-02 0.00890735463861044 0.022739657523579287
8.860113993077083083e-02 0.009884959046625586 0.022739657523579287
9.477703167201199930e-02 0.010969857978923836 0.022739657523579287
1.011382114420485284e-01 0.012173827277396614 0.022739657523579287
1.076595703402125348e-01 0.013509935211980273 0.022739657523579287
1.143135965059020875e-01 0.014992684327860457 0.022739657523579287
1.210709515022145161e-01 0.01663816886076129 0.022739657523579287
1.279011478698205417e-01 0.018464249428955443 0.022739657523579287
1.347732989387363800e-01 0.020490746898158472 0.022739657523579287
1.416568985984621165e-01 0.022739657523579287 0.022739657523579287
1.485226161441191572e-01 0.02523539170434766 0.022739657523579287
1.553430490948416454e-01 0.02800503894183631 0.022739657523579287
1.620934220283987981e-01 0.03107866187782014 0.022739657523579287
1.687522013416181133e-01 0.03448962260405758 0.022739657523579287
1.753015958892356063e-01 0.038274944785163134 0.022739657523579287
1.817279392325178711e-01 0.04247571552536898 0.022739657523579287
1.880219529175735094e-01 0.047137531341167244 0.022739657523579287
1.941788839299168068e-01 0.05231099308056263 0.022739657523579287
2.001985335602390337e-01 0.05805225516094899 0.022739657523579287
2.060851824730241533e-01 0.06442363508721373 0.022739657523579287
2.118474454479136460e-01 0.07149428986597581 0.022739657523579287
2.174980510357286401e-01 0.07934096665797492 0.022739657523579287
2.230535848648760866e-01 0.08804883581643465 0.022739657523579287
2.285342009558520571e-01 0.09771241535346502 0.022739657523579287
2.339633227629655532e-01 0.1084365968689611 0.022739657523579287
2.393673400117907746e-01 0.12033778407775893 0.022739657523579287
2.447753099060357707e-01 0.13354515629298988 0.022739657523579287
2.502186754444600814e-01 0.14820207057988585 0.022739657523579287
2.557309907221727574e-01 0.16446761779946645 0.022739657523579287
2.613476663410825296e-01 0.18251834943190443 0.022739657523579287
2.671057119531254909e-01 0.20255019392306664 0.022739657523579287
2.730434929926344179e-01 0.22478058335487253 0.022739657523579287
2.792004725038395585e-01 0.24945081352303167 0.022739657523579287
2.856169411966729688e-01 0.27682866303920667 0.022739657523579287
2.923337180750691933e-01 0.3072112998861759 0.022739657523579287
2.993918115606931662e-01 0.34092850697468147 0.022739657523579287
3.068320305059408226e-01 0.3783462617131929 0.022739657523579287
3.146945281411334117e-01 0.419870708444391 0.022739657523579287
3.230182429720608872e-01 0.4659525668664682 0.022739657523579287
3.318403980531654529e-01 0.517092024289676 0.022739657523579287
3.411956031648142318e-01 0.5738441648302398 0.022739657523579287
3.511151678702425505e-01 0.6368249944718586 0.022739657523579287
3.616261455763685184e-01 0.7067181273927491 0.022739657523579287
3.727503232168572489e-01 0.7842822061337682 0.022739657523579287
3.845031091750388264e-01 0.8703591361485166 0.022739657523579287
3.971074349702229944e-01 0.9658832241158708 0.022739657523579287
4.103752739520322712e-01 1.0718913192051276 0.022739657523579287
4.242890149974296587e-01 1.1895340673703196 0.022739657523579287
4.388272190549332152e-01 1.3200884008314182 0.022739657523579287
4.539560833502591097e-01 1.4649713983072863 0.022739657523579287
4.696284599908568391e-01 1.625755666443795 0.022739657523579287
4.857831371723435598e-01 1.8041864093920719 0.022739657523579287
5.023444225842618183e-01 2.0022003718155843 0.022739657523579287
5.192220841290546840e-01 2.2219468609395236 0.022739657523579287
5.363117020069199103e-01 2.4658110758226037 0.022739657523579287
5.534954501235408442e-01 2.736439997074672 0.022739657523579287
5.706433342866435998e-01 3.0367711180354604 0.022739657523579287
5.876148502169245003e-01 3.370064329271928 0.022739657523579287
6.042610418521776605e-01 3.739937302478798 0.022739657523579287
6.204268748529656596e-01 4.150404757850477 0.022739657523579287
6.359538935739190713e-01 4.605922041145108 0.022739657523579287
6.506827861298101201e-01 5.1114334834401705 0.022739657523579287
6.644564319547524578e-01 5.672426068491977 0.022739657523579287
6.771224071005556011e-01 6.294988990221888 0.022739657523579287
6.885357302167681715e-01 6.985879746785249 0.022739657523579287
6.985604524839399421e-01 7.752597488629465 0.022739657523579287
7.070722403231892716e-01 8.60346441668451 0.022739657523579287
7.139606906609547998e-01 9.547716114208066 0.022739657523579287
7.191291393694485556e-01 10.59560179277617 0.022739657523579287
7.224960446417562077e-01 11.758495540521581 0.022739657523579287
7.239964222110670811e-01 13.049019780144016 0.022739657523579287
7.235816770613476834e-01 14.481182276745331 0.022739657523579287
7.212203124421533440e-01 16.070528182616385 0.022739657523579287
7.168965186765550168e-01 17.834308769319094 0.022739657523579287
7.106130070665729326e-01 19.791668678535572 0.022739657523579287
7.023895632639937103e-01 21.96385372416547 0.022739657523579287
6.922607756217519226e-01 24.37444150122222 0.022739657523579287
6.802794193490178110e-01 27.04959730463137 0.022739657523579287
6.665139449704061692e-01 30.01835813575592 0.022739657523579287
6.510492312043980601e-01 33.31294787934677 0.022739657523579287
6.339847926053429061e-01 36.96912707195032 0.022739657523579287
6.154348798896206452e-01 41.0265810582719 0.022739657523579287
5.955269509486533774e-01 45.52935074866948 0.022739657523579287
5.744007881587754882e-01 50.526310653356795 0.022739657523579287
5.522068078647980327e-01 56.07169938205458 0.022739657523579287
5.291039344103721787e-01 62.22570836730231 0.022739657523579287
5.052583315039904654e-01 69.0551352016233 0.022739657523579287
4.808402173398791390e-01 76.63410868007462 0.022739657523579287
4.560219672644512667e-01 85.04489341802686 0.022739657523579287
4.309753207926095842e-01 94.37878277775391 0.022739657523579287
4.058692294300046410e-01 104.73708979594508 0.022739657523579287
3.808666253660010770e-01 116.23224686798542 0.022739657523579287
3.561222611765575419e-01 128.9890261253308 0.022739657523579287
3.317804149854922668e-01 143.14589375234786 0.022739657523579287
3.079729799919613265e-01 158.85651294280527 0.022739657523579287
2.848182023768254245e-01 176.2914118095948 0.022739657523579287
2.624191541754526957e-01 195.63983435170647 0.022739657523579287
2.408638942366668478e-01 217.11179456945052 0.022739657523579287
2.202249087326836330e-01 240.9403560239527 0.022739657523579287
2.007160491275331582e-01 267.38416158399497 0.022739657523579287
1.825074629890151290e-01 296.73024081888724 0.022739657523579287
1.655357783022646523e-01 329.2971255097155 0.022739657523579287
1.495348651579761212e-01 365.43830709572546 0.022739657523579287
1.344804176402499274e-01 405.54607358408276 0.022739657523579287
1.204069842095950860e-01 450.05576757004974 0.022739657523579287
1.073838175030426972e-01 499.450511585514 0.022739657523579287
9.547091891178076384e-02 554.2664520663108 0.022739657523579287
8.461441695496836612e-02 615.0985788580505 0.022739657523579287
7.499328647532160774e-02 682.6071834272393 0.022739657523579287
6.635507004890917049e-02 757.525025877192 0.022739657523579287
5.870848586047844320e-02 840.6652885618333 0.022739657523579287
5.204036448623246963e-02 932.9304026284696 0.022739657523579287
4.632125718846420714e-02 1035.3218432956637 0.022739657523579287
4.152614040788159266e-02 1148.9510001873086 0.022739657523579287
3.770279997287667717e-02 1275.051240713013 0.022739657523579287
3.467766750486472871e-02 1414.991297434576 0.022739657523579287
3.239534734359332535e-02 1570.2901247293776 0.022739657523579287
3.079988303999632235e-02 1742.6333860096508 0.022739657523579287
2.990644306861709942e-02 1933.891750455232 0.022739657523579287
2.974647658722411048e-02 2146.141197858406 0.022739657523579287
3.012938165678545957e-02 2381.6855519761607 0.022739657523579287
3.098783448786663827e-02 2643.0814869741084 0.022739657523579287
3.225787879423083065e-02 2933.1662783900483 0.022739657523579287
3.388038956223243109e-02 3255.0885998350564 0.022739657523579287
3.581466272833452175e-02 3612.3426997094302 0.022739657523579287
3.809348433591806804e-02 4008.8063288984645 0.022739657523579287
4.063736934981961729e-02 4448.782831127585 0.022739657523579287
4.341663763160500539e-02 4937.047852839004 0.022739657523579287
4.636317670262748991e-02 5478.901179593945 0.022739657523579287
4.943657360394978356e-02 6080.224261649427 0.022739657523579287
5.262098051408468230e-02 6747.5440531107 0.022739657523579287
5.590374378394868948e-02 7488.10385759003 0.022739657523579287
5.927353602475351341e-02 8309.941949353404 0.022739657523579287
6.271951442843468061e-02 9221.97882333434 0.022739657523579287
6.622940955470651980e-02 10234.114021054527 0.022739657523579287
6.979117261473080647e-02 11357.333583431051 0.022739657523579287
7.339024387504064495e-02 12603.829296797274 0.022739657523579287
7.700955815525679926e-02 13987.131026472387 0.022739657523579287
8.063124829887599598e-02 15522.25357427048 0.022739657523579287
8.423422808592390121e-02 17225.859653987874 0.022739657523579287
8.780381845512509609e-02 19116.440753857038 0.022739657523579287
9.138904524560222120e-02 21214.51784910632 0.022739657523579287
9.489719658524835288e-02 23542.864143224204 0.022739657523579287
9.851964689783544726e-02 26126.752255633317 0.022739657523579287
1.025872962865703869e-01 28994.22853882881 0.022739657523579287
1.078281172811205585e-01 32176.417502507353 0.022739657523579287
1.132786824210212928e-01 35707.859649004626 0.022739657523579287
1.189808415468235209e-01 39626.88638701478 0.022739657523579287
1.248548496004840969e-01 43976.036093027215 0.022739657523579287
1.308746731531982843e-01 48802.515836544335 0.022739657523579287
1.370087807257181489e-01 54158.71378079476 0.022739657523579287
1.432179716617998089e-01 60102.76782070388 0.022739657523579287
1.494552531423876118e-01 66699.19663030129 0.022739657523579287
1.556708089616800350e-01 74019.59996915652 0.022739657523579287
1.618060440318514759e-01 82143.43584919439 0.022739657523579287
1.678032342832865842e-01 91158.88299750836 0.022739657523579287
1.735978225985636836e-01 101163.7979766207 0.022739657523579287
1.792797214540684803e-01 112266.77735108159 0.022739657523579287
1.846908822472678180e-01 124588.33642950082 0.022739657523579287
1.897003751834201446e-01 138262.2173764659 0.022739657523579287
1.942462273990499810e-01 153436.84089300132 0.022739657523579287
1.982700687561276542e-01 170276.91722258978 0.022739657523579287
2.017219920838890790e-01 188965.23396912115 0.022739657523579287
2.045564245488276922e-01 209704.64013232305 0.022739657523579287
2.067346359688568558e-01 232720.2478960412 0.022739657523579287
2.082234669150390405e-01 258261.87606826748 0.022739657523579287
2.090001176136121186e-01 286606.7616948256 0.022739657523579287
2.090502698269899040e-01 318062.5692794119 0.022739657523579287
2.083670769203813666e-01 352970.73027306574 0.022739657523579287
2.069542966423597863e-01 391710.1490809261 0.022739657523579287
2.048213370065883054e-01 434701.3158125035 0.022739657523579287
2.019891997247083570e-01 482410.8704165374 0.022739657523579287
1.984844466323841539e-01 535356.6677410719 0.022739657523579287
1.943437460881747569e-01 594113.3984965039 0.022739657523579287
1.896099255491121016e-01 659318.8271333541 0.022739657523579287
1.843306475713116788e-01 731680.7143427207 0.022739657523579287
1.785610332913946663e-01 811984.4993184009 0.022739657523579287
1.723615356002173582e-01 901101.8251665037 0.022739657523579287
1.657960724196409774e-01 1000000.0 0.022739657523579287
1.205629565641396991e-02 0.001 0.02523539170434766
1.329131149463163783e-02 0.0011097524964120721 0.02523539170434766
[truncated: 2,112,472 more chars]
