# Supplementary material for: Magnetosensitivity of tightly bound radical pairs in cryptochrome is enabled by the quantum Zeno effect
Source: Nat Commun. 2024 Dec 30;15:10823. doi: 10.1038/s41467-024-55124-x (PMC11686217; doi:10.1038/s41467-024-55124-x)
Supplement: Supplementary file 6 — Source Data [file 41467_2024_55124_MOESM6_ESM.zip › Source_Data/figure_5f.txt]

# \% sensitivity  kS/microsecond kT/microsecond
6.782193531200959857e-02 0.001 0.001
7.346855874109065043e-02 0.0011097524964120721 0.001
7.944612646176602011e-02 0.0012315506032928262 0.001
8.575066972199858750e-02 0.001366716356462006 0.001
9.237433339283072919e-02 0.0015167168884709225 0.001
9.930502230022995869e-02 0.0016831803533309566 0.001
1.065264179652054555e-01 0.0018679135990207828 0.001
1.140178575194753796e-01 0.002072921779595372 0.001
1.217545558333002487e-01 0.002300430119772917 0.001
1.297077856082637648e-01 0.0025529080682395165 0.001
1.378453272250750872e-01 0.002833096101839324 0.001
1.461319610047634443e-01 0.0031440354715915 0.001
1.545301338130015967e-01 0.0034891012134067737 0.001
1.630006350996544007e-01 0.003872038781812557 0.001
1.715033769037240807e-01 0.004297004704320844 0.001
1.799981567330206922e-01 0.004768611697714469 0.001
1.884454697422320857e-01 0.005291978735958442 0.001
1.968071778653936177e-01 0.005872786613189483 0.001
2.050472152968239870e-01 0.00651733960488242 0.001
2.131321298919344187e-01 0.007232633896483534 0.001
2.210315280897149903e-01 0.008026433522257174 0.001
2.287184517982327192e-01 0.00890735463861044 0.001
2.361696006696353267e-01 0.009884959046625586 0.001
2.433654681680592347e-01 0.010969857978923836 0.001
2.502904028715410290e-01 0.012173827277396614 0.001
2.569325701046470400e-01 0.013509935211980273 0.001
2.632838212645124965e-01 0.014992684327860457 0.001
2.693395193877526905e-01 0.01663816886076129 0.001
2.750985345263005644e-01 0.018464249428955443 0.001
2.805626059505428316e-01 0.020490746898158472 0.001
2.857364778093965385e-01 0.022739657523579287 0.001
2.906274550585895011e-01 0.02523539170434766 0.001
2.952451538319277313e-01 0.02800503894183631 0.001
2.996012152663377059e-01 0.03107866187782014 0.001
3.037090467559554474e-01 0.03448962260405758 0.001
3.075835334627956552e-01 0.038274944785163134 0.001
3.112407759172561850e-01 0.04247571552536898 0.001
3.146978213133265756e-01 0.047137531341167244 0.001
3.179724279533243103e-01 0.05231099308056263 0.001
3.210827765085052521e-01 0.05805225516094899 0.001
3.240472755492893597e-01 0.06442363508721373 0.001
3.268843067766112886e-01 0.07149428986597581 0.001
3.296120646495596107e-01 0.07934096665797492 0.001
3.322483804257119200e-01 0.08804883581643465 0.001
3.348106168043771258e-01 0.09771241535346502 0.001
3.373155836225310011e-01 0.1084365968689611 0.001
3.397795276156856392e-01 0.12033778407775893 0.001
3.422180986612770592e-01 0.13354515629298988 0.001
3.446463598186817467e-01 0.14820207057988585 0.001
3.470787860017779392e-01 0.16446761779946645 0.001
3.495292325813990075e-01 0.18251834943190443 0.001
3.520108737810948574e-01 0.20255019392306664 0.001
3.545363218805595573e-01 0.22478058335487253 0.001
3.571164793926949188e-01 0.24945081352303167 0.001
3.597621417356681173e-01 0.27682866303920667 0.001
3.624824165570047496e-01 0.3072112998861759 0.001
3.652853710656915887e-01 0.34092850697468147 0.001
3.681761317427339475e-01 0.3783462617131929 0.001
3.711588058126777945e-01 0.419870708444391 0.001
3.742355605760915305e-01 0.4659525668664682 0.001
3.774041720568871439e-01 0.517092024289676 0.001
3.806616738968382485e-01 0.5738441648302398 0.001
3.840014571798730514e-01 0.6368249944718586 0.001
3.874143024560515736e-01 0.7067181273927491 0.001
3.908851984634685306e-01 0.7842822061337682 0.001
3.944015157985447106e-01 0.8703591361485166 0.001
3.979418925676463381e-01 0.9658832241158708 0.001
4.014837568701435377e-01 1.0718913192051276 0.001
4.050017947200771906e-01 1.1895340673703196 0.001
4.084688371888869352e-01 1.3200884008314182 0.001
4.118536229047755626e-01 1.4649713983072863 0.001
4.151240495879651160e-01 1.625755666443795 0.001
4.182463314607636207e-01 1.8041864093920719 0.001
4.211847922471696481e-01 2.0022003718155843 0.001
4.239031963610500608e-01 2.2219468609395236 0.001
4.263695586112972724e-01 2.4658110758226037 0.001
4.285401139028287565e-01 2.736439997074672 0.001
4.303860529976791804e-01 3.0367711180354604 0.001
4.318705312526592288e-01 3.370064329271928 0.001
4.329600155640092596e-01 3.739937302478798 0.001
4.336223321459634072e-01 4.150404757850477 0.001
4.338269294066242621e-01 4.605922041145108 0.001
4.335448844414260816e-01 5.1114334834401705 0.001
4.327485432587190872e-01 5.672426068491977 0.001
4.314124150052726092e-01 6.294988990221888 0.001
4.295150030714144918e-01 6.985879746785249 0.001
4.270351295133939518e-01 7.752597488629465 0.001
4.239528658142898143e-01 8.60346441668451 0.001
4.202530684499662383e-01 9.547716114208066 0.001
4.159215066476207867e-01 10.59560179277617 0.001
4.109472084149020654e-01 11.758495540521581 0.001
4.053215476365852332e-01 13.049019780144016 0.001
3.990880389524319449e-01 14.481182276745331 0.001
3.922632459672337202e-01 16.070528182616385 0.001
3.847749378169792456e-01 17.834308769319094 0.001
3.766276255183546029e-01 19.791668678535572 0.001
3.678298483722489132e-01 21.96385372416547 0.001
3.583950852404765297e-01 24.37444150122222 0.001
3.483398106490251389e-01 27.04959730463137 0.001
3.376884666767543952e-01 30.01835813575592 0.001
3.264697380258456127e-01 33.31294787934677 0.001
3.147194270153478302e-01 36.96912707195032 0.001
3.024812905267150742e-01 41.0265810582719 0.001
2.898049346940712589e-01 45.52935074866948 0.001
2.767497813534211537e-01 50.526310653356795 0.001
2.633823258632208009e-01 56.07169938205458 0.001
2.497736602516340831e-01 62.22570836730231 0.001
2.360075521794440523e-01 69.0551352016233 0.001
2.221658992674262201e-01 76.63410868007462 0.001
2.083392555817839831e-01 85.04489341802686 0.001
1.946159666503518293e-01 94.37878277775391 0.001
1.810853826960378832e-01 104.73708979594508 0.001
1.678354869394777238e-01 116.23224686798542 0.001
1.549479427609218862e-01 128.9890261253308 0.001
1.424955771033966367e-01 143.14589375234786 0.001
1.305479645602101169e-01 158.85651294280527 0.001
1.191596927590829191e-01 176.2914118095948 0.001
1.083744319486338592e-01 195.63983435170647 0.001
9.822587957781227230e-02 217.11179456945052 0.001
8.873392570439712912e-02 240.9403560239527 0.001
7.990850543161394370e-02 267.38416158399497 0.001
7.186639957908320941e-02 296.73024081888724 0.001
6.456296396247776515e-02 329.2971255097155 0.001
5.784793862166529022e-02 365.43830709572546 0.001
5.170576299529713177e-02 405.54607358408276 0.001
4.611181572534001766e-02 450.05576757004974 0.001
4.107041524710011021e-02 499.450511585514 0.001
3.651593783015870398e-02 554.2664520663108 0.001
3.241521930859009998e-02 615.0985788580505 0.001
2.873690759382746540e-02 682.6071834272393 0.001
2.546572080772239663e-02 757.525025877192 0.001
2.255464582657281877e-02 840.6652885618333 0.001
1.996953735937539651e-02 932.9304026284696 0.001
1.768130240799888064e-02 1035.3218432956637 0.001
1.566528452280907535e-02 1148.9510001873086 0.001
1.391463949571837035e-02 1275.051240713013 0.001
1.239015282752665113e-02 1414.991297434576 0.001
1.117585161825306907e-02 1570.2901247293776 0.001
1.020012506818805849e-02 1742.6333860096508 0.001
9.381333049205227079e-03 1933.891750455232 0.001
8.709676493590693888e-03 2146.141197858406 0.001
8.175697592789197068e-03 2381.6855519761607 0.001
7.775373380202363002e-03 2643.0814869741084 0.001
7.503407119593982419e-03 2933.1662783900483 0.001
7.348780250820355006e-03 3255.0885998350564 0.001
7.309525233915451989e-03 3612.3426997094302 0.001
7.392767690525246099e-03 4008.8063288984645 0.001
7.592090275532337521e-03 4448.782831127585 0.001
7.906087352056497680e-03 4937.047852839004 0.001
8.335548095187550466e-03 5478.901179593945 0.001
8.920001113961795181e-03 6080.224261649427 0.001
9.784410326030813787e-03 6747.5440531107 0.001
1.080369973431300791e-02 7488.10385759003 0.001
1.196804703054160646e-02 8309.941949353404 0.001
1.329369893002501322e-02 9221.97882333434 0.001
1.479110530132700732e-02 10234.114021054527 0.001
1.645841965389818751e-02 11357.333583431051 0.001
1.833490523440889364e-02 12603.829296797274 0.001
2.039532053628309929e-02 13987.131026472387 0.001
2.264528696453359247e-02 15522.25357427048 0.001
2.509269040572041642e-02 17225.859653987874 0.001
2.774158467182515422e-02 19116.440753857038 0.001
3.059385907000053764e-02 21214.51784910632 0.001
3.364906415153893354e-02 23542.864143224204 0.001
3.696725602774866837e-02 26126.752255633317 0.001
4.081298997022179964e-02 28994.22853882881 0.001
4.491770463016819814e-02 32176.417502507353 0.001
4.927765337859356387e-02 35707.859649004626 0.001
5.387965510556929488e-02 39626.88638701478 0.001
5.870806527707704559e-02 43976.036093027215 0.001
6.374381014287271163e-02 48802.515836544335 0.001
6.896072268984351772e-02 54158.71378079476 0.001
7.433433552801491095e-02 60102.76782070388 0.001
7.983753540974317109e-02 66699.19663030129 0.001
8.544008823252814688e-02 74019.59996915652 0.001
9.110927293137979777e-02 82143.43584919439 0.001
9.681076095526404413e-02 91158.88299750836 0.001
1.025188617566411692e-01 101163.7979766207 0.001
1.081989971692267211e-01 112266.77735108159 0.001
1.138224289625247715e-01 124588.33642950082 0.001
1.193609735241383807e-01 138262.2173764659 0.001
1.248062965513355577e-01 153436.84089300132 0.001
1.301376896835992891e-01 170276.91722258978 0.001
1.353171116094436521e-01 188965.23396912115 0.001
1.403210802565434678e-01 209704.64013232305 0.001
1.451297144001598427e-01 232720.2478960412 0.001
1.497246922936324165e-01 258261.87606826748 0.001
1.540948204205077887e-01 286606.7616948256 0.001
1.582178973427108837e-01 318062.5692794119 0.001
1.620839293780102219e-01 352970.73027306574 0.001
1.656835683474836007e-01 391710.1490809261 0.001
1.689983926178995066e-01 434701.3158125035 0.001
1.720260017944340858e-01 482410.8704165374 0.001
1.747661260690633045e-01 535356.6677410719 0.001
1.772046723399264556e-01 594113.3984965039 0.001
1.793332185684318458e-01 659318.8271333541 0.001
1.811615089748918050e-01 731680.7143427207 0.001
1.826821962368453400e-01 811984.4993184009 0.001
1.838941556311492753e-01 901101.8251665037 0.001
1.847965986121277437e-01 1000000.0 0.001
6.837064360886507819e-02 0.001 0.0011097524964120721
7.416756195464233037e-02 0.0011097524964120721 0.0011097524964120721
8.032159407857152045e-02 0.0012315506032928262 0.0011097524964120721
8.683155950888900299e-02 0.001366716356462006 0.0011097524964120721
9.369233055051486014e-02 0.0015167168884709225 0.0011097524964120721
1.008943930117025128e-01 0.0016831803533309566 0.0011097524964120721
1.084237613459747424e-01 0.0018679135990207828 0.0011097524964120721
1.162617660553407206e-01 0.002072921779595372 0.0011097524964120721
1.243851061996659318e-01 0.002300430119772917 0.0011097524964120721
1.327660515426212495e-01 0.0025529080682395165 0.0011097524964120721
1.413726804593243014e-01 0.002833096101839324 0.0011097524964120721
1.501693905182872602e-01 0.0031440354715915 0.0011097524964120721
1.591174516495967584e-01 0.0034891012134067737 0.0011097524964120721
1.681757454850089650e-01 0.003872038781812557 0.0011097524964120721
1.773014897910767385e-01 0.004297004704320844 0.0011097524964120721
1.864511356207924353e-01 0.004768611697714469 0.0011097524964120721
1.955811535941983093e-01 0.005291978735958442 0.0011097524964120721
2.046489358784631674e-01 0.005872786613189483 0.0011097524964120721
2.136135334644128914e-01 0.00651733960488242 0.0011097524964120721
2.224363607671457077e-01 0.007232633896483534 0.0011097524964120721
2.310818229922195211e-01 0.008026433522257174 0.0011097524964120721
2.395177652594912276e-01 0.00890735463861044 0.0011097524964120721
2.477158982848057245e-01 0.009884959046625586 0.0011097524964120721
2.556520150551341297e-01 0.010969857978923836 0.0011097524964120721
2.633061274727630519e-01 0.012173827277396614 0.0011097524964120721
2.706625263943713833e-01 0.013509935211980273 0.0011097524964120721
2.777097156877103568e-01 0.014992684327860457 0.0011097524964120721
2.844403133424761587e-01 0.01663816886076129 0.0011097524964120721
2.908507447685740877e-01 0.018464249428955443 0.0011097524964120721
2.969412351187620258e-01 0.020490746898158472 0.0011097524964120721
3.027152992923359820e-01 0.022739657523579287 0.0011097524964120721
3.081795843083833253e-01 0.02523539170434766 0.0011097524964120721
3.133434902222423935e-01 0.02800503894183631 0.0011097524964120721
3.182188851258174189e-01 0.03107866187782014 0.0011097524964120721
3.228197772097072260e-01 0.03448962260405758 0.0011097524964120721
3.271619693934590400e-01 0.038274944785163134 0.0011097524964120721
3.312627674970742286e-01 0.04247571552536898 0.0011097524964120721
3.351406600709013750e-01 0.047137531341167244 0.0011097524964120721
3.388150356077117564e-01 0.05231099308056263 0.0011097524964120721
3.423058661345250719e-01 0.05805225516094899 0.0011097524964120721
3.456334562420721457e-01 0.06442363508721373 0.0011097524964120721
3.488181846876604042e-01 0.07149428986597581 0.0011097524964120721
3.518802880342399853e-01 0.07934096665797492 0.0011097524964120721
3.548396681165846833e-01 0.08804883581643465 0.0011097524964120721
3.577157734580584947e-01 0.09771241535346502 0.0011097524964120721
3.605275077160313146e-01 0.1084365968689611 0.0011097524964120721
3.632931570863577875e-01 0.12033778407775893 0.0011097524964120721
3.660304151977387677e-01 0.13354515629298988 0.0011097524964120721
3.687563366893064631e-01 0.14820207057988585 0.0011097524964120721
3.714873334206454936e-01 0.16446761779946645 0.0011097524964120721
3.742391350269966832e-01 0.18251834943190443 0.0011097524964120721
3.770267414960866148e-01 0.20255019392306664 0.0011097524964120721
3.798644838460242812e-01 0.22478058335487253 0.0011097524964120721
3.827648931433497159e-01 0.24945081352303167 0.0011097524964120721
3.857402659294715819e-01 0.27682866303920667 0.0011097524964120721
3.888010566463872553e-01 0.3072112998861759 0.0011097524964120721
3.919565105514153935e-01 0.34092850697468147 0.0011097524964120721
3.952127519891202589e-01 0.3783462617131929 0.0011097524964120721
3.985746335638923887e-01 0.419870708444391 0.0011097524964120721
4.020448126137610712e-01 0.4659525668664682 0.0011097524964120721
4.056212703646739359e-01 0.517092024289676 0.0011097524964120721
4.093009160744855435e-01 0.5738441648302398 0.0011097524964120721
4.130766830340096285e-01 0.6368249944718586 0.0011097524964120721
4.169385059464434384e-01 0.7067181273927491 0.0011097524964120721
4.208702134832366104e-01 0.7842822061337682 0.0011097524964120721
4.248574868298545248e-01 0.8703591361485166 0.0011097524964120721
4.288770410292661039e-01 0.9658832241158708 0.0011097524964120721
4.329039083447996927e-01 1.0718913192051276 0.0011097524964120721
4.369100474262170297e-01 1.1895340673703196 0.0011097524964120721
4.408652265547249316e-01 1.3200884008314182 0.0011097524964120721
4.447348313885981508e-01 1.4649713983072863 0.0011097524964120721
4.484831645729415728e-01 1.625755666443795 0.0011097524964120721
4.520726473005566293e-01 1.8041864093920719 0.0011097524964120721
4.554636898007793921e-01 2.0022003718155843 0.0011097524964120721
4.586160626321940104e-01 2.2219468609395236 0.0011097524964120721
4.614937290143236726e-01 2.4658110758226037 0.0011097524964120721
4.640490348491549955e-01 2.736439997074672 0.0011097524964120721
4.662492186666101768e-01 3.0367711180354604 0.0011097524964120721
4.680537217809317418e-01 3.370064329271928 0.0011097524964120721
4.694254410715646419e-01 3.739937302478798 0.0011097524964120721
4.703288433534422719e-01 4.150404757850477 0.0011097524964120721
4.707302445045165595e-01 4.605922041145108 0.0011097524964120721
4.705978341351781391e-01 5.1114334834401705 0.0011097524964120721
4.699013194489416456e-01 5.672426068491977 0.0011097524964120721
4.686128389511052816e-01 6.294988990221888 0.0011097524964120721
4.667087718826466447e-01 6.985879746785249 0.0011097524964120721
4.641660733872224887e-01 7.752597488629465 0.0011097524964120721
4.609632177342029014e-01 8.60346441668451 0.0011097524964120721
4.570837020462648059e-01 9.547716114208066 0.0011097524964120721
4.525121806606784980e-01 10.59560179277617 0.0011097524964120721
4.472368003151775406e-01 11.758495540521581 0.0011097524964120721
4.412482936399420574e-01 13.049019780144016 0.0011097524964120721
4.345980635228886557e-01 14.481182276745331 0.0011097524964120721
4.272964259709923218e-01 16.070528182616385 0.0011097524964120721
4.192685803718274040e-01 17.834308769319094 0.0011097524964120721
4.105193537187034614e-01 19.791668678535572 0.0011097524964120721
4.010578692996049632e-01 21.96385372416547 0.0011097524964120721
3.908984828844752069e-01 24.37444150122222 0.0011097524964120721
3.800588910423091660e-01 27.04959730463137 0.0011097524964120721
3.685651328246083991e-01 30.01835813575592 0.0011097524964120721
3.564479432505255896e-01 33.31294787934677 0.0011097524964120721
3.437456852356335912e-01 36.96912707195032 0.0011097524964120721
3.305052361622834445e-01 41.0265810582719 0.0011097524964120721
3.167799695198423304e-01 45.52935074866948 0.0011097524964120721
3.026337227644132488e-01 50.526310653356795 0.0011097524964120721
2.881381097960732385e-01 56.07169938205458 0.0011097524964120721
2.733700495500041572e-01 62.22570836730231 0.0011097524964120721
2.584197528202447636e-01 69.0551352016233 0.0011097524964120721
2.433761967846890251e-01 76.63410868007462 0.0011097524964120721
2.283374658140014668e-01 85.04489341802686 0.0011097524964120721
2.133998130142281957e-01 94.37878277775391 0.0011097524964120721
1.986606671122004564e-01 104.73708979594508 0.0011097524964120721
1.842160793863515944e-01 116.23224686798542 0.0011097524964120721
1.701555854175328675e-01 128.9890261253308 0.0011097524964120721
1.565594850526844939e-01 143.14589375234786 0.0011097524964120721
1.435042068987991692e-01 158.85651294280527 0.0011097524964120721
1.310504557362476008e-01 176.2914118095948 0.0011097524964120721
1.192471156017633760e-01 195.63983435170647 0.0011097524964120721
1.081321001356892741e-01 217.11179456945052 0.0011097524964120721
9.772847196601275321e-02 240.9403560239527 0.0011097524964120721
8.804827934218945051e-02 267.38416158399497 0.0011097524964120721
7.922227165442792540e-02 296.73024081888724 0.0011097524964120721
7.120100042373009308e-02 329.2971255097155 0.0011097524964120721
6.382104391379003760e-02 365.43830709572546 0.0011097524964120721
5.706614556567916191e-02 405.54607358408276 0.0011097524964120721
5.091033436371061177e-02 450.05576757004974 0.0011097524964120721
4.535955821242312891e-02 499.450511585514 0.0011097524964120721
4.034185910347222459e-02 554.2664520663108 0.0011097524964120721
3.582171010232854808e-02 615.0985788580505 0.0011097524964120721
3.176505851837179567e-02 682.6071834272393 0.0011097524964120721
2.815591222553978298e-02 757.525025877192 0.0011097524964120721
2.494258227738807218e-02 840.6652885618333 0.0011097524964120721
2.208786762762051173e-02 932.9304026284696 0.0011097524964120721
1.956014132607491671e-02 1035.3218432956637 0.0011097524964120721
1.733236675139619362e-02 1148.9510001873086 0.0011097524964120721
1.539733379951540790e-02 1275.051240713013 0.0011097524964120721
1.371179034848775402e-02 1414.991297434576 0.0011097524964120721
1.236936402206723594e-02 1570.2901247293776 0.0011097524964120721
1.129015842816320607e-02 1742.6333860096508 0.0011097524964120721
1.038437848917756617e-02 1933.891750455232 0.0011097524964120721
9.641174432171139771e-03 2146.141197858406 0.0011097524964120721
9.050232568268756772e-03 2381.6855519761607 0.0011097524964120721
8.607128931782224643e-03 2643.0814869741084 0.0011097524964120721
8.305956309842153426e-03 2933.1662783900483 0.0011097524964120721
8.134582217658550482e-03 3255.0885998350564 0.0011097524964120721
8.090719093730217720e-03 3612.3426997094302 0.0011097524964120721
8.182250920652812953e-03 4008.8063288984645 0.0011097524964120721
8.402182976945716392e-03 4448.782831127585 0.0011097524964120721
8.748861957511346391e-03 4937.047852839004 0.0011097524964120721
9.223002191640645303e-03 5478.901179593945 0.0011097524964120721
9.868121444781293924e-03 6080.224261649427 0.0011097524964120721
1.082249263517182439e-02 6747.5440531107 0.0011097524964120721
1.194787569930497520e-02 7488.10385759003 0.0011097524964120721
1.323301504710306525e-02 8309.941949353404 0.0011097524964120721
1.469561227181007297e-02 9221.97882333434 0.0011097524964120721
1.634714154646927167e-02 10234.114021054527 0.0011097524964120721
1.818513663033433439e-02 11357.333583431051 0.0011097524964120721
2.025304145437592865e-02 12603.829296797274 0.0011097524964120721
2.252235391479538371e-02 13987.131026472387 0.0011097524964120721
2.499921995178406089e-02 15522.25357427048 0.0011097524964120721
2.769188938131304789e-02 17225.859653987874 0.0011097524964120721
3.060457605098943282e-02 19116.440753857038 0.0011097524964120721
3.373906406847861777e-02 21214.51784910632 0.0011097524964120721
3.709447466708075403e-02 23542.864143224204 0.0011097524964120721
4.073604221205612275e-02 26126.752255633317 0.0011097524964120721
4.495603804870174774e-02 28994.22853882881 0.0011097524964120721
4.945765962624464746e-02 32176.417502507353 0.0011097524964120721
5.423608610132023278e-02 35707.859649004626 0.0011097524964120721
5.927668384989411704e-02 39626.88638701478 0.0011097524964120721
6.456198965993213690e-02 43976.036093027215 0.0011097524964120721
7.007081687302593731e-02 48802.515836544335 0.0011097524964120721
7.577453809578250932e-02 54158.71378079476 0.0011097524964120721
8.164602473050375231e-02 60102.76782070388 0.0011097524964120721
8.765540194859168521e-02 66699.19663030129 0.0011097524964120721
9.376951975491343294e-02 74019.59996915652 0.0011097524964120721
9.995265931936506143e-02 82143.43584919439 0.0011097524964120721
1.061676830315345099e-01 91158.88299750836 0.0011097524964120721
1.123859290562966434e-01 101163.7979766207 0.0011097524964120721
1.185700494120153214e-01 112266.77735108159 0.0011097524964120721
1.246887382046285575e-01 124588.33642950082 0.0011097524964120721
1.307112470845727958e-01 138262.2173764659 0.0011097524964120721
1.366293448274723266e-01 153436.84089300132 0.0011097524964120721
1.424190547893694758e-01 170276.91722258978 0.0011097524964120721
1.480394907990848496e-01 188965.23396912115 0.0011097524964120721
1.534652786928416002e-01 209704.64013232305 0.0011097524964120721
1.586744172173639722e-01 232720.2478960412 0.0011097524964120721
1.636473362818852140e-01 258261.87606826748 0.0011097524964120721
1.683707027657929123e-01 286606.7616948256 0.0011097524964120721
1.728213585355137805e-01 318062.5692794119 0.0011097524964120721
1.769873909846014226e-01 352970.73027306574 0.0011097524964120721
1.808590738844859103e-01 391710.1490809261 0.0011097524964120721
1.844155391599365812e-01 434701.3158125035 0.0011097524964120721
1.876544884349850284e-01 482410.8704165374 0.0011097524964120721
1.905744546829586661e-01 535356.6677410719 0.0011097524964120721
1.931604486186289660e-01 594113.3984965039 0.0011097524964120721
1.954024115598114730e-01 659318.8271333541 0.0011097524964120721
1.973114401441205812e-01 731680.7143427207 0.0011097524964120721
1.988779355225399337e-01 811984.4993184009 0.0011097524964120721
2.001017699970145947e-01 901101.8251665037 0.0011097524964120721
2.009808057837962902e-01 1000000.0 0.0011097524964120721
6.874391795665296678e-02 0.001 0.0012315506032928262
7.467056978832813108e-02 0.0011097524964120721 0.0012315506032928262
8.097891633452909688e-02 0.0012315506032928262 0.0012315506032928262
8.767072172910399253e-02 0.001366716356462006 0.0012315506032928262
9.474373259496392252e-02 0.0015167168884709225 0.0012315506032928262
1.021913165760196390e-01 0.0016831803533309566 0.0012315506032928262
1.100021079191141476e-01 0.0018679135990207828 0.0012315506032928262
1.181598437449558336e-01 0.002072921779595372 0.0012315506032928262
1.266432317896079296e-01 0.002300430119772917 0.0012315506032928262
1.354260129055290807e-01 0.0025529080682395165 0.0012315506032928262
1.444771652559888320e-01 0.002833096101839324 0.0012315506032928262
1.537613016316992931e-01 0.0031440354715915 0.0012315506032928262
1.632391278240468147e-01 0.0034891012134067737 0.0012315506032928262
1.728681714735210706e-01 0.003872038781812557 0.0012315506032928262
1.826035295469303488e-01 0.004297004704320844 0.0012315506032928262
1.923986945867391107e-01 0.004768611697714469 0.0012315506032928262
2.022065437073518601e-01 0.005291978735958442 0.0012315506032928262
2.119801927696740584e-01 0.005872786613189483 0.0012315506032928262
2.216739361136394471e-01 0.00651733960488242 0.0012315506032928262
2.312440666086713059e-01 0.007232633896483534 0.0012315506032928262
2.406496422268069313e-01 0.008026433522257174 0.0012315506032928262
2.498531189537234465e-01 0.00890735463861044 0.0012315506032928262
2.588208486643825967e-01 0.009884959046625586 0.0012315506032928262
2.675235060931674957e-01 0.010969857978923836 0.0012315506032928262
2.759363295720739795e-01 0.012173827277396614 0.0012315506032928262
2.840392298098116108e-01 0.013509935211980273 0.0012315506032928262
2.918168544015287136e-01 0.014992684327860457 0.0012315506032928262
2.992585698748916334e-01 0.01663816886076129 0.0012315506032928262
3.063578330571461450e-01 0.018464249428955443 0.0012315506032928262
3.131129415278803285e-01 0.020490746898158472 0.0012315506032928262
3.195257619128351045e-01 0.022739657523579287 0.0012315506032928262
3.256018963322117044e-01 0.02523539170434766 0.0012315506032928262
3.313502416422037800e-01 0.02800503894183631 0.0012315506032928262
3.367826417788331583e-01 0.03107866187782014 0.0012315506032928262
3.419134802397404416e-01 0.03448962260405758 0.0012315506032928262
3.467593460904785929e-01 0.038274944785163134 0.0012315506032928262
3.513386503004749528e-01 0.04247571552536898 0.0012315506032928262
3.556712712345493355e-01 0.047137531341167244 0.0012315506032928262
3.597782040412644267e-01 0.05231099308056263 0.0012315506032928262
3.636812419543895558e-01 0.05805225516094899 0.0012315506032928262
3.674026387980900421e-01 0.06442363508721373 0.0012315506032928262
3.709648486878062701e-01 0.07149428986597581 0.0012315506032928262
3.743902550651301842e-01 0.07934096665797492 0.0012315506032928262
3.777009671366230448e-01 0.08804883581643465 0.0012315506032928262
3.809186594666570391e-01 0.09771241535346502 0.0012315506032928262
3.840644753145812107e-01 0.1084365968689611 0.0012315506032928262
3.871589412510957895e-01 0.12033778407775893 0.0012315506032928262
3.902219551223626293e-01 0.13354515629298988 0.0012315506032928262
3.932727398050401280e-01 0.14820207057988585 0.0012315506032928262
3.963298556131328865e-01 0.16446761779946645 0.0012315506032928262
3.994111102826677362e-01 0.18251834943190443 0.0012315506032928262
4.025335049798354214e-01 0.20255019392306664 0.0012315506032928262
4.057132854818633061e-01 0.22478058335487253 0.0012315506032928262
4.089648149822044942e-01 0.24945081352303167 0.0012315506032928262
4.123020724590919506e-01 0.27682866303920667 0.0012315506032928262
4.157370398761541797e-01 0.3072112998861759 0.0012315506032928262
4.192803096139761654e-01 0.34092850697468147 0.0012315506032928262
4.229391614372486896e-01 0.3783462617131929 0.0012315506032928262
4.267193301445385556e-01 0.419870708444391 0.0012315506032928262
4.306240917712323979e-01 0.4659525668664682 0.0012315506032928262
4.346517163262372807e-01 0.517092024289676 0.0012315506032928262
4.387990660251707142e-01 0.5738441648302398 0.0012315506032928262
4.430586469089555224e-01 0.6368249944718586 0.0012315506032928262
4.474195535563529336e-01 0.7067181273927491 0.0012315506032928262
4.518644051653001870e-01 0.7842822061337682 0.0012315506032928262
4.563771165183599376e-01 0.8703591361485166 0.0012315506032928262
4.609323419835418267e-01 0.9658832241158708 0.0012315506032928262
4.655025544831636330e-01 1.0718913192051276 0.0012315506032928262
4.700567520916799635e-01 1.1895340673703196 0.0012315506032928262
4.745613849616199809e-01 1.3200884008314182 0.0012315506032928262
4.789781717417437301e-01 1.4649713983072863 0.0012315506032928262
4.832674747618621036e-01 1.625755666443795 0.0012315506032928262
4.873875517390398593e-01 1.8041864093920719 0.0012315506032928262
4.912944985031371115e-01 2.0022003718155843 0.0012315506032928262
4.949436729175557548e-01 2.2219468609395236 0.0012315506032928262
4.982945674422373239e-01 2.4658110758226037 0.0012315506032928262
5.012952236311613019e-01 2.736439997074672 0.0012315506032928262
5.039084974760008606e-01 3.0367711180354604 0.0012315506032928262
5.060897189154839326e-01 3.370064329271928 0.0012315506032928262
5.077978468529010803e-01 3.739937302478798 0.0012315506032928262
5.089936325204431622e-01 4.150404757850477 0.0012315506032928262
5.096399361956331919e-01 4.605922041145108 0.0012315506032928262
5.097017778767234386e-01 5.1114334834401705 0.0012315506032928262
5.091459720871568395e-01 5.672426068491977 0.0012315506032928262
5.079420748012799525e-01 6.294988990221888 0.0012315506032928262
5.060641542477084531e-01 6.985879746785249 0.0012315506032928262
5.034871505581299811e-01 7.752597488629465 0.0012315506032928262
5.001878244942287166e-01 8.60346441668451 0.0012315506032928262
4.961482178957024036e-01 9.547716114208066 0.0012315506032928262
4.913518031189402779e-01 10.59560179277617 0.0012315506032928262
4.857857943329433326e-01 11.758495540521581 0.0012315506032928262
4.794402555548041844e-01 13.049019780144016 0.0012315506032928262
4.723758518618065283e-01 14.481182276745331 0.0012315506032928262
4.645945498876870028e-01 16.070528182616385 0.0012315506032928262
4.560196588077527480e-01 17.834308769319094 0.0012315506032928262
4.466563234774734714e-01 19.791668678535572 0.0012315506032928262
4.365142473982756011e-01 21.96385372416547 0.0012315506032928262
4.256086628419429863e-01 24.37444150122222 0.0012315506032928262
4.139584963837169007e-01 27.04959730463137 0.0012315506032928262
4.015913911553564142e-01 30.01835813575592 0.0012315506032928262
3.885401498645422169e-01 33.31294787934677 0.0012315506032928262
3.748457224157842327e-01 36.96912707195032 0.0012315506032928262
3.605581600641393214e-01 41.0265810582719 0.0012315506032928262
3.457346733445458287e-01 45.52935074866948 0.0012315506032928262
3.304436292115942586e-01 50.526310653356795 0.0012315506032928262
3.147619120534301818e-01 56.07169938205458 0.0012315506032928262
2.987724710959674956e-01 62.22570836730231 0.0012315506032928262
2.825722198555249420e-01 69.0551352016233 0.0012315506032928262
2.662575376425421192e-01 76.63410868007462 0.0012315506032928262
2.499344300915536943e-01 85.04489341802686 0.0012315506032928262
2.337075019851817537e-01 94.37878277775391 0.0012315506032928262
2.176827693291050470e-01 104.73708979594508 0.0012315506032928262
2.019649101721586459e-01 116.23224686798542 0.0012315506032928262
1.866519264012042045e-01 128.9890261253308 0.0012315506032928262
1.718322116442844993e-01 143.14589375234786 0.0012315506032928262
1.575896795524731608e-01 158.85651294280527 0.0012315506032928262
1.439917673214613503e-01 176.2914118095948 0.0012315506032928262
1.310931671774402674e-01 195.63983435170647 0.0012315506032928262
1.189365532874294140e-01 217.11179456945052 0.0012315506032928262
1.075486527151973126e-01 240.9403560239527 0.0012315506032928262
9.694404656266635001e-02 267.38416158399497 0.0012315506032928262
8.726917124703806317e-02 296.73024081888724 0.0012315506032928262
7.846925050830051707e-02 329.2971255097155 0.0012315506032928262
7.036690350190935583e-02 365.43830709572546 0.0012315506032928262
6.294534059982741236e-02 405.54607358408276 0.0012315506032928262
5.617733263067040822e-02 450.05576757004974 0.0012315506032928262
5.007087654568307539e-02 499.450511585514 0.0012315506032928262
4.454715399201369941e-02 554.2664520663108 0.0012315506032928262
3.956827458006410142e-02 615.0985788580505 0.0012315506032928262
3.509737209739494795e-02 682.6071834272393 0.0012315506032928262
3.111783991878840083e-02 757.525025877192 0.0012315506032928262
2.757291641047146177e-02 840.6652885618333 0.0012315506032928262
2.442216697462281164e-02 932.9304026284696 0.0012315506032928262
2.163126401341419411e-02 1035.3218432956637 0.0012315506032928262
1.917062179199944053e-02 1148.9510001873086 0.0012315506032928262
1.703270393607934918e-02 1275.051240713013 0.0012315506032928262
1.516983269268096061e-02 1414.991297434576 0.0012315506032928262
1.368638311380579627e-02 1570.2901247293776 0.0012315506032928262
1.249315903568874384e-02 1742.6333860096508 0.0012315506032928262
1.149148951199283585e-02 1933.891750455232 0.0012315506032928262
1.066938276413205607e-02 2146.141197858406 0.0012315506032928262
1.001559456926879969e-02 2381.6855519761607 0.0012315506032928262
9.525278477794253684e-03 2643.0814869741084 0.0012315506032928262
9.191834934157538939e-03 2933.1662783900483 0.0012315506032928262
9.001916841293139751e-03 3255.0885998350564 0.0012315506032928262
8.952880469410000319e-03 3612.3426997094302 0.0012315506032928262
9.053430184726067240e-03 4008.8063288984645 0.0012315506032928262
9.295952324975848002e-03 4448.782831127585 0.0012315506032928262
9.678496879510545964e-03 4937.047852839004 0.0012315506032928262
1.020168102553565583e-02 5478.901179593945 0.0012315506032928262
1.091333284995836886e-02 6080.224261649427 0.0012315506032928262
1.196643857891687042e-02 6747.5440531107 0.0012315506032928262
1.320827702726184646e-02 7488.10385759003 0.0012315506032928262
1.462591653734632118e-02 8309.941949353404 0.0012315506032928262
1.623858925147941487e-02 9221.97882333434 0.0012315506032928262
1.805890041776271604e-02 10234.114021054527 0.0012315506032928262
2.008358317965782194e-02 11357.333583431051 0.0012315506032928262
2.236070970975500422e-02 12603.829296797274 0.0012315506032928262
2.485808975924293576e-02 13987.131026472387 0.0012315506032928262
2.758237887208705649e-02 15522.25357427048 0.0012315506032928262
3.054216634852967294e-02 17225.859653987874 0.0012315506032928262
3.374177104200740129e-02 19116.440753857038 0.0012315506032928262
3.718279249063542735e-02 21214.51784910632 0.0012315506032928262
4.086383217041207605e-02 23542.864143224204 0.0012315506032928262
4.485553869258303294e-02 26126.752255633317 0.0012315506032928262
4.948071798128747534e-02 28994.22853882881 0.0012315506032928262
5.441141762496660983e-02 32176.417502507353 0.0012315506032928262
5.964159534706291871e-02 35707.859649004626 0.0012315506032928262
6.515499504164018463e-02 39626.88638701478 0.0012315506032928262
7.093211249843750510e-02 43976.036093027215 0.0012315506032928262
7.694939390909863453e-02 48802.515836544335 0.0012315506032928262
8.317558991466934837e-02 54158.71378079476 0.0012315506032928262
8.958068751057941814e-02 60102.76782070388 0.0012315506032928262
9.613175473260655857e-02 66699.19663030129 0.0012315506032928262
1.027925140596808451e-01 74019.59996915652 0.0012315506032928262
1.095241130075602226e-01 82143.43584919439 0.0012315506032928262
1.162862606635170770e-01 91158.88299750836 0.0012315506032928262
1.230472605852094975e-01 101163.7979766207 0.0012315506032928262
1.297668143713580080e-01 112266.77735108159 0.0012315506032928262
1.364107803579363010e-01 124588.33642950082 0.0012315506032928262
1.429456859157625659e-01 138262.2173764659 0.0012315506032928262
1.493637966025196662e-01 153436.84089300132 0.0012315506032928262
1.556369242038266043e-01 170276.91722258978 0.0012315506032928262
1.617217443354777850e-01 188965.23396912115 0.0012315506032928262
1.675906616371690971e-01 209704.64013232305 0.0012315506032928262
1.732197550470630232e-01 232720.2478960412 0.0012315506032928262
1.785873848637539452e-01 258261.87606826748 0.0012315506032928262
1.836786770318633022e-01 286606.7616948256 0.0012315506032928262
1.884689707806340986e-01 318062.5692794119 0.0012315506032928262
1.929445429924965816e-01 352970.73027306574 0.0012315506032928262
1.970942727785399973e-01 391710.1490809261 0.0012315506032928262
2.008961499366364034e-01 434701.3158125035 0.0012315506032928262
2.043470673412324246e-01 482410.8704165374 0.0012315506032928262
2.074440625215014933e-01 535356.6677410719 0.0012315506032928262
2.101714074215478290e-01 594113.3984965039 0.0012315506032928262
2.125187613991763869e-01 659318.8271333541 0.0012315506032928262
2.144957977794208492e-01 731680.7143427207 0.0012315506032928262
2.160930729804680928e-01 811984.4993184009 0.0012315506032928262
2.173083401995490327e-01 901101.8251665037 0.0012315506032928262
2.181415307677135318e-01 1000000.0 0.0012315506032928262
6.893671280993826644e-02 0.001 0.001366716356462006
7.497140158266368815e-02 0.0011097524964120721 0.001366716356462006
8.141051380587828457e-02 0.0012315506032928262 0.001366716356462006
8.825876795609839676e-02 0.001366716356462006 0.001366716356462006
9.551696000019246902e-02 0.0015167168884709225 0.001366716356462006
1.031814654715908913e-01 0.0016831803533309566 0.001366716356462006
1.112438650609864493e-01 0.0018679135990207828 0.001366716356462006
1.196906139817840997e-01 0.002072921779595372 0.001366716356462006
1.285028249246072674e-01 0.002300430119772917 0.001366716356462006
1.376562364318560383e-01 0.0025529080682395165 0.001366716356462006
1.471212908296138655e-01 0.002833096101839324 0.001366716356462006
1.568633769303916792e-01 0.0031440354715915 0.001366716356462006
1.668433086245386665e-01 0.0034891012134067737 0.001366716356462006
1.770178617692834688e-01 0.003872038781812557 0.001366716356462006
1.873405880180726291e-01 0.004297004704320844 0.001366716356462006
1.977626413817670237e-01 0.004768611697714469 0.001366716356462006
2.082336922671447765e-01 0.005291978735958442 0.001366716356462006
2.187029960831544662e-01 0.005872786613189483 0.001366716356462006
2.291203431796373091e-01 0.00651733960488242 0.001366716356462006
2.394370345933816979e-01 0.007232633896483534 0.001366716356462006
2.496067926101515344e-01 0.008026433522257174 0.001366716356462006
2.595865453793425037e-01 0.00890735463861044 0.001366716356462006
2.693371058901784521e-01 0.009884959046625586 0.001366716356462006
2.788237031438783320e-01 0.010969857978923836 0.001366716356462006
2.880163937757108661e-01 0.012173827277396614 0.001366716356462006
2.968902682981530150e-01 0.013509935211980273 0.001366716356462006
3.054256272837581609e-01 0.014992684327860457 0.001366716356462006
3.136081011083961534e-01 0.01663816886076129 0.001366716356462006
3.214276878887237232e-01 0.018464249428955443 0.001366716356462006
3.288802805091093351e-01 0.020490746898158472 0.001366716356462006
3.359656449270933543e-01 0.022739657523579287 0.001366716356462006
3.426879625171093680e-01 0.02523539170434766 0.001366716356462006
3.490552825873874943e-01 0.02800503894183631 0.001366716356462006
3.550790909285105879e-01 0.03107866187782014 0.001366716356462006
3.607739469347097105e-01 0.03448962260405758 0.001366716356462006
3.661570043442213818e-01 0.038274944785163134 0.001366716356462006
3.712476507573501672e-01 0.04247571552536898 0.001366716356462006
3.760670407482710753e-01 0.047137531341167244 0.001366716356462006
3.806377488748775018e-01 0.05231099308056263 0.001366716356462006
3.849833595520846807e-01 0.05805225516094899 0.001366716356462006
3.891281114121671325e-01 0.06442363508721373 0.001366716356462006
3.930965831331670324e-01 0.07149428986597581 0.001366716356462006
3.969133892136399444e-01 0.07934096665797492 0.001366716356462006
4.006029565935482206e-01 0.08804883581643465 0.001366716356462006
4.041893225156393821e-01 0.09771241535346502 0.001366716356462006
4.076960053264333528e-01 0.1084365968689611 0.001366716356462006
4.111459379727059882e-01 0.12033778407775893 0.001366716356462006
4.145613977888740753e-01 0.13354515629298988 0.001366716356462006
4.179639814970371181e-01 0.14820207057988585 0.001366716356462006
4.213745678710437703e-01 0.16446761779946645 0.001366716356462006
4.248132400891045934e-01 0.18251834943190443 0.001366716356462006
4.282992094894035318e-01 0.20255019392306664 0.001366716356462006
4.318508494050486424e-01 0.22478058335487253 0.001366716356462006
4.354845422128156840e-01 0.24945081352303167 0.001366716356462006
4.392161492769479647e-01 0.27682866303920667 0.001366716356462006
4.430593852689202472e-01 0.3072112998861759 0.001366716356462006
4.470263673481955080e-01 0.34092850697468147 0.001366716356462006
4.511257044073871403e-01 0.3783462617131929 0.001366716356462006
4.553641908332383692e-01 0.419870708444391 0.001366716356462006
4.597458418377799449e-01 0.4659525668664682 0.001366716356462006
4.642693575704569531e-01 0.517092024289676 0.001366716356462006
4.689316362443325392e-01 0.5738441648302398 0.001366716356462006
4.737248167343608984e-01 0.6368249944718586 0.001366716356462006
4.786371771735410952e-01 0.7067181273927491 0.001366716356462006
4.836501211349597540e-01 0.7842822061337682 0.001366716356462006
4.887457098150397861e-01 0.8703591361485166 0.001366716356462006
4.938964446321649771e-01 0.9658832241158708 0.001366716356462006
4.990720682248835360e-01 1.0718913192051276 0.001366716356462006
5.042384092495370007e-01 1.1895340673703196 0.001366716356462006
5.093583328938293686e-01 1.3200884008314182 0.001366716356462006
5.143895829024046629e-01 1.4649713983072863 0.001366716356462006
5.192882250425330248e-01 1.625755666443795 0.001366716356462006
5.240079632540354249e-01 1.8041864093920719 0.001366716356462006
5.285001574286543047e-01 2.0022003718155843 0.001366716356462006
5.327153153080667058e-01 2.2219468609395236 0.001366716356462006
5.366079898406910242e-01 2.4658110758226037 0.001366716356462006
5.401214734370231030e-01 2.736439997074672 0.001366716356462006
5.432137837437719385e-01 3.0367711180354604 0.001366716356462006
5.458357052493055805e-01 3.370064329271928 0.001366716356462006
5.479418350562270668e-01 3.739937302478798 0.001366716356462006
5.494888254205585465e-01 4.150404757850477 0.001366716356462006
5.504357306346814305e-01 4.605922041145108 0.001366716356462006
5.507440831247796265e-01 5.1114334834401705 0.001366716356462006
5.503775256672978067e-01 5.672426068491977 0.001366716356462006
5.493027919196594722e-01 6.294988990221888 0.001366716356462006
5.474914432379003326e-01 6.985879746785249 0.001366716356462006
5.449162355979474404e-01 7.752597488629465 0.001366716356462006
5.415520884881802610e-01 8.60346441668451 0.001366716356462006
5.373794902110918814e-01 9.547716114208066 0.001366716356462006
5.323806537507708159e-01 10.59560179277617 0.001366716356462006
5.265418140971319660e-01 11.758495540521581 0.001366716356462006
5.198523267893003785e-01 13.049019780144016 0.001366716356462006
5.123837288301462678e-01 14.481182276745331 0.001366716356462006
5.041270754533219156e-01 16.070528182616385 0.001366716356462006
4.950046979108291834e-01 17.834308769319094 0.001366716356462006
4.850220412695629979e-01 19.791668678535572 0.001366716356462006
4.741893895116277569e-01 21.96385372416547 0.001366716356462006
4.625228355647910128e-01 24.37444150122222 0.001366716356462006
4.500425257788757682e-01 27.04959730463137 0.001366716356462006
4.367776880198520062e-01 30.01835813575592 0.001366716356462006
4.227631854351837637e-01 33.31294787934677 0.001366716356462006
4.080425492551091882e-01 36.96912707195032 0.001366716356462006
3.926690093123193503e-01 41.0265810582719 0.001366716356462006
3.767036504700306820e-01 45.52935074866948 0.001366716356462006
3.602194282146845561e-01 50.526310653356795 0.001366716356462006
3.432986029277652062e-01 56.07169938205458 0.001366716356462006
3.260303053376348847e-01 62.22570836730231 0.001366716356462006
3.085183631936406767e-01 69.0551352016233 0.001366716356462006
2.908668343713767257e-01 76.63410868007462 0.001366716356462006
2.731899913034601668e-01 85.04489341802686 0.001366716356462006
2.556012089340788385e-01 94.37878277775391 0.001366716356462006
2.382155797721737522e-01 104.73708979594508 0.001366716356462006
2.211469534351697408e-01 116.23224686798542 0.001366716356462006
2.045024016314642701e-01 128.9890261253308 0.001366716356462006
1.883790510007413432e-01 143.14589375234786 0.001366716356462006
1.728689549288663363e-01 158.85651294280527 0.001366716356462006
1.580469472445535928e-01 176.2914118095948 0.001366716356462006
1.439741717569822943e-01 195.63983435170647 0.001366716356462006
1.306986720483733488e-01 217.11179456945052 0.001366716356462006
1.182513953066678947e-01 240.9403560239527 0.001366716356462006
1.066499429554228356e-01 267.38416158399497 0.001366716356462006
9.605837579752476985e-02 296.73024081888724 0.001366716356462006
8.641598915893308752e-02 329.2971255097155 0.001366716356462006
7.753068384765558763e-02 365.43830709572546 0.001366716356462006
6.938535831787849550e-02 405.54607358408276 0.001366716356462006
6.195177585522504415e-02 450.05576757004974 0.001366716356462006
5.524017014572173145e-02 499.450511585514 0.001366716356462006
4.916463047710174783e-02 554.2664520663108 0.001366716356462006
4.368484484713119897e-02 615.0985788580505 0.001366716356462006
3.876104627091540161e-02 682.6071834272393 0.001366716356462006
3.437614718263260621e-02 757.525025877192 0.001366716356462006
3.046790307371165588e-02 840.6652885618333 0.001366716356462006
2.699248037328364283e-02 932.9304026284696 0.001366716356462006
2.391268374474160574e-02 1035.3218432956637 0.001366716356462006
2.119621474510071865e-02 1148.9510001873086 0.001366716356462006
1.883526625645335489e-02 1275.051240713013 0.001366716356462006
1.677732260094151259e-02 1414.991297434576 0.001366716356462006
1.513879491375758231e-02 1570.2901247293776 0.001366716356462006
1.382003535926088454e-02 1742.6333860096508 0.001366716356462006
1.271273918157344099e-02 1933.891750455232 0.001366716356462006
1.180367842627897713e-02 2146.141197858406 0.001366716356462006
1.108059678030622226e-02 2381.6855519761607 0.001366716356462006
1.053820836154558196e-02 2643.0814869741084 0.001366716356462006
1.016912615268003757e-02 2933.1662783900483 0.001366716356462006
9.958677993379679710e-03 3255.0885998350564 0.001366716356462006
9.903830025932485945e-03 3612.3426997094302 0.001366716356462006
1.001416508045948131e-02 4008.8063288984645 0.001366716356462006
1.028141320447359744e-02 4448.782831127585 0.001366716356462006
1.070326704496609056e-02 4937.047852839004 0.001366716356462006
1.128022337104988421e-02 5478.901179593945 0.001366716356462006
1.206474597690795902e-02 6080.224261649427 0.001366716356462006
1.322607712546884640e-02 6747.5440531107 0.001366716356462006
1.459559610467685634e-02 7488.10385759003 0.001366716356462006
1.615838522954580678e-02 8309.941949353404 0.001366716356462006
1.793529825923801876e-02 9221.97882333434 0.001366716356462006
1.994017098874097463e-02 10234.114021054527 0.001366716356462006
2.216872145901136251e-02 11357.333583431051 0.001366716356462006
2.467413855696087496e-02 12603.829296797274 0.001366716356462006
2.742006409923701191e-02 13987.131026472387 0.001366716356462006
3.041362918185284980e-02 15522.25357427048 0.001366716356462006
3.366372769997583864e-02 17225.859653987874 0.001366716356462006
3.717470986142408507e-02 19116.440753857038 0.001366716356462006
4.094788992537270328e-02 21214.51784910632 0.001366716356462006
4.498122357985348541e-02 23542.864143224204 0.001366716356462006
4.935101692925159683e-02 26126.752255633317 0.001366716356462006
5.441362126736250249e-02 28994.22853882881 0.001366716356462006
5.980682334924299765e-02 32176.417502507353 0.001366716356462006
6.552317024222789610e-02 35707.859649004626 0.001366716356462006
7.154456715611483275e-02 39626.88638701478 0.001366716356462006
7.784927438687191947e-02 43976.036093027215 0.001366716356462006
8.441112041909225316e-02 48802.515836544335 0.001366716356462006
9.119597162801960921e-02 54158.71378079476 0.001366716356462006
9.817069812408893426e-02 60102.76782070388 0.001366716356462006
1.052990805601045771e-01 66699.19663030129 0.001366716356462006
1.125414730189423645e-01 74019.59996915652 0.001366716356462006
1.198557181454962955e-01 82143.43584919439 0.001366716356462006
1.271981077841479457e-01 91158.88299750836 0.001366716356462006
1.345337782429318618e-01 101163.7979766207 0.001366716356462006
1.418192646504569387e-01 112266.77735108159 0.001366716356462006
1.490174340346624715e-01 124588.33642950082 0.001366716356462006
1.560919916370888949e-01 138262.2173764659 0.001366716356462006
1.630356710730448133e-01 153436.84089300132 0.001366716356462006
1.698161188885094208e-01 170276.91722258978 0.001366716356462006
1.763868687661027113e-01 188965.23396912115 0.001366716356462006
1.827182517711898602e-01 209704.64013232305 0.001366716356462006
1.887842904788719356e-01 232720.2478960412 0.001366716356462006
1.945615005086776539e-01 258261.87606826748 0.001366716356462006
2.000327757433706111e-01 286606.7616948256 0.001366716356462006
2.051715721964097738e-01 318062.5692794119 0.001366716356462006
2.099631313881549222e-01 352970.73027306574 0.001366716356462006
2.143944107828518464e-01 391710.1490809261 0.001366716356462006
2.184425602091556173e-01 434701.3158125035 0.001366716356462006
2.221023983276382840e-01 482410.8704165374 0.001366716356462006
2.253702770771164599e-01 535356.6677410719 0.001366716356462006
2.282295187326730257e-01 594113.3984965039 0.001366716356462006
2.306695483549616177e-01 659318.8271333541 0.001366716356462006
2.326970591243586184e-01 731680.7143427207 0.001366716356462006
2.343040485134170736e-01 811984.4993184009 0.001366716356462006
2.354876222544265985e-01 901101.8251665037 0.001366716356462006
2.362456076150159234e-01 1000000.0 0.001366716356462006
6.894421395897191995e-02 0.001 0.0015167168884709225
7.506427139212301647e-02 0.0011097524964120721 0.0015167168884709225
8.160936753286895939e-02 0.0012315506032928262 0.0015167168884709225
8.858714661485694863e-02 0.001366716356462006 0.0015167168884709225
9.600148654040654983e-02 0.0015167168884709225 0.0015167168884709225
1.038519046535373719e-01 0.0016831803533309566 0.0015167168884709225
1.121331213049596848e-01 0.0018679135990207828 0.0015167168884709225
1.208345637107041542e-01 0.002072921779595372 0.0015167168884709225
1.299401432356349917e-01 0.002300430119772917 0.0015167168884709225
1.394280101705822894e-01 0.0025529080682395165 0.0015167168884709225
1.492705632159856133e-01 0.002833096101839324 0.0015167168884709225
1.594345844696249126e-01 0.0031440354715915 0.0015167168884709225
1.698815745523135634e-01 0.0034891012134067737 0.0015167168884709225
1.805682617106612320e-01 0.003872038781812557 0.0015167168884709225
1.914472702349512834e-01 0.004297004704320844 0.0015167168884709225
2.024679900392122034e-01 0.004768611697714469 0.0015167168884709225
2.135775309228642727e-01 0.005291978735958442 0.0015167168884709225
2.247217277888420017e-01 0.005872786613189483 0.0015167168884709225
2.358462600274039422e-01 0.00651733960488242 0.0015167168884709225
2.468977178418608476e-01 0.007232633896483534 0.0015167168884709225
2.578246454754509198e-01 0.008026433522257174 0.0015167168884709225
2.685784613080358096e-01 0.00890735463861044 0.0015167168884709225
2.791143355297330819e-01 0.009884959046625586 0.0015167168884709225
2.893918516831500143e-01 0.010969857978923836 0.0015167168884709225
2.993755891656321722e-01 0.012173827277396614 0.0015167168884709225
3.090354500561801609e-01 0.013509935211980273 0.0015167168884709225
3.183469583425387328e-01 0.014992684327860457 0.0015167168884709225
3.272912959246447318e-01 0.01663816886076129 0.0015167168884709225
3.358552830666929889e-01 0.018464249428955443 0.0015167168884709225
3.440311814199745188e-01 0.020490746898158472 0.0015167168884709225
3.518164743346451906e-01 0.022739657523579287 0.0015167168884709225
3.592134862149337082e-01 0.02523539170434766 0.0015167168884709225
3.662290308877229617e-01 0.02800503894183631 0.0015167168884709225
3.728739349945665027e-01 0.03107866187782014 0.0015167168884709225
3.791626104508803996e-01 0.03448962260405758 0.0015167168884709225
3.851125753493848114e-01 0.038274944785163134 0.0015167168884709225
3.907439808208116316e-01 0.04247571552536898 0.0015167168884709225
3.960791459671215708e-01 0.047137531341167244 0.0015167168884709225
4.011421114059878779e-01 0.05231099308056263 0.0015167168884709225
4.059582117287966474e-01 0.05805225516094899 0.0015167168884709225
4.105536654263807206e-01 0.06442363508721373 0.0015167168884709225
4.149551871528877611e-01 0.07149428986597581 0.0015167168884709225
4.191896919849723013e-01 0.07934096665797492 0.0015167168884709225
4.232839961767554948e-01 0.08804883581643465 0.0015167168884709225
4.272646094217982804e-01 0.09771241535346502 0.0015167168884709225
4.311575695166264821e-01 0.1084365968689611 0.0015167168884709225
4.349883504868832795e-01 0.12033778407775893 0.0015167168884709225
4.387817844121371658e-01 0.13354515629298988 0.0015167168884709225
4.425620079438972176e-01 0.14820207057988585 0.0015167168884709225
4.463524150575253757e-01 0.16446761779946645 0.0015167168884709225
4.501755601201438139e-01 0.18251834943190443 0.0015167168884709225
4.540530703302429472e-01 0.20255019392306664 0.0015167168884709225
4.580042397350326810e-01 0.22478058335487253 0.0015167168884709225
4.620518914242706665e-01 0.24945081352303167 0.0015167168884709225
4.662097830291661582e-01 0.27682866303920667 0.0015167168884709225
4.704949586282480278e-01 0.3072112998861759 0.0015167168884709225
4.749212688824281936e-01 0.34092850697468147 0.0015167168884709225
4.794988550081493162e-01 0.3783462617131929 0.0015167168884709225
4.842357376590653573e-01 0.419870708444391 0.0015167168884709225
4.891368557069502576e-01 0.4659525668664682 0.0015167168884709225
4.942014729586297062e-01 0.517092024289676 0.0015167168884709225
4.994266592145457651e-01 0.5738441648302398 0.0015167168884709225
5.048042733702734486e-01 0.6368249944718586 0.0015167168884709225
5.103218253498399415e-01 0.7067181273927491 0.0015167168884709225
5.159595163420097608e-01 0.7842822061337682 0.0015167168884709225
5.216975364521240222e-01 0.8703591361485166 0.0015167168884709225
5.275061330190569109e-01 0.9658832241158708 0.0015167168884709225
5.333521800946339209e-01 1.0718913192051276 0.0015167168884709225
5.391981453698543314e-01 1.1895340673703196 0.0015167168884709225
5.450030572099194837e-01 1.3200884008314182 0.0015167168884709225
5.507203723039026944e-01 1.4649713983072863 0.0015167168884709225
5.563015149955909955e-01 1.625755666443795 0.0015167168884709225
5.616952271006226960e-01 1.8041864093920719 0.0015167168884709225
5.668477007146199842e-01 2.0022003718155843 0.0015167168884709225
5.717041264539661771e-01 2.2219468609395236 0.0015167168884709225
5.762136330846400201e-01 2.4658110758226037 0.0015167168884709225
5.803142771558652546e-01 2.736439997074672 0.0015167168884709225
5.839587484467132494e-01 3.0367711180354604 0.0015167168884709225
5.870928059376651076e-01 3.370064329271928 0.0015167168884709225
5.896662348075450977e-01 3.739937302478798 0.0015167168884709225
5.916311632379943619e-01 4.150404757850477 0.0015167168884709225
5.929424457518455149e-01 4.605922041145108 0.0015167168884709225
5.935577783831116339e-01 5.1114334834401705 0.0015167168884709225
5.934373246309098127e-01 5.672426068491977 0.0015167168884709225
5.925447330085152897e-01 6.294988990221888 0.0015167168884709225
5.908488345009633713e-01 6.985879746785249 0.0015167168884709225
5.883200192428801323e-01 7.752597488629465 0.0015167168884709225
5.849312236664832021e-01 8.60346441668451 0.0015167168884709225
5.806612726478900255e-01 9.547716114208066 0.0015167168884709225
5.754910401992490154e-01 10.59560179277617 0.0015167168884709225
5.694057256027528213e-01 11.758495540521581 0.0015167168884709225
5.623939401891615564e-01 13.049019780144016 0.0015167168884709225
5.545399508687230972e-01 14.481182276745331 0.0015167168884709225
5.458208149139246457e-01 16.070528182616385 0.0015167168884709225
5.361590590556675195e-01 17.834308769319094 0.0015167168884709225
5.255604223815919518e-01 19.791668678535572 0.0015167168884709225
5.140357401161472772e-01 21.96385372416547 0.0015167168884709225
5.016019469658570262e-01 24.37444150122222 0.0015167168884709225
4.882803683597872202e-01 27.04959730463137 0.0015167168884709225
4.741017809631009605e-01 30.01835813575592 0.0015167168884709225
4.591030580525968241e-01 33.31294787934677 0.0015167168884709225
4.433302704329276089e-01 36.96912707195032 0.0015167168884709225
4.268397881216828282e-01 41.0265810582719 0.0015167168884709225
4.096965477419395318e-01 45.52935074866948 0.0015167168884709225
3.919780983784973971e-01 50.526310653356795 0.0015167168884709225
3.737721126460512022e-01 56.07169938205458 0.0015167168884709225
3.551739936628052763e-01 62.22570836730231 0.0015167168884709225
3.362946268555735418e-01 69.0551352016233 0.0015167168884709225
3.172459661771595552e-01 76.63410868007462 0.0015167168884709225
2.981508384649383947e-01 85.04489341802686 0.0015167168884709225
2.791317648623505843e-01 94.37878277775391 0.0015167168884709225
2.603133593328333384e-01 104.73708979594508 0.0015167168884709225
2.418191711321002746e-01 116.23224686798542 0.0015167168884709225
2.237659330435725624e-01 128.9890261253308 0.0015167168884709225
2.062601510352337075e-01 143.14589375234786 0.0015167168884709225
1.894027001729496062e-01 158.85651294280527 0.0015167168884709225
1.732765121765605931e-01 176.2914118095948 0.0015167168884709225
1.579498781113595207e-01 195.63983435170647 0.0015167168884709225
1.434768816998726881e-01 217.11179456945052 0.0015167168884709225
1.298933166241986181e-01 240.9403560239527 0.0015167168884709225
1.172203723377614193e-01 267.38416158399497 0.0015167168884709225
1.056419031434321226e-01 296.73024081888724 0.0015167168884709225
9.509058964203595532e-02 329.2971255097155 0.0015167168884709225
8.535891769047282418e-02 365.43830709572546 0.0015167168884709225
7.642976292997334664e-02 405.54607358408276 0.0015167168884709225
6.827442274684235313e-02 450.05576757004974 0.0015167168884709225
6.090497465604235994e-02 499.450511585514 0.0015167168884709225
5.422884768685889978e-02 554.2664520663108 0.0015167168884709225
4.820307897649723367e-02 615.0985788580505 0.0015167168884709225
4.278494785010061169e-02 682.6071834272393 0.0015167168884709225
3.795707823724692870e-02 757.525025877192 0.0015167168884709225
3.365130981611794830e-02 840.6652885618333 0.0015167168884709225
2.982026400740824673e-02 932.9304026284696 0.0015167168884709225
2.642372418474527376e-02 1035.3218432956637 0.0015167168884709225
2.342651537982866350e-02 1148.9510001873086 0.0015167168884709225
2.082064475968375961e-02 1275.051240713013 0.0015167168884709225
1.854831135389157018e-02 1414.991297434576 0.0015167168884709225
1.673942149483996153e-02 1570.2901247293776 0.0015167168884709225
1.528256619828810732e-02 1742.6333860096508 0.0015167168884709225
1.405901327848297841e-02 1933.891750455232 0.0015167168884709225
1.305419830033439053e-02 2146.141197858406 0.0015167168884709225
1.225476772956482323e-02 2381.6855519761607 0.0015167168884709225
1.165498449624370429e-02 2643.0814869741084 0.0015167168884709225
1.124656420666826119e-02 2933.1662783900483 0.0015167168884709225
1.101339588506419082e-02 3255.0885998350564 0.0015167168884709225
1.095201084758588156e-02 3612.3426997094302 0.0015167168884709225
1.107293482253764345e-02 4008.8063288984645 0.0015167168884709225
1.136720482104065962e-02 4448.782831127585 0.0015167168884709225
1.183208659485949360e-02 4937.047852839004 0.0015167168884709225
1.246791741227565135e-02 5478.901179593945 0.0015167168884709225
1.333213166850965095e-02 6080.224261649427 0.0015167168884709225
1.461193415863531499e-02 6747.5440531107 0.0015167168884709225
1.612124603777935830e-02 7488.10385759003 0.0015167168884709225
1.784281980711884333e-02 8309.941949353404 0.0015167168884709225
1.979919626864730733e-02 9221.97882333434 0.0015167168884709225
2.200555900440570242e-02 10234.114021054527 0.0015167168884709225
2.445634036193200175e-02 11357.333583431051 0.0015167168884709225
2.721039286784790803e-02 12603.829296797274 0.0015167168884709225
3.022663064380169684e-02 13987.131026472387 0.0015167168884709225
3.351263021435080258e-02 15522.25357427048 0.0015167168884709225
3.707750916218421205e-02 17225.859653987874 0.0015167168884709225
4.092556125790400984e-02 19116.440753857038 0.0015167168884709225
4.505770631722995356e-02 21214.51784910632 0.0015167168884709225
4.947110521848616799e-02 23542.864143224204 0.0015167168884709225
5.424788544745282742e-02 26126.752255633317 0.0015167168884709225
5.978128229434344354e-02 28994.22853882881 0.0015167168884709225
6.567139676229356848e-02 32176.417502507353 0.0015167168884709225
7.190915298276721879e-02 35707.859649004626 0.0015167168884709225
7.847439398481299844e-02 39626.88638701478 0.0015167168884709225
8.534289110112462662e-02 43976.036093027215 0.0015167168884709225
9.248560236700649473e-02 48802.515836544335 0.0015167168884709225
9.986529083373903160e-02 54158.71378079476 0.0015167168884709225
1.074454480205340873e-01 60102.76782070388 0.0015167168884709225
1.151862658689620927e-01 66699.19663030129 0.0015167168884709225
1.230446175481399451e-01 74019.59996915652 0.0015167168884709225
1.309746582724503894e-01 82143.43584919439 0.0015167168884709225
1.389293071683708469e-01 91158.88299750836 0.0015167168884709225
1.468700805795324638e-01 101163.7979766207 0.0015167168884709225
1.547503309556623186e-01 112266.77735108159 0.0015167168884709225
1.625299139419551508e-01 124588.33642950082 0.0015167168884709225
1.701692463716906745e-01 138262.2173764659 0.0015167168884709225
1.776619462099376934e-01 153436.84089300132 0.0015167168884709225
1.849708399281151383e-01 170276.91722258978 0.0015167168884709225
1.920467222741405189e-01 188965.23396912115 0.0015167168884709225
1.988572101545139637e-01 209704.64013232305 0.0015167168884709225
2.053744264050035018e-01 232720.2478960412 0.0015167168884709225
2.115724492079165686e-01 258261.87606826748 0.0015167168884709225
2.174322755209107394e-01 286606.7616948256 0.0015167168884709225
2.229257985486283733e-01 318062.5692794119 0.0015167168884709225
2.280362002970079127e-01 352970.73027306574 0.0015167168884709225
2.327487449323032975e-01 391710.1490809261 0.0015167168884709225
2.370392154259110540e-01 434701.3158125035 0.0015167168884709225
2.409010490303534202e-01 482410.8704165374 0.0015167168884709225
2.443291511907331459e-01 535356.6677410719 0.0015167168884709225
2.473062678525033975e-01 594113.3984965039 0.0015167168884709225
2.498199306543891496e-01 659318.8271333541 0.0015167168884709225
2.518768741439454950e-01 731680.7143427207 0.0015167168884709225
2.534686476870994798e-01 811984.4993184009 0.0015167168884709225
2.545897647546738196e-01 901101.8251665037 0.0015167168884709225
2.552394967901516210e-01 1000000.0 0.0015167168884709225
6.876184177850507007e-02 0.001 0.0016831803533309566
7.494382430611626345e-02 0.0011097524964120721 0.0016831803533309566
8.156904906899549446e-02 0.0012315506032928262 0.0016831803533309566
8.864807613099977279e-02 0.001366716356462006 0.0016831803533309566
9.618784588622621146e-02 0.0015167168884709225 0.0016831803533309566
1.041910715226205403e-01 0.0016831803533309566 0.0016831803533309566
1.126556832743038777e-01 0.0018679135990207828 0.0016831803533309566
1.215743406644582691e-01 0.002072921779595372 0.0016831803533309566
1.309339676767838634e-01 0.002300430119772917 0.0016831803533309566
1.407155451005847879e-01 0.0025529080682395165 0.0016831803533309566
1.508938634996032924e-01 0.002833096101839324 0.0016831803533309566
1.614376268981737028e-01 0.0031440354715915 0.0016831803533309566
1.723096179645223491e-01 0.0034891012134067737 0.0016831803533309566
1.834671381051682648e-01 0.003872038781812557 0.0016831803533309566
1.948625947859822793e-01 0.004297004704320844 0.0016831803533309566
2.064442876743130539e-01 0.004768611697714469 0.0016831803533309566
2.181573680649958324e-01 0.005291978735958442 0.0016831803533309566
2.299448578155559586e-01 0.005872786613189483 0.0016831803533309566
2.417488458473786295e-01 0.00651733960488242 0.0016831803533309566
2.535115922959120804e-01 0.007232633896483534 0.0016831803533309566
2.651767527277401060e-01 0.008026433522257174 0.0016831803533309566
2.766904305963789334e-01 0.00890735463861044 0.0016831803533309566
2.880021763924349720e-01 0.009884959046625586 0.0016831803533309566
2.990658751104559587e-01 0.010969857978923836 0.0016831803533309566
3.098404225680471136e-01 0.012173827277396614 0.0016831803533309566
3.202902828805424540e-01 0.013509935211980273 0.0016831803533309566
3.303858479222517297e-01 0.014992684327860457 0.0016831803533309566
3.401036382801260749e-01 0.01663816886076129 0.0016831803533309566
3.494263184585713611e-01 0.018464249428955443 0.0016831803533309566
3.583426235475349331e-01 0.020490746898158472 0.0016831803533309566
3.668471102901049163e-01 0.022739657523579287 0.0016831803533309566
3.749398424016580633e-01 0.02523539170434766 0.0016831803533309566
3.826259841468069300e-01 0.02800503894183631 0.0016831803533309566
3.899153533901937863e-01 0.03107866187782014 0.0016831803533309566
3.968218949172158672e-01 0.03448962260405758 0.0016831803533309566
4.033632111340815785e-01 0.038274944785163134 0.0016831803533309566
4.095599949791776107e-01 0.04247571552536898 0.0016831803533309566
4.154355505228485845e-01 0.047137531341167244 0.0016831803533309566
4.210152569282128998e-01 0.05231099308056263 0.0016831803533309566
4.263261042676807500e-01 0.05805225516094899 0.0016831803533309566
4.313962308073479024e-01 0.06442363508721373 0.0016831803533309566
4.362544951874067767e-01 0.07149428986597581 0.0016831803533309566
4.409301208283080697e-01 0.07934096665797492 0.0016831803533309566
4.454523754811312575e-01 0.08804883581643465 0.0016831803533309566
4.498503107589016947e-01 0.09771241535346502 0.0016831803533309566
4.541526024431521980e-01 0.1084365968689611 0.0016831803533309566
4.583873940615562637e-01 0.12033778407775893 0.0016831803533309566
4.625822105265305906e-01 0.13354515629298988 0.0016831803533309566
4.667638993195246666e-01 0.14820207057988585 0.0016831803533309566
4.709585480484214104e-01 0.16446761779946645 0.0016831803533309566
4.751913712739511131e-01 0.18251834943190443 0.0016831803533309566
4.794866029416647302e-01 0.20255019392306664 0.0016831803533309566
4.838695745829233452e-01 0.22478058335487253 0.0016831803533309566
4.883550687031166793e-01 0.24945081352303167 0.0016831803533309566
4.929696362773147156e-01 0.27682866303920667 0.0016831803533309566
4.977289810041149454e-01 0.3072112998861759 0.0016831803533309566
5.026489062357478721e-01 0.34092850697468147 0.0016831803533309566
5.077412919149242310e-01 0.3783462617131929 0.0016831803533309566
5.130155957799846789e-01 0.419870708444391 0.0016831803533309566
5.184778807127596867e-01 0.4659525668664682 0.0016831803533309566
5.241281525359205995e-01 0.517092024289676 0.0016831803533309566
5.299638020762025281e-01 0.5738441648302398 0.0016831803533309566
5.359765355660270902e-01 0.6368249944718586 0.0016831803533309566
5.421531964446093532e-01 0.7067181273927491 0.0016831803533309566
5.484728374762545267e-01 0.7842822061337682 0.0016831803533309566
5.549137667418920783e-01 0.8703591361485166 0.0016831803533309566
5.614439377825751754e-01 0.9658832241158708 0.0016831803533309566
5.680272592601834925e-01 1.0718913192051276 0.0016831803533309566
5.746226620356117420e-01 1.1895340673703196 0.0016831803533309566
5.811851091405672021e-01 1.3200884008314182 0.0016831803533309566
5.876634914152985001e-01 1.4649713983072863 0.0016831803533309566
5.940042355583949885e-01 1.625755666443795 0.0016831803533309566
6.001507293161629786e-01 1.8041864093920719 0.0016831803533309566
6.060435493568874232e-01 2.0022003718155843 0.0016831803533309566
6.116220895585242623e-01 2.2219468609395236 0.0016831803533309566
6.168295526984495236e-01 2.4658110758226037 0.0016831803533309566
6.215982410587549412e-01 2.736439997074672 0.0016831803533309566
6.258749838318766745e-01 3.0367711180354604 0.0016831803533309566
6.296000108975003950e-01 3.370064329271928 0.0016831803533309566
6.327177976720887997e-01 3.739937302478798 0.0016831803533309566
6.351754837512101348e-01 4.150404757850477 0.0016831803533309566
6.369232981135413141e-01 4.605922041145108 0.0016831803533309566
6.379147100559909855e-01 5.1114334834401705 0.0016831803533309566
6.381060626244174916e-01 5.672426068491977 0.0016831803533309566
6.374576303169575686e-01 6.294988990221888 0.0016831803533309566
6.359352564941980201e-01 6.985879746785249 0.0016831803533309566
6.335067712732904699e-01 7.752597488629465 0.0016831803533309566
6.301429691465749716e-01 8.60346441668451 0.0016831803533309566
6.258208869450672118e-01 9.547716114208066 0.0016831803533309566
6.205199748049133879e-01 10.59560179277617 0.0016831803533309566
6.142243295278203563e-01 11.758495540521581 0.0016831803533309566
6.069217782569118480e-01 13.049019780144016 0.0016831803533309566
5.987114638901623875e-01 14.481182276745331 0.0016831803533309566
5.895527476602183681e-01 16.070528182616385 0.0016831803533309566
5.793698523386996424e-01 17.834308769319094 0.0016831803533309566
5.681687799659623783e-01 19.791668678535572 0.0016831803533309566
5.559608905548509838e-01 21.96385372416547 0.0016831803533309566
5.427639104498339639e-01 24.37444150122222 0.0016831803533309566
5.286002922599258858e-01 27.04959730463137 0.0016831803533309566
5.135022830922790771e-01 30.01835813575592 0.0016831803533309566
4.975086875130644848e-01 33.31294787934677 0.0016831803533309566
4.806680212804889107e-01 36.96912707195032 0.0016831803533309566
4.630397025344797357e-01 41.0265810582719 0.0016831803533309566
4.446924335455889610e-01 45.52935074866948 0.0016831803533309566
4.257082875109355347e-01 50.526310653356795 0.0016831803533309566
4.061803143880076683e-01 56.07169938205458 0.0016831803533309566
3.862101990668331264e-01 62.22570836730231 0.0016831803533309566
3.659159441424644221e-01 69.0551352016233 0.0016831803533309566
3.454175387028753930e-01 76.63410868007462 0.0016831803533309566
3.248465780710830253e-01 85.04489341802686 0.0016831803533309566
3.043350297710160635e-01 94.37878277775391 0.0016831803533309566
2.840174287343616988e-01 104.73708979594508 0.0016831803533309566
2.640275062789904648e-01 116.23224686798542 0.0016831803533309566
2.444922245991561771e-01 128.9890261253308 0.0016831803533309566
2.255281122391121218e-01 143.14589375234786 0.0016831803533309566
2.072455600886938532e-01 158.85651294280527 0.0016831803533309566
1.897363272511252141e-01 176.2914118095948 0.0016831803533309566
1.730765994328893886e-01 195.63983435170647 0.0016831803533309566
1.573272345140547812e-01 217.11179456945052 0.0016831803533309566
1.425295744149639166e-01 240.9403560239527 0.0016831803533309566
1.287090427312408414e-01 267.38416158399497 0.0016831803533309566
1.160717221304854441e-01 296.73024081888724 0.0016831803533309566
1.045428820775191336e-01 329.2971255097155 0.0016831803533309566
9.389898922710382401e-02 365.43830709572546 0.0016831803533309566
8.412326577419178275e-02 405.54607358408276 0.0016831803533309566
7.518696883752637450e-02 450.05576757004974 0.0016831803533309566
6.710432997218987450e-02 499.450511585514 0.0016831803533309566
5.977594197301525775e-02 554.2664520663108 0.0016831803533309566
5.315624023715238844e-02 615.0985788580505 0.0016831803533309566
4.719953751451691493e-02 682.6071834272393 0.0016831803533309566
4.188842781116174779e-02 757.525025877192 0.0016831803533309566
3.714838874743172509e-02 840.6652885618333 0.0016831803533309566
3.292837895408230048e-02 932.9304026284696 0.0016831803533309566
2.918502003557023328e-02 1035.3218432956637 0.0016831803533309566
2.588011064384075979e-02 1148.9510001873086 0.0016831803533309566
2.300558733941531625e-02 1275.051240713013 0.0016831803533309566
2.049788495790640444e-02 1414.991297434576 0.0016831803533309566
1.850205093033762543e-02 1570.2901247293776 0.0016831803533309566
1.689342795598820432e-02 1742.6333860096508 0.0016831803533309566
1.554203306439207351e-02 1933.891750455232 0.0016831803533309566
1.443186048524075157e-02 2146.141197858406 0.0016831803533309566
1.354837418883444132e-02 2381.6855519761607 0.0016831803533309566
1.288537831193565034e-02 2643.0814869741084 0.0016831803533309566
1.243356230524398157e-02 2933.1662783900483 0.0016831803533309566
1.217525612902033844e-02 3255.0885998350564 0.0016831803533309566
1.210651092286133511e-02 3612.3426997094302 0.0016831803533309566
1.223885833175396287e-02 4008.8063288984645 0.0016831803533309566
1.256260888534318707e-02 4448.782831127585 0.0016831803533309566
1.307451158373725865e-02 4937.047852839004 0.0016831803533309566
1.377470772853484765e-02 5478.901179593945 0.0016831803533309566
1.472593259099523252e-02 6080.224261649427 0.0016831803533309566
1.613521922157814398e-02 6747.5440531107 0.0016831803533309566
1.779736602135839271e-02 7488.10385759003 0.0016831803533309566
1.969236237458130145e-02 8309.941949353404 0.0016831803533309566
2.184450065402782082e-02 9221.97882333434 0.0016831803533309566
2.427043563628489276e-02 10234.114021054527 0.0016831803533309566
2.696298135407441607e-02 11357.333583431051 0.0016831803533309566
2.998726653993649682e-02 12603.829296797274 0.0016831803533309566
3.329683056451695350e-02 13987.131026472387 0.0016831803533309566
3.689964236104567585e-02 15522.25357427048 0.0016831803533309566
4.080494473149746254e-02 17225.859653987874 0.0016831803533309566
4.501687827589460206e-02 19116.440753857038 0.0016831803533309566
4.953580876765917296e-02 21214.51784910632 0.0016831803533309566
5.435792231493358218e-02 23542.864143224204 0.0016831803533309566
5.957128792673634099e-02 26126.752255633317 0.0016831803533309566
6.560964564470701810e-02 28994.22853882881 0.0016831803533309566
7.203169888653838948e-02 32176.417502507353 0.0016831803533309566
7.882650784129584254e-02 35707.859649004626 0.0016831803533309566
8.597159884769123295e-02 39626.88638701478 0.0016831803533309566
9.343999606439384875e-02 43976.036093027215 0.0016831803533309566
1.011995559629097347e-01 48802.515836544335 0.0016831803533309566
1.092096191607018901e-01 54158.71378079476 0.0016831803533309566
1.174300081165149112e-01 60102.76782070388 0.0016831803533309566
1.258172755779198293e-01 66699.19663030129 0.0016831803533309566
1.343243027037245851e-01 74019.59996915652 0.0016831803533309566
1.429016209072481447e-01 82143.43584919439 0.0016831803533309566
1.514983768263926944e-01 91158.88299750836 0.0016831803533309566
1.600725402068121639e-01 101163.7979766207 0.0016831803533309566
1.685739759418858064e-01 112266.77735108159 0.0016831803533309566
1.769591179903897415e-01 124588.33642950082 0.0016831803533309566
1.851856236097242092e-01 138262.2173764659 0.0016831803533309566
1.932476051739163148e-01 153436.84089300132 0.0016831803533309566
2.011030673063413099e-01 170276.91722258978 0.0016831803533309566
2.086993412749503229e-01 188965.23396912115 0.0016831803533309566
2.160020148049938415e-01 209704.64013232305 0.0016831803533309566
2.229806679161351057e-01 232720.2478960412 0.0016831803533309566
2.296070955059518748e-01 258261.87606826748 0.0016831803533309566
2.358603491175428057e-01 286606.7616948256 0.0016831803533309566
2.417099148494667726e-01 318062.5692794119 0.0016831803533309566
2.471374025635182381e-01 352970.73027306574 0.0016831803533309566
2.521261370144515790e-01 391710.1490809261 0.0016831803533309566
2.566503329017494339e-01 434701.3158125035 0.0016831803533309566
2.607024257737057260e-01 482410.8704165374 0.0016831803533309566
2.642753372763916864e-01 535356.6677410719 0.0016831803533309566
2.673503391029687370e-01 594113.3984965039 0.0016831803533309566
2.699142150698391474e-01 659318.8271333541 0.0016831803533309566
2.719733587506412142e-01 731680.7143427207 0.0016831803533309566
2.735167380515707847e-01 811984.4993184009 0.0016831803533309566
2.745410636142200933e-01 901101.8251665037 0.0016831803533309566
2.750438179286022744e-01 1000000.0 0.0016831803533309566
6.838535685118017626e-02 0.001 0.0018679135990207828
7.460512742764799365e-02 0.0011097524964120721 0.0018679135990207828
8.128378494729912584e-02 0.0012315506032928262 0.0018679135990207828
8.843468022232617298e-02 0.001366716356462006 0.0018679135990207828
9.606774448891249041e-02 0.0015167168884709225 0.0018679135990207828
1.041888515493284290e-01 0.0016831803533309566 0.0018679135990207828
1.127992132056386543e-01 0.0018679135990207828 0.0018679135990207828
1.218947927665697678e-01 0.002072921779595372 0.0018679135990207828
1.314657823579477303e-01 0.002300430119772917 0.0018679135990207828
1.414962244535121760e-01 0.0025529080682395165 0.0018679135990207828
1.519637179460725518e-01 0.002833096101839324 0.0018679135990207828
1.628393385045082686e-01 0.0031440354715915 0.0018679135990207828
1.740877169664055979e-01 0.0034891012134067737 0.0018679135990207828
1.856673428939435155e-01 0.003872038781812557 0.0018679135990207828
1.975310601593177062e-01 0.004297004704320844 0.0018679135990207828
2.096267780643732426e-01 0.004768611697714469 0.0018679135990207828
2.218983742857431607e-01 0.005291978735958442 0.0018679135990207828
2.342867318551695444e-01 0.005872786613189483 0.0018679135990207828
2.467309213484991381e-01 0.00651733960488242 0.0018679135990207828
2.591694513880010708e-01 0.007232633896483534 0.0018679135990207828
2.715414930856382414e-01 0.008026433522257174 0.0018679135990207828
2.837881336205996807e-01 0.00890735463861044 0.0018679135990207828
2.958535161038203798e-01 0.009884959046625586 0.0018679135990207828
3.076858772993953939e-01 0.010969857978923836 0.0018679135990207828
3.192384022021800272e-01 0.012173827277396614 0.0018679135990207828
3.304699509503723487e-01 0.013509935211980273 0.0018679135990207828
3.413455430256152612e-01 0.014992684327860457 0.0018679135990207828
3.518367172609764282e-01 0.01663816886076129 0.0018679135990207828
3.619216323451548978e-01 0.018464249428955443 0.0018679135990207828
3.715850854026107597e-01 0.020490746898158472 0.0018679135990207828
3.808182929886047008e-01 0.022739657523579287 0.0018679135990207828
3.896186468319716711e-01 0.02523539170434766 0.0018679135990207828
3.979892696023969445e-01 0.02800503894183631 0.0018679135990207828
4.059385622556427875e-01 0.03107866187782014 0.0018679135990207828
4.134796989115774868e-01 0.03448962260405758 0.0018679135990207828
4.206300381292983892e-01 0.038274944785163134 0.0018679135990207828
4.274105719047684437e-01 0.04247571552536898 0.0018679135990207828
4.338453488608329245e-01 0.047137531341167244 0.0018679135990207828
4.399609244864612911e-01 0.05231099308056263 0.0018679135990207828
4.457858156125291127e-01 0.05805225516094899 0.0018679135990207828
4.513499845409233435e-01 0.06442363508721373 0.0018679135990207828
4.566843737719424867e-01 0.07149428986597581 0.0018679135990207828
4.618205111401151308e-01 0.07934096665797492 0.0018679135990207828
4.667901203644224117e-01 0.08804883581643465 0.0018679135990207828
4.716248661217534721e-01 0.09771241535346502 0.0018679135990207828
4.763561162768095159e-01 0.1084365968689611 0.0018679135990207828
4.810147897733293987e-01 0.12033778407775893 0.0018679135990207828
4.856312351989939269e-01 0.13354515629298988 0.0018679135990207828
4.902351523578190595e-01 0.14820207057988585 0.0018679135990207828
4.948554732318131699e-01 0.16446761779946645 0.0018679135990207828
4.995202632219797878e-01 0.18251834943190443 0.0018679135990207828
5.042565449639162534e-01 0.20255019392306664 0.0018679135990207828
5.090902867926517805e-01 0.22478058335487253 0.0018679135990207828
5.140452404641787654e-01 0.24945081352303167 0.0018679135990207828
5.191441702026385885e-01 0.27682866303920667 0.0018679135990207828
5.244072675147354312e-01 0.3072112998861759 0.0018679135990207828
5.298525139950549523e-01 0.34092850697468147 0.0018679135990207828
5.354937620388234842e-01 0.3783462617131929 0.0018679135990207828
5.413421390504188357e-01 0.419870708444391 0.0018679135990207828
5.474050506511942693e-01 0.4659525668664682 0.0018679135990207828
5.536834523304694500e-01 0.517092024289676 0.0018679135990207828
5.601752530125905238e-01 0.5738441648302398 0.0018679135990207828
5.668721860816893221e-01 0.6368249944718586 0.0018679135990207828
5.737605563261131136e-01 0.7067181273927491 0.0018679135990207828
5.808183756818939836e-01 0.7842822061337682 0.0018679135990207828
5.880221146326698456e-01 0.8703591361485166 0.0018679135990207828
5.953374481146905817e-01 0.9658832241158708 0.0018679135990207828
6.027252472211911405e-01 1.0718913192051276 0.0018679135990207828
6.101407887820905485e-01 1.1895340673703196 0.0018679135990207828
6.175347906471216897e-01 1.3200884008314182 0.0018679135990207828
6.248513101430287486e-01 1.4649713983072863 0.0018679135990207828
6.320314634592885117e-01 1.625755666443795 0.0018679135990207828
6.390128920874023066e-01 1.8041864093920719 0.0018679135990207828
6.457301267863437833e-01 2.0022003718155843 0.0018679135990207828
6.521162769640221901e-01 2.2219468609395236 0.0018679135990207828
6.581080918921337064e-01 2.4658110758226037 0.0018679135990207828
6.636315944181419013e-01 2.736439997074672 0.0018679135990207828
6.686271940021294435e-01 3.0367711180354604 0.0018679135990207828
6.730290434167280900e-01 3.370064329271928 0.0018679135990207828
6.767757812390856609e-01 3.739937302478798 0.0018679135990207828
6.798090474461021548e-01 4.150404757850477 0.0018679135990207828
6.820739771212338542e-01 4.605922041145108 0.0018679135990207828
6.835193907387746570e-01 5.1114334834401705 0.0018679135990207828
6.840974317868044885e-01 5.672426068491977 0.0018679135990207828
6.837646658217380047e-01 6.294988990221888 0.0018679135990207828
6.824836870072219508e-01 6.985879746785249 0.0018679135990207828
6.802195273340766457e-01 7.752597488629465 0.0018679135990207828
6.769406643350663888e-01 8.60346441668451 0.0018679135990207828
6.726222118969581443e-01 9.547716114208066 0.0018679135990207828
6.672420914571979278e-01 10.59560179277617 0.0018679135990207828
6.607832307725552967e-01 11.758495540521581 0.0018679135990207828
6.532326244778525748e-01 13.049019780144016 0.0018679135990207828
6.447067470975674786e-01 14.481182276745331 0.0018679135990207828
6.351428840473141157e-01 16.070528182616385 0.0018679135990207828
6.244688096752123441e-01 17.834308769319094 0.0018679135990207828
6.126907595275814522e-01 19.791668678535572 0.0018679135990207828
5.998205667186875534e-01 21.96385372416547 0.0018679135990207828
5.858766875002993091e-01 24.37444150122222 0.0018679135990207828
5.708826170735963323e-01 27.04959730463137 0.0018679135990207828
5.548719674649291722e-01 30.01835813575592 0.0018679135990207828
5.378853464307414844e-01 33.31294787934677 0.0018679135990207828
5.199735688924953525e-01 36.96912707195032 0.0018679135990207828
5.011989429998942036e-01 41.0265810582719 0.0018679135990207828
4.816337829040724938e-01 45.52935074866948 0.0018679135990207828
4.613645304416109094e-01 50.526310653356795 0.0018679135990207828
4.404894849649125810e-01 56.07169938205458 0.0018679135990207828
4.191165270479592087e-01 62.22570836730231 0.0018679135990207828
3.973707360331630301e-01 69.0551352016233 0.0018679135990207828
3.753801714955848357e-01 76.63410868007462 0.0018679135990207828
3.532853158872401589e-01 85.04489341802686 0.0018679135990207828
3.312277993990312974e-01 94.37878277775391 0.0018679135990207828
3.093523943921336339e-01 104.73708979594508 0.0018679135990207828
2.878034357052668413e-01 116.23224686798542 0.0018679135990207828
2.667186417755546546e-01 128.9890261253308 0.0018679135990207828
2.462251818063500297e-01 143.14589375234786 0.0018679135990207828
2.264436549382058961e-01 158.85651294280527 0.0018679135990207828
2.074754044852478718e-01 176.2914118095948 0.0018679135990207828
1.894052946416452943e-01 195.63983435170647 0.0018679135990207828
1.723017524887256180e-01 217.11179456945052 0.0018679135990207828
1.562124472125385743e-01 240.9403560239527 0.0018679135990207828
1.411677716705019570e-01 267.38416158399497 0.0018679135990207828
1.273987573429795350e-01 296.73024081888724 0.0018679135990207828
1.148223314750881907e-01 329.2971255097155 0.0018679135990207828
1.031984634301638115e-01 365.43830709572546 0.0018679135990207828
9.251118944620878581e-02 405.54607358408276 0.0018679135990207828
8.273227086059667390e-02 450.05576757004974 0.0018679135990207828
7.387844580872938993e-02 499.450511585514 0.0018679135990207828
6.584337666560859115e-02 554.2664520663108 0.0018679135990207828
5.857900871595057846e-02 615.0985788580505 0.0018679135990207828
5.203673095084276196e-02 682.6071834272393 0.0018679135990207828
4.619944655164163333e-02 757.525025877192 0.0018679135990207828
4.098581409788281532e-02 840.6652885618333 0.0018679135990207828
3.634105196856255576e-02 932.9304026284696 0.0018679135990207828
3.221850208146780775e-02 1035.3218432956637 0.0018679135990207828
2.857687437213216053e-02 1148.9510001873086 0.0018679135990207828
2.540796978572041134e-02 1275.051240713013 0.0018679135990207828
2.264216963104969185e-02 1414.991297434576 0.0018679135990207828
2.044145056620597783e-02 1570.2901247293776 0.0018679135990207828
1.866621092051466702e-02 1742.6333860096508 0.0018679135990207828
1.717437496149901849e-02 1933.891750455232 0.0018679135990207828
1.594838636407668042e-02 2146.141197858406 0.0018679135990207828
1.497243923188400216e-02 2381.6855519761607 0.0018679135990207828
1.423987956742403700e-02 2643.0814869741084 0.0018679135990207828
1.374022272326004719e-02 2933.1662783900483 0.0018679135990207828
1.345411371991179182e-02 3255.0885998350564 0.0018679135990207828
1.337707524301639909e-02 3612.3426997094302 0.0018679135990207828
1.352170096628706186e-02 4008.8063288984645 0.0018679135990207828
1.387755118998520477e-02 4448.782831127585 0.0018679135990207828
1.444075214546700590e-02 4937.047852839004 0.0018679135990207828
1.521119880629088171e-02 5478.901179593945 0.0018679135990207828
1.625724851387059036e-02 6080.224261649427 0.0018679135990207828
1.780781917040632698e-02 6747.5440531107 0.0018679135990207828
1.963677762016088207e-02 7488.10385759003 0.0018679135990207828
2.172085256895166586e-02 8309.941949353404 0.0018679135990207828
2.408612065778198072e-02 9221.97882333434 0.0018679135990207828
2.675085117685753119e-02 10234.114021054527 0.0018679135990207828
2.970583139853721910e-02 11357.333583431051 0.0018679135990207828
3.302313445154990423e-02 12603.829296797274 0.0018679135990207828
3.665021313724080992e-02 13987.131026472387 0.0018679135990207828
4.059531722481041910e-02 15522.25357427048 0.0018679135990207828
4.486772124475655460e-02 17225.859653987874 0.0018679135990207828
4.947125316027568831e-02 19116.440753857038 0.0018679135990207828
5.440555402508376326e-02 21214.51784910632 0.0018679135990207828
5.966563328922407095e-02 23542.864143224204 0.0018679135990207828
6.534553251047998945e-02 26126.752255633317 0.0018679135990207828
7.192341739577981508e-02 28994.22853882881 0.0018679135990207828
7.891257675612264877e-02 32176.417502507353 0.0018679135990207828
8.629995490226048671e-02 35707.859649004626 0.0018679135990207828
9.406048428371717451e-02 39626.88638701478 0.0018679135990207828
1.021641743825566773e-01 43976.036093027215 0.0018679135990207828
1.105754532405194557e-01 48802.515836544335 0.0018679135990207828
1.192500095986838843e-01 54158.71378079476 0.0018679135990207828
1.281438091592333461e-01 60102.76782070388 0.0018679135990207828
1.372093001780788635e-01 66699.19663030129 0.0018679135990207828
1.463954909446388009e-01 74019.59996915652 0.0018679135990207828
1.556488391301069363e-01 82143.43584919439 0.0018679135990207828
1.649145902533757924e-01 91158.88299750836 0.0018679135990207828
1.741470775357868983e-01 101163.7979766207 0.0018679135990207828
1.832924731632245285e-01 112266.77735108159 0.0018679135990207828
1.923039588958964929e-01 124588.33642950082 0.0018679135990207828
2.011358415194672011e-01 138262.2173764659 0.0018679135990207828
2.097833143020318980e-01 153436.84089300132 0.0018679135990207828
2.181989170889011287e-01 170276.91722258978 0.0018679135990207828
2.263268116149659559e-01 188965.23396912115 0.0018679135990207828
2.341298848719111925e-01 209704.64013232305 0.0018679135990207828
2.415753857313027997e-01 232720.2478960412 0.0018679135990207828
2.486328153122798479e-01 258261.87606826748 0.0018679135990207828
2.552786871094742671e-01 286606.7616948256 0.0018679135990207828
2.614807222405069465e-01 318062.5692794119 0.0018679135990207828
2.672182791069531715e-01 352970.73027306574 0.0018679135990207828
2.724727183898940641e-01 391710.1490809261 0.0018679135990207828
2.772170294344861174e-01 434701.3158125035 0.0018679135990207828
2.814407431479142296e-01 482410.8704165374 0.0018679135990207828
2.851365538332507610e-01 535356.6677410719 0.0018679135990207828
2.882840573464289791e-01 594113.3984965039 0.0018679135990207828
2.908689315364597072e-01 659318.8271333541 0.0018679135990207828
2.928963088210851939e-01 731680.7143427207 0.0018679135990207828
2.943548373626395653e-01 811984.4993184009 0.0018679135990207828
2.952396652360345097e-01 901101.8251665037 0.0018679135990207828
2.955476610124389003e-01 1000000.0 0.0018679135990207828
6.781097848455262811e-02 0.001 0.002072921779595372
7.404387873804534059e-02 0.0011097524964120721 0.002072921779595372
8.074859128299480271e-02 0.0012315506032928262 0.002072921779595372
8.794107559655464645e-02 0.001366716356462006 0.002072921779595372
9.563413383649764510e-02 0.0015167168884709225 0.002072921779595372
1.038367253397306234e-01 0.0016831803533309566 0.002072921779595372
1.125533162869194470e-01 0.0018679135990207828 0.002072921779595372
1.217831956624189776e-01 0.002072921779595372 0.002072921779595372
1.315199475814932129e-01 0.002300430119772917 0.002072921779595372
1.417508729891748254e-01 0.0025529080682395165 0.002072921779595372
1.524566794910734990e-01 0.002833096101839324 0.002072921779595372
1.636112058213334552e-01 0.0031440354715915 0.002072921779595372
1.751814199652045045e-01 0.0034891012134067737 0.002072921779595372
1.871275606285024151e-01 0.003872038781812557 0.002072921779595372
1.994035496526748441e-01 0.004297004704320844 0.002072921779595372
2.119575860196566131e-01 0.004768611697714469 0.002072921779595372
2.247330024625805722e-01 0.005291978735958442 0.002072921779595372
2.376692486831567808e-01 0.005872786613189483 0.002072921779595372
2.507030796373352355e-01 0.00651733960488242 0.002072921779595372
2.637698370042016460e-01 0.007232633896483534 0.002072921779595372
2.768047892251469522e-01 0.008026433522257174 0.002072921779595372
2.897444473517993835e-01 0.00890735463861044 0.002072921779595372
3.025278812226731562e-01 0.009884959046625586 0.002072921779595372
3.150978928161131676e-01 0.010969857978923836 0.002072921779595372
3.274020677353245423e-01 0.012173827277396614 0.002072921779595372
3.393936254062417390e-01 0.013509935211980273 0.002072921779595372
3.510321110999100047e-01 0.014992684327860457 0.002072921779595372
3.622838543344410467e-01 0.01663816886076129 0.002072921779595372
3.731222431964224540e-01 0.018464249428955443 0.002072921779595372
3.835277856327332091e-01 0.020490746898158472 0.002072921779595372
3.934880212666886368e-01 0.022739657523579287 0.002072921779595372
4.029972581920853170e-01 0.02523539170434766 0.002072921779595372
4.120562007534352977e-01 0.02800503894183631 0.002072921779595372
4.206714755493835001e-01 0.03107866187782014 0.002072921779595372
4.288551009928205371e-01 0.03448962260405758 0.002072921779595372
4.366238892633824697e-01 0.038274944785163134 0.002072921779595372
4.439988276203777340e-01 0.04247571552536898 0.002072921779595372
4.510044756800362098e-01 0.047137531341167244 0.002072921779595372
4.576683373180070458e-01 0.05231099308056263 0.002072921779595372
4.640202773090076893e-01 0.05805225516094899 0.002072921779595372
4.700919529339918634e-01 0.06442363508721373 0.002072921779595372
4.759163078581433726e-01 0.07149428986597581 0.002072921779595372
4.815270972142732253e-01 0.07934096665797492 0.002072921779595372
4.869584964211978728e-01 0.08804883581643465 0.002072921779595372
4.922447684506819909e-01 0.09771241535346502 0.002072921779595372
4.974200300746576264e-01 0.1084365968689611 0.002072921779595372
5.025180411571692485e-01 0.12033778407775893 0.002072921779595372
5.075720700216492798e-01 0.13354515629298988 0.002072921779595372
5.126147751590868218e-01 0.14820207057988585 0.002072921779595372
5.176780819763043828e-01 0.16446761779946645 0.002072921779595372
5.227930423026869722e-01 0.18251834943190443 0.002072921779595372
5.279896554682695919e-01 0.20255019392306664 0.002072921779595372
5.332968087665668211e-01 0.22478058335487253 0.002072921779595372
5.387411157436062803e-01 0.24945081352303167 0.002072921779595372
5.443480859821201445e-01 0.27682866303920667 0.002072921779595372
5.501405218479326065e-01 0.3072112998861759 0.002072921779595372
5.561388071917742204e-01 0.34092850697468147 0.002072921779595372
5.623590271852558775e-01 0.3783462617131929 0.002072921779595372
5.688142204796658996e-01 0.419870708444391 0.002072921779595372
5.755133836758815624e-01 0.4659525668664682 0.002072921779595372
5.824586784470229262e-01 0.517092024289676 0.002072921779595372
5.896487607433713585e-01 0.5738441648302398 0.002072921779595372
5.970756045968325099e-01 0.6368249944718586 0.002072921779595372
6.047251715401308347e-01 0.7067181273927491 0.002072921779595372
6.125745901925050418e-01 0.7842822061337682 0.002072921779595372
6.205986079672533018e-01 0.8703591361485166 0.002072921779595372
6.287606876747449114e-01 0.9658832241158708 0.002072921779595372
6.370186635247271356e-01 1.0718913192051276 0.002072921779595372
6.453241045470177184e-01 1.1895340673703196 0.002072921779595372
6.536233404208943165e-01 1.3200884008314182 0.002072921779595372
6.618553973657839151e-01 1.4649713983072863 0.002072921779595372
6.699557897362165004e-01 1.625755666443795 0.002072921779595372
6.778560739588469497e-01 1.8041864093920719 0.002072921779595372
6.854843042658017582e-01 2.0022003718155843 0.002072921779595372
6.927668459630924591e-01 2.2219468609395236 0.002072921779595372
6.996334690458657635e-01 2.4658110758226037 0.002072921779595372
7.060033679055399691e-01 2.736439997074672 0.002072921779595372
7.118099567961383434e-01 3.0367711180354604 0.002072921779595372
7.169807364462831289e-01 3.370064329271928 0.002072921779595372
7.214479418118949772e-01 3.739937302478798 0.002072921779595372
7.251471757109658745e-01 4.150404757850477 0.002072921779595372
7.280179657682881444e-01 4.605922041145108 0.002072921779595372
7.300040160307349479e-01 5.1114334834401705 0.002072921779595372
7.310528520163649402e-01 5.672426068491977 0.002072921779595372
7.311169746949823800e-01 6.294988990221888 0.002072921779595372
7.301554095721124460e-01 6.985879746785249 0.002072921779595372
7.281301397644371898e-01 7.752597488629465 0.002072921779595372
7.250071225546147469e-01 8.60346441668451 0.002072921779595372
7.207593923512238820e-01 9.547716114208066 0.002072921779595372
7.153632295124479068e-01 10.59560179277617 0.002072921779595372
7.088003050454438903e-01 11.758495540521581 0.002072921779595372
7.010567255983315427e-01 13.049019780144016 0.002072921779595372
6.922691025492070382e-01 14.481182276745331 0.002072921779595372
6.823474891941894160e-01 16.070528182616385 0.002072921779595372
6.712254841151614748e-01 17.834308769319094 0.002072921779595372
6.589095079193604265e-01 19.791668678535572 0.002072921779595372
6.454118068105889616e-01 21.96385372416547 0.002072921779595372
6.307514816884239872e-01 24.37444150122222 0.002072921779595372
6.149529553640825652e-01 27.04959730463137 0.002072921779595372
5.980510636079293674e-01 30.01835813575592 0.002072921779595372
5.800880405335316903e-01 33.31294787934677 0.002072921779595372
5.611167999471352585e-01 36.96912707195032 0.002072921779595372
5.412023095519630234e-01 41.0265810582719 0.002072921779595372
5.204202522476552017e-01 45.52935074866948 0.002072921779595372
4.988611946636126171e-01 50.526310653356795 0.002072921779595372
4.766284533643015964e-01 56.07169938205458 0.002072921779595372
4.538358966105531800e-01 62.22570836730231 0.002072921779595372
4.306155264588839016e-01 69.0551352016233 0.002072921779595372
4.071033860526444004e-01 76.63410868007462 0.002072921779595372
3.834488414697949654e-01 85.04489341802686 0.002072921779595372
3.598032858006682266e-01 94.37878277775391 0.002072921779595372
3.363219441416758770e-01 104.73708979594508 0.002072921779595372
3.131600907656499899e-01 116.23224686798542 0.002072921779595372
2.904666590678243177e-01 128.9890261253308 0.002072921779595372
2.683800327809595099e-01 143.14589375234786 0.002072921779595372
2.470316931935969962e-01 158.85651294280527 0.002072921779595372
2.265333272981824020e-01 176.2914118095948 0.002072921779595372
2.069792976556945607e-01 195.63983435170647 0.002072921779595372
1.884464488649320313e-01 217.11179456945052 0.002072921779595372
1.709896293470198059e-01 240.9403560239527 0.002072921779595372
1.546450267504120291e-01 267.38416158399497 0.002072921779595372
1.396716574906617103e-01 296.73024081888724 0.002072921779595372
1.259770044066063355e-01 329.2971255097155 0.002072921779595372
1.133042354888521702e-01 365.43830709572546 0.002072921779595372
1.016387679256294252e-01 405.54607358408276 0.002072921779595372
9.095356470023045758e-02 450.05576757004974 0.002072921779595372
8.126825891243977251e-02 499.450511585514 0.002072921779595372
7.246959232076935487e-02 554.2664520663108 0.002072921779595372
6.450721190131968041e-02 615.0985788580505 0.002072921779595372
5.732969374504230664e-02 682.6071834272393 0.002072921779595372
5.092069074424544761e-02 757.525025877192 0.002072921779595372
4.519157315121925811e-02 840.6652885618333 0.002072921779595372
4.008379865430217182e-02 932.9304026284696 0.002072921779595372
3.554734098796136221e-02 1035.3218432956637 0.002072921779595372
3.153782138880471819e-02 1148.9510001873086 0.002072921779595372
2.804677341309147823e-02 1275.051240713013 0.002072921779595372
2.499832127272674440e-02 1414.991297434576 0.002072921779595372
2.257336401394794898e-02 1570.2901247293776 0.002072921779595372
2.061542117134585947e-02 1742.6333860096508 0.002072921779595372
1.896947103430217732e-02 1933.891750455232 0.002072921779595372
1.761630357435297473e-02 2146.141197858406 0.002072921779595372
1.653874608858034792e-02 2381.6855519761607 0.002072921779595372
1.572970437274462743e-02 2643.0814869741084 0.002072921779595372
1.517734350903027045e-02 2933.1662783900483 0.002072921779595372
1.486049768418339773e-02 3255.0885998350564 0.002072921779595372
1.477410289188223549e-02 3612.3426997094302 0.002072921779595372
1.493187170843227225e-02 4008.8063288984645 0.002072921779595372
1.532259738225021789e-02 4448.782831127585 0.002072921779595372
1.594165601089125167e-02 4937.047852839004 0.002072921779595372
1.678863246037205770e-02 5478.901179593945 0.002072921779595372
1.793781070348310011e-02 6080.224261649427 0.002072921779595372
1.964224611044626534e-02 6747.5440531107 0.002072921779595372
2.165294127131808105e-02 7488.10385759003 0.002072921779595372
2.394276127606833823e-02 8309.941949353404 0.002072921779595372
2.653957784917724411e-02 9221.97882333434 0.002072921779595372
2.946342599797487430e-02 10234.114021054527 0.002072921779595372
3.270257228464448079e-02 11357.333583431051 0.002072921779595372
3.633678858108051885e-02 12603.829296797274 0.002072921779595372
4.030659571746628145e-02 13987.131026472387 0.002072921779595372
4.462042581683927506e-02 15522.25357427048 0.002072921779595372
4.928742259906311596e-02 17225.859653987874 0.002072921779595372
5.431092052035953882e-02 19116.440753857038 0.002072921779595372
5.968963923057112736e-02 21214.51784910632 0.002072921779595372
6.541716101172689868e-02 23542.864143224204 0.002072921779595372
7.159341660448609312e-02 26126.752255633317 0.002072921779595372
7.874529598916976680e-02 28994.22853882881 0.002072921779595372
8.633631044287677636e-02 32176.417502507353 0.002072921779595372
9.435098711666924098e-02 35707.859649004626 0.002072921779595372
1.027614045455977482e-01 39626.88638701478 0.002072921779595372
1.115342265149316947e-01 43976.036093027215 0.002072921779595372
1.206302015609108935e-01 48802.515836544335 0.002072921779595372
1.300010830294766051e-01 54158.71378079476 0.002072921779595372
1.395986568905859815e-01 60102.76782070388 0.002072921779595372
1.493712094641173049e-01 66699.19663030129 0.002072921779595372
1.592634843225214647e-01 74019.59996915652 0.002072921779595372
1.692177647743891289e-01 82143.43584919439 0.002072921779595372
1.791754345996940667e-01 91158.88299750836 0.002072921779595372
1.890867554247559756e-01 101163.7979766207 0.002072921779595372
1.988943990995210298e-01 112266.77735108159 0.002072921779595372
2.085479204826594102e-01 124588.33642950082 0.002072921779595372
2.179984303891263075e-01 138262.2173764659 0.002072921779595372
2.272422996865854639e-01 153436.84089300132 0.002072921779595372
2.362260730796653940e-01 170276.91722258978 0.002072921779595372
2.448909582899524429e-01 188965.23396912115 0.002072921779595372
2.531971235583578839e-01 209704.64013232305 0.002072921779595372
2.611091210736393164e-01 232720.2478960412 0.002072921779595372
2.685940843307565440e-01 258261.87606826748 0.002072921779595372
2.756261373404499393e-01 286606.7616948256 0.002072921779595372
2.821707199104714348e-01 318062.5692794119 0.002072921779595372
2.882049343873863689e-01 352970.73027306574 0.002072921779595372
2.937082942814892572e-01 391710.1490809261 0.002072921779595372
2.986515485525693125e-01 434701.3158125035 0.002072921779595372
3.030231352889398710e-01 482410.8704165374 0.002072921779595372
3.068136568396786501e-01 535356.6677410719 0.002072921779595372
3.100011941158833939e-01 594113.3984965039 0.002072921779595372
3.125704461697469405e-01 659318.8271333541 0.002072921779595372
3.145256394871455141e-01 731680.7143427207 0.002072921779595372
3.158544541568918396e-01 811984.4993184009 0.002072921779595372
3.165510894529024455e-01 901101.8251665037 0.002072921779595372
3.166121519920277461e-01 1000000.0 0.002072921779595372
6.703555660274107542e-02 0.001 0.002300430119772917
7.325655948459290634e-02 0.0011097524964120721 0.002300430119772917
7.995944078252167908e-02 0.0012315506032928262 0.002300430119772917
8.716258320514781721e-02 0.001366716356462006 0.002300430119772917
9.488148164372448012e-02 0.0015167168884709225 0.002300430119772917
1.031280293077577043e-01 0.0016831803533309566 0.002300430119772917
1.119098288260384350e-01 0.0018679135990207828 0.002300430119772917
1.212295053170136944e-01 0.002072921779595372 0.002300430119772917
1.310840220138856094e-01 0.002300430119772917 0.002300430119772917
1.414640902280297763e-01 0.0025529080682395165 0.002300430119772917
1.523537127263869806e-01 0.002833096101839324 0.002300430119772917
1.637298136427918216e-01 0.0031440354715915 0.002300430119772917
1.755620946906141788e-01 0.0034891012134067737 0.002300430119772917
1.878130445451402508e-01 0.003872038781812557 0.002300430119772917
2.004382608040179148e-01 0.004297004704320844 0.002300430119772917
2.133868933863404260e-01 0.004768611697714469 0.002300430119772917
2.266024275521003328e-01 0.005291978735958442 0.002300430119772917
2.400236139613461661e-01 0.005872786613189483 0.002300430119772917
2.535856357522174864e-01 0.00651733960488242 0.002300430119772917
2.672213815081225796e-01 0.007232633896483534 0.002300430119772917
2.808628418137591454e-01 0.008026433522257174 0.002300430119772917
2.944425435598128082e-01 0.00890735463861044 0.002300430119772917
3.078949484701151151e-01 0.009884959046625586 0.002300430119772917
3.211577896764179485e-01 0.010969857978923836 0.002300430119772917
3.341732751429970505e-01 0.012173827277396614 0.002300430119772917
3.468891365425273987e-01 0.013509935211980273 0.002300430119772917
3.592594355082136537e-01 0.014992684327860457 0.002300430119772917
3.712452268030804747e-01 0.01663816886076129 0.002300430119772917
3.828149393373449505e-01 0.018464249428955443 0.002300430119772917
3.939445594915967352e-01 0.020490746898158472 0.002300430119772917
4.046176347825329866e-01 0.022739657523579287 0.002300430119772917
4.148250728572043244e-01 0.02523539170434766 0.002300430119772917
4.245647971306406587e-01 0.02800503894183631 0.002300430119772917
4.338413091936737520e-01 0.03107866187782014 0.002300430119772917
4.426651234525487699e-01 0.03448962260405758 0.002300430119772917
4.510521630029366014e-01 0.038274944785163134 0.002300430119772917
4.590231076302540569e-01 0.04247571552536898 0.002300430119772917
4.666027351571218618e-01 0.047137531341167244 0.002300430119772917
4.738192578206339434e-01 0.05231099308056263 0.002300430119772917
4.807036794008791580e-01 0.05805225516094899 0.002300430119772917
4.872891801765680264e-01 0.06442363508721373 0.002300430119772917
4.936105488112145778e-01 0.07149428986597581 0.002300430119772917
4.997036744717852086e-01 0.07934096665797492 0.002300430119772917
5.056051139514653459e-01 0.08804883581643465 0.002300430119772917
5.113517079609255500e-01 0.09771241535346502 0.002300430119772917
5.169803025555033127e-01 0.1084365968689611 0.002300430119772917
5.225275349078418730e-01 0.12033778407775893 0.002300430119772917
5.280296447744484700e-01 0.13354515629298988 0.002300430119772917
5.335223260114865251e-01 0.14820207057988585 0.002300430119772917
5.390406041093330769e-01 0.16446761779946645 0.002300430119772917
5.446186504201339096e-01 0.18251834943190443 0.002300430119772917
5.502895784154552272e-01 0.20255019392306664 0.002300430119772917
5.560853607305706880e-01 0.22478058335487253 0.002300430119772917
5.620356670321076109e-01 0.24945081352303167 0.002300430119772917
5.681689473198368034e-01 0.27682866303920667 0.002300430119772917
5.745108338587145980e-01 0.3072112998861759 0.002300430119772917
5.810843615292273778e-01 0.34092850697468147 0.002300430119772917
5.879080993358152263e-01 0.3783462617131929 0.002300430119772917
5.949972620451290384e-01 0.419870708444391 0.002300430119772917
6.023621477563080306e-01 0.4659525668664682 0.002300430119772917
6.100080969856791491e-01 0.517092024289676 0.002300430119772917
6.179330975571851736e-01 0.5738441648302398 0.002300430119772917
6.261301905574520044e-01 0.6368249944718586 0.002300430119772917
6.345852542271641639e-01 0.7067181273927491 0.002300430119772917
6.432747563078365927e-01 0.7842822061337682 0.002300430119772917
6.521719053429980706e-01 0.8703591361485166 0.002300430119772917
6.612380893198337439e-01 0.9658832241158708 0.002300430119772917
6.704281971759497027e-01 1.0718913192051276 0.002300430119772917
6.796900961375037520e-01 1.1895340673703196 0.002300430119772917
6.889656746051801006e-01 1.3200884008314182 0.002300430119772917
6.981887895020028045e-01 1.4649713983072863 0.002300430119772917
7.072891404779173552e-01 1.625755666443795 0.002300430119772917
7.161918949412292568e-01 1.8041864093920719 0.002300430119772917
7.248182655354477033e-01 2.0022003718155843 0.002300430119772917
7.330874204021566864e-01 2.2219468609395236 0.002300430119772917
7.409216447669086936e-01 2.4658110758226037 0.002300430119772917
7.482327697449062676e-01 2.736439997074672 0.002300430119772917
7.549466233346951993e-01 3.0367711180354604 0.002300430119772917
7.609834701538314983e-01 3.370064329271928 0.002300430119772917
7.662685427250023329e-01 3.739937302478798 0.002300430119772917
7.707308311380727250e-01 4.150404757850477 0.002300430119772917
7.743037044893502641e-01 4.605922041145108 0.002300430119772917
7.769252474327518199e-01 5.1114334834401705 0.002300430119772917
7.785379069490699910e-01 5.672426068491977 0.002300430119772917
7.790897130979712593e-01 6.294988990221888 0.002300430119772917
7.785357792651196318e-01 6.985879746785249 0.002300430119772917
7.768347532065131844e-01 7.752597488629465 0.002300430119772917
7.739498394124447733e-01 8.60346441668451 0.002300430119772917
7.698518116966708291e-01 9.547716114208066 0.002300430119772917
7.645151697316063810e-01 10.59560179277617 0.002300430119772917
7.579202346752204056e-01 11.758495540521581 0.002300430119772917
7.500521554115299194e-01 13.049019780144016 0.002300430119772917
7.410708527552076763e-01 14.481182276745331 0.002300430119772917
7.308531431351522611e-01 16.070528182616385 0.002300430119772917
7.193411789459887018e-01 17.834308769319094 0.002300430119772917
7.065415074590127853e-01 19.791668678535572 0.002300430119772917
6.924667093607712598e-01 21.96385372416547 0.002300430119772917
6.771364197530345130e-01 24.37444150122222 0.002300430119772917
6.605758533264329824e-01 27.04959730463137 0.002300430119772917
6.428208812921379911e-01 30.01835813575592 0.002300430119772917
6.239151393183736127e-01 33.31294787934677 0.002300430119772917
6.039133739324875627e-01 36.96912707195032 0.002300430119772917
5.828829091950807895e-01 41.0265810582719 0.002300430119772917
5.609024613674004067e-01 45.52935074866948 0.002300430119772917
5.380663723293631628e-01 50.526310653356795 0.002300430119772917
5.144826198706322629e-01 56.07169938205458 0.002300430119772917
4.902707312631676140e-01 62.22570836730231 0.002300430119772917
4.655693287919601131e-01 69.0551352016233 0.002300430119772917
4.405222097182707741e-01 76.63410868007462 0.002300430119772917
4.152874731596919444e-01 85.04489341802686 0.002300430119772917
3.900262375302837037e-01 94.37878277775391 0.002300430119772917
3.649042636009128260e-01 104.73708979594508 0.002300430119772917
3.400879852944801440e-01 116.23224686798542 0.002300430119772917
3.157379111686275941e-01 128.9890261253308 0.002300430119772917
2.920041453245475482e-01 143.14589375234786 0.002300430119772917
2.690296825784334045e-01 158.85651294280527 0.002300430119772917
2.469372980184657285e-01 176.2914118095948 0.002300430119772917
2.258316871911916768e-01 195.63983435170647 0.002300430119772917
2.057990071664708431e-01 217.11179456945052 0.002300430119772917
1.869022042777707671e-01 240.9403560239527 0.002300430119772917
1.691841794824342493e-01 267.38416158399497 0.002300430119772917
1.529353044037940201e-01 296.73024081888724 0.002300430119772917
1.380523082878273300e-01 329.2971255097155 0.002300430119772917
1.242614672383514085e-01 365.43830709572546 0.002300430119772917
1.115502711274013736e-01 405.54607358408276 0.002300430119772917
9.989374619512399189e-02 450.05576757004974 0.002300430119772917
8.931484723097318779e-02 499.450511585514 0.002300430119772917
7.969353954923651118e-02 554.2664520663108 0.002300430119772917
7.097745538807470611e-02 615.0985788580505 0.002300430119772917
6.311255482724413557e-02 682.6071834272393 0.002300430119772917
5.608379751957064119e-02 757.525025877192 0.002300430119772917
4.979479546205804741e-02 840.6652885618333 0.002300430119772917
4.418329373365766782e-02 932.9304026284696 0.002300430119772917
3.919585161921240041e-02 1035.3218432956637 0.002300430119772917
3.478498047629568352e-02 1148.9510001873086 0.002300430119772917
3.094203613980682846e-02 1275.051240713013 0.002300430119772917
2.758448823871537461e-02 1414.991297434576 0.002300430119772917
2.491448835906305906e-02 1570.2901247293776 0.002300430119772917
2.275646431063691952e-02 1742.6333860096508 0.002300430119772917
2.094160241052116928e-02 1933.891750455232 0.002300430119772917
1.944893632935067521e-02 2146.141197858406 0.002300430119772917
1.825983243922574273e-02 2381.6855519761607 0.002300430119772917
1.736678708580328273e-02 2643.0814869741084 0.002300430119772917
1.675641121991299637e-02 2933.1662783900483 0.002300430119772917
1.640559997873498529e-02 3255.0885998350564 0.002300430119772917
1.630864026825481344e-02 3612.3426997094302 0.002300430119772917
1.648040962361138617e-02 4008.8063288984645 0.002300430119772917
1.690893419090463631e-02 4448.782831127585 0.002300430119772917
1.758868146214505671e-02 4937.047852839004 0.002300430119772917
1.851885888772053165e-02 5478.901179593945 0.002300430119772917
1.977993810812491912e-02 6080.224261649427 0.002300430119772917
2.165158555560979525e-02 6747.5440531107 0.002300430119772917
2.385987388840575193e-02 7488.10385759003 0.002300430119772917
2.637308370850324074e-02 8309.941949353404 0.002300430119772917
2.922086756966626661e-02 9221.97882333434 0.002300430119772917
3.242518607486104959e-02 10234.114021054527 0.002300430119772917
3.597118386860520545e-02 11357.333583431051 0.002300430119772917
3.994716386867699920e-02 12603.829296797274 0.002300430119772917
4.428577608285717143e-02 13987.131026472387 0.002300430119772917
4.899546532739690319e-02 15522.25357427048 0.002300430119772917
5.408507226032976956e-02 17225.859653987874 0.002300430119772917
5.955722408517360317e-02 19116.440753857038 0.002300430119772917
6.540945067049536155e-02 21214.51784910632 0.002300430119772917
7.163365647913728929e-02 23542.864143224204 0.002300430119772917
7.833543606645422541e-02 26126.752255633317 0.002300430119772917
8.609502748020664287e-02 28994.22853882881 0.002300430119772917
9.432150464260986855e-02 32176.417502507353 0.002300430119772917
1.029966770296313477e-01 35707.859649004626 0.002300430119772917
1.120894173455949661e-01 39626.88638701478 0.002300430119772917
1.215627695160445554e-01 43976.036093027215 0.002300430119772917
1.313734878738377354e-01 48802.515836544335 0.002300430119772917
1.414691023974215811e-01 54158.71378079476 0.002300430119772917
1.517970631298886930e-01 60102.76782070388 0.002300430119772917
1.623012102253506006e-01 66699.19663030129 0.002300430119772917
1.729218818277098724e-01 74019.59996915652 0.002300430119772917
1.835971205539554951e-01 82143.43584919439 0.002300430119772917
1.942641486870708423e-01 91158.88299750836 0.002300430119772917
2.048692617621686585e-01 101163.7979766207 0.002300430119772917
2.153514040947817620e-01 112266.77735108159 0.002300430119772917
2.256565986059982098e-01 124588.33642950082 0.002300430119772917
2.357325894962611912e-01 138262.2173764659 0.002300430119772917
2.455773400156943953e-01 153436.84089300132 0.002300430119772917
2.551308799496259105e-01 170276.91722258978 0.002300430119772917
2.643314611756756305e-01 188965.23396912115 0.002300430119772917
2.731362238764126205e-01 209704.64013232305 0.002300430119772917
2.815073538201709469e-01 232720.2478960412 0.002300430119772917
2.894093398300543463e-01 258261.87606826748 0.002300430119772917
2.968136648833077929e-01 286606.7616948256 0.002300430119772917
3.036836552339055029e-01 318062.5692794119 0.002300430119772917
3.099939448715469115e-01 352970.73027306574 0.002300430119772917
3.157219100796834765e-01 391710.1490809261 0.002300430119772917
3.208361168636205685e-01 434701.3158125035 0.002300430119772917
3.253236647045686936e-01 482410.8704165374 0.002300430119772917
3.291732409928033176e-01 535356.6677410719 0.002300430119772917
3.323613172792703185e-01 594113.3984965039 0.002300430119772917
3.348714843628685656e-01 659318.8271333541 0.002300430119772917
3.367063117726839527e-01 731680.7143427207 0.002300430119772917
3.378532782181468686e-01 811984.4993184009 0.002300430119772917
3.383066626863097115e-01 901101.8251665037 0.002300430119772917
3.380613654580926219e-01 1000000.0 0.002300430119772917
6.605686426555784641e-02 0.001 0.0025529080682395165
7.224073181975376734e-02 0.0011097524964120721 0.0025529080682395165
7.891360132747746170e-02 0.0012315506032928262 0.0025529080682395165
8.609605281692916945e-02 0.001366716356462006 0.0025529080682395165
9.380604042280184240e-02 0.0015167168884709225 0.0025529080682395165
1.020582070321507800e-01 0.0016831803533309566 0.0025529080682395165
1.108631488140214560e-01 0.0018679135990207828 0.0025529080682395165
1.202266940426635483e-01 0.002072921779595372 0.0025529080682395165
1.301491489609601926e-01 0.002300430119772917 0.0025529080682395165
1.406246825019227542e-01 0.0025529080682395165 0.0025529080682395165
1.516407017786916833e-01 0.002833096101839324 0.0025529080682395165
1.631774287064491069e-01 0.0031440354715915 0.0025529080682395165
1.752076156821732178e-01 0.0034891012134067737 0.0025529080682395165
1.876964562575997864e-01 0.003872038781812557 0.0025529080682395165
2.006017011215089352e-01 0.004297004704320844 0.0025529080682395165
2.138740816547892443e-01 0.004768611697714469 0.0025529080682395165
2.274579145174769057e-01 0.005291978735958442 0.0025529080682395165
2.412919928204350917e-01 0.005872786613189483 0.0025529080682395165
2.553106667291649701e-01 0.00651733960488242 0.0025529080682395165
2.694451373394219362e-01 0.007232633896483534 0.0025529080682395165
2.836248517206618192e-01 0.008026433522257174 0.0025529080682395165
2.977790140112277495e-01 0.00890735463861044 0.0025529080682395165
3.118380698508460558e-01 0.009884959046625586 0.0025529080682395165
3.257351842268381703e-01 0.010969857978923836 0.0025529080682395165
3.394075796159891079e-01 0.012173827277396614 0.0025529080682395165
3.527977499439868270e-01 0.013509935211980273 0.0025529080682395165
3.658544455455032818e-01 0.014992684327860457 0.0025529080682395165
3.785334903046073673e-01 0.01663816886076129 0.0025529080682395165
3.907982927735047518e-01 0.018464249428955443 0.0025529080682395165
4.026201824228366477e-01 0.020490746898158472 0.0025529080682395165
4.139785057962740988e-01 0.022739657523579287 0.0025529080682395165
4.248605011272185150e-01 0.02523539170434766 0.0025529080682395165
4.352610208463630337e-01 0.02800503894183631 0.0025529080682395165
4.451821082590719514e-01 0.03107866187782014 0.0025529080682395165
4.546324422900795414e-01 0.03448962260405758 0.0025529080682395165
4.636267307593441855e-01 0.038274944785163134 0.0025529080682395165
4.721850213303988020e-01 0.04247571552536898 0.0025529080682395165
4.803320161318211934e-01 0.047137531341167244 0.0025529080682395165
4.880963577791039842e-01 0.05231099308056263 0.0025529080682395165
4.955099417098844938e-01 0.05805225516094899 0.0025529080682395165
5.026072528774696568e-01 0.06442363508721373 0.0025529080682395165
5.094247486909825318e-01 0.07149428986597581 0.0025529080682395165
5.160003085323222605e-01 0.07934096665797492 0.0025529080682395165
5.223727457415715536e-01 0.08804883581643465 0.0025529080682395165
5.285813946295802035e-01 0.09771241535346502 0.0025529080682395165
5.346657974848656458e-01 0.1084365968689611 0.0025529080682395165
5.406654340378636014e-01 0.12033778407775893 0.0025529080682395165
5.466195245093548039e-01 0.13354515629298988 0.0025529080682395165
5.525668545142183863e-01 0.14820207057988585 0.0025529080682395165
5.585455994584339612e-01 0.16446761779946645 0.0025529080682395165
5.645931338985673564e-01 0.18251834943190443 0.0025529080682395165
5.707458051779971120e-01 0.20255019392306664 0.0025529080682395165
5.770388071900911520e-01 0.22478058335487253 0.0025529080682395165
5.835050266659280727e-01 0.24945081352303167 0.0025529080682395165
5.901760360511062453e-01 0.27682866303920667 0.0025529080682395165
5.970805101184639696e-01 0.3072112998861759 0.0025529080682395165
6.042443714189182913e-01 0.34092850697468147 0.0025529080682395165
6.116889154315562349e-01 0.3783462617131929 0.0025529080682395165
6.194318229630160211e-01 0.419870708444391 0.0025529080682395165
6.274855488219576172e-01 0.4659525668664682 0.0025529080682395165
6.358572317059536516e-01 0.517092024289676 0.0025529080682395165
6.445461958628971866e-01 0.5738441648302398 0.0025529080682395165
6.535463194275671350e-01 0.6368249944718586 0.0025529080682395165
6.628436924228309213e-01 0.7067181273927491 0.0025529080682395165
6.724144343235801680e-01 0.7842822061337682 0.0025529080682395165
6.822304742426825719e-01 0.8703591361485166 0.0025529080682395165
6.922513550699933571e-01 0.9658832241158708 0.0025529080682395165
7.024291955319177383e-01 1.0718913192051276 0.0025529080682395165
7.127082753739950594e-01 1.1895340673703196 0.0025529080682395165
7.230260857350402359e-01 1.3200884008314182 0.0025529080682395165
7.333112645817465580e-01 1.4649713983072863 0.0025529080682395165
7.434875664088264058e-01 1.625755666443795 0.0025529080682395165
7.534735530738152498e-01 1.8041864093920719 0.0025529080682395165
7.631832842833320418e-01 2.0022003718155843 0.0025529080682395165
7.725283430473112167e-01 2.2219468609395236 0.0025529080682395165
7.814230613399039127e-01 2.4658110758226037 0.0025529080682395165
7.897713939888231227e-01 2.736439997074672 0.0025529080682395165
7.974910042854003178e-01 3.0367711180354604 0.0025529080682395165
8.044943232959269608e-01 3.370064329271928 0.0025529080682395165
8.106989757103625349e-01 3.739937302478798 0.0025529080682395165
8.160267317794464015e-01 4.150404757850477 0.0025529080682395165
8.204042260124343455e-01 4.605922041145108 0.0025529080682395165
8.237633718992533050e-01 5.1114334834401705 0.0025529080682395165
8.260410407855308668e-01 5.672426068491977 0.0025529080682395165
8.271803490970214279e-01 6.294988990221888 0.0025529080682395165
8.271321085112304239e-01 6.985879746785249 0.0025529080682395165
8.258513054151884747e-01 7.752597488629465 0.0025529080682395165
8.232981275902305773e-01 8.60346441668451 0.0025529080682395165
8.194408782674538205e-01 9.547716114208066 0.0025529080682395165
8.142521178246178160e-01 10.59560179277617 0.0025529080682395165
8.077106963029200282e-01 11.758495540521581 0.0025529080682395165
7.998007160285645067e-01 13.049019780144016 0.0025529080682395165
7.907089843717283184e-01 14.481182276745331 0.0025529080682395165
7.802721382521043969e-01 16.070528182616385 0.0025529080682395165
7.684441248181685946e-01 17.834308769319094 0.0025529080682395165
7.552315433121654653e-01 19.791668678535572 0.0025529080682395165
7.406472137366117980e-01 21.96385372416547 0.0025529080682395165
7.247111762681762714e-01 24.37444150122222 0.0025529080682395165
7.074492591507731687e-01 27.04959730463137 0.0025529080682395165
6.888981499702718780e-01 30.01835813575592 0.0025529080682395165
6.691026123358809752e-01 33.31294787934677 0.0025529080682395165
6.481188873717946830e-01 36.96912707195032 0.0025529080682395165
6.260162723965856379e-01 41.0265810582719 0.0025529080682395165
6.028760869094307306e-01 45.52935074866948 0.0025529080682395165
5.787959818087143882e-01 50.526310653356795 0.0025529080682395165
5.538881113494124042e-01 56.07169938205458 0.0025529080682395165
5.282771832242419974e-01 62.22570836730231 0.0025529080682395165
5.021079825822567511e-01 69.0551352016233 0.0025529080682395165
4.755316617145745051e-01 76.63410868007462 0.0025529080682395165
4.487147336094517436e-01 85.04489341802686 0.0025529080682395165
4.218278310939760356e-01 94.37878277775391 0.0025529080682395165
3.950471720294819189e-01 104.73708979594508 0.0025529080682395165
3.685504209098200978e-01 116.23224686798542 0.0025529080682395165
3.425098973995022167e-01 128.9890261253308 0.0025529080682395165
3.170878256664316774e-01 143.14589375234786 0.0025529080682395165
2.924392724947394995e-01 158.85651294280527 0.0025529080682395165
2.686988090501542525e-01 176.2914118095948 0.0025529080682395165
2.459822938644885548e-01 195.63983435170647 0.0025529080682395165
2.243861121022769634e-01 217.11179456945052 0.0025529080682395165
2.039822921410034962e-01 240.9403560239527 0.0025529080682395165
1.848214473917790535e-01 267.38416158399497 0.0025529080682395165
1.672290411304445945e-01 296.73024081888724 0.0025529080682395165
1.510894681146597585e-01 329.2971255097155 0.0025529080682395165
1.361122994629944405e-01 365.43830709572546 0.0025529080682395165
1.222879178660653127e-01 405.54607358408276 0.0025529080682395165
1.095944736881657722e-01 450.05576757004974 0.0025529080682395165
9.805869418345203314e-02 499.450511585514 0.0025529080682395165
8.755407574163116824e-02 554.2664520663108 0.0025529080682395165
7.802663691284994485e-02 615.0985788580505 0.0025529080682395165
6.942001707702009916e-02 682.6071834272393 0.0025529080682395165
6.172118086093764111e-02 757.525025877192 0.0025529080682395165
5.482551363325758459e-02 840.6652885618333 0.0025529080682395165
4.866718666851328062e-02 932.9304026284696 0.0025529080682395165
4.318934997029314632e-02 1035.3218432956637 0.0025529080682395165
3.834144335376846874e-02 1148.9510001873086 0.0025529080682395165
3.411476316903426509e-02 1275.051240713013 0.0025529080682395165
3.041974347838183670e-02 1414.991297434576 0.0025529080682395165
2.748242200253624146e-02 1570.2901247293776 0.0025529080682395165
2.510560018019655434e-02 1742.6333860096508 0.0025529080682395165
2.310586044940388800e-02 1933.891750455232 0.0025529080682395165
2.146037510949154459e-02 2146.141197858406 0.0025529080682395165
2.014896287336371064e-02 2381.6855519761607 0.0025529080682395165
1.916375455014470916e-02 2643.0814869741084 0.0025529080682395165
1.848957502331516345e-02 2933.1662783900483 0.0025529080682395165
1.810124870431384717e-02 3255.0885998350564 0.0025529080682395165
1.799234648236738149e-02 3612.3426997094302 0.0025529080682395165
1.817894805535638994e-02 4008.8063288984645 0.0025529080682395165
1.864832832894855463e-02 4448.782831127585 0.0025529080682395165
1.939385670338776221e-02 4937.047852839004 0.0025529080682395165
2.041427435228276160e-02 5478.901179593945 0.0025529080682395165
2.179645922888509210e-02 6080.224261649427 0.0025529080682395165
2.384939712765032221e-02 6747.5440531107 0.0025529080682395165
2.627202912156826123e-02 7488.10385759003 0.0025529080682395165
2.902720100663376893e-02 8309.941949353404 0.0025529080682395165
3.214628243881141600e-02 9221.97882333434 0.0025529080682395165
3.565333854137194697e-02 10234.114021054527 0.0025529080682395165
3.952966508097169318e-02 11357.333583431051 0.0025529080682395165
4.387302983471491613e-02 12603.829296797274 0.0025529080682395165
4.860713170702318786e-02 13987.131026472387 0.0025529080682395165
5.374023069118186863e-02 15522.25357427048 0.0025529080682395165
5.928063102783537319e-02 17225.859653987874 0.0025529080682395165
6.522998937234160410e-02 19116.440753857038 0.0025529080682395165
7.158437854796911859e-02 21214.51784910632 0.0025529080682395165
7.833369213724937496e-02 23542.864143224204 0.0025529080682395165
8.558880216685883779e-02 26126.752255633317 0.0025529080682395165
9.398833985173719874e-02 28994.22853882881 0.0025529080682395165
1.028819156376093169e-01 32176.417502507353 0.0025529080682395165
1.122482830061007769e-01 35707.859649004626 0.0025529080682395165
1.220527793131676170e-01 39626.88638701478 0.0025529080682395165
1.322544937352201633e-01 43976.036093027215 0.0025529080682395165
1.428059217433463590e-01 48802.515836544335 0.0025529080682395165
1.536501643529478711e-01 54158.71378079476 0.0025529080682395165
1.647300590314977331e-01 60102.76782070388 0.0025529080682395165
1.759847942935927612e-01 66699.19663030129 0.0025529080682395165
1.873502239366219568e-01 74019.59996915652 0.0025529080682395165
1.987600536926041050e-01 82143.43584919439 0.0025529080682395165
2.101472109504419761e-01 91158.88299750836 0.0025529080682395165
2.214540563156670305e-01 101163.7979766207 0.0025529080682395165
2.326158078885134928e-01 112266.77735108159 0.0025529080682395165
2.435748131752089041e-01 124588.33642950082 0.0025529080682395165
2.542755895674143063e-01 138262.2173764659 0.0025529080682395165
2.647178892863346622e-01 153436.84089300132 0.0025529080682395165
2.748347425312190895e-01 170276.91722258978 0.0025529080682395165
2.845614352948818149e-01 188965.23396912115 0.0025529080682395165
2.938525223144164422e-01 209704.64013232305 0.0025529080682395165
3.026672748307642768e-01 232720.2478960412 0.0025529080682395165
3.109675059330589408e-01 258261.87606826748 0.0025529080682395165
3.187222933651610024e-01 286606.7616948256 0.0025529080682395165
3.258921693232624817e-01 318062.5692794119 0.0025529080682395165
3.324496789806904440e-01 352970.73027306574 0.0025529080682395165
3.383697210390159138e-01 391710.1490809261 0.0025529080682395165
3.436193308466660712e-01 434701.3158125035 0.0025529080682395165
3.481830822142216730e-01 482410.8704165374 0.0025529080682395165
3.520476300577165540e-01 535356.6677410719 0.0025529080682395165
3.551888790368622484e-01 594113.3984965039 0.0025529080682395165
3.575880920320034795e-01 659318.8271333541 0.0025529080682395165
3.592477681042777204e-01 731680.7143427207 0.0025529080682395165
3.601542863224441171e-01 811984.4993184009 0.0025529080682395165
3.603017143432465375e-01 901101.8251665037 0.0025529080682395165
3.596850627248800447e-01 1000000.0 0.0025529080682395165
6.487387122032568787e-02 0.001 0.002833096101839324
7.099532264830381301e-02 0.0011097524964120721 0.002833096101839324
7.760992805422491092e-02 0.0012315506032928262 0.002833096101839324
8.474017136176918708e-02 0.001366716356462006 0.002833096101839324
9.240623393282514086e-02 0.0015167168884709225 0.002833096101839324
1.006252549689209547e-01 0.0016831803533309566 0.002833096101839324
1.094106231243365812e-01 0.0018679135990207828 0.002833096101839324
1.187712014701458041e-01 0.002072921779595372 0.002833096101839324
1.287105333028563670e-01 0.002300430119772917 0.002833096101839324
1.392261761559812350e-01 0.0025529080682395165 0.002833096101839324
1.503089886532254504e-01 0.002833096101839324 0.002833096101839324
1.619426277905875178e-01 0.0031440354715915 0.002833096101839324
1.741031090986661645e-01 0.0034891012134067737 0.002833096101839324
1.867586519943076617e-01 0.003872038781812557 0.002833096101839324
1.998696329513998116e-01 0.004297004704320844 0.002833096101839324
2.133888892486235089e-01 0.004768611697714469 0.002833096101839324
2.272622030650804925e-01 0.005291978735958442 0.002833096101839324
2.414291098541475888e-01 0.005872786613189483 0.002833096101839324
2.558238898138227024e-01 0.00651733960488242 0.002833096101839324
2.703768251318375837e-01 0.007232633896483534 0.002833096101839324
2.850156142526826808e-01 0.008026433522257174 0.002833096101839324
2.996668657446724393e-01 0.00890735463861044 0.002833096101839324
3.142577182304525651e-01 0.009884959046625586 0.002833096101839324
3.287173677165261543e-01 0.010969857978923836 0.002833096101839324
3.429785730592023185e-01 0.012173827277396614 0.002833096101839324
3.569790037202269506e-01 0.013509935211980273 0.002833096101839324
3.706623993322886723e-01 0.014992684327860457 0.002833096101839324
3.839795183696704250e-01 0.01663816886076129 0.002833096101839324
3.968888079627304610e-01 0.018464249428955443 0.002833096101839324
4.093570072986911779e-01 0.020490746898158472 0.002833096101839324
4.213590584593331911e-01 0.022739657523579287 0.002833096101839324
4.328783882405217720e-01 0.02523539170434766 0.002833096101839324
4.439065408902506671e-01 0.02800503894183631 0.002833096101839324
4.544428257366223689e-01 0.03107866187782014 0.002833096101839324
4.644937953753058846e-01 0.03448962260405758 0.002833096101839324
4.740726185741331866e-01 0.038274944785163134 0.002833096101839324
4.831984057534880472e-01 0.04247571552536898 0.002833096101839324
4.918954694145702411e-01 0.047137531341167244 0.002833096101839324
5.001925886282766465e-01 0.05231099308056263 0.002833096101839324
5.081222784736360021e-01 0.05805225516094899 0.002833096101839324
5.157200776584481838e-01 0.06442363508721373 0.002833096101839324
5.230238899988072232e-01 0.07149428986597581 0.002833096101839324
5.300733892861955177e-01 0.07934096665797492 0.002833096101839324
5.369094828720739621e-01 0.08804883581643465 0.002833096101839324
5.435738753457848293e-01 0.09771241535346502 0.002833096101839324
5.501086958153762474e-01 0.1084365968689611 0.002833096101839324
5.565562003005478653e-01 0.12033778407775893 0.002833096101839324
5.629585535114328687e-01 0.13354515629298988 0.002833096101839324
5.693576072298857094e-01 0.14820207057988585 0.002833096101839324
5.757947116121510112e-01 0.16446761779946645 0.002833096101839324
5.823104889247335825e-01 0.18251834943190443 0.002833096101839324
5.889445854923390788e-01 0.20255019392306664 0.002833096101839324
5.957355204759121614e-01 0.22478058335487253 0.002833096101839324
6.027195169067623981e-01 0.24945081352303167 0.002833096101839324
6.099314329461973383e-01 0.27682866303920667 0.002833096101839324
6.174031640218992090e-01 0.3072112998861759 0.002833096101839324
6.251637450637713700e-01 0.34092850697468147 0.002833096101839324
6.332374516934584641e-01 0.3783462617131929 0.002833096101839324
6.416446979200846057e-01 0.419870708444391 0.002833096101839324
6.504004137808214736e-01 0.4659525668664682 0.002833096101839324
6.595138639005517778e-01 0.517092024289676 0.002833096101839324
6.689860752160536883e-01 0.5738441648302398 0.002833096101839324
6.788121235785308238e-01 0.6368249944718586 0.002833096101839324
6.889786999276009682e-01 0.7067181273927491 0.002833096101839324
6.994619345963992707e-01 0.7842822061337682 0.002833096101839324
7.102328420752214155e-01 0.8703591361485166 0.002833096101839324
7.212494520841074008e-01 0.9658832241158708 0.002833096101839324
7.324613885634931876e-01 1.0718913192051276 0.002833096101839324
7.438095813776561815e-01 1.1895340673703196 0.002833096101839324
7.552272686796546175e-01 1.3200884008314182 0.002833096101839324
7.666379534970217957e-01 1.4649713983072863 0.002833096101839324
7.779594247621024472e-01 1.625755666443795 0.002833096101839324
7.891035205891410165e-01 1.8041864093920719 0.002833096101839324
7.999769364879532052e-01 2.0022003718155843 0.002833096101839324
8.104833610803706678e-01 2.2219468609395236 0.002833096101839324
8.205287789885673533e-01 2.4658110758226037 0.002833096101839324
8.300087909030101629e-01 2.736439997074672 0.002833096101839324
8.388323590823256737e-01 3.0367711180354604 0.002833096101839324
8.469034984213021922e-01 3.370064329271928 0.002833096101839324
8.541316148861631818e-01 3.739937302478798 0.002833096101839324
8.604306470864319101e-01 4.150404757850477 0.002833096101839324
8.657198834299300039e-01 4.605922041145108 0.002833096101839324
8.699244916801271987e-01 5.1114334834401705 0.002833096101839324
8.729752265351724549e-01 5.672426068491977 0.002833096101839324
8.748098047554435652e-01 6.294988990221888 0.002833096101839324
8.753743097138120266e-01 6.985879746785249 0.002833096101839324
8.746196953005028751e-01 7.752597488629465 0.002833096101839324
8.725028324061326890e-01 8.60346441668451 0.002833096101839324
8.689893088623243944e-01 9.547716114208066 0.002833096101839324
8.640495547368701734e-01 10.59560179277617 0.002833096101839324
8.576608011820999744e-01 11.758495540521581 0.002833096101839324
8.498059994741182788e-01 13.049019780144016 0.002833096101839324
8.407028304877155467e-01 14.481182276745331 0.002833096101839324
8.301398102852218797e-01 16.070528182616385 0.002833096101839324
8.180864711104693932e-01 17.834308769319094 0.002833096101839324
8.045493751390808690e-01 19.791668678535572 0.002833096101839324
7.895414649020630060e-01 21.96385372416547 0.002833096101839324
7.730830330742193279e-01 24.37444150122222 0.002833096101839324
7.552003225396353159e-01 27.04959730463137 0.002833096101839324
7.359305730132130741e-01 30.01835813575592 0.002833096101839324
7.153193458855128251e-01 33.31294787934677 0.002833096101839324
6.934239847067543705e-01 36.96912707195032 0.002833096101839324
6.703152862498283904e-01 41.0265810582719 0.002833096101839324
6.460766483455797626e-01 45.52935074866948 0.002833096101839324
6.208084386205824368e-01 50.526310653356795 0.002833096101839324
5.946263699740779174e-01 56.07169938205458 0.002833096101839324
5.676596886752187654e-01 62.22570836730231 0.002833096101839324
5.400587102649577753e-01 69.0551352016233 0.002833096101839324
5.119813567684952105e-01 76.63410868007462 0.002833096101839324
4.836020361285192082e-01 85.04489341802686 0.002833096101839324
4.551004878499935180e-01 94.37878277775391 0.002833096101839324
4.266631127914616850e-01 104.73708979594508 0.002833096101839324
3.984786923917950641e-01 116.23224686798542 0.002833096101839324
3.707314275023985140e-01 128.9890261253308 0.002833096101839324
3.435959269210629441e-01 143.14589375234786 0.002833096101839324
3.172397774106079371e-01 158.85651294280527 0.002833096101839324
2.918099821964164620e-01 176.2914118095948 0.002833096101839324
2.674343560290495803e-01 195.63983435170647 0.002833096101839324
2.442204390753618670e-01 217.11179456945052 0.002833096101839324
2.222503602372607467e-01 240.9403560239527 0.002833096101839324
2.015835205265106289e-01 267.38416158399497 0.002833096101839324
1.825845954833339724e-01 296.73024081888724 0.002833096101839324
1.651237280538831731e-01 329.2971255097155 0.002833096101839324
1.488943071084340986e-01 365.43830709572546 0.002833096101839324
1.338905674633266707e-01 405.54607358408276 0.002833096101839324
1.200950633588587502e-01 450.05576757004974 0.002833096101839324
1.075387667921447604e-01 499.450511585514 0.002833096101839324
9.608921029135640557e-02 554.2664520663108 0.002833096101839324
8.569132631995307614e-02 615.0985788580505 0.002833096101839324
7.628685409768409809e-02 682.6071834272393 0.002833096101839324
6.786562486611238953e-02 757.525025877192 0.002833096101839324
6.031433728978333880e-02 840.6652885618333 0.002833096101839324
5.356383735233206933e-02 932.9304026284696 0.002833096101839324
4.755394350433382600e-02 1035.3218432956637 0.002833096101839324
4.223113302664820851e-02 1148.9510001873086 0.002833096101839324
3.758679707973568151e-02 1275.051240713013 0.002833096101839324
3.352397774640801520e-02 1414.991297434576 0.002833096101839324
3.029558403602858677e-02 1570.2901247293776 0.002833096101839324
2.767988015149581288e-02 1742.6333860096508 0.002833096101839324
2.547808874908865165e-02 1933.891750455232 0.002833096101839324
2.366542765992267136e-02 2146.141197858406 0.002833096101839324
2.222007844335701157e-02 2381.6855519761607 0.002833096101839324
2.113388357557692554e-02 2643.0814869741084 0.002833096101839324
2.038960136388327793e-02 2933.1662783900483 0.002833096101839324
1.995986286537973498e-02 3255.0885998350564 0.002833096101839324
1.983744878695168495e-02 3612.3426997094302 0.002833096101839324
2.003966134891048412e-02 4008.8063288984645 0.002833096101839324
2.055306080648501912e-02 4448.782831127585 0.002833096101839324
2.136970043128345528e-02 4937.047852839004 0.002833096101839324
2.248774216187109445e-02 5478.901179593945 0.002833096101839324
2.400061673944272125e-02 6080.224261649427 0.002833096101839324
2.624958799545692653e-02 6747.5440531107 0.002833096101839324
2.890415053878718152e-02 7488.10385759003 0.002833096101839324
3.192069716772381882e-02 8309.941949353404 0.002833096101839324
3.533218798981872799e-02 9221.97882333434 0.002833096101839324
3.916500476770750500e-02 10234.114021054527 0.002833096101839324
4.339571653271116769e-02 11357.333583431051 0.002833096101839324
4.813258975178325710e-02 12603.829296797274 0.002833096101839324
5.328915053112152911e-02 13987.131026472387 0.002833096101839324
5.887323127304184417e-02 15522.25357427048 0.002833096101839324
6.489231303829502695e-02 17225.859653987874 0.002833096101839324
7.134678991331881714e-02 19116.440753857038 0.002833096101839324
7.823093415243670412e-02 21214.51784910632 0.002833096101839324
8.553227755795286824e-02 23542.864143224204 0.002833096101839324
9.336636720279301027e-02 26126.752255633317 0.002833096101839324
1.024356924926259071e-01 28994.22853882881 0.002833096101839324
1.120250395486697970e-01 32176.417502507353 0.002833096101839324
1.221097369584224629e-01 35707.859649004626 0.002833096101839324
1.326512574049980853e-01 39626.88638701478 0.002833096101839324
1.436044347405503741e-01 43976.036093027215 0.002833096101839324
1.549172235449154389e-01 48802.515836544335 0.002833096101839324
1.665280238996509343e-01 54158.71378079476 0.002833096101839324
1.783748909536000682e-01 60102.76782070388 0.002833096101839324
1.903923210117119680e-01 66699.19663030129 0.002833096101839324
2.025114979178536112e-01 74019.59996915652 0.002833096101839324
2.146617018570844970e-01 82143.43584919439 0.002833096101839324
2.267717344710958594e-01 91158.88299750836 0.002833096101839324
2.387798871435987680e-01 101163.7979766207 0.002833096101839324
2.506175707400866148e-01 112266.77735108159 0.002833096101839324
2.622237698034602937e-01 124588.33642950082 0.002833096101839324
2.735395043505486901e-01 138262.2173764659 0.002833096101839324
2.845669595519426109e-01 153436.84089300132 0.002833096101839324
2.952314837254906288e-01 170276.91722258978 0.002833096101839324
3.054658390484225050e-01 188965.23396912115 0.002833096101839324
3.152214608325748513e-01 209704.64013232305 0.002833096101839324
3.244550555120758739e-01 232720.2478960412 0.002833096101839324
3.331256496459467642e-01 258261.87606826748 0.002833096101839324
3.411996838476787364e-01 286606.7616948256 0.002833096101839324
3.486351956938456564e-01 318062.5692794119 0.002833096101839324
3.554021253803086311e-01 352970.73027306574 0.002833096101839324
3.614732895607896679e-01 391710.1490809261 0.002833096101839324
3.668131556784869907e-01 434701.3158125035 0.002833096101839324
3.714046119592840367e-01 482410.8704165374 0.002833096101839324
3.752324778687348705e-01 535356.6677410719 0.002833096101839324
3.782708162798675278e-01 594113.3984965039 0.002833096101839324
3.805005720605195152e-01 659318.8271333541 0.002833096101839324
3.819224900388429877e-01 731680.7143427207 0.002833096101839324
3.825226071493312285e-01 811984.4993184009 0.002833096101839324
3.822943123989252512e-01 901101.8251665037 0.002833096101839324
3.812350887435558278e-01 1000000.0 0.002833096101839324
6.348707941393645637e-02 0.001 0.0031440354715915
6.952103425909644807e-02 0.0011097524964120721 0.0031440354715915
7.604926599726083425e-02 0.0012315506032928262 0.0031440354715915
8.309591468616563115e-02 0.001366716356462006 0.0031440354715915
9.068308344213053818e-02 0.0015167168884709225 0.0031440354715915
9.883016612756406749e-02 0.0016831803533309566 0.0031440354715915
1.075530700868044948e-01 0.0018679135990207828 0.0031440354715915
1.168634603531154281e-01 0.002072921779595372 0.0031440354715915
1.267679669693492495e-01 0.002300430119772917 0.0031440354715915
1.372673930145518195e-01 0.0025529080682395165 0.0031440354715915
1.483560234509886666e-01 0.002833096101839324 0.0031440354715915
1.600209610539789218e-01 0.0031440354715915 0.0031440354715915
1.722416642214066596e-01 0.0034891012134067737 0.0031440354715915
1.849895759514463278e-01 0.003872038781812557 0.0031440354715915
1.982280753371314652e-01 0.004297004704320844 0.0031440354715915
2.119125505527525710e-01 0.004768611697714469 0.0031440354715915
2.259908308232936036e-01 0.005291978735958442 0.0031440354715915
2.404038332975949877e-01 0.005872786613189483 0.0031440354715915
2.550865042408779204e-01 0.00651733960488242 0.0031440354715915
2.699689830334683349e-01 0.007232633896483534 0.0031440354715915
2.849780057157590973e-01 0.008026433522257174 0.0031440354715915
3.000384082941539021e-01 0.00890735463861044 0.0031440354715915
3.150747639827305435e-01 0.009884959046625586 0.0031440354715915
3.300130266134995161e-01 0.010969857978923836 0.0031440354715915
3.447821167621344385e-01 0.012173827277396614 0.0031440354715915
3.593154124784486703e-01 0.013509935211980273 0.0031440354715915
3.735520715788140378e-01 0.014992684327860457 0.0031440354715915
3.874381099732400746e-01 0.01663816886076129 0.0031440354715915
4.009273954248110394e-01 0.018464249428955443 0.0031440354715915
4.139816427523367315e-01 0.020490746898158472 0.0031440354715915
4.265719312405983343e-01 0.022739657523579287 0.0031440354715915
4.386776158479958609e-01 0.02523539170434766 0.0031440354715915
4.502867785339189632e-01 0.02800503894183631 0.0031440354715915
4.613957881202798705e-01 0.03107866187782014 0.0031440354715915
4.720088134120395962e-01 0.03448962260405758 0.0031440354715915
4.821372119345385121e-01 0.038274944785163134 0.0031440354715915
4.917988498291035460e-01 0.04247571552536898 0.0031440354715915
5.010173513177365034e-01 0.047137531341167244 0.0031440354715915
5.098213249613137155e-01 0.05231099308056263 0.0031440354715915
5.182436138626401734e-01 0.05805225516094899 0.0031440354715915
5.263205281341237773e-01 0.06442363508721373 0.0031440354715915
5.340911626044517746e-01 0.07149428986597581 0.0031440354715915
5.415967480971091152e-01 0.07934096665797492 0.0031440354715915
5.488800821063600788e-01 0.08804883581643465 0.0031440354715915
5.559850470564793312e-01 0.09771241535346502 0.0031440354715915
5.629562059029672438e-01 0.1084365968689611 0.0031440354715915
5.698384783322222313e-01 0.12033778407775893 0.0031440354715915
5.766768673348043883e-01 0.13354515629298988 0.0031440354715915
5.835162262076956097e-01 0.14820207057988585 0.0031440354715915
5.904010403448940458e-01 0.16446761779946645 0.0031440354715915
5.973751696390348087e-01 0.18251834943190443 0.0031440354715915
6.044815813807520311e-01 0.20255019392306664 0.0031440354715915
6.117621621850780622e-01 0.22478058335487253 0.0031440354715915
6.192565640927321091e-01 0.24945081352303167 0.0031440354715915
6.270030406141886559e-01 0.27682866303920667 0.0031440354715915
6.350368712298749552e-01 0.3072112998861759 0.0031440354715915
6.433903802942557704e-01 0.34092850697468147 0.0031440354715915
6.520910600510796407e-01 0.3783462617131929 0.0031440354715915
6.611623399633392850e-01 0.419870708444391 0.0031440354715915
6.706219311541791184e-01 0.4659525668664682 0.0031440354715915
6.804815754702334685e-01 0.517092024289676 0.0031440354715915
6.907443924276560621e-01 0.5738441648302398 0.0031440354715915
7.014070703260434358e-01 0.6368249944718586 0.0031440354715915
7.124573399111437944e-01 0.7067181273927491 0.0031440354715915
7.238717973855979260e-01 0.7842822061337682 0.0031440354715915
7.356209822174686330e-01 0.8703591361485166 0.0031440354715915
7.476618521192871514e-01 0.9658832241158708 0.0031440354715915
7.599419465929649897e-01 1.0718913192051276 0.0031440354715915
7.723991876664917378e-01 1.1895340673703196 0.0031440354715915
7.849628707707064779e-01 1.3200884008314182 0.0031440354715915
7.975515650953556301e-01 1.4649713983072863 0.0031440354715915
8.100772243508224113e-01 1.625755666443795 0.0031440354715915
8.224449784356877569e-01 1.8041864093920719 0.0031440354715915
8.345540775485852381e-01 2.0022003718155843 0.0031440354715915
8.463001171772681630e-01 2.2219468609395236 0.0031440354715915
8.575804282905866716e-01 2.4658110758226037 0.0031440354715915
8.682818750443793698e-01 2.736439997074672 0.0031440354715915
8.783042324142951163e-01 3.0367711180354604 0.0031440354715915
8.875425597649214682e-01 3.370064329271928 0.0031440354715915
8.958974592757151800e-01 3.739937302478798 0.0031440354715915
9.032744193864261639e-01 4.150404757850477 0.0031440354715915
9.095847721417966714e-01 4.605922041145108 0.0031440354715915
9.147463335670278362e-01 5.1114334834401705 0.0031440354715915
9.186831727567511541e-01 5.672426068491977 0.0031440354715915
9.213270802494272216e-01 6.294988990221888 0.0031440354715915
9.226189387061007885e-01 6.985879746785249 0.0031440354715915
9.225052622791867218e-01 7.752597488629465 0.0031440354715915
9.209392569389597272e-01 8.60346441668451 0.0031440354715915
9.178835094554648188e-01 9.547716114208066 0.0031440354715915
9.133060946793498669e-01 10.59560179277617 0.0031440354715915
9.071824500080171161e-01 11.758495540521581 0.0031440354715915
8.994942394838987276e-01 13.049019780144016 0.0031440354715915
8.904944243548830185e-01 14.481182276745331 0.0031440354715915
8.799144176530787620e-01 16.070528182616385 0.0031440354715915
8.677437018856711815e-01 17.834308769319094 0.0031440354715915
8.539886950656233600e-01 19.791668678535572 0.0031440354715915
8.386623328211308959e-01 21.96385372416547 0.0031440354715915
8.217849819251820120e-01 24.37444150122222 0.0031440354715915
8.033830757513968912e-01 27.04959730463137 0.0031440354715915
7.834941034301673435e-01 30.01835813575592 0.0031440354715915
7.621640521763017873e-01 33.31294787934677 0.0031440354715915
7.394509055575718692e-01 36.96912707195032 0.0031440354715915
7.154264163869417104e-01 41.0265810582719 0.0031440354715915
6.901754246840916540e-01 45.52935074866948 0.0031440354715915
6.638003127913865153e-01 50.526310653356795 0.0031440354715915
6.364195772190535116e-01 56.07169938205458 0.0031440354715915
6.081662040527642255e-01 62.22570836730231 0.0031440354715915
5.791952148402842449e-01 69.0551352016233 0.0031440354715915
5.496705113479445348e-01 76.63410868007462 0.0031440354715915
5.197736562687876871e-01 85.04489341802686 0.0031440354715915
4.896928592261887703e-01 94.37878277775391 0.0031440354715915
4.596242038212074998e-01 104.73708979594508 0.0031440354715915
4.297672546843395724e-01 116.23224686798542 0.0031440354715915
4.003179594884920256e-01 128.9890261253308 0.0031440354715915
3.714633929721809502e-01 143.14589375234786 0.0031440354715915
3.433839636010195817e-01 158.85651294280527 0.0031440354715915
3.162396295060099782e-01 176.2914118095948 0.0031440354715915
2.901708850596199651e-01 195.63983435170647 0.0031440354715915
2.652973241410849226e-01 217.11179456945052 0.0031440354715915
2.417122122015172014e-01 240.9403560239527 0.0031440354715915
2.194848705548379519e-01 267.38416158399497 0.0031440354715915
1.990237040921277178e-01 296.73024081888724 0.0031440354715915
1.801822644564758935e-01 329.2971255097155 0.0031440354715915
1.626386833167452473e-01 365.43830709572546 0.0031440354715915
1.463921558534942990e-01 405.54607358408276 0.0031440354715915
1.314311664550540382e-01 450.05576757004974 0.0031440354715915
1.177913993101976226e-01 499.450511585514 0.0031440354715915
1.053351632636605889e-01 554.2664520663108 0.0031440354715915
9.400698761218265198e-02 615.0985788580505 0.0031440354715915
8.374726872196285032e-02 682.6071834272393 0.0031440354715915
7.454976104130581205e-02 757.525025877192 0.0031440354715915
6.629202551603298466e-02 840.6652885618333 0.0031440354715915
5.890197384555880683e-02 932.9304026284696 0.0031440354715915
5.231625139186269619e-02 1035.3218432956637 0.0031440354715915
4.647857790374090164e-02 1148.9510001873086 0.0031440354715915
4.138062993237331955e-02 1275.051240713013 0.0031440354715915
3.691774578092286985e-02 1414.991297434576 0.0031440354715915
3.337308751174962451e-02 1570.2901247293776 0.0031440354715915
3.049703473400483533e-02 1742.6333860096508 0.0031440354715915
2.807478961892540675e-02 1933.891750455232 0.0031440354715915
2.607952928557102923e-02 2146.141197858406 0.0031440354715915
2.448772070532853964e-02 2381.6855519761607 0.0031440354715915
2.329102221142846998e-02 2643.0814869741084 0.0031440354715915
2.246980192937825596e-02 2933.1662783900483 0.0031440354715915
2.199437775572745876e-02 3255.0885998350564 0.0031440354715915
2.185666015407153329e-02 3612.3426997094302 0.0031440354715915
2.207517616301996402e-02 4008.8063288984645 0.0031440354715915
2.263584173068334399e-02 4448.782831127585 0.0031440354715915
2.352912137594047326e-02 4937.047852839004 0.0031440354715915
2.475247018162136242e-02 5478.901179593945 0.0031440354715915
2.640591568816577639e-02 6080.224261649427 0.0031440354715915
2.886624125899735910e-02 6747.5440531107 0.0031440354715915
3.177105926329620855e-02 7488.10385759003 0.0031440354715915
3.506909945345582785e-02 8309.941949353404 0.0031440354715915
3.879472622404842030e-02 9221.97882333434 0.0031440354715915
4.297686668454708814e-02 10234.114021054527 0.0031440354715915
4.758630727429643409e-02 11357.333583431051 0.0031440354715915
5.274299001956032212e-02 12603.829296797274 0.0031440354715915
5.834886475711208859e-02 13987.131026472387 0.0031440354715915
6.441103454009068641e-02 15522.25357427048 0.0031440354715915
7.093583829526553530e-02 17225.859653987874 0.0031440354715915
7.792204379929670854e-02 19116.440753857038 0.0031440354715915
8.536174678761539181e-02 21214.51784910632 0.0031440354715915
9.323972972578774276e-02 23542.864143224204 0.0031440354715915
1.016753542213108680e-01 26126.752255633317 0.0031440354715915
1.114408820650702320e-01 28994.22853882881 0.0031440354715915
1.217505768518017673e-01 32176.417502507353 0.0031440354715915
1.325759782941041132e-01 35707.859649004626 0.0031440354715915
1.438743468764567268e-01 39626.88638701478 0.0031440354715915
1.555959404221202713e-01 43976.036093027215 0.0031440354715915
1.676839497224781872e-01 48802.515836544335 0.0031440354715915
1.800718863235281353e-01 54158.71378079476 0.0031440354715915
1.926928940738623086e-01 60102.76782070388 0.0031440354715915
2.054766142269302820e-01 66699.19663030129 0.0031440354715915
2.183496212161989136e-01 74019.59996915652 0.0031440354715915
2.312367784826634409e-01 82143.43584919439 0.0031440354715915
2.440627392442507315e-01 91158.88299750836 0.0031440354715915
2.567617976515325084e-01 101163.7979766207 0.0031440354715915
2.692618350428018781e-01 112266.77735108159 0.0031440354715915
2.814982515309822908e-01 124588.33642950082 0.0031440354715915
2.934089076279051134e-01 138262.2173764659 0.0031440354715915
3.049987713237183318e-01 153436.84089300132 0.0031440354715915
3.161850789407422146e-01 170276.91722258978 0.0031440354715915
3.268978845223591834e-01 188965.23396912115 0.0031440354715915
3.370860585458432257e-01 209704.64013232305 0.0031440354715915
3.467034768603193817e-01 232720.2478960412 0.0031440354715915
3.557063636427099107e-01 258261.87606826748 0.0031440354715915
3.640583871187291209e-01 286606.7616948256 0.0031440354715915
3.717152026971934364e-01 318062.5692794119 0.0031440354715915
3.786440665193642197e-01 352970.73027306574 0.0031440354715915
3.848155881595395900e-01 391710.1490809261 0.0031440354715915
3.901918649219041635e-01 434701.3158125035 0.0031440354715915
3.947537485076134112e-01 482410.8704165374 0.0031440354715915
3.984846801242222236e-01 535356.6677410719 0.0031440354715915
4.013567873238027550e-01 594113.3984965039 0.0031440354715915
4.033498600813541501e-01 659318.8271333541 0.0031440354715915
4.044644357208212471e-01 731680.7143427207 0.0031440354715915
4.046854178272975000e-01 811984.4993184009 0.0031440354715915
4.040076447115860669e-01 901101.8251665037 0.0031440354715915
4.024273260986320766e-01 1000000.0 0.0031440354715915
6.189896602714078933e-02 0.001 0.0034891012134067737
6.782072872600167224e-02 0.0011097524964120721 0.0034891012134067737
7.423490465991026965e-02 0.0012315506032928262 0.0034891012134067737
8.116699051288832345e-02 0.001366716356462006 0.0034891012134067737
8.864072937699668531e-02 0.0015167168884709225 0.0034891012134067737
9.667743883925486448e-02 0.0016831803533309566 0.0034891012134067737
1.052952753850567441e-01 0.0018679135990207828 0.0034891012134067737
1.145084525036290934e-01 0.002072921779595372 0.0034891012134067737
1.243264297737561308e-01 0.002300430119772917 0.0034891012134067737
1.347531008518779161e-01 0.0025529080682395165 0.0034891012134067737
1.457860236420680800e-01 0.002833096101839324 0.0034891012134067737
1.574157342153405525e-01 0.0031440354715915 0.0034891012134067737
1.696251444472509085e-01 0.0034891012134067737 0.0034891012134067737
1.823891225980370512e-01 0.003872038781812557 0.0034891012134067737
1.956742636520062695e-01 0.004297004704320844 0.0034891012134067737
2.094389091506387579e-01 0.004768611697714469 0.0034891012134067737
2.236333977295142939e-01 0.005291978735958442 0.0034891012134067737
2.382006250207941989e-01 0.005872786613189483 0.0034891012134067737
2.530768796548572008e-01 0.00651733960488242 0.0034891012134067737
2.681929126441121025e-01 0.007232633896483534 0.0034891012134067737
2.834752921911978252e-01 0.008026433522257174 0.0034891012134067737
2.988478926672154534e-01 0.00890735463861044 0.0034891012134067737
3.142335433223781838e-01 0.009884959046625586 0.0034891012134067737
3.295557304009942845e-01 0.010969857978923836 0.0034891012134067737
3.447402660262475216e-01 0.012173827277396614 0.0034891012134067737
3.597168798770107867e-01 0.013509935211980273 0.0034891012134067737
3.744206899874793493e-01 0.014992684327860457 0.0034891012134067737
3.887934263057705175e-01 0.01663816886076129 0.0034891012134067737
4.027844372024463326e-01 0.018464249428955443 0.0034891012134067737
4.163514375729300832e-01 0.020490746898158472 0.0034891012134067737
4.294609670908968169e-01 0.022739657523579287 0.0034891012134067737
4.420885922925966161e-01 0.02523539170434766 0.0034891012134067737
4.542188828350727792e-01 0.02800503894183631 0.0034891012134067737
4.658451258313556220e-01 0.03107866187782014 0.0034891012134067737
4.769689151862261389e-01 0.03448962260405758 0.0034891012134067737
4.875995657450548082e-01 0.038274944785163134 0.0034891012134067737
4.977534260753620488e-01 0.04247571552536898 0.0034891012134067737
5.074531373777199095e-01 0.047137531341167244 0.0034891012134067737
5.167268415839213480e-01 0.05231099308056263 0.0034891012134067737
5.256073981308161391e-01 0.05805225516094899 0.0034891012134067737
5.341315923217110351e-01 0.06442363508721373 0.0034891012134067737
5.423394217307211385e-01 0.07149428986597581 0.0034891012134067737
5.502733975185746251e-01 0.07934096665797492 0.0034891012134067737
5.579779531158661765e-01 0.08804883581643465 0.0034891012134067737
5.654989219103504494e-01 0.09771241535346502 0.0034891012134067737
5.728830950348111628e-01 0.1084365968689611 0.0034891012134067737
5.801778666262222828e-01 0.12033778407775893 0.0034891012134067737
5.874309292664561255e-01 0.13354515629298988 0.0034891012134067737
5.946900101029513053e-01 0.14820207057988585 0.0034891012134067737
6.020026256024813005e-01 0.16446761779946645 0.0034891012134067737
6.094158062300324419e-01 0.18251834943190443 0.0034891012134067737
6.169757988634225754e-01 0.20255019392306664 0.0034891012134067737
6.247278556381438142e-01 0.22478058335487253 0.0034891012134067737
6.327150782711477017e-01 0.24945081352303167 0.0034891012134067737
6.409791923272212255e-01 0.27682866303920667 0.0034891012134067737
6.495589644559872644e-01 0.3072112998861759 0.0034891012134067737
6.584901653748858052e-01 0.34092850697468147 0.0034891012134067737
6.678037111063089837e-01 0.3783462617131929 0.0034891012134067737
6.775262922169624780e-01 0.419870708444391 0.0034891012134067737
6.876787092456850825e-01 0.4659525668664682 0.0034891012134067737
6.982755375306352041e-01 0.517092024289676 0.0034891012134067737
7.093223944401969572e-01 0.5738441648302398 0.0034891012134067737
7.208180372344424880e-01 0.6368249944718586 0.0034891012134067737
7.327517229689217704e-01 0.7067181273927491 0.0034891012134067737
7.451010453845245962e-01 0.7842822061337682 0.0034891012134067737
7.578366094273883968e-01 0.8703591361485166 0.0034891012134067737
7.709148380693114921e-01 0.9658832241158708 0.0034891012134067737
7.842817220198129435e-01 1.0718913192051276 0.0034891012134067737
7.978726790604430130e-01 1.1895340673703196 0.0034891012134067737
8.116135017037809929e-01 1.3200884008314182 0.0034891012134067737
8.254182064327409973e-01 1.4649713983072863 0.0034891012134067737
8.391931960321249440e-01 1.625755666443795 0.0034891012134067737
8.528370836089926854e-01 1.8041864093920719 0.0034891012134067737
8.662417410396288098e-01 2.0022003718155843 0.0034891012134067737
8.792946257795849485e-01 2.2219468609395236 0.0034891012134067737
8.918842428897020280e-01 2.4658110758226037 0.0034891012134067737
9.038884490177441222e-01 2.736439997074672 0.0034891012134067737
9.151974417073227563e-01 3.0367711180354604 0.0034891012134067737
9.256968522976283253e-01 3.370064329271928 0.0034891012134067737
9.352779444849139701e-01 3.739937302478798 0.0034891012134067737
9.438371728140561023e-01 4.150404757850477 0.0034891012134067737
9.512773010035585619e-01 4.605922041145108 0.0034891012134067737
9.575081852071990474e-01 5.1114334834401705 0.0034891012134067737
9.624466146636463382e-01 5.672426068491977 0.0034891012134067737
9.660178964663327372e-01 6.294988990221888 0.0034891012134067737
9.681572005158316507e-01 6.985879746785249 0.0034891012134067737
9.688061447933711268e-01 7.752597488629465 0.0034891012134067737
9.679138848889535796e-01 8.60346441668451 0.0034891012134067737
9.654396752128487913e-01 9.547716114208066 0.0034891012134067737
9.613489669499472035e-01 10.59560179277617 0.0034891012134067737
9.556151926674503194e-01 11.758495540521581 0.0034891012134067737
9.482331018307753601e-01 13.049019780144016 0.0034891012134067737
9.394521417203783864e-01 14.481182276745331 0.0034891012134067737
9.289801830009424277e-01 16.070528182616385 0.0034891012134067737
9.168170830495384616e-01 17.834308769319094 0.0034891012134067737
9.029689954338817603e-01 19.791668678535572 0.0034891012134067737
8.874486945437362051e-01 21.96385372416547 0.0034891012134067737
8.702764309267896348e-01 24.37444150122222 0.0034891012134067737
8.514785742842676530e-01 27.04959730463137 0.0034891012134067737
8.310925362402833416e-01 30.01835813575592 0.0034891012134067737
8.091643137623284465e-01 33.31294787934677 0.0034891012134067737
7.857520150231153133e-01 36.96912707195032 0.0034891012134067737
7.609277256265162270e-01 41.0265810582719 0.0034891012134067737
7.347770067838302888e-01 45.52935074866948 0.0034891012134067737
7.074034265535418253e-01 50.526310653356795 0.0034891012134067737
6.789273572830911707e-01 56.07169938205458 0.0034891012134067737
6.494845479265082266e-01 62.22570836730231 0.0034891012134067737
6.192337105975640466e-01 69.0551352016233 0.0034891012134067737
5.883437136088045527e-01 76.63410868007462 0.0034891012134067737
5.570023000310398986e-01 85.04489341802686 0.0034891012134067737
5.254052612518009813e-01 94.37878277775391 0.0034891012134067737
4.937575992970035244e-01 104.73708979594508 0.0034891012134067737
4.622690746664816497e-01 116.23224686798542 0.0034891012134067737
4.311469990294787280e-01 128.9890261253308 0.0034891012134067737
4.005907696181182920e-01 143.14589375234786 0.0034891012134067737
3.707937228153186937e-01 158.85651294280527 0.0034891012134067737
3.419291357278446686e-01 176.2914118095948 0.0034891012134067737
3.141507939317286779e-01 195.63983435170647 0.0034891012134067737
2.875911741388517129e-01 217.11179456945052 0.0034891012134067737
2.623556965112732731e-01 240.9403560239527 0.0034891012134067737
2.385247620276269021e-01 267.38416158399497 0.0034891012134067737
2.165554369439052218e-01 296.73024081888724 0.0034891012134067737
1.962818064806874374e-01 329.2971255097155 0.0034891012134067737
1.773681513550272870e-01 365.43830709572546 0.0034891012134067737
1.598198782809444607e-01 405.54607358408276 0.0034891012134067737
1.436332016985340798e-01 450.05576757004974 0.0034891012134067737
1.288489540185586424e-01 499.450511585514 0.0034891012134067737
1.153252374286382054e-01 554.2664520663108 0.0034891012134067737
1.030070294330844849e-01 615.0985788580505 0.0034891012134067737
9.183410257090043882e-02 682.6071834272393 0.0034891012134067737
8.180540954852848212e-02 757.525025877192 0.0034891012134067737
7.278894608531084887e-02 840.6652885618333 0.0034891012134067737
6.471024261512192677e-02 932.9304026284696 0.0034891012134067737
5.750303535608161654e-02 1035.3218432956637 0.0034891012134067737
5.110860395352226360e-02 1148.9510001873086 0.0034891012134067737
4.551915216971647027e-02 1275.051240713013 0.0034891012134067737
4.062205644071388566e-02 1414.991297434576 0.0034891012134067737
3.673456829470388152e-02 1570.2901247293776 0.0034891012134067737
3.357532806182137591e-02 1742.6333860096508 0.0034891012134067737
3.091298998223070138e-02 1933.891750455232 0.0034891012134067737
2.871862771165718808e-02 2146.141197858406 0.0034891012134067737
2.696692162602184334e-02 2381.6855519761607 0.0034891012134067737
2.564948969411084273e-02 2643.0814869741084 0.0034891012134067737
2.474392878301037713e-02 2933.1662783900483 0.0034891012134067737
2.421814014508622687e-02 3255.0885998350564 0.0034891012134067737
2.406307709395643160e-02 3612.3426997094302 0.0034891012134067737
2.429846392968009958e-02 4008.8063288984645 0.0034891012134067737
2.490968080762796452e-02 4448.782831127585 0.0034891012134067737
2.588527946017107895e-02 4937.047852839004 0.0034891012134067737
2.722185480170175725e-02 5478.901179593945 0.0034891012134067737
2.902594831615572593e-02 6080.224261649427 0.0034891012134067737
3.171339193406199491e-02 6747.5440531107 0.0034891012134067737
3.488739275065839973e-02 7488.10385759003 0.0034891012134067737
3.848758073633547216e-02 8309.941949353404 0.0034891012134067737
4.254945097481302452e-02 9221.97882333434 0.0034891012134067737
4.710473538449837932e-02 10234.114021054527 0.0034891012134067737
5.211717939219685097e-02 11357.333583431051 0.0034891012134067737
5.771972038337989941e-02 12603.829296797274 0.0034891012134067737
6.380114752750024043e-02 13987.131026472387 0.0034891012134067737
7.036747605630649938e-02 15522.25357427048 0.0034891012134067737
7.742351854855925031e-02 17225.859653987874 0.0034891012134067737
8.496600183376097626e-02 19116.440753857038 0.0034891012134067737
9.298442870354203804e-02 21214.51784910632 0.0034891012134067737
1.014604077013905592e-01 23542.864143224204 0.0034891012134067737
1.105159510893422015e-01 26126.752255633317 0.0034891012134067737
1.209994908261688845e-01 28994.22853882881 0.0034891012134067737
1.320487624513123348e-01 32176.417502507353 0.0034891012134067737
1.436311151747391712e-01 35707.859649004626 0.0034891012134067737
1.556992862433586311e-01 39626.88638701478 0.0034891012134067737
1.681986996624438013e-01 43976.036093027215 0.0034891012134067737
1.810675094683023567e-01 48802.515836544335 0.0034891012134067737
1.942342261588801966e-01 54158.71378079476 0.0034891012134067737
2.076270028872294338e-01 60102.76782070388 0.0034891012134067737
2.211706600395125788e-01 66699.19663030129 0.0034891012134067737
2.347871497419813658e-01 74019.59996915652 0.0034891012134067737
2.483970039070078073e-01 82143.43584919439 0.0034891012134067737
2.619208902901692393e-01 91158.88299750836 0.0034891012134067737
2.752892204140882093e-01 101163.7979766207 0.0034891012134067737
2.884264572304887086e-01 112266.77735108159 0.0034891012134067737
3.012646617102901492e-01 124588.33642950082 0.0034891012134067737
3.137386463280433246e-01 138262.2173764659 0.0034891012134067737
3.258566862352030302e-01 153436.84089300132 0.0034891012134067737
3.375270114029554347e-01 170276.91722258978 0.0034891012134067737
3.486778409738757745e-01 188965.23396912115 0.0034891012134067737
3.592551988763378890e-01 209704.64013232305 0.0034891012134067737
3.692102840513504236e-01 232720.2478960412 0.0034891012134067737
3.784965375493208328e-01 258261.87606826748 0.0034891012134067737
3.870747188908762459e-01 286606.7616948256 0.0034891012134067737
3.948981554286685736e-01 318062.5692794119 0.0034891012134067737
4.019315381055721392e-01 352970.73027306574 0.0034891012134067737
4.081427257248221863e-01 391710.1490809261 0.0034891012134067737
4.134921727418896520e-01 434701.3158125035 0.0034891012134067737
4.179586152852541314e-01 482410.8704165374 0.0034891012134067737
4.215230759352623369e-01 535356.6677410719 0.0034891012134067737
4.241580538962071434e-01 594113.3984965039 0.0034891012134067737
4.258407549793931102e-01 659318.8271333541 0.0034891012134067737
4.265716153427573931e-01 731680.7143427207 0.0034891012134067737
4.263362147764422905e-01 811984.4993184009 0.0034891012134067737
4.251292286734202341e-01 901101.8251665037 0.0034891012134067737
4.229503124910263256e-01 1000000.0 0.0034891012134067737
6.011429492890692922e-02 0.001 0.003872038781812557
6.589982472933084146e-02 0.0011097524964120721 0.003872038781812557
7.217298330309641907e-02 0.0012315506032928262 0.003872038781812557
7.896031770190134469e-02 0.001366716356462006 0.003872038781812557
8.628687852325903074e-02 0.0015167168884709225 0.003872038781812557
9.417560855067910741e-02 0.0016831803533309566 0.003872038781812557
1.026465929994233722e-01 0.0018679135990207828 0.003872038781812557
1.117162954450882789e-01 0.002072921779595372 0.003872038781812557
1.213967243067411994e-01 0.002300430119772917 0.003872038781812557
1.316946262025286141e-01 0.0025529080682395165 0.003872038781812557
1.426106656515312987e-01 0.002833096101839324 0.003872038781812557
1.541386735368203420e-01 0.0031440354715915 0.003872038781812557
1.662649984207516807e-01 0.0034891012134067737 0.003872038781812557
1.789679718285323851e-01 0.003872038781812557 0.003872038781812557
1.922176001343005591e-01 0.004297004704320844 0.003872038781812557
2.059754314557299959e-01 0.004768611697714469 0.003872038781812557
2.201947247430827703e-01 0.005291978735958442 0.003872038781812557
2.348208662877444008e-01 0.005872786613189483 0.003872038781812557
2.497920813346244939e-01 0.00651733960488242 0.003872038781812557
2.650404421751670903e-01 0.007232633896483534 0.003872038781812557
2.804931141477625678e-01 0.008026433522257174 0.003872038781812557
2.960738325022682083e-01 0.00890735463861044 0.003872038781812557
3.117045155787957489e-01 0.009884959046625586 0.003872038781812557
3.273070004507111497e-01 0.010969857978923836 0.003872038781812557
3.428047720814614285e-01 0.012173827277396614 0.003872038781812557
3.581246631218256149e-01 0.013509935211980273 0.003872038781812557
3.731983897997996347e-01 0.014992684327860457 0.003872038781812557
3.879639475378154345e-01 0.01663816886076129 0.003872038781812557
4.023667464393130833e-01 0.018464249428955443 0.003872038781812557
4.163604782924308356e-01 0.020490746898158472 0.003872038781812557
4.299077372052253487e-01 0.022739657523579287 0.003872038781812557
4.429803220236773753e-01 0.02523539170434766 0.003872038781812557
4.555593061948902123e-01 0.02800503894183631 0.003872038781812557
4.676348638095688126e-01 0.03107866187782014 0.003872038781812557
4.792058907935453083e-01 0.03448962260405758 0.003872038781812557
4.902794605459336874e-01 0.038274944785163134 0.003872038781812557
5.008701867201881264e-01 0.04247571552536898 0.003872038781812557
5.109994579486626387e-01 0.047137531341167244 0.003872038781812557
5.206946593563964720e-01 0.05231099308056263 0.003872038781812557
5.299883582624709266e-01 0.05805225516094899 0.003872038781812557
5.389175081977930493e-01 0.06442363508721373 0.003872038781812557
5.475226852890506812e-01 0.07149428986597581 0.003872038781812557
5.558473851891685413e-01 0.07934096665797492 0.003872038781812557
5.639373823050866097e-01 0.08804883581643465 0.003872038781812557
5.718401786468771952e-01 0.09771241535346502 0.003872038781812557
5.796045363924893223e-01 0.1084365968689611 0.003872038781812557
5.872800876946823179e-01 0.12033778407775893 0.003872038781812557
5.949169959524961415e-01 0.13354515629298988 0.003872038781812557
6.025656768423898191e-01 0.14820207057988585 0.003872038781812557
6.102765126904076132e-01 0.16446761779946645 0.003872038781812557
6.180995682531045254e-01 0.18251834943190443 0.003872038781812557
6.260842652414965182e-01 0.20255019392306664 0.003872038781812557
6.342791482220735411e-01 0.22478058335487253 0.003872038781812557
6.427307424013094517e-01 0.24945081352303167 0.003872038781812557
6.514842446375662677e-01 0.27682866303920667 0.003872038781812557
6.605819665141386965e-01 0.3072112998861759 0.003872038781812557
6.700632340414186539e-01 0.34092850697468147 0.003872038781812557
6.799625357374703416e-01 0.3783462617131929 0.003872038781812557
6.903100525313268232e-01 0.419870708444391 0.003872038781812557
7.011299523796354904e-01 0.4659525668664682 0.003872038781812557
7.124399930637353995e-01 0.517092024289676 0.003872038781812557
7.242487027089345997e-01 0.5738441648302398 0.003872038781812557
7.365573812244070595e-01 0.6368249944718586 0.003872038781812557
7.493573518621140517e-01 0.7067181273927491 0.003872038781812557
7.626277850347883414e-01 0.7842822061337682 0.003872038781812557
7.763399748949544321e-01 0.8703591361485166 0.003872038781812557
7.904504727752813542e-01 0.9658832241158708 0.003872038781812557
8.049043720013374648e-01 1.0718913192051276 0.003872038781812557
8.196352338903778456e-01 1.1895340673703196 0.003872038781812557
8.345659631671411560e-01 1.3200884008314182 0.003872038781812557
8.496065760402649047e-01 1.4649713983072863 0.003872038781812557
8.646584043490033178e-01 1.625755666443795 0.003872038781812557
8.796139204448683024e-01 1.8041864093920719 0.003872038781812557
8.943578764224731081e-01 2.0022003718155843 0.003872038781812557
9.087697360351008058e-01 2.2219468609395236 0.003872038781812557
9.227291728766320311e-01 2.4658110758226037 0.003872038781812557
9.361049157779991470e-01 2.736439997074672 0.003872038781812557
9.487773260162578604e-01 3.0367711180354604 0.003872038781812557
9.606222492247918909e-01 3.370064329271928 0.003872038781812557
9.715211529189970996e-01 3.739937302478798 0.003872038781812557
9.813609308942448095e-01 4.150404757850477 0.003872038781812557
9.900352021670776326e-01 4.605922041145108 0.003872038781812557
9.974452666969880754e-01 5.1114334834401705 0.003872038781812557
1.003500031712064144e+00 5.672426068491977 0.003872038781812557
1.008117740707019205e+00 6.294988990221888 0.003872038781812557
1.011227308568708905e+00 6.985879746785249 0.003872038781812557
1.012764962187525875e+00 7.752597488629465 0.003872038781812557
1.012675366623911444e+00 8.60346441668451 0.003872038781812557
1.010914075763141184e+00 9.547716114208066 0.003872038781812557
1.007443622124980509e+00 10.59560179277617 0.003872038781812557
1.002235109408216029e+00 11.758495540521581 0.003872038781812557
9.953127502556230466e-01 13.049019780144016 0.003872038781812557
9.868781519001694758e-01 14.481182276745331 0.003872038781812557
9.766540434064863163e-01 16.070528182616385 0.003872038781812557
9.646397098053959285e-01 17.834308769319094 0.003872038781812557
9.508408957780719595e-01 19.791668678535572 0.003872038781812557
9.352700512659650744e-01 21.96385372416547 0.003872038781812557
9.179471021411164111e-01 24.37444150122222 0.003872038781812557
8.988980832064140669e-01 27.04959730463137 0.003872038781812557
8.781599793243164420e-01 30.01835813575592 0.003872038781812557
8.557783468472663913e-01 33.31294787934677 0.003872038781812557
8.318108598582368840e-01 36.96912707195032 0.003872038781812557
8.063292542925759587e-01 41.0265810582719 0.003872038781812557
7.794190074177999028e-01 45.52935074866948 0.003872038781812557
7.511839375380864325e-01 50.526310653356795 0.003872038781812557
7.217452478183848941e-01 56.07169938205458 0.003872038781812557
6.912403115005236742e-01 62.22570836730231 0.003872038781812557
6.598303193564545310e-01 69.0551352016233 0.003872038781812557
6.276878707384915268e-01 76.63410868007462 0.003872038781812557
5.950056623902529873e-01 85.04489341802686 0.003872038781812557
5.619859054843444612e-01 94.37878277775391 0.003872038781812557
5.288414753558238202e-01 104.73708979594508 0.003872038781812557
4.957914420300716385e-01 116.23224686798542 0.003872038781812557
4.630538148603003945e-01 128.9890261253308 0.003872038781812557
4.308398982943112965e-01 143.14589375234786 0.003872038781812557
3.993558146435151057e-01 158.85651294280527 0.003872038781812557
3.687883140537486226e-01 176.2914118095948 0.003872038781812557
3.393049179902372647e-01 195.63983435170647 0.003872038781812557
3.110516985813714386e-01 217.11179456945052 0.003872038781812557
2.841471869483466750e-01 240.9403560239527 0.003872038781812557
2.586840128471157851e-01 267.38416158399497 0.003872038781812557
2.351732527647492632e-01 296.73024081888724 0.003872038781812557
2.134259808006780113e-01 329.2971255097155 0.003872038781812557
1.930945944604699205e-01 365.43830709572546 0.003872038781812557
1.741921028932222615e-01 405.54607358408276 0.003872038781812557
1.567245392887136324e-01 450.05576757004974 0.003872038781812557
1.407382527616238554e-01 499.450511585514 0.003872038781812557
1.260884723802624952e-01 554.2664520663108 0.003872038781812557
1.127216608980138868e-01 615.0985788580505 0.003872038781812557
1.005778697560876234e-01 682.6071834272393 0.003872038781812557
8.966277493597350767e-02 757.525025877192 0.003872038781812557
7.983439851855293756e-02 840.6652885618333 0.003872038781812557
7.101664582784168733e-02 932.9304026284696 0.003872038781812557
6.314073051280481852e-02 1035.3218432956637 0.003872038781812557
5.614595012155591119e-02 1148.9510001873086 0.003872038781812557
5.002532368821734771e-02 1275.051240713013 0.003872038781812557
4.465809364001756265e-02 1414.991297434576 0.003872038781812557
4.039995137204413500e-02 1570.2901247293776 0.003872038781812557
3.693334979158316433e-02 1742.6333860096508 0.003872038781812557
3.401006417841608703e-02 1933.891750455232 0.003872038781812557
3.159901602318619662e-02 2146.141197858406 0.003872038781812557
2.967304683138675264e-02 2381.6855519761607 0.003872038781812557
2.822392802569925405e-02 2643.0814869741084 0.003872038781812557
2.722603627442355193e-02 2933.1662783900483 0.003872038781812557
2.664477101203313603e-02 3255.0885998350564 0.003872038781812557
2.647003113900273444e-02 3612.3426997094302 0.003872038781812557
2.672267984914636005e-02 4008.8063288984645 0.003872038781812557
2.738772093244449396e-02 4448.782831127585 0.003872038781812557
2.845140448619483745e-02 4937.047852839004 0.003872038781812557
2.990928051839347387e-02 5478.901179593945 0.003872038781812557
3.187415031230088347e-02 6080.224261649427 0.003872038781812557
3.480475052831744770e-02 6747.5440531107 0.003872038781812557
3.826728549492876275e-02 7488.10385759003 0.003872038781812557
4.219057757549817683e-02 8309.941949353404 0.003872038781812557
4.661088057312803845e-02 9221.97882333434 0.003872038781812557
5.156303624377722022e-02 10234.114021054527 0.003872038781812557
5.700224295531162305e-02 11357.333583431051 0.003872038781812557
6.307592645322424030e-02 12603.829296797274 0.003872038781812557
6.965792293564856963e-02 13987.131026472387 0.003872038781812557
7.675274523656454295e-02 15522.25357427048 0.003872038781812557
8.436322692872308404e-02 17225.859653987874 0.003872038781812557
9.248359615894283237e-02 19116.440753857038 0.003872038781812557
1.011003059658070052e-01 21214.51784910632 0.003872038781812557
1.101913331637561499e-01 23542.864143224204 0.003872038781812557
1.198798085190422302e-01 26126.752255633317 0.003872038781812557
1.310972624773744377e-01 28994.22853882881 0.003872038781812557
1.428985943332806985e-01 32176.417502507353 0.003872038781812557
1.552465831157106291e-01 35707.859649004626 0.003872038781812557
1.680891282550341370e-01 39626.88638701478 0.003872038781812557
1.813665924739951418e-01 43976.036093027215 0.003872038781812557
1.950119433548388737e-01 48802.515836544335 0.003872038781812557
2.089486265376860052e-01 54158.71378079476 0.003872038781812557
2.230997757096580270e-01 60102.76782070388 0.003872038781812557
2.373854305652287611e-01 66699.19663030129 0.003872038781812557
2.517230891900070766e-01 74019.59996915652 0.003872038781812557
2.660291481588988871e-01 82143.43584919439 0.003872038781812557
2.802203842032721659e-01 91158.88299750836 0.003872038781812557
2.942237262494722949e-01 101163.7979766207 0.003872038781812557
3.079602680689456085e-01 112266.77735108159 0.003872038781812557
3.213591142801613953e-01 124588.33642950082 0.003872038781812557
3.343520648843384402e-01 138262.2173764659 0.003872038781812557
3.469513938617133086e-01 153436.84089300132 0.003872038781812557
3.590558208889311764e-01 170276.91722258978 0.003872038781812557
3.705919538305835759e-01 188965.23396912115 0.003872038781812557
3.815031367652408911e-01 209704.64013232305 0.003872038781812557
3.917378753470621144e-01 232720.2478960412 0.003872038781812557
4.012469686045526673e-01 258261.87606826748 0.003872038781812557
4.099884784879230248e-01 286606.7616948256 0.003872038781812557
4.179132141483214435e-01 318062.5692794119 0.003872038781812557
4.249831458469427448e-01 352970.73027306574 0.003872038781812557
4.311640207371426059e-01 391710.1490809261 0.003872038781812557
4.364143388771993815e-01 434701.3158125035 0.003872038781812557
4.407105726390430633e-01 482410.8704165374 0.003872038781812557
4.440325070616709668e-01 535356.6677410719 0.003872038781812557
4.463508934459164967e-01 594113.3984965039 0.003872038781812557
4.476430729665406560e-01 659318.8271333541 0.003872038781812557
4.479096318628182360e-01 731680.7143427207 0.003872038781812557
4.471357007540851525e-01 811984.4993184009 0.003872038781812557
4.453177424248763172e-01 901101.8251665037 0.003872038781812557
4.424561373580157553e-01 1000000.0 0.003872038781812557
5.814048553964060173e-02 0.001 0.004297004704320844
6.376670441442101878e-02 0.0011097524964120721 0.004297004704320844
6.987292890247351340e-02 0.0012315506032928262 0.004297004704320844
7.648644030837105368e-02 0.001366716356462006 0.004297004704320844
8.363330469652838217e-02 0.0015167168884709225 0.004297004704320844
9.133774239982800358e-02 0.0016831803533309566 0.004297004704320844
9.962144792875349264e-02 0.0018679135990207828 0.004297004704320844
1.085027871878151973e-01 0.002072921779595372 0.004297004704320844
1.179960366145802464e-01 0.002300430119772917 0.004297004704320844
1.281105041660449417e-01 0.0025529080682395165 0.004297004704320844
1.388497167508006280e-01 0.002833096101839324 0.004297004704320844
1.502106318468965918e-01 0.0031440354715915 0.004297004704320844
1.621829197564593483e-01 0.0034891012134067737 0.004297004704320844
1.747483580460907904e-01 0.003872038781812557 0.004297004704320844
1.878804346459855001e-01 0.004297004704320844 0.004297004704320844
2.015441022437886032e-01 0.004768611697714469 0.004297004704320844
2.156958427202629036e-01 0.005291978735958442 0.004297004704320844
2.302839363624150648e-01 0.005872786613189483 0.004297004704320844
2.452490994850219652e-01 0.00651733960488242 0.004297004704320844
2.605253469948808909e-01 0.007232633896483534 0.004297004704320844
2.760411679997877288e-01 0.008026433522257174 0.004297004704320844
2.917209342809588546e-01 0.00890735463861044 0.004297004704320844
3.074864837734991863e-01 0.009884959046625586 0.004297004704320844
3.232588501186766661e-01 0.010969857978923836 0.004297004704320844
3.389600264777262173e-01 0.012173827277396614 0.004297004704320844
3.545147133619600543e-01 0.013509935211980273 0.004297004704320844
3.698519732772662105e-01 0.014992684327860457 0.004297004704320844
3.849067154488413633e-01 0.01663816886076129 0.004297004704320844
3.996209560352211865e-01 0.018464249428955443 0.004297004704320844
4.139448282389891487e-01 0.020490746898158472 0.004297004704320844
4.278373088755256792e-01 0.022739657523579287 0.004297004704320844
4.412666635850251429e-01 0.02523539170434766 0.004297004704320844
4.542106129002739245e-01 0.02800503894183631 0.004297004704320844
4.666562415908473982e-01 0.03107866187782014 0.004297004704320844
4.785996981667590133e-01 0.03448962260405758 0.004297004704320844
4.900457140249480648e-01 0.038274944785163134 0.004297004704320844
5.010069673617941755e-01 0.04247571552536898 0.004297004704320844
5.115033703361486772e-01 0.047137531341167244 0.004297004704320844
5.215612754781110416e-01 0.05231099308056263 0.004297004704320844
5.312126654089578404e-01 0.05805225516094899 0.004297004704320844
5.404943366164451923e-01 0.06442363508721373 0.004297004704320844
5.494471264167885005e-01 0.07149428986597581 0.004297004704320844
5.581151761657546784e-01 0.07934096665797492 0.004297004704320844
5.665452770103061031e-01 0.08804883581643465 0.004297004704320844
5.747862833788531800e-01 0.09771241535346502 0.004297004704320844
5.828886149014048668e-01 0.1084365968689611 0.004297004704320844
5.909038493963214567e-01 0.12033778407775893 0.004297004704320844
5.988843505471144191e-01 0.13354515629298988 0.004297004704320844
6.068829662904279276e-01 0.14820207057988585 0.004297004704320844
6.149527144762246822e-01 0.16446761779946645 0.004297004704320844
6.231464932711168192e-01 0.18251834943190443 0.004297004704320844
6.315167194732377309e-01 0.20255019392306664 0.004297004704320844
6.401150978167019501e-01 0.22478058335487253 0.004297004704320844
6.489914636843444606e-01 0.24945081352303167 0.004297004704320844
6.581944304098382714e-01 0.27682866303920667 0.004297004704320844
6.677698395774385176e-01 0.3072112998861759 0.004297004704320844
6.777606133868036009e-01 0.34092850697468147 0.004297004704320844
6.882049261342134683e-01 0.3783462617131929 0.004297004704320844
6.991366065823554354e-01 0.419870708444391 0.004297004704320844
7.105834433296693842e-01 0.4659525668664682 0.004297004704320844
7.225666916247415195e-01 0.517092024289676 0.004297004704320844
7.350981892378362081e-01 0.5738441648302398 0.004297004704320844
7.481822639413856502e-01 0.6368249944718586 0.004297004704320844
7.618128601723203053e-01 0.7067181273927491 0.004297004704320844
7.759713628293001264e-01 0.7842822061337682 0.004297004704320844
7.906304531310578421e-01 0.8703591361485166 0.004297004704320844
8.057475511569951454e-01 0.9658832241158708 0.004297004704320844
8.212676366610458523e-01 1.0718913192051276 0.004297004704320844
8.371235356308347475e-01 1.1895340673703196 0.004297004704320844
8.532350679956772765e-01 1.3200884008314182 0.004297004704320844
8.695099764519410579e-01 1.4649713983072863 0.004297004704320844
8.858448711438802192e-01 1.625755666443795 0.004297004704320844
9.021266742418515561e-01 1.8041864093920719 0.004297004704320844
9.182335071849757613e-01 2.0022003718155843 0.004297004704320844
9.340371846312335302e-01 2.2219468609395236 0.004297004704320844
9.494087633119837610e-01 2.4658110758226037 0.004297004704320844
9.642079129972772611e-01 2.736439997074672 0.004297004704320844
9.783050730231689363e-01 3.0367711180354604 0.004297004704320844
9.915660950836422405e-01 3.370064329271928 0.004297004704320844
1.003862309460496149e+00 3.739937302478798 0.004297004704320844
1.015070618493771448e+00 4.150404757850477 0.004297004704320844
1.025074989973124184e+00 4.605922041145108 0.004297004704320844
1.033767600452684343e+00 5.1114334834401705 0.004297004704320844
1.041048893606139947e+00 5.672426068491977 0.004297004704320844
1.046829467202252673e+00 6.294988990221888 0.004297004704320844
1.051031409394882044e+00 6.985879746785249 0.004297004704320844
1.053585029392517747e+00 7.752597488629465 0.004297004704320844
1.054430025900560342e+00 8.60346441668451 0.004297004704320844
1.053517824029869043e+00 9.547716114208066 0.004297004704320844
1.050807655879690605e+00 10.59560179277617 0.004297004704320844
1.046268075024476385e+00 11.758495540521581 0.004297004704320844
1.039958732282707521e+00 13.049019780144016 0.004297004704320844
1.032020105837146318e+00 14.481182276745331 0.004297004704320844
1.022196534920679634e+00 16.070528182616385 0.004297004704320844
1.010486572358051616e+00 17.834308769319094 0.004297004704320844
9.968953922859521422e-01 19.791668678535572 0.004297004704320844
9.814349407256246494e-01 21.96385372416547 0.004297004704320844
9.641245964108772215e-01 24.37444150122222 0.004297004704320844
9.449897844230884525e-01 27.04959730463137 0.004297004704320844
9.240666936232300177e-01 30.01835813575592 0.004297004704320844
9.013999743373741769e-01 33.31294787934677 0.004297004704320844
8.770462781017938081e-01 36.96912707195032 0.004297004704320844
8.510762630242711957e-01 41.0265810582719 0.004297004704320844
8.235744508189651869e-01 45.52935074866948 0.004297004704320844
7.946438894023930555e-01 50.526310653356795 0.004297004704320844
7.644054461222743457e-01 56.07169938205458 0.004297004704320844
7.329968317835326985e-01 62.22570836730231 0.004297004704320844
7.005803181520041667e-01 69.0551352016233 0.004297004704320844
6.673307812372665238e-01 76.63410868007462 0.004297004704320844
6.334443890809450251e-01 85.04489341802686 0.004297004704320844
5.991283304282827293e-01 94.37878277775391 0.004297004704320844
5.646020006604580699e-01 104.73708979594508 0.004297004704320844
5.300925741122874957e-01 116.23224686798542 0.004297004704320844
4.958277649602982340e-01 128.9890261253308 0.004297004704320844
4.620300495001305463e-01 143.14589375234786 0.004297004704320844
4.289178942162068520e-01 158.85651294280527 0.004297004704320844
3.966914114564711324e-01 176.2914118095948 0.004297004704320844
3.655320756000640103e-01 195.63983435170647 0.004297004704320844
3.356000932613371623e-01 217.11179456945052 0.004297004704320844
3.070279427086926582e-01 240.9403560239527 0.004297004704320844
2.799215738795804986e-01 267.38416158399497 0.004297004704320844
2.548518346507989696e-01 296.73024081888724 0.004297004704320844
2.316024144591051770e-01 329.2971255097155 0.004297004704320844
2.098164361895744623e-01 365.43830709572546 0.004297004704320844
1.895160247801637166e-01 405.54607358408276 0.004297004704320844
1.707194315659158468e-01 450.05576757004974 0.004297004704320844
1.534787648811076766e-01 499.450511585514 0.004297004704320844
1.376480740534436753e-01 554.2664520663108 0.004297004704320844
1.231765442070114763e-01 615.0985788580505 0.004297004704320844
1.100056067396194825e-01 682.6071834272393 0.004297004704320844
9.814946841448729531e-02 757.525025877192 0.004297004704320844
8.745579072856524139e-02 840.6652885618333 0.004297004704320844
7.784784736644798087e-02 932.9304026284696 0.004297004704320844
6.925486125933692783e-02 1035.3218432956637 0.004297004704320844
6.161477077706684069e-02 1148.9510001873086 0.004297004704320844
5.492175837851066833e-02 1275.051240713013 0.004297004704320844
4.904686375131608184e-02 1414.991297434576 0.004297004704320844
4.438915505281335050e-02 1570.2901247293776 0.004297004704320844
4.058975512221903170e-02 1742.6333860096508 0.004297004704320844
3.738349145609647095e-02 1933.891750455232 0.004297004704320844
3.473711634038825075e-02 2146.141197858406 0.004297004704320844
3.262159836177212086e-02 2381.6855519761607 0.004297004704320844
3.102911440945283969e-02 2643.0814869741084 0.004297004704320844
2.993029252532447559e-02 2933.1662783900483 0.004297004704320844
2.928797313846043596e-02 3255.0885998350564 0.004297004704320844
2.909089958728717368e-02 3612.3426997094302 0.004297004704320844
2.936096494874787868e-02 4008.8063288984645 0.004297004704320844
3.008302221282702429e-02 4448.782831127585 0.004297004704320844
3.124055762787771723e-02 4937.047852839004 0.004297004704320844
3.282785568219638572e-02 5478.901179593945 0.004297004704320844
3.496350729633630056e-02 6080.224261649427 0.004297004704320844
3.815335213872896036e-02 6747.5440531107 0.004297004704320844
4.192396022807543671e-02 7488.10385759003 0.004297004704320844
4.619132459376976141e-02 8309.941949353404 0.004297004704320844
5.099196271700139060e-02 9221.97882333434 0.004297004704320844
5.636418248574656675e-02 10234.114021054527 0.004297004704320844
6.225523514883436749e-02 11357.333583431051 0.004297004704320844
6.882158514381908621e-02 12603.829296797274 0.004297004704320844
7.592724432468020423e-02 13987.131026472387 0.004297004704320844
8.357234892139070448e-02 15522.25357427048 0.004297004704320844
9.175724645277412439e-02 17225.859653987874 0.004297004704320844
1.004731780292346804e-01 19116.440753857038 0.004297004704320844
1.097030203401015980e-01 21214.51784910632 0.004297004704320844
1.194206476507735232e-01 23542.864143224204 0.004297004704320844
1.297483877102703909e-01 26126.752255633317 0.004297004704320844
1.417083484219786305e-01 28994.22853882881 0.004297004704320844
1.542660016363561759e-01 32176.417502507353 0.004297004704320844
1.673792163353393370e-01 35707.859649004626 0.004297004704320844
1.809907884994416405e-01 39626.88638701478 0.004297004704320844
1.950358126425555949e-01 43976.036093027215 0.004297004704320844
2.094420148076333588e-01 48802.515836544335 0.004297004704320844
2.241277729007907782e-01 54158.71378079476 0.004297004704320844
2.390112774048556987e-01 60102.76782070388 0.004297004704320844
2.540080001106834739e-01 66699.19663030129 0.004297004704320844
2.690311735547322725e-01 74019.59996915652 0.004297004704320844
2.839933061005609494e-01 82143.43584919439 0.004297004704320844
2.988077052725396365e-01 91158.88299750836 0.004297004704320844
3.133979300214885244e-01 101163.7979766207 0.004297004704320844
3.276822098904091374e-01 112266.77735108159 0.004297004704320844
3.415868135446590848e-01 124588.33642950082 0.004297004704320844
3.550409236828421244e-01 138262.2173764659 0.004297004704320844
3.680615013369373800e-01 153436.84089300132 0.004297004704320844
3.805368770923379662e-01 170276.91722258978 0.004297004704320844
3.923925961235206761e-01 188965.23396912115 0.004297004704320844
4.035698896899094779e-01 209704.64013232305 0.004297004704320844
4.140142859958234611e-01 232720.2478960412 0.004297004704320844
4.236741887210381252e-01 258261.87606826748 0.004297004704320844
4.325049814201996634e-01 286606.7616948256 0.004297004704320844
4.404550246656165902e-01 318062.5692794119 0.004297004704320844
4.474838662809421663e-01 352970.73027306574 0.004297004704320844
4.535551083135340722e-01 391710.1490809261 0.004297004704320844
4.586251566670691004e-01 434701.3158125035 0.004297004704320844
4.626686938573033037e-01 482410.8704165374 0.004297004704320844
4.656643955017281677e-01 535356.6677410719 0.004297004704320844
4.675824064373151900e-01 594113.3984965039 0.004297004704320844
4.683992488213976069e-01 659318.8271333541 0.004297004704320844
4.681166246058963698e-01 731680.7143427207 0.004297004704320844
4.667199054495735910e-01 811984.4993184009 0.004297004704320844
4.642076545994592851e-01 901101.8251665037 0.004297004704320844
4.605844316444666631e-01 1000000.0 0.004297004704320844
5.598793919714294826e-02 0.001 0.004768611697714469
6.143302178088765053e-02 0.0011097524964120721 0.004768611697714469
6.734778337204458398e-02 0.0012315506032928262 0.004768611697714469
7.375993224336631349e-02 0.001366716356462006 0.004768611697714469
8.069623007294085548e-02 0.0015167168884709225 0.004768611697714469
8.818185487157864655e-02 0.0016831803533309566 0.004768611697714469
9.623975072300962330e-02 0.0018679135990207828 0.004768611697714469
1.048898785957941004e-01 0.002072921779595372 0.004768611697714469
1.141484196606721707e-01 0.002300430119772917 0.004768611697714469
1.240269394788797302e-01 0.0025529080682395165 0.004768611697714469
1.345315539261236204e-01 0.002833096101839324 0.004768611697714469
1.456621030920679793e-01 0.0031440354715915 0.004768611697714469
1.574114161814993418e-01 0.0034891012134067737 0.004768611697714469
1.697646233484411404e-01 0.003872038781812557 0.004768611697714469
1.826986836954198890e-01 0.004297004704320844 0.004768611697714469
1.961820633496756394e-01 0.004768611697714469 0.004768611697714469
2.101746659514198146e-01 0.005291978735958442 0.004768611697714469
2.246280136663664495e-01 0.005872786613189483 0.004768611697714469
2.394857340641195764e-01 0.00651733960488242 0.004768611697714469
2.546843539822207791e-01 0.007232633896483534 0.004768611697714469
2.701543377854654371e-01 0.008026433522257174 0.004768611697714469
2.858214277913354029e-01 0.00890735463861044 0.004768611697714469
3.016081764321397185e-01 0.009884959046625586 0.004768611697714469
3.174356507089735047e-01 0.010969857978923836 0.004768611697714469
3.332251806701557184e-01 0.012173827277396614 0.004768611697714469
3.489001746712134810e-01 0.013509935211980273 0.004768611697714469
3.643878142120856589e-01 0.014992684327860457 0.004768611697714469
3.796206388268533183e-01 0.01663816886076129 0.004768611697714469
3.945379071096521972e-01 0.018464249428955443 0.004768611697714469
4.090866634803447255e-01 0.020490746898158472 0.004768611697714469
4.232229040144254162e-01 0.022739657523579287 0.004768611697714469
4.369115020238375502e-01 0.02523539170434766 0.004768611697714469
4.501271009709970627e-01 0.02800503894183631 0.004768611697714469
4.628538290148569989e-01 0.03107866187782014 0.004768611697714469
4.750851207067404158e-01 0.03448962260405758 0.004768611697714469
4.868232940230086681e-01 0.038274944785163134 0.004768611697714469
4.980789802041012404e-01 0.04247571552536898 0.004768611697714469
5.088704165987539829e-01 0.047137531341167244 0.004768611697714469
5.192226829798648469e-01 0.05231099308056263 0.004768611697714469
5.291668947203619355e-01 0.05805225516094899 0.004768611697714469
5.387393851803221612e-01 0.06442363508721373 0.004768611697714469
5.479809136315640927e-01 0.07149428986597581 0.004768611697714469
5.569359228176199439e-01 0.07934096665797492 0.004768611697714469
5.656518579842965133e-01 0.08804883581643465 0.004768611697714469
5.741785745346390524e-01 0.09771241535346502 0.004768611697714469
5.825678059339766124e-01 0.1084365968689611 0.004768611697714469
5.908727266192590477e-01 0.12033778407775893 0.004768611697714469
5.991475710022762247e-01 0.13354515629298988 0.004768611697714469
6.074473031292535463e-01 0.14820207057988585 0.004768611697714469
6.158272854871417179e-01 0.16446761779946645 0.004768611697714469
6.243429685399689566e-01 0.18251834943190443 0.004768611697714469
6.330495291694374638e-01 0.20255019392306664 0.004768611697714469
6.420016043492122737e-01 0.22478058335487253 0.004768611697714469
6.512521690519851303e-01 0.24945081352303167 0.004768611697714469
6.608531121084878501e-01 0.27682866303920667 0.004768611697714469
6.708537227411582871e-01 0.3072112998861759 0.004768611697714469
6.813004835708000861e-01 0.34092850697468147 0.004768611697714469
6.922352881946306491e-01 0.3783462617131929 0.004768611697714469
7.036957272630963711e-01 0.419870708444391 0.004768611697714469
7.157133868528764431e-01 0.4659525668664682 0.004768611697714469
7.283133000729625772e-01 0.517092024289676 0.004768611697714469
7.415109836736717419e-01 0.5738441648302398 0.004768611697714469
7.553142512669699382e-01 0.6368249944718586 0.004768611697714469
7.697202340860991310e-01 0.7067181273927491 0.004768611697714469
7.847131906281845648e-01 0.7842822061337682 0.004768611697714469
8.002679333116985427e-01 0.8703591361485166 0.004768611697714469
8.163435757345912647e-01 0.9658832241158708 0.004768611697714469
8.328858757753603292e-01 1.0718913192051276 0.004768611697714469
8.498275226224983880e-01 1.1895340673703196 0.004768611697714469
8.670871713564843875e-01 1.3200884008314182 0.004768611697714469
8.845702503593280142e-01 1.4649713983072863 0.004768611697714469
9.021698701091174222e-01 1.625755666443795 0.004768611697714469
9.197682245770839593e-01 1.8041864093920719 0.004768611697714469
9.372375257883105437e-01 2.0022003718155843 0.004768611697714469
9.544425359778700990e-01 2.2219468609395236 0.004768611697714469
9.712461458752706944e-01 2.4658110758226037 0.004768611697714469
9.874992708099851191e-01 2.736439997074672 0.004768611697714469
1.003062556636487024e+00 3.0367711180354604 0.004768611697714469
1.017791837826645729e+00 3.370064329271928 0.004768611697714469
1.031548140101664179e+00 3.739937302478798 0.004768611697714469
1.044198073887229850e+00 4.150404757850477 0.004768611697714469
1.055615542634604997e+00 4.605922041145108 0.004768611697714469
1.065683119562766068e+00 5.1114334834401705 0.004768611697714469
1.074292237405000128e+00 5.672426068491977 0.004768611697714469
1.081345280546264886e+00 6.294988990221888 0.004768611697714469
1.086756940592812359e+00 6.985879746785249 0.004768611697714469
1.090451055707995165e+00 7.752597488629465 0.004768611697714469
1.092361846465122355e+00 8.60346441668451 0.004768611697714469
1.092436146750815462e+00 9.547716114208066 0.004768611697714469
1.090629473151636608e+00 10.59560179277617 0.004768611697714469
1.086907482274187320e+00 11.758495540521581 0.004768611697714469
1.081371836594712033e+00 13.049019780144016 0.004768611697714469
1.074087199290295613e+00 14.481182276745331 0.004768611697714469
1.064827014109348546e+00 16.070528182616385 0.004768611697714469
1.053588908661070800e+00 17.834308769319094 0.004768611697714469
1.040377309281472540e+00 19.791668678535572 0.004768611697714469
1.025203465149954640e+00 21.96385372416547 0.004768611697714469
1.008085982695178906e+00 24.37444150122222 0.004768611697714469
9.890493908309750948e-01 27.04959730463137 0.004768611697714469
9.681287208328194227e-01 30.01835813575592 0.004768611697714469
9.453672463076066013e-01 33.31294787934677 0.004768611697714469
9.208199936792650364e-01 36.96912707195032 0.004768611697714469
8.945557959770249479e-01 41.0265810582719 0.004768611697714469
8.666573064792207903e-01 45.52935074866948 0.004768611697714469
8.372257177604174316e-01 50.526310653356795 0.004768611697714469
8.063803062560699342e-01 56.07169938205458 0.004768611697714469
7.742577745828229663e-01 62.22570836730231 0.004768611697714469
7.410197010522598937e-01 69.0551352016233 0.004768611697714469
7.068417935560685761e-01 76.63410868007462 0.004768611697714469
6.719218977623118150e-01 85.04489341802686 0.004768611697714469
6.364704530050794284e-01 94.37878277775391 0.004768611697714469
6.007117040691862808e-01 104.73708979594508 0.004768611697714469
5.648793874519419944e-01 116.23224686798542 0.004768611697714469
5.292095674708562347e-01 128.9890261253308 0.004768611697714469
4.939347987791241623e-01 143.14589375234786 0.004768611697714469
4.592851014812821542e-01 158.85651294280527 0.004768611697714469
4.254735080736963271e-01 176.2914118095948 0.004768611697714469
3.926953738369572400e-01 195.63983435170647 0.004768611697714469
3.611253376018261907e-01 217.11179456945052 0.004768611697714469
3.309104780203123708e-01 240.9403560239527 0.004768611697714469
3.021710347409607422e-01 267.38416158399497 0.004768611697714469
2.755437903372441877e-01 296.73024081888724 0.004768611697714469
2.507796484146658789e-01 329.2971255097155 0.004768611697714469
2.275158005894028501e-01 365.43830709572546 0.004768611697714469
2.057850919145094437e-01 405.54607358408276 0.004768611697714469
1.856207078109100572e-01 450.05576757004974 0.004768611697714469
1.670805629897710864e-01 499.450511585514 0.004768611697714469
1.500196189297138549e-01 554.2664520663108 0.004768611697714469
1.343912313262484448e-01 615.0985788580505 0.004768611697714469
1.201395239275771659e-01 682.6071834272393 0.004768611697714469
1.072893520414261032e-01 757.525025877192 0.004768611697714469
9.567765349240936468e-02 840.6652885618333 0.004768611697714469
8.522833397737777927e-02 932.9304026284696 0.004768611697714469
7.586932714820140977e-02 1035.3218432956637 0.004768611697714469
6.753803357057817924e-02 1148.9510001873086 0.004768611697714469
6.023020656535510442e-02 1275.051240713013 0.004768611697714469
5.380874599677475112e-02 1414.991297434576 0.004768611697714469
4.872170721374326913e-02 1570.2901247293776 0.004768611697714469
4.456292852928224468e-02 1742.6333860096508 0.004768611697714469
4.105055979563804885e-02 1933.891750455232 0.004768611697714469
3.814920594998929410e-02 2146.141197858406 0.004768611697714469
3.582795360638534737e-02 2381.6855519761607 0.004768611697714469
3.407971335983485395e-02 2643.0814869741084 0.004768611697714469
3.287074128924466487e-02 2933.1662783900483 0.004768611697714469
3.216129948912101189e-02 3255.0885998350564 0.004768611697714469
3.193886143513519765e-02 3612.3426997094302 0.004768611697714469
3.222619208372553418e-02 4008.8063288984645 0.004768611697714469
3.300829908895573650e-02 4448.782831127585 0.004768611697714469
3.426534546241625373e-02 4937.047852839004 0.004768611697714469
3.599009836984014971e-02 5478.901179593945 0.004768611697714469
3.830619486667776602e-02 6080.224261649427 0.004768611697714469
4.177114312432123056e-02 6747.5440531107 0.004768611697714469
4.586925419129144615e-02 7488.10385759003 0.004768611697714469
5.050131246516094408e-02 8309.941949353404 0.004768611697714469
5.570345133239752028e-02 9221.97882333434 0.004768611697714469
6.151786880059494089e-02 10234.114021054527 0.004768611697714469
6.788280119419279335e-02 11357.333583431051 0.004768611697714469
7.496258355106422133e-02 12603.829296797274 0.004768611697714469
8.261224595893677802e-02 13987.131026472387 0.004768611697714469
9.082595090256051495e-02 15522.25357427048 0.004768611697714469
9.960101178951437373e-02 17225.859653987874 0.004768611697714469
1.089251152289338748e-01 19116.440753857038 0.004768611697714469
1.187770463088821532e-01 21214.51784910632 0.004768611697714469
1.291260896359387178e-01 23542.864143224204 0.004768611697714469
1.400913278808218476e-01 26126.752255633317 0.004768611697714469
1.527935937438454628e-01 28994.22853882881 0.004768611697714469
1.661020810212737175e-01 32176.417502507353 0.004768611697714469
1.799694601926188076e-01 35707.859649004626 0.004768611697714469
1.943331892315672271e-01 39626.88638701478 0.004768611697714469
2.091230256688917100e-01 43976.036093027215 0.004768611697714469
2.242614807503688357e-01 48802.515836544335 0.004768611697714469
2.396618911804434260e-01 54158.71378079476 0.004768611697714469
2.552377974838273555e-01 60102.76782070388 0.004768611697714469
2.709003145256296263e-01 66699.19663030129 0.004768611697714469
2.865587837678567618e-01 74019.59996915652 0.004768611697714469
3.021222117889577063e-01 82143.43584919439 0.004768611697714469
3.175007863189132085e-01 91158.88299750836 0.004768611697714469
3.326151430083025273e-01 101163.7979766207 0.004768611697714469
3.473810600871348742e-01 112266.77735108159 0.004768611697714469
3.617222412767174822e-01 124588.33642950082 0.004768611697714469
3.755656992729349830e-01 138262.2173764659 0.004768611697714469
3.889336266606575054e-01 153436.84089300132 0.004768611697714469
4.017033906616714334e-01 170276.91722258978 0.004768611697714469
4.138004568366976943e-01 188965.23396912115 0.004768611697714469
4.251632969779182147e-01 209704.64013232305 0.004768611697714469
4.357355301442925044e-01 232720.2478960412 0.004768611697714469
4.454628542762014698e-01 258261.87606826748 0.004768611697714469
4.542981374329759237e-01 286606.7616948256 0.004768611697714469
4.621875077623904260e-01 318062.5692794119 0.004768611697714469
4.690882675900530652e-01 352970.73027306574 0.004768611697714469
4.749616512839239246e-01 391710.1490809261 0.004768611697714469
4.797628833958065830e-01 434701.3158125035 0.004768611697714469
4.834649204576271786e-01 482410.8704165374 0.004768611697714469
4.860456559193059856e-01 535356.6677410719 0.004768611697714469
4.874742397633796132e-01 594113.3984965039 0.004768611697714469
4.877284253969922379e-01 659318.8271333541 0.004768611697714469
4.868100140597931835e-01 731680.7143427207 0.004768611697714469
4.847071033682516794e-01 811984.4993184009 0.004768611697714469
4.814200161174920223e-01 901101.8251665037 0.004768611697714469
4.769575615345043595e-01 1000000.0 0.004768611697714469
5.367022981856613834e-02 0.001 0.005291978735958442
5.891393733938679600e-02 0.0011097524964120721 0.005291978735958442
6.461444963285145615e-02 0.0012315506032928262 0.005291978735958442
7.079962727856427274e-02 0.001366716356462006 0.005291978735958442
7.749660515338790967e-02 0.0015167168884709225 0.005291978735958442
8.473118995870197734e-02 0.0016831803533309566 0.005291978735958442
9.252724449865629142e-02 0.0018679135990207828 0.005291978735958442
1.009059639201647096e-01 0.002072921779595372 0.005291978735958442
1.098850942144034976e-01 0.002300430119772917 0.005291978735958442
1.194781329307353368e-01 0.0025529080682395165 0.005291978735958442
1.296934613038830675e-01 0.002833096101839324 0.005291978735958442
1.405335447108192748e-01 0.0031440354715915 0.005291978735958442
1.519941291220491264e-01 0.0034891012134067737 0.005291978735958442
1.640635446994181124e-01 0.003872038781812557 0.005291978735958442
1.767221535476259930e-01 0.004297004704320844 0.005291978735958442
1.899419428977207613e-01 0.004768611697714469 0.005291978735958442
2.036863653440523503e-01 0.005291978735958442 0.005291978735958442
2.179104160451887928e-01 0.005872786613189483 0.005291978735958442
2.325610043107659841e-01 0.00651733960488242 0.005291978735958442
2.475776185043038202e-01 0.007232633896483534 0.005291978735958442
2.628932749007057978e-01 0.008026433522257174 0.005291978735958442
2.784357620799365329e-01 0.00890735463861044 0.005291978735958442
2.941290877700776796e-01 0.009884959046625586 0.005291978735958442
3.098951420342472840e-01 0.010969857978923836 0.005291978735958442
3.256554307180032359e-01 0.012173827277396614 0.005291978735958442
3.413328916689623571e-01 0.013509935211980273 0.005291978735958442
3.568536391776320205e-01 0.014992684327860457 0.005291978735958442
3.721485968759656870e-01 0.01663816886076129 0.005291978735958442
3.871549689102892211e-01 0.018464249428955443 0.005291978735958442
4.018174432880581848e-01 0.020490746898158472 0.005291978735958442
4.160891709926382576e-01 0.022739657523579287 0.005291978735958442
4.299324165927790875e-01 0.02523539170434766 0.005291978735958442
4.433189417014738454e-01 0.02800503894183631 0.005291978735958442
4.562301150167364927e-01 0.03107866187782014 0.005291978735958442
4.686567543522479062e-01 0.03448962260405758 0.005291978735958442
4.805987910058866497e-01 0.038274944785163134 0.005291978735958442
4.920647276555517591e-01 0.04247571552536898 0.005291978735958442
5.030709902109762321e-01 0.047137531341167244 0.005291978735958442
5.136411790541910438e-01 0.05231099308056263 0.005291978735958442
5.238052822515680829e-01 0.05805225516094899 0.005291978735958442
5.335988708659984425e-01 0.06442363508721373 0.005291978735958442
5.430622952832832029e-01 0.07149428986597581 0.005291978735958442
5.522399433105008582e-01 0.07934096665797492 0.005291978735958442
5.611795486063452243e-01 0.08804883581643465 0.005291978735958442
5.699315815751039294e-01 0.09771241535346502 0.005291978735958442
5.785486939206561097e-01 0.1084365968689611 0.005291978735958442
5.870852792803457065e-01 0.12033778407775893 0.005291978735958442
5.955970630945588429e-01 0.13354515629298988 0.005291978735958442
6.041407480212380721e-01 0.14820207057988585 0.005291978735958442
6.127736865686232992e-01 0.16446761779946645 0.005291978735958442
6.215535442418688161e-01 0.18251834943190443 0.005291978735958442
6.305378497581111130e-01 0.20255019392306664 0.005291978735958442
6.397841347988298955e-01 0.22478058335487253 0.005291978735958442
6.493480069307422387e-01 0.24945081352303167 0.005291978735958442
6.592844980716765502e-01 0.27682866303920667 0.005291978735958442
6.696461709317905742e-01 0.3072112998861759 0.005291978735958442
6.804829650553970710e-01 0.34092850697468147 0.005291978735958442
6.918404367070793981e-01 0.3783462617131929 0.005291978735958442
7.037599686986072411e-01 0.419870708444391 0.005291978735958442
7.162770632211269417e-01 0.4659525668664682 0.005291978735958442
7.294207365368781115e-01 0.517092024289676 0.005291978735958442
7.432104931393305192e-01 0.5738441648302398 0.005291978735958442
7.576580658201959029e-01 0.6368249944718586 0.005291978735958442
7.727643040276189756e-01 0.7067181273927491 0.005291978735958442
7.885169946347270198e-01 0.7842822061337682 0.005291978735958442
8.048938522599976553e-01 0.8703591361485166 0.005291978735958442
8.218565631917634784e-01 0.9658832241158708 0.005291978735958442
8.393526236475553626e-01 1.0718913192051276 0.005291978735958442
8.573156395206760205e-01 1.1895340673703196 0.005291978735958442
8.756641805385733113e-01 1.3200884008314182 0.005291978735958442
8.943024845688982705e-01 1.4649713983072863 0.005291978735958442
9.131212575724760860e-01 1.625755666443795 0.005291978735958442
9.319990273634065625e-01 1.8041864093920719 0.005291978735958442
9.508030657312491751e-01 2.0022003718155843 0.005291978735958442
9.693919491214987305e-01 2.2219468609395236 0.005291978735958442
9.876211233639579090e-01 2.4658110758226037 0.005291978735958442
1.005333314165081315e+00 2.736439997074672 0.005291978735958442
1.022379761205904902e+00 3.0367711180354604 0.005291978735958442
1.038606492687004001e+00 3.370064329271928 0.005291978735958442
1.053864271052632695e+00 3.739937302478798 0.005291978735958442
1.068009286248027045e+00 4.150404757850477 0.005291978735958442
1.080905120195777558e+00 4.605922041145108 0.005291978735958442
1.092424360686496065e+00 5.1114334834401705 0.005291978735958442
1.102448966399113051e+00 5.672426068491977 0.005291978735958442
1.110872584934761820e+00 6.294988990221888 0.005291978735958442
1.117602064835840681e+00 6.985879746785249 0.005291978735958442
1.122553903687837140e+00 7.752597488629465 0.005291978735958442
1.125656619168284633e+00 8.60346441668451 0.005291978735958442
1.126851847140810658e+00 9.547716114208066 0.005291978735958442
1.126090937407078885e+00 10.59560179277617 0.005291978735958442
1.123336251579506229e+00 11.758495540521581 0.005291978735958442
1.118738471162798787e+00 13.049019780144016 0.005291978735958442
1.112270542136313711e+00 14.481182276745331 0.005291978735958442
1.103743161131812478e+00 16.070528182616385 0.005291978735958442
1.093152817601531934e+00 17.834308769319094 0.005291978735958442
1.080502984668838762e+00 19.791668678535572 0.005291978735958442
1.065804011155037312e+00 21.96385372416547 0.005291978735958442
1.049073503665609586e+00 24.37444150122222 0.005291978735958442
1.030334822218966107e+00 27.04959730463137 0.005291978735958442
1.009621484916671363e+00 30.01835813575592 0.005291978735958442
9.869749330361287099e-01 33.31294787934677 0.005291978735958442
9.624479798100561423e-01 36.96912707195032 0.005291978735958442
9.361068862585172345e-01 41.0265810582719 0.005291978735958442
9.080315174928822453e-01 45.52935074866948 0.005291978735958442
8.783200941241514625e-01 50.526310653356795 0.005291978735958442
8.470889868893949348e-01 56.07169938205458 0.005291978735958442
8.144723136954769016e-01 62.22570836730231 0.005291978735958442
7.806294883105558968e-01 69.0551352016233 0.005291978735958442
7.457349987968877603e-01 76.63410868007462 0.005291978735958442
7.099864953680253832e-01 85.04489341802686 0.005291978735958442
6.735956753175351697e-01 94.37878277775391 0.005291978735958442
6.367896554838508028e-01 104.73708979594508 0.005291978735958442
5.998068373600116132e-01 116.23224686798542 0.005291978735958442
5.628899076057287676e-01 128.9890261253308 0.005291978735958442
5.262800105700726760e-01 143.14589375234786 0.005291978735958442
4.902175287777988943e-01 158.85651294280527 0.005291978735958442
4.549275898112840610e-01 176.2914118095948 0.005291978735958442
4.206190021712509219e-01 195.63983435170647 0.005291978735958442
3.874808204911878162e-01 217.11179456945052 0.005291978735958442
3.556751176677301896e-01 240.9403560239527 0.005291978735958442
3.253371973853577126e-01 267.38416158399497 0.005291978735958442
2.971763274282665512e-01 296.73024081888724 0.005291978735958442
2.709039619039591562e-01 329.2971255097155 0.005291978735958442
2.461555249993885031e-01 365.43830709572546 0.005291978735958442
2.229762384217213178e-01 405.54607358408276 0.005291978735958442
2.014172554647859770e-01 450.05576757004974 0.005291978735958442
1.815420553178134222e-01 499.450511585514 0.005291978735958442
1.632090371507606830e-01 554.2664520663108 0.005291978735958442
1.463773847572494013e-01 615.0985788580505 0.005291978735958442
1.309954517395514051e-01 682.6071834272393 0.005291978735958442
1.171011961993862621e-01 757.525025877192 0.005291978735958442
1.045204787331548285e-01 840.6652885618333 0.005291978735958442
9.317941573434733449e-02 932.9304026284696 0.005291978735958442
8.300554786372464633e-02 1035.3218432956637 0.005291978735958442
7.393678473551711094e-02 1148.9510001873086 0.005291978735958442
6.597092231751856828e-02 1275.051240713013 0.005291978735958442
5.896295302246289116e-02 1414.991297434576 0.005291978735958442
5.341628332994789036e-02 1570.2901247293776 0.005291978735958442
4.887056430839564758e-02 1742.6333860096508 0.005291978735958442
4.502798501694926098e-02 1933.891750455232 0.005291978735958442
4.185106805620306125e-02 2146.141197858406 0.005291978735958442
3.930704560384118418e-02 2381.6855519761607 0.005291978735958442
3.738997454217550531e-02 2643.0814869741084 0.005291978735958442
3.606100683284610420e-02 2933.1662783900483 0.005291978735958442
3.527785439442773785e-02 3255.0885998350564 0.005291978735958442
3.502660433959230851e-02 3612.3426997094302 0.005291978735958442
3.533065835898178964e-02 4008.8063288984645 0.005291978735958442
3.617558371052440047e-02 4448.782831127585 0.005291978735958442
3.753756778068362276e-02 4937.047852839004 0.005291978735958442
3.940755246095420383e-02 5478.901179593945 0.005291978735958442
4.191314107702662217e-02 6080.224261649427 0.005291978735958442
4.566847619033063271e-02 6747.5440531107 0.005291978735958442
5.011305450725735133e-02 7488.10385759003 0.005291978735958442
5.512963751736935092e-02 8309.941949353404 0.005291978735958442
6.075316492932029272e-02 9221.97882333434 0.005291978735958442
6.703023463742423249e-02 10234.114021054527 0.005291978735958442
7.388860543773079215e-02 11357.333583431051 0.005291978735958442
8.149968441933017060e-02 12603.829296797274 0.005291978735958442
8.971000472309897944e-02 13987.131026472387 0.005291978735958442
9.850613074834545235e-02 15522.25357427048 0.005291978735958442
1.078817356005941364e-01 17225.859653987874 0.005291978735958442
1.178203596273385417e-01 19116.440753857038 0.005291978735958442
1.282961573565246094e-01 21214.51784910632 0.005291978735958442
1.392733423151111261e-01 23542.864143224204 0.005291978735958442
1.508648051455120931e-01 26126.752255633317 0.005291978735958442
1.642988603667320247e-01 28994.22853882881 0.005291978735958442
1.783414204140127968e-01 32176.417502507353 0.005291978735958442
1.929397088699150442e-01 35707.859649004626 0.005291978735958442
2.080257665391046784e-01 39626.88638701478 0.005291978735958442
2.235239835865434621e-01 43976.036093027215 0.005291978735958442
2.393517262083269537e-01 48802.515836544335 0.005291978735958442
2.554176553412126349e-01 54158.71378079476 0.005291978735958442
2.716308860528650060e-01 60102.76782070388 0.005291978735958442
2.878986197077067488e-01 66699.19663030129 0.005291978735958442
3.041267098633758659e-01 74019.59996915652 0.005291978735958442
3.202211802529490448e-01 82143.43584919439 0.005291978735958442
3.360896291116717283e-01 91158.88299750836 0.005291978735958442
3.516502469015862498e-01 101163.7979766207 0.005291978735958442
3.668167395684222565e-01 112266.77735108159 0.005291978735958442
3.815107974016829773e-01 124588.33642950082 0.005291978735958442
3.956576210789147230e-01 138262.2173764659 0.005291978735958442
4.092854412691360744e-01 153436.84089300132 0.005291978735958442
4.222599292085624789e-01 170276.91722258978 0.005291978735958442
4.345071081884321340e-01 188965.23396912115 0.005291978735958442
4.459633517977938388e-01 209704.64013232305 0.005291978735958442
4.565701081761879276e-01 232720.2478960412 0.005291978735958442
4.662708083810012116e-01 258261.87606826748 0.005291978735958442
4.750159486595968983e-01 286606.7616948256 0.005291978735958442
4.827495825172958832e-01 318062.5692794119 0.005291978735958442
4.894271721686266341e-01 352970.73027306574 0.005291978735958442
4.950078246402070392e-01 391710.1490809261 0.005291978735958442
4.994456232585629540e-01 434701.3158125035 0.005291978735958442
5.027126102319645629e-01 482410.8704165374 0.005291978735958442
5.047854273088641097e-01 535356.6677410719 0.005291978735958442
5.056344477001042392e-01 594113.3984965039 0.005291978735958442
5.052376052001468221e-01 659318.8271333541 0.005291978735958442
5.035987619767335888e-01 731680.7143427207 0.005291978735958442
5.007083111169851053e-01 811984.4993184009 0.005291978735958442
4.965705079421166568e-01 901101.8251665037 0.005291978735958442
4.911985377708317224e-01 1000000.0 0.005291978735958442
5.120420744873958874e-02 0.001 0.005872786613189483
5.622821117476757558e-02 0.0011097524964120721 0.005872786613189483
6.169380857066950052e-02 0.0012315506032928262 0.005872786613189483
6.762873867232623015e-02 0.001366716356462006 0.005872786613189483
7.406020364632855124e-02 0.0015167168884709225 0.005872786613189483
8.101433095138338425e-02 0.0016831803533309566 0.005872786613189483
8.851556251807206344e-02 0.0018679135990207828 0.005872786613189483
9.658597743506125433e-02 0.002072921779595372 0.005872786613189483
1.052445534779875430e-01 0.002300430119772917 0.005872786613189483
1.145063492665640004e-01 0.0025529080682395165 0.005872786613189483
1.243817040160130200e-01 0.002833096101839324 0.005872786613189483
1.348753853033518024e-01 0.0031440354715915 0.005872786613189483
1.459858026587285695e-01 0.0034891012134067737 0.005872786613189483
1.577042816839709094e-01 0.003872038781812557 0.005872786613189483
1.700144358271020173e-01 0.004297004704320844 0.005872786613189483
1.828917270151060315e-01 0.004768611697714469 0.005872786613189483
1.963031945977288806e-01 0.005291978735958442 0.005872786613189483
2.102074563780790550e-01 0.005872786613189483 0.005872786613189483
2.245549577627926896e-01 0.00651733960488242 0.005872786613189483
2.392885298767793989e-01 0.007232633896483534 0.005872786613189483
2.543442307197835150e-01 0.008026433522257174 0.005872786613189483
2.696524720011099219e-01 0.00890735463861044 0.005872786613189483
2.851394013369453750e-01 0.009884959046625586 0.005872786613189483
3.007284695188219836e-01 0.010969857978923836 0.005872786613189483
3.163421512654059908e-01 0.012173827277396614 0.005872786613189483
3.319037244589421176e-01 0.013509935211980273 0.005872786613189483
3.473390397106156935e-01 0.014992684327860457 0.005872786613189483
3.625781926241357644e-01 0.01663816886076129 0.005872786613189483
3.775570484904428037e-01 0.018464249428955443 0.005872786613189483
3.922185455656441166e-01 0.020490746898158472 0.005872786613189483
4.065137491429996475e-01 0.022739657523579287 0.005872786613189483
4.204026096240982557e-01 0.02523539170434766 0.005872786613189483
4.338544414535810412e-01 0.02800503894183631 0.005872786613189483
4.468481258487834729e-01 0.03107866187782014 0.005872786613189483
4.593720459925220712e-01 0.03448962260405758 0.005872786613189483
4.714238155818346043e-01 0.038274944785163134 0.005872786613189483
4.830097998318058083e-01 0.04247571552536898 0.005872786613189483
4.941445150385334051e-01 0.047137531341167244 0.005872786613189483
5.048499264729892078e-01 0.05231099308056263 0.005872786613189483
5.151546674944192938e-01 0.05805225516094899 0.005872786613189483
5.250932648414320392e-01 0.06442363508721373 0.005872786613189483
5.347053391189175997e-01 0.07149428986597581 0.005872786613189483
5.440348706253861355e-01 0.07934096665797492 0.005872786613189483
5.531295003944830535e-01 0.08804883581643465 0.005872786613189483
5.620399050818896125e-01 0.09771241535346502 0.005872786613189483
5.708192515825385449e-01 0.1084365968689611 0.005872786613189483
5.795227275580978610e-01 0.12033778407775893 0.005872786613189483
5.882071216530844193e-01 0.13354515629298988 0.005872786613189483
5.969304612904871021e-01 0.14820207057988585 0.005872786613189483
6.057516710102424096e-01 0.16446761779946645 0.005872786613189483
6.147302275118201598e-01 0.18251834943190443 0.005872786613189483
6.239257944044207527e-01 0.20255019392306664 0.005872786613189483
6.333979368952818989e-01 0.22478058335487253 0.005872786613189483
6.432050575976138163e-01 0.24945081352303167 0.005872786613189483
6.534048639251457402e-01 0.27682866303920667 0.005872786613189483
6.640529405080969338e-01 0.3072112998861759 0.005872786613189483
6.752024761938683062e-01 0.34092850697468147 0.005872786613189483
6.869025640239845298e-01 0.3783462617131929 0.005872786613189483
6.991983102532338679e-01 0.419870708444391 0.005872786613189483
7.121291566388631145e-01 0.4659525668664682 0.005872786613189483
7.257282325716721827e-01 0.517092024289676 0.005872786613189483
7.400192647894473508e-01 0.5738441648302398 0.005872786613189483
7.550182545258709021e-01 0.6368249944718586 0.005872786613189483
7.707302676760776627e-01 0.7067181273927491 0.005872786613189483
7.871472299634096892e-01 0.7842822061337682 0.005872786613189483
8.042505273027983348e-01 0.8703591361485166 0.005872786613189483
8.220053010150637496e-01 0.9658832241158708 0.005872786613189483
8.403618122518391464e-01 1.0718913192051276 0.005872786613189483
8.592556995787160590e-01 1.1895340673703196 0.005872786613189483
8.786066628382308563e-01 1.3200884008314182 0.005872786613189483
8.983190176826524320e-01 1.4649713983072863 0.005872786613189483
9.182823611389803187e-01 1.625755666443795 0.005872786613189483
9.383728255615593206e-01 1.8041864093920719 0.005872786613189483
9.584539799869802312e-01 2.0022003718155843 0.005872786613189483
9.783793501737757525e-01 2.2219468609395236 0.005872786613189483
9.979979431955161573e-01 2.4658110758226037 0.005872786613189483
1.017145157063826355e+00 2.736439997074672 0.005872786613189483
1.035663494244759786e+00 3.0367711180354604 0.005872786613189483
1.053389664128463021e+00 3.370064329271928 0.005872786613189483
1.070164451200472433e+00 3.739937302478798 0.005872786613189483
1.085833731407633840e+00 4.150404757850477 0.005872786613189483
1.100250687360382340e+00 4.605922041145108 0.005872786613189483
1.113277698877089383e+00 5.1114334834401705 0.005872786613189483
1.124786900644692000e+00 5.672426068491977 0.005872786613189483
1.134662763714372691e+00 6.294988990221888 0.005872786613189483
1.142803676867357066e+00 6.985879746785249 0.005872786613189483
1.149118590455375566e+00 7.752597488629465 0.005872786613189483
1.153529449005781027e+00 8.60346441668451 0.005872786613189483
1.155972274671308586e+00 9.547716114208066 0.005872786613189483
1.156393757002017519e+00 10.59560179277617 0.005872786613189483
1.154752521048518776e+00 11.758495540521581 0.005872786613189483
1.151255611443573690e+00 13.049019780144016 0.005872786613189483
1.145767351750733853e+00 14.481182276745331 0.005872786613189483
1.138144335834055276e+00 16.070528182616385 0.005872786613189483
1.128381799872796298e+00 17.834308769319094 0.005872786613189483
1.116481904645104883e+00 19.791668678535572 0.005872786613189483
1.102453933886189841e+00 21.96385372416547 0.005872786613189483
1.086314271191910708e+00 24.37444150122222 0.005872786613189483
1.068084847562620787e+00 27.04959730463137 0.005872786613189483
1.047797338283826152e+00 30.01835813575592 0.005872786613189483
1.025490928414564129e+00 33.31294787934677 0.005872786613189483
1.001215668053151875e+00 36.96912707195032 0.005872786613189483
9.750345322994755648e-01 41.0265810582719 0.005872786613189483
9.470237017912730426e-01 45.52935074866948 0.005872786613189483
9.172773214545407727e-01 50.526310653356795 0.005872786613189483
8.859075299232249678e-01 56.07169938205458 0.005872786613189483
8.530443096954390958e-01 62.22570836730231 0.005872786613189483
8.188431361171502054e-01 69.0551352016233 0.005872786613189483
7.834753152150286670e-01 76.63410868007462 0.005872786613189483
7.471361772940500190e-01 85.04489341802686 0.005872786613189483
7.100364518890232013e-01 94.37878277775391 0.005872786613189483
6.724038568295941376e-01 104.73708979594508 0.005872786613189483
6.344792265011605092e-01 116.23224686798542 0.005872786613189483
5.965097581862597309e-01 128.9890261253308 0.005872786613189483
5.587432797443676602e-01 143.14589375234786 0.005872786613189483
5.214289122775479512e-01 158.85651294280527 0.005872786613189483
4.848026185472653626e-01 176.2914118095948 0.005872786613189483
4.490858088583329910e-01 195.63983435170647 0.005872786613189483
4.144815493487576386e-01 217.11179456945052 0.005872786613189483
3.811669613284073832e-01 240.9403560239527 0.005872786613189483
3.492929134848204997e-01 267.38416158399497 0.005872786613189483
3.196480571778690938e-01 296.73024081888724 0.005872786613189483
2.918962159124596223e-01 329.2971255097155 0.005872786613189483
2.656761166480917646e-01 365.43830709572546 0.005872786613189483
2.410470075506427612e-01 405.54607358408276 0.005872786613189483
2.180813475122422573e-01 450.05576757004974 0.005872786613189483
1.968475332190698646e-01 499.450511585514 0.005872786613189483
1.772103943381277136e-01 554.2664520663108 0.005872786613189483
1.591367986060400752e-01 615.0985788580505 0.005872786613189483
1.425810890157008792e-01 682.6071834272393 0.005872786613189483
1.275971403792240111e-01 757.525025877192 0.005872786613189483
1.139993788369330907e-01 840.6652885618333 0.005872786613189483
1.017180657393345761e-01 932.9304026284696 0.005872786613189483
9.068145478929814929e-02 1035.3218432956637 0.005872786613189483
8.082928121272767163e-02 1148.9510001873086 0.005872786613189483
7.216191242910530157e-02 1275.051240713013 0.005872786613189483
6.452686998133749796e-02 1414.991297434576 0.005872786613189483
5.849013544366332001e-02 1570.2901247293776 0.005872786613189483
5.352916318519519712e-02 1742.6333860096508 0.005872786613189483
4.933145329621984460e-02 1933.891750455232 0.005872786613189483
4.585757160877182437e-02 2146.141197858406 0.005872786613189483
4.307296403612702329e-02 2381.6855519761607 0.005872786613189483
4.097335593870472803e-02 2643.0814869741084 0.005872786613189483
3.951392618676536489e-02 2933.1662783900483 0.005872786613189483
3.864993460320755025e-02 3255.0885998350564 0.005872786613189483
3.836595048284833359e-02 3612.3426997094302 0.005872786613189483
3.868569730954875968e-02 4008.8063288984645 0.005872786613189483
3.959583372335657991e-02 4448.782831127585 0.005872786613189483
4.106778657002625038e-02 4937.047852839004 0.005872786613189483
4.309032324886818283e-02 5478.901179593945 0.005872786613189483
4.579351440167034326e-02 6080.224261649427 0.005872786613189483
4.985353145724858576e-02 6747.5440531107 0.005872786613189483
5.466263938882201523e-02 7488.10385759003 0.005872786613189483
6.008226728261428784e-02 8309.941949353404 0.005872786613189483
6.614516614335147482e-02 9221.97882333434 0.005872786613189483
7.290294927918293533e-02 10234.114021054527 0.005872786613189483
8.027123368342599374e-02 11357.333583431051 0.005872786613189483
8.842738902981012172e-02 12603.829296797274 0.005872786613189483
9.721030277030599798e-02 13987.131026472387 0.005872786613189483
1.065970489613818212e-01 15522.25357427048 0.005872786613189483
1.165769961477827882e-01 17225.859653987874 0.005872786613189483
1.271289551942175466e-01 19116.440753857038 0.005872786613189483
1.382219084237872597e-01 21214.51784910632 0.005872786613189483
1.498145466989678487e-01 23542.864143224204 0.005872786613189483
1.620099778695776316e-01 26126.752255633317 0.005872786613189483
1.761535205010621996e-01 28994.22853882881 0.005872786613189483
1.909006727851628726e-01 32176.417502507353 0.005872786613189483
2.061930658280397566e-01 35707.859649004626 0.005872786613189483
2.219572857755068573e-01 39626.88638701478 0.005872786613189483
2.381125022072573538e-01 43976.036093027215 0.005872786613189483
2.545712558033549899e-01 48802.515836544335 0.005872786613189483
2.712378056910128010e-01 54158.71378079476 0.005872786613189483
2.880173476160939883e-01 60102.76782070388 0.005872786613189483
3.048136679064771815e-01 66699.19663030129 0.005872786613189483
3.215297751035302021e-01 74019.59996915652 0.005872786613189483
3.380692978974781937e-01 82143.43584919439 0.005872786613189483
3.543377464317692960e-01 91158.88299750836 0.005872786613189483
3.702515692607805664e-01 101163.7979766207 0.005872786613189483
3.857228506025114356e-01 112266.77735108159 0.005872786613189483
4.006719872764987200e-01 124588.33642950082 0.005872786613189483
4.150226240384599641e-01 138262.2173764659 0.005872786613189483
4.288098403719977081e-01 153436.84089300132 0.005872786613189483
4.418868318525792094e-01 170276.91722258978 0.005872786613189483
4.541811547101092250e-01 188965.23396912115 0.005872786613189483
4.656274887272183749e-01 209704.64013232305 0.005872786613189483
4.761652050018675975e-01 232720.2478960412 0.005872786613189483
4.857358608782738618e-01 258261.87606826748 0.005872786613189483
4.942878508905349522e-01 286606.7616948256 0.005872786613189483
5.017633718118014174e-01 318062.5692794119 0.005872786613189483
5.081161983713153862e-01 352970.73027306574 0.005872786613189483
5.133040771165303662e-01 391710.1490809261 0.005872786613189483
5.172800483305010077e-01 434701.3158125035 0.005872786613189483
5.200155940628879980e-01 482410.8704165374 0.005872786613189483
5.214875789522722682e-01 535356.6677410719 0.005872786613189483
5.216671351794158751e-01 594113.3984965039 0.005872786613189483
5.205336786915515379e-01 659318.8271333541 0.005872786613189483
5.180933202966478968e-01 731680.7143427207 0.005872786613189483
5.143409582225877408e-01 811984.4993184009 0.005872786613189483
5.092848655757873377e-01 901101.8251665037 0.005872786613189483
5.029433835322768553e-01 1000000.0 0.005872786613189483
4.860992342896958834e-02 0.001 0.00651733960488242
5.339813345481046053e-02 0.0011097524964120721 0.00651733960488242
5.861062623677149724e-02 0.0012315506032928262 0.00651733960488242
6.427476147070905477e-02 0.001366716356462006 0.00651733960488242
7.041753178880422182e-02 0.0015167168884709225 0.00651733960488242
7.706507581142763019e-02 0.0016831803533309566 0.00651733960488242
8.424209635934087892e-02 0.0018679135990207828 0.00651733960488242
9.197122980957563032e-02 0.002072921779595372 0.00651733960488242
1.002723212979744066e-01 0.002300430119772917 0.00651733960488242
1.091616662647299507e-01 0.0025529080682395165 0.00651733960488242
1.186512032095454056e-01 0.002833096101839324 0.00651733960488242
1.287476848668901996e-01 0.0031440354715915 0.00651733960488242
1.394518967913282448e-01 0.0034891012134067737 0.00651733960488242
1.507578975297514667e-01 0.003872038781812557 0.00651733960488242
1.626523737596882180e-01 0.004297004704320844 0.00651733960488242
1.751141351012952541e-01 0.004768611697714469 0.00651733960488242
1.881137839640088238e-01 0.005291978735958442 0.00651733960488242
2.016136148377416504e-01 0.005872786613189483 0.00651733960488242
2.155677946237598286e-01 0.00651733960488242 0.00651733960488242
2.299227698303446255e-01 0.007232633896483534 0.00651733960488242
2.446180315244606829e-01 0.008026433522257174 0.00651733960488242
2.595871221282822217e-01 0.00890735463861044 0.00651733960488242
2.747589090522616906e-01 0.009884959046625586 0.00651733960488242
2.900590877437011494e-01 0.010969857978923836 0.00651733960488242
3.054118272289738645e-01 0.012173827277396614 0.00651733960488242
3.207415208045531485e-01 0.013509935211980273 0.00651733960488242
3.359745336294223117e-01 0.014992684327860457 0.00651733960488242
3.510409034867237321e-01 0.01663816886076129 0.00651733960488242
3.658759012212354778e-01 0.018464249428955443 0.00651733960488242
3.804213981142862133e-01 0.020490746898158472 0.00651733960488242
3.946269789734244693e-01 0.022739657523579287 0.00651733960488242
4.084508088043856677e-01 0.02523539170434766 0.00651733960488242
4.218601883556297727e-01 0.02800503894183631 0.00651733960488242
4.348318480642586747e-01 0.03107866187782014 0.00651733960488242
4.473519684776186001e-01 0.03448962260405758 0.00651733960488242
4.594159792625006622e-01 0.038274944785163134 0.00651733960488242
4.710281522094095785e-01 0.04247571552536898 0.00651733960488242
4.822010569782065326e-01 0.047137531341167244 0.00651733960488242
4.929548910389106031e-01 0.05231099308056263 0.00651733960488242
5.033167495746732056e-01 0.05805225516094899 0.00651733960488242
5.133198611304540249e-01 0.06442363508721373 0.00651733960488242
5.230028222793799975e-01 0.07149428986597581 0.00651733960488242
5.324088531075190645e-01 0.07934096665797492 0.00651733960488242
5.415851199039657393e-01 0.08804883581643465 0.00651733960488242
5.505821039969789332e-01 0.09771241535346502 0.00651733960488242
5.594530534486643614e-01 0.1084365968689611 0.00651733960488242
5.682535013319011119e-01 0.12033778407775893 0.00651733960488242
5.770408468837709970e-01 0.13354515629298988 0.00651733960488242
5.858739800113902385e-01 0.14820207057988585 0.00651733960488242
5.948129358436260450e-01 0.16446761779946645 0.00651733960488242
6.039185460452872745e-01 0.18251834943190443 0.00651733960488242
6.132520790846819336e-01 0.20255019392306664 0.00651733960488242
6.228749518854687084e-01 0.22478058335487253 0.00651733960488242
6.328477025764110975e-01 0.24945081352303167 0.00651733960488242
6.432304232960927015e-01 0.27682866303920667 0.00651733960488242
6.540813780388294862e-01 0.3072112998861759 0.00651733960488242
6.654567142053431361e-01 0.34092850697468147 0.00651733960488242
6.774088242548643723e-01 0.3783462617131929 0.00651733960488242
6.899863826484157192e-01 0.419870708444391 0.00651733960488242
7.032326961396124787e-01 0.4659525668664682 0.00651733960488242
7.171850263254965219e-01 0.517092024289676 0.00651733960488242
7.318714634975013178e-01 0.5738441648302398 0.00651733960488242
7.473125459574270213e-01 0.6368249944718586 0.00651733960488242
7.635179515199272959e-01 0.7067181273927491 0.00651733960488242
7.804843126097414929e-01 0.7842822061337682 0.00651733960488242
7.981973903168776419e-01 0.8703591361485166 0.00651733960488242
8.166266531287926789e-01 0.9658832241158708 0.00651733960488242
8.357261466011571827e-01 1.0718913192051276 0.00651733960488242
8.554347077080466377e-01 1.1895340673703196 0.00651733960488242
8.756744620537698642e-01 1.3200884008314182 0.00651733960488242
8.963511853730616874e-01 1.4649713983072863 0.00651733960488242
9.173548189123259533e-01 1.625755666443795 0.00651733960488242
9.385605861394373806e-01 1.8041864093920719 0.00651733960488242
9.598298108876519574e-01 2.0022003718155843 0.00651733960488242
9.810123731464586161e-01 2.2219468609395236 0.00651733960488242
1.001952144433652547e+00 2.4658110758226037 0.00651733960488242
1.022478354926766198e+00 2.736439997074672 0.00651733960488242
1.042425756436779816e+00 3.0367711180354604 0.00651733960488242
1.061622525889136304e+00 3.370064329271928 0.00651733960488242
1.079900051925811955e+00 3.739937302478798 0.00651733960488242
1.097094257880994350e+00 4.150404757850477 0.00651733960488242
1.113048092282144630e+00 4.605922041145108 0.00651733960488242
1.127613697825278205e+00 5.1114334834401705 0.00651733960488242
1.140653198427191706e+00 5.672426068491977 0.00651733960488242
1.152041567931049837e+00 6.294988990221888 0.00651733960488242
1.161668311280790622e+00 6.985879746785249 0.00651733960488242
1.169434347686276077e+00 7.752597488629465 0.00651733960488242
1.175254521197581781e+00 8.60346441668451 0.00651733960488242
1.179058711503006673e+00 9.547716114208066 0.00651733960488242
1.180788431745064759e+00 10.59560179277617 0.00651733960488242
1.180398093177081664e+00 11.758495540521581 0.00651733960488242
1.178158630093432135e+00 13.049019780144016 0.00651733960488242
1.173808161163543140e+00 14.481182276745331 0.00651733960488242
1.167258292020286525e+00 16.070528182616385 0.00651733960488242
1.158502531223570831e+00 17.834308769319094 0.00651733960488242
1.147541678141122512e+00 19.791668678535572 0.00651733960488242
1.134383668507429110e+00 21.96385372416547 0.00651733960488242
1.119043445029860528e+00 24.37444150122222 0.00651733960488242
1.101541273714520708e+00 27.04959730463137 0.00651733960488242
1.081906698255459043e+00 30.01835813575592 0.00651733960488242
1.060176274069675850e+00 33.31294787934677 0.00651733960488242
1.036396793943199723e+00 36.96912707195032 0.00651733960488242
1.010627304378286073e+00 41.0265810582719 0.00651733960488242
9.829394698058178115e-01 45.52935074866948 0.00651733960488242
9.534223066714322403e-01 50.526310653356795 0.00651733960488242
9.221824344843791987e-01 56.07169938205458 0.00651733960488242
8.893441614170296550e-01 62.22570836730231 0.00651733960488242
8.550572262648649113e-01 69.0551352016233 0.00651733960488242
8.194877217380542866e-01 76.63410868007462 0.00651733960488242
7.828264075604687289e-01 85.04489341802686 0.00651733960488242
7.452806357338935817e-01 94.37878277775391 0.00651733960488242
7.070762095057595564e-01 104.73708979594508 0.00651733960488242
6.684538532614763273e-01 116.23224686798542 0.00651733960488242
6.296627948634250238e-01 128.9890261253308 0.00651733960488242
5.909552222630716223e-01 143.14589375234786 0.00651733960488242
5.525869167281218797e-01 158.85651294280527 0.00651733960488242
5.148029378519034527e-01 176.2914118095948 0.00651733960488242
4.778359706328911272e-01 195.63983435170647 0.00651733960488242
4.419022279283917887e-01 217.11179456945052 0.00651733960488242
4.071935121169789062e-01 240.9403560239527 0.00651733960488242
3.738763881464762795e-01 267.38416158399497 0.00651733960488242
3.428261212684335368e-01 296.73024081888724 0.00651733960488242
3.136488846872169667e-01 329.2971255097155 0.00651733960488242
2.859927827696236435e-01 365.43830709572546 0.00651733960488242
2.599326555396435090e-01 405.54607358408276 0.00651733960488242
2.355658865520431633e-01 450.05576757004974 0.00651733960488242
2.129645950914429431e-01 499.450511585514 0.00651733960488242
1.920035163135799250e-01 554.2664520663108 0.00651733960488242
1.726592374488786219e-01 615.0985788580505 0.00651733960488242
1.548953138299885568e-01 682.6071834272393 0.00651733960488242
1.387809743906631976e-01 757.525025877192 0.00651733960488242
1.241225703236092937e-01 840.6652885618333 0.00651733960488242
1.108555848132179444e-01 932.9304026284696 0.00651733960488242
9.891032991770118410e-02 1035.3218432956637 0.00651733960488242
8.822997703278395720e-02 1148.9510001873086 0.00651733960488242
7.881804972877705373e-02 1275.051240713013 0.00651733960488242
7.051528104967894062e-02 1414.991297434576 0.00651733960488242
6.395842213429429879e-02 1570.2901247293776 0.00651733960488242
5.855342246180363086e-02 1742.6333860096508 0.00651733960488242
5.397506835620936166e-02 1933.891750455232 0.00651733960488242
5.018216226257841278e-02 2146.141197858406 0.00651733960488242
4.713848043798268134e-02 2381.6855519761607 0.00651733960488242
4.484207081768683267e-02 2643.0814869741084 0.00651733960488242
4.324111360688055739e-02 2933.1662783900483 0.00651733960488242
4.228859335683779475e-02 3255.0885998350564 0.00651733960488242
4.196742785407035770e-02 3612.3426997094302 0.00651733960488242
4.230123808835951210e-02 4008.8063288984645 0.00651733960488242
4.327845770870099307e-02 4448.782831127585 0.00651733960488242
4.486483196459719464e-02 4937.047852839004 0.00651733960488242
4.704654618370308905e-02 5478.901179593945 0.00651733960488242
4.995413245205269220e-02 6080.224261649427 0.00651733960488242
5.433164281586258526e-02 6747.5440531107 0.00651733960488242
5.952193033185288612e-02 7488.10385759003 0.00651733960488242
6.536122093191545912e-02 8309.941949353404 0.00651733960488242
7.187884143115375046e-02 9221.97882333434 0.00651733960488242
7.913219019842911151e-02 10234.114021054527 0.00651733960488242
8.702287343117885710e-02 11357.333583431051 0.00651733960488242
9.573273026489505233e-02 12603.829296797274 0.00651733960488242
1.050943392851385327e-01 13987.131026472387 0.00651733960488242
1.150730724437132174e-01 15522.25357427048 0.00651733960488242
1.256533408581417266e-01 17225.859653987874 0.00651733960488242
1.368086032073211888e-01 19116.440753857038 0.00651733960488242
1.485021815754639374e-01 21214.51784910632 0.00651733960488242
1.606868544128663423e-01 23542.864143224204 0.00651733960488242
1.734516723933668958e-01 26126.752255633317 0.00651733960488242
1.882692521689280918e-01 28994.22853882881 0.00651733960488242
2.036774950855672617e-01 32176.417502507353 0.00651733960488242
2.196124159434069967e-01 35707.859649004626 0.00651733960488242
2.359952881149003368e-01 39626.88638701478 0.00651733960488242
2.527403374274049819e-01 43976.036093027215 0.00651733960488242
2.697556376300085379e-01 48802.515836544335 0.00651733960488242
2.869416085240978354e-01 54158.71378079476 0.00651733960488242
3.042001285527904941e-01 60102.76782070388 0.00651733960488242
3.214322753826758250e-01 66699.19663030129 0.00651733960488242
3.385388575636853470e-01 74019.59996915652 0.00651733960488242
3.554218012326969545e-01 82143.43584919439 0.00651733960488242
3.719853393034861511e-01 91158.88299750836 0.00651733960488242
3.881447210701553518e-01 101163.7979766207 0.00651733960488242
4.038112167461758717e-01 112266.77735108159 0.00651733960488242
4.189041470991963778e-01 124588.33642950082 0.00651733960488242
4.333463998329503131e-01 138262.2173764659 0.00651733960488242
4.471806285351745958e-01 153436.84089300132 0.00651733960488242
4.602467643235499395e-01 170276.91722258978 0.00651733960488242
4.724750782926774306e-01 188965.23396912115 0.00651733960488242
4.837987259445015731e-01 209704.64013232305 0.00651733960488242
4.941553794214877393e-01 232720.2478960412 0.00651733960488242
5.034850347954620275e-01 258261.87606826748 0.00651733960488242
5.117343072002248361e-01 286606.7616948256 0.00651733960488242
5.188440308422080927e-01 318062.5692794119 0.00651733960488242
5.247665374718238906e-01 352970.73027306574 0.00651733960488242
5.294588711939621772e-01 391710.1490809261 0.00651733960488242
5.328732808210534522e-01 434701.3158125035 0.00651733960488242
5.349815535811811573e-01 482410.8704165374 0.00651733960488242
5.357610058580227763e-01 535356.6677410719 0.00651733960488242
5.351847722588255474e-01 594113.3984965039 0.00651733960488242
5.332345208272043502e-01 659318.8271333541 0.00651733960488242
5.299202234006537005e-01 731680.7143427207 0.00651733960488242
5.252406457708092002e-01 811984.4993184009 0.00651733960488242
5.192106551157006367e-01 901101.8251665037 0.00651733960488242
5.118564081016634404e-01 1000000.0 0.00651733960488242
4.591042388381315342e-02 0.001 0.007232633896483534
5.044928228005293724e-02 0.0011097524964120721 0.007232633896483534
5.539328292293774214e-02 0.0012315506032928262 0.007232633896483534
6.076916942175696751e-02 0.001366716356462006 0.007232633896483534
6.660346822363151509e-02 0.0015167168884709225 0.007232633896483534
7.292204437534884065e-02 0.0016831803533309566 0.007232633896483534
7.974956581879617812e-02 0.0018679135990207828 0.007232633896483534
8.710889717041132851e-02 0.002072921779595372 0.007232633896483534
9.502043147442920668e-02 0.002300430119772917 0.007232633896483534
1.035013509288851968e-01 0.0025529080682395165 0.007232633896483534
1.125648494787391679e-01 0.002833096101839324 0.007232633896483534
1.222193462434810335e-01 0.0031440354715915 0.007232633896483534
1.324676801719497088e-01 0.0034891012134067737 0.007232633896483534
1.433063717311543472e-01 0.003872038781812557 0.007232633896483534
1.547249436724778549e-01 0.004297004704320844 0.007232633896483534
1.667053875700789112e-01 0.004768611697714469 0.007232633896483534
1.792217678039708106e-01 0.005291978735958442 0.007232633896483534
1.922400599714059466e-01 0.005872786613189483 0.007232633896483534
2.057182145555433439e-01 0.00651733960488242 0.007232633896483534
2.196065082062898521e-01 0.007232633896483534 0.007232633896483534
2.338481571737123232e-01 0.008026433522257174 0.007232633896483534
2.483802312671349599e-01 0.00890735463861044 0.007232633896483534
2.631348299170538363e-01 0.009884959046625586 0.007232633896483534
2.780404743672731938e-01 0.010969857978923836 0.007232633896483534
2.930236846263618022e-01 0.012173827277396614 0.007232633896483534
3.080106804893327777e-01 0.013509935211980273 0.007232633896483534
3.229290799025946179e-01 0.014992684327860457 0.007232633896483534
3.377096041210593258e-01 0.01663816886076129 0.007232633896483534
3.522876534578264218e-01 0.018464249428955443 0.007232633896483534
3.666047081982884426e-01 0.020490746898158472 0.007232633896483534
3.806095379054451611e-01 0.022739657523579287 0.007232633896483534
3.942589989770123871e-01 0.02523539170434766 0.007232633896483534
4.075189206381356621e-01 0.02800503894183631 0.007232633896483534
4.203642345027327476e-01 0.03107866187782014 0.007232633896483534
4.327792010186140015e-01 0.03448962260405758 0.007232633896483534
4.447572539850642159e-01 0.038274944785163134 0.007232633896483534
4.563006652055925927e-01 0.04247571552536898 0.007232633896483534
4.674200609769856851e-01 0.047137531341167244 0.007232633896483534
4.781337964141462171e-01 0.05231099308056263 0.007232633896483534
4.884672779772979423e-01 0.05805225516094899 0.007232633896483534
4.984522184772806619e-01 0.06442363508721373 0.007232633896483534
5.081259046134030122e-01 0.07149428986597581 0.007232633896483534
5.175304817724191153e-01 0.07934096665797492 0.007232633896483534
5.267122631750174033e-01 0.08804883581643465 0.007232633896483534
5.357211334474600850e-01 0.09771241535346502 0.007232633896483534
5.446099818597492925e-01 0.1084365968689611 0.007232633896483534
5.534342302173561601e-01 0.12033778407775893 0.007232633896483534
5.622514108718403847e-01 0.13354515629298988 0.007232633896483534
5.711207850324779844e-01 0.14820207057988585 0.007232633896483534
5.801029993720997480e-01 0.16446761779946645 0.007232633896483534
5.892597455337138523e-01 0.18251834943190443 0.007232633896483534
5.986533975325777357e-01 0.20255019392306664 0.007232633896483534
6.083467359138219344e-01 0.22478058335487253 0.007232633896483534
6.184019607835185006e-01 0.24945081352303167 0.007232633896483534
6.288810946109427702e-01 0.27682866303920667 0.007232633896483534
6.398446624557029283e-01 0.3072112998861759 0.007232633896483534
6.513513887786863688e-01 0.34092850697468147 0.007232633896483534
6.634566376403607801e-01 0.3783462617131929 0.007232633896483534
6.762123878273266220e-01 0.419870708444391 0.007232633896483534
6.896656250003123656e-01 0.4659525668664682 0.007232633896483534
7.038576597340988616e-01 0.517092024289676 0.007232633896483534
7.188209671163950931e-01 0.5738441648302398 0.007232633896483534
7.345807696242041551e-01 0.6368249944718586 0.007232633896483534
7.511516617312379296e-01 0.7067181273927491 0.007232633896483534
7.685354304966365291e-01 0.7842822061337682 0.007232633896483534
7.867228457086941074e-01 0.8703591361485166 0.007232633896483534
8.056885007099506835e-01 0.9658832241158708 0.007232633896483534
8.253912118813607757e-01 1.0718913192051276 0.007232633896483534
8.457741766960311658e-01 1.1895340673703196 0.007232633896483534
8.667632572519688994e-01 1.3200884008314182 0.007232633896483534
8.882671523784630985e-01 1.4649713983072863 0.007232633896483534
9.101777161721319453e-01 1.625755666443795 0.007232633896483534
9.323707766287017140e-01 1.8041864093920719 0.007232633896483534
9.547074498027986467e-01 2.0022003718155843 0.007232633896483534
9.770352538355308036e-01 2.2219468609395236 0.007232633896483534
9.991946202881397676e-01 2.4658110758226037 0.007232633896483534
1.021010080052155544e+00 2.736439997074672 0.007232633896483534
1.042309934754506839e+00 3.0367711180354604 0.007232633896483534
1.062914945905935271e+00 3.370064329271928 0.007232633896483534
1.082648000422925527e+00 3.739937302478798 0.007232633896483534
1.101335737897018108e+00 4.150404757850477 0.007232633896483534
1.118811307913203157e+00 4.605922041145108 0.007232633896483534
1.134916834215746961e+00 5.1114334834401705 0.007232633896483534
1.149504446104026467e+00 5.672426068491977 0.007232633896483534
1.162439461357568371e+00 6.294988990221888 0.007232633896483534
1.173602205773507823e+00 6.985879746785249 0.007232633896483534
1.182885159684430976e+00 7.752597488629465 0.007232633896483534
1.190195595683720020e+00 8.60346441668451 0.007232633896483534
1.195456736651416607e+00 9.547716114208066 0.007232633896483534
1.198604422012783610e+00 10.59560179277617 0.007232633896483534
1.199588275471596965e+00 11.758495540521581 0.007232633896483534
1.198750745555965613e+00 13.049019780144016 0.007232633896483534
1.195685828381759297e+00 14.481182276745331 0.007232633896483534
1.190369360598208415e+00 16.070528182616385 0.007232633896483534
1.182792805097804711e+00 17.834308769319094 0.007232633896483534
1.172955339477888437e+00 19.791668678535572 0.007232633896483534
1.160863323606820208e+00 21.96385372416547 0.007232633896483534
1.146530053870139287e+00 24.37444150122222 0.007232633896483534
1.129973923449494988e+00 27.04959730463137 0.007232633896483534
1.111222102683794954e+00 30.01835813575592 0.007232633896483534
1.090308213129062231e+00 33.31294787934677 0.007232633896483534
1.067275383487968909e+00 36.96912707195032 0.007232633896483534
1.042178179272313487e+00 41.0265810582719 0.007232633896483534
1.015083021000884322e+00 45.52935074866948 0.007232633896483534
9.860728509784908447e-01 50.526310653356795 0.007232633896483534
9.552475731185025021e-01 56.07169938205458 0.007232633896483534
9.227243577170871625e-01 62.22570836730231 0.007232633896483534
8.886454528179444923e-01 69.0551352016233 0.007232633896483534
8.531697049772677399e-01 76.63410868007462 0.007232633896483534
8.164810059355234184e-01 85.04489341802686 0.007232633896483534
7.787808046969295628e-01 94.37878277775391 0.007232633896483534
7.402902919685753202e-01 104.73708979594508 0.007232633896483534
7.012472815427497341e-01 116.23224686798542 0.007232633896483534
6.619002218811881333e-01 128.9890261253308 0.007232633896483534
6.225029420403839220e-01 143.14589375234786 0.007232633896483534
5.833153479187728196e-01 158.85651294280527 0.007232633896483534
5.445893615858773407e-01 176.2914118095948 0.007232633896483534
5.065670953791407971e-01 195.63983435170647 0.007232633896483534
4.694765224087497635e-01 217.11179456945052 0.007232633896483534
4.335232579648232720e-01 240.9403560239527 0.007232633896483534
3.988892354429258713e-01 267.38416158399497 0.007232633896483534
3.665438614854945598e-01 296.73024081888724 0.007232633896483534
3.360234685184995684e-01 329.2971255097155 0.007232633896483534
3.069927001902405528e-01 365.43830709572546 0.007232633896483534
2.795433800240035294e-01 405.54607358408276 0.007232633896483534
2.538016770626372320e-01 450.05576757004974 0.007232633896483534
2.298415197934072507e-01 499.450511585514 0.007232633896483534
2.075515166813316492e-01 554.2664520663108 0.007232633896483534
1.869201487893457081e-01 615.0985788580505 0.007232633896483534
1.679252377579112665e-01 682.6071834272393 0.007232633896483534
1.506462513027846950e-01 757.525025877192 0.007232633896483534
1.348896864386264494e-01 840.6652885618333 0.007232633896483534
1.205961093545430546e-01 932.9304026284696 0.007232633896483534
1.076994833067208557e-01 1035.3218432956637 0.007232633896483534
9.614836260113550359e-02 1148.9510001873086 0.007232633896483534
8.595005210810062468e-02 1275.051240713013 0.007232633896483534
7.693946806621240753e-02 1414.991297434576 0.007232633896483534
6.983341884015341339e-02 1570.2901247293776 0.007232633896483534
6.395552649721522598e-02 1742.6333860096508 0.007232633896483534
5.897070370841071829e-02 1933.891750455232 0.007232633896483534
5.483626016616598153e-02 2146.141197858406 0.007232633896483534
5.151448900818337423e-02 2381.6855519761607 0.007232633896483534
4.900655708347398387e-02 2643.0814869741084 0.007232633896483534
4.725244261363958920e-02 2933.1662783900483 0.007232633896483534
4.620313256138164348e-02 3255.0885998350564 0.007232633896483534
4.583975270941743202e-02 3612.3426997094302 0.007232633896483534
4.618526990799932952e-02 4008.8063288984645 0.007232633896483534
4.723076750792654793e-02 4448.782831127585 0.007232633896483534
4.893522172768633577e-02 4937.047852839004 0.007232633896483534
5.128176629539796944e-02 5478.901179593945 0.007232633896483534
5.439878159559356774e-02 6080.224261649427 0.007232633896483534
5.910454450173286550e-02 6747.5440531107 0.007232633896483534
6.469066615926492847e-02 7488.10385759003 0.007232633896483534
7.096363947800736482e-02 8309.941949353404 0.007232633896483534
7.794789101168400625e-02 9221.97882333434 0.007232633896483534
8.570755825826641139e-02 10234.114021054527 0.007232633896483534
9.412813569040831552e-02 11357.333583431051 0.007232633896483534
1.033940221834596246e-01 12603.829296797274 0.007232633896483534
1.133334102269165644e-01 13987.131026472387 0.007232633896483534
1.238974460626323243e-01 15522.25357427048 0.007232633896483534
1.350649018756669428e-01 17225.859653987874 0.007232633896483534
1.468033420043010906e-01 19116.440753857038 0.007232633896483534
1.590699528714813460e-01 21214.51784910632 0.007232633896483534
1.718113193716582776e-01 23542.864143224204 0.007232633896483534
1.850973807430053575e-01 26126.752255633317 0.007232633896483534
2.005392439621632994e-01 28994.22853882881 0.007232633896483534
2.165500416253699489e-01 32176.417502507353 0.007232633896483534
2.330602875021949016e-01 35707.859649004626 0.007232633896483534
2.499862286438465919e-01 39626.88638701478 0.007232633896483534
2.672376176980877927e-01 43976.036093027215 0.007232633896483534
2.847186121480584364e-01 48802.515836544335 0.007232633896483534
3.023264936525998925e-01 54158.71378079476 0.007232633896483534
3.199605731688349719e-01 60102.76782070388 0.007232633896483534
3.375199830584821314e-01 66699.19663030129 0.007232633896483534
3.549042287031279885e-01 74019.59996915652 0.007232633896483534
3.720142455040970075e-01 82143.43584919439 0.007232633896483534
3.887538945885039565e-01 91158.88299750836 0.007232633896483534
4.050378248130010461e-01 101163.7979766207 0.007232633896483534
4.207771853723605848e-01 112266.77735108159 0.007232633896483534
4.358910196657948544e-01 124588.33642950082 0.007232633896483534
4.503059623724714466e-01 138262.2173764659 0.007232633896483534
4.640605895967577776e-01 153436.84089300132 0.007232633896483534
4.769934345165410261e-01 170276.91722258978 0.007232633896483534
4.890342490186967983e-01 188965.23396912115 0.007232633896483534
5.001150008226368238e-01 209704.64013232305 0.007232633896483534
5.101724667523910295e-01 232720.2478960412 0.007232633896483534
5.191450781205456666e-01 258261.87606826748 0.007232633896483534
5.269782295869210875e-01 286606.7616948256 0.007232633896483534
5.336118238585203510e-01 318062.5692794119 0.007232633896483534
5.389972438221197759e-01 352970.73027306574 0.007232633896483534
5.430911512630545168e-01 391710.1490809261 0.007232633896483534
5.458461293315927110e-01 434701.3158125035 0.007232633896483534
5.472348360743709561e-01 482410.8704165374 0.007232633896483534
5.472357929905036222e-01 535356.6677410719 0.007232633896483534
5.458250226099693458e-01 594113.3984965039 0.007232633896483534
5.429869154129547404e-01 659318.8271333541 0.007232633896483534
5.387367296267331351e-01 731680.7143427207 0.007232633896483534
5.330787339916097656e-01 811984.4993184009 0.007232633896483534
5.260344235786056366e-01 901101.8251665037 0.007232633896483534
5.176366582994009757e-01 1000000.0 0.007232633896483534
4.313134028852882301e-02 0.001 0.008026433522257174
4.741007175406686258e-02 0.0011097524964120721 0.008026433522257174
5.207328548816438085e-02 0.0012315506032928262 0.008026433522257174
5.714687508337488314e-02 0.001366716356462006 0.008026433522257174
6.265667822928061570e-02 0.0015167168884709225 0.008026433522257174
6.862803043196290254e-02 0.0016831803533309566 0.008026433522257174
7.508528091700125695e-02 0.0018679135990207828 0.008026433522257174
8.205123793461588377e-02 0.002072921779595372 0.008026433522257174
8.954651766972607230e-02 0.002300430119772917 0.008026433522257174
9.758886661884121072e-02 0.0025529080682395165 0.008026433522257174
1.061924092349803700e-01 0.002833096101839324 0.008026433522257174
1.153668867035495399e-01 0.0031440354715915 0.008026433522257174
1.251168837692807345e-01 0.0034891012134067737 0.008026433522257174
1.354410851123823423e-01 0.003872038781812557 0.008026433522257174
1.463315887840935803e-01 0.004297004704320844 0.008026433522257174
1.577733522703013425e-01 0.004768611697714469 0.008026433522257174
1.697437597807303356e-01 0.005291978735958442 0.008026433522257174
1.822123812476372506e-01 0.005872786613189483 0.008026433522257174
1.951409813803295090e-01 0.00651733960488242 0.008026433522257174
2.084837544948295873e-01 0.007232633896483534 0.008026433522257174
2.221878517058474278e-01 0.008026433522257174 0.008026433522257174
2.361941876483197311e-01 0.00890735463861044 0.008026433522257174
2.504384874396546889e-01 0.009884959046625586 0.008026433522257174
2.648526001330845925e-01 0.010969857978923836 0.008026433522257174
2.793659715580132930e-01 0.012173827277396614 0.008026433522257174
2.939072668965606039e-01 0.013509935211980273 0.008026433522257174
3.084060319585471555e-01 0.014992684327860457 0.008026433522257174
3.227943689243695791e-01 0.01663816886076129 0.008026433522257174
3.370084906241526679e-01 0.018464249428955443 0.008026433522257174
3.509901585428228388e-01 0.020490746898158472 0.008026433522257174
3.646878916038567842e-01 0.022739657523579287 0.008026433522257174
3.780579453050712524e-01 0.02523539170434766 0.008026433522257174
3.910650240461797100e-01 0.02800503894183631 0.008026433522257174
4.036827157000603128e-01 0.03107866187782014 0.008026433522257174
4.158936777599682166e-01 0.03448962260405758 0.008026433522257174
4.276895753729100802e-01 0.038274944785163134 0.008026433522257174
4.390708212261271726e-01 0.04247571552536898 0.008026433522257174
4.500461419145839748e-01 0.047137531341167244 0.008026433522257174
4.606320200410122800e-01 0.05231099308056263 0.008026433522257174
4.708520575426598520e-01 0.05805225516094899 0.008026433522257174
4.807362734283799899e-01 0.06442363508721373 0.008026433522257174
4.903204051292728294e-01 0.07149428986597581 0.008026433522257174
4.996452087708266321e-01 0.07934096665797492 0.008026433522257174
5.087558077160856396e-01 0.08804883581643465 0.008026433522257174
5.177010831143541436e-01 0.09771241535346502 0.008026433522257174
5.265331439428704297e-01 0.1084365968689611 0.008026433522257174
5.353068397407761969e-01 0.12033778407775893 0.008026433522257174
5.440793483571138012e-01 0.13354515629298988 0.008026433522257174
5.529097994921238213e-01 0.14820207057988585 0.008026433522257174
5.618589355182721512e-01 0.16446761779946645 0.008026433522257174
5.709887703822965621e-01 0.18251834943190443 0.008026433522257174
5.803622517985079776e-01 0.20255019392306664 0.008026433522257174
5.900429910280756696e-01 0.22478058335487253 0.008026433522257174
6.000943219810789264e-01 0.24945081352303167 0.008026433522257174
6.105796829888000543e-01 0.27682866303920667 0.008026433522257174
6.215613643471913363e-01 0.3072112998861759 0.008026433522257174
6.331002096621973774e-01 0.34092850697468147 0.008026433522257174
6.452541304417130918e-01 0.3783462617131929 0.008026433522257174
6.580780456466572836e-01 0.419870708444391 0.008026433522257174
6.716223270492946984e-01 0.4659525668664682 0.008026433522257174
6.859321231857316015e-01 0.517092024289676 0.008026433522257174
7.010441911571053675e-01 0.5738441648302398 0.008026433522257174
7.169884648249412740e-01 0.6368249944718586 0.008026433522257174
7.337846132335530402e-01 0.7067181273927491 0.008026433522257174
7.514399019284451198e-01 0.7842822061337682 0.008026433522257174
7.699506202740650229e-01 0.8703591361485166 0.008026433522257174
7.892971815780902567e-01 0.9658832241158708 0.008026433522257174
8.094440663300535022e-01 1.0718913192051276 0.008026433522257174
8.303399286317089123e-01 1.1895340673703196 0.008026433522257174
8.519156616822038952e-01 1.3200884008314182 0.008026433522257174
8.740843535860397528e-01 1.4649713983072863 0.008026433522257174
8.967413986875573118e-01 1.625755666443795 0.008026433522257174
9.197651004679811004e-01 1.8041864093920719 0.008026433522257174
9.430178111482193648e-01 2.0022003718155843 0.008026433522257174
9.663469120574840199e-01 2.2219468609395236 0.008026433522257174
9.895910962528725596e-01 2.4658110758226037 0.008026433522257174
1.012571942277363135e+00 2.736439997074672 0.008026433522257174
1.035112916399275163e+00 3.0367711180354604 0.008026433522257174
1.057028806048583736e+00 3.370064329271928 0.008026433522257174
1.078135225717389956e+00 3.739937302478798 0.008026433522257174
1.098250526862958987e+00 4.150404757850477 0.008026433522257174
1.117198804716189153e+00 4.605922041145108 0.008026433522257174
1.134812663551706846e+00 5.1114334834401705 0.008026433522257174
1.150934501988110537e+00 5.672426068491977 0.008026433522257174
1.165420032767212399e+00 6.294988990221888 0.008026433522257174
1.178140268356083542e+00 6.985879746785249 0.008026433522257174
1.188978976112142982e+00 7.752597488629465 0.008026433522257174
1.197835459622217824e+00 8.60346441668451 0.008026433522257174
1.204625823331240353e+00 9.547716114208066 0.008026433522257174
1.209279716560899276e+00 10.59560179277617 0.008026433522257174
1.211810316004128030e+00 11.758495540521581 0.008026433522257174
1.212432492871080125e+00 13.049019780144016 0.008026433522257174
1.210784835233815748e+00 14.481182276745331 0.008026433522257174
1.206847732480109903e+00 16.070528182616385 0.008026433522257174
1.200610249527659601e+00 17.834308769319094 0.008026433522257174
1.192069664735393664e+00 19.791668678535572 0.008026433522257174
1.181230524593273712e+00 21.96385372416547 0.008026433522257174
1.168104287280327114e+00 24.37444150122222 0.008026433522257174
1.152707295823145905e+00 27.04959730463137 0.008026433522257174
1.135064163303376894e+00 30.01835813575592 0.008026433522257174
1.115205352483189527e+00 33.31294787934677 0.008026433522257174
1.093170023275693570e+00 36.96912707195032 0.008026433522257174
1.069007834535358414e+00 41.0265810582719 0.008026433522257174
1.042779375328867664e+00 45.52935074866948 0.008026433522257174
1.014560714563685462e+00 50.526310653356795 0.008026433522257174
9.844439972386771487e-01 56.07169938205458 0.008026433522257174
9.525379314323565438e-01 62.22570836730231 0.008026433522257174
9.189756384011469326e-01 69.0551352016233 0.008026433522257174
8.839067732203089722e-01 76.63410868007462 0.008026433522257174
8.475060928663316062e-01 85.04489341802686 0.008026433522257174
8.099665935759614577e-01 94.37878277775391 0.008026433522257174
7.715020563211835158e-01 104.73708979594508 0.008026433522257174
7.323444046088831705e-01 116.23224686798542 0.008026433522257174
6.927382328418998370e-01 128.9890261253308 0.008026433522257174
6.529359394248506199e-01 143.14589375234786 0.008026433522257174
6.131985946447596758e-01 158.85651294280527 0.008026433522257174
5.737822556965492815e-01 176.2914118095948 0.008026433522257174
5.349360724873629680e-01 195.63983435170647 0.008026433522257174
4.968978261787097561e-01 217.11179456945052 0.008026433522257174
4.598855070577243520e-01 240.9403560239527 0.008026433522257174
4.240955465327860274e-01 267.38416158399497 0.008026433522257174
3.905992953952930891e-01 296.73024081888724 0.008026433522257174
3.588485110871376671e-01 329.2971255097155 0.008026433522257174
3.285327178451150076e-01 365.43830709572546 0.008026433522257174
2.997618336841994524e-01 405.54607358408276 0.008026433522257174
2.726948628325314150e-01 450.05576757004974 0.008026433522257174
2.474047097283224583e-01 499.450511585514 0.008026433522257174
2.237983134328754564e-01 554.2664520663108 0.008026433522257174
2.018783042397216398e-01 615.0985788580505 0.008026433522257174
1.816402589488530783e-01 682.6071834272393 0.008026433522257174
1.631742753133992585e-01 757.525025877192 0.008026433522257174
1.462899505329116057e-01 840.6652885618333 0.008026433522257174
1.309349656337226997e-01 932.9304026284696 0.008026433522257174
1.170487884079050578e-01 1035.3218432956637 0.008026433522257174
1.045876645203093480e-01 1148.9510001873086 0.008026433522257174
9.356332768895757324e-02 1275.051240713013 0.008026433522257174
8.380618591143740304e-02 1414.991297434576 0.008026433522257174
7.612361733177923362e-02 1570.2901247293776 0.008026433522257174
6.974432831265311994e-02 1742.6333860096508 0.008026433522257174
6.432724906576810231e-02 1933.891750455232 0.008026433522257174
5.982856836244999921e-02 2146.141197858406 0.008026433522257174
5.620934811934730213e-02 2381.6855519761607 0.008026433522257174
5.347485728648757736e-02 2643.0814869741084 0.008026433522257174
5.155544445996680658e-02 2933.1662783900483 0.008026433522257174
5.040051094114874480e-02 3255.0885998350564 0.008026433522257174
4.998923893901006249e-02 3612.3426997094302 0.008026433522257174
5.034324258824137560e-02 4008.8063288984645 0.008026433522257174
5.145735388290574586e-02 4448.782831127585 0.008026433522257174
5.328250453241314966e-02 4937.047852839004 0.008026433522257174
5.579824762382580572e-02 5478.901179593945 0.008026433522257174
5.912746227578868224e-02 6080.224261649427 0.008026433522257174
6.416953803754507635e-02 6747.5440531107 0.008026433522257174
7.016349151029772913e-02 7488.10385759003 0.008026433522257174
7.688081165682451867e-02 8309.941949353404 0.008026433522257174
8.433927556461671970e-02 9221.97882333434 0.008026433522257174
9.261094058124487438e-02 10234.114021054527 0.008026433522257174
1.015628651309683633e-01 11357.333583431051 0.008026433522257174
1.113796229818358047e-01 12603.829296797274 0.008026433522257174
1.218876627881603919e-01 13987.131026472387 0.008026433522257174
1.330210305780915592e-01 15522.25357427048 0.008026433522257174
1.447522317242009582e-01 17225.859653987874 0.008026433522257174
1.570424083170902929e-01 19116.440753857038 0.008026433522257174
1.698422908460266445e-01 21214.51784910632 0.008026433522257174
1.830920789951163141e-01 23542.864143224204 0.008026433522257174
1.968367333307200484e-01 26126.752255633317 0.008026433522257174
2.128379659789172429e-01 28994.22853882881 0.008026433522257174
2.293770745725451921e-01 32176.417502507353 0.008026433522257174
2.463793591357169299e-01 35707.859649004626 0.008026433522257174
2.637565447940329322e-01 39626.88638701478 0.008026433522257174
2.814145001051347461e-01 43976.036093027215 0.008026433522257174
2.992542501252513643e-01 48802.515836544335 0.008026433522257174
3.171707698086340121e-01 54158.71378079476 0.008026433522257174
3.350616894892045061e-01 60102.76782070388 0.008026433522257174
3.528251654344235488e-01 66699.19663030129 0.008026433522257174
3.703602000469707334e-01 74019.59996915652 0.008026433522257174
3.875678664810844332e-01 82143.43584919439 0.008026433522257174
4.043522194386357516e-01 91158.88299750836 0.008026433522257174
4.206282885197348276e-01 101163.7979766207 0.008026433522257174
4.363077077299400974e-01 112266.77735108159 0.008026433522257174
4.513098872161178110e-01 124588.33642950082 0.008026433522257174
4.655671942462444313e-01 138262.2173764659 0.008026433522257174
4.791108850465676250e-01 153436.84089300132 0.008026433522257174
4.917811230584684390e-01 170276.91722258978 0.008026433522257174
5.035073312147620994e-01 188965.23396912115 0.008026433522257174
5.142208742612318639e-01 209704.64013232305 0.008026433522257174
5.238574361124650469e-01 232720.2478960412 0.008026433522257174
5.323549513126982768e-01 258261.87606826748 0.008026433522257174
5.396576337005938306e-01 286606.7616948256 0.008026433522257174
5.457051083617202591e-01 318062.5692794119 0.008026433522257174
5.504487581595881585e-01 352970.73027306574 0.008026433522257174
5.538451485187729784e-01 391710.1490809261 0.008026433522257174
5.558479331213517227e-01 434701.3158125035 0.008026433522257174
5.564314520809457987e-01 482410.8704165374 0.008026433522257174
5.555765348887458099e-01 535356.6677410719 0.008026433522257174
5.532625462731605159e-01 594113.3984965039 0.008026433522257174
5.494791724640150088e-01 659318.8271333541 0.008026433522257174
5.442461144833362630e-01 731680.7143427207 0.008026433522257174
5.375745912043961017e-01 811984.4993184009 0.008026433522257174
5.294945753000724897e-01 901101.8251665037 0.008026433522257174
5.200480807937623018e-01 1000000.0 0.008026433522257174
4.030031912491006951e-02 0.001 0.00890735463861044
4.431115279563124093e-02 0.0011097524964120721 0.00890735463861044
4.868456930862056359e-02 0.0012315506032928262 0.00890735463861044
5.344546831058274300e-02 0.001366716356462006 0.00890735463861044
5.861876869884712765e-02 0.0015167168884709225 0.00890735463861044
6.422906137666314907e-02 0.0016831803533309566 0.00890735463861044
7.030013074410539076e-02 0.0018679135990207828 0.00890735463861044
7.685445117189768083e-02 0.002072921779595372 0.00890735463861044
8.391257484314675053e-02 0.002300430119772917 0.00890735463861044
9.149250898206928717e-02 0.0025529080682395165 0.00890735463861044
9.960899290825393770e-02 0.002833096101839324 0.00890735463861044
1.082727742021478007e-01 0.0031440354715915 0.00890735463861044
1.174898576835253644e-01 0.0034891012134067737 0.00890735463861044
1.272607900874200559e-01 0.003872038781812557 0.00890735463861044
1.375799717526537957e-01 0.004297004704320844 0.00890735463861044
1.484350850735775829e-01 0.004768611697714469 0.00890735463861044
1.598066342363675396e-01 0.005291978735958442 0.00890735463861044
1.716676606114330705e-01 0.005872786613189483 0.00890735463861044
1.839836774512328688e-01 0.00651733960488242 0.00890735463861044
1.967128336864651106e-01 0.007232633896483534 0.00890735463861044
2.098063347783533372e-01 0.008026433522257174 0.00890735463861044
2.232091423762372351e-01 0.00890735463861044 0.00890735463861044
2.368609244584709561e-01 0.009884959046625586 0.00890735463861044
2.506972484393217848e-01 0.010969857978923836 0.00890735463861044
2.646509590799176470e-01 0.012173827277396614 0.00890735463861044
2.786537162436456549e-01 0.013509935211980273 0.00890735463861044
2.926375894005729394e-01 0.014992684327860457 0.00890735463861044
3.065366716614046916e-01 0.01663816886076129 0.00890735463861044
3.202886335875668178e-01 0.018464249428955443 0.00890735463861044
3.338361352837739271e-01 0.020490746898158472 0.00890735463861044
3.471280687358520023e-01 0.022739657523579287 0.00890735463861044
3.601205672278873227e-01 0.02523539170434766 0.00890735463861044
3.727777695101324174e-01 0.02800503894183631 0.00890735463861044
3.850723183571752029e-01 0.03107866187782014 0.00890735463861044
3.969856091603636838e-01 0.03448962260405758 0.00890735463861044
4.085077949744542192e-01 0.038274944785163134 0.00890735463861044
4.196375972173035929e-01 0.04247571552536898 0.00890735463861044
4.303819340643910696e-01 0.047137531341167244 0.00890735463861044
4.407554229422379621e-01 0.05231099308056263 0.00890735463861044
4.507797871825973135e-01 0.05805225516094899 0.00890735463861044
4.604832107681916531e-01 0.06442363508721373 0.00890735463861044
4.698996699986686676e-01 0.07149428986597581 0.00890735463861044
4.790682674310003941e-01 0.07934096665797492 0.00890735463861044
4.880326062615519822e-01 0.08804883581643465 0.00890735463861044
4.968402041600300523e-01 0.09771241535346502 0.00890735463861044
5.055419690884637163e-01 0.1084365968689611 0.00890735463861044
5.141917315696923341e-01 0.12033778407775893 0.00890735463861044
5.228458372408679722e-01 0.13354515629298988 0.00890735463861044
5.315627778542313386e-01 0.14820207057988585 0.00890735463861044
5.404028616713282274e-01 0.16446761779946645 0.00890735463861044
5.494278851322219603e-01 0.18251834943190443 0.00890735463861044
5.587008109540303469e-01 0.20255019392306664 0.00890735463861044
5.682855134758860727e-01 0.22478058335487253 0.00890735463861044
5.782459484969464381e-01 0.24945081352303167 0.00890735463861044
5.886462467475183091e-01 0.27682866303920667 0.00890735463861044
5.995500716271120467e-01 0.3072112998861759 0.00890735463861044
6.110197959713147275e-01 0.34092850697468147 0.00890735463861044
6.231153795615292923e-01 0.3783462617131929 0.00890735463861044
6.358942194110706048e-01 0.419870708444391 0.00890735463861044
6.494096716931622160e-01 0.4659525668664682 0.00890735463861044
6.637103959699846012e-01 0.517092024289676 0.00890735463861044
6.788371951328094900e-01 0.5738441648302398 0.00890735463861044
6.948245912551942460e-01 0.6368249944718586 0.00890735463861044
7.116973486307403007e-01 0.7067181273927491 0.00890735463861044
7.294683788947100567e-01 0.7842822061337682 0.00890735463861044
7.481398472542614142e-01 0.8703591361485166 0.00890735463861044
7.676985286421104115e-01 0.9658832241158708 0.00890735463861044
7.881153327363676908e-01 1.0718913192051276 0.00890735463861044
8.093453497923844830e-01 1.1895340673703196 0.00890735463861044
8.313257066522947714e-01 1.3200884008314182 0.00890735463861044
8.539753018158190434e-01 1.4649713983072863 0.00890735463861044
8.771946800460678206e-01 1.625755666443795 0.00890735463861044
9.008664047829617605e-01 1.8041864093920719 0.00890735463861044
9.248559731693551944e-01 2.0022003718155843 0.00890735463861044
9.490126281801563035e-01 2.2219468609395236 0.00890735463861044
9.731753418650328502e-01 2.4658110758226037 0.00890735463861044
9.971647279257581653e-01 2.736439997074672 0.00890735463861044
1.020801315713982360e+00 3.0367711180354604 0.00890735463861044
1.043895673115966982e+00 3.370064329271928 0.00890735463861044
1.066257703688762826e+00 3.739937302478798 0.00890735463861044
1.087698800811734534e+00 4.150404757850477 0.00890735463861044
1.108035085590394653e+00 4.605922041145108 0.00890735463861044
1.127090453803184289e+00 5.1114334834401705 0.00890735463861044
1.144698120101469874e+00 5.672426068491977 0.00890735463861044
1.160704495397716585e+00 6.294988990221888 0.00890735463861044
1.174971353931519191e+00 6.985879746785249 0.00890735463861044
1.187373634030034042e+00 7.752597488629465 0.00890735463861044
1.197802405911639889e+00 8.60346441668451 0.00890735463861044
1.206166273149600343e+00 9.547716114208066 0.00890735463861044
1.212388238783492778e+00 10.59560179277617 0.00890735463861044
1.216561191650071150e+00 11.758495540521581 0.00890735463861044
1.218729458449829162e+00 13.049019780144016 0.00890735463861044
1.218609131991603700e+00 14.481182276745331 0.00890735463861044
1.216177273541090065e+00 16.070528182616385 0.00890735463861044
1.211420170882316238e+00 17.834308769319094 0.00890735463861044
1.204332904978529406e+00 19.791668678535572 0.00890735463861044
1.194917967055900476e+00 21.96385372416547 0.00890735463861044
1.183184788553781175e+00 24.37444150122222 0.00890735463861044
1.169147523201095495e+00 27.04959730463137 0.00890735463861044
1.152828099912056370e+00 30.01835813575592 0.00890735463861044
1.134253685450504534e+00 33.31294787934677 0.00890735463861044
1.113459284075392519e+00 36.96912707195032 0.00890735463861044
1.090489367742973004e+00 41.0265810582719 0.00890735463861044
1.065398277022256091e+00 45.52935074866948 0.00890735463861044
1.038254602423294148e+00 50.526310653356795 0.00890735463861044
1.009141886648675879e+00 56.07169938205458 0.00890735463861044
9.781592581783498108e-01 62.22570836730231 0.00890735463861044
9.454292723320385505e-01 69.0551352016233 0.00890735463861044
9.110906157943015060e-01 76.63410868007462 0.00890735463861044
8.753067784523307360e-01 85.04489341802686 0.00890735463861044
8.382598278515195345e-01 94.37878277775391 0.00890735463861044
8.001533422943957197e-01 104.73708979594508 0.00890735463861044
7.612102944396352822e-01 116.23224686798542 0.00890735463861044
7.216681743713418973e-01 128.9890261253308 0.00890735463861044
6.817746102793458274e-01 143.14589375234786 0.00890735463861044
6.417885041151825121e-01 158.85651294280527 0.00890735463861044
6.019668621813130116e-01 176.2914118095948 0.00890735463861044
5.625629514864366465e-01 195.63983435170647 0.00890735463861044
5.238218178347637810e-01 217.11179456945052 0.00890735463861044
4.859717785454251149e-01 240.9403560239527 0.00890735463861044
4.492222709351084697e-01 267.38416158399497 0.00890735463861044
4.147546702783738160e-01 296.73024081888724 0.00890735463861044
3.819184813708795811e-01 329.2971255097155 0.00890735463861044
3.504377237206103279e-01 365.43830709572546 0.00890735463861044
3.204411240069401923e-01 405.54607358408276 0.00890735463861044
2.921246969230928414e-01 450.05576757004974 0.00890735463861044
2.655563421901838694e-01 499.450511585514 0.00890735463861044
2.406662549359012970e-01 554.2664520663108 0.00890735463861044
2.174734716218192088e-01 615.0985788580505 0.00890735463861044
1.959951455910830531e-01 682.6071834272393 0.00890735463861044
1.763320142381347433e-01 757.525025877192 0.00890735463861044
1.583002472124043214e-01 840.6652885618333 0.00890735463861044
1.418569114914101648e-01 932.9304026284696 0.00890735463861044
1.269490878721015459e-01 1035.3218432956637 0.00890735463861044
1.135434174412727759e-01 1148.9510001873086 0.00890735463861044
1.016566951999081786e-01 1275.051240713013 0.00890735463861044
9.111651526190372996e-02 1414.991297434576 0.00890735463861044
8.283270920143441518e-02 1570.2901247293776 0.00890735463861044
7.592442198702295530e-02 1742.6333860096508 0.00890735463861044
7.004976204337737267e-02 1933.891750455232 0.00890735463861044
6.516427929126651641e-02 2146.141197858406 0.00890735463861044
6.122814171886845069e-02 2381.6855519761607 0.00890735463861044
5.825191185531946453e-02 2643.0814869741084 0.00890735463861044
5.615462923986634658e-02 2933.1662783900483 0.00890735463861044
5.488467319702473868e-02 3255.0885998350564 0.00890735463861044
5.441913268958884636e-02 3612.3426997094302 0.00890735463861044
5.477738223427600778e-02 4008.8063288984645 0.00890735463861044
5.595938506610601687e-02 4448.782831127585 0.00890735463861044
5.790653848958839806e-02 4937.047852839004 0.00890735463861044
6.059420995769518314e-02 5478.901179593945 0.00890735463861044
6.413557340961470454e-02 6080.224261649427 0.00890735463861044
6.951859403259556813e-02 6747.5440531107 0.00890735463861044
7.592899101308840659e-02 7488.10385759003 0.00890735463861044
8.309714177545252101e-02 8309.941949353404 0.00890735463861044
9.103211778605636850e-02 9221.97882333434 0.00890735463861044
9.981537298601886321e-02 10234.114021054527 0.00890735463861044
1.092929789648072886e-01 11357.333583431051 0.00890735463861044
1.196467448440206166e-01 12603.829296797274 0.00890735463861044
1.307049305031994513e-01 13987.131026472387 0.00890735463861044
1.423812278917429841e-01 15522.25357427048 0.00890735463861044
1.546412975474761586e-01 17225.859653987874 0.00890735463861044
1.674394753038581929e-01 19116.440753857038 0.00890735463861044
1.807198121140529412e-01 21214.51784910632 0.00890735463861044
1.944161029871041835e-01 23542.864143224204 0.00890735463861044
2.085415636929742467e-01 26126.752255633317 0.00890735463861044
2.250216542331929526e-01 28994.22853882881 0.00890735463861044
2.419989295070695545e-01 32176.417502507353 0.00890735463861044
2.593939900052867342e-01 35707.859649004626 0.00890735463861044
2.771147061522886701e-01 39626.88638701478 0.00890735463861044
2.950638871370711014e-01 43976.036093027215 0.00890735463861044
3.131403449974937137e-01 48802.515836544335 0.00890735463861044
3.312377055988251495e-01 54158.71378079476 0.00890735463861044
3.492530399429318866e-01 60102.76782070388 0.00890735463861044
3.670844622635378030e-01 66699.19663030129 0.00890735463861044
3.846315650008346743e-01 74019.59996915652 0.00890735463861044
4.017963839338948295e-01 82143.43584919439 0.00890735463861044
4.184841527528234129e-01 91158.88299750836 0.00890735463861044
4.346110692586042656e-01 101163.7979766207 0.00890735463861044
4.500899572486776190e-01 112266.77735108159 0.00890735463861044
4.648412486163763790e-01 124588.33642950082 0.00890735463861044
4.788044458069681819e-01 138262.2173764659 0.00890735463861044
4.920016941329161675e-01 153436.84089300132 0.00890735463861044
5.042767570239158337e-01 170276.91722258978 0.00890735463861044
5.155589604015784477e-01 188965.23396912115 0.00890735463861044
5.257793824643329783e-01 209704.64013232305 0.00890735463861044
5.348734963552754795e-01 232720.2478960412 0.00890735463861044
5.427787729313738874e-01 258261.87606826748 0.00890735463861044
5.494394037237123607e-01 286606.7616948256 0.00890735463861044
5.547950207480557561e-01 318062.5692794119 0.00890735463861044
5.587974487122997491e-01 352970.73027306574 0.00890735463861044
5.614040861390348081e-01 391710.1490809261 0.00890735463861044
5.625711064892225943e-01 434701.3158125035 0.00890735463861044
5.622743814005868312e-01 482410.8704165374 0.00890735463861044
5.604985485233818787e-01 535356.6677410719 0.00890735463861044
5.572274415955523752e-01 594113.3984965039 0.00890735463861044
5.524562147336149476e-01 659318.8271333541 0.00890735463861044
5.462119087696784003e-01 731680.7143427207 0.00890735463861044
5.385128514118302512e-01 811984.4993184009 0.00890735463861044
5.293974391704050486e-01 901101.8251665037 0.00890735463861044
5.189189014837827241e-01 1000000.0 0.00890735463861044
3.744630447876019785e-02 0.001 0.009884959046625586
4.118457395708175622e-02 0.0011097524964120721 0.009884959046625586
4.526264850827239200e-02 0.0012315506032928262 0.009884959046625586
4.970425677280002064e-02 0.001366716356462006 0.009884959046625586
5.453324864404596878e-02 0.0015167168884709225 0.009884959046625586
5.977326416634633210e-02 0.0016831803533309566 0.009884959046625586
6.544730654394015357e-02 0.0018679135990207828 0.009884959046625586
7.157727489441848001e-02 0.002072921779595372 0.009884959046625586
7.818341459149691364e-02 0.002300430119772917 0.009884959046625586
8.528369806939309350e-02 0.0025529080682395165 0.009884959046625586
9.289319382800494129e-02 0.002833096101839324 0.009884959046625586
1.010233501345454699e-01 0.0031440354715915 0.009884959046625586
1.096812920447595568e-01 0.0034891012134067737 0.009884959046625586
1.188691228681429818e-01 0.003872038781812557 0.009884959046625586
1.285832549299965322e-01 0.004297004704320844 0.009884959046625586
1.388138348333843031e-01 0.004768611697714469 0.009884959046625586
1.495442615646686846e-01 0.005291978735958442 0.009884959046625586
1.607508745454097610e-01 0.005872786613189483 0.009884959046625586
1.724028216579961137e-01 0.00651733960488242 0.009884959046625586
1.844621628162762261e-01 0.007232633896483534 0.009884959046625586
1.968841926488498761e-01 0.008026433522257174 0.009884959046625586
2.096180471564750569e-01 0.00890735463861044 0.009884959046625586
2.226075448362174469e-01 0.009884959046625586 0.009884959046625586
2.357922688513117704e-01 0.010969857978923836 0.009884959046625586
2.491088414004858365e-01 0.012173827277396614 0.009884959046625586
2.624923609266988089e-01 0.013509935211980273 0.009884959046625586
2.758779193078618741e-01 0.014992684327860457 0.009884959046625586
2.892021521074283896e-01 0.01663816886076129 0.009884959046625586
3.024047387950904997e-01 0.018464249428955443 0.009884959046625586
3.154298155711201535e-01 0.020490746898158472 0.009884959046625586
3.282271968946401386e-01 0.022739657523579287 0.009884959046625586
3.407534880703813607e-01 0.02523539170434766 0.009884959046625586
3.529725251874341607e-01 0.02800503894183631 0.009884959046625586
3.648566331931389906e-01 0.03107866187782014 0.009884959046625586
3.763862227002636729e-01 0.03448962260405758 0.009884959046625586
3.875502112170534641e-01 0.038274944785163134 0.009884959046625586
3.983458261041066262e-01 0.04247571552536898 0.009884959046625586
4.087782968390325511e-01 0.047137531341167244 0.009884959046625586
4.188604154255956002e-01 0.05231099308056263 0.009884959046625586
4.286119968547713044e-01 0.05805225516094899 0.009884959046625586
4.380592841519967418e-01 0.06442363508721373 0.009884959046625586
4.472343213443510934e-01 0.07149428986597581 0.009884959046625586
4.561743282485103412e-01 0.07934096665797492 0.009884959046625586
4.649211017580252014e-01 0.08804883581643465 0.009884959046625586
4.735204531877533207e-01 0.09771241535346502 0.009884959046625586
4.820217099109578851e-01 0.1084365968689611 0.009884959046625586
4.904772579841469304e-01 0.12033778407775893 0.009884959046625586
4.989421491249684815e-01 0.13354515629298988 0.009884959046625586
5.074737434951085424e-01 0.14820207057988585 0.009884959046625586
5.161313968757434978e-01 0.16446761779946645 0.009884959046625586
5.249761458929733671e-01 0.18251834943190443 0.009884959046625586
5.340704032680144708e-01 0.20255019392306664 0.009884959046625586
5.434777320204590145e-01 0.22478058335487253 0.009884959046625586
5.532620435821221649e-01 0.24945081352303167 0.009884959046625586
5.634877852794112352e-01 0.27682866303920667 0.009884959046625586
5.742191778535421509e-01 0.3072112998861759 0.009884959046625586
5.855196095612923424e-01 0.34092850697468147 0.009884959046625586
5.974505150021360844e-01 0.3783462617131929 0.009884959046625586
6.100712271378757601e-01 0.419870708444391 0.009884959046625586
6.234375869455234254e-01 0.4659525668664682 0.009884959046625586
6.376013213799088808e-01 0.517092024289676 0.009884959046625586
6.526069147643200896e-01 0.5738441648302398 0.009884959046625586
6.684932133544884136e-01 0.6368249944718586 0.009884959046625586
6.852899306453386075e-01 0.7067181273927491 0.009884959046625586
7.030156256692009498e-01 0.7842822061337682 0.009884959046625586
7.216785185548157955e-01 0.8703591361485166 0.009884959046625586
7.412721078119608453e-01 0.9658832241158708 0.009884959046625586
7.617743176906601743e-01 1.0718913192051276 0.009884959046625586
7.831474881396225385e-01 1.1895340673703196 0.009884959046625586
8.053360365997325188e-01 1.3200884008314182 0.009884959046625586
8.282659700325922802e-01 1.4649713983072863 0.009884959046625586
8.518445168454162886e-01 1.625755666443795 0.009884959046625586
8.759602429857796801e-01 1.8041864093920719 0.009884959046625586
9.004837179034479444e-01 2.0022003718155843 0.009884959046625586
9.252681045871075094e-01 2.2219468609395236 0.009884959046625586
9.501548016155406673e-01 2.4658110758226037 0.009884959046625586
9.749656293286673714e-01 2.736439997074672 0.009884959046625586
9.995203125417752021e-01 3.0367711180354604 0.009884959046625586
1.023627229431516517e+00 3.370064329271928 0.009884959046625586
1.047092442965628978e+00 3.739937302478798 0.009884959046625586
1.069722053250602656e+00 4.150404757850477 0.009884959046625586
1.091325617911240720e+00 4.605922041145108 0.009884959046625586
1.111719468380255815e+00 5.1114334834401705 0.009884959046625586
1.130728498441792684e+00 5.672426068491977 0.009884959046625586
1.148190399925642424e+00 6.294988990221888 0.009884959046625586
1.163958031908466140e+00 6.985879746785249 0.009884959046625586
1.177897601692179386e+00 7.752597488629465 0.009884959046625586
1.189891837228965521e+00 8.60346441668451 0.009884959046625586
1.199841582851634891e+00 9.547716114208066 0.009884959046625586
1.207662823051542933e+00 10.59560179277617 0.009884959046625586
1.213536255478252279e+00 11.758495540521581 0.009884959046625586
1.217316384679114627e+00 13.049019780144016 0.009884959046625586
1.218806678717167413e+00 14.481182276745331 0.009884959046625586
1.217980366331069764e+00 16.070528182616385 0.009884959046625586
1.214820752969623774e+00 17.834308769319094 0.009884959046625586
1.209320210631207759e+00 19.791668678535572 0.009884959046625586
1.201478986955802686e+00 21.96385372416547 0.009884959046625586
1.191304310802854038e+00 24.37444150122222 0.009884959046625586
1.178808032418869001e+00 27.04959730463137 0.009884959046625586
1.164009328769733065e+00 30.01835813575592 0.009884959046625586
1.146932022458179157e+00 33.31294787934677 0.009884959046625586
1.127606897967409871e+00 36.96912707195032 0.009884959046625586
1.106073121488345468e+00 41.0265810582719 0.009884959046625586
1.082378560023341540e+00 45.52935074866948 0.009884959046625586
1.056583942651576846e+00 50.526310653356795 0.009884959046625586
1.028763618969535276e+00 56.07169938205458 0.009884959046625586
9.990062846075407066e-01 62.22570836730231 0.009884959046625586
9.674227557083197038e-01 69.0551352016233 0.009884959046625586
9.341392346690261528e-01 76.63410868007462 0.009884959046625586
8.993060401208573529e-01 85.04489341802686 0.009884959046625586
8.630920213301794819e-01 94.37878277775391 0.009884959046625586
8.256878808391476809e-01 104.73708979594508 0.009884959046625586
7.873046192657985332e-01 116.23224686798542 0.009884959046625586
7.481693164941310981e-01 128.9890261253308 0.009884959046625586
7.085213199875350920e-01 143.14589375234786 0.009884959046625586
6.686137563421655772e-01 158.85651294280527 0.009884959046625586
6.287010042905227802e-01 176.2914118095948 0.009884959046625586
5.890370363053807345e-01 195.63983435170647 0.009884959046625586
5.498710509304675087e-01 217.11179456945052 0.009884959046625586
5.114390024312995831e-01 240.9403560239527 0.009884959046625586
4.739611822085553761e-01 267.38416158399497 0.009884959046625586
4.387373663406605173e-01 296.73024081888724 0.009884959046625586
4.049937790762630496e-01 329.2971255097155 0.009884959046625586
3.724999226213516756e-01 365.43830709572546 0.009884959046625586
3.414035274389746188e-01 405.54607358408276 0.009884959046625586
3.119418464482003883e-01 450.05576757004974 0.009884959046625586
2.841724009222342251e-01 499.450511585514 0.009884959046625586
2.580539935875262314e-01 554.2664520663108 0.009884959046625586
2.336242348970162808e-01 615.0985788580505 0.009884959046625586
2.109259546975716104e-01 682.6071834272393 0.009884959046625586
1.900700137920154076e-01 757.525025877192 0.009884959046625586
1.708831514256937689e-01 840.6652885618333 0.009884959046625586
1.533343011918768262e-01 932.9304026284696 0.009884959046625586
1.373805121366989124e-01 1035.3218432956637 0.009884959046625586
1.230019326835205956e-01 1148.9510001873086 0.009884959046625586
1.102209988851840239e-01 1275.051240713013 0.009884959046625586
9.886461322333119084e-02 1414.991297434576 0.009884959046625586
8.995846995144006486e-02 1570.2901247293776 0.009884959046625586
8.249511664371123043e-02 1742.6333860096508 0.009884959046625586
7.613852136985435615e-02 1933.891750455232 0.009884959046625586
7.084419477598079273e-02 2146.141197858406 0.009884959046625586
6.657184877794448952e-02 2381.6855519761607 0.009884959046625586
6.333877463094905735e-02 2643.0814869741084 0.009884959046625586
6.105072323025509395e-02 2933.1662783900483 0.009884959046625586
5.965580613471479360e-02 3255.0885998350564 0.009884959046625586
5.912886541590794270e-02 3612.3426997094302 0.009884959046625586
5.948594197672982253e-02 4008.8063288984645 0.009884959046625586
6.073384066690478561e-02 4448.782831127585 0.009884959046625586
6.280268975008176935e-02 4937.047852839004 0.009884959046625586
6.566300425178211997e-02 5478.901179593945 0.009884959046625586
6.941303379159356746e-02 6080.224261649427 0.009884959046625586
7.513741029307542674e-02 6747.5440531107 0.009884959046625586
8.196870156340266278e-02 7488.10385759003 0.009884959046625586
8.958911393633171849e-02 8309.941949353404 0.009884959046625586
9.799663342542062894e-02 9221.97882333434 0.009884959046625586
1.072839523480051682e-01 10234.114021054527 0.009884959046625586
1.172733758333406873e-01 11357.333583431051 0.009884959046625586
1.281404327351557682e-01 12603.829296797274 0.009884959046625586
1.397198025556167511e-01 13987.131026472387 0.009884959046625586
1.519011728606512179e-01 15522.25357427048 0.009884959046625586
1.646429148448775026e-01 17225.859653987874 0.009884959046625586
1.778922949099462636e-01 19116.440753857038 0.009884959046625586
1.915866381254005824e-01 21214.51784910632 0.009884959046625586
2.056535514466036885e-01 23542.864143224204 0.009884959046625586
2.200667129433370173e-01 26126.752255633317 0.009884959046625586
2.369296238790694065e-01 28994.22853882881 0.009884959046625586
2.542394104290184309e-01 32176.417502507353 0.009884959046625586
2.719127060277401475e-01 35707.859649004626 0.009884959046625586
2.898544049021622437e-01 39626.88638701478 0.009884959046625586
3.079652472031048638e-01 43976.036093027215 0.009884959046625586
3.261429372563694473e-01 48802.515836544335 0.009884959046625586
3.442809230632787321e-01 54158.71378079476 0.009884959046625586
3.622767427490755088e-01 60102.76782070388 0.009884959046625586
3.800296552952127094e-01 66699.19663030129 0.009884959046625586
3.974408955393538556e-01 74019.59996915652 0.009884959046625586
4.144143958406853456e-01 82143.43584919439 0.009884959046625586
4.308574970162432627e-01 91158.88299750836 0.009884959046625586
4.466883644674282672e-01 101163.7979766207 0.009884959046625586
4.618216820235473419e-01 112266.77735108159 0.009884959046625586
4.761795757571246068e-01 124588.33642950082 0.009884959046625586
4.897101101626384900e-01 138262.2173764659 0.009884959046625586
5.024244280200306223e-01 153436.84089300132 0.009884959046625586
5.141716105063198761e-01 170276.91722258978 0.009884959046625586
5.248815196136752403e-01 188965.23396912115 0.009884959046625586
5.344854476616632821e-01 209704.64013232305 0.009884959046625586
5.429191668554139705e-01 232720.2478960412 0.009884959046625586
5.501203456328970232e-01 258261.87606826748 0.009884959046625586
5.560334034411443804e-01 286606.7616948256 0.009884959046625586
5.605988808347079910e-01 318062.5692794119 0.009884959046625586
5.637698541106987982e-01 352970.73027306574 0.009884959046625586
5.655057574409538823e-01 391710.1490809261 0.009884959046625586
5.657651883823529015e-01 434701.3158125035 0.009884959046625586
5.645276803977331559e-01 482410.8704165374 0.009884959046625586
5.617818106271539325e-01 535356.6677410719 0.009884959046625586
5.575175713168438740e-01 594113.3984965039 0.009884959046625586
5.517366993350144577e-01 659318.8271333541 0.009884959046625586
5.444725234242675516e-01 731680.7143427207 0.009884959046625586
5.357533420668683100e-01 811984.4993184009 0.009884959046625586
5.256271495286143347e-01 901101.8251665037 0.009884959046625586
5.141558959478255142e-01 1000000.0 0.009884959046625586
3.459872385972465048e-02 0.001 0.010969857978923836
3.806292215471956952e-02 0.0011097524964120721 0.010969857978923836
4.184359448626893269e-02 0.0012315506032928262 0.010969857978923836
4.596317506259258584e-02 0.001366716356462006 0.010969857978923836
5.044430342245469906e-02 0.0015167168884709225 0.010969857978923836
5.530950797362592375e-02 0.0016831803533309566 0.010969857978923836
6.058082992465453620e-02 0.0018679135990207828 0.010969857978923836
6.627938999122647001e-02 0.002072921779595372 0.010969857978923836
7.242488856668111152e-02 0.002300430119772917 0.010969857978923836
7.903503510781108299e-02 0.0025529080682395165 0.010969857978923836
8.612494909962263578e-02 0.002833096101839324 0.010969857978923836
9.370650478922411264e-02 0.0031440354715915 0.010969857978923836
1.017876558464452380e-01 0.0034891012134067737 0.010969857978923836
1.103717697450953272e-01 0.003872038781812557 0.010969857978923836
1.194569884243172064e-01 0.004297004704320844 0.010969857978923836
1.290356426074158736e-01 0.004768611697714469 0.010969857978923836
1.390937861868702108e-01 0.005291978735958442 0.010969857978923836
1.496108422523012293e-01 0.005872786613189483 0.010969857978923836
1.605594358791951892e-01 0.00651733960488242 0.010969857978923836
1.719054288762743299e-01 0.007232633896483534 0.010969857978923836
1.836081740865885548e-01 0.008026433522257174 0.010969857978923836
1.956210202570979328e-01 0.00890735463861044 0.010969857978923836
2.078920562505666148e-01 0.009884959046625586 0.010969857978923836
2.203650769161425160e-01 0.010969857978923836 0.010969857978923836
2.329807603879331113e-01 0.012173827277396614 0.010969857978923836
2.456779890770891817e-01 0.013509935211980273 0.010969857978923836
2.583952803692751710e-01 0.014992684327860457 0.010969857978923836
2.710722617482618779e-01 0.01663816886076129 0.010969857978923836
2.836511162624509863e-01 0.018464249428955443 0.010969857978923836
2.960779435903537760e-01 0.020490746898158472 0.010969857978923836
3.083039797672435522e-01 0.022739657523579287 0.010969857978923836
3.202866394168221720e-01 0.02523539170434766 0.010969857978923836
3.319903234978376916e-01 0.02800503894183631 0.010969857978923836
3.433870181208388273e-01 0.03107866187782014 0.010969857978923836
3.544566306925762134e-01 0.03448962260405758 0.010969857978923836
3.651871282042911115e-01 0.038274944785163134 0.010969857978923836
3.755744554824757553e-01 0.04247571552536898 0.010969857978923836
3.856222967242941002e-01 0.047137531341167244 0.010969857978923836
3.953416902890998230e-01 0.05231099308056263 0.010969857978923836
4.047505456191219375e-01 0.05805225516094899 0.010969857978923836
4.138731006899038500e-01 0.06442363508721373 0.010969857978923836
4.227393379545674179e-01 0.07149428986597581 0.010969857978923836
4.313844041042093624e-01 0.07934096665797492 0.010969857978923836
4.398480418028659633e-01 0.08804883581643465 0.010969857978923836
4.481740621307314099e-01 0.09771241535346502 0.010969857978923836
4.564098615900606948e-01 0.1084365968689611 0.010969857978923836
4.646059929517581955e-01 0.12033778407775893 0.010969857978923836
4.728157853969726654e-01 0.13354515629298988 0.010969857978923836
4.810950058033031107e-01 0.14820207057988585 0.010969857978923836
4.895015558970501335e-01 0.16446761779946645 0.010969857978923836
4.980951898865530469e-01 0.18251834943190443 0.010969857978923836
5.069372203395060561e-01 0.20255019392306664 0.010969857978923836
5.160903214334207068e-01 0.22478058335487253 0.010969857978923836
5.256177629054531453e-01 0.24945081352303167 0.010969857978923836
5.355837118408753872e-01 0.27682866303920667 0.010969857978923836
5.460523132579258032e-01 0.3072112998861759 0.010969857978923836
5.570873532982484333e-01 0.34092850697468147 0.010969857978923836
5.687511160673955901e-01 0.3783462617131929 0.010969857978923836
5.811042639749590677e-01 0.419870708444391 0.010969857978923836
5.942045187454593203e-01 0.4659525668664682 0.010969857978923836
6.081061864058965316e-01 0.517092024289676 0.010969857978923836
6.228568960352995898e-01 0.5738441648302398 0.010969857978923836
6.384994289736727335e-01 0.6368249944718586 0.010969857978923836
6.550681447724671091e-01 0.7067181273927491 0.010969857978923836
6.725870720825934956e-01 0.7842822061337682 0.010969857978923836
6.910704710976572906e-01 0.8703591361485166 0.010969857978923836
7.105187247715682997e-01 0.9658832241158708 0.010969857978923836
7.309171454189659078e-01 1.0718913192051276 0.010969857978923836
7.522359284428125070e-01 1.1895340673703196 0.010969857978923836
7.744276357373546249e-01 1.3200884008314182 0.010969857978923836
7.974264986823369483e-01 1.4649713983072863 0.010969857978923836
8.211478058345317299e-01 1.625755666443795 0.010969857978923836
8.454877548094285045e-01 1.8041864093920719 0.010969857978923836
8.703238401348772912e-01 2.0022003718155843 0.010969857978923836
8.955151926390986228e-01 2.2219468609395236 0.010969857978923836
9.209078274318748258e-01 2.4658110758226037 0.010969857978923836
9.463270458933156215e-01 2.736439997074672 0.010969857978923836
9.715940672107298282e-01 3.0367711180354604 0.010969857978923836
9.965173270327901678e-01 3.370064329271928 0.010969857978923836
1.020901189001519160e+00 3.739937302478798 0.010969857978923836
1.044548418210660801e+00 4.150404757850477 0.010969857978923836
1.067263751306217090e+00 4.605922041145108 0.010969857978923836
1.088857429053672110e+00 5.1114334834401705 0.010969857978923836
1.109147211738779060e+00 5.672426068491977 0.010969857978923836
1.127962966563687885e+00 6.294988990221888 0.010969857978923836
1.145149241544485053e+00 6.985879746785249 0.010969857978923836
1.160563853066152173e+00 7.752597488629465 0.010969857978923836
1.174081283531337894e+00 8.60346441668451 0.010969857978923836
1.185594519675284397e+00 9.547716114208066 0.010969857978923836
1.195012272868396064e+00 10.59560179277617 0.010969857978923836
1.202610252396796087e+00 11.758495540521581 0.010969857978923836
1.208035918123889330e+00 13.049019780144016 0.010969857978923836
1.211188943674329277e+00 14.481182276745331 0.010969857978923836
1.212038320354686061e+00 16.070528182616385 0.010969857978923836
1.210563856987351139e+00 17.834308769319094 0.010969857978923836
1.206754992892350220e+00 19.791668678535572 0.010969857978923836
1.200609432516620112e+00 21.96385372416547 0.010969857978923836
1.192132027035211594e+00 24.37444150122222 0.010969857978923836
1.181332235578595347e+00 27.04959730463137 0.010969857978923836
1.168226464758069350e+00 30.01835813575592 0.010969857978923836
1.152835228815843660e+00 33.31294787934677 0.010969857978923836
1.135185151291302263e+00 36.96912707195032 0.010969857978923836
1.115310131946152472e+00 41.0265810582719 0.010969857978923836
1.093251545678196601e+00 45.52935074866948 0.010969857978923836
1.069062122904758549e+00 50.526310653356795 0.010969857978923836
1.042806708723535314e+00 56.07169938205458 0.010969857978923836
1.014563024055556095e+00 62.22570836730231 0.010969857978923836
9.844293078588610690e-01 69.0551352016233 0.010969857978923836
9.525180947938403087e-01 76.63410868007462 0.010969857978923836
9.189649578353416004e-01 85.04489341802686 0.010969857978923836
8.839235327017326282e-01 94.37878277775391 0.010969857978923836
8.475692172502331534e-01 104.73708979594508 0.010969857978923836
8.100981902612308660e-01 116.23224686798542 0.010969857978923836
7.717238917090930572e-01 128.9890261253308 0.010969857978923836
7.326738466661047999e-01 143.14589375234786 0.010969857978923836
6.931916417479971892e-01 158.85651294280527 0.010969857978923836
6.535251702196369639e-01 176.2914118095948 0.010969857978923836
6.139252892966614583e-01 195.63983435170647 0.010969857978923836
5.746417136744856879e-01 217.11179456945052 0.010969857978923836
5.359147330026449163e-01 240.9403560239527 0.010969857978923836
4.979726557626591443e-01 267.38416158399497 0.010969857978923836
4.622423999519726379e-01 296.73024081888724 0.010969857978923836
4.278021190143448393e-01 329.2971255097155 0.010969857978923836
3.944792712667514745e-01 365.43830709572546 0.010969857978923836
3.624401479772260126e-01 405.54607358408276 0.010969857978923836
3.319674483197444514e-01 450.05576757004974 0.010969857978923836
3.031012799242575606e-01 499.450511585514 0.010969857978923836
2.758347849787043393e-01 554.2664520663108 0.010969857978923836
2.502261029415195348e-01 615.0985788580505 0.010969857978923836
2.263480635665161278e-01 682.6071834272393 0.010969857978923836
2.043204187839012809e-01 757.525025877192 0.010969857978923836
1.839849980081172676e-01 840.6652885618333 0.010969857978923836
1.653252479227375615e-01 932.9304026284696 0.010969857978923836
1.483107543325187239e-01 1035.3218432956637 0.010969857978923836
1.329387101586389230e-01 1148.9510001873086 0.010969857978923836
1.192376480723498500e-01 1275.051240713013 0.010969857978923836
1.070363800908397250e-01 1414.991297434576 0.010969857978923836
9.749156084989588078e-02 1570.2901247293776 0.010969857978923836
8.944933210776215282e-02 1742.6333860096508 0.010969857978923836
8.258799647631884233e-02 1933.891750455232 0.010969857978923836
7.686376635832710413e-02 2146.141197858406 0.010969857978923836
7.223644056742734021e-02 2381.6855519761607 0.010969857978923836
6.873175301879710930e-02 2643.0814869741084 0.010969857978923836
6.623984084300200970e-02 2933.1662783900483 0.010969857978923836
6.470952776845480259e-02 3255.0885998350564 0.010969857978923836
6.411325779766435806e-02 3612.3426997094302 0.010969857978923836
6.446239525535847614e-02 4008.8063288984645 0.010969857978923836
6.577269220482186152e-02 4448.782831127585 0.010969857978923836
6.796100645525339490e-02 4937.047852839004 0.010969857978923836
7.099225847928800071e-02 5478.901179593945 0.010969857978923836
7.494338263278521595e-02 6080.224261649427 0.010969857978923836
8.100446610752837229e-02 6747.5440531107 0.010969857978923836
8.825612239261459990e-02 7488.10385759003 0.010969857978923836
9.632428233240504512e-02 8309.941949353404 0.010969857978923836
1.051931187371484000e-01 9221.97882333434 0.010969857978923836
1.149688554503538324e-01 10234.114021054527 0.010969857978923836
1.254470391540907226e-01 11357.333583431051 0.010969857978923836
1.367927571056448133e-01 12603.829296797274 0.010969857978923836
1.488529688263589279e-01 13987.131026472387 0.010969857978923836
1.614893239893537835e-01 15522.25357427048 0.010969857978923836
1.746525880514568363e-01 17225.859653987874 0.010969857978923836
1.882829017082502943e-01 19116.440753857038 0.010969857978923836
2.023110500570068637e-01 21214.51784910632 0.010969857978923836
2.166588649716598980e-01 23542.864143224204 0.010969857978923836
2.312516995946448661e-01 26126.752255633317 0.010969857978923836
2.483865413300781200e-01 28994.22853882881 0.010969857978923836
2.659087246474766131e-01 32176.417502507353 0.010969857978923836
2.837318612242001326e-01 35707.859649004626 0.010969857978923836
3.017589346357016922e-01 39626.88638701478 0.010969857978923836
3.198898085677448488e-01 43976.036093027215 0.010969857978923836
3.380222972707158102e-01 48802.515836544335 0.010969857978923836
3.560508927037657201e-01 54158.71378079476 0.010969857978923836
3.738748431155798357e-01 60102.76782070388 0.010969857978923836
3.913956875578368244e-01 66699.19663030129 0.010969857978923836
4.085173289776726779e-01 74019.59996915652 0.010969857978923836
4.251466292205230424e-01 82143.43584919439 0.010969857978923836
4.411938774363804439e-01 91158.88299750836 0.010969857978923836
4.565798883408280218e-01 101163.7979766207 0.010969857978923836
4.712220250799251664e-01 112266.77735108159 0.010969857978923836
4.850445467208625017e-01 124588.33642950082 0.010969857978923836
4.980055902060028794e-01 138262.2173764659 0.010969857978923836
5.101032489174792683e-01 153436.84089300132 0.010969857978923836
5.211939146053472527e-01 170276.91722258978 0.010969857978923836
5.312084320765368961e-01 188965.23396912115 0.010969857978923836
5.400788325779478649e-01 209704.64013232305 0.010969857978923836
5.477416151215616091e-01 232720.2478960412 0.010969857978923836
5.541353219370220851e-01 258261.87606826748 0.010969857978923836
5.592053602215256713e-01 286606.7616948256 0.010969857978923836
5.628940844550172073e-01 318062.5692794119 0.010969857978923836
5.651565034423902123e-01 352970.73027306574 0.010969857978923836
5.659545037446386262e-01 391710.1490809261 0.010969857978923836
5.652506847556956204e-01 434701.3158125035 0.010969857978923836
5.630289554559715359e-01 482410.8704165374 0.010969857978923836
5.592833409392414801e-01 535356.6677410719 0.010969857978923836
5.540100669549222756e-01 594113.3984965039 0.010969857978923836
5.472180222899334368e-01 659318.8271333541 0.010969857978923836
5.389506848846754572e-01 731680.7143427207 0.010969857978923836
5.292439057469485730e-01 811984.4993184009 0.010969857978923836
5.181566061233816578e-01 901101.8251665037 0.010969857978923836
5.057620895444234765e-01 1000000.0 0.010969857978923836
3.178658352407238291e-02 0.001 0.012173827277396614
3.497832316485479515e-02 0.0011097524964120721 0.012173827277396614
3.846297119109853141e-02 0.0012315506032928262 0.012173827277396614
4.226159504480588025e-02 0.001366716356462006 0.012173827277396614
4.639550223784744132e-02 0.0015167168884709225 0.012173827277396614
5.088598947964308866e-02 0.0016831803533309566 0.012173827277396614
5.575398582232359013e-02 0.0018679135990207828 0.012173827277396614
6.101966810058943869e-02 0.002072921779595372 0.012173827277396614
6.670199872866573731e-02 0.002300430119772917 0.012173827277396614
7.281820844244334123e-02 0.0025529080682395165 0.012173827277396614
7.938324041989570923e-02 0.002833096101839324 0.012173827277396614
8.640913767847946403e-02 0.0031440354715915 0.012173827277396614
9.390441685646137848e-02 0.0034891012134067737 0.012173827277396614
1.018734374374662133e-01 0.003872038781812557 0.012173827277396614
1.103157829963148095e-01 0.004297004704320844 0.012173827277396614
1.192257088683574273e-01 0.004768611697714469 0.012173827277396614
1.285916522745086665e-01 0.005291978735958442 0.012173827277396614
1.383958893148971858e-01 0.005872786613189483 0.012173827277396614
1.486143222980081391e-01 0.00651733960488242 0.012173827277396614
1.592164608702597850e-01 0.007232633896483534 0.012173827277396614
1.701656167690025201e-01 0.008026433522257174 0.012173827277396614
1.814193213844205177e-01 0.00890735463861044 0.012173827277396614
1.929299590981774226e-01 0.009884959046625586 0.012173827277396614
2.046456505396448966e-01 0.010969857978923836 0.012173827277396614
2.165113017426411324e-01 0.012173827277396614 0.012173827277396614
2.284698252256686379e-01 0.013509935211980273 0.012173827277396614
2.404634749439987784e-01 0.014992684327860457 0.012173827277396614
2.524352260858249153e-01 0.01663816886076129 0.012173827277396614
2.643301546666255719e-01 0.018464249428955443 0.012173827277396614
2.760967478759613902e-01 0.020490746898158472 0.012173827277396614
2.876880929483033866e-01 0.022739657523579287 0.012173827277396614
2.990629021571395429e-01 0.02523539170434766 0.012173827277396614
3.101862598015203143e-01 0.02800503894183631 0.012173827277396614
3.210306212854916463e-01 0.03107866187782014 0.012173827277396614
3.315754224544537609e-01 0.03448962260405758 0.012173827277396614
3.418080292484310112e-01 0.038274944785163134 0.012173827277396614
3.517233293514441805e-01 0.04247571552536898 0.012173827277396614
3.613236182902859750e-01 0.047137531341167244 0.012173827277396614
3.706182791608397809e-01 0.05231099308056263 0.012173827277396614
3.796233494596612523e-01 0.05805225516094899 0.012173827277396614
3.883610336030424159e-01 0.06442363508721373 0.012173827277396614
3.968591652234917388e-01 0.07149428986597581 0.012173827277396614
4.051506705051458601e-01 0.07934096665797492 0.012173827277396614
4.132730392433378031e-01 0.08804883581643465 0.012173827277396614
4.212678254752160734e-01 0.09771241535346502 0.012173827277396614
4.291802002980987241e-01 0.1084365968689611 0.012173827277396614
4.370585367200107707e-01 0.12033778407775893 0.012173827277396614
4.449540541105351799e-01 0.13354515629298988 0.012173827277396614
4.529205013106906152e-01 0.14820207057988585 0.012173827277396614
4.610138711079755369e-01 0.16446761779946645 0.012173827277396614
4.692921356660440524e-01 0.18251834943190443 0.012173827277396614
4.778149874166290889e-01 0.20255019392306664 0.012173827277396614
4.866436632557104014e-01 0.22478058335487253 0.012173827277396614
4.958402050709447284e-01 0.24945081352303167 0.012173827277396614
5.054679021610650747e-01 0.27682866303920667 0.012173827277396614
5.155901986140611903e-01 0.3072112998861759 0.012173827277396614
5.262706350736497951e-01 0.34092850697468147 0.012173827277396614
5.375716975365467665e-01 0.3783462617131929 0.012173827277396614
5.495547210018347783e-01 0.419870708444391 0.012173827277396614
5.622787003405702588e-01 0.4659525668664682 0.012173827277396614
5.757997885104507718e-01 0.517092024289676 0.012173827277396614
5.901682744984149132e-01 0.5738441648302398 0.012173827277396614
6.054303077046385706e-01 0.6368249944718586 0.012173827277396614
6.216244421987398017e-01 0.7067181273927491 0.012173827277396614
6.387798226775237564e-01 0.7842822061337682 0.012173827277396614
6.569165419884933632e-01 0.8703591361485166 0.012173827277396614
6.760418074981983105e-01 0.9658832241158708 0.012173827277396614
6.961484621640857684e-01 1.0718913192051276 0.012173827277396614
7.172149206042600644e-01 1.1895340673703196 0.012173827277396614
7.392025007504119394e-01 1.3200884008314182 0.012173827277396614
7.620545342851738901e-01 1.4649713983072863 0.012173827277396614
7.856955260324096635e-01 1.625755666443795 0.012173827277396614
8.100307398605104403e-01 1.8041864093920719 0.012173827277396614
8.349462950636772351e-01 2.0022003718155843 0.012173827277396614
8.603092310322966174e-01 2.2219468609395236 0.012173827277396614
8.859723226928482021e-01 2.4658110758226037 0.012173827277396614
9.117666389896940116e-01 2.736439997074672 0.012173827277396614
9.375172730879923755e-01 3.0367711180354604 0.012173827277396614
9.630351124321474554e-01 3.370064329271928 0.012173827277396614
9.881251584295865920e-01 3.739937302478798 0.012173827277396614
1.012589056729164216e+00 4.150404757850477 0.012173827277396614
1.036228751009605320e+00 4.605922041145108 0.012173827277396614
1.058850178765172290e+00 5.1114334834401705 0.012173827277396614
1.080265479502819037e+00 5.672426068491977 0.012173827277396614
1.100297909095034221e+00 6.294988990221888 0.012173827277396614
1.118784610396060586e+00 6.985879746785249 0.012173827277396614
1.135575623131602319e+00 7.752597488629465 0.012173827277396614
1.150537520345948250e+00 8.60346441668451 0.012173827277396614
1.163555532947335713e+00 9.547716114208066 0.012173827277396614
1.174584776686827814e+00 10.59560179277617 0.012173827277396614
1.183840662976284319e+00 11.758495540521581 0.012173827277396614
1.190910502633123258e+00 13.049019780144016 0.012173827277396614
1.195743832418293628e+00 14.481182276745331 0.012173827277396614
1.198304987721070081e+00 16.070528182616385 0.012173827277396614
1.198569879802494187e+00 17.834308769319094 0.012173827277396614
1.196524668991133966e+00 19.791668678535572 0.012173827277396614
1.192164249159635370e+00 21.96385372416547 0.012173827277396614
1.185490918662008619e+00 24.37444150122222 0.012173827277396614
1.176511669087940692e+00 27.04959730463137 0.012173827277396614
1.165240159952043442e+00 30.01835813575592 0.012173827277396614
1.151693703674574243e+00 33.31294787934677 0.012173827277396614
1.135894930642050937e+00 36.96912707195032 0.012173827277396614
1.117872670544570957e+00 41.0265810582719 0.012173827277396614
1.097661986718628357e+00 45.52935074866948 0.012173827277396614
1.075307724657180719e+00 50.526310653356795 0.012173827277396614
1.050865214138588799e+00 56.07169938205458 0.012173827277396614
1.024400999883597896e+00 62.22570836730231 0.012173827277396614
9.960002833270726885e-01 69.0551352016233 0.012173827277396614
9.657611522593760878e-01 76.63410868007462 0.012173827277396614
9.338032666570489360e-01 85.04489341802686 0.012173827277396614
9.002634531421088715e-01 94.37878277775391 0.012173827277396614
8.652997411333337441e-01 104.73708979594508 0.012173827277396614
8.290909455037714926e-01 116.23224686798542 0.012173827277396614
7.918338605175236911e-01 128.9890261253308 0.012173827277396614
7.537407680699411694e-01 143.14589375234786 0.012173827277396614
7.150419431443184592e-01 158.85651294280527 0.012173827277396614
6.759747915164286969e-01 176.2914118095948 0.012173827277396614
6.367829479666924364e-01 195.63983435170647 0.012173827277396614
5.977125797619607939e-01 217.11179456945052 0.012173827277396614
5.590044570205587871e-01 240.9403560239527 0.012173827277396614
5.208914108837990886e-01 267.38416158399497 0.012173827277396614
4.849367210796131089e-01 296.73024081888724 0.012173827277396614
4.500415211609493649e-01 329.2971255097155 0.012173827277396614
4.161053114476642723e-01 365.43830709572546 0.012173827277396614
3.833117639773936380e-01 405.54607358408276 0.012173827277396614
3.519931449036893256e-01 450.05576757004974 0.012173827277396614
3.221631792683936624e-01 499.450511585514 0.012173827277396614
2.938553988877155021e-01 554.2664520663108 0.012173827277396614
2.671500823137140102e-01 615.0985788580505 0.012173827277396614
2.421545263383351188e-01 682.6071834272393 0.012173827277396614
2.189952175435340154e-01 757.525025877192 0.012173827277396614
1.975340943914190850e-01 840.6652885618333 0.012173827277396614
1.777718615449195849e-01 932.9304026284696 0.012173827277396614
1.596933789825750738e-01 1035.3218432956637 0.012173827277396614
1.433168397189564791e-01 1148.9510001873086 0.012173827277396614
1.286771305184885028e-01 1275.051240713013 0.012173827277396614
1.156080858060800770e-01 1414.991297434576 0.012173827277396614
1.054142771995767169e-01 1570.2901247293776 0.012173827277396614
9.677243313073488618e-02 1742.6333860096508 0.012173827277396614
8.938576633818164086e-02 1933.891750455232 0.012173827277396614
8.321207779372326307e-02 2146.141197858406 0.012173827277396614
7.821191633864968407e-02 2381.6855519761607 0.012173827277396614
7.442149526413067984e-02 2643.0814869741084 0.012173827277396614
7.171260482806239567e-02 2933.1662783900483 0.012173827277396614
7.003603049919511492e-02 3255.0885998350564 0.012173827277396614
6.936167402878770649e-02 3612.3426997094302 0.012173827277396614
6.969458810638874680e-02 4008.8063288984645 0.012173827277396614
7.106205892812078595e-02 4448.782831127585 0.012173827277396614
7.336535749664094275e-02 4937.047852839004 0.012173827277396614
7.656300967495555110e-02 5478.901179593945 0.012173827277396614
8.070395894204737686e-02 6080.224261649427 0.012173827277396614
8.709009387183372364e-02 6747.5440531107 0.012173827277396614
9.475579174055072385e-02 7488.10385759003 0.012173827277396614
1.032603675580559821e-01 8309.941949353404 0.012173827277396614
1.125710871647073452e-01 9221.97882333434 0.012173827277396614
1.228105590769506122e-01 10234.114021054527 0.012173827277396614
1.337443719738538317e-01 11357.333583431051 0.012173827277396614
1.455223265552720857e-01 12603.829296797274 0.012173827277396614
1.580110014093105142e-01 13987.131026472387 0.012173827277396614
1.710395273704481411e-01 15522.25357427048 0.012173827277396614
1.845509803756825162e-01 17225.859653987874 0.012173827277396614
1.984785336045623572e-01 19116.440753857038 0.012173827277396614
2.127468779010778799e-01 21214.51784910632 0.012173827277396614
2.272727656876199209e-01 23542.864143224204 0.012173827277396614
2.419645881703219870e-01 26126.752255633317 0.012173827277396614
2.592056863680496370e-01 28994.22853882881 0.012173827277396614
2.768074463458909396e-01 32176.417502507353 0.012173827277396614
2.946402955069712948e-01 35707.859649004626 0.012173827277396614
3.126065982278154465e-01 39626.88638701478 0.012173827277396614
3.306066469003385855e-01 43976.036093027215 0.012173827277396614
3.485396978702836046e-01 48802.515836544335 0.012173827277396614
3.663026031359838397e-01 54158.71378079476 0.012173827277396614
3.837975254955487969e-01 60102.76782070388 0.012173827277396614
4.009294379879251302e-01 66699.19663030129 0.012173827277396614
4.176059532965900600e-01 74019.59996915652 0.012173827277396614
4.337377894682239443e-01 82143.43584919439 0.012173827277396614
4.492389518136392645e-01 91158.88299750836 0.012173827277396614
4.640336575230387117e-01 101163.7979766207 0.012173827277396614
4.780425053541477176e-01 112266.77735108159 0.012173827277396614
4.911924828134334176e-01 124588.33642950082 0.012173827277396614
5.034530493699755915e-01 138262.2173764659 0.012173827277396614
5.148073209754540080e-01 153436.84089300132 0.012173827277396614
5.251208233321349450e-01 170276.91722258978 0.012173827277396614
5.343258535906533213e-01 188965.23396912115 0.012173827277396614
5.423558020248865352e-01 209704.64013232305 0.012173827277396614
5.491485242440612424e-01 232720.2478960412 0.012173827277396614
5.546440369055193331e-01 258261.87606826748 0.012173827277396614
5.587894193687645839e-01 286606.7616948256 0.012173827277396614
5.615294988334209592e-01 318062.5692794119 0.012173827277396614
5.628220726865487133e-01 352970.73027306574 0.012173827277396614
5.626330987052708954e-01 391710.1490809261 0.012173827277396614
5.609294338406151104e-01 434701.3158125035 0.012173827277396614
5.577004505925879929e-01 482410.8704165374 0.012173827277396614
5.529465485380572476e-01 535356.6677410719 0.012173827277396614
5.466711968553097378e-01 594113.3984965039 0.012173827277396614
5.388923838615383710e-01 659318.8271333541 0.012173827277396614
5.296615020579359401e-01 731680.7143427207 0.012173827277396614
5.190250318548398356e-01 811984.4993184009 0.012173827277396614
5.070514531770047295e-01 901101.8251665037 0.012173827277396614
4.938245686929382261e-01 1000000.0 0.012173827277396614
2.903758364239615933e-02 0.001 0.013509935211980273
3.196144714211170135e-02 0.0011097524964120721 0.013509935211980273
3.515475503962137149e-02 0.0012315506032928262 0.013509935211980273
3.863712759788231338e-02 0.001366716356462006 0.013509935211980273
4.242847976902554274e-02 0.0015167168884709225 0.013509935211980273
4.654877810375020186e-02 0.0016831803533309566 0.013509935211980273
5.101773138560446869e-02 0.0018679135990207828 0.013509935211980273
5.585443522067855271e-02 0.002072921779595372 0.013509935211980273
6.107696208493902656e-02 0.002300430119772917 0.013509935211980273
6.670188860326992097e-02 0.0025529080682395165 0.013509935211980273
7.274377626870510982e-02 0.002833096101839324 0.013509935211980273
7.921462053377689716e-02 0.0031440354715915 0.013509935211980273
8.612326143741587392e-02 0.0034891012134067737 0.013509935211980273
9.347479301739772262e-02 0.003872038781812557 0.013509935211980273
1.012699804780597401e-01 0.004297004704320844 0.013509935211980273
1.095047267513198086e-01 0.004768611697714469 0.013509935211980273
1.181696025911146281e-01 0.005291978735958442 0.013509935211980273
1.272494753275699997e-01 0.005872786613189483 0.013509935211980273
1.367233017854795341e-01 0.00651733960488242 0.013509935211980273
1.465640451998663774e-01 0.007232633896483534 0.013509935211980273
1.567388258152609959e-01 0.008026433522257174 0.013509935211980273
1.672092485740524492e-01 0.00890735463861044 0.013509935211980273
1.779319652572837751e-01 0.009884959046625586 0.013509935211980273
1.888594322879241227e-01 0.010969857978923836 0.013509935211980273
1.999408728787684109e-01 0.012173827277396614 0.013509935211980273
2.111233787121493399e-01 0.013509935211980273 0.013509935211980273
2.223531466798319978e-01 0.014992684327860457 0.013509935211980273
2.335767624522670505e-01 0.01663816886076129 0.013509935211980273
2.447424985100602191e-01 0.018464249428955443 0.013509935211980273
2.558015648960833555e-01 0.020490746898158472 0.013509935211980273
2.667092501915828695e-01 0.022739657523579287 0.013509935211980273
2.774259261297228329e-01 0.02523539170434766 0.013509935211980273
2.879178638224533793e-01 0.02800503894183631 0.013509935211980273
2.981578586024606903e-01 0.03107866187782014 0.013509935211980273
3.081256385747831450e-01 0.03448962260405758 0.013509935211980273
3.178080789716420385e-01 0.038274944785163134 0.013509935211980273
3.271992276942081168e-01 0.04247571552536898 0.013509935211980273
3.363001627223778933e-01 0.047137531341167244 0.013509935211980273
3.451187238430000193e-01 0.05231099308056263 0.013509935211980273
3.536691425111980758e-01 0.05805225516094899 0.013509935211980273
3.619715917006106620e-01 0.06442363508721373 0.013509935211980273
3.700517099998696380e-01 0.07149428986597581 0.013509935211980273
3.779401016748513142e-01 0.07934096665797492 0.013509935211980273
3.856718489745989964e-01 0.08804883581643465 0.013509935211980273
3.932860512390892183e-01 0.09771241535346502 0.013509935211980273
4.008254008687422432e-01 0.1084365968689611 0.013509935211980273
4.083358008846811882e-01 0.12033778407775893 0.013509935211980273
4.158660291115173768e-01 0.13354515629298988 0.013509935211980273
4.234674431239110470e-01 0.14820207057988585 0.013509935211980273
4.311937140526175827e-01 0.16446761779946645 0.013509935211980273
4.391005905282227562e-01 0.18251834943190443 0.013509935211980273
4.472456637349809250e-01 0.20255019392306664 0.013509935211980273
4.556882132658657825e-01 0.22478058335487253 0.013509935211980273
4.644885133451886472e-01 0.24945081352303167 0.013509935211980273
4.737084028180343354e-01 0.27682866303920667 0.013509935211980273
4.834100083191711916e-01 0.3072112998861759 0.013509935211980273
4.936559961499364935e-01 0.34092850697468147 0.013509935211980273
5.045083933313933011e-01 0.3783462617131929 0.013509935211980273
5.160285345684318958e-01 0.419870708444391 0.013509935211980273
5.282759853751110013e-01 0.4659525668664682 0.013509935211980273
5.413081125932892590e-01 0.517092024289676 0.013509935211980273
5.551771442038061499e-01 0.5738441648302398 0.013509935211980273
5.699319761745046398e-01 0.6368249944718586 0.013509935211980273
5.856147703735103960e-01 0.7067181273927491 0.013509935211980273
6.022592783371353287e-01 0.7842822061337682 0.013509935211980273
6.198910228913618869e-01 0.8703591361485166 0.013509935211980273
6.385237666206455831e-01 0.9658832241158708 0.013509935211980273
6.581577847007060722e-01 1.0718913192051276 0.013509935211980273
6.787798113324412519e-01 1.1895340673703196 0.013509935211980273
7.003602571754555806e-01 1.3200884008314182 0.013509935211980273
7.228521523711602947e-01 1.4649713983072863 0.013509935211980273
7.461900965353145398e-01 1.625755666443795 0.013509935211980273
7.702895923977222115e-01 1.8041864093920719 0.013509935211980273
7.950468515330494368e-01 2.0022003718155843 0.013509935211980273
8.203385672685946650e-01 2.2219468609395236 0.013509935211980273
8.460262746273948808e-01 2.4658110758226037 0.013509935211980273
8.719490136787640955e-01 2.736439997074672 0.013509935211980273
8.979381150219982732e-01 3.0367711180354604 0.013509935211980273
9.238093613993751951e-01 3.370064329271928 0.013509935211980273
9.493708480081205492e-01 3.739937302478798 0.013509935211980273
9.744252262098843653e-01 4.150404757850477 0.013509935211980273
9.987747278192000699e-01 4.605922041145108 0.013509935211980273
1.022222229755400891e+00 5.1114334834401705 0.013509935211980273
1.044576337270164634e+00 5.672426068491977 0.013509935211980273
1.065655217923845210e+00 6.294988990221888 0.013509935211980273
1.085289826345254616e+00 6.985879746785249 0.013509935211980273
1.103323335316965137e+00 7.752597488629465 0.013509935211980273
1.119615009623134316e+00 8.60346441668451 0.013509935211980273
1.134042655835836744e+00 9.547716114208066 0.013509935211980273
1.146669168085693968e+00 10.59560179277617 0.013509935211980273
1.157470398919834054e+00 11.758495540521581 0.013509935211980273
1.166146389130427341e+00 13.049019780144016 0.013509935211980273
1.172640972548671501e+00 14.481182276745331 0.013509935211980273
1.176913452981694919e+00 16.070528182616385 0.013509935211980273
1.178935464104428732e+00 17.834308769319094 0.013509935211980273
1.178689546099917385e+00 19.791668678535572 0.013509935211980273
1.176167505806621882e+00 21.96385372416547 0.013509935211980273
1.171368910924422302e+00 24.37444150122222 0.013509935211980273
1.164298215729350661e+00 27.04959730463137 0.013509935211980273
1.154966379494543505e+00 30.01835813575592 0.013509935211980273
1.143387674770032225e+00 33.31294787934677 0.013509935211980273
1.129580996025286721e+00 36.96912707195032 0.013509935211980273
1.113570434644265195e+00 41.0265810582719 0.013509935211980273
1.095385108763023752e+00 45.52935074866948 0.013509935211980273
1.075062333003304671e+00 50.526310653356795 0.013509935211980273
1.052648206892114358e+00 56.07169938205458 0.013509935211980273
1.028198251424427667e+00 62.22570836730231 0.013509935211980273
1.001784573148193358e+00 69.0551352016233 0.013509935211980273
9.734904599469297315e-01 76.63410868007462 0.013509935211980273
9.434190211651817259e-01 85.04489341802686 0.013509935211980273
9.116891088008692856e-01 94.37878277775391 0.013509935211980273
8.784398136468710705e-01 104.73708979594508 0.013509935211980273
8.438304802907004021e-01 116.23224686798542 0.013509935211980273
8.080386265959562664e-01 128.9890261253308 0.013509935211980273
7.712581491008931867e-01 143.14589375234786 0.013509935211980273
7.337024055604461914e-01 158.85651294280527 0.013509935211980273
6.955943348282674910e-01 176.2914118095948 0.013509935211980273
6.571661116195972596e-01 195.63983435170647 0.013509935211980273
6.186560030996000048e-01 217.11179456945052 0.013509935211980273
5.803009596153525518e-01 240.9403560239527 0.013509935211980273
5.423342505078189157e-01 267.38416158399497 0.013509935211980273
5.064654098206574639e-01 296.73024081888724 0.013509935211980273
4.713850573019117696e-01 329.2971255097155 0.013509935211980273
4.370805932247637804e-01 365.43830709572546 0.013509935211980273
4.037510745233567899e-01 405.54607358408276 0.013509935211980273
3.717823165633104554e-01 450.05576757004974 0.013509935211980273
3.411505014862102891e-01 499.450511585514 0.013509935211980273
3.119358495334617620e-01 554.2664520663108 0.013509935211980273
2.842419019551379877e-01 615.0985788580505 0.013509935211980273
2.582149371755744771e-01 682.6071834272393 0.013509935211980273
2.339848631487370656e-01 757.525025877192 0.013509935211980273
2.114392021328302951e-01 840.6652885618333 0.013509935211980273
1.905986729021132975e-01 932.9304026284696 0.013509935211980273
1.714662495550075272e-01 1035.3218432956637 0.013509935211980273
1.540854800248145917e-01 1148.9510001873086 0.013509935211980273
1.384975588522468215e-01 1275.051240713013 0.013509935211980273
1.245450041524293755e-01 1414.991297434576 0.013509935211980273
1.136992919714163858e-01 1570.2901247293776 0.013509935211980273
1.044410466743315724e-01 1742.6333860096508 0.013509935211980273
9.651140396759172457e-02 1933.891750455232 0.013509935211980273
8.987079810022476078e-02 2146.141197858406 0.013509935211980273
8.448131534850750191e-02 2381.6855519761607 0.013509935211980273
8.039205004574390134e-02 2643.0814869741084 0.013509935211980273
7.745323909543033736e-02 2933.1662783900483 0.013509935211980273
7.561920263905259898e-02 3255.0885998350564 0.013509935211980273
7.485715816030831526e-02 3612.3426997094302 0.013509935211980273
7.516389488913159667e-02 4008.8063288984645 0.013509935211980273
7.658135808106286690e-02 4448.782831127585 0.013509935211980273
7.899259433143111797e-02 4937.047852839004 0.013509935211980273
8.234886986709459566e-02 5478.901179593945 0.013509935211980273
8.666743512125606175e-02 6080.224261649427 0.013509935211980273
9.335565006453938608e-02 6747.5440531107 0.013509935211980273
1.014224834215235044e-01 7488.10385759003 0.013509935211980273
1.103445062472647592e-01 8309.941949353404 0.013509935211980273
1.200686254820130944e-01 9221.97882333434 0.013509935211980273
1.307373356538753251e-01 10234.114021054527 0.013509935211980273
1.420829019739218158e-01 11357.333583431051 0.013509935211980273
1.542342670994760745e-01 12603.829296797274 0.013509935211980273
1.670866308327495775e-01 13987.131026472387 0.013509935211980273
1.804317177644136905e-01 15522.25357427048 0.013509935211980273
1.942050576086134517e-01 17225.859653987874 0.013509935211980273
2.083333030755003534e-01 19116.440753857038 0.013509935211980273
2.227357714013922518e-01 21214.51784910632 0.013509935211980273
2.373251242919892645e-01 23542.864143224204 0.013509935211980273
2.520070603006104304e-01 26126.752255633317 0.013509935211980273
2.691932352567277809e-01 28994.22853882881 0.013509935211980273
2.867315132223268170e-01 32176.417502507353 0.013509935211980273
3.044251049380785057e-01 35707.859649004626 0.013509935211980273
3.221771621599184843e-01 39626.88638701478 0.013509935211980273
3.398898447874113549e-01 43976.036093027215 0.013509935211980273
3.574652109373166464e-01 48802.515836544335 0.013509935211980273
3.748037842667246711e-01 54158.71378079476 0.013509935211980273
3.918119054141377955e-01 60102.76782070388 0.013509935211980273
4.083990372755070819e-01 66699.19663030129 0.013509935211980273
4.244774719429454390e-01 74019.59996915652 0.013509935211980273
4.399625691435871677e-01 82143.43584919439 0.013509935211980273
4.547728442812875027e-01 91158.88299750836 0.013509935211980273
4.688364241317389269e-01 101163.7979766207 0.013509935211980273
4.820777136276053754e-01 112266.77735108159 0.013509935211980273
4.944269331523264421e-01 124588.33642950082 0.013509935211980273
5.058660248573363383e-01 138262.2173764659 0.013509935211980273
5.163610105280491691e-01 153436.84089300132 0.013509935211980273
5.257887680551965870e-01 170276.91722258978 0.013509935211980273
5.340832821753241921e-01 188965.23396912115 0.013509935211980273
5.411798178667456272e-01 209704.64013232305 0.013509935211980273
5.470182281551696502e-01 232720.2478960412 0.013509935211980273
5.515406526783777075e-01 258261.87606826748 0.013509935211980273
5.546966365893355455e-01 286606.7616948256 0.013509935211980273
5.564345879627559111e-01 318062.5692794119 0.013509935211980273
5.567157803919117187e-01 352970.73027306574 0.013509935211980273
5.555106711337124414e-01 391710.1490809261 0.013509935211980273
5.527918181539843712e-01 434701.3158125035 0.013509935211980273
5.485551853690244783e-01 482410.8704165374 0.013509935211980273
5.428074795805121200e-01 535356.6677410719 0.013509935211980273
5.355616767444786319e-01 594113.3984965039 0.013509935211980273
5.268435467995014054e-01 659318.8271333541 0.013509935211980273
5.167145950594905779e-01 731680.7143427207 0.013509935211980273
5.052312194280043078e-01 811984.4993184009 0.013509935211980273
4.924714052005421672e-01 901101.8251665037 0.013509935211980273
4.785303780590369760e-01 1000000.0 0.013509935211980273
2.637727080018967274e-02 0.001 0.014992684327860457
2.904060035184777983e-02 0.0011097524964120721 0.014992684327860457
3.195029557747489091e-02 0.0012315506032928262 0.014992684327860457
3.512450372932036935e-02 0.001366716356462006 0.014992684327860457
3.858170044669680110e-02 0.0015167168884709225 0.014992684327860457
4.234046110151817865e-02 0.0016831803533309566 0.014992684327860457
4.641919488700306518e-02 0.0018679135990207828 0.014992684327860457
5.083582619530537666e-02 0.002072921779595372 0.014992684327860457
5.560741306440638437e-02 0.002300430119772917 0.014992684327860457
6.074973297559793650e-02 0.0025529080682395165 0.014992684327860457
6.627680852770218012e-02 0.002833096101839324 0.014992684327860457
7.220039792613865137e-02 0.0031440354715915 0.014992684327860457
7.852945325770416263e-02 0.0034891012134067737 0.014992684327860457
8.526957595435694093e-02 0.003872038781812557 0.014992684327860457
9.242246773867734966e-02 0.004297004704320844 0.014992684327860457
9.998542361219686647e-02 0.004768611697714469 0.014992684327860457
1.079508787895468586e-01 0.005291978735958442 0.014992684327860457
1.163060489419632665e-01 0.005872786613189483 0.014992684327860457
1.250326885869033344e-01 0.00651733960488242 0.014992684327860457
1.341069963068820259e-01 0.007232633896483534 0.014992684327860457
1.434997035083790118e-01 0.008026433522257174 0.014992684327860457
1.531763361928797085e-01 0.00890735463861044 0.014992684327860457
1.630977001520093062e-01 0.009884959046625586 0.014992684327860457
1.732205383121945275e-01 0.010969857978923836 0.014992684327860457
1.834983875505316331e-01 0.012173827277396614 0.014992684327860457
1.938825800543553246e-01 0.013509935211980273 0.014992684327860457
2.043233685824157875e-01 0.014992684327860457 0.014992684327860457
2.147711182109290351e-01 0.01663816886076129 0.014992684327860457
2.251775113631335479e-01 0.018464249428955443 0.014992684327860457
2.354967259400062018e-01 0.020490746898158472 0.014992684327860457
2.456865309578028511e-01 0.022739657523579287 0.014992684327860457
2.557092451929447452e-01 0.02523539170434766 0.014992684327860457
2.655325428283087374e-01 0.02800503894183631 0.014992684327860457
2.751300755536996157e-01 0.03107866187782014 0.014992684327860457
2.844819038680477807e-01 0.03448962260405758 0.014992684327860457
2.935747293668266034e-01 0.038274944785163134 0.014992684327860457
3.024019709027015446e-01 0.04247571552536898 0.014992684327860457
3.109636583469195803e-01 0.047137531341167244 0.014992684327860457
3.192662223208370120e-01 0.05231099308056263 0.014992684327860457
3.273221636331226092e-01 0.05805225516094899 0.014992684327860457
3.351496667583203082e-01 0.06442363508721373 0.014992684327860457
3.427721617515682717e-01 0.07149428986597581 0.014992684327860457
3.502178728202530178e-01 0.07934096665797492 0.014992684327860457
3.575193719648557256e-01 0.08804883581643465 0.014992684327860457
3.647131545629253013e-01 0.09771241535346502 0.014992684327860457
3.718392430147816063e-01 0.1084365968689611 0.014992684327860457
3.789408355808308593e-01 0.12033778407775893 0.014992684327860457
3.860639939014349209e-01 0.13354515629298988 0.014992684327860457
3.932573709001713769e-01 0.14820207057988585 0.014992684327860457
4.005719676586621536e-01 0.16446761779946645 0.014992684327860457
4.080609225726253286e-01 0.18251834943190443 0.014992684327860457
4.157792970339578287e-01 0.20255019392306664 0.014992684327860457
4.237839617242262769e-01 0.22478058335487253 0.014992684327860457
4.321329872964262964e-01 0.24945081352303167 0.014992684327860457
4.408860252122875356e-01 0.27682866303920667 0.014992684327860457
4.501035208905484475e-01 0.3072112998861759 0.014992684327860457
4.598465913164435648e-01 0.34092850697468147 0.014992684327860457
4.701761633933154161e-01 0.3783462617131929 0.014992684327860457
4.811528989747793084e-01 0.419870708444391 0.014992684327860457
4.928362347260579202e-01 0.4659525668664682 0.014992684327860457
5.052840382199076386e-01 0.517092024289676 0.014992684327860457
5.185497511476345744e-01 0.5738441648302398 0.014992684327860457
5.326842962027623640e-01 0.6368249944718586 0.014992684327860457
5.477327543381423913e-01 0.7067181273927491 0.014992684327860457
5.637328281751089465e-01 0.7842822061337682 0.014992684327860457
5.807149097615381672e-01 0.8703591361485166 0.014992684327860457
5.986988363735458174e-01 0.9658832241158708 0.014992684327860457
6.176919850182689409e-01 1.0718913192051276 0.014992684327860457
6.376892490903427468e-01 1.1895340673703196 0.014992684327860457
6.586701789358226922e-01 1.3200884008314182 0.014992684327860457
6.805977934943653329e-01 1.4649713983072863 0.014992684327860457
7.034173494239659430e-01 1.625755666443795 0.014992684327860457
7.270554461014645531e-01 1.8041864093920719 0.014992684327860457
7.514195524689692984e-01 2.0022003718155843 0.014992684327860457
7.763974886975035794e-01 2.2219468609395236 0.014992684327860457
8.018613159705015869e-01 2.4658110758226037 0.014992684327860457
8.276600662755272397e-01 2.736439997074672 0.014992684327860457
8.536335504910333993e-01 3.0367711180354604 0.014992684327860457
8.796048414010831928e-01 3.370064329271928 0.014992684327860457
9.053876103194116176e-01 3.739937302478798 0.014992684327860457
9.307888234001628902e-01 4.150404757850477 0.014992684327860457
9.556109543110864468e-01 4.605922041145108 0.014992684327860457
9.796585620554820739e-01 5.1114334834401705 0.014992684327860457
1.002737966202936093e+00 5.672426068491977 0.014992684327860457
1.024664056151493696e+00 6.294988990221888 0.014992684327860457
1.045263113346164285e+00 6.985879746785249 0.014992684327860457
1.064372649985495078e+00 7.752597488629465 0.014992684327860457
1.081845507074077117e+00 8.60346441668451 0.014992684327860457
1.097552658130475756e+00 9.547716114208066 0.014992684327860457
1.111669013866952271e+00 10.59560179277617 0.014992684327860457
1.123921991734601056e+00 11.758495540521581 0.014992684327860457
1.134129276621679283e+00 13.049019780144016 0.014992684327860457
1.142228780551971079e+00 14.481182276745331 0.014992684327860457
1.148174473005622254e+00 16.070528182616385 0.014992684327860457
1.151933370650885191e+00 17.834308769319094 0.014992684327860457
1.153484068111898742e+00 19.791668678535572 0.014992684327860457
1.152815013372627151e+00 21.96385372416547 0.014992684327860457
1.149922856439346885e+00 24.37444150122222 0.014992684327860457
1.144809443800086424e+00 27.04959730463137 0.014992684327860457
1.137483091933475965e+00 30.01835813575592 0.014992684327860457
1.127955225559718055e+00 33.31294787934677 0.014992684327860457
1.116241328392529208e+00 36.96912707195032 0.014992684327860457
1.102361189659329943e+00 41.0265810582719 0.014992684327860457
1.086338506172786156e+00 45.52935074866948 0.014992684327860457
1.068203630912518909e+00 50.526310653356795 0.014992684327860457
1.047993993958961756e+00 56.07169938205458 0.014992684327860457
1.025754585382228745e+00 62.22570836730231 0.014992684327860457
1.001544764383207609e+00 69.0551352016233 0.014992684327860457
9.754331655036959647e-01 76.63410868007462 0.014992684327860457
9.475061117297999269e-01 85.04489341802686 0.014992684327860457
9.178639749503504364e-01 94.37878277775391 0.014992684327860457
8.866258545565129934e-01 104.73708979594508 0.014992684327860457
8.539300728833320031e-01 116.23224686798542 0.014992684327860457
8.199327497096913220e-01 128.9890261253308 0.014992684327860457
7.848066964207168761e-01 143.14589375234786 0.014992684327860457
7.487450870250565993e-01 158.85651294280527 0.014992684327860457
7.119526240820626128e-01 176.2914118095948 0.014992684327860457
6.746458386289048148e-01 195.63983435170647 0.014992684327860457
6.370506301151938056e-01 217.11179456945052 0.014992684327860457
5.993955388684207852e-01 240.9403560239527 0.014992684327860457
5.619097450892603929e-01 267.38416158399497 0.014992684327860457
5.264597679830509414e-01 296.73024081888724 0.014992684327860457
4.914874282662775595e-01 329.2971255097155 0.014992684327860457
4.570858097132083908e-01 365.43830709572546 0.014992684327860457
4.234665061701684552e-01 405.54607358408276 0.014992684327860457
3.910727063653804403e-01 450.05576757004974 0.014992684327860457
3.598294549055001679e-01 499.450511585514 0.014992684327860457
3.298701462061119360e-01 554.2664520663108 0.014992684327860457
3.013220765782082533e-01 615.0985788580505 0.014992684327860457
2.743749703232817860e-01 682.6071834272393 0.014992684327860457
2.491574300193510894e-01 757.525025877192 0.014992684327860457
2.255884325950605063e-01 840.6652885618333 0.014992684327860457
2.037113691036286367e-01 932.9304026284696 0.014992684327860457
1.835501820125698125e-01 1035.3218432956637 0.014992684327860457
1.651784937901766281e-01 1148.9510001873086 0.014992684327860457
1.486433321729921653e-01 1275.051240713013 0.014992684327860457
1.338017071687875315e-01 1414.991297434576 0.014992684327860457
1.223084445991587110e-01 1570.2901247293776 0.014992684327860457
1.124219113964192163e-01 1742.6333860096508 0.014992684327860457
1.039353884924793942e-01 1933.891750455232 0.014992684327860457
9.681314620351880174e-02 2146.141197858406 0.014992684327860457
9.101973440868767196e-02 2381.6855519761607 0.014992684327860457
8.661993041007290395e-02 2643.0814869741084 0.014992684327860457
8.343867902917030677e-02 2933.1662783900483 0.014992684327860457
8.143576403356801718e-02 3255.0885998350564 0.014992684327860457
8.057560493588918071e-02 3612.3426997094302 0.014992684327860457
8.084438919774154797e-02 4008.8063288984645 0.014992684327860457
8.230250740916829344e-02 4448.782831127585 0.014992684327860457
8.481176945773614972e-02 4937.047852839004 0.014992684327860457
8.831527546086744007e-02 5478.901179593945 0.014992684327860457
9.278938600387631741e-02 6080.224261649427 0.014992684327860457
9.975281787530927702e-02 6747.5440531107 0.014992684327860457
1.082005862746924646e-01 7488.10385759003 0.014992684327860457
1.175127539456187753e-01 8309.941949353404 0.014992684327860457
1.276120424776719942e-01 9221.97882333434 0.014992684327860457
1.386651245220080209e-01 10234.114021054527 0.014992684327860457
1.503674238507576588e-01 11357.333583431051 0.014992684327860457
1.628206922917809774e-01 12603.829296797274 0.014992684327860457
1.759596636277769577e-01 13987.131026472387 0.014992684327860457
1.895332912840731188e-01 15522.25357427048 0.014992684327860457
2.034700106943289899e-01 17225.859653987874 0.014992684327860457
2.176907079435597692e-01 19116.440753857038 0.014992684327860457
2.321103391422978390e-01 21214.51784910632 0.014992684327860457
2.466387361894371022e-01 23542.864143224204 0.014992684327860457
2.611803809844467361e-01 26126.752255633317 0.014992684327860457
2.781534173314415548e-01 28994.22853882881 0.014992684327860457
2.954781009327572261e-01 32176.417502507353 0.014992684327860457
3.128781479351537276e-01 35707.859649004626 0.014992684327860457
3.302590058867113654e-01 39626.88638701478 0.014992684327860457
3.475261511653270352e-01 43976.036093027215 0.014992684327860457
3.645858645226413008e-01 48802.515836544335 0.014992684327860457
3.813436336805278715e-01 54158.71378079476 0.014992684327860457
3.977110583459091409e-01 60102.76782070388 0.014992684327860457
4.136030904322257062e-01 66699.19663030129 0.014992684327860457
4.289375626728422208e-01 74019.59996915652 0.014992684327860457
4.436351875764688590e-01 82143.43584919439 0.014992684327860457
4.576195305261533952e-01 91158.88299750836 0.014992684327860457
4.708232007149779075e-01 101163.7979766207 0.014992684327860457
4.831747723251383353e-01 112266.77735108159 0.014992684327860457
4.946080155438138393e-01 124588.33642950082 0.014992684327860457
5.051184545753188981e-01 138262.2173764659 0.014992684327860457
5.146532909468164441e-01 153436.84089300132 0.014992684327860457
5.231021219441541747e-01 170276.91722258978 0.014992684327860457
5.304014801571956816e-01 188965.23396912115 0.014992684327860457
5.364889521037304876e-01 209704.64013232305 0.014992684327860457
5.413070076923277574e-01 232720.2478960412 0.014992684327860457
5.448005654485437166e-01 258261.87606826748 0.014992684327860457
5.469225841781534259e-01 286606.7616948256 0.014992684327860457
5.476252123027325336e-01 318062.5692794119 0.014992684327860457
5.468748415971844690e-01 352970.73027306574 0.014992684327860457
5.446470574218461591e-01 391710.1490809261 0.014992684327860457
5.409210919953314489e-01 434701.3158125035 0.014992684327860457
5.356997022034655220e-01 482410.8704165374 0.014992684327860457
5.289978744127709076e-01 535356.6677410719 0.014992684327860457
5.208370319469042276e-01 594113.3984965039 0.014992684327860457
5.112523695290607240e-01 659318.8271333541 0.014992684327860457
5.003149107463272793e-01 731680.7143427207 0.014992684327860457
4.880900955376043515e-01 811984.4993184009 0.014992684327860457
4.746673104093273587e-01 901101.8251665037 0.014992684327860457
4.601483947503882677e-01 1000000.0 0.014992684327860457
2.382830360235371064e-02 0.001 0.01663816886076129
2.624090305180286700e-02 0.0011097524964120721 0.01663816886076129
2.887743956061982267e-02 0.0012315506032928262 0.01663816886076129
3.175458958702526147e-02 0.001366716356462006 0.01663816886076129
3.488937219048021676e-02 0.0015167168884709225 0.01663816886076129
3.829894394383057121e-02 0.0016831803533309566 0.01663816886076129
4.200036901010942292e-02 0.0018679135990207828 0.01663816886076129
4.601033300005306220e-02 0.002072921779595372 0.01663816886076129
5.034479909188412095e-02 0.002300430119772917 0.01663816886076129
5.501864167552893148e-02 0.0025529080682395165 0.01663816886076129
6.004521067155026842e-02 0.002833096101839324 0.01663816886076129
6.543587291576094533e-02 0.0031440354715915 0.01663816886076129
7.119951821437373041e-02 0.0034891012134067737 0.01663816886076129
7.734204938564152865e-02 0.003872038781812557 0.01663816886076129
8.386588538851058594e-02 0.004297004704320844 0.01663816886076129
9.076947414827940541e-02 0.004768611697714469 0.01663816886076129
9.804686746503778194e-02 0.005291978735958442 0.01663816886076129
1.056873648297480400e-01 0.005872786613189483 0.01663816886076129
1.136752695798998458e-01 0.00651733960488242 0.01663816886076129
1.219897695783425939e-01 0.007232633896483534 0.01663816886076129
1.306049766265025558e-01 0.008026433522257174 0.01663816886076129
1.394901442656158452e-01 0.00890735463861044 0.01663816886076129
1.486100651956092367e-01 0.009884959046625586 0.01663816886076129
1.579256460661504213e-01 0.010969857978923836 0.01663816886076129
1.673946676047309012e-01 0.012173827277396614 0.01663816886076129
1.769726792576971075e-01 0.013509935211980273 0.01663816886076129
1.866140211378797542e-01 0.014992684327860457 0.01663816886076129
1.962729104256886736e-01 0.01663816886076129 0.01663816886076129
2.059045686861193658e-01 0.018464249428955443 0.01663816886076129
2.154663075293250796e-01 0.020490746898158472 0.01663816886076129
2.249185701245786650e-01 0.022739657523579287 0.01663816886076129
2.342258435580025500e-01 0.02523539170434766 0.01663816886076129
2.433574350554710275e-01 0.02800503894183631 0.01663816886076129
2.522880934575422729e-01 0.03107866187782014 0.01663816886076129
2.609984337485372619e-01 0.03448962260405758 0.01663816886076129
2.694752063822180577e-01 0.038274944785163134 0.01663816886076129
2.777113907008854632e-01 0.04247571552536898 0.01663816886076129
2.857061405824866673e-01 0.047137531341167244 0.01663816886076129
2.934646084628189100e-01 0.05231099308056263 0.01663816886076129
3.009976698088104308e-01 0.05805225516094899 0.01663816886076129
3.083215811270833551e-01 0.06442363508721373 0.01663816886076129
3.154575871038154400e-01 0.07149428986597581 0.01663816886076129
3.224315180000771885e-01 0.07934096665797492 0.01663816886076129
3.292733791125038167e-01 0.08804883581643465 0.01663816886076129
3.360169648818700505e-01 0.09771241535346502 0.01663816886076129
3.426994930341744627e-01 0.1084365968689611 0.01663816886076129
3.493612850245798040e-01 0.12033778407775893 0.01663816886076129
3.560454754712528702e-01 0.13354515629298988 0.01663816886076129
3.627977655175609328e-01 0.14820207057988585 0.01663816886076129
3.696662036385256478e-01 0.16446761779946645 0.01663816886076129
3.767009948839572520e-01 0.18251834943190443 0.01663816886076129
3.839543201086726976e-01 0.20255019392306664 0.01663816886076129
3.914802406756729969e-01 0.22478058335487253 0.01663816886076129
3.993341529377583687e-01 0.24945081352303167 0.01663816886076129
4.075731679300229060e-01 0.27682866303920667 0.01663816886076129
4.162554110815590014e-01 0.3072112998861759 0.01663816886076129
4.254399311812399609e-01 0.34092850697468147 0.01663816886076129
4.351859522859930496e-01 0.3783462617131929 0.01663816886076129
4.455528216969006361e-01 0.419870708444391 0.01663816886076129
4.565991570660986598e-01 0.4659525668664682 0.01663816886076129
4.683826101658977170e-01 0.517092024289676 0.01663816886076129
4.809570847524167747e-01 0.5738441648302398 0.01663816886076129
4.943747670865671351e-01 0.6368249944718586 0.01663816886076129
5.086828847312899748e-01 0.7067181273927491 0.01663816886076129
5.239223378757532634e-01 0.7842822061337682 0.01663816886076129
5.401276760828762624e-01 0.8703591361485166 0.01663816886076129
5.573241603550905809e-01 0.9658832241158708 0.01663816886076129
5.755257223381480269e-01 1.0718913192051276 0.01663816886076129
5.947350031258323844e-01 1.1895340673703196 0.01663816886076129
6.149404537857244835e-01 1.3200884008314182 0.01663816886076129
6.361150575518532690e-01 1.4649713983072863 0.01663816886076129
6.582149536351092900e-01 1.625755666443795 0.01663816886076129
6.811783450046139388e-01 1.8041864093920719 0.01663816886076129
7.049247713354064304e-01 2.0022003718155843 0.01663816886076129
7.293543101239832183e-01 2.2219468609395236 0.01663816886076129
7.543510031876690114e-01 2.4658110758226037 0.01663816886076129
7.797756210388396836e-01 2.736439997074672 0.01663816886076129
8.054784795431436661e-01 3.0367711180354604 0.01663816886076129
8.312921828210861896e-01 3.370064329271928 0.01663816886076129
8.570383738540593432e-01 3.739937302478798 0.01663816886076129
8.825299942462347946e-01 4.150404757850477 0.01663816886076129
9.075747130793743178e-01 4.605922041145108 0.01663816886076129
9.319787169200609567e-01 5.1114334834401705 0.01663816886076129
9.555491235484903090e-01 5.672426068491977 0.01663816886076129
9.780995951633566499e-01 6.294988990221888 0.01663816886076129
9.994535227691637713e-01 6.985879746785249 0.01663816886076129
1.019444250335675095e+00 7.752597488629465 0.01663816886076129
1.037919364152637636e+00 8.60346441668451 0.01663816886076129
1.054766040833316598e+00 9.547716114208066 0.01663816886076129
1.070206803506862592e+00 10.59560179277617 0.01663816886076129
1.083783507277183089e+00 11.758495540521581 0.01663816886076129
1.095411727231647925e+00 13.049019780144016 0.01663816886076129
1.105023374960576676e+00 14.481182276745331 0.01663816886076129
1.112566883427448472e+00 16.070528182616385 0.01663816886076129
1.118004378517348574e+00 17.834308769319094 0.01663816886076129
1.121310219540854858e+00 19.791668678535572 0.01663816886076129
1.122469234336946231e+00 21.96385372416547 0.01663816886076129
1.121474967289432856e+00 24.37444150122222 0.01663816886076129
1.118326576824246521e+00 27.04959730463137 0.01663816886076129
1.113029789721828644e+00 30.01835813575592 0.01663816886076129
1.105593385987053479e+00 33.31294787934677 0.01663816886076129
1.096029797922451143e+00 36.96912707195032 0.01663816886076129
1.084355022581748429e+00 41.0265810582719 0.01663816886076129
1.070587977220616605e+00 45.52935074866948 0.01663816886076129
1.054752795566100687e+00 50.526310653356795 0.01663816886076129
1.036879037085768562e+00 56.07169938205458 0.01663816886076129
1.017001961366020168e+00 62.22570836730231 0.01663816886076129
9.951689092816791149e-01 69.0551352016233 0.01663816886076129
9.714344417675125909e-01 76.63410868007462 0.01663816886076129
9.458684367120713254e-01 85.04489341802686 0.01663816886076129
9.185528280710029136e-01 94.37878277775391 0.01663816886076129
8.895862116857199409e-01 104.73708979594508 0.01663816886076129
8.590850697852410178e-01 116.23224686798542 0.01663816886076129
8.271825953412280663e-01 128.9890261253308 0.01663816886076129
7.940283988587669706e-01 143.14589375234786 0.01663816886076129
7.597927126556789368e-01 158.85651294280527 0.01663816886076129
7.246586313428903248e-01 176.2914118095948 0.01663816886076129
6.888231168642707791e-01 195.63983435170647 0.01663816886076129
6.524953210067010456e-01 217.11179456945052 0.01663816886076129
6.158906846842731042e-01 240.9403560239527 0.01663816886076129
5.792294732811327229e-01 267.38416158399497 0.01663816886076129
5.445471478621870531e-01 296.73024081888724 0.01663816886076129
5.099933098310985846e-01 329.2971255097155 0.01663816886076129
4.757866713997045971e-01 365.43830709572546 0.01663816886076129
4.421696343940851870e-01 405.54607358408276 0.01663816886076129
4.095805644114248745e-01 450.05576757004974 0.01663816886076129
3.779430242742455870e-01 499.450511585514 0.01663816886076129
3.474282455655159918e-01 554.2664520663108 0.01663816886076129
3.181870046579801103e-01 615.0985788580505 0.01663816886076129
2.904567849189688689e-01 682.6071834272393 0.01663816886076129
2.643584815624689388e-01 757.525025877192 0.01663816886076129
2.398487152576369574e-01 840.6652885618333 0.01663816886076129
2.169959831502874525e-01 932.9304026284696 0.01663816886076129
1.958479565255075439e-01 1035.3218432956637 0.01663816886076129
1.765133622669300129e-01 1148.9510001873086 0.01663816886076129
1.590440057660781614e-01 1275.051240713013 0.01663816886076129
1.433563628666139622e-01 1414.991297434576 0.01663816886076129
1.311916580731428417e-01 1570.2901247293776 0.01663816886076129
1.206708232774721806e-01 1742.6333860096508 0.01663816886076129
1.116180891610653453e-01 1933.891750455232 0.01663816886076129
1.040029261266464666e-01 2146.141197858406 0.01663816886076129
9.779629776900701510e-02 2381.6855519761607 0.01663816886076129
9.307324122078161621e-02 2643.0814869741084 0.01663816886076129
8.963772603124509075e-02 2933.1662783900483 0.01663816886076129
8.745446455327050839e-02 3255.0885998350564 0.01663816886076129
8.648497917946161573e-02 3612.3426997094302 0.01663816886076129
8.670210888857927956e-02 4008.8063288984645 0.01663816886076129
8.818921621737632610e-02 4448.782831127585 0.01663816886076129
9.078347074947713813e-02 4937.047852839004 0.01663816886076129
9.441887148505463678e-02 5478.901179593945 0.01663816886076129
9.902606425005336388e-02 6080.224261649427 0.01663816886076129
1.062231386804889238e-01 6747.5440531107 0.01663816886076129
1.150237611878580091e-01 7488.10385759003 0.01663816886076129
1.246899031466939950e-01 8309.941949353404 0.01663816886076129
1.351289973690801560e-01 9221.97882333434 0.01663816886076129
1.464978674071263365e-01 10234.114021054527 0.01663816886076129
1.584906928084345579e-01 11357.333583431051 0.01663816886076129
1.711618328280312684e-01 12603.829296797274 0.01663816886076129
1.844985714801908039e-01 13987.131026472387 0.01663816886076129
1.982012559514206851e-01 15522.25357427048 0.01663816886076129
2.121920036685048250e-01 17225.859653987874 0.01663816886076129
2.263869938634162360e-01 19116.440753857038 0.01663816886076129
2.406981649769216192e-01 21214.51784910632 0.01663816886076129
2.550340243002838791e-01 23542.864143224204 0.01663816886076129
2.692995101431487903e-01 26126.752255633317 0.01663816886076129
2.858944902355197160e-01 28994.22853882881 0.01663816886076129
3.028521845961754666e-01 32176.417502507353 0.01663816886076129
3.198031369694425696e-01 35707.859649004626 0.01663816886076129
3.366566436240834848e-01 39626.88638701478 0.01663816886076129
3.533229775199592249e-01 43976.036093027215 0.01663816886076129
3.697139277070065067e-01 48802.515836544335 0.01663816886076129
3.857411324458358548e-01 54158.71378079476 0.01663816886076129
4.013224766140462973e-01 60102.76782070388 0.01663816886076129
4.163792418354507197e-01 66699.19663030129 0.01663816886076129
4.308354508108235281e-01 74019.59996915652 0.01663816886076129
4.446177284898168436e-01 82143.43584919439 0.01663816886076129
4.576551652259478464e-01 91158.88299750836 0.01663816886076129
4.698851491785709378e-01 101163.7979766207 0.01663816886076129
4.812407337744085134e-01 112266.77735108159 0.01663816886076129
4.916595731025770744e-01 124588.33642950082 0.01663816886076129
5.011516669338764718e-01 138262.2173764659 0.01663816886076129
5.096434410264955028e-01 153436.84089300132 0.01663816886076129
5.170392129816003823e-01 170276.91722258978 0.01663816886076129
5.232782578145106500e-01 188965.23396912115 0.01663816886076129
5.283011101755277217e-01 209704.64013232305 0.01663816886076129
5.320533854210368618e-01 232720.2478960412 0.01663816886076129
5.344836654333595671e-01 258261.87606826748 0.01663816886076129
5.355487236804964413e-01 286606.7616948256 0.01663816886076129
5.352058457397769198e-01 318062.5692794119 0.01663816886076129
5.334265856429595276e-01 352970.73027306574 0.01663816886076129
5.301931948067869493e-01 391710.1490809261 0.01663816886076129
5.254918791343963225e-01 434701.3158125035 0.01663816886076129
5.193330164045332209e-01 482410.8704165374 0.01663816886076129
5.117400813224666223e-01 535356.6677410719 0.01663816886076129
5.027435176641905645e-01 594113.3984965039 0.01663816886076129
4.923878529153206673e-01 659318.8271333541 0.01663816886076129
4.807536194773152083e-01 731680.7143427207 0.01663816886076129
4.679151907964419488e-01 811984.4993184009 0.01663816886076129
4.539695803184340406e-01 901101.8251665037 0.01663816886076129
4.390273724504143438e-01 1000000.0 0.01663816886076129
2.140986616598700848e-02 0.001 0.018464249428955443
2.358364074984808587e-02 0.0011097524964120721 0.018464249428955443
2.595981086945471292e-02 0.0012315506032928262 0.018464249428955443
2.855360296034791315e-02 0.001366716356462006 0.018464249428955443
3.138058689798149670e-02 0.0015167168884709225 0.018464249428955443
3.445650328357086761e-02 0.0016831803533309566 0.018464249428955443
3.779705426124454343e-02 0.0018679135990207828 0.018464249428955443
4.141765198176444035e-02 0.002072921779595372 0.018464249428955443
4.533312027449143411e-02 0.002300430119772917 0.018464249428955443
4.955735090708345697e-02 0.0025529080682395165 0.018464249428955443
5.410292861702618167e-02 0.002833096101839324 0.018464249428955443
5.898070803001264489e-02 0.0031440354715915 0.018464249428955443
6.419936564790529321e-02 0.0034891012134067737 0.018464249428955443
6.976494053102559600e-02 0.003872038781812557 0.018464249428955443
7.568036532907715386e-02 0.004297004704320844 0.018464249428955443
8.194502792831151461e-02 0.004768611697714469 0.018464249428955443
8.855435775363319773e-02 0.005291978735958442 0.018464249428955443
9.549948942649445771e-02 0.005872786613189483 0.018464249428955443
1.027670162187405561e-01 0.00651733960488242 0.018464249428955443
1.103388544220112871e-01 0.007232633896483534 0.018464249428955443
1.181922559003323048e-01 0.008026433522257174 0.018464249428955443
1.262999630581241872e-01 0.00890735463861044 0.018464249428955443
1.346305487727719463e-01 0.009884959046625586 0.018464249428955443
1.431489107250371318e-01 0.010969857978923836 0.018464249428955443
1.518169334601313647e-01 0.012173827277396614 0.018464249428955443
1.605942913390437377e-01 0.013509935211980273 0.018464249428955443
1.694393616579246697e-01 0.014992684327860457 0.018464249428955443
1.783102201863621117e-01 0.01663816886076129 0.018464249428955443
1.871656659806247847e-01 0.018464249428955443 0.018464249428955443
1.959662319499747285e-01 0.020490746898158472 0.018464249428955443
2.046751562445596195e-01 0.022739657523579287 0.018464249428955443
2.132592424461190461e-01 0.02523539170434766 0.018464249428955443
2.216896060950558911e-01 0.02800503894183631 0.018464249428955443
2.299422692279424196e-01 0.03107866187782014 0.018464249428955443
2.379985954930353975e-01 0.03448962260405758 0.018464249428955443
2.458455674371209099e-01 0.038274944785163134 0.018464249428955443
2.534759016478699833e-01 0.04247571552536898 0.018464249428955443
2.608880320920059503e-01 0.047137531341167244 0.018464249428955443
2.680859736944021798e-01 0.05231099308056263 0.018464249428955443
2.750790890326002547e-01 0.05805225516094899 0.018464249428955443
2.818817894238209720e-01 0.06442363508721373 0.018464249428955443
2.885131911588287856e-01 0.07149428986597581 0.018464249428955443
2.949967516671581080e-01 0.07934096665797492 0.018464249428955443
3.013598993474390086e-01 0.08804883581643465 0.018464249428955443
3.076336810662541055e-01 0.09771241535346502 0.018464249428955443
3.138524365478030931e-01 0.1084365968689611 0.018464249428955443
3.200534962731597655e-01 0.12033778407775893 0.018464249428955443
3.262769239447685377e-01 0.13354515629298988 0.018464249428955443
3.325652897123912988e-01 0.14820207057988585 0.018464249428955443
3.389634771462664009e-01 0.16446761779946645 0.018464249428955443
3.455185116961687064e-01 0.18251834943190443 0.018464249428955443
3.522794093140352856e-01 0.20255019392306664 0.018464249428955443
3.592970288533524625e-01 0.22478058335487253 0.018464249428955443
3.666239560157334432e-01 0.24945081352303167 0.018464249428955443
3.743141301593528869e-01 0.27682866303920667 0.018464249428955443
3.824229887337436962e-01 0.3072112998861759 0.018464249428955443
3.910070192943903011e-01 0.34092850697468147 0.018464249428955443
4.001231942852450096e-01 0.3783462617131929 0.018464249428955443
4.098289487934165809e-01 0.419870708444391 0.018464249428955443
4.201814407508926430e-01 0.4659525668664682 0.018464249428955443
4.312374036519360243e-01 0.517092024289676 0.018464249428955443
4.430504601815988264e-01 0.5738441648302398 0.018464249428955443
4.556732794893358363e-01 0.6368249944718586 0.018464249428955443
4.691544244285679732e-01 0.7067181273927491 0.018464249428955443
4.835371636244349958e-01 0.7842822061337682 0.018464249428955443
4.988593886835295255e-01 0.8703591361485166 0.018464249428955443
5.151509902047507472e-01 0.9658832241158708 0.018464249428955443
5.324317181303565016e-01 1.0718913192051276 0.018464249428955443
5.507113463717441260e-01 1.1895340673703196 0.018464249428955443
5.699867009121015737e-01 1.3200884008314182 0.018464249428955443
5.902404069065197989e-01 1.4649713983072863 0.018464249428955443
6.114393734736212060e-01 1.625755666443795 0.018464249428955443
6.335335471321338341e-01 1.8041864093920719 0.018464249428955443
6.564549713902049222e-01 2.0022003718155843 0.018464249428955443
6.801167250092506888e-01 2.2219468609395236 0.018464249428955443
7.044159071801592287e-01 2.4658110758226037 0.018464249428955443
7.292264237135456240e-01 2.736439997074672 0.018464249428955443
7.544108143691513613e-01 3.0367711180354604 0.018464249428955443
7.798131958125206209e-01 3.370064329271928 0.018464249428955443
8.052653956883815134e-01 3.739937302478798 0.018464249428955443
8.305889727307346204e-01 4.150404757850477 0.018464249428955443
8.555984202391010429e-01 4.605922041145108 0.018464249428955443
8.801048276036845808e-01 5.1114334834401705 0.018464249428955443
9.039182128498989277e-01 5.672426068491977 0.018464249428955443
9.268532323273364071e-01 6.294988990221888 0.018464249428955443
9.487323908025722119e-01 6.985879746785249 0.018464249428955443
9.693866100430603705e-01 7.752597488629465 0.018464249428955443
9.886596568694274723e-01 8.60346441668451 0.018464249428955443
1.006559790412437705e+00 9.547716114208066 0.018464249428955443
1.023045755188073391e+00 10.59560179277617 0.018464249428955443
1.037787027561067443e+00 11.758495540521581 0.018464249428955443
1.050693104254232013e+00 13.049019780144016 0.018464249428955443
1.061689985413796666e+00 14.481182276745331 0.018464249428955443
1.070720494084811847e+00 16.070528182616385 0.018464249428955443
1.077741684087619500e+00 17.834308769319094 0.018464249428955443
1.082723450089609685e+00 19.791668678535572 0.018464249428955443
1.085646754611081066e+00 21.96385372416547 0.018464249428955443
1.086501866016277518e+00 24.37444150122222 0.018464249428955443
1.085285157576965753e+00 27.04959730463137 0.018464249428955443
1.081999804960872780e+00 30.01835813575592 0.018464249428955443
1.076652112342890044e+00 33.31294787934677 0.018464249428955443
1.069251899869649636e+00 36.96912707195032 0.018464249428955443
1.059811842336005450e+00 41.0265810582719 0.018464249428955443
1.048346815450593050e+00 45.52935074866948 0.018464249428955443
1.034875600882313007e+00 50.526310653356795 0.018464249428955443
1.019420872631751074e+00 56.07169938205458 0.018464249428955443
1.002009214472246779e+00 62.22570836730231 0.018464249428955443
9.826770108533481318e-01 69.0551352016233 0.018464249428955443
9.614657431871215243e-01 76.63410868007462 0.018464249428955443
9.384296800749998280e-01 85.04489341802686 0.018464249428955443
9.136328610348294355e-01 94.37878277775391 0.018464249428955443
8.871537139933911575e-01 104.73708979594508 0.018464249428955443
8.590865331842799657e-01 116.23224686798542 0.018464249428955443
8.295408329031613848e-01 128.9890261253308 0.018464249428955443
7.986416059859218208e-01 143.14589375234786 0.018464249428955443
7.665340438252267186e-01 158.85651294280527 0.018464249428955443
7.333768384299724774e-01 176.2914118095948 0.018464249428955443
6.993439136291697000e-01 195.63983435170647 0.018464249428955443
6.646235982919358465e-01 217.11179456945052 0.018464249428955443
6.294136671124532789e-01 240.9403560239527 0.018464249428955443
5.940615814239443848e-01 267.38416158399497 0.018464249428955443
5.603622113348489808e-01 296.73024081888724 0.018464249428955443
5.265472722061752542e-01 329.2971255097155 0.018464249428955443
4.928424179117524284e-01 365.43830709572546 0.018464249428955443
4.595421778753068232e-01 405.54607358408276 0.018464249428955443
4.270063701994789018e-01 450.05576757004974 0.018464249428955443
3.952154183297340584e-01 499.450511585514 0.018464249428955443
3.643593440295130881e-01 554.2664520663108 0.018464249428955443
3.346112523819200768e-01 615.0985788580505 0.018464249428955443
3.062604560178728286e-01 682.6071834272393 0.018464249428955443
2.794118103164251465e-01 757.525025877192 0.018464249428955443
2.540659970367608600e-01 840.6652885618333 0.018464249428955443
2.303186877219133843e-01 932.9304026284696 0.018464249428955443
2.082438189118566707e-01 1035.3218432956637 0.018464249428955443
1.879904907089469390e-01 1148.9510001873086 0.018464249428955443
1.696134804846291255e-01 1275.051240713013 0.018464249428955443
1.531276071219309087e-01 1414.991297434576 0.018464249428955443
1.402860578725398655e-01 1570.2901247293776 0.018464249428955443
1.291317537026533957e-01 1742.6333860096508 0.018464249428955443
1.195089021966093956e-01 1933.891750455232 0.018464249428955443
1.113936855290867944e-01 2146.141197858406 0.018464249428955443
1.047735543442465389e-01 2381.6855519761607 0.018464249428955443
9.971091048542503332e-02 2643.0814869741084 0.018464249428955443
9.601032372283914429e-02 2933.1662783900483 0.018464249428955443
9.363539200854126276e-02 3255.0885998350564 0.018464249428955443
9.254467459474356728e-02 3612.3426997094302 0.018464249428955443
9.269444577515072170e-02 4008.8063288984645 0.018464249428955443
9.419643048288649234e-02 4448.782831127585 0.018464249428955443
9.685933098752091963e-02 4937.047852839004 0.018464249428955443
1.006071029111890863e-01 5478.901179593945 0.018464249428955443
1.053594933126297400e-01 6080.224261649427 0.018464249428955443
1.126978365579665575e-01 6747.5440531107 0.018464249428955443
1.218149440993017141e-01 7488.10385759003 0.018464249428955443
1.317897308487505637e-01 8309.941949353404 0.018464249428955443
1.425149167499581981e-01 9221.97882333434 0.018464249428955443
1.541284028581659526e-01 10234.114021054527 0.018464249428955443
1.663347316617925231e-01 11357.333583431051 0.018464249428955443
1.791278333257112221e-01 12603.829296797274 0.018464249428955443
1.925628430414617620e-01 13987.131026472387 0.018464249428955443
2.062851669813911548e-01 15522.25357427048 0.018464249428955443
2.202117118033215526e-01 17225.859653987874 0.018464249428955443
2.342553431709500922e-01 19116.440753857038 0.018464249428955443
2.483265716244848209e-01 21214.51784910632 0.018464249428955443
2.623343627016316293e-01 23542.864143224204 0.018464249428955443
2.761859398300336443e-01 26126.752255633317 0.018464249428955443
2.922351982308239449e-01 28994.22853882881 0.018464249428955443
3.086734371570963309e-01 32176.417502507353 0.018464249428955443
3.250229319722799937e-01 35707.859649004626 0.018464249428955443
3.411983356844503490e-01 39626.88638701478 0.018464249428955443
3.571160758994548212e-01 43976.036093027215 0.018464249428955443
3.726946866510714718e-01 48802.515836544335 0.018464249428955443
3.878529284888925788e-01 54158.71378079476 0.018464249428955443
4.025157994422525198e-01 60102.76782070388 0.018464249428955443
4.166115836005461204e-01 66699.19663030129 0.018464249428955443
4.300710043534480276e-01 74019.59996915652 0.018464249428955443
4.428269701943262637e-01 82143.43584919439 0.018464249428955443
4.548142884668437413e-01 91158.88299750836 0.018464249428955443
4.659754316369857929e-01 101163.7979766207 0.018464249428955443
4.762480826547558777e-01 112266.77735108159 0.018464249428955443
4.855739339968852541e-01 124588.33642950082 0.018464249428955443
4.939781878180529717e-01 138262.2173764659 0.018464249428955443
5.013649238712827305e-01 153436.84089300132 0.018464249428955443
5.076546770031962197e-01 170276.91722258978 0.018464249428955443
5.127900249860286586e-01 188965.23396912115 0.018464249428955443
5.167148136613949339e-01 209704.64013232305 0.018464249428955443
5.193784909892189550e-01 232720.2478960412 0.018464249428955443
5.207338756562083226e-01 258261.87606826748 0.018464249428955443
5.207424269472822331e-01 286606.7616948256 0.018464249428955443
5.193671671585629035e-01 318062.5692794119 0.018464249428955443
5.165857057690900200e-01 352970.73027306574 0.018464249428955443
5.123872434389746822e-01 391710.1490809261 0.018464249428955443
5.067659126833187200e-01 434701.3158125035 0.018464249428955443
4.997402174372602146e-01 482410.8704165374 0.018464249428955443
4.913419694383177605e-01 535356.6677410719 0.018464249428955443
4.816111232713979895e-01 594113.3984965039 0.018464249428955443
4.706009860369408382e-01 659318.8271333541 0.018464249428955443
4.584001120651091110e-01 731680.7143427207 0.018464249428955443
4.450917116218128800e-01 811984.4993184009 0.018464249428955443
4.307803785683642639e-01 901101.8251665037 0.018464249428955443
4.155826031911415419e-01 1000000.0 0.018464249428955443
1.913727081565156848e-02 0.001 0.020490746898158472
2.108583011135541779e-02 0.0011097524964120721 0.020490746898158472
2.321632222263038045e-02 0.0012315506032928262 0.020490746898158472
2.554256633583486258e-02 0.001366716356462006 0.020490746898158472
2.807871692853975559e-02 0.0015167168884709225 0.020490746898158472
3.083911868648602644e-02 0.0016831803533309566 0.020490746898158472
3.383812940631632238e-02 0.0018679135990207828 0.020490746898158472
3.708988168197857593e-02 0.002072921779595372 0.020490746898158472
4.060803186314457247e-02 0.002300430119772917 0.020490746898158472
4.440545476659178009e-02 0.0025529080682395165 0.020490746898158472
4.849390035129061416e-02 0.002833096101839324 0.020490746898158472
5.288362334749419080e-02 0.0031440354715915 0.020490746898158472
5.758297231708679742e-02 0.0034891012134067737 0.020490746898158472
6.259797617085707810e-02 0.003872038781812557 0.020490746898158472
6.793191716205417008e-02 0.004297004704320844 0.020490746898158472
7.358492215568947226e-02 0.004768611697714469 0.020490746898158472
7.955358078251333065e-02 0.005291978735958442 0.020490746898158472
8.583062509418194763e-02 0.005872786613189483 0.020490746898158472
9.240468539960626504e-02 0.00651733960488242 0.020490746898158472
9.926014989653718368e-02 0.007232633896483534 0.020490746898158472
1.063771396558139543e-01 0.008026433522257174 0.020490746898158472
1.137316355747179236e-01 0.00890735463861044 0.020490746898158472
1.212957507312144023e-01 0.009884959046625586 0.020490746898158472
1.290381511397645231e-01 0.010969857978923836 0.020490746898158472
1.369246411614670478e-01 0.012173827277396614 0.020490746898158472
1.449188650065308948e-01 0.013509935211980273 0.020490746898158472
1.529831264278991299e-01 0.014992684327860457 0.020490746898158472
1.610792864959616488e-01 0.01663816886076129 0.020490746898158472
1.691696923112876449e-01 0.018464249428955443 0.020490746898158472
1.772181170111078452e-01 0.020490746898158472 0.020490746898158472
1.851906412591289852e-01 0.022739657523579287 0.020490746898158472
1.930564711076668827e-01 0.02523539170434766 0.020490746898158472
2.007886390480255190e-01 0.02800503894183631 0.020490746898158472
2.083645767351669509e-01 0.03107866187782014 0.020490746898158472
2.157665413558047252e-01 0.03448962260405758 0.020490746898158472
2.229818962088583878e-01 0.038274944785163134 0.020490746898158472
2.300032507651473546e-01 0.04247571552536898 0.020490746898158472
2.368284654028122993e-01 0.047137531341167244 0.020490746898158472
2.434605535808838372e-01 0.05231099308056263 0.020490746898158472
2.499074844840693255e-01 0.05805225516094899 0.020490746898158472
2.561819276128208256e-01 0.06442363508721373 0.020490746898158472
2.623009522783926184e-01 0.07149428986597581 0.020490746898158472
2.682856966575549729e-01 0.07934096665797492 0.020490746898158472
2.741610450326853465e-01 0.08804883581643465 0.020490746898158472
2.799553031369825806e-01 0.09771241535346502 0.020490746898158472
2.856999055561142975e-01 0.1084365968689611 0.020490746898158472
2.914291407422556768e-01 0.12033778407775893 0.020490746898158472
2.971799221516760459e-01 0.13354515629298988 0.020490746898158472
3.029915791633960853e-01 0.14820207057988585 0.020490746898158472
3.089056889981102727e-01 0.16446761779946645 0.020490746898158472
3.149659268316753469e-01 0.18251834943190443 0.020490746898158472
3.212179373211335731e-01 0.20255019392306664 0.020490746898158472
3.277092145590089767e-01 0.22478058335487253 0.020490746898158472
3.344890151481830221e-01 0.24945081352303167 0.020490746898158472
3.416080282099707155e-01 0.27682866303920667 0.020490746898158472
3.491185499861844677e-01 0.3072112998861759 0.020490746898158472
3.570740877869272856e-01 0.34092850697468147 0.020490746898158472
3.655288948852856712e-01 0.3783462617131929 0.020490746898158472
3.745379645695391946e-01 0.419870708444391 0.020490746898158472
3.841564064797128308e-01 0.4659525668664682 0.020490746898158472
3.944393885998820903e-01 0.517092024289676 0.020490746898158472
4.054395421722364334e-01 0.5738441648302398 0.020490746898158472
4.172092507385098403e-01 0.6368249944718586 0.020490746898158472
4.297975976592692260e-01 0.7067181273927491 0.020490746898158472
4.432493537600835087e-01 0.7842822061337682 0.020490746898158472
4.576048778444910536e-01 0.8703591361485166 0.020490746898158472
4.728977887600400720e-01 0.9658832241158708 0.020490746898158472
4.891527985020917013e-01 1.0718913192051276 0.020490746898158472
5.063859510145799492e-01 1.1895340673703196 0.020490746898158472
5.246017534253262227e-01 1.3200884008314182 0.020490746898158472
5.437918520082481999e-01 1.4649713983072863 0.020490746898158472
5.639334915591799335e-01 1.625755666443795 0.020490746898158472
5.849881489245184474e-01 1.8041864093920719 0.020490746898158472
6.069004070522573402e-01 2.0022003718155843 0.020490746898158472
6.295966862457413882e-01 2.2219468609395236 0.020490746898158472
6.529878046339918640e-01 2.4658110758226037 0.020490746898158472
6.769617897475737056e-01 2.736439997074672 0.020490746898158472
7.013947386988271804e-01 3.0367711180354604 0.020490746898158472
7.261439271229357395e-01 3.370064329271928 0.020490746898158472
7.510532891716745763e-01 3.739937302478798 0.020490746898158472
7.759551524892499552e-01 4.150404757850477 0.020490746898158472
8.006731459582602239e-01 4.605922041145108 0.020490746898158472
8.250256529682125084e-01 5.1114334834401705 0.020490746898158472
8.488279843704080729e-01 5.672426068491977 0.020490746898158472
8.718981020601869192e-01 6.294988990221888 0.020490746898158472
8.940597834139247801e-01 6.985879746785249 0.020490746898158472
9.151434752613687440e-01 7.752597488629465 0.020490746898158472
9.349907966984341012e-01 8.60346441668451 0.020490746898158472
9.537290213520528415e-01 9.547716114208066 0.020490746898158472
9.710609631762651128e-01 10.59560179277617 0.020490746898158472
9.867810837696350257e-01 11.758495540521581 0.020490746898158472
1.000793326067801248e+00 13.049019780144016 0.020490746898158472
1.013018058464079330e+00 14.481182276745331 0.020490746898158472
1.023392580337717961e+00 16.070528182616385 0.020490746898158472
1.031868809115261465e+00 17.834308769319094 0.020490746898158472
1.038412020152990056e+00 19.791668678535572 0.020490746898158472
1.042999136545431638e+00 21.96385372416547 0.020490746898158472
1.045616969830775345e+00 24.37444150122222 0.020490746898158472
1.046259015360080591e+00 27.04959730463137 0.020490746898158472
1.044925914783882970e+00 30.01835813575592 0.020490746898158472
1.041621711894793245e+00 33.31294787934677 0.020490746898158472
1.036353810377749873e+00 36.96912707195032 0.020490746898158472
1.029132251583040336e+00 41.0265810582719 0.020490746898158472
1.019968751574025223e+00 45.52935074866948 0.020490746898158472
1.008877104513041356e+00 50.526310653356795 0.020490746898158472
9.958747764069644237e-01 56.07169938205458 0.020490746898158472
9.809807287245769780e-01 62.22570836730231 0.020490746898158472
9.642217183214248921e-01 69.0551352016233 0.020490746898158472
9.456274907471370339e-01 76.63410868007462 0.020490746898158472
9.252379819333945710e-01 85.04489341802686 0.020490746898158472
9.031004491803094059e-01 94.37878277775391 0.020490746898158472
8.792739910280548132e-01 104.73708979594508 0.020490746898158472
8.538311672515737083e-01 116.23224686798542 0.020490746898158472
8.268577696990664361e-01 128.9890261253308 0.020490746898158472
7.984535300173521977e-01 143.14589375234786 0.020490746898158472
7.687372693672357427e-01 158.85651294280527 0.020490746898158472
7.378412094196303839e-01 176.2914118095948 0.020490746898158472
7.059134104624208428e-01 195.63983435170647 0.020490746898158472
6.731178190726021526e-01 217.11179456945052 0.020490746898158472
6.396303292566686283e-01 240.9403560239527 0.020490746898158472
6.059591277466981341e-01 267.38416158399497 0.020490746898158472
5.735591474403718415e-01 296.73024081888724 0.020490746898158472
5.408049168250897987e-01 329.2971255097155 0.020490746898158472
5.079157274519360277e-01 365.43830709572546 0.020490746898158472
4.752430454368872792e-01 405.54607358408276 0.020490746898158472
4.430420778728266229e-01 450.05576757004974 0.020490746898158472
4.113580049785302006e-01 499.450511585514 0.020490746898158472
3.803965828479208833e-01 554.2664520663108 0.020490746898158472
3.503511395551782703e-01 615.0985788580505 0.020490746898158472
3.215665776761519878e-01 682.6071834272393 0.020490746898158472
2.941212092845753023e-01 757.525025877192 0.020490746898158472
2.680663293749683818e-01 840.6652885618333 0.020490746898158472
2.435263375233252259e-01 932.9304026284696 0.020490746898158472
2.206036140458896011e-01 1035.3218432956637 0.020490746898158472
1.994930462577237940e-01 1148.9510001873086 0.020490746898158472
1.802496306348465860e-01 1275.051240713013 0.020490746898158472
1.630155982043397789e-01 1414.991297434576 0.020490746898158472
1.495153986563807491e-01 1570.2901247293776 0.020490746898158472
1.377362320906978244e-01 1742.6333860096508 0.020490746898158472
1.275456154125546027e-01 1933.891750455232 0.020490746898158472
1.189280881044599558e-01 2146.141197858406 0.020490746898158472
1.118919998480224776e-01 2381.6855519761607 0.020490746898158472
1.064821060726655055e-01 2643.0814869741084 0.020490746898158472
1.025070079951996144e-01 2933.1662783900483 0.020490746898158472
9.992946661463426861e-02 3255.0885998350564 0.020490746898158472
9.870505087129091693e-02 3612.3426997094302 0.020490746898158472
9.877818746744043699e-02 4008.8063288984645 0.020490746898158472
1.002700021663537749e-01 4448.782831127585 0.020490746898158472
1.029817856641964263e-01 4937.047852839004 0.020490746898158472
1.068180862145872156e-01 5478.901179593945 0.020490746898158472
1.116867800891971213e-01 6080.224261649427 0.020490746898158472
1.190980140379597069e-01 6747.5440531107 0.020490746898158472
1.284867836187872647e-01 7488.10385759003 0.020490746898158472
1.387157210382590489e-01 8309.941949353404 0.020490746898158472
1.496621585646521202e-01 9221.97882333434 0.020490746898158472
1.614399691908131318e-01 10234.114021054527 0.020490746898158472
1.737728245039032726e-01 11357.333583431051 0.020490746898158472
1.865812713062101058e-01 12603.829296797274 0.020490746898158472
2.000060734473301793e-01 13987.131026472387 0.020490746898158472
2.136308049472753767e-01 15522.25357427048 0.020490746898158472
2.273686031303884802e-01 17225.859653987874 0.020490746898158472
2.411307075851427117e-01 19116.440753857038 0.020490746898158472
2.548280486078292051e-01 21214.51784910632 0.020490746898158472
2.683719739799912962e-01 23542.864143224204 0.020490746898158472
2.816739280305128879e-01 26126.752255633317 0.020490746898158472
2.970114208499591846e-01 28994.22853882881 0.020490746898158472
3.127831668081233474e-01 32176.417502507353 0.020490746898158472
3.283866048205391075e-01 35707.859649004626 0.020490746898158472
3.437431484995058240e-01 39626.88638701478 0.020490746898158472
3.587766067399389414e-01 43976.036093027215 0.020490746898158472
3.734132498547873547e-01 48802.515836544335 0.020490746898158472
3.875797793432854688e-01 54158.71378079476 0.020490746898158472
4.012089365738319424e-01 60102.76782070388 0.020490746898158472
4.142363913549717558e-01 66699.19663030129 0.020490746898158472
4.265998746277799292e-01 74019.59996915652 0.020490746898158472
4.382387535257722400e-01 82143.43584919439 0.020490746898158472
4.490937317117995597e-01 91158.88299750836 0.020490746898158472
4.591123082993659454e-01 101163.7979766207 0.020490746898158472
4.682369685339734522e-01 112266.77735108159 0.020490746898158472
4.764135199827759237e-01 124588.33642950082 0.020490746898158472
4.836827595975426441e-01 138262.2173764659 0.020490746898158472
4.899252729686651153e-01 153436.84089300132 0.020490746898158472
4.950790507657000239e-01 170276.91722258978 0.020490746898158472
4.990903662146480846e-01 188965.23396912115 0.020490746898158472
5.019069506151871973e-01 209704.64013232305 0.020490746898158472
5.034826421985825196e-01 232720.2478960412 0.020490746898158472
5.037750890133610993e-01 258261.87606826748 0.020490746898158472
5.027510371083636631e-01 286606.7616948256 0.020490746898158472
5.003798541898228924e-01 318062.5692794119 0.020490746898158472
4.966461324593415272e-01 352970.73027306574 0.020490746898158472
4.915460959444622469e-01 391710.1490809261 0.020490746898158472
4.850824534914711106e-01 434701.3158125035 0.020490746898158472
4.772818193340598869e-01 482410.8704165374 0.020490746898158472
4.681846454037700278e-01 535356.6677410719 0.020490746898158472
4.578396187864738898e-01 594113.3984965039 0.020490746898158472
4.463078902874770271e-01 659318.8271333541 0.020490746898158472
4.336869478894176400e-01 731680.7143427207 0.020490746898158472
4.200654380623691786e-01 811984.4993184009 0.020490746898158472
4.055539043034313007e-01 901101.8251665037 0.020490746898158472
3.902722500339814715e-01 1000000.0 0.020490746898158472
1.702174218072994086e-02 0.001 0.022739657523579287
1.875998173255982379e-02 0.0011097524964120721 0.022739657523579287
2.066092229915979933e-02 0.0012315506032928262 0.022739657523579287
2.273703181928495368e-02 0.001366716356462006 0.022739657523579287
2.500110795507364675e-02 0.0015167168884709225 0.022739657523579287
2.746614351566195947e-02 0.0016831803533309566 0.022739657523579287
3.014517759185095583e-02 0.0018679135990207828 0.022739657523579287
3.305109197449904862e-02 0.002072921779595372 0.022739657523579287
3.619637882942201845e-02 0.002300430119772917 0.022739657523579287
3.959287914023155996e-02 0.0025529080682395165 0.022739657523579287
4.325147432631803318e-02 0.002833096101839324 0.022739657523579287
4.718175471162053963e-02 0.0031440354715915 0.022739657523579287
5.139165683982570287e-02 0.0034891012134067737 0.022739657523579287
5.588708591136279380e-02 0.003872038781812557 0.022739657523579287
6.067152831961388632e-02 0.004297004704320844 0.022739657523579287
6.574567882259070573e-02 0.004768611697714469 0.022739657523579287
7.110709042398097313e-02 0.005291978735958442 0.022739657523579287
7.674986896882168841e-02 0.005872786613189483 0.022739657523579287
8.266443918945101665e-02 0.00651733960488242 0.022739657523579287
8.883739888843225629e-02 0.007232633896483534 0.022739657523579287
9.525147703725463100e-02 0.008026433522257174 0.022739657523579287
1.018856227044522972e-01 0.00890735463861044 0.022739657523579287
1.087152211160363618e-01 0.009884959046625586 0.022739657523579287
1.157124662055470238e-01 0.010969857978923836 0.022739657523579287
1.228468448798372553e-01 0.012173827277396614 0.022739657523579287
1.300857752079293828e-01 0.013509935211980273 0.022739657523579287
1.373953206355946755e-01 0.014992684327860457 0.022739657523579287
1.447409947566947186e-01 0.01663816886076129 0.022739657523579287
1.520886097448616303e-01 0.018464249428955443 0.022739657523579287
1.594051207671191850e-01 0.020490746898158472 0.022739657523579287
1.666594450858786547e-01 0.022739657523579287 0.022739657523579287
1.738232156141012175e-01 0.02523539170434766 0.022739657523579287
1.808714377052623168e-01 0.02800503894183631 0.022739657523579287
1.877830363827638627e-01 0.03107866187782014 0.022739657523579287
1.945412663398333741e-01 0.03448962260405758 0.022739657523579287
2.011340005956609445e-01 0.038274944785163134 0.022739657523579287
2.075538436265092490e-01 0.04247571552536898 0.022739657523579287
2.137982401690947110e-01 0.047137531341167244 0.022739657523579287
2.198693222602825792e-01 0.05231099308056263 0.022739657523579287
2.257737923594500262e-01 0.05805225516094899 0.022739657523579287
2.315226940845248604e-01 0.06442363508721373 0.022739657523579287
2.371311464107203892e-01 0.07149428986597581 0.022739657523579287
2.426180600700653389e-01 0.07934096665797492 0.022739657523579287
2.480058390671817103e-01 0.08804883581643465 0.022739657523579287
2.533200964587186688e-01 0.09771241535346502 0.022739657523579287
2.585893874540782233e-01 0.1084365968689611 0.022739657523579287
2.638449661307162852e-01 0.12033778407775893 0.022739657523579287
2.691205718841250816e-01 0.13354515629298988 0.022739657523579287
2.744522528817611162e-01 0.14820207057988585 0.022739657523579287
2.798782079799682632e-01 0.16446761779946645 0.022739657523579287
2.854386651279519627e-01 0.18251834943190443 0.022739657523579287
2.911757707064197565e-01 0.20255019392306664 0.022739657523579287
2.971334909182458683e-01 0.22478058335487253 0.022739657523579287
3.033575583454813374e-01 0.24945081352303167 0.022739657523579287
3.098951726655182481e-01 0.27682866303920667 0.022739657523579287
3.167952077081064299e-01 0.3072112998861759 0.022739657523579287
3.241078607888510099e-01 0.34092850697468147 0.022739657523579287
3.318842763915136884e-01 0.3783462617131929 0.022739657523579287
3.401765615701258239e-01 0.419870708444391 0.022739657523579287
3.490372655940195967e-01 0.4659525668664682 0.022739657523579287
3.585194127633867800e-01 0.517092024289676 0.022739657523579287
3.686739907715302911e-01 0.5738441648302398 0.022739657523579287
3.795523785547340045e-01 0.6368249944718586 0.022739657523579287
3.912033864403662853e-01 0.7067181273927491 0.022739657523579287
4.036724311683278499e-01 0.7842822061337682 0.022739657523579287
4.170014316191439918e-01 0.8703591361485166 0.022739657523579287
4.312267825925837350e-01 0.9658832241158708 0.022739657523579287
4.463771920734891374e-01 1.0718913192051276 0.022739657523579287
4.624740110247907987e-01 1.1895340673703196 0.022739657523579287
4.795285093445872393e-01 1.3200884008314182 0.022739657523579287
4.975405140173293494e-01 1.4649713983072863 0.022739657523579287
5.164968883136958899e-01 1.625755666443795 0.022739657523579287
5.363700872477072945e-01 1.8041864093920719 0.022739657523579287
5.571169075805618709e-01 2.0022003718155843 0.022739657523579287
5.786770336783572111e-01 2.2219468609395236 0.022739657523579287
6.009752351835433437e-01 2.4658110758226037 0.022739657523579287
6.239142073359049689e-01 2.736439997074672 0.022739657523579287
6.473845082591722644e-01 3.0367711180354604 0.022739657523579287
6.712578024321532721e-01 3.370064329271928 0.022739657523579287
6.953916897784175877e-01 3.739937302478798 0.022739657523579287
7.196311034011513286e-01 4.150404757850477 0.022739657523579287
7.438108749323141256e-01 4.605922041145108 0.022739657523579287
7.677589088449742194e-01 5.1114334834401705 0.022739657523579287
7.912981186702637837e-01 5.672426068491977 0.022739657523579287
8.142520790896725646e-01 6.294988990221888 0.022739657523579287
8.364480680047545746e-01 6.985879746785249 0.022739657523579287
8.577181402932247956e-01 7.752597488629465 0.022739657523579287
8.779350535269574429e-01 8.60346441668451 0.022739657523579287
8.972460624116282979e-01 9.547716114208066 0.022739657523579287
9.152065020196125111e-01 10.59560179277617 0.022739657523579287
9.316988099591212436e-01 11.758495540521581 0.022739657523579287
9.466221270381781627e-01 13.049019780144016 0.022739657523579287
9.598916803033703538e-01 14.481182276745331 0.022739657523579287
9.714395100075904343e-01 16.070528182616385 0.022739657523579287
9.812124775414207134e-01 17.834308769319094 0.022739657523579287
9.891711954146129582e-01 19.791668678535572 0.022739657523579287
9.952884283967483592e-01 21.96385372416547 0.022739657523579287
9.995473980293438920e-01 24.37444150122222 0.022739657523579287
1.001938626862293846e+00 27.04959730463137 0.022739657523579287
1.002460217414673727e+00 30.01835813575592 0.022739657523579287
1.001114059305627801e+00 33.31294787934677 0.022739657523579287
9.979055172558799480e-01 36.96912707195032 0.022739657523579287
9.928424287470639653e-01 41.0265810582719 0.022739657523579287
9.859338976558500445e-01 45.52935074866948 0.022739657523579287
9.771902764859958790e-01 50.526310653356795 0.022739657523579287
9.666243892687517159e-01 56.07169938205458 0.022739657523579287
9.542491328049083066e-01 62.22570836730231 0.022739657523579287
9.400831511690086462e-01 69.0551352016233 0.022739657523579287
9.241460654223031534e-01 76.63410868007462 0.022739657523579287
9.064651161132452062e-01 85.04489341802686 0.022739657523579287
8.870723481599307458e-01 94.37878277775391 0.022739657523579287
8.660089295833481859e-01 104.73708979594508 0.022739657523579287
8.433267918490815473e-01 116.23224686798542 0.022739657523579287
8.190886977042295403e-01 128.9890261253308 0.022739657523579287
7.933692744475088210e-01 143.14589375234786 0.022739657523579287
7.662604792936463793e-01 158.85651294280527 0.022739657523579287
7.378668324874524398e-01 176.2914118095948 0.022739657523579287
7.083084984932734862e-01 195.63983435170647 0.022739657523579287
6.777221902577895696e-01 217.11179456945052 0.022739657523579287
6.462582796983626920e-01 240.9403560239527 0.022739657523579287
6.146147646441233459e-01 267.38416158399497 0.022739657523579287
5.838242335999516142e-01 296.73024081888724 0.022739657523579287
5.524447334482794902e-01 329.2971255097155 0.022739657523579287
5.206836360094203586e-01 365.43830709572546 0.022739657523579287
4.889547997955437375e-01 405.54607358408276 0.022739657523579287
4.573797056983663900e-01 450.05576757004974 0.022739657523579287
4.260766536223045686e-01 499.450511585514 0.022739657523579287
3.952631503610021246e-01 554.2664520663108 0.022739657523579287
3.651496657352330533e-01 615.0985788580505 0.022739657523579287
3.361401095579284459e-01 682.6071834272393 0.022739657523579287
3.082733737073141689e-01 757.525025877192 0.022739657523579287
2.816579654225560003e-01 840.6652885618333 0.022739657523579287
2.564479048381438919e-01 932.9304026284696 0.022739657523579287
2.327756872742401395e-01 1035.3218432956637 0.022739657523579287
2.108874460577378207e-01 1148.9510001873086 0.022739657523579287
1.908344918680559277e-01 1275.051240713013 0.022739657523579287
1.729162431960838964e-01 1414.991297434576 0.022739657523579287
1.587898992859624048e-01 1570.2901247293776 0.022739657523579287
1.464030837808345809e-01 1742.6333860096508 0.022739657523579287
1.356540907544034058e-01 1933.891750455232 0.022739657523579287
1.265375691634392508e-01 2146.141197858406 0.022739657523579287
1.190878225241570332e-01 2381.6855519761607 0.022739657523579287
1.133259084601639655e-01 2643.0814869741084 0.022739657523579287
1.090686049312730305e-01 2933.1662783900483 0.022739657523579287
1.062781779709899427e-01 3255.0885998350564 0.022739657523579287
1.049072296658240117e-01 3612.3426997094302 0.022739657523579287
1.048948291697747726e-01 4008.8063288984645 0.022739657523579287
1.063466463435874393e-01 4448.782831127585 0.022739657523579287
1.090841427043836298e-01 4937.047852839004 0.022739657523579287
1.129808254063538464e-01 5478.901179593945 0.022739657523579287
1.179317999843919329e-01 6080.224261649427 0.022739657523579287
1.253352985932268682e-01 6747.5440531107 0.022739657523579287
1.349425753465849087e-01 7488.10385759003 0.022739657523579287
1.453623552387015572e-01 8309.941949353404 0.022739657523579287
1.564561885761609483e-01 9221.97882333434 0.022739657523579287
1.683083692784216878e-01 10234.114021054527 0.022739657523579287
1.806721683435454084e-01 11357.333583431051 0.022739657523579287
1.933803898450718872e-01 12603.829296797274 0.022739657523579287
2.066797565832338979e-01 13987.131026472387 0.022739657523579287
2.200845272523755947e-01 15522.25357427048 0.022739657523579287
2.335058254642287390e-01 17225.859653987874 0.022739657523579287
2.468551901644391589e-01 19116.440753857038 0.022739657523579287
2.600459937285224954e-01 21214.51784910632 0.022739657523579287
2.729939924928238559e-01 23542.864143224204 0.022739657523579287
2.856168112427918682e-01 26126.752255633317 0.022739657523579287
3.000826601142350114e-01 28994.22853882881 0.022739657523579287
3.150508143587905652e-01 32176.417502507353 0.022739657523579287
3.297758531683007144e-01 35707.859649004626 0.022739657523579287
3.441871720385090705e-01 39626.88638701478 0.022739657523579287
3.582169592915979695e-01 43976.036093027215 0.022739657523579287
3.718000028425088588e-01 48802.515836544335 0.022739657523579287
3.848714990723297036e-01 54158.71378079476 0.022739657523579287
3.973722597844613347e-01 60102.76782070388 0.022739657523579287
4.092455853415308820e-01 66699.19663030129 0.022739657523579287
4.204362828209190495e-01 74019.59996915652 0.022739657523579287
4.308901469308060173e-01 82143.43584919439 0.022739657523579287
4.405537317728783764e-01 91158.88299750836 0.022739657523579287
4.493795458072089022e-01 101163.7979766207 0.022739657523579287
4.573147788530671498e-01 112266.77735108159 0.022739657523579287
4.643123019135367291e-01 124588.33642950082 0.022739657523579287
4.704200052286915401e-01 138262.2173764659 0.022739657523579287
4.755028296314159908e-01 153436.84089300132 0.022739657523579287
4.795144544253092667e-01 170276.91722258978 0.022739657523579287
4.824051234533103250e-01 188965.23396912115 0.022739657523579287
4.841269468786230656e-01 209704.64013232305 0.022739657523579287
4.846386774541992515e-01 232720.2478960412 0.022739657523579287
4.839032729836706404e-01 258261.87606826748 0.022739657523579287
4.818935186193291087e-01 286606.7616948256 0.022739657523579287
4.785854894622434408e-01 318062.5692794119 0.022739657523579287
4.739710777606027658e-01 352970.73027306574 0.022739657523579287
4.680542860834233099e-01 391710.1490809261 0.022739657523579287
4.608459293846728366e-01 434701.3158125035 0.022739657523579287
4.523811594081753595e-01 482410.8704165374 0.022739657523579287
4.427083186042137797e-01 535356.6677410719 0.022739657523579287
4.318844703781764549e-01 594113.3984965039 0.022739657523579287
4.199778745828831594e-01 659318.8271333541 0.022739657523579287
4.070919711513485417e-01 731680.7143427207 0.022739657523579287
3.933213599932836591e-01 811984.4993184009 0.022739657523579287
3.787795850147168686e-01 901101.8251665037 0.022739657523579287
3.635893458686174640e-01 1000000.0 0.022739657523579287
1.507041788711772912e-02 0.001 0.02523539170434766
1.661409381578173028e-02 0.0011097524964120721 0.02523539170434766
[truncated: 2,112,472 more chars]
