# Supplementary material for: Magnetosensitivity of tightly bound radical pairs in cryptochrome is enabled by the quantum Zeno effect
Source: Nat Commun. 2024 Dec 30;15:10823. doi: 10.1038/s41467-024-55124-x (PMC11686217; doi:10.1038/s41467-024-55124-x)
Supplement: Supplementary file 6 — Source Data [file 41467_2024_55124_MOESM6_ESM.zip › Source_Data/figure_6a.txt]

# kappa_array	eigenvalue_1	eigenvalue_2	eigenvalue_3	eigenvalue_4	eigenvalue_5	eigenvalue_6	eigenvalue_7	eigenvalue_8	eigenvalue_9	eigenvalue_10	eigenvalue_11	eigenvalue_12
0.000000000000000000e+00	5.000000000000008778e-04	5.000000000000006609e-04	5.000000000000006609e-04	5.000000000000004441e-04	5.000000000000003357e-04	5.000000000000002272e-04	5.000000000000001188e-04	5.000000000000000104e-04	5.000000000000000104e-04	4.999999999999997936e-04	4.999999999999997936e-04	4.999999999999986009e-04
1.097524964120721088e-04	5.548762482060361732e-04	5.544455962082393352e-04	5.544455962082387931e-04	5.003128688995322300e-04	5.003128688995317963e-04	5.001177830979003369e-04	5.001177830821812486e-04	5.000000000002838545e-04	5.000000000002837461e-04	5.000000000000016367e-04	5.000000000000001188e-04	5.000000000000000104e-04
2.315506032928261407e-04	6.157753016464128639e-04	6.148667325189761858e-04	6.148667325189757522e-04	5.006600759418376647e-04	5.006600759418373394e-04	5.002484931850560658e-04	5.002484931850021809e-04	5.000000000005994658e-04	5.000000000005989237e-04	5.000000000000004441e-04	5.000000000000003357e-04	5.000000000000001188e-04
3.667163564620059667e-04	6.833581782310037527e-04	6.819192393758672331e-04	6.819192393758643058e-04	5.010453898238083088e-04	5.010453898238070077e-04	5.003935490303796632e-04	5.003935490303791211e-04	5.000000000009487957e-04	5.000000000009486873e-04	5.000000000000004441e-04	4.999999999999990346e-04	4.999999999999990346e-04
5.167168884709224478e-04	7.583584442354610175e-04	7.563309262510013991e-04	7.563309262509921834e-04	5.014729928662269368e-04	5.014729928662256357e-04	5.005545251169031453e-04	5.005545251167113499e-04	5.000000000013369401e-04	5.000000000013360727e-04	5.000000000000013115e-04	5.000000000000000104e-04	4.999999999999991430e-04
6.831803533309565354e-04	8.415901766654781697e-04	8.389094815228964131e-04	8.389094815228947868e-04	5.019475264100248203e-04	5.019475264100230856e-04	5.007331687309084277e-04	5.007331687307918760e-04	5.000000000017674768e-04	5.000000000017671515e-04	5.000000000000002272e-04	5.000000000000000104e-04	4.999999999999995767e-04
8.679135990207827341e-04	9.339567995103913774e-04	9.305512393860406687e-04	9.305512393859923133e-04	5.024741411948843847e-04	5.024741411948838426e-04	5.009314189272700765e-04	5.009314189272688839e-04	5.000000000022442005e-04	5.000000000022437668e-04	5.000000000000012030e-04	5.000000000000010946e-04	4.999999999999996851e-04
1.072921779595371883e-03	1.036460889797687036e-03	1.032250908950155125e-03	1.032250908950152739e-03	5.030585532670309515e-04	5.030585532670305178e-04	5.011514275777248810e-04	5.011514275777247725e-04	5.000000000027761101e-04	5.000000000027747006e-04	5.000000000000016367e-04	4.999999999999992515e-04	4.999999999999989262e-04
1.300430119772916834e-03	1.150215059886458644e-03	1.145112371133300954e-03	1.145112371133267994e-03	5.037071060230276448e-04	5.037071060230269943e-04	5.013955827267998306e-04	5.013955827267988549e-04	5.000000000033649403e-04	5.000000000033640729e-04	5.000000000000008778e-04	5.000000000000004441e-04	4.999999999999968662e-04
1.552908068239516447e-03	1.276454034119758234e-03	1.270360660539696400e-03	1.270360660539694665e-03	5.044268390630511200e-04	5.044268390630509032e-04	5.016665345129525666e-04	5.016665345126975623e-04	5.000000000040165458e-04	5.000000000040161121e-04	5.000000000000008778e-04	4.999999999999993599e-04	4.999999999999991430e-04
1.833096101839324071e-03	1.416548050919661178e-03	1.409355262380090901e-03	1.409355262379816381e-03	5.052255646009661200e-04	5.052255646009657947e-04	5.019672239341368318e-04	5.019672239341357476e-04	5.000000000047422023e-04	5.000000000047412265e-04	5.000000000000064072e-04	4.999999999999995767e-04	4.999999999999995767e-04
2.144035471591500090e-03	1.572017735795750272e-03	1.563604868759697550e-03	1.563604868759693647e-03	5.061119522606169919e-04	5.061119522606162329e-04	5.023009147698929847e-04	5.023009147698923342e-04	5.000000000055476561e-04	5.000000000055458129e-04	5.000000000000006609e-04	5.000000000000000104e-04	4.999999999999997936e-04
2.489101213406773663e-03	1.744550606703385541e-03	1.734783754510351708e-03	1.734783754510347588e-03	5.070956231787014006e-04	5.070956231787011837e-04	5.026712290081120603e-04	5.026712290079012914e-04	5.000000000064393040e-04	5.000000000064391955e-04	5.000000000000002272e-04	5.000000000000002272e-04	4.999999999999992515e-04
2.872038781812556903e-03	1.936019390906279546e-03	1.924749950306462766e-03	1.924749950305170614e-03	5.081872544356950657e-04	5.081872544356933310e-04	5.030821861579919813e-04	5.030821861579892708e-04	5.000000000074293974e-04	5.000000000074279879e-04	5.000000000003781801e-04	5.000000000000034799e-04	5.000000000000004441e-04
3.297004704320843915e-03	2.148502352160417631e-03	2.135565410322378798e-03	2.135565410322375329e-03	5.093986949483011529e-04	5.093986949483010444e-04	5.035382468812164142e-04	5.035382468812150047e-04	5.000000000085283447e-04	5.000000000085272605e-04	5.000000000000000104e-04	4.999999999999992515e-04	4.999999999999992515e-04
3.768611697714469369e-03	2.384305848857235996e-03	2.369518393358734619e-03	2.369518393356496392e-03	5.107430940814203062e-04	5.107430940814170536e-04	5.040443614073330299e-04	5.040443614073320542e-04	5.000000000097504574e-04	5.000000000097487227e-04	5.000000000000004441e-04	4.999999999999994683e-04	4.999999999999915536e-04
4.291978735958441871e-03	2.645989367979220512e-03	2.629148300326389614e-03	2.629148300326389180e-03	5.122350443755726516e-04	5.122350443755716758e-04	5.046060232667850913e-04	5.046060232661558204e-04	5.000000000111031080e-04	5.000000000111016986e-04	5.000000000000047809e-04	5.000000000000007693e-04	4.999999999999988178e-04
4.872786613189483175e-03	2.936393306594742465e-03	2.917273237726974566e-03	2.917273237726971963e-03	5.138907399390267453e-04	5.138907399390256611e-04	5.052293289161378671e-04	5.052293289161369997e-04	5.000000000126051617e-04	5.000000000126029933e-04	5.000000000000034799e-04	5.000000000000004441e-04	4.999999999999994683e-04
5.517339604882419771e-03	3.258669802441211197e-03	3.237020606285852860e-03	3.237020606285846355e-03	5.157281522238667780e-04	5.157281522238651517e-04	5.059210439135597426e-04	5.059210436583229387e-04	5.000000000142715804e-04	5.000000000142691952e-04	5.000000000000021788e-04	5.000000000000019620e-04	5.000000000000015283e-04
6.232633896483533685e-03	3.616316948241766853e-03	3.591861046765258778e-03	3.591861046765211941e-03	5.177672250938968957e-04	5.177672250938968957e-04	5.066886763664871620e-04	5.066886763664851020e-04	5.000000000161205788e-04	5.000000000161198199e-04	5.000000000002988165e-04	5.000000000000042388e-04	5.000000000000008778e-04
7.026433522257174470e-03	4.013216761128587245e-03	3.985646111415254433e-03	3.985646111415254433e-03	5.200300913017830758e-04	5.200300913017814495e-04	5.075405583933548931e-04	5.075405583927568472e-04	5.000000000181751419e-04	5.000000000181732988e-04	5.000000000000002272e-04	5.000000000000002272e-04	4.999999999999989262e-04
7.907354638610440689e-03	4.453677319305215584e-03	4.422650069960384900e-03	4.422650069960379696e-03	5.225413127250127252e-04	5.225413127250100147e-04	5.084859365993757820e-04	5.084859365993742641e-04	5.000000000204528339e-04	5.000000000204526170e-04	5.000000000000043472e-04	4.999999999999982757e-04	4.999999999999980588e-04
8.884959046625586637e-03	4.942479523312792028e-03	4.907616303897810624e-03	4.907616303897008314e-03	5.253281469684734518e-04	5.253281469684695486e-04	5.095350724235337293e-04	5.095350724235270072e-04	5.000000000229829281e-04	5.000000000229827112e-04	4.999999999999992515e-04	4.999999999999976252e-04	4.999999999999284531e-04
9.969857978923836461e-03	5.484928989461922144e-03	5.445808792685458838e-03	5.445808792685441491e-03	5.284208432272290753e-04	5.284208432272192090e-04	5.106993535225479164e-04	5.106993532705076657e-04	5.000000000257923127e-04	5.000000000257881928e-04	5.000000000000006609e-04	4.999999999999995767e-04	4.999999999999989262e-04
1.117382727739661338e-02	6.086913638698307136e-03	6.043069250667830981e-03	6.043069250666936731e-03	5.318529706209957708e-04	5.318529706209908919e-04	5.119914173805639734e-04	5.119914173784980262e-04	5.000000000289035393e-04	5.000000000289034309e-04	5.000000000000008778e-04	4.999999999999989262e-04	4.999999999999976252e-04
1.250993521198027342e-02	6.754967605990138887e-03	6.705880534921984312e-03	6.705880534921927934e-03	5.356617825641910675e-04	5.356617825641898749e-04	5.134252884716607006e-04	5.134252884716576648e-04	5.000000000323556390e-04	5.000000000323528201e-04	5.000000000000957455e-04	5.000000000000026125e-04	4.999999999999996851e-04
1.399268432786045582e-02	7.496342163930228356e-03	7.441437012273121286e-03	7.441437012273115215e-03	5.398886211264851843e-04	5.398886211264788959e-04	5.150165304944193112e-04	5.150165304870392554e-04	5.000000000361937147e-04	5.000000000361930642e-04	5.000000000000041304e-04	5.000000000000023957e-04	4.999999999999990346e-04
1.563816886076128954e-02	8.319084430380645212e-03	8.257722649265724843e-03	8.257722649264798501e-03	5.445793657728476705e-04	5.445793657728438758e-04	5.167824153016371824e-04	5.167824153016239552e-04	5.000000000404504008e-04	5.000000000404453051e-04	5.000000000002516537e-04	5.000000000000064072e-04	5.000000000000018536e-04
1.746424942895544175e-02	9.232124714477729990e-03	9.163597672703674771e-03	9.163597672703617525e-03	5.497849313540878122e-04	5.497849313540826080e-04	5.187421103749450656e-04	5.187421103746148177e-04	5.000000000451743781e-04	5.000000000451687403e-04	5.000000000000026125e-04	4.999999999999983841e-04	4.999999999999913368e-04
1.949074689815847097e-02	1.024537344907923767e-02	1.016889474140470970e-02	1.016889474140143627e-02	5.555618207529888905e-04	5.555618207529807590e-04	5.209168868744059027e-04	5.209168868743923502e-04	5.000000000504162788e-04	5.000000000504071715e-04	5.000000000000020704e-04	4.999999999999987094e-04	4.999999999992835696e-04
2.173965752357928660e-02	1.136982876178963334e-02	1.128452567302933897e-02	1.128452567302467603e-02	5.619727381847436842e-04	5.619727381847338180e-04	5.233303505240058905e-04	5.233303505239958074e-04	5.000000000562347582e-04	5.000000000562299877e-04	5.000000000014462277e-04	5.000000000000113945e-04	4.999999999999997936e-04
2.423539170434765855e-02	1.261769585217383666e-02	1.252259988446833075e-02	1.252259988446808789e-02	5.690872698086916863e-04	5.690872698086890842e-04	5.260086978341125532e-04	5.260086978341124448e-04	5.000000000626864116e-04	5.000000000626856527e-04	5.000000000001983110e-04	5.000000000000038051e-04	5.000000000000025041e-04
2.700503894183630890e-02	1.400251947091816183e-02	1.389655583136169964e-02	1.389655583136168923e-02	5.769826390388637901e-04	5.769826390388514302e-04	5.289810005322626929e-04	5.289810004474038152e-04	5.000000000698547227e-04	5.000000000698490848e-04	5.000000000000033714e-04	4.999999999999993599e-04	4.999999999999981673e-04
3.007866187782013909e-02	1.553933093891009427e-02	1.542130687338724715e-02	1.542130687338724195e-02	5.857445447516977655e-04	5.857445447516890918e-04	5.322795206933602589e-04	5.322795206933443211e-04	5.000000000778127666e-04	5.000000000777947689e-04	4.999999999999994683e-04	4.999999999999984925e-04	4.999999999999778927e-04
3.348962260405757840e-02	1.724481130202877577e-02	1.711340314868261409e-02	1.711340314868246490e-02	5.954680914892408099e-04	5.954680914892336542e-04	5.359400617760071020e-04	5.359400617663823141e-04	5.000000000866394734e-04	5.000000000866310166e-04	5.000000000000201766e-04	5.000000000000032630e-04	4.999999999999933968e-04
3.727494478516313325e-02	1.913747239258156707e-02	1.899121121436215393e-02	1.899121121436181739e-02	6.062588217543938424e-04	6.062588217543723752e-04	5.400023563685574235e-04	5.400023563605384474e-04	5.000000000964161580e-04	5.000000000964129054e-04	5.000000000000125872e-04	5.000000000000093345e-04	4.999999999999927463e-04
4.147571552536898076e-02	2.123785776268450470e-02	2.107511340303383149e-02	2.107511340303382108e-02	6.182338616030982632e-04	6.182338616030867706e-04	5.445104979403050938e-04	5.445104979403022748e-04	5.000000001072848511e-04	5.000000001072814901e-04	5.000000000000108524e-04	5.000000000000003357e-04	4.999999999999974083e-04
4.613753134116724275e-02	2.356876567058362876e-02	2.338772905919250106e-02	2.338772905919246983e-02	6.315231919683261547e-04	6.315231919681787032e-04	5.495134193954353272e-04	5.495134193034953082e-04	5.000000001193459498e-04	5.000000001193280605e-04	4.999999999999904694e-04	4.999999999999824463e-04	4.999999999991339497e-04
5.131099308056263214e-02	2.615549654028131651e-02	2.595416005685833444e-02	2.595416005685829280e-02	6.462710595146495219e-04	6.462710595146297895e-04	5.550654237822527648e-04	5.550654237692527471e-04	5.000000001327310761e-04	5.000000001327256551e-04	5.000000000000096598e-04	5.000000000000093345e-04	5.000000000000084672e-04
5.705225516094898641e-02	2.902612758047449018e-02	2.880226326339039092e-02	2.880226326339025908e-02	6.626375423380401371e-04	6.626375423380292951e-04	5.612267745985290461e-04	5.612267745985255766e-04	5.000000001475895248e-04	5.000000001475855133e-04	5.000000000003775296e-04	4.999999999999992515e-04	4.999999999999941557e-04
6.342363508721372833e-02	3.221181754360685073e-02	3.196295290688278001e-02	3.196295290688269675e-02	6.808002875048450864e-04	6.808002875048023688e-04	5.680643490553147776e-04	5.680643490553049114e-04	5.000000001640521590e-04	5.000000001640499906e-04	4.999999999999925294e-04	4.999999999999773506e-04	4.999999999998403074e-04
7.049428986597580660e-02	3.574714493298791762e-02	3.547053612913791953e-02	3.547053612913772525e-02	7.009564392898934987e-04	7.009564392898916555e-04	5.756523643779301288e-04	5.756523643778771113e-04	5.000000001823584790e-04	5.000000001823409149e-04	5.000000000000015283e-04	5.000000000000001188e-04	4.999999999999901442e-04
7.834096665797492254e-02	3.967048332898748947e-02	3.936308536641618117e-02	3.936308536641611872e-02	7.233247790440146437e-04	7.233247790440036932e-04	5.840731833369577604e-04	5.840731833246532584e-04	5.000000002026319754e-04	5.000000002026300239e-04	5.000000000000091177e-04	5.000000000000047809e-04	4.999999999999942641e-04
8.704883581643464707e-02	4.402441790821731010e-02	4.368285159990338562e-02	4.368285159990330929e-02	7.481480999166200286e-04	7.481480999165778531e-04	5.934182081719363566e-04	5.934182081519953850e-04	5.000000002251476020e-04	5.000000002251328568e-04	5.000000000000104187e-04	4.999999999999896021e-04	4.999999999999870000e-04
9.671241535346501716e-02	4.885620767673252984e-02	4.847672296144693582e-02	4.847672296144688725e-02	7.756958422102235105e-04	7.756958422101591089e-04	6.037888728252366333e-04	6.037888728252286102e-04	5.000000002501620976e-04	5.000000002501213316e-04	5.000000000000183334e-04	5.000000000000089009e-04	4.999999999999918789e-04
1.074365968689610928e-01	5.421829843448058850e-02	5.379673367241878668e-02	5.379673367241810666e-02	8.062670179720260455e-04	8.062670179719624028e-04	6.152977438125595061e-04	6.152977438125389062e-04	5.000000002779047712e-04	5.000000002778988081e-04	5.000000000000198513e-04	4.999999999999839642e-04	4.999999999998366211e-04
1.193377840777589266e-01	6.016889203887950538e-02	5.970062883988443148e-02	5.970062883988233593e-02	8.401934565658255487e-04	8.401934565657870595e-04	6.280697421204208680e-04	6.280697421083148834e-04	5.000000003086896077e-04	5.000000003086702005e-04	5.000000000000174661e-04	5.000000000000107440e-04	4.999999999999299709e-04
1.325451562929898797e-01	6.677257814649498191e-02	6.625249124065625550e-02	6.625249124057276673e-02	8.778434064540168238e-04	8.778434064539777926e-04	6.422434991252986246e-04	6.422434991252845300e-04	5.000000003428915242e-04	5.000000003428840432e-04	5.000000000000495584e-04	5.000000000000414269e-04	4.999999999979687576e-04
1.472020705798858520e-01	7.410103528994288480e-02	7.352343689593605902e-02	7.352343689593586473e-02	9.196255322834747618e-04	9.196255322833325144e-04	6.579728616316060652e-04	6.579728613513857738e-04	5.000000003807653082e-04	5.000000003807488283e-04	5.000000000000327533e-04	5.000000000000203934e-04	5.000000000000061904e-04
1.634676177994664470e-01	8.223380889973325170e-02	8.159238698832112224e-02	8.159238698832102510e-02	9.659933506612500970e-04	9.659933506612184383e-04	6.754285603311327825e-04	6.754285603279702732e-04	5.000000004228427608e-04	5.000000004228142463e-04	5.000000000000186587e-04	5.000000000000096598e-04	4.999999999999340909e-04
1.815183494319044244e-01	9.125917471595219876e-02	9.054692449686536915e-02	9.054692449686514710e-02	1.017450152767987318e-03	1.017450152767940263e-03	6.948000658592583430e-04	6.948000658494940182e-04	5.000000004695149538e-04	5.000000004694860056e-04	5.000000000000450048e-04	5.000000000000139966e-04	4.999999999999713875e-04
2.015501939230666395e-01	1.012750969615333202e-01	1.004842448513243863e-01	1.004842448513179332e-01	1.074554467238573270e-03	1.074554467238413025e-03	7.162976424925383010e-04	7.162976424573974654e-04	5.000000005213803668e-04	5.000000005213195431e-04	5.000000000000498837e-04	5.000000000000177913e-04	4.999999999999893852e-04
2.237805833548725254e-01	1.123902916774363048e-01	1.115122109224960661e-01	1.115122109224953861e-01	1.137926122607330146e-03	1.137926122607260757e-03	7.401546317540204367e-04	7.401546317184872284e-04	5.000000005789618021e-04	5.000000005788152180e-04	5.000000000001678449e-04	4.999999999999700864e-04	4.999999999999493782e-04
2.484508135230316661e-01	1.247254067615158474e-01	1.237505238005776748e-01	1.237505238005775221e-01	1.208252975121277498e-03	1.208252975121218518e-03	7.666299851809592813e-04	7.666299851744606819e-04	5.000000006427501864e-04	5.000000006426798217e-04	5.000000000001338010e-04	5.000000000000707004e-04	5.000000000000297175e-04
2.758286630392066674e-01	1.384143315196033897e-01	1.373320220692327009e-01	1.373320220692271776e-01	1.286298374944209533e-03	1.286298374944205847e-03	7.960110747129717093e-04	7.960110747128786848e-04	5.000000007135723323e-04	5.000000007133449751e-04	5.000000000000206102e-04	4.999999999998528842e-04	4.999999999957176287e-04
3.062112998861759028e-01	1.536056499430880073e-01	1.524041236783493514e-01	1.524041236783444386e-01	1.372909451794821021e-03	1.372909451794711300e-03	8.286168121566980229e-04	8.286168121566106362e-04	5.000000007920276952e-04	5.000000007920042764e-04	5.000000000027259115e-04	5.000000000001079969e-04	4.999999999999115395e-04
3.399285069746814658e-01	1.704642534873407334e-01	1.691304260658547665e-01	1.691304260658547387e-01	1.469026309950235412e-03	1.469026309950174480e-03	8.648011106817676819e-04	8.648011106240915957e-04	5.000000008794224134e-04	5.000000008792138129e-04	5.000000000000196345e-04	4.999999999999644486e-04	4.999999999998892049e-04
3.773462617131929098e-01	1.891731308565963166e-01	1.876924818969880893e-01	1.876924818969878117e-01	1.575692232419912591e-03	1.575692232419815880e-03	9.049567263483826451e-04	9.049567262128324369e-04	5.000000009760807718e-04	5.000000009759829767e-04	5.000000000001072380e-04	4.999999999999678096e-04	4.999999999998278391e-04
4.188707084443910045e-01	2.099353542221955027e-01	2.082917696952914510e-01	2.082917696952914233e-01	1.694065005047640498e-03	1.694065005047304178e-03	9.495195209865414654e-04	9.495195207756546019e-04	5.000000010834948494e-04	5.000000010834815137e-04	4.999999999999765916e-04	4.999999999999433066e-04	4.999999999997220210e-04
4.649525668664681866e-01	2.329762834332341492e-01	2.311518807553593069e-01	2.311518807553590016e-01	1.825429483458077982e-03	1.825429483453856099e-03	9.989731934311855705e-04	9.989731932186945215e-04	5.000000012028841569e-04	5.000000012025940244e-04	5.000000000045870530e-04	4.999999999998430179e-04	4.999999999998298991e-04
5.160920242896760435e-01	2.585460121448381332e-01	2.565209460746997183e-01	2.565209460746997183e-01	1.971211539221453569e-03	1.971211539221284434e-03	1.053854529581510491e-03	1.053854529573072796e-03	5.000000013349326089e-04	5.000000013348096604e-04	5.000000000002005878e-04	5.000000000001395472e-04	5.000000000000408848e-04
5.728441648302398104e-01	2.869220824151199611e-01	2.846743296474494311e-01	2.846743296474487650e-01	2.132993536692787996e-03	2.132993536692616692e-03	1.114759229721978958e-03	1.114759229495776438e-03	5.000000014818927439e-04	5.000000014817596039e-04	5.000000000000348133e-04	4.999999999999637981e-04	4.999999999999352835e-04
6.358249944718585844e-01	3.184124972359292371e-01	3.159176173538162935e-01	3.159176173538161825e-01	2.312531508366989612e-03	2.312531508366649172e-03	1.182348372107907370e-03	1.182348372101171873e-03	5.000000016446848328e-04	5.000000016444287442e-04	5.000000000000248386e-04	4.999999999999801695e-04	4.999999999999078532e-04
7.057181273927490839e-01	3.533590636963744314e-01	3.505899338876297677e-01	3.505899338876289351e-01	2.511774215310648688e-03	2.511774215309916635e-03	1.257355591974373965e-03	1.257355591611997170e-03	5.000000018253736300e-04	5.000000018253559575e-04	5.000000000002235729e-04	5.000000000001602555e-04	4.999999999999859158e-04
7.832822061337681996e-01	3.921411030668839892e-01	3.890676237250084157e-01	3.890676237250060288e-01	2.732884299456494852e-03	2.732884299456200816e-03	1.340595040395807340e-03	1.340595040395533254e-03	5.000000020262565601e-04	5.000000020259710897e-04	4.999999999998640515e-04	4.999999999998245865e-04	4.999999999997438134e-04
8.693591361485165647e-01	4.351795680742581718e-01	4.317683360885768984e-01	4.317683360885766763e-01	2.978261757373649749e-03	2.978261757373257268e-03	1.432970226059489260e-03	1.432970226059354386e-03	5.000000022488905373e-04	5.000000022486149331e-04	5.000000000001464861e-04	5.000000000000923844e-04	4.999999999996324659e-04
9.648832241158707967e-01	4.829416120579356209e-01	4.791555582467997842e-01	4.791555582467962315e-01	3.250569990265992498e-03	3.250569990265365396e-03	1.535483818478050990e-03	1.535483818373428733e-03	5.000000024960600097e-04	5.000000024956707811e-04	5.000000000002584842e-04	4.999999999999291036e-04	4.999999999996931812e-04
1.070891319205127701e+00	5.359456596025636843e-01	5.317436463543027125e-01	5.317436463543020464e-01	3.552764712928877314e-03	3.552764712928640524e-03	1.649248532597567905e-03	1.649248532561880740e-03	5.000000027704429566e-04	5.000000027699513794e-04	5.000000000002368002e-04	5.000000000000896739e-04	4.999999999998240444e-04
1.188534067370319747e+00	5.947670336851597073e-01	5.901034084396316048e-01	5.901034084396298285e-01	3.888126035407185859e-03	3.888126035395029351e-03	1.775499207047021065e-03	1.775499206913308797e-03	5.000000030742635104e-04	5.000000030739306604e-04	5.000000001167931958e-04	5.000000000000684236e-04	4.999999999998720746e-04
1.319088400831418317e+00	6.600442004157091036e-01	6.548683001400459336e-01	6.548683001400444903e-01	4.260294065510782970e-03	4.260294065510150663e-03	1.915606206741461010e-03	1.915606206741093682e-03	5.000000034120990642e-04	5.000000034113656015e-04	5.000000000001977689e-04	5.000000000001825901e-04	4.999999999996582699e-04
1.463971398307286398e+00	7.324856991536430328e-01	7.267413004339250415e-01	7.267413004339241533e-01	4.673308418551361254e-03	4.673308418550558077e-03	2.071090297379079084e-03	2.071090296958288945e-03	5.000000037869100321e-04	5.000000037868046476e-04	5.000000000006854430e-04	4.999999999999384277e-04	4.999999999998819408e-04
1.624755666443795210e+00	8.128778332218979941e-01	8.065025420024142244e-01	8.065025420023232972e-01	5.131652063033038426e-03	5.131652063013691922e-03	2.243639152338032343e-03	2.243639152293419592e-03	5.000000042032092971e-04	5.000000042031998645e-04	5.000000000007898517e-04	5.000000000002675915e-04	4.999999999939783515e-04
1.803186409392071976e+00	9.020932046960354889e-01	8.950177790422351176e-01	8.950177790422317869e-01	5.640299978061206337e-03	5.640299978061005109e-03	2.435125671258409324e-03	2.435125671074844789e-03	5.000000046653886370e-04	5.000000046642139040e-04	4.999999999999885179e-04	4.999999999995995061e-04	4.999999999995725095e-04
2.001200371815584411e+00	1.001100185907792595e+00	9.932477844441467418e-01	9.932477844441416348e-01	6.204773150393105320e-03	6.204773150392703732e-03	2.647628308125447427e-03	2.647628308078040470e-03	5.000000051768848644e-04	5.000000051765818299e-04	5.000000000010078847e-04	5.000000000002912271e-04	4.999999999994348158e-04
2.220946860939523759e+00	1.110973430469761603e+00	1.102258778334195055e+00	1.102258778334194389e+00	6.831198496939429841e-03	6.831198496938310945e-03	2.883453632904320330e-03	2.883453632880703804e-03	5.000000057449112845e-04	5.000000057446829516e-04	5.000000000014324583e-04	5.000000000008113189e-04	5.000000000001038770e-04
2.464811075822603836e+00	1.232905537911301863e+00	1.223234001176108254e+00	1.223234001176065844e+00	7.526375362733998299e-03	7.526375362733705998e-03	3.145161366086886984e-03	3.145161366084901593e-03	5.000000063909960327e-04	5.000000063756599930e-04	4.999999999996864591e-04	4.999999999995654622e-04	4.999999999994986753e-04
2.735439997074672114e+00	1.368219998537335114e+00	1.357486557051565290e+00	1.357486557051562626e+00	8.297849315625315317e-03	8.297849315625235520e-03	3.435592163185074294e-03	3.435592163068824836e-03	5.000000070766243447e-04	5.000000070756183135e-04	5.000000000001186221e-04	4.999999999998755440e-04	4.999999999993311661e-04
3.035771118035460514e+00	1.518385559017730202e+00	1.506473666525038890e+00	1.506473666525036004e+00	9.153994037927389027e-03	9.153994037925388891e-03	3.757898446914570423e-03	3.757898446849594620e-03	5.000000078521082969e-04	5.000000078516154186e-04	5.000000000005425452e-04	4.999999999997783995e-04	4.999999999997714606e-04
3.369064329271928226e+00	1.685032164635963392e+00	1.671812483799162363e+00	1.671812483799149929e+00	1.010410220286928062e-02	1.010410220286746610e-02	4.115578625233240993e-03	4.115578625230415129e-03	5.000000087139406038e-04	5.000000087135377143e-04	4.999999999994604030e-04	4.999999999994080360e-04	4.999999999807321115e-04
3.738937302478797964e+00	1.869968651239399149e+00	1.855297649846687769e+00	1.855297649846683106e+00	1.115848632089608446e-02	1.115848632089487362e-02	4.512515062515376485e-03	4.512515062147726130e-03	5.000000096714986384e-04	5.000000096713197451e-04	4.999999999998268633e-04	4.999999999994563914e-04	4.999999999993977361e-04
4.149404757850476244e+00	2.075202378925239621e+00	2.058920772048410175e+00	2.058920772048408843e+00	1.232859064848444014e-02	1.232859064848348257e-02	4.953016217749818366e-03	4.953016217615577657e-03	5.000000107353795012e-04	5.000000107342472688e-04	5.000000000005284505e-04	5.000000000003896727e-04	4.999999999990089412e-04
4.604922041145107947e+00	2.302961020572553252e+00	2.284892041777795590e+00	2.284892041777789373e+00	1.362711537158223761e-02	1.362711537157823560e-02	5.441863411268905992e-03	5.441863411259040620e-03	5.000000119125587320e-04	5.000000119112302591e-04	5.000000000020424305e-04	5.000000000014714896e-04	4.999999999976487012e-04
5.110433483440170122e+00	2.555716741720087004e+00	2.535664224580547188e+00	2.535664224580537862e+00	1.506815440804826212e-02	1.506815440804650831e-02	5.984362718274627291e-03	5.984362718209013110e-03	5.000000132180211975e-04	5.000000132175941303e-04	5.000000000010818273e-04	5.000000000007065850e-04	4.999999999994412126e-04
5.671426068491976835e+00	2.836213034245987696e+00	2.813959283351120888e+00	2.813959283351079144e+00	1.666734831996083757e-02	1.666734831995997368e-02	6.586402560279347972e-03	6.586402560278678368e-03	5.000000146725882416e-04	5.000000146701290542e-04	4.999999999999297541e-04	4.999999999998148287e-04	4.999999999988968347e-04
6.293988990221887292e+00	3.147494495110941148e+00	3.122797923489512240e+00	3.122797923489491367e+00	1.844205398889679770e-02	1.844205398889453562e-02	7.254517616274921976e-03	7.254517616270455931e-03	5.000000162801755688e-04	5.000000162764061231e-04	5.000000000002554484e-04	4.999999999989486596e-04	4.999999999988511898e-04
6.984879746785249033e+00	3.492939873392623351e+00	3.465532380741066731e+00	3.465532380741038310e+00	2.041153288682573397e-02	2.041153288682133471e-02	7.995959746671906995e-03	7.995959746669856552e-03	5.000000180714423564e-04	5.000000180647501185e-04	5.000000000326479399e-04	5.000000000016057138e-04	4.999999999998715325e-04
7.751597488629464294e+00	3.876298744314733646e+00	3.845882807621055832e+00	3.845882807621045174e+00	2.259715997368779566e-02	2.259715997368488133e-02	8.818776699934041674e-03	8.818776699513364292e-03	5.000000200502577969e-04	5.000000200499066239e-04	5.000000000032092488e-04	4.999999999983680693e-04	4.999999999974601584e-04
8.602464416684510340e+00	4.301732208342254005e+00	4.267977653392514448e+00	4.267977653392458492e+00	2.502265547223846490e-02	2.502265547222659592e-02	9.731899455313573755e-03	9.731899455305838623e-03	5.000000222513166850e-04	5.000000222423388405e-04	4.999999999999607623e-04	4.999999999979014287e-04	4.999999999958509855e-04
9.546716114208066983e+00	4.773858057104031438e+00	4.736398475918147000e+00	4.736398475918119466e+00	2.771434201251632423e-02	2.771434201251628607e-02	1.074523914870399548e-02	1.074523914870173166e-02	5.000000246948681226e-04	5.000000246924129468e-04	5.000000000004215482e-04	4.999999999989075683e-04	4.999999999728173272e-04
1.059460179277617087e+01	5.297800896388088709e+00	5.256229671822729266e+00	5.256229671822704397e+00	3.070142990554280971e-02	3.070142990553815371e-02	1.186979463242954051e-02	1.186979463242876336e-02	5.000000274049450771e-04	5.000000274018220328e-04	5.000000000012980172e-04	4.999999999993466702e-04	4.999999999740142864e-04
1.175749554052158174e+01	5.879247770260793260e+00	5.833113664796714559e+00	5.833113664796692355e+00	3.401633359920896993e-02	3.401633359918788263e-02	1.311777183447133087e-02	1.311777183446834021e-02	5.000000304190168167e-04	5.000000304112434124e-04	5.000000000034351966e-04	5.000000000012711290e-04	4.999999999955766824e-04
1.304801978014401698e+01	6.524509890072007323e+00	6.473312151136046744e+00	6.473312151136034309e+00	3.769502269201870787e-02	3.769502269200884076e-02	1.450271621047249937e-02	1.450271621022060364e-02	5.000000337500119102e-04	5.000000337470284027e-04	4.999999999991720052e-04	4.999999999989578753e-04	4.999999999952039337e-04
1.448018227674533165e+01	7.240591138372663771e+00	7.183774067380298334e+00	7.183774067380289452e+00	4.177741123403419521e-02	4.177741123403204415e-02	1.603965972089419975e-02	1.603965972062040488e-02	5.000000374611835796e-04	5.000000374542068471e-04	5.000000000086867466e-04	5.000000000040977525e-04	4.999999999988730907e-04
1.606952818261638427e+01	8.035264091308192747e+00	7.972211017907849140e+00	7.972211017907846475e+00	4.630778942937470444e-02	4.630778942937135295e-02	1.774528392941475061e-02	1.774528392911634000e-02	5.000000415642480390e-04	5.000000415638083950e-04	5.000000000036648306e-04	5.000000000000711341e-04	4.999999999997414282e-04
1.783330876931909259e+01	8.917154384659552235e+00	8.847180981360839525e+00	8.847180981360770247e+00	5.133530227544232105e-02	5.133530227544058633e-02	1.963810097718705558e-02	1.963810097718306572e-02	5.000000461349417974e-04	5.000000461220681976e-04	5.000000000031680492e-04	4.999999999985055461e-04	4.999999999663190531e-04
1.979066867853557099e+01	9.895834339267789659e+00	9.818181204691551756e+00	9.818181204691546426e+00	5.691448012739765139e-02	5.691448012738931084e-02	2.173865439766138261e-02	2.173865439764829238e-02	5.000000511985788071e-04	5.000000511909919940e-04	4.999999999953062824e-04	4.999999999949489293e-04	4.999999999870498660e-04
2.196285372416546977e+01	1.098192686208273550e+01	1.089575129342780180e+01	1.089575129342779292e+01	6.310582666416486575e-02	6.310582666415687214e-02	2.406974193395219896e-02	2.406974193394724112e-02	5.000000568129996277e-04	5.000000568034755621e-04	5.000000000008894899e-04	4.999999999977055134e-04	4.999999999111617854e-04
2.437344150122221720e+01	1.218722075061111454e+01	1.209158761753291600e+01	1.209158761753289646e+01	6.997647025244262131e-02	6.997647025243125540e-02	2.665666276273862684e-02	2.665666276272796176e-02	5.000000630461555462e-04	5.000000630188314830e-04	4.999999999993310577e-04	4.999999999987791988e-04	4.999999999983212318e-04
2.704859730463136813e+01	1.352479865231570422e+01	1.341867027520949129e+01	1.341867027520946820e+01	7.760088525131880743e-02	7.760088525130842685e-02	2.952749178494910171e-02	2.952749178493517188e-02	5.000000699594484010e-04	5.000000699553578147e-04	5.000000000049418039e-04	5.000000000038584691e-04	4.999999999935677642e-04
3.001735813575592005e+01	1.500917906787796419e+01	1.489140399350423216e+01	1.489140399350423216e+01	8.606169036644947812e-02	8.606169036644395476e-02	3.271338392964062702e-02	3.271338392964021763e-02	5.000000776465385148e-04	5.000000776340073061e-04	5.000000000046217474e-04	4.999999999990169643e-04	4.999999999916937207e-04
3.331194787934677493e+01	1.665647393967339340e+01	1.652577449612013893e+01	1.652577449611997196e+01	9.545053173525097634e-02	9.545053173524362111e-02	3.624891173185901955e-02	3.624891173184710547e-02	5.000000861664945229e-04	5.000000861654007797e-04	5.000000000222049046e-04	4.999999999922288829e-04	4.999999999915174295e-04
3.696812707195032033e+01	1.848456353597516966e+01	1.833952203710575901e+01	1.833952203710572348e+01	1.058690589834982987e-01	1.058690589834887508e-01	4.017243979032058404e-02	4.017243979031496354e-02	5.000000956139525297e-04	5.000000956066896762e-04	5.000000000042617923e-04	5.000000000027273210e-04	4.999999998867854512e-04
4.102558105827190360e+01	2.051329052913595064e+01	2.035233398592775345e+01	2.035233398592774634e+01	1.174300030111787713e-01	1.174300030111723459e-01	4.452654009088110459e-02	4.452654009087319426e-02	5.000001061146557013e-04	5.000001060974135257e-04	5.000000000020751734e-04	4.999999999961205182e-04	4.999999999934084949e-04
4.552835074866948162e+01	2.276467537433473964e+01	2.258605855692469788e+01	2.258605855692469788e+01	1.302583646974731779e-01	1.302583646974704024e-01	4.935845259479874902e-02	4.935845259456073109e-02	5.000001177668244061e-04	5.000001177606350211e-04	5.000000000054268760e-04	4.999999999977695897e-04	4.999999999930054969e-04
5.052531065335679727e+01	2.526315532667840102e+01	2.506494200660254634e+01	2.506494200660254634e+01	1.444927240010869252e-01	1.444927240010546177e-01	5.472059594409241223e-02	5.472059594399070193e-02	5.000001306960655256e-04	5.000001306869460843e-04	5.000000000001823732e-04	4.999999999884230080e-04	4.999999999848042664e-04
5.607069938205458470e+01	2.803584969102729119e+01	2.781589187827096055e+01	2.781589187827090726e+01	1.602866789874966003e-01	1.602866789874278497e-01	6.067113362393099230e-02	6.067113362391669124e-02	5.000001450230634470e-04	5.000001450001514362e-04	4.999999999996812550e-04	4.999999999869275680e-04	4.999999999862874550e-04
6.222470836730231269e+01	3.111285418365115518e+01	3.086876915802245591e+01	3.086876915802245236e+01	1.778104240165845340e-01	1.778104240165742644e-01	6.727460145120858770e-02	6.727460145120106594e-02	5.000001609300544492e-04	5.000001609057137851e-04	5.000000000002381012e-04	4.999999999806270523e-04	4.999999999662585546e-04
6.905413520162329633e+01	3.452756760081164344e+01	3.425671252230586106e+01	3.425671252230586106e+01	1.972524755061296486e-01	1.972524755061222379e-01	7.460260282110953156e-02	7.460260282108707730e-02	5.000001786109389834e-04	5.000001785799830598e-04	5.000000000601745320e-04	4.999999999970630151e-04	4.999999999840149673e-04
7.663310868007461352e+01	3.831705434003728783e+01	3.801649820898709464e+01	3.801649820898701648e+01	2.188215521124872720e-01	2.188215521124372842e-01	8.273457874010660407e-02	8.273457873957859587e-02	5.000001982224944186e-04	5.000001982121555751e-04	5.000000000159078584e-04	5.000000000131427091e-04	4.999999999934310463e-04
8.504389341802685465e+01	4.252244670901340129e+01	4.218893943497912602e+01	4.218893943497906918e+01	2.427486135235530362e-01	2.427486135235186193e-01	9.175866029100632204e-02	9.175866029081228281e-02	5.000002199566556558e-04	5.000002199508912781e-04	4.999999999975735659e-04	4.999999999759034003e-04	4.999999999524083055e-04
9.437778277775390734e+01	4.718939138887695606e+01	4.681932971891879447e+01	4.681932971891865236e+01	2.692890578940878021e-01	2.692890578940811963e-01	1.017726118201004448e-01	1.017726118200629470e-01	5.000002440765649592e-04	5.000002440738150972e-04	5.000000000419078938e-04	5.000000000347781803e-04	5.000000000203298853e-04
1.047360897959450767e+02	5.236854489797254786e+01	5.195793495228922154e+01	5.195793495228920023e+01	2.987250716729724642e-01	2.987250716729603628e-01	1.128848737394624463e-01	1.128848737393293444e-01	5.000002708683837227e-04	5.000002708442616338e-04	5.000000000587340610e-04	5.000000000231226817e-04	4.999999999799747963e-04
1.162312468679854192e+02	5.811612343399268354e+01	5.766053960288261493e+01	5.766053960288247282e+01	3.313681163588033662e-01	3.313681163587351430e-01	1.252157144510578912e-01	1.252157144508500020e-01	5.000003006015424746e-04	5.000003005974917869e-04	5.000000000066389056e-04	4.999999999858433658e-04	4.999999999666395432e-04
1.289880261253308049e+02	6.449451306266544748e+01	6.398905303747771711e+01	6.398905303747768158e+01	3.675615234674167175e-01	3.675615234673834664e-01	1.388985013868911655e-01	1.388985013868760388e-01	5.000003335153619310e-04	5.000003335045577479e-04	5.000000000512116495e-04	5.000000000082716056e-04	4.999999999866985845e-04
1.431448937523478548e+02	7.157294687617392981e+01	7.101218262404620418e+01	7.101218262404606207e+01	4.076831502253903117e-01	4.076831502252495909e-01	1.540811015322986477e-01	1.540811015322848532e-01	5.000003701776576347e-04	5.000003700529331851e-04	5.000000002402527066e-04	5.000000000213004631e-04	4.999999999446731735e-04
1.588555129428052624e+02	7.942825647140260514e+01	7.880618102686084114e+01	7.880618102686075588e+01	4.521480222208726363e-01	4.521480222208147381e-01	1.709274219103346926e-01	1.709274219102493719e-01	5.000004107301309064e-04	5.000004106446293136e-04	5.000000000520143928e-04	4.999999999992441047e-04	4.999999999848370093e-04
1.762904118095947865e+02	8.814570590479740986e+01	8.745567595124020954e+01	8.745567595124018112e+01	5.014108528391686415e-01	5.014108528391219011e-01	1.896191002624183219e-01	1.896191002622828192e-01	5.000004557770082675e-04	5.000004556698356417e-04	5.000000000302733203e-04	4.999999999855363197e-04	4.999999999854010113e-04
1.956388343517064641e+02	9.781991717585322021e+01	9.705459154069950500e+01	9.705459154069947658e+01	5.559682793108322585e-01	5.559682793107841858e-01	2.103573553372578564e-01	2.103573553372181659e-01	5.000005056362645311e-04	5.000005056120804259e-04	5.000000000051629812e-04	4.999999999643345294e-04	4.999999999617203011e-04
2.171107945694505190e+02	1.085558972847252619e+02	1.077071716924769760e+02	1.077071716924768054e+02	6.163605871506376843e-01	6.163605871506083744e-01	2.333650045367548220e-01	2.333650045366837122e-01	5.000005612102792138e-04	5.000005609852309352e-04	5.000000000584814419e-04	5.000000000246817644e-04	4.999999999404369788e-04
2.409393560239526835e+02	1.204701780119763299e+02	1.195291167546456137e+02	1.195291167546452016e+02	6.831726029411411272e-01	6.831726029410317702e-01	2.588886537677396738e-01	2.588886537673011912e-01	5.000006224804565136e-04	5.000006224775380582e-04	4.999999999662949838e-04	4.999999999522222564e-04	4.999999999058851903e-04
2.673831615839949905e+02	1.336920807919973981e+02	1.326488464189739318e+02	1.326488464189737044e+02	7.570333126964541304e-01	7.570333126963859627e-01	2.872010596367212676e-01	2.872010596367057245e-01	5.000006906460326703e-04	5.000006905433174165e-04	5.000000000598877605e-04	4.999999999476534285e-04	4.999999999273155304e-04
2.967292408188872628e+02	1.483651204094435911e+02	1.472089031510864743e+02	1.472089031510861048e+02	8.386136008060987024e-01	8.386136008060250946e-01	3.186036567854922397e-01	3.186036567854890200e-01	5.000007660801442100e-04	5.000007659542789629e-04	5.000000000980886483e-04	5.000000000072446493e-04	4.999999999212857401e-04
3.292961255097155231e+02	1.646485627548576645e+02	1.633675122291737978e+02	1.633675122291732293e+02	9.286212928527319832e-01	9.286212928527284305e-01	3.534292319814926753e-01	3.534292319814587580e-01	5.000008498507518481e-04	5.000008497981212052e-04	5.000000000622375519e-04	4.999999999780319060e-04	4.999999999721893573e-04
3.654373070957254868e+02	1.827191535478627316e+02	1.813003164232606252e+02	1.813003164232605400e+02	1.027792413797544269e+00	1.027792413797479432e+00	3.920447098622897864e-01	3.920447098620148951e-01	5.000009427206221707e-04	5.000009425657481188e-04	5.000000000274949438e-04	5.000000000096802011e-04	4.999999999383299403e-04
4.055450735840827861e+02	2.027730367920414096e+02	2.012023055692823164e+02	2.012023055692820606e+02	1.136877231359612495e+00	1.136877231359583851e+00	4.348539903554711206e-01	4.348539903545372010e-01	5.000010453670711286e-04	5.000010453477942308e-04	5.000000001074301342e-04	5.000000000325524217e-04	4.999999997874072632e-04
4.500547675700497621e+02	2.250278837850248124e+02	2.232899638057368179e+02	2.232899638057365621e+02	1.256619237079178220e+00	1.256619237079000140e+00	4.823007410495854796e-01	4.823007410494430380e-01	5.000011592204515196e-04	5.000011591762554275e-04	5.000000000632276453e-04	4.999999999740893132e-04	4.999999999399928896e-04
4.994495115855140170e+02	2.497252557927570535e+02	2.478036600696505047e+02	2.478036600696502774e+02	1.387724728285434139e+00	1.387724728285013365e+00	5.348709935363941126e-01	5.348709935360156376e-01	5.000012852448554312e-04	5.000012851501119907e-04	5.000000000894731442e-04	5.000000000492388352e-04	4.999999999405480011e-04
5.542654520663107860e+02	2.771332260331554949e+02	2.750103106033437825e+02	2.750103106033437825e+02	1.530820115849664376e+00	1.530820115849578222e+00	5.930953125376402513e-01	5.930953125376045021e-01	5.000014245383717143e-04	5.000014244478379055e-04	5.000000002830192782e-04	5.000000000021653790e-04	4.999999999564241904e-04
6.150975788580504968e+02	3.075492894290250092e+02	3.052063456868660865e+02	3.052063456868657454e+02	1.686393552537026608e+00	1.686393552536792129e+00	6.575501880440145497e-01	6.575501880437073510e-01	5.000015785292521997e-04	5.000015785178328403e-04	5.000000002288729206e-04	4.999999999981049334e-04	4.999999999777404724e-04
6.826061834272393298e+02	3.413035917136195394e+02	3.387210165173403880e+02	3.387210165173403311e+02	1.854717069935525764e+00	1.854717069935361451e+00	7.288581245957311827e-01	7.288581245954776078e-01	5.000017485972178778e-04	5.000017485330965350e-04	5.000000000682083617e-04	4.999999999728554911e-04	4.999999999685256213e-04
7.575240258771920026e+02	3.787625129385960463e+02	3.759200819627670285e+02	3.759200819627665737e+02	2.035745333724179318e+00	2.035745333723890216e+00	8.076856401689208598e-01	8.076856401688098375e-01	5.000019361930713342e-04	5.000019361690588582e-04	5.000000003376841012e-04	4.999999999638349291e-04	4.999999999149018493e-04
8.406642885618333594e+02	4.203326442809167247e+02	4.172099185666745598e+02	4.172099185666738208e+02	2.228987714295843414e+00	2.228987714295566747e+00	8.947379978044358584e-01	8.947379978041201110e-01	5.000021426533678929e-04	5.000021424734768516e-04	5.000000002523747374e-04	5.000000000941473566e-04	4.999999998755083391e-04
9.329294026284695747e+02	4.664652013142350597e+02	4.630421002621548610e+02	4.630421002621547473e+02	2.433352134510247566e+00	2.433352134509902953e+00	9.907489151996025090e-01	9.907489151995954035e-01	5.000023696194455525e-04	5.000023691513536244e-04	5.000000002131025495e-04	4.999999999376891768e-04	4.999999996755377651e-04
1.035320843295663735e+03	5.176609216478319695e+02	5.139184961875096178e+02	5.139184961875085946e+02	2.646962812125622122e+00	2.646962812125371656e+00	1.096462645577829687e+00	1.096462645577572115e+00	5.000026191254979815e-04	5.000026189918571617e-04	5.000000004180850648e-04	5.000000000124516387e-04	4.999999997240678470e-04
1.148950000187308660e+03	5.744755000936542046e+02	5.703969350585965685e+02	5.703969350585964548e+02	2.866960446516561234e+00	2.866960446515975036e+00	1.212604585649661226e+00	1.212604585649370348e+00	5.000028920300408040e-04	5.000028914046161788e-04	5.000000003753668487e-04	5.000000001644799852e-04	5.000000000771940125e-04
1.275050240713012954e+03	6.375256203565063515e+02	6.330974820288498677e+02	6.330974820288495266e+02	3.089303506012170519e+00	3.089303506012129219e+00	1.339834818454785248e+00	1.339834818454471499e+00	5.000031893006746941e-04	5.000031888175993089e-04	5.000000000726679021e-04	4.999999999744098034e-04	4.999999997341575408e-04
1.414990297434575950e+03	7.074956487172881907e+02	7.027093684891838166e+02	7.027093684891818839e+02	3.308603571279096656e+00	3.308603571278302624e+00	1.478676653316028933e+00	1.478676653315254441e+00	5.000035123430279782e-04	5.000035118925758026e-04	5.000000001419424578e-04	4.999999997909957555e-04	4.999999996952234071e-04
1.570289124729377590e+03	7.851450623646885560e+02	7.799986074196179970e+02	7.799986074196170875e+02	3.518045563351765104e+00	3.518045563351379634e+00	1.629409377858564767e+00	1.629409377858387131e+00	5.000038616643808550e-04	5.000038615889934590e-04	4.999999998396842393e-04	4.999999997136938754e-04	4.999999996996261353e-04
1.742632386009650872e+03	8.713166930048256518e+02	8.658163191131534404e+02	8.658163191131524172e+02	3.709462184970108378e+00	3.709462184969149590e+00	1.791911702467302803e+00	1.791911702466959966e+00	5.000042378723343166e-04	5.000042369829316158e-04	4.999999998645236364e-04	4.999999997759574377e-04	4.999999996658757891e-04
1.933890750455232137e+03	9.669458752276157156e+02	9.611077894166440956e+02	9.611077894166436408e+02	3.873644245051687474e+00	3.873644245050058998e+00	1.965441561283938432e+00	1.965441561283729488e+00	5.000046377776623530e-04	5.000046373363032726e-04	4.999999997667931104e-04	4.999999997212789538e-04	4.999999994861337171e-04
2.146140197858405827e+03	1.073070598929202788e+03	1.066922292951116106e+03	1.066922292951115651e+03	4.000962856641913312e+00	4.000962856641872456e+00	2.148343116383780504e+00	2.148343116383154339e+00	5.000050614430540758e-04	5.000050609851314221e-04	5.000000001305985589e-04	4.999999998264722601e-04	4.999999992669093389e-04
2.381684551976160492e+03	1.190842775988080348e+03	1.184423746209080491e+03	1.184423746209078445e+03	4.082339360108347748e+00	4.082339360107585691e+00	2.337690413389736932e+00	2.337690413388900712e+00	5.000055045771461051e-04	5.000055043637985364e-04	5.000000000852473578e-04	5.000000000223219984e-04	4.999999997779003280e-04
2.643080486974108226e+03	1.321540743487053987e+03	1.314902316197511482e+03	1.314902316197508526e+03	4.110508309094321078e+00	4.110508309094200285e+00	2.528918974488932214e+00	2.528918974488153282e+00	5.000059615211603073e-04	5.000059612776386331e-04	5.000000006702975952e-04	5.000000003169576251e-04	5.000000002768345553e-04
2.933165278390048115e+03	1.466583139195024160e+03	1.459787196477186171e+03	1.459787196477183215e+03	4.081376433158870221e+00	4.081376433157895001e+00	2.715566278256813959e+00	2.715566278255985289e+00	5.000064261803427489e-04	5.000064249831570606e-04	5.000000003274607252e-04	4.999999997616407649e-04	4.999999991923687048e-04
3.255087599835056153e+03	1.627544299917528861e+03	1.620660856825583778e+03	1.620660856825581504e+03	3.995123201830814708e+00	3.995123201830665494e+00	2.889319883230736519e+00	2.889319883230214714e+00	5.000068856588768540e-04	5.000068855070815025e-04	4.999999995861850862e-04	4.999999992709599182e-04	4.999999991167904893e-04
3.612341699709430031e+03	1.806171349854715118e+03	1.799275145171544182e+03	1.799275145171543727e+03	3.856612087556394286e+00	3.856612087556120727e+00	3.040592588284030562e+00	3.040592588282303055e+00	5.000073322580789181e-04	5.000073322577135420e-04	5.000000003551077722e-04	4.999999997004067609e-04	4.999999987376213539e-04
4.008805328898464268e+03	2.004403164449230644e+03	1.997569639545361497e+03	1.997569639545357859e+03	3.674810214188482860e+00	3.674810214188196866e+00	3.159714681932050961e+00	3.159714681931773406e+00	5.000077510430855909e-04	5.000077506218681680e-04	5.000000002512287357e-04	5.000000000196047709e-04	4.999999990460400091e-04
4.448781831127585065e+03	2.224391415563793998e+03	2.217692599629415326e+03	2.217692599629414417e+03	3.461280835220938101e+00	3.461280835220394536e+00	3.238535091031394586e+00	3.238535091031012225e+00	5.000081275312102296e-04	5.000081257260369227e-04	5.000000008976712706e-04	4.999999997301091299e-04	4.999999993065488545e-04
4.937046852839003805e+03	2.468523926419502459e+03	2.462024769150103111e+03	2.462024769150099473e+03	3.271921344903951923e+00	3.271921344903304885e+00	3.228235916054536858e+00	3.228235916052703214e+00	5.000084442308150301e-04	5.000084439175233198e-04	5.000000006684530421e-04	4.999999999635166073e-04	4.999999997608028934e-04
5.478900179593944813e+03	2.739450589796972054e+03	2.733206175797994092e+03	2.733206175797989545e+03	3.258606680435391478e+00	3.258606680435387482e+00	2.986807309855407766e+00	2.986807309855326498e+00	5.000086892151068890e-04	5.000086889594967943e-04	5.000000012104954730e-04	5.000000003196383149e-04	4.999999995883657421e-04
6.080223261649426604e+03	3.040112130824713404e+03	3.034166013287494479e+03	3.034166013287490841e+03	3.201128645028504138e+00	3.201128645028204378e+00	2.745988883344208098e+00	2.745988883343925657e+00	5.000088498958721317e-04	5.000088495907623531e-04	5.000000001767128215e-04	4.999999998919215337e-04	4.999999995334292180e-04
6.747543053110699475e+03	3.373772026555351204e+03	3.368155698437499268e+03	3.368155698437498359e+03	3.105012356711048582e+00	3.105012356710290078e+00	2.512315752220546816e+00	2.512315752219819842e+00	5.000089187416900671e-04	5.000089184352094233e-04	5.000000005566107575e-04	5.000000003064254683e-04	4.999999995476258697e-04
7.488102857590029998e+03	3.744051928795014192e+03	3.738785270704975119e+03	3.738785270704974209e+03	2.977590482980417619e+00	2.977590482980111197e+00	2.290067598171598107e+00	2.290067598171465324e+00	5.000088903679495355e-04	5.000088902975541316e-04	5.000000005971817112e-04	5.000000003008153726e-04	4.999999992211590430e-04
8.309940949353403994e+03	4.154970974676703008e+03	4.150063415000500754e+03	4.150063415000498026e+03	2.826842457498059957e+00	2.826842457498037753e+00	2.081717209936701174e+00	2.081717209936519541e+00	5.000087675522890077e-04	5.000087673467934479e-04	5.000000008918200484e-04	4.999999998615179027e-04	4.999999994765857991e-04
9.221977823334340428e+03	4.610989411667173044e+03	4.606441508656355836e+03	4.606441508656346741e+03	2.660485324104059579e+00	2.660485324104001847e+00	1.888417678165708491e+00	1.888417678165363212e+00	5.000085559561107118e-04	5.000085556621181255e-04	5.000000012240822609e-04	5.000000008124061424e-04	5.000000003195416041e-04
1.023411302105452705e+04	5.117057010527262719e+03	5.112862198123778398e+03	5.112862198123764756e+03	2.485389417507309684e+00	2.485389417506485010e+00	1.710422977717428239e+00	1.710422977716850701e+00	5.000082687729445752e-04	5.000082673981275398e-04	5.000000008874139592e-04	5.000000008692495612e-04	5.000000005856698694e-04
1.135733258343105081e+04	5.678666791715526415e+03	5.674813093314122852e+03	5.674813093314108301e+03	2.307288265211506761e+00	2.307288265210524880e+00	1.547410128286628606e+00	1.547410128285808151e+00	5.000079149795055855e-04	5.000079139691124275e-04	5.000000004571347745e-04	5.000000003765622900e-04	4.999999985959098416e-04
1.260382829679727365e+04	6.301914648398636018e+03	6.298386231785964810e+03	6.298386231785960263e+03	2.130707857673883154e+00	2.130707857673827199e+00	1.398708747491991033e+00	1.398708747491850257e+00	5.000075142180284132e-04	5.000075133326786769e-04	5.000000000885579691e-04	4.999999995192183633e-04	4.999999993247601984e-04
1.398713002647238682e+04	6.993565513236194420e+03	6.990344020501915111e+03	6.990344020501913292e+03	1.959035732091023663e+00	1.959035732089827286e+00	1.263456995121487125e+00	1.263456995120536108e+00	5.000070761684155540e-04	5.000070759706432000e-04	5.000000001018634066e-04	4.999999997465920387e-04	4.999999992734549927e-04
1.552225257427048018e+04	7.761126787135237464e+03	7.758192418837550576e+03	7.758192418837550576e+03	1.794664398896224311e+00	1.794664398895157831e+00	1.140703892171982980e+00	1.140703892171245570e+00	5.000066200902958391e-04	5.000066198590502609e-04	5.000000011879841832e-04	5.000000005566107575e-04	5.000000001444959707e-04
1.722585865398787428e+04	8.612929826993937240e+03	8.610262189674836918e+03	8.610262189674824185e+03	1.639162818109070940e+00	1.639162818108874875e+00	1.029474494847007815e+00	1.029474494846912114e+00	5.000061574029710789e-04	5.000061558653179361e-04	5.000000002297610990e-04	5.000000000981300648e-04	4.999999993665683352e-04
1.911643975385703743e+04	9.558220376928527912e+03	9.555799119756533401e+03	9.555799119756524306e+03	1.493447044209469832e+00	1.493447044209306851e+00	9.288101220867057695e-01	9.288101220863813623e-01	5.000056956838772396e-04	5.000056950886049272e-04	5.000000007200997715e-04	5.000000005967047707e-04	5.000000001942339622e-04
2.121451684910631957e+04	1.060725892455315261e+04	1.060506419799591822e+04	1.060506419799590367e+04	1.357934390876233799e+00	1.357934390875243480e+00	8.377921611260695789e-01	8.377921611258420942e-01	5.000052453512965518e-04	5.000052449700920438e-04	5.000000006228436924e-04	5.000000001022073155e-04	4.999999993060555425e-04
2.354286314322420367e+04	1.177143207161209648e+04	1.176944484198293867e+04	1.176944484198293685e+04	1.232674407671720429e+00	1.232674407670420136e+00	7.555552166646074541e-01	7.555552166641433809e-01	5.000048138833063094e-04	5.000048136025725398e-04	5.000000008252242310e-04	5.000000006722731200e-04	4.999999996471160557e-04
2.612675125563331676e+04	1.306337612781664029e+04	1.306157837896595629e+04	1.306157837896591991e+04	1.117455415378764583e+00	1.117455415377435202e+00	6.812934309392969512e-01	6.812934309388188892e-01	5.000044022557673974e-04	5.000044018970689749e-04	5.000000000734416972e-04	4.999999996095399937e-04	4.999999979387730617e-04
2.899422753882881079e+04	1.449711426941441277e+04	1.449548911861147462e+04	1.449548911861147280e+04	1.011888310243762135e+00	1.011888310243272970e+00	6.142624886911285387e-01	6.142624886908834014e-01	5.000040166316943591e-04	5.000040164304664358e-04	4.999999996471160557e-04	4.999999982516488721e-04	4.999999973058777414e-04
3.217641650250735256e+04	1.608820875125367456e+04	1.608674050161196465e+04	1.608674050161194282e+04	9.154706893448292249e-01	9.154706893445998528e-01	5.537789487253282905e-01	5.537789487248953035e-01	5.000036560264097939e-04	5.000036516833906855e-04	5.000000015513705875e-04	5.000000009809683552e-04	4.999999984047428809e-04
3.570785864900462911e+04	1.785392982450228374e+04	1.785260397180625296e+04	1.785260397180624568e+04	8.276347223329995062e-01	8.276347223323909930e-01	4.992179704011646124e-01	4.992179704010868413e-01	5.000033218715405460e-04	5.000033205099774485e-04	4.999999997380619697e-04	4.999999994089484971e-04	4.999999991923687048e-04
3.962688538701478683e+04	1.981344319350738806e+04	1.981224640133330104e+04	1.981224640133327557e+04	7.477820430206065794e-01	7.477820430201642665e-01	4.500101280749096433e-01	4.500101280739556842e-01	5.000030133947841460e-04	5.000030132578103803e-04	5.000000001018634066e-04	4.999999992065795595e-04	4.999999986446720512e-04
4.397603509302721795e+04	2.198801804651361817e+04	2.198693810021140234e+04	2.198693810021138415e+04	6.753085384705670435e-01	6.753085384675614478e-01	4.056377610304984782e-01	4.056377610299998215e-01	5.000027313144492528e-04	5.000027283600266305e-04	5.000000002723936632e-04	4.999999993921886831e-04	4.999999985554269251e-04
4.880251483654433832e+04	2.440125791827218200e+04	2.440028366568612910e+04	2.440028366568611455e+04	6.096214378788386012e-01	6.096214378778199716e-01	3.656311457065253845e-01	3.656311457038305957e-01	5.000024724026916594e-04	5.000024718444897372e-04	5.000000003628764060e-04	4.999999997465920387e-04	4.999999995241020435e-04
5.415871278079476178e+04	2.707935689039740100e+04	2.707847817508638400e+04	2.707847817508634034e+04	5.501506374061385651e-01	5.501506374009168532e-01	3.295646713600035582e-01	3.295646713587032650e-01	5.000022358661012148e-04	5.000022357066861989e-04	4.999999998400913572e-04	4.999999997288402881e-04	4.999999987399451245e-04
6.010276682070388051e+04	3.005138391035193490e+04	3.005059150143712031e+04	3.005059150143711668e+04	4.963557818026680390e-01	4.963557817996816501e-01	2.970531310037287653e-01	2.970531310033948103e-01	5.000020237083082535e-04	5.000020198458564455e-04	5.000000001967024738e-04	5.000000001873466764e-04	4.999999996852478798e-04
6.669919563030128484e+04	3.334959831515066617e+04	3.334888383668099414e+04	3.334888383668098686e+04	4.477302742619144738e-01	4.477302742561732884e-01	2.677481935802534241e-01	2.677481935771731658e-01	5.000018251580923799e-04	5.000018234497883088e-04	5.000000015797922970e-04	5.000000010292706461e-04	4.999999995840939855e-04
7.401959896915651916e+04	3.700979998457823967e+04	3.700915584638073778e+04	3.700915584638073051e+04	4.038031024995234475e-01	4.038031024983865791e-01	2.413350933733169890e-01	2.413350933692723632e-01	5.000016499499058791e-04	5.000016475141941990e-04	5.000000009020425570e-04	5.000000003860805009e-04	4.999999995131259060e-04
8.214343484919438197e+04	4.107171792459723656e+04	4.107113725589744718e+04	4.107113725589737442e+04	3.641391453273509216e-01	3.641391453254549382e-01	2.175295529835840347e-01	2.175295529827425967e-01	5.000014884235588937e-04	5.000014866709534544e-04	5.000000021695982788e-04	5.000000014278166427e-04	5.000000010600318470e-04
9.115888199750836066e+04	4.557944149875422590e+04	4.557891808535923337e+04	4.557891808535917517e+04	3.283384502734900678e-01	3.283384502731593879e-01	1.960749433633877103e-01	1.960749433633282024e-01	5.000013416065485217e-04	5.000013376004297343e-04	5.000000017787165074e-04	5.000000002592445677e-04	4.999999972905844192e-04
1.011637969766206952e+05	5.058189898831033497e+04	5.058142721379183058e+04	5.058142721379181603e+04	2.960348408506406348e-01	2.960348408491176309e-01	1.767396764144280319e-01	1.767396764109642748e-01	5.000012101845641155e-04	5.000012090789229292e-04	5.000000065558073397e-04	5.000000063972720454e-04	4.999999958623328050e-04
1.122667763510815857e+05	5.613338867554075841e+04	5.613296346660717973e+04	5.613296346660716517e+04	2.668941119524287364e-01	2.668941119498258741e-01	1.593148205987121313e-01	1.593148205944228124e-01	5.000010969524737448e-04	5.000010903810871892e-04	5.000000012541771111e-04	5.000000011897246530e-04	4.999999998803182936e-04
1.245883354295008176e+05	6.229416821475037432e+04	6.229378499082462076e+04	6.229378499082454800e+04	2.406119976280321759e-01	2.406119976278932593e-01	1.436119272313618467e-01	1.436119272287625925e-01	5.000009851603406854e-04	5.000009805867923311e-04	5.000000037899086100e-04	5.000000013216376882e-04	4.999999995974601383e-04
1.382622163764659199e+05	6.913110868823295459e+04	6.913076331513843616e+04	6.913076331513829064e+04	2.169120402306368434e-01	2.169120402295745542e-01	1.294610534752228814e-01	1.294610534715108230e-01	5.000008920206339092e-04	5.000008906108632800e-04	4.999999983938406859e-04	4.999999963698143401e-04	4.999999928472343260e-04
1.534368398930013354e+05	7.671842044650064781e+04	7.671810919408260088e+04	7.671810919408260088e+04	1.955434497424164419e-01	1.955434497375302116e-01	1.167089676322468073e-01	1.167089676301884538e-01	5.000008162895065939e-04	5.000008004572009668e-04	5.000000014643181520e-04	5.000000013852812231e-04	4.999999983518183108e-04
1.702769162225897890e+05	8.513845861129491823e+04	8.513817811475947383e+04	8.513817811475944472e+04	1.762790124321581831e-01	1.762790124269787151e-01	1.052175223197604065e-01	1.052175223083082756e-01	5.000007213304575064e-04	5.000007181461522563e-04	5.000000002086738005e-04	4.999999939396537751e-04	4.999999937541873326e-04
1.889652329691211635e+05	9.448261698456056183e+04	9.448236420929130691e+04	9.448236420929127780e+04	1.589130872316403542e-01	1.589130872304158060e-01	9.486218151255339237e-02	9.486218150399025606e-02	5.000006617447994841e-04	5.000006485715857707e-04	4.999999932191008176e-04	4.999999902861353152e-04	4.999999893509412272e-04
2.097046391323230637e+05	1.048523200661615119e+05	1.048520922757603112e+05	1.048520922757601802e+05	1.432597125981934783e-01	1.432597125832719975e-01	8.553068820039749776e-02	8.553068818584108612e-02	5.000005823727962651e-04	5.000005654987489667e-04	5.000000007573774611e-04	4.999999859823904547e-04	4.999999854267376002e-04
2.327202468960412079e+05	1.163601239480206277e+05	1.163599186753238610e+05	1.163599186753235117e+05	1.291508364067368575e-01	1.291508364051139612e-01	7.712186008508396806e-02	7.712186007739983695e-02	5.000005451645947929e-04	5.000005285182851367e-04	4.999999998742393889e-04	4.999999886128314586e-04	4.999999873689920087e-04
2.582618750682674872e+05	1.291309380341336364e+05	1.291307530549578514e+05	1.291307530549577350e+05	1.164346738278776855e-01	1.164346738264849385e-01	6.954450161869381308e-02	6.954450161148899301e-02	5.000004762630813919e-04	5.000004592276213267e-04	4.999999996429657298e-04	4.999999972377997112e-04	4.999999915813180262e-04
2.866067606948256143e+05	1.433033808474128018e+05	1.433032141567976796e+05	1.433032141567975632e+05	1.049741930125896172e-01	1.049741930044105070e-01	6.271642174068753350e-02	6.271642173430794220e-02	5.000004289286152925e-04	5.000004230321402525e-04	5.000000005986400715e-04	4.999999752638904739e-04	4.999999741673715479e-04
3.180625682794119348e+05	1.590312846397061658e+05	1.590311344304332742e+05	1.590311344304331578e+05	9.464572526321758661e-02	9.464572525120561186e-02	5.656354724326471267e-02	5.656354722840049865e-02	5.000004132281532033e-04	5.000003866232199945e-04	5.000000048455082282e-04	4.999999914690139800e-04	4.999999875258016868e-04
3.529707292730657500e+05	1.764853651365329279e+05	1.764852297797156207e+05	1.764852297797154461e+05	8.533769413325842379e-02	8.533769410620860307e-02	5.101912281029817586e-02	5.101912279664806010e-02	5.000003510083253890e-04	5.000003484544462973e-04	5.000000166716652523e-04	5.000000030421225539e-04	4.999999913441632209e-04
3.917101480809260975e+05	1.958550745404631307e+05	1.958549525680168008e+05	1.958549525680167135e+05	7.694945657407112338e-02	7.694945655292524667e-02	4.602298940771953895e-02	4.602298940762360180e-02	5.000003138319469853e-04	5.000003121458111623e-04	5.000000148217624259e-04	5.000000119813947279e-04	5.000000047470103039e-04
4.347013148125035223e+05	2.173506579062518722e+05	2.173505479950692097e+05	2.173505479950690933e+05	6.939024891872946910e-02	6.939024891140853357e-02	4.152093345304763705e-02	4.152093344709174849e-02	5.000002827918147152e-04	5.000002812279406850e-04	4.999999934834908899e-04	4.999999855205809361e-04	4.999999567646606566e-04
4.824108694165374036e+05	2.412054352082688129e+05	2.412053361659389921e+05	2.412053361659389338e+05	6.257822956193405395e-02	6.257822955655287234e-02	3.746409990533815237e-02	3.746409989358964049e-02	5.000002625419572603e-04	5.000002549338279645e-04	5.000000091628792331e-04	4.999999949026512520e-04	4.999999877656801164e-04
5.353566667410718510e+05	2.676783338705360657e+05	2.676782446224614396e+05	2.676782446224612067e+05	5.643961126203578260e-02	5.643961123560516102e-02	3.380846319724614690e-02	3.380846319508953868e-02	5.000002295736487301e-04	5.000002263784362978e-04	5.000000077464150650e-04	4.999999980925322286e-04	4.999999886633387999e-04
5.941133974965038942e+05	2.970566992482520291e+05	2.970566188260267372e+05	2.970566188260266208e+05	5.090787497776132903e-02	5.090787496018243236e-02	3.051435011392585397e-02	3.051435011096971864e-02	5.000002177183564831e-04	5.000002070515256747e-04	5.000000301506016438e-04	5.000000275758831022e-04	4.999999851762928615e-04
6.593188261333541013e+05	3.296594135666771326e+05	3.296593410976075684e+05	3.296593410976073937e+05	4.592305927698323020e-02	4.592305925509169301e-02	2.754600994150857574e-02	2.754600991363713794e-02	5.000002071127799532e-04	5.000001864135135421e-04	5.000000393188144907e-04	5.000000244161420786e-04	4.999999992685688188e-04
7.316807133427206427e+05	3.658403571713602869e+05	3.658402918690171791e+05	3.658402918690164806e+05	4.143111703288831354e-02	4.143111701852007084e-02	2.487122663233333128e-02	2.487122661566232643e-02	5.000001825768026452e-04	5.000001686204236240e-04	5.000000002217309556e-04	4.999999995236202241e-04	4.999999980407086658e-04
8.119844983184008161e+05	4.059922496592007228e+05	4.059921908148955554e+05	4.059921908148949733e+05	3.738333507993481936e-02	3.738333507356386698e-02	2.246096978691445450e-02	2.246096978442049114e-02	5.000001513959968780e-04	5.000001222763815218e-04	5.000000249985449112e-04	5.000000204402649424e-04	5.000000080122733639e-04
9.011018241665036185e+05	4.505509125832520658e+05	4.505508595583629794e+05	4.505508595583628630e+05	3.373580942748420630e-02	3.373580942185892828e-02	2.028907944978050951e-02	2.028907944154823006e-02	5.000001407636945477e-04	5.000001366536714620e-04	5.000000328007003173e-04	5.000000022751151111e-04	4.999999981154800181e-04
9.999999989999999525e+05	4.999999999999998836e+05	4.999999522190450807e+05	4.999999522190450225e+05	3.044897211998732686e-02	3.044897206040161897e-02	1.833198257105598042e-02	1.833198251704713441e-02	5.000001228188510199e-04	5.000000564270437120e-04	5.000000463687617053e-04	5.000000233578007301e-04	4.999999988984774914e-04
