# Supplementary material for: Magnetosensitivity of tightly bound radical pairs in cryptochrome is enabled by the quantum Zeno effect
Source: Nat Commun. 2024 Dec 30;15:10823. doi: 10.1038/s41467-024-55124-x (PMC11686217; doi:10.1038/s41467-024-55124-x)
Supplement: Supplementary file 6 — Source Data [file 41467_2024_55124_MOESM6_ESM.zip › Source_Data/figure_6b.txt]

# kappa_array	eigenvalue_1	eigenvalue_2	eigenvalue_3	eigenvalue_4	eigenvalue_5	eigenvalue_6	eigenvalue_7	eigenvalue_8	eigenvalue_9	eigenvalue_10	eigenvalue_11	eigenvalue_12
0.000000000000000000e+00	5.000000000000002272e-04	5.000000000000000104e-04	5.000000000000000104e-04	5.000000000000000104e-04	5.000000000000000104e-04	5.000000000000000104e-04	5.000000000000000104e-04	5.000000000000000104e-04	4.999999999999999020e-04	4.999999999999997936e-04	4.999999999999997936e-04	4.999999999999997936e-04
1.097524964120721088e-04	5.548762482060358480e-04	5.544456287777794990e-04	5.544456287770859349e-04	5.004306194289498150e-04	5.004306194204082535e-04	5.000000000000000104e-04	5.000000000000000104e-04	5.000000000000000104e-04	4.999999999999999020e-04	4.999999999999999020e-04	4.999999999941083474e-04	4.999999999940682319e-04
2.315506032928261407e-04	6.157753016464131892e-04	6.148668012311823581e-04	6.148668012311822497e-04	5.009085004152307331e-04	5.009085004152307331e-04	5.000000001018636234e-04	5.000000001018634066e-04	5.000000000000003357e-04	5.000000000000000104e-04	5.000000000000000104e-04	5.000000000000000104e-04	4.999999999999999020e-04
3.667163564620059667e-04	6.833581782310031022e-04	6.819193481982593029e-04	6.819193481982593029e-04	5.014388300327438097e-04	5.014388300327438097e-04	5.000000001018636234e-04	5.000000001018634066e-04	5.000000000000000104e-04	5.000000000000000104e-04	5.000000000000000104e-04	5.000000000000000104e-04	4.999999999999999020e-04
5.167168884709224478e-04	7.583584442354609090e-04	7.563310795857612189e-04	7.563310795857612189e-04	5.020273646497001342e-04	5.020273646497001342e-04	5.000000001018635150e-04	5.000000001018634066e-04	5.000000000000000104e-04	5.000000000000000104e-04	5.000000000000000104e-04	4.999999999999999020e-04	4.999999999999999020e-04
6.831803533309565354e-04	8.415901766654783865e-04	8.389096842553866052e-04	8.389096842553862799e-04	5.026804924100922254e-04	5.026804924100922254e-04	5.000000000000015283e-04	5.000000000000000104e-04	5.000000000000000104e-04	5.000000000000000104e-04	5.000000000000000104e-04	4.999999999999999020e-04	4.999999999999988178e-04
8.679135990207827341e-04	9.339567995103912690e-04	9.305514969377283278e-04	9.305514969131781959e-04	5.034053025726633853e-04	5.034053025607118995e-04	5.000000001018637319e-04	5.000000001018636234e-04	5.000000000000000104e-04	5.000000000000000104e-04	5.000000000000000104e-04	5.000000000000000104e-04	4.999999999999999020e-04
1.072921779595371883e-03	1.036460889797685735e-03	1.032251227337684573e-03	1.032251227337684357e-03	5.042096624600014973e-04	5.042096624600013888e-04	5.000000000000010946e-04	5.000000000000002272e-04	5.000000000000000104e-04	5.000000000000000104e-04	5.000000000000000104e-04	5.000000000000000104e-04	4.999999999999999020e-04
1.300430119772916834e-03	1.150215059886458210e-03	1.145112757033469979e-03	1.145112757033469979e-03	5.051023028529886758e-04	5.051023028529885673e-04	5.000000000000003357e-04	5.000000000000000104e-04	5.000000000000000104e-04	5.000000000000000104e-04	5.000000000000000104e-04	4.999999999999999020e-04	4.999999999999999020e-04
1.552908068239516447e-03	1.276454034119758234e-03	1.270361121362254464e-03	1.270361121362254464e-03	5.060929127575036724e-04	5.060929127575036724e-04	5.000000000000002272e-04	5.000000000000002272e-04	5.000000000000001188e-04	5.000000000000000104e-04	5.000000000000000104e-04	5.000000000000000104e-04	4.999999999999999020e-04
1.833096101839324071e-03	1.416548050919662263e-03	1.409355806347652217e-03	1.409355806347651350e-03	5.071922445720108150e-04	5.071922445720107066e-04	5.000000000000048893e-04	5.000000000000001188e-04	5.000000000000000104e-04	5.000000000000000104e-04	5.000000000000000104e-04	4.999999999999999020e-04	4.999999999999979504e-04
2.144035471591500090e-03	1.572017735795750272e-03	1.563605504998206693e-03	1.563605504998206476e-03	5.084122307975435899e-04	5.084122307975433731e-04	5.000000000000002272e-04	5.000000000000002272e-04	5.000000000000000104e-04	5.000000000000000104e-04	5.000000000000000104e-04	5.000000000000000104e-04	4.999999999999999020e-04
2.489101213406773663e-03	1.744550606703386842e-03	1.734784493146469472e-03	1.734784493146469255e-03	5.097661135569188980e-04	5.097661135569167296e-04	5.000000000000000104e-04	5.000000000000000104e-04	5.000000000000000104e-04	5.000000000000000104e-04	4.999999999999999020e-04	4.999999998752638515e-04	4.999999998737157192e-04
2.872038781812556903e-03	1.936019390906278462e-03	1.924750802577298268e-03	1.924750802577297835e-03	5.112685883289802037e-04	5.112685883289799869e-04	5.000000000000019620e-04	5.000000000000000104e-04	5.000000000000000104e-04	5.000000000000000104e-04	5.000000000000000104e-04	4.999999999999999020e-04	4.999999999999997936e-04
3.297004704320843915e-03	2.148502352160421968e-03	2.135566388702349154e-03	2.135566388702348720e-03	5.129359634580732581e-04	5.129359634580728244e-04	5.000000000000034799e-04	5.000000000000000104e-04	5.000000000000000104e-04	5.000000000000000104e-04	5.000000000000000104e-04	4.999999999999999020e-04	4.999999999999983841e-04
3.768611697714469369e-03	2.384305848857234261e-03	2.369519511700586469e-03	2.369519511687197440e-03	5.147863372792203275e-04	5.147863371700372656e-04	5.000000000000000104e-04	5.000000000000000104e-04	5.000000000000000104e-04	4.999999999999999020e-04	4.999999999999999020e-04	4.999999999374586755e-04	4.999999999370312830e-04
4.291978735958441871e-03	2.645989367979220078e-03	2.629149573963037584e-03	2.629149573963037150e-03	5.168397940161838060e-04	5.168397940161835891e-04	5.000000000000002272e-04	5.000000000000000104e-04	5.000000000000000104e-04	5.000000000000000104e-04	4.999999999999999020e-04	4.999999999999997936e-04	4.999999999999986009e-04
4.872786613189483175e-03	2.936393306594741598e-03	2.917274683717274719e-03	2.917274683717274719e-03	5.191186228774660218e-04	5.191186228774651544e-04	5.000000000000026125e-04	5.000000000000000104e-04	5.000000000000000104e-04	5.000000000000000104e-04	4.999999999999999020e-04	4.999999999999995767e-04	4.999999999999958904e-04
5.517339604882419771e-03	3.258669802441210329e-03	3.237022243546043565e-03	3.237022243546042698e-03	5.216475588951672085e-04	5.216475588951672085e-04	5.000000000000004441e-04	5.000000000000004441e-04	5.000000000000000104e-04	5.000000000000000104e-04	5.000000000000000104e-04	4.999999999999999020e-04	4.999999999999997936e-04
6.232633896483533685e-03	3.616316948241765118e-03	3.591862896287695457e-03	3.591862896287695023e-03	5.244540519540705388e-04	5.244540519540701051e-04	5.000000000000001188e-04	5.000000000000000104e-04	5.000000000000000104e-04	5.000000000000000104e-04	5.000000000000000104e-04	4.999999999999999020e-04	4.999999999999994683e-04
7.026433522257174470e-03	4.013216761128587245e-03	3.985648196496243377e-03	3.985648196496241642e-03	5.275685646323473484e-04	5.275685646323443126e-04	5.000000001018695866e-04	5.000000001018590698e-04	5.000000000000004441e-04	5.000000000000000104e-04	5.000000000000000104e-04	5.000000000000000104e-04	4.999999999999999020e-04
7.907354638610440689e-03	4.453677319305219054e-03	4.422652416453060412e-03	4.422652416453060412e-03	5.310249028521612548e-04	5.310249028521590864e-04	5.000000000000004441e-04	5.000000000000000104e-04	5.000000000000000104e-04	5.000000000000000104e-04	4.999999999999999020e-04	4.999999999999997936e-04	4.999999999999996851e-04
8.884959046625586637e-03	4.942479523312790293e-03	4.907618940492764273e-03	4.907618940492764273e-03	5.348605828200290666e-04	5.348605828200281992e-04	5.000000000000004441e-04	5.000000000000001188e-04	5.000000000000000104e-04	5.000000000000000104e-04	5.000000000000000104e-04	4.999999999999999020e-04	4.999999999999992515e-04
9.969857978923836461e-03	5.484928989461916940e-03	5.445811751222127961e-03	5.445811751222127961e-03	5.391172382397902904e-04	5.391172382397890978e-04	5.000000000000003357e-04	5.000000000000003357e-04	5.000000000000000104e-04	5.000000000000000104e-04	5.000000000000000104e-04	4.999999999999999020e-04	4.999999999999995767e-04
1.117382727739661338e-02	6.086913638698306268e-03	6.043072566480097232e-03	6.043072566480095498e-03	5.438410722182129495e-04	5.438410722182103474e-04	5.000000000000002272e-04	5.000000000000002272e-04	5.000000000000000104e-04	5.000000000000000104e-04	5.000000000000000104e-04	4.999999999999999020e-04	4.999999999999987094e-04
1.250993521198027342e-02	6.754967605990136285e-03	6.705884247221773932e-03	6.705884247221773932e-03	5.490833587683636649e-04	5.490833587683636649e-04	5.000000000000010946e-04	5.000000000000010946e-04	5.000000000000000104e-04	5.000000000000000104e-04	5.000000000000000104e-04	4.999999999999999020e-04	4.999999999999994683e-04
1.399268432786045582e-02	7.496342163930228356e-03	7.441441164575977006e-03	7.441441164575975271e-03	5.549009993542561303e-04	5.549009993542526609e-04	5.000000000005011287e-04	5.000000000000004441e-04	5.000000000000000104e-04	5.000000000000000104e-04	5.000000000000000104e-04	4.999999999999999020e-04	4.999999999996109987e-04
1.563816886076128954e-02	8.319084430380648681e-03	8.257727289863040984e-03	8.257727289863039249e-03	5.613571405176090087e-04	5.613571405176055393e-04	5.000000001018657918e-04	5.000000001018608045e-04	5.000000000000004441e-04	5.000000000000000104e-04	5.000000000000000104e-04	5.000000000000000104e-04	4.999999999999999020e-04
1.746424942895544175e-02	9.232124714477723051e-03	9.163602855186990526e-03	9.163602855186988791e-03	5.685218592907338372e-04	5.685218592907321025e-04	5.000000000000041304e-04	5.000000000000040220e-04	5.000000000000021788e-04	5.000000000000000104e-04	5.000000000000000104e-04	5.000000000000000104e-04	4.999999999999999020e-04
1.949074689815847097e-02	1.024537344907923767e-02	1.016890052524406680e-02	1.016890052524406507e-02	5.764729238351713053e-04	5.764729238351704380e-04	5.000000000000019620e-04	5.000000000000015283e-04	5.000000000000000104e-04	5.000000000000000104e-04	5.000000000000000104e-04	4.999999999999999020e-04	4.999999999999983841e-04
2.173965752357928660e-02	1.136982876178964375e-02	1.128453212422732624e-02	1.128453212422732277e-02	5.852966375623179507e-04	5.852966375623179507e-04	5.000000000000033714e-04	5.000000000000004441e-04	5.000000000000000104e-04	5.000000000000000104e-04	5.000000000000000104e-04	4.999999999999999020e-04	4.999999999999991430e-04
2.423539170434765855e-02	1.261769585217382278e-02	1.252260707627543199e-02	1.252260707627542678e-02	5.950887758984033798e-04	5.950887758984033798e-04	5.000000000000108524e-04	5.000000000000000104e-04	5.000000000000000104e-04	5.000000000000000104e-04	4.999999999999999020e-04	4.999999999999997936e-04	4.999999999999901442e-04
2.700503894183630890e-02	1.400251947091815663e-02	1.389656384505640052e-02	1.389656384503445627e-02	6.059556258617565527e-04	6.059556258178923349e-04	5.000000000000041304e-04	5.000000000000000104e-04	5.000000000000000104e-04	5.000000000000000104e-04	4.999999999999999020e-04	4.999999999999984925e-04	4.999999999999969746e-04
3.007866187782013909e-02	1.553933093891006825e-02	1.542131579917380493e-02	1.542131579917380320e-02	6.180151397362637633e-04	6.180151397362620286e-04	5.000000000000006609e-04	5.000000000000000104e-04	5.000000000000000104e-04	5.000000000000000104e-04	4.999999999999999020e-04	4.999999999999969746e-04	4.999999999999935052e-04
3.348962260405757840e-02	1.724481130202879312e-02	1.711341308666540148e-02	1.711341308666540148e-02	6.313982153633938138e-04	6.313982153633886096e-04	5.000000000032726747e-04	5.000000000000030462e-04	5.000000000000000104e-04	5.000000000000000104e-04	5.000000000000000104e-04	4.999999999999999020e-04	4.999999999997260325e-04
3.727494478516313325e-02	1.913747239258156013e-02	1.899122227563215456e-02	1.899122227563214416e-02	6.462501169494129505e-04	6.462501169494088305e-04	5.000000000000231039e-04	5.000000000000004441e-04	5.000000000000000104e-04	5.000000000000000104e-04	5.000000000000000104e-04	4.999999999999999020e-04	4.999999999999953483e-04
4.147571552536898076e-02	2.123785776268449083e-02	2.107512571087470990e-02	2.107512571087470990e-02	6.627320518097813695e-04	6.627320518097779001e-04	5.000000000000006609e-04	5.000000000000000104e-04	5.000000000000000104e-04	5.000000000000000104e-04	4.999999999999999020e-04	4.999999999999969746e-04	4.999999999999969746e-04
4.613753134116724275e-02	2.356876567058362182e-02	2.338774275041844569e-02	2.338774275041844222e-02	6.810229201651731012e-04	6.810229201651661624e-04	5.000000000000490163e-04	5.000000000000039135e-04	5.000000000000000104e-04	5.000000000000000104e-04	5.000000000000000104e-04	4.999999999999999020e-04	4.999999999999655328e-04
5.131099308056263214e-02	2.615549654028130611e-02	2.595417528331184220e-02	2.595417528329940771e-02	7.013212570311025407e-04	7.013212569819057829e-04	5.000000000000019620e-04	5.000000000000013115e-04	5.000000000000000104e-04	5.000000000000000104e-04	5.000000000000000104e-04	4.999999999999999020e-04	4.999999999999950231e-04
5.705225516094898641e-02	2.902612758047449018e-02	2.880228019355255548e-02	2.880228019354022506e-02	7.238473869540726358e-04	7.238473869342655631e-04	5.000000002214808302e-04	5.000000000000000104e-04	5.000000000000000104e-04	5.000000000000000104e-04	4.999999999999999020e-04	4.999999999999965410e-04	4.999999997666958575e-04
6.342363508721372833e-02	3.221181754360687155e-02	3.196297172772760709e-02	3.196297172772760709e-02	7.488458158792718478e-04	7.488458158792614394e-04	5.000000000000071661e-04	5.000000000000000104e-04	5.000000000000000104e-04	5.000000000000000104e-04	4.999999999999999020e-04	4.999999999999987094e-04	4.999999999999936136e-04
7.049428986597580660e-02	3.574714493298789680e-02	3.547055704818621868e-02	3.547055704818621175e-02	7.765878848016959102e-04	7.765878848016750935e-04	5.000000000000039135e-04	5.000000000000000104e-04	5.000000000000000104e-04	5.000000000000000104e-04	4.999999999999999020e-04	4.999999999999988178e-04	4.999999999999987094e-04
7.834096665797492254e-02	3.967048332898746171e-02	3.936310861395123789e-02	3.936310861395123789e-02	8.073747150362207969e-04	8.073747150362207969e-04	5.000000000000056483e-04	5.000000000000004441e-04	5.000000000000000104e-04	5.000000000000000104e-04	5.000000000000000104e-04	4.999999999999999020e-04	4.999999999999987094e-04
8.704883581643464707e-02	4.402441790821731704e-02	4.368287743148233093e-02	4.368287743148231012e-02	8.415404767350143089e-04	8.415404767349934922e-04	5.000000000000089009e-04	5.000000000000039135e-04	5.000000000000000104e-04	5.000000000000000104e-04	5.000000000000000104e-04	4.999999999999999020e-04	4.999999999999951315e-04
9.671241535346501716e-02	4.885620767673248821e-02	4.847675166067499930e-02	4.847675166067499236e-02	8.794560160575309871e-04	8.794560160575171093e-04	5.000000000000142135e-04	5.000000000000065156e-04	5.000000000000000104e-04	5.000000000000000104e-04	5.000000000000000104e-04	4.999999999999999020e-04	4.999999999999865663e-04
1.074365968689610928e-01	5.421829843448055380e-02	5.379676555402693877e-02	5.379676555398117677e-02	9.215328804536085383e-04	9.215328804278374863e-04	5.000000000000071661e-04	5.000000000000000104e-04	5.000000000000000104e-04	5.000000000000000104e-04	4.999999999999999020e-04	4.999999999999969746e-04	4.999999999999935052e-04
1.193377840777589266e-01	6.016889203887947069e-02	5.970066425314828756e-02	5.970066425314828756e-02	9.682277857311905045e-04	9.682277857311835656e-04	5.000000000000091177e-04	5.000000000000004441e-04	5.000000000000000104e-04	5.000000000000000104e-04	5.000000000000000104e-04	4.999999999999999020e-04	4.999999999999953483e-04
1.325451562929898797e-01	6.677257814649492640e-02	6.625253057309946070e-02	6.625253057309946070e-02	1.020047573395486962e-03	1.020047573395480023e-03	5.000000000000351386e-04	5.000000000000039135e-04	5.000000000000000104e-04	5.000000000000000104e-04	5.000000000000000104e-04	4.999999999999999020e-04	4.999999999999796274e-04
1.472020705798858520e-01	7.410103528994291255e-02	7.352348057787432001e-02	7.352348057787430613e-02	1.077554712068613807e-03	1.077554712068592990e-03	5.000000000000106356e-04	5.000000000000000104e-04	5.000000000000000104e-04	5.000000000000000104e-04	4.999999999999999020e-04	4.999999999999987094e-04	4.999999999999829884e-04
1.634676177994664470e-01	8.223380889973322394e-02	8.159243549703018572e-02	8.159243549703018572e-02	1.141373402703045603e-03	1.141373402703045603e-03	5.000000000000143219e-04	5.000000000000021788e-04	5.000000000000021788e-04	5.000000000000000104e-04	5.000000000000000104e-04	5.000000000000000104e-04	4.999999999999999020e-04
1.815183494319044244e-01	9.125917471595219876e-02	9.054697836209502082e-02	9.054697836209502082e-02	1.212196353857220021e-03	1.212196353857206144e-03	5.000000000000141050e-04	5.000000000000000104e-04	5.000000000000000104e-04	5.000000000000000104e-04	4.999999999999999020e-04	4.999999999999935052e-04	4.999999999999864579e-04
2.015501939230666395e-01	1.012750969615333341e-01	1.004843046609597002e-01	1.004843046609597002e-01	1.290792300573648244e-03	1.290792300573634366e-03	5.000000000000180082e-04	5.000000000000000104e-04	5.000000000000000104e-04	5.000000000000000104e-04	4.999999999999999020e-04	4.999999999999901442e-04	4.999999999999865663e-04
2.237805833548725254e-01	1.123902916774363325e-01	1.115122773289642100e-01	1.115122773289641961e-01	1.378014348472067496e-03	1.378014348472067496e-03	5.000000001018844401e-04	5.000000001018287121e-04	5.000000000000056483e-04	5.000000000000000104e-04	5.000000000000000104e-04	5.000000000000000104e-04	4.999999999999999020e-04
2.484508135230316661e-01	1.247254067615158335e-01	1.237505975278896664e-01	1.237505975278896664e-01	1.474809233626181437e-03	1.474809233626131130e-03	5.000000000000125872e-04	5.000000000000000104e-04	5.000000000000000104e-04	5.000000000000000104e-04	4.999999999999999020e-04	4.999999999999868916e-04	4.999999999999863495e-04
2.758286630392066674e-01	1.384143315196033341e-01	1.373321039208702243e-01	1.373321039208702243e-01	1.582227598733138008e-03	1.582227598733124130e-03	5.000000000000490163e-04	5.000000000000000104e-04	5.000000000000000104e-04	5.000000000000000104e-04	4.999999999999999020e-04	4.999999999999935052e-04	4.999999999999865663e-04
3.062112998861759028e-01	1.536056499430880351e-01	1.524042145459719166e-01	1.524042145459718889e-01	1.701435397116091153e-03	1.701435397116091153e-03	5.000000000000108524e-04	5.000000000000000104e-04	5.000000000000000104e-04	5.000000000000000104e-04	4.999999999999999020e-04	4.999999999999639065e-04	4.999999999999503539e-04
3.399285069746814658e-01	1.704642534873408166e-01	1.691305269389994370e-01	1.691305269389994370e-01	1.833726548341296780e-03	1.833726548341296780e-03	5.000000000000247302e-04	5.000000000000210439e-04	5.000000000000000104e-04	5.000000000000000104e-04	5.000000000000000104e-04	4.999999999999999020e-04	4.999999999999657496e-04
3.773462617131929098e-01	1.891731308565964276e-01	1.876925938737801225e-01	1.876925938737800947e-01	1.980536982816333280e-03	1.980536982816305525e-03	5.000000000000767719e-04	5.000000000000000104e-04	5.000000000000000104e-04	5.000000000000000104e-04	4.999999999999999020e-04	4.999999999999865663e-04	4.999999999998547273e-04
4.188707084443910045e-01	2.099353542221956137e-01	2.082918939943837200e-01	2.082918939943836922e-01	2.143460227811783136e-03	2.143460227811699870e-03	5.000000000000418606e-04	5.000000000000177913e-04	5.000000000000000104e-04	5.000000000000000104e-04	5.000000000000000104e-04	4.999999999999999020e-04	4.999999999999315973e-04
4.649525668664681866e-01	2.329762834332340660e-01	2.311520187291545292e-01	2.311520187291545292e-01	2.324264704079592736e-03	2.324264704079592736e-03	5.000000001018702371e-04	5.000000001018148343e-04	5.000000000000004441e-04	5.000000000000000104e-04	5.000000000000000104e-04	5.000000000000000104e-04	4.999999999999999020e-04
5.160920242896760435e-01	2.585460121448381332e-01	2.565210992240304355e-01	2.565210992240303800e-01	2.524912920807587113e-03	2.524912920807542011e-03	5.000000000000004441e-04	5.000000000000000104e-04	5.000000000000000104e-04	5.000000000000000104e-04	4.999999999999999020e-04	4.999999999998898555e-04	4.999999999998893134e-04
5.728441648302398104e-01	2.869220824151199611e-01	2.846744996378680614e-01	2.846744996378678949e-01	2.747582777252066677e-03	2.747582777251622588e-03	5.000000000000833856e-04	5.000000000000559552e-04	5.000000000000000104e-04	5.000000000000000104e-04	5.000000000000000104e-04	4.999999999999999020e-04	4.999999999998616662e-04
6.358249944718585844e-01	3.184124972359292927e-01	3.159178060336725880e-01	3.159178060336725880e-01	2.994691202256816176e-03	2.994691202256760665e-03	5.000000000000418606e-04	5.000000000000000104e-04	5.000000000000000104e-04	5.000000000000000104e-04	4.999999999999999020e-04	4.999999999999935052e-04	4.999999999999864579e-04
7.057181273927490839e-01	3.533590636963744869e-01	3.505901433081342056e-01	3.505901433081342056e-01	3.268920388240392771e-03	3.268920388240337260e-03	5.000000000000564973e-04	5.000000000000556300e-04	5.000000000000004441e-04	5.000000000000000104e-04	5.000000000000000104e-04	5.000000000000000104e-04	4.999999999999999020e-04
7.832822061337681996e-01	3.921411030668841002e-01	3.890678561624959508e-01	3.890678561624959508e-01	3.573246904388094336e-03	3.573246904387983314e-03	5.000000000000697246e-04	5.000000000000000104e-04	5.000000000000000104e-04	5.000000000000000104e-04	4.999999999999999020e-04	4.999999999999935052e-04	4.999999999999590276e-04
8.693591361485165647e-01	4.351795680742580608e-01	4.317685940692205238e-01	4.317685940692161939e-01	3.910974005037648471e-03	3.910974005009226762e-03	5.000000000000000104e-04	5.000000000000000104e-04	5.000000000000000104e-04	4.999999999999999020e-04	4.999999999999726885e-04	4.999999999941362114e-04	4.999999999940960959e-04
9.648832241158707967e-01	4.829416120579353433e-01	4.791558445740201622e-01	4.791558445740201622e-01	4.285767483915070564e-03	4.285767483915070564e-03	5.000000000000836024e-04	5.000000000000000104e-04	5.000000000000000104e-04	5.000000000000000104e-04	4.999999999999999020e-04	4.999999999999722548e-04	4.999999999998894218e-04
1.070891319205127701e+00	5.359456596025639064e-01	5.317439641392001093e-01	5.317439641392001093e-01	4.701695463363742000e-03	4.701695463363630978e-03	5.000000000002227055e-04	5.000000000002224887e-04	5.000000000000000104e-04	5.000000000000000104e-04	5.000000000000000104e-04	4.999999999999999020e-04	4.999999999999449329e-04
1.188534067370319747e+00	5.947670336851600403e-01	5.901037611347579315e-01	5.901037611347579315e-01	5.163272550401665217e-03	5.163272550401665217e-03	5.000000000000004441e-04	5.000000000000000104e-04	5.000000000000000104e-04	5.000000000000000104e-04	4.999999999999999020e-04	4.999999999999726885e-04	4.999999999999724717e-04
1.319088400831418317e+00	6.600442004157091036e-01	6.548686915768777705e-01	6.548686915768552330e-01	5.675508838831500036e-03	5.675508838821063939e-03	5.000000001018636234e-04	5.000000001018634066e-04	5.000000000000000104e-04	5.000000000000000104e-04	5.000000000000000104e-04	4.999999999999999020e-04	4.999999999997783995e-04
1.463971398307286398e+00	7.324856991536428108e-01	7.267417348644492625e-01	7.267417348644490405e-01	6.243964289194159356e-03	6.243964289193826289e-03	5.000000000000000104e-04	5.000000000000000104e-04	5.000000000000000104e-04	4.999999999999999020e-04	4.999999999999484024e-04	4.999999999998477884e-04	4.999999999997265746e-04
1.624755666443795210e+00	8.128778332218976610e-01	8.065030241451890403e-01	8.065030241451889292e-01	6.874809076708676692e-03	6.874809076708454647e-03	5.000000000002776746e-04	5.000000000000000104e-04	5.000000000000000104e-04	5.000000000000000104e-04	4.999999999999999020e-04	4.999999999999032996e-04	4.999999999998343443e-04
1.803186409392071976e+00	9.020932046960358219e-01	8.950183141339638215e-01	8.950183141339637105e-01	7.574890562072389422e-03	7.574890562072167377e-03	5.000000000003901064e-04	5.000000000001114664e-04	5.000000000000000104e-04	5.000000000000000104e-04	5.000000000000000104e-04	4.999999999999999020e-04	4.999999999995001932e-04
2.001200371815584411e+00	1.001100185907792373e+00	9.932483782959775631e-01	9.932483782959771190e-01	8.351807611814643373e-03	8.351807611813449883e-03	5.000000000077226741e-04	5.000000000000000104e-04	5.000000000000000104e-04	5.000000000000000104e-04	4.999999999999999020e-04	4.999999999999726885e-04	4.999999999934997847e-04
2.220946860939523759e+00	1.110973430469761603e+00	1.102259437395160413e+00	1.102259437395160191e+00	9.213993074601800615e-03	9.213993074601578570e-03	5.000000000000562805e-04	5.000000000000555216e-04	5.000000000000000104e-04	5.000000000000000104e-04	5.000000000000000104e-04	4.999999999999999020e-04	4.999999999998894218e-04
2.464811075822603836e+00	1.232905537911301863e+00	1.223234732603004193e+00	1.223234732602990205e+00	1.017080530829739260e-02	1.017080530827685347e-02	5.000000000002222719e-04	5.000000000000005525e-04	5.000000000000000104e-04	5.000000000000000104e-04	5.000000000000000104e-04	4.999999999999999020e-04	4.999999999999449329e-04
2.735439997074672114e+00	1.368219998537335336e+00	1.357487368786657989e+00	1.357487368786657767e+00	1.123262975067818026e-02	1.123262975067773617e-02	5.000000000006096573e-04	5.000000000000281997e-04	5.000000000000000104e-04	5.000000000000000104e-04	5.000000000000000104e-04	4.999999999999999020e-04	4.999999999997239725e-04
3.035771118035460514e+00	1.518385559017731534e+00	1.506474567382237950e+00	1.506474567382237506e+00	1.241099163549286288e-02	1.241099163549286288e-02	5.000000000020829796e-04	5.000000000000004441e-04	5.000000000000000104e-04	5.000000000000000104e-04	5.000000000000000104e-04	4.999999999999999020e-04	4.999999999985283144e-04
3.369064329271928226e+00	1.685032164635963836e+00	1.671813483559683622e+00	1.671813483559683400e+00	1.371868107628038125e-02	1.371868107628015920e-02	5.000000000014962094e-04	5.000000000006110668e-04	5.000000000000000104e-04	5.000000000000000104e-04	5.000000000000000104e-04	4.999999999999999020e-04	4.999999999997259241e-04
3.738937302478797964e+00	1.869968651239398927e+00	1.855298759365231254e+00	1.855298759365231032e+00	1.516989187416739604e-02	1.516989187416695195e-02	5.000000000001669775e-04	5.000000000000014199e-04	5.000000000000000104e-04	5.000000000000000104e-04	5.000000000000000104e-04	4.999999999999999020e-04	4.999999999999996851e-04
4.149404757850476244e+00	2.075202378925238289e+00	2.058922003370899034e+00	2.058922003370898590e+00	1.678037555433964378e-02	1.678037555433964378e-02	5.000000000014962094e-04	5.000000000001669775e-04	5.000000000000000104e-04	5.000000000000000104e-04	5.000000000000000104e-04	4.999999999999999020e-04	4.999999999979495673e-04
4.604922041145107947e+00	2.302961020572555029e+00	2.284893408272132831e+00	2.284893408272132831e+00	1.856761230042236477e-02	1.856761230042169863e-02	5.000000000001663270e-04	5.000000000000004441e-04	5.000000000000000104e-04	5.000000000000000104e-04	5.000000000000000104e-04	4.999999999999999020e-04	4.999999999997236473e-04
5.110433483440170122e+00	2.555716741720086560e+00	2.535665741081651436e+00	2.535665741081650992e+00	2.055100063843573466e-02	2.055100063843529057e-02	5.000000000005004781e-04	5.000000000000556300e-04	5.000000000000000104e-04	5.000000000000000104e-04	5.000000000000000104e-04	4.999999999999999020e-04	4.999999999999449329e-04
5.671426068491976835e+00	2.836213034245987252e+00	2.813960966321848112e+00	2.813960966321848112e+00	2.275206792414152801e-02	2.275206792414108392e-02	5.000000000002224887e-04	5.000000000000000104e-04	5.000000000000000104e-04	5.000000000000000104e-04	4.999999999999999020e-04	4.999999999996121913e-04	4.999999999996115408e-04
6.293988990221887292e+00	3.147494495110943369e+00	3.122799791199400765e+00	3.122799791199400765e+00	2.519470391154410294e-02	2.519470391154410294e-02	5.000000000001951668e-04	5.000000000001940826e-04	5.000000000000000104e-04	5.000000000000000104e-04	5.000000000000000104e-04	4.999999999999999020e-04	4.999999999997228883e-04
6.984879746785249033e+00	3.492939873392624239e+00	3.465534453464345521e+00	3.465534453464345077e+00	2.790541992827977325e-02	2.790541992827888507e-02	5.000000000014992452e-04	5.000000000007507120e-04	5.000000000000000104e-04	5.000000000000000104e-04	5.000000000000000104e-04	4.999999999999999020e-04	4.999999999998604736e-04
7.751597488629464294e+00	3.876298744314731870e+00	3.845885107856596097e+00	3.845885107856595653e+00	3.091363645813444139e-02	3.091363645813371974e-02	5.000000000237038141e-04	5.000000000001669775e-04	5.000000000000000104e-04	5.000000000000000104e-04	5.000000000000000104e-04	4.999999999999999020e-04	4.999999999810713584e-04
8.602464416684510340e+00	4.301732208342254893e+00	4.267980206107774066e+00	4.267980206107774066e+00	3.425200223448143788e-02	3.425200223448099379e-02	5.000000000001684954e-04	5.000000000001654597e-04	5.000000000000000104e-04	5.000000000000000104e-04	5.000000000000000104e-04	4.999999999999999020e-04	4.999999999993898214e-04
9.546716114208066983e+00	4.773858057104033215e+00	4.736401308820066269e+00	4.736401308820065381e+00	3.795674828396844447e-02	3.795674828396489175e-02	5.000000000003074901e-04	5.000000000000000104e-04	5.000000000000000104e-04	5.000000000000000104e-04	4.999999999999999020e-04	4.999999999993898214e-04	4.999999999985272302e-04
1.059460179277617087e+01	5.297800896388081604e+00	5.256232815657766011e+00	5.256232815657764235e+00	4.206808073032153317e-02	4.206808073031975681e-02	5.000000000000000104e-04	5.000000000000000104e-04	5.000000000000000104e-04	4.999999999999999020e-04	4.999999999998620999e-04	4.999999999998610157e-04	4.999999999995008437e-04
1.175749554052158174e+01	5.879247770260788819e+00	5.833117153684139744e+00	5.833117153684139744e+00	4.663061657665079629e-02	4.663061657664879789e-02	5.000000000020809196e-04	5.000000000000000104e-04	5.000000000000000104e-04	5.000000000000000104e-04	4.999999999999999020e-04	4.999999999987236876e-04	4.999999999985302659e-04
1.304801978014401698e+01	6.524509890072009100e+00	6.473316022937398273e+00	6.473316022937395608e+00	5.169386713461410210e-02	5.169386713461232574e-02	5.000000002718117719e-04	5.000000000000000104e-04	5.000000000000000104e-04	5.000000000000000104e-04	4.999999999999999020e-04	4.999999999997228883e-04	4.999999998182280952e-04
1.448018227674533165e+01	7.240591138372664659e+00	7.183778364109342007e+00	7.183778364109340231e+00	5.731277426332592739e-02	5.731277426332415104e-02	5.000000000006110668e-04	5.000000000001684954e-04	5.000000000000000104e-04	5.000000000000000104e-04	5.000000000000000104e-04	4.999999999999999020e-04	4.999999999983893197e-04
1.606952818261638427e+01	8.035264091308192747e+00	7.972215786185074649e+00	7.972215786185073760e+00	6.354830512312048540e-02	6.354830512311959723e-02	5.000000000068373146e-04	5.000000000019433344e-04	5.000000000000000104e-04	5.000000000000000104e-04	5.000000000000000104e-04	4.999999999999999020e-04	4.999999999855031432e-04
1.783330876931909259e+01	8.917154384659554012e+00	8.847186272917351602e+00	8.847186272917351602e+00	7.046811174219858032e-02	7.046811174219680396e-02	5.000000000010566738e-04	5.000000000010551560e-04	5.000000000010537465e-04	5.000000000000000104e-04	5.000000000000000104e-04	5.000000000000000104e-04	4.999999999999999020e-04
1.979066867853557099e+01	9.895834339267789659e+00	9.818187076928023060e+00	9.818187076928021284e+00	7.814726233976454495e-02	7.814726233976365677e-02	5.000000000028315128e-04	5.000000000028301033e-04	5.000000000000000104e-04	5.000000000000000104e-04	5.000000000000000104e-04	4.999999999999999020e-04	4.999999999992803170e-04
2.196285372416546977e+01	1.098192686208273194e+01	1.089575781003340360e+01	1.089575781003340005e+01	8.666905204933605944e-02	8.666905204933250673e-02	5.000000000023875320e-04	5.000000000017212898e-04	5.000000000000000104e-04	5.000000000000000104e-04	5.000000000000000104e-04	4.999999999999999020e-04	4.999999999952819962e-04
2.437344150122221720e+01	1.218722075061111276e+01	1.209159484917147509e+01	1.209159484917147509e+01	9.612590143963650746e-02	9.612590143963473110e-02	5.000000000023875320e-04	5.000000000023874236e-04	5.000000000014992452e-04	5.000000000000000104e-04	5.000000000000000104e-04	5.000000000000000104e-04	4.999999999999999020e-04
2.704859730463136813e+01	1.352479865231568823e+01	1.341867830027950248e+01	1.341867830027950248e+01	1.066203520361863610e-01	1.066203520361845847e-01	5.000000000023875320e-04	5.000000000012772006e-04	5.000000000000000104e-04	5.000000000000000104e-04	5.000000000000000104e-04	4.999999999999999020e-04	4.999999999952821047e-04
3.001735813575592005e+01	1.500917906787796241e+01	1.489141289897988862e+01	1.489141289897988329e+01	1.182661688980743975e-01	1.182661688980708448e-01	5.000000001014209437e-04	5.000000001014177995e-04	5.000000000041637804e-04	5.000000000000000104e-04	5.000000000000000104e-04	5.000000000000000104e-04	4.999999999999999020e-04
3.331194787934677493e+01	1.665647393967338630e+01	1.652578437848205795e+01	1.652578437848204729e+01	1.311895611913342918e-01	1.311895611913307391e-01	5.000000000023874236e-04	5.000000000000000104e-04	5.000000000000000104e-04	5.000000000000000104e-04	4.999999999999999020e-04	4.999999999988468530e-04	4.999999999988225668e-04
3.696812707195032033e+01	1.848456353597516255e+01	1.833953300337002190e+01	1.833953300337001480e+01	1.455305326051359316e-01	1.455305326051323789e-01	5.000000000003066228e-04	5.000000000003046712e-04	5.000000000001669775e-04	5.000000000000000104e-04	5.000000000000000104e-04	5.000000000000000104e-04	4.999999999999999020e-04
4.102558105827190360e+01	2.051329052913593642e+01	2.035234615478267273e+01	2.035234615478263720e+01	1.614443743533965359e-01	1.614443743532802955e-01	5.000000000000000104e-04	5.000000000000000104e-04	5.000000000000000104e-04	4.999999999999999020e-04	4.999999999979465315e-04	4.999999999600452088e-04	4.999999999594646185e-04
4.552835074866948162e+01	2.276467537433474675e+01	2.258607205998474399e+01	2.258607205998474043e+01	1.791033143500015967e-01	1.791033143499944913e-01	5.000000000041577089e-04	5.000000000000000104e-04	5.000000000000000104e-04	5.000000000000000104e-04	4.999999999999999020e-04	4.999999999997228883e-04	4.999999999970645330e-04
5.052531065335679727e+01	2.526315532667839392e+01	2.506495698979078313e+01	2.506495698979075826e+01	1.986983368876598099e-01	1.986983368876344969e-01	5.000000001089930117e-04	5.000000001089448731e-04	5.000000000000000104e-04	5.000000000000000104e-04	5.000000000000000104e-04	4.999999999999999020e-04	4.999999999952819962e-04
5.607069938205458470e+01	2.803584969102729829e+01	2.781590850333909515e+01	2.781590850333909515e+01	2.204411876881984256e-01	2.204411876881913201e-01	5.000000000029680139e-04	5.000000000010551560e-04	5.000000000000000104e-04	5.000000000000000104e-04	5.000000000000000104e-04	4.999999999999999020e-04	4.999999999958664896e-04
6.222470836730231269e+01	3.111285418365115163e+01	3.086878760422023404e+01	3.086878760422023049e+01	2.445665794309306307e-01	2.445665794309270780e-01	5.000000000077467434e-04	5.000000000000000104e-04	5.000000000000000104e-04	5.000000000000000104e-04	4.999999999999999020e-04	4.999999999979465315e-04	4.999999999792646439e-04
6.905413520162329633e+01	3.452756760081165055e+01	3.425673298820773027e+01	3.425673298820771606e+01	2.713346126039475337e-01	2.713346126039226647e-01	5.000000000154085833e-04	5.000000000059401373e-04	5.000000000000000104e-04	5.000000000000000104e-04	5.000000000000000104e-04	4.999999999999999020e-04	4.999999999869791760e-04
7.663310868007461352e+01	3.831705434003731625e+01	3.801652091448613646e+01	3.801652091448610093e+01	3.010334255512070456e-01	3.010334255511608603e-01	5.000000000452135178e-04	5.000000000448263492e-04	5.000000000023874236e-04	5.000000000000000104e-04	5.000000000000000104e-04	5.000000000000000104e-04	4.999999999999999020e-04
8.504389341802685465e+01	4.252244670901343682e+01	4.218896462345295362e+01	4.218896462345295362e+01	3.339820855604855865e-01	3.339820855604784811e-01	5.000000000014992452e-04	5.000000000000000104e-04	5.000000000000000104e-04	5.000000000000000104e-04	4.999999999999999020e-04	4.999999999994196370e-04	4.999999999994154086e-04
9.437778277775390734e+01	4.718939138887692053e+01	4.681935765956993123e+01	4.681935765956991702e+01	3.705337293070485316e-01	3.705337293070485316e-01	5.000000000086046725e-04	5.000000000000000104e-04	5.000000000000000104e-04	5.000000000000000104e-04	4.999999999999999020e-04	4.999999999970886023e-04	4.999999999970282123e-04
1.047360897959450767e+02	5.236854489797254075e+01	5.195796594265619461e+01	5.195796594265617330e+01	4.110789553163556320e-01	4.110789553163414212e-01	5.000000000094928509e-04	5.000000000000000104e-04	5.000000000000000104e-04	5.000000000000000104e-04	4.999999999999999020e-04	4.999999999988347099e-04	4.999999999846239636e-04
1.162312468679854192e+02	5.811612343399269776e+01	5.766057397150885322e+01	5.766057397150885322e+01	4.560494624838611344e-01	4.560494624838398181e-01	5.000000000237278834e-04	5.000000000023874236e-04	5.000000000000000104e-04	5.000000000000000104e-04	5.000000000000000104e-04	4.999999999999999020e-04	4.999999999952578185e-04
1.289880261253308049e+02	6.449451306266544748e+01	6.398909114671430842e+01	6.398909114671430842e+01	5.059219159511059161e-01	5.059219159510988106e-01	5.000000000077224572e-04	5.000000000000000104e-04	5.000000000000000104e-04	5.000000000000000104e-04	4.999999999999999020e-04	4.999999999997228883e-04	4.999999999934996763e-04
1.431448937523478548e+02	7.157294687617392981e+01	7.101222487294457153e+01	7.101222487294455732e+01	5.612220032293464556e-01	5.612220032293109284e-01	5.000000000059401373e-04	5.000000000047546706e-04	5.000000000000000104e-04	5.000000000000000104e-04	5.000000000000000104e-04	4.999999999999999020e-04	4.999999999905277697e-04
1.588555129428052624e+02	7.942825647140263357e+01	7.880622785408900199e+01	7.880622785408900199e+01	6.225286173136552748e-01	6.225286173136481693e-01	5.000000000592787642e-04	5.000000000112692078e-04	5.000000000000000104e-04	5.000000000000000104e-04	5.000000000000000104e-04	4.999999999999999020e-04	4.999999998886526641e-04
1.762904118095947865e+02	8.814570590479742407e+01	8.745572783792026428e+01	8.745572783792023586e+01	6.904780668771621777e-01	6.904780668771524077e-01	5.000000000041637804e-04	5.000000000000000104e-04	5.000000000000000104e-04	5.000000000000000104e-04	4.999999999999999020e-04	4.999999999941082390e-04	4.999999999940681235e-04
1.956388343517064641e+02	9.781991717585317758e+01	9.705464901301805014e+01	9.705464901301803593e+01	7.657681628351866721e-01	7.657681628351831193e-01	5.000000001587065002e-04	5.000000000450203130e-04	5.000000000006110668e-04	5.000000000000000104e-04	5.000000000000000104e-04	5.000000000000000104e-04	4.999999999999999020e-04
2.171107945694505190e+02	1.085558972847252619e+02	1.077072353238559259e+02	1.077072353238559259e+02	8.491619608693525834e-01	8.491619608693241616e-01	5.000000001551661464e-04	5.000000000414555647e-04	5.000000000059401373e-04	5.000000000000000104e-04	5.000000000000000104e-04	5.000000000000000104e-04	4.999999999999999020e-04
2.409393560239526835e+02	1.204701780119763441e+02	1.195291871671766728e+02	1.195291871671766586e+02	9.414908447997163421e-01	9.414908447997021312e-01	5.000000000331840779e-04	5.000000000000000104e-04	5.000000000000000104e-04	5.000000000000000104e-04	4.999999999999999020e-04	4.999999999952819962e-04	4.999999999763085666e-04
2.673831615839949905e+02	1.336920807919974550e+02	1.326489242837065490e+02	1.326489242837065490e+02	1.043656508290936813e+00	1.043656508290936813e+00	5.000000000309058439e-04	5.000000000165015675e-04	5.000000000000000104e-04	5.000000000000000104e-04	5.000000000000000104e-04	4.999999999999999020e-04	4.999999999846238552e-04
2.967292408188872628e+02	1.483651204094435911e+02	1.472089891866115750e+02	1.472089891866115465e+02	1.156631222832032790e+00	1.156631222832032790e+00	5.000000001089930117e-04	5.000000000805230552e-04	5.000000000023874236e-04	5.000000000000000104e-04	5.000000000000000104e-04	5.000000000000000104e-04	4.999999999999999020e-04
3.292961255097155231e+02	1.646485627548577781e+02	1.633676071977617141e+02	1.633676071977616857e+02	1.281455557096066400e+00	1.281455557096052189e+00	5.000000000296113065e-04	5.000000000000000104e-04	5.000000000000000104e-04	5.000000000000000104e-04	4.999999999999999020e-04	4.999999999739657142e-04	4.999999999727762360e-04
3.654373070957254868e+02	1.827191535478627316e+02	1.813004211235669629e+02	1.813004211235669061e+02	1.419232424295756800e+00	1.419232424295728379e+00	5.000000000165982783e-04	5.000000000000000104e-04	5.000000000000000104e-04	5.000000000000000104e-04	4.999999999999999020e-04	4.999999999881765689e-04	4.999999999881765689e-04
4.055450735840827861e+02	2.027730367920414096e+02	2.012024208243613543e+02	2.012024208243612691e+02	1.571115967680128733e+00	1.571115967680100312e+00	5.000000000023874236e-04	5.000000000000000104e-04	5.000000000000000104e-04	5.000000000000000104e-04	4.999999999999999020e-04	4.999999998186139627e-04	4.999999998166788787e-04
4.500547675700497621e+02	2.250278837850249261e+02	2.232900904447590165e+02	2.232900904447589596e+02	1.738293340265954612e+00	1.738293340265869347e+00	5.000000000877006905e-04	5.000000000000000104e-04	5.000000000000000104e-04	5.000000000000000104e-04	4.999999999999999020e-04	4.999999999846238552e-04	4.999999999739176840e-04
4.994495115855140170e+02	2.497252557927569683e+02	2.478037989013608922e+02	2.478037989013608922e+02	1.921956891396121136e+00	1.921956891396121136e+00	5.000000000450199877e-04	5.000000000296193296e-04	5.000000000000000104e-04	5.000000000000000104e-04	5.000000000000000104e-04	4.999999999999999020e-04	4.999999999727681044e-04
5.542654520663107860e+02	2.771332260331554380e+02	2.750104623789570724e+02	2.750104623789570724e+02	2.123263654198353834e+00	2.123263654198268569e+00	5.000000000307603439e-04	5.000000000000000104e-04	5.000000000000000104e-04	5.000000000000000104e-04	4.999999999999999020e-04	4.999999999881765689e-04	4.999999999171710844e-04
6.150975788580504968e+02	3.075492894290251797e+02	3.052065110498307945e+02	3.052065110498306240e+02	2.343278379194600802e+00	2.343278379194572381e+00	5.000000003292351305e-04	5.000000000379145604e-04	5.000000000000000104e-04	5.000000000000000104e-04	5.000000000000000104e-04	4.999999999999999020e-04	4.999999996471178989e-04
6.826061834272393298e+02	3.413035917136195394e+02	3.387211959373934178e+02	3.387211959373933041e+02	2.582895776226422413e+00	2.582895776226337148e+00	5.000000000189733316e-04	5.000000000000000104e-04	5.000000000000000104e-04	5.000000000000000104e-04	4.999999999999999020e-04	4.999999999905194214e-04	4.999999999668602868e-04
7.575240258771920026e+02	3.787625129385960463e+02	3.759202756521418678e+02	3.759202756521418678e+02	2.842737286454223522e+00	2.842737286454166679e+00	5.000000000165982783e-04	5.000000000000000104e-04	5.000000000000000104e-04	5.000000000000000104e-04	4.999999999999999020e-04	4.999999998178400592e-04	4.999999998174528906e-04
8.406642885618333594e+02	4.203326442809167247e+02	4.172101263775467146e+02	4.172101263775465441e+02	3.123017903370111981e+00	3.123017903369998294e+00	5.000000001045279419e-04	5.000000000991989798e-04	5.000000000000000104e-04	5.000000000000000104e-04	5.000000000000000104e-04	4.999999999999999020e-04	4.999999999313331500e-04
9.329294026284695747e+02	4.664652013142349460e+02	4.630423215668472494e+02	4.630423215668471357e+02	3.423379747387471639e+00	3.423379747387343741e+00	5.000000000452129757e-04	5.000000000379145604e-04	5.000000000000000104e-04	5.000000000000000104e-04	5.000000000000000104e-04	4.999999999999999020e-04	4.999999998174535411e-04
1.035320843295663735e+03	5.176609216478318558e+02	5.139187297470643898e+02	5.139187297470642761e+02	3.742691900767511015e+00	3.742691900767454172e+00	5.000000000366521154e-04	5.000000000000000104e-04	5.000000000000000104e-04	5.000000000000000104e-04	4.999999999999999020e-04	4.999999999231028629e-04	4.999999998176463123e-04
1.148950000187308660e+03	5.744755000936540910e+02	5.703971788914670924e+02	5.703971788914669787e+02	4.078821202187100425e+00	4.078821202187043582e+00	5.000000000165011338e-04	5.000000000000000104e-04	5.000000000000000104e-04	5.000000000000000104e-04	4.999999999999999020e-04	4.999999999739657142e-04	4.999999999030085851e-04
1.275050240713012954e+03	6.375256203565065789e+02	6.330977332995489633e+02	6.330977332995488496e+02	4.428387056957660661e+00	4.428387056957660661e+00	5.000000000450199877e-04	5.000000000000000104e-04	5.000000000000000104e-04	5.000000000000000104e-04	4.999999999999999020e-04	4.999999999315267885e-04	4.999999999311397283e-04
1.414990297434575950e+03	7.074956487172878496e+02	7.027096234458332447e+02	7.027096234458331310e+02	4.786525271454991071e+00	4.786525271454593167e+00	5.000000002781306106e-04	5.000000000000000104e-04	5.000000000000000104e-04	5.000000000000000104e-04	4.999999999999999020e-04	4.999999999313331500e-04	4.999999998237326980e-04
1.570289124729377590e+03	7.851450623646887834e+02	7.799988614170935080e+02	7.799988614170933943e+02	5.146700947595491016e+00	5.146700947595036268e+00	5.000000003347808246e-04	5.000000000000000104e-04	5.000000000000000104e-04	5.000000000000000104e-04	4.999999999999999020e-04	4.999999998807696470e-04	4.999999998744897312e-04
1.742632386009650872e+03	8.713166930048254244e+02	8.658165667605112503e+02	8.658165667605111366e+02	5.500626244314275937e+00	5.500626244314048563e+00	5.000000000511050724e-04	5.000000000507585614e-04	5.000000000000000104e-04	5.000000000000000104e-04	5.000000000000000104e-04	4.999999999999999020e-04	4.999999999881765689e-04
1.933890750455232137e+03	9.669458752276157156e+02	9.611080248783915749e+02	9.611080248783914612e+02	5.838350349224242564e+00	5.838350349224128877e+00	5.000000000511050724e-04	5.000000000507585614e-04	5.000000000000000104e-04	5.000000000000000104e-04	5.000000000000000104e-04	4.999999999999999020e-04	4.999999999881765689e-04
2.146140197858405827e+03	1.073070598929202333e+03	1.066922510406345509e+03	1.066922510406345282e+03	6.148588522857494354e+00	6.148588522857494354e+00	5.000000002153554132e-04	5.000000001444959707e-04	5.000000000000000104e-04	5.000000000000000104e-04	5.000000000000000104e-04	4.999999999999999020e-04	4.999999997609977246e-04
2.381684551976160492e+03	1.190842775988080575e+03	1.184423940430428956e+03	1.184423940430428956e+03	6.419335557651720592e+00	6.419335557651606905e+00	5.000000003292370820e-04	5.000000001870311735e-04	5.000000000000000104e-04	5.000000000000000104e-04	5.000000000000000104e-04	4.999999999999999020e-04	4.999999999598523292e-04
2.643080486974108226e+03	1.321540743487054442e+03	1.314902483161660484e+03	1.314902483161660257e+03	6.638760325394400752e+00	6.638760325394287065e+00	5.000000003860787662e-04	5.000000000000000104e-04	5.000000000000000104e-04	5.000000000000000104e-04	4.999999999999999020e-04	4.999999999313331500e-04	4.999999998176478302e-04
2.933165278390048115e+03	1.466583139195023250e+03	1.459787333879218522e+03	1.459787333879218522e+03	6.796305315805625469e+00	6.796305315805511782e+00	5.000000001589003555e-04	5.000000001585135122e-04	5.000000001302851160e-04	5.000000000000000104e-04	5.000000000000000104e-04	5.000000000000000104e-04	4.999999999999999020e-04
3.255087599835056153e+03	1.627544299917528861e+03	1.620660964364710708e+03	1.620660964364710708e+03	6.883835552817458847e+00	6.883835552817231473e+00	5.000000003921636340e-04	5.000000001018634066e-04	5.000000000000000104e-04	5.000000000000000104e-04	5.000000000000000104e-04	4.999999999999999020e-04	4.999999997096999998e-04
3.612341699709430031e+03	1.806171349854715345e+03	1.799275224520011307e+03	1.799275224520011079e+03	6.896625334703912813e+00	6.896625334703799126e+00	5.000000002721989405e-04	5.000000001018634066e-04	5.000000000000000104e-04	5.000000000000000104e-04	5.000000000000000104e-04	4.999999999999999020e-04	4.999999998178412518e-04
4.008805328898464268e+03	2.004403164449232008e+03	1.997569693997696959e+03	1.997569693997696731e+03	6.833970451535606117e+00	6.833970451535378743e+00	5.000000003292370820e-04	5.000000002155495938e-04	5.000000000000000104e-04	5.000000000000000104e-04	5.000000000000000104e-04	4.999999999999999020e-04	4.999999999881771110e-04
4.448781831127585065e+03	2.224391415563792179e+03	2.217692633522455253e+03	2.217692633522454798e+03	6.699282041338136651e+00	6.699282041337937699e+00	5.000000000450199877e-04	5.000000000000000104e-04	5.000000000000000104e-04	5.000000000000000104e-04	4.999999999999999020e-04	4.999999998752635262e-04	4.999999998737156108e-04
4.937046852839003805e+03	2.468523926419502459e+03	2.462024787203918095e+03	2.462024787203917640e+03	6.499639215584011254e+00	6.499639215584011254e+00	5.000000003292370820e-04	5.000000000000000104e-04	5.000000000000000104e-04	5.000000000000000104e-04	4.999999999999999020e-04	4.999999999374585670e-04	4.999999999370312830e-04
5.478900179593944813e+03	2.739450589796972054e+03	2.733206182529729631e+03	2.733206182529729631e+03	6.244907267242751914e+00	6.244907267242524540e+00	5.000000005843539732e-04	5.000000001309638266e-04	5.000000000000000104e-04	5.000000000000000104e-04	5.000000000000000104e-04	4.999999999999999020e-04	4.999999998460680217e-04
6.080223261649426604e+03	3.040112130824713859e+03	3.034166012600589966e+03	3.034166012600589056e+03	5.946618224123994878e+00	5.946618224123767504e+00	5.000000002781309358e-04	5.000000001018634066e-04	5.000000000000000104e-04	5.000000000000000104e-04	5.000000000000000104e-04	4.999999999999999020e-04	4.999999998237328065e-04
6.747543053110699475e+03	3.373772026555349839e+03	3.368155693418088504e+03	3.368155693418088049e+03	5.616833137261892261e+00	5.616833137261892261e+00	5.000000000000000104e-04	5.000000000000000104e-04	5.000000000000000104e-04	4.999999999999999020e-04	4.999999999941085642e-04	4.999999999940681235e-04	4.999999998744897312e-04
7.488102857590029998e+03	3.744051928795015556e+03	3.738785263597437734e+03	3.738785263597437279e+03	5.267165197577696745e+00	5.267165197577696745e+00	5.000000003858857782e-04	5.000000000000000104e-04	5.000000000000000104e-04	5.000000000000000104e-04	4.999999999999999020e-04	4.999999999315278727e-04	4.999999999313331500e-04
8.309940949353403994e+03	4.154970974676703008e+03	4.150063407303046915e+03	4.150063407303046006e+03	4.908067373655967458e+00	4.908067373655740084e+00	5.000000004433096789e-04	5.000000000000000104e-04	5.000000000000000104e-04	5.000000000000000104e-04	4.999999999999999020e-04	4.999999999877910266e-04	4.999999996471160557e-04
9.221977823334340428e+03	4.610989411667170316e+03	4.606441501274228358e+03	4.606441501274226539e+03	4.548410392943651459e+00	4.548410392943196712e+00	5.000000003292370820e-04	5.000000001301880799e-04	5.000000000166955312e-04	5.000000000000000104e-04	5.000000000000000104e-04	5.000000000000000104e-04	4.999999999999999020e-04
1.023411302105452705e+04	5.117057010527263628e+03	5.112862191532012730e+03	5.112862191532012730e+03	4.195318995250090666e+00	4.195318995250090666e+00	5.000000004429239198e-04	5.000000003300110940e-04	5.000000003284627449e-04	5.000000000000000104e-04	5.000000000000000104e-04	5.000000000000000104e-04	4.999999999999999020e-04
1.135733258343105081e+04	5.678666791715524596e+03	5.674813087700943470e+03	5.674813087700942560e+03	3.854204014582592208e+00	3.854204014581910087e+00	5.000000000000000104e-04	5.000000000000000104e-04	5.000000000000000104e-04	4.999999999999999020e-04	4.999999999374586755e-04	4.999999999370312830e-04	4.999999998744897312e-04
1.260382829679727365e+04	6.301914648398635109e+03	6.298386227164955926e+03	6.298386227164955926e+03	3.528921233681103331e+00	3.528921233680875957e+00	5.000000000000000104e-04	5.000000000000000104e-04	5.000000000000000104e-04	4.999999999999999020e-04	4.999999999374586755e-04	4.999999999370312830e-04	4.999999997039594746e-04
1.398713002647238682e+04	6.993565513236192601e+03	6.990344016791981630e+03	6.990344016791980721e+03	3.221996444212891220e+00	3.221996444212891220e+00	5.000000002214806134e-04	5.000000000000000104e-04	5.000000000000000104e-04	5.000000000000000104e-04	4.999999999999999020e-04	4.999999998744897312e-04	4.999999997666957491e-04
1.552225257427048018e+04	7.761126787135240193e+03	7.758192415915528727e+03	7.758192415915527818e+03	2.934871219712022139e+00	2.934871219711567392e+00	5.000000003292370820e-04	5.000000001933097883e-04	5.000000000000000104e-04	5.000000000000000104e-04	5.000000000000000104e-04	4.999999999999999020e-04	4.999999999653972644e-04
1.722585865398787428e+04	8.612929826993939059e+03	8.610262187407293823e+03	8.610262187407290185e+03	2.668139586643519579e+00	2.668139586643519579e+00	5.000000003292370820e-04	5.000000000000000104e-04	5.000000000000000104e-04	5.000000000000000104e-04	4.999999999999999020e-04	4.999999999374586755e-04	4.999999999370312830e-04
1.911643975385703743e+04	9.558220376928518817e+03	9.555799118017297587e+03	9.555799118017295768e+03	2.421758911223875543e+00	2.421758911222923416e+00	5.000000001589003555e-04	5.000000001585132954e-04	5.000000000000000104e-04	5.000000000000000104e-04	5.000000000000000104e-04	4.999999999999999020e-04	4.999999998744897312e-04
2.121451684910631957e+04	1.060725892455315989e+04	1.060506419667416412e+04	1.060506419667416412e+04	2.195227879000347215e+00	2.195227878999503446e+00	5.000000000459861203e-04	5.000000000000000104e-04	5.000000000000000104e-04	5.000000000000000104e-04	4.999999999999999020e-04	4.999999996471160557e-04	4.999999995893063959e-04
2.354286314322420367e+04	1.177143207161210194e+04	1.176944484098583962e+04	1.176944484098583780e+04	1.987730626262916189e+00	1.987730626262873557e+00	5.000000010113581084e-04	5.000000001019597922e-04	5.000000000000000104e-04	5.000000000000000104e-04	5.000000000000000104e-04	4.999999999999999020e-04	4.999999999312368729e-04
2.612675125563331676e+04	1.306337612781665666e+04	1.306157837821814610e+04	1.306157837821814246e+04	1.798249598513393721e+00	1.798249598513393721e+00	5.000000003292357810e-04	5.000000000000000104e-04	5.000000000000000104e-04	5.000000000000000104e-04	4.999999999999999020e-04	4.999999998744912490e-04	4.999999991923687048e-04
2.899422753882881079e+04	1.449711426941440732e+04	1.449548911805329044e+04	1.449548911805329044e+04	1.625651361116752014e+00	1.625651361115615146e+00	5.000000012387317838e-04	5.000000005558356614e-04	5.000000001026388280e-04	5.000000000000000104e-04	5.000000000000000104e-04	5.000000000000000104e-04	4.999999999999999020e-04
3.217641650250735256e+04	1.608820875125367456e+04	1.608674050119691310e+04	1.608674050119690946e+04	1.468750056766793932e+00	1.468750056765657064e+00	5.000000000000000104e-04	5.000000000000000104e-04	5.000000000000000104e-04	4.999999999999999020e-04	4.999999999881767857e-04	4.999999999881765689e-04	4.999999984534042596e-04
3.570785864900462911e+04	1.785392982450230920e+04	1.785260397149858545e+04	1.785260397149858545e+04	1.326353003725898816e+00	1.326353003723397705e+00	5.000000000007486520e-04	5.000000000000000104e-04	5.000000000000000104e-04	5.000000000000000104e-04	4.999999999999999020e-04	4.999999999998625336e-04	4.999999952701728034e-04
3.962688538701478683e+04	1.981344319350739534e+04	1.981224640110577093e+04	1.981224640110576729e+04	1.197292401618597069e+00	1.197292401615006607e+00	5.000000002729741450e-04	5.000000002718128561e-04	5.000000000000000104e-04	5.000000000000000104e-04	5.000000000000000104e-04	4.999999999999999020e-04	4.999999987376213539e-04
4.397603509302721795e+04	2.198801804651360726e+04	2.198693810004348416e+04	2.198693810004348052e+04	1.080446470130027592e+00	1.080446470125366432e+00	5.000000001587066086e-04	5.000000000450203130e-04	5.000000000000000104e-04	5.000000000000000104e-04	5.000000000000000104e-04	4.999999999999999020e-04	4.999999987376213539e-04
4.880251483654433832e+04	2.440125791827216017e+04	2.440028366556241235e+04	2.440028366556240871e+04	9.747527097613328806e-01	9.747527097601960122e-01	5.000000004991855557e-04	5.000000000456017706e-04	5.000000000000000104e-04	5.000000000000000104e-04	5.000000000000000104e-04	4.999999999999999020e-04	4.999999967481016938e-04
5.415871278079476178e+04	2.707935689039737917e+04	2.707847817499535086e+04	2.707847817499534358e+04	8.792154020275120274e-01	8.792154020252382907e-01	5.000000000025325983e-04	5.000000000022423573e-04	5.000000000000000104e-04	5.000000000000000104e-04	5.000000000000000104e-04	4.999999999999999020e-04	4.999999984534042596e-04
6.010276682070388051e+04	3.005138391035194218e+04	3.005059150137021061e+04	3.005059150137020333e+04	7.929089817341719026e-01	7.929089817321255396e-01	5.000000001107389024e-04	5.000000000965404076e-04	5.000000000000000104e-04	5.000000000000000104e-04	5.000000000000000104e-04	4.999999999999999020e-04	4.999999994197423803e-04
6.669919563030128484e+04	3.334959831515065162e+04	3.334888383663184504e+04	3.334888383663183777e+04	7.149785187989436963e-01	7.149785187943962228e-01	5.000000035124685382e-04	5.000000001077543107e-04	5.000000000000000104e-04	5.000000000000000104e-04	5.000000000000000104e-04	4.999999999999999020e-04	4.999999998804223770e-04
7.401959896915651916e+04	3.700979998457826150e+04	3.700915584634468541e+04	3.700915584634468541e+04	6.446382335800535657e-01	6.446382335786893236e-01	5.000000018071659724e-04	5.000000001018636234e-04	5.000000001018634066e-04	5.000000000000000104e-04	5.000000000000000104e-04	5.000000000000000104e-04	4.999999999999999020e-04
8.214343484919438197e+04	4.107171792459719290e+04	4.107113725587094814e+04	4.107113725587094086e+04	5.811687262448685942e-01	5.811687262425948575e-01	5.000000039672158891e-04	5.000000001063073345e-04	5.000000000991959440e-04	5.000000000000000104e-04	5.000000000000000104e-04	5.000000000000000104e-04	4.999999999999999020e-04
9.115888199750836066e+04	4.557944149875416770e+04	4.557891808533982839e+04	4.557891808533980657e+04	5.239134143678256805e-01	5.239134143676706934e-01	5.000000000452134094e-04	5.000000000448264576e-04	5.000000000000000104e-04	5.000000000000000104e-04	5.000000000000000104e-04	4.999999999999999020e-04	4.999999965775714372e-04
1.011637969766206952e+05	5.058189898831034952e+04	5.058142721377767157e+04	5.058142721377767157e+04	4.722745326816948364e-01	4.722745326813120870e-01	5.000000066956999945e-04	5.000000001034113220e-04	5.000000001003153827e-04	5.000000000000000104e-04	5.000000000000000104e-04	5.000000000000000104e-04	4.999999999999999020e-04
1.122667763510815857e+05	5.613338867554080207e+04	5.613296346659674600e+04	5.613296346659673873e+04	4.257089440507968447e-01	4.257089440504842059e-01	5.000000087420630734e-04	5.000000000236795280e-04	5.000000000000000104e-04	5.000000000000000104e-04	5.000000000000000104e-04	4.999999999999999020e-04	4.999999999668845729e-04
1.245883354295008176e+05	6.229416821475041797e+04	6.229378499081695190e+04	6.229378499081693008e+04	3.837239334698097082e-01	3.837239334607147612e-01	5.000000065820131567e-04	5.000000005566107575e-04	5.000000000000000104e-04	5.000000000000000104e-04	5.000000000000000104e-04	4.999999999999999020e-04	4.999999997608028934e-04
1.382622163764659199e+05	6.913110868823292549e+04	6.913076331513276091e+04	6.913076331513276091e+04	3.458731001701380592e-01	3.458731001674095751e-01	5.000000000000000104e-04	5.000000000000000104e-04	5.000000000000000104e-04	4.999999999999999020e-04	4.999999999303304798e-04	4.999999998186491993e-04	4.999999937922439130e-04
1.534368398930013354e+05	7.671842044650067692e+04	7.671810919407840993e+04	7.671810919407839538e+04	3.117524222620886576e-01	3.117524222573138104e-01	5.000000003862727299e-04	5.000000000000000104e-04	5.000000000000000104e-04	5.000000000000000104e-04	4.999999999999999020e-04	4.999999999311411378e-04	4.999999899837348494e-04
1.702769162225897890e+05	8.513845861129488912e+04	8.513817811475644703e+04	8.513817811475643248e+04	2.809965384572024050e-01	2.809965384547012945e-01	5.000000005573836852e-04	5.000000001010908041e-04	5.000000000000000104e-04	5.000000000000000104e-04	5.000000000000000104e-04	4.999999999999999020e-04	4.999999938490873319e-04
1.889652329691211635e+05	9.448261698456056183e+04	9.448236420928897860e+04	9.448236420928897860e+04	2.532752715819697187e-01	2.532752715765127505e-01	5.000000003276877571e-04	5.000000000000000104e-04	5.000000000000000104e-04	5.000000000000000104e-04	4.999999999999999020e-04	4.999999998760389476e-04	4.999999917458808341e-04
2.097046391323230637e+05	1.048523200661615265e+05	1.048520922757585358e+05	1.048520922757585213e+05	2.282904029930250545e-01	2.282904029877954599e-01	5.000000000000838192e-04	5.000000000000831687e-04	5.000000000000000104e-04	5.000000000000000104e-04	5.000000000000000104e-04	4.999999999999999020e-04	4.999999939059307508e-04
2.327202468960412079e+05	1.163601239480205841e+05	1.163599186753224058e+05	1.163599186753224058e+05	2.057726982098554702e-01	2.057726981970517954e-01	5.000000000000000104e-04	5.000000000000000104e-04	5.000000000000000104e-04	4.999999999999999020e-04	4.999999998744897312e-04	4.999999998744884301e-04	4.999999994197435729e-04
2.582618750682674872e+05	1.291309380341337237e+05	1.291307530549569346e+05	1.291307530549569346e+05	1.854791767739243369e-01	1.854791767691494897e-01	5.000000003276877571e-04	5.000000000000000104e-04	5.000000000000000104e-04	5.000000000000000104e-04	4.999999999999999020e-04	4.999999998760390561e-04	4.999999846404534765e-04
2.866067606948256143e+05	1.433033808474127436e+05	1.433032141567970102e+05	1.433032141567970102e+05	1.671906158026104094e-01	1.671906157930607151e-01	5.000000005566107575e-04	5.000000002208599076e-04	5.000000000000000104e-04	5.000000000000000104e-04	5.000000000000000104e-04	4.999999999999999020e-04	4.999999997661515880e-04
3.180625682794119348e+05	1.590312846397059620e+05	1.590311344304326340e+05	1.590311344304326049e+05	1.507092733370427595e-01	1.507092733213539759e-01	5.000000048767105909e-04	5.000000001644036574e-04	5.000000000000000104e-04	5.000000000000000104e-04	5.000000000000000104e-04	4.999999999999999020e-04	4.999999997100864095e-04
3.529707292730657500e+05	1.764853651365328697e+05	1.764852297797152714e+05	1.764852297797152714e+05	1.358568176094649971e-01	1.358568175935488398e-01	5.000000002729741450e-04	5.000000002718130729e-04	5.000000000000000104e-04	5.000000000000000104e-04	5.000000000000000104e-04	4.999999999999999020e-04	4.999999978281266522e-04
3.917101480809260975e+05	1.958550745404630434e+05	1.958549525680164807e+05	1.958549525680164516e+05	1.224724465448616684e-01	1.224724465234885429e-01	5.000000001585126449e-04	5.000000000000000104e-04	5.000000000000000104e-04	5.000000000000000104e-04	4.999999999999999020e-04	4.999999999315272222e-04	4.999999908932295511e-04
4.347013148125035223e+05	2.173506579062517849e+05	2.173505479950688896e+05	2.173505479950688896e+05	1.104111828201439494e-01	1.104111828190070810e-01	5.000000061272658058e-04	5.000000001018636234e-04	5.000000001018634066e-04	5.000000000000000104e-04	5.000000000000000104e-04	5.000000000000000104e-04	4.999999999999999020e-04
4.824108694165374036e+05	2.412054352082686382e+05	2.412053361659388465e+05	2.412053361659388174e+05	9.954232986569877539e-02	9.954232984500777093e-02	5.000000056725184550e-04	5.000000002725860006e-04	5.000000000000000104e-04	5.000000000000000104e-04	5.000000000000000104e-04	4.999999999999999020e-04	4.999999998174541917e-04
5.353566667410718510e+05	2.676783338705359492e+05	2.676782446224612650e+05	2.676782446224611485e+05	8.974807478255542037e-02	8.974807474419321807e-02	5.000000446671037935e-04	5.000000000000000104e-04	5.000000000000000104e-04	5.000000000000000104e-04	4.999999999999999020e-04	4.999999999321068367e-04	4.999999998168728425e-04
5.941133974965038942e+05	2.970566992482519709e+05	2.970566188260266790e+05	2.970566188260266208e+05	8.092222541017690673e-02	8.092222537749194089e-02	5.000000419386196882e-04	5.000000000509516578e-04	5.000000000000000104e-04	5.000000000000000104e-04	5.000000000000000104e-04	4.999999999999999020e-04	4.999999999372251383e-04
6.593188261333541013e+05	3.296594135666770744e+05	3.296593410976077430e+05	3.296593410976077430e+05	7.296906941951419867e-02	7.296906939882319421e-02	5.000000278414518107e-04	5.000000003870479345e-04	5.000000003851128505e-04	5.000000000000000104e-04	5.000000000000000104e-04	5.000000000000000104e-04	4.999999999999999020e-04
7.316807133427206427e+05	3.658403571713603451e+05	3.658402918690164806e+05	3.658402918690164224e+05	6.580234390935402189e-02	6.580234389912220649e-02	5.000000257950887317e-04	5.000000003858857782e-04	5.000000000000000104e-04	5.000000000000000104e-04	5.000000000000000104e-04	4.999999999999999020e-04	4.999999999315278727e-04
8.119844983184008161e+05	4.059922496592004318e+05	4.059921908148954390e+05	4.059921908148954390e+05	5.934430509500998596e-02	5.934430503407384094e-02	5.000000189738784684e-04	5.000000003858857782e-04	5.000000000000000104e-04	5.000000000000000104e-04	5.000000000000000104e-04	4.999999999999999020e-04	4.999999999315278727e-04
9.011018241665036185e+05	4.505509125832518330e+05	4.505508595583628048e+05	4.505508595583627466e+05	5.352488905123209406e-02	5.352488903031371592e-02	5.000000332984200213e-04	5.000000003292357810e-04	5.000000000000000104e-04	5.000000000000000104e-04	5.000000000000000104e-04	4.999999999999999020e-04	4.999999998744912490e-04
9.999999989999999525e+05	5.000000000000000000e+05	4.999999522190451971e+05	4.999999522190451971e+05	4.828095479820149194e-02	4.828095479615512886e-02	5.000000539894244866e-04	5.000000001020021845e-04	5.000000001017802483e-04	5.000000000000000104e-04	5.000000000000000104e-04	5.000000000000000104e-04	4.999999999999999020e-04
