# Supplementary material for: Magnetosensitivity of tightly bound radical pairs in cryptochrome is enabled by the quantum Zeno effect
Source: Nat Commun. 2024 Dec 30;15:10823. doi: 10.1038/s41467-024-55124-x (PMC11686217; doi:10.1038/s41467-024-55124-x)
Supplement: Supplementary file 6 — Source Data [file 41467_2024_55124_MOESM6_ESM.zip › Source_Data/supplementary/fig_s10_b0.txt]

0.001
0.0012638482029342984
0.001597312280060254
0.002018760254679039
0.0025514065200312875
0.0032245905452963947
0.004075392965871778
0.005150678076168122
0.00650967523045817
0.008227241341700473
0.0103979841848149
0.013141473626117567
0.016608827826277157
0.020991037201085545
0.026529484644318972
0.03352924149249558
0.04237587160604064
0.05355666917706899
0.06768750009458535
0.08554672535565684
0.10811807510766078
0.13664483492953258
0.1726983290659436
0.21826447283974873
0.2758531617629184
0.34863652276780877
0.44062364277735727
0.5568813990945273
0.7038135554931562
0.8895134973108236
1.1242100350620874
1.4208308325339223
1.795714494371641
2.269510536694671
2.868316813342012
3.6251170499885355
4.581597669054491
5.790443980602489
7.318242219076182
9.249147277217336
11.689518164985776
14.773776525985127
18.671810912919206
23.598334667821938
29.82471286216894
37.69390975388364
47.639380104013405
60.20894493336138
76.09496685459884
96.17248711152965
121.54742500762885
153.61749466718297
194.14919457438816
245.37511066398218
310.11689265747816
391.94067748472213
495.353520895918
626.0516572014828
791.2342618981327
1000.0
