# Supplementary material for: Magnetosensitivity of tightly bound radical pairs in cryptochrome is enabled by the quantum Zeno effect
Source: Nat Commun. 2024 Dec 30;15:10823. doi: 10.1038/s41467-024-55124-x (PMC11686217; doi:10.1038/s41467-024-55124-x)
Supplement: Supplementary file 6 — Source Data [file 41467_2024_55124_MOESM6_ESM.zip › Source_Data/supplementary/fig_s10_chi.txt]

0.2570029892470438
0.25739528588912325
0.2576269620702826
0.25799304117682376
0.2585679964140724
0.25946278875469064
0.2608368344173164
0.2629075722140082
0.2659511762095053
0.2702863549478059
0.27623392787461826
0.28404631182683643
0.293806414741141
0.3053190463320964
0.31805173261667147
0.3311648593237153
0.3435529241687538
0.35359447118472437
0.3598993077764689
0.3713415836621529
0.3849504312698732
0.3967076116734076
0.4062862628791013
0.4142257292746997
0.42029320439335016
0.42574892262941383
0.42985398438074557
0.4329415344536782
0.43499214101221534
0.43780442539017556
0.44034638071931176
0.4426204538261268
0.4449988597927743
0.4473713915935397
0.4491359230897051
0.4491588764415312
0.4465447485060146
0.4410472239957666
0.4329612642991244
0.4226666901270959
0.4100258496994978
0.3941210723839265
0.37302728203107394
0.3449925644166553
0.31429036314111597
0.28342058705709205
0.25269105015182136
0.22608606210309404
0.20478180919615316
0.18829707633158194
0.1757745168458182
0.16648944240572588
0.15978595042663046
0.1550280197993197
0.1516596722987275
0.14926509067597454
0.14755694705032538
0.1463232889887238
0.14542197749595495
0.14475810126102934
0.1442800524306967
