# Supplementary material for: Magnetosensitivity of tightly bound radical pairs in cryptochrome is enabled by the quantum Zeno effect
Source: Nat Commun. 2024 Dec 30;15:10823. doi: 10.1038/s41467-024-55124-x (PMC11686217; doi:10.1038/s41467-024-55124-x)
Supplement: Supplementary file 6 — Source Data [file 41467_2024_55124_MOESM6_ESM.zip › Source_Data/supplementary/fig_s11a.txt]

# no_std_z	no_std_x	std_z	std_x
0.000000000000000000e+00	0.000000000000000000e+00	0.000000000000000000e+00	0.000000000000000000e+00
1.118303721142056839e-03	1.118299779961608870e-03	8.919967758093116927e-04	8.919942922818689668e-04
1.075693758526972965e-03	1.075704764214112374e-03	9.444167418283695714e-04	9.444180739271029745e-04
9.548016301847914167e-04	9.548333675002997067e-04	9.192423108554566291e-04	9.192497951581515836e-04
9.486716418529890504e-04	9.487087847784569927e-04	9.072059772221099938e-04	9.072218067491602533e-04
9.405818203355974239e-04	9.406339734753035864e-04	8.957395560709527360e-04	8.957700109186450543e-04
9.272491367583388100e-04	9.273291177460778190e-04	8.843333641719124116e-04	8.843864320360571296e-04
9.146058256480141258e-04	9.147239776033308511e-04	8.730726178323156006e-04	8.731578147533128331e-04
9.023608862450752111e-04	9.025295431144934877e-04	8.619558610769087470e-04	8.620842386966656723e-04
8.902379809784741194e-04	8.904715093507389878e-04	8.509806364677928447e-04	8.511647266105752674e-04
8.782698389801224526e-04	8.785840817838452832e-04	8.401451551154244524e-04	8.403989139577835998e-04
8.664652887407572890e-04	8.668775451013827071e-04	8.294476414600904235e-04	8.297863954224785066e-04
8.548196007655307904e-04	8.553486024635466312e-04	8.188863385689380825e-04	8.193267309393355291e-04
8.433302868630920823e-04	8.439961303440234042e-04	8.084595120588754236e-04	8.090194503488461197e-04
8.319953977844983528e-04	8.328194819997268572e-04	7.981654496528080289e-04	7.988640536916377655e-04
8.208128640802454801e-04	8.218178322732631880e-04	7.880024608741334480e-04	7.888600116411487173e-04
8.097806299467644187e-04	8.109903117538182216e-04	7.779688767708299590e-04	7.790067659732453909e-04
7.988966755649584695e-04	8.003360299186530746e-04	7.680630496416131214e-04	7.693037300431776471e-04
7.881590083413207715e-04	7.898540673798651324e-04	7.582833527651974825e-04	7.597502892637622574e-04
7.775656620422517762e-04	7.795434759579403239e-04	7.486281801332983488e-04	7.503458015794238489e-04
7.671146968893476081e-04	7.694032797006360169e-04	7.390959461867942226e-04	7.410895979381264265e-04
7.568041991949797653e-04	7.594324754517482734e-04	7.296850855554176674e-04	7.319809827691058091e-04
7.466322809898118251e-04	7.496300334194593018e-04	7.203940528006137767e-04	7.230192344703477436e-04
7.365970796792929709e-04	7.399948977716216958e-04	7.112213221618368664e-04	7.142036059019848948e-04
7.266967577034925962e-04	7.305259872220255801e-04	7.021653873059384432e-04	7.055333248777995170e-04
7.169295022004355811e-04	7.212221956071143691e-04	6.932247610797921678e-04	6.970075946516468557e-04
7.072935246741178517e-04	7.120823924637968705e-04	6.843979752661349947e-04	6.886255944029556764e-04
6.977870606670599773e-04	7.031054236177024241e-04	6.756835803423504039e-04	6.803864797287687005e-04
6.884083694371594120e-04	6.942901117803108868e-04	6.670801452425927092e-04	6.722893831437766476e-04
6.791557336389940358e-04	6.856352571443860566e-04	6.585862571226175355e-04	6.643334145828364012e-04
6.700274590093098503e-04	6.771396379696807688e-04	6.502005211278562291e-04	6.565176618993188995e-04
6.610218740568107876e-04	6.688020111611271690e-04	6.419215601643352143e-04	6.488411913580863222e-04
6.521373297560632831e-04	6.606211128502466334e-04	6.337480146724888685e-04	6.413030481288613249e-04
6.433721992456023497e-04	6.525956589856496404e-04	6.256785424040116339e-04	6.339022567862333257e-04
6.347248775299164925e-04	6.447243459291700229e-04	6.177118182013122127e-04	6.266378218153512147e-04
6.261937811857173908e-04	6.370058510458999346e-04	6.098465337799237329e-04	6.195087281169533999e-04
6.177773480718733168e-04	6.294388332838546374e-04	6.020813975137311036e-04	6.125139415064720372e-04
6.094740370433636423e-04	6.220219337475640237e-04	5.944151342227831092e-04	6.056524092081516653e-04
6.012823276691486168e-04	6.147537762763409519e-04	5.868464849638731218e-04	5.989230603510899142e-04
5.932007199537583930e-04	6.076329680301875702e-04	5.793742068239439436e-04	5.923248064708189209e-04
5.852277340624885416e-04	6.006581000767025752e-04	5.719970727157443202e-04	5.858565420142868019e-04
5.773619100506669627e-04	5.938277479697953720e-04	5.647138711765472413e-04	5.795171448412690662e-04
5.696018075960710553e-04	5.871404723169736106e-04	5.575234061690418491e-04	5.733054767186711309e-04
5.619460057353642402e-04	5.805948193434076060e-04	5.504244968849957009e-04	5.672203838114169006e-04
5.543931026038215193e-04	5.741893214606230006e-04	5.434159775513335011e-04	5.612606971752368695e-04
5.469417151786528514e-04	5.679224978407670932e-04	5.364966972386999572e-04	5.554252332545493720e-04
5.395904790257387285e-04	5.617928549881065492e-04	5.296655196724200237e-04	5.497127943803331585e-04
5.323380480498247913e-04	5.557988872999033991e-04	5.229213230459987816e-04	5.441221692624297751e-04
5.251830942479933373e-04	5.499390776170787198e-04	5.162629998367307405e-04	5.386521334748723550e-04
5.181243074665400905e-04	5.442118977732231244e-04	5.096894566240083718e-04	5.333014499382133372e-04
5.111603951609925561e-04	5.386158091480932469e-04	5.031996139096567983e-04	5.280688694048133597e-04
5.042900821595180244e-04	5.331492632240000112e-04	4.967924059406606668e-04	5.229531309468155031e-04
4.975121104293604019e-04	5.278107021357714840e-04	4.904667805341478976e-04	5.179529624419580702e-04
4.908252388465175059e-04	5.225985592091711429e-04	4.842216989047135739e-04	5.130670810519280534e-04
4.842282429684645340e-04	5.175112594905054847e-04	4.780561354936381513e-04	5.082941936942267369e-04
4.777199148099427889e-04	5.125472202759159129e-04	4.719690778006418314e-04	5.036329975122832286e-04
4.712990626217460066e-04	5.077048516444332416e-04	4.659595262174760083e-04	4.990821803480139512e-04
4.649645106725736748e-04	5.029825569904718824e-04	4.600264938639415935e-04	4.946404212151315344e-04
4.587150990335922551e-04	4.983787335477111308e-04	4.541690064256316550e-04	4.903063907678029132e-04
4.525496833662212559e-04	4.938917729008264479e-04	4.483861019940523635e-04	4.860787517613224945e-04
4.464671347124502671e-04	4.895200614902835839e-04	4.426768309086434594e-04	4.819561595067085868e-04
4.404663392881882911e-04	4.852619811176947517e-04	4.370402556007693673e-04	4.779372623246076757e-04
4.345461982792793443e-04	4.811159094533449393e-04	4.314754504398422841e-04	4.740207020008362776e-04
4.287056276403074934e-04	4.770802205402574492e-04	4.259815015812372374e-04	4.702051142404448103e-04
4.229435578961254077e-04	4.731532852875249689e-04	4.205575068162697300e-04	4.664891291151548186e-04
4.172589339459693847e-04	4.693334719523926946e-04	4.152025754240139255e-04	4.628713715027470837e-04
4.116507148702822777e-04	4.656191466168961568e-04	4.099158280250255609e-04	4.593504615214207693e-04
4.061178737401454492e-04	4.620086736652553872e-04	4.046963964369574424e-04	4.559250149638299082e-04
4.006593974291827037e-04	4.585004162616264367e-04	3.995434235319634403e-04	4.525936437314945909e-04
3.952742864280541640e-04	4.550927368216686059e-04	3.944560630959482311e-04	4.493549562655865803e-04
3.899615546614654954e-04	4.517839974723016766e-04	3.894334796896246204e-04	4.462075579699728567e-04
3.847202293075641100e-04	4.485725605012751138e-04	3.844748485112778336e-04	4.431500516263921913e-04
3.795493506198437811e-04	4.454567888028584249e-04	3.795793552613495325e-04	4.401810378057337964e-04
3.744479717513946038e-04	4.424350463239599962e-04	3.747461960086836963e-04	4.372991152788545388e-04
3.694151585814896277e-04	4.395056985082960999e-04	3.699745770585783494e-04	4.345028814263674627e-04
3.644499895445775517e-04	4.366671127321742479e-04	3.652637148223343566e-04	4.317909326428132771e-04
3.595515554615340281e-04	4.339176587285012432e-04	3.606128356886690450e-04	4.291618647326439495e-04
3.547189593731629037e-04	4.312557090017151568e-04	3.560211758966494444e-04	4.266142732987990294e-04
3.499513163759127021e-04	4.286796392400146066e-04	3.514879814102301464e-04	4.241467541283901882e-04
3.452477534599748821e-04	4.261878287271647636e-04	3.470125077944929276e-04	4.217579035774837032e-04
3.406074093492313104e-04	4.237786607501799196e-04	3.425940200933470098e-04	4.194463189530726888e-04
3.360294343437309622e-04	4.214505229970851724e-04	3.382317927088235310e-04	4.172105988881191080e-04
3.315129901639620597e-04	4.192018079432809768e-04	3.339251092819850442e-04	4.150493437082118653e-04
3.270572497974522097e-04	4.170309132303980787e-04	3.296732625752384072e-04	4.129611557918706072e-04
3.226613973472611252e-04	4.149362420430187381e-04	3.254755543561707598e-04	4.109446399284191753e-04
3.183246278826139947e-04	4.129162034835782286e-04	3.213312952829380786e-04	4.089984036739942319e-04
3.140461472915193758e-04	4.109692129413960310e-04	3.172398047910692659e-04	4.071210577033870792e-04
3.098251721353282445e-04	4.090936924508997014e-04	3.132004109816181187e-04	4.053112161539890179e-04
3.056609295053096600e-04	4.072880710393102927e-04	3.092124505109303256e-04	4.035674969615644231e-04
3.015526568810947272e-04	4.055507850681486920e-04	3.052752684816386480e-04	4.018885221907832206e-04
2.974996019910556427e-04	4.038802785727400868e-04	3.013882183351569016e-04	4.002729183632501575e-04
2.935010226745677839e-04	4.022750035984640898e-04	2.975506617454853897e-04	3.987193167829666818e-04
2.895561867461322880e-04	4.007334205296253504e-04	2.937619685143763593e-04	3.972263538558982315e-04
2.856643718612385599e-04	3.992539984072653036e-04	2.900215164678542762e-04	3.957926714015409797e-04
2.818248653841341073e-04	3.978352152375873307e-04	2.863286913540579598e-04	3.944169169567968147e-04
2.780369642573620598e-04	3.964755582953807117e-04	2.826828867423481981e-04	3.930977440754768182e-04
2.742999748729848392e-04	3.951735244250124957e-04	2.790835039237458959e-04	3.918338126251003084e-04
2.706132129455841862e-04	3.939276203367651080e-04	2.755299518125541719e-04	3.906237890799121870e-04
2.669760033869603491e-04	3.927363628947987129e-04	2.720216468493717038e-04	3.894663468072996626e-04
2.633876801825087502e-04	3.915982793943062479e-04	2.685580129051868062e-04	3.883601663457938308e-04
2.598475862692940785e-04	3.905119078306974051e-04	2.651384811868332664e-04	3.873039356766840025e-04
2.563550734157003796e-04	3.894757971642029415e-04	2.617624901435355866e-04	3.862963504914183888e-04
2.529095021027438772e-04	3.884885075817606781e-04	2.584294853747032272e-04	3.853361144560939200e-04
2.495102414070042920e-04	3.875486107527987417e-04	2.551389195389018594e-04	3.844219394710055721e-04
2.461566688850055223e-04	3.866546900760381433e-04	2.518902522639556579e-04	3.835525459229237322e-04
2.428481704593744156e-04	3.858053409166433551e-04	2.486829500582222671e-04	3.827266629296399020e-04
2.395841403062363983e-04	3.849991708358667386e-04	2.455164862229432948e-04	3.819430285786559742e-04
2.363639807444299634e-04	3.842347998173050588e-04	2.423903407658221237e-04	3.812003901620501789e-04
2.331871021259744950e-04	3.835108604888035760e-04	2.393040003155592899e-04	3.804975044078510310e-04
2.300529227281140898e-04	3.828259983380075809e-04	2.362569580375978306e-04	3.798331377054802588e-04
2.269608686468358935e-04	3.821788719185689742e-04	2.332487135508634971e-04	3.792060663239098933e-04
2.239103736917259085e-04	3.815681530476029010e-04	2.302787728456047803e-04	3.786150766226601544e-04
2.209008792823331443e-04	3.809925269969670347e-04	2.273466482022425475e-04	3.780589652575411241e-04
2.179318343458721066e-04	3.804506926805839573e-04	2.244518581113463807e-04	3.775365393828538502e-04
2.150026952163208716e-04	3.799413628373052992e-04	2.215939271944817462e-04	3.770466168490377995e-04
2.121129255348670403e-04	3.794632642063026917e-04	2.187723861261708577e-04	3.765880263942155554e-04
2.092619961516816243e-04	3.790151376938978578e-04	2.159867715568466670e-04	3.761596078283614697e-04
2.064493850290564231e-04	3.785957385324546093e-04	2.132366260367314637e-04	3.757602122111333709e-04
2.036745771457782600e-04	3.782038364337231978e-04	2.105214979407181441e-04	3.753887020251141932e-04
2.009370644028458941e-04	3.778382157383040896e-04	2.078409413942316000e-04	3.750439513450724155e-04
1.982363455304246569e-04	3.774976755596490957e-04	2.051945161999843559e-04	3.747248460022039457e-04
1.955719259960561618e-04	3.771810299208911560e-04	2.025817877656750296e-04	3.744302837420162428e-04
1.929433179140953303e-04	3.768871078833214289e-04	2.000023270326712482e-04	3.741591743753030358e-04
1.903500399564102968e-04	3.766147536681772878e-04	1.974557104054662504e-04	3.739104399235401721e-04
1.877916172641925369e-04	3.763628267731966570e-04	1.949415196822066806e-04	3.736830147598978191e-04
1.852675813610376795e-04	3.761302020848233951e-04	1.924593419859888660e-04	3.734758457460823911e-04
1.827774700671443500e-04	3.759157699850385059e-04	1.900087696969825560e-04	3.732878923635735841e-04
1.803208274147333895e-04	3.757184364506227503e-04	1.875894003856232520e-04	3.731181268387690625e-04
1.778972035644645414e-04	3.755371231455376102e-04	1.852008367464038838e-04	3.729655342616933211e-04
1.755061547231463737e-04	3.753707675066431798e-04	1.828426865327133916e-04	3.728291126999360577e-04
1.731472430624497391e-04	3.752183228249925118e-04	1.805145624923934836e-04	3.727078733080993467e-04
1.708200366386967636e-04	3.750787583222149613e-04	1.782160823041072442e-04	3.726008404327726953e-04
1.685241093138441920e-04	3.749510592214438248e-04	1.759468685146280131e-04	3.725070517119170865e-04
1.662590406773809329e-04	3.748342268114386588e-04	1.737065484768074083e-04	3.724255581682312660e-04
1.640244159693861337e-04	3.747272785041833032e-04	1.714947542883673431e-04	3.723554242970883443e-04
1.618198260045491596e-04	3.746292478867506437e-04	1.693111227315333839e-04	3.722957281498649740e-04
1.596448670972824488e-04	3.745391847685321934e-04	1.671552952133455172e-04	3.722455614128469814e-04
1.574991409877867302e-04	3.744561552237492263e-04	1.650269177067929111e-04	3.722040294814720623e-04
1.553822547691128403e-04	3.743792416283590191e-04	1.629256406926547079e-04	3.721702515288773799e-04
1.532938208152145008e-04	3.743075426911341569e-04	1.608511191021240461e-04	3.721433605692828911e-04
1.512334567100094042e-04	3.742401734787865336e-04	1.588030122601346433e-04	3.721225035163370359e-04
1.492007851773050585e-04	3.741762654355402368e-04	1.567809838294116284e-04	3.721068412372192935e-04
1.471954340117199306e-04	3.741149663983780321e-04	1.547847017552344759e-04	3.720955486021405162e-04
1.452170360105742991e-04	3.740554406074618476e-04	1.528138382109163820e-04	3.720878145290710398e-04
1.432652289066155098e-04	3.739968687116700108e-04	1.508680695439914080e-04	3.720828420234086054e-04
1.413396553016695728e-04	3.739384477686961278e-04	1.489470762229827550e-04	3.720798482126121132e-04
1.394399626012186692e-04	3.738793912398657299e-04	1.470505427850488100e-04	3.720780643769253104e-04
1.375658029498603302e-04	3.738189289796099712e-04	1.451781577840828216e-04	3.720767359753629488e-04
1.357168331675537472e-04	3.737563072206961934e-04	1.433296137395940681e-04	3.720751226674017670e-04
1.338927146868223485e-04	3.736907885550141278e-04	1.415046070862503898e-04	3.720724983298437372e-04
1.320931134907534811e-04	3.736216519100877403e-04	1.397028381239710619e-04	3.720681510691603577e-04
1.303177000518142802e-04	3.735481925207870951e-04	1.379240109687395778e-04	3.720613832298488161e-04
1.285661492715453082e-04	3.734697218959748266e-04	1.361678335040374631e-04	3.720515113984305261e-04
1.268381404209797426e-04	3.733855677802312006e-04	1.344340173328093489e-04	3.720378664034511285e-04
1.251333570820001816e-04	3.732950741111972642e-04	1.327222777301839511e-04	3.720197933107603078e-04
1.234514870893134442e-04	3.731976009734693650e-04	1.310323335966230920e-04	3.719966514145207209e-04
1.217922224732840598e-04	3.730925245486373804e-04	1.293639074118392053e-04	3.719678142243484920e-04
1.201552594036515986e-04	3.729792370611613450e-04	1.277167251891916239e-04	3.719326694489443613e-04
1.185402981337814292e-04	3.728571467191254402e-04	1.260905164307073688e-04	3.718906189756447656e-04
1.169470429458262066e-04	3.727256776504938446e-04	1.244850140826123802e-04	3.718410788457523347e-04
1.153752020965712749e-04	3.725842698353142718e-04	1.228999544915362549e-04	3.717834792254116200e-04
1.138244877640112555e-04	3.724323790352760538e-04	1.213350773611944662e-04	3.717172643730240478e-04
1.122946159946504492e-04	3.722694767201596006e-04	1.197901257095975065e-04	3.716418926031778147e-04
1.107853066515023313e-04	3.720950499900965019e-04	1.182648458269526179e-04	3.715568362475593633e-04
1.092962833627872735e-04	3.719086014931267947e-04	1.167589872338756045e-04	3.714615816118593816e-04
1.078272734713588490e-04	3.717096493381453343e-04	1.152723026403785003e-04	3.713556289283090339e-04
1.063780079847216793e-04	3.714977270050847519e-04	1.138045479051469355e-04	3.712384923045021490e-04
1.049482215258177621e-04	3.712723832527548007e-04	1.123554819955270047e-04	3.711096996690498029e-04
1.035376522844264589e-04	3.710331820243415596e-04	1.109248669479306372e-04	3.709687927148479225e-04
1.021460419692219422e-04	3.707797023486374827e-04	1.095124678287288586e-04	3.708153268391078949e-04
1.007731357604542757e-04	3.705115382366883092e-04	1.081180526956849845e-04	3.706488710794562935e-04
9.941868226333392539e-05	3.702282985743945987e-04	1.067413925598752721e-04	3.704690080459233092e-04
9.808243346195837098e-05	3.699296070132137432e-04	1.053822613480675380e-04	3.702753338497653118e-04
9.676414467391656130e-05	3.696151018593805265e-04	1.040404358656167247e-04	3.700674580299871674e-04
9.546357450549141505e-05	3.692844359607389687e-04	1.027156957598023869e-04	3.698450034778002354e-04
9.418048480742133646e-05	3.689372765897230844e-04	1.014078234836302168e-04	3.696076063579353116e-04
9.291464063133740570e-05	3.685733053214092919e-04	1.001166042601218942e-04	3.693549160258911140e-04
9.166581018672488937e-05	3.681922179087516317e-04	9.884182604703644834e-05	3.690865949416560765e-04
9.043376479846588351e-05	3.677937241565541054e-04	9.758327950205305731e-05	3.688023185808523424e-04
8.921827886499691593e-05	3.673775477947265750e-04	9.634075794841701762e-05	3.685017753444416733e-04
8.801912981694576601e-05	3.669434263493896037e-04	9.511405734093135791e-05	3.681846664665665292e-04
8.683609807644786238e-05	3.664911110094811603e-04	9.390297623252741657e-05	3.678507059190604805e-04
8.566896701689115726e-05	3.660203664893751929e-04	9.270731574115547574e-05	3.674996203121110028e-04
8.451752292322912280e-05	3.655309708891288367e-04	9.152687951708001965e-05	3.671311487918240551e-04
8.338155495293125830e-05	3.650227155549638086e-04	9.036147371069324155e-05	3.667450429363072056e-04
8.226085509726492953e-05	3.644954049391406492e-04	8.921090694066855648e-05	3.663410666507917191e-04
8.115521814330492467e-05	3.639488564574841489e-04	8.807499026253261601e-05	3.659189960608325715e-04
8.006444163631857777e-05	3.633829003423724724e-04	8.695353713760725287e-05	3.654786194021292234e-04
7.898832584264658951e-05	3.627973794923661233e-04	8.584636340241286190e-05	3.650197369067624542e-04
7.792667371321875674e-05	3.621921493206330112e-04	8.475328723840484801e-05	3.645421606870927894e-04
7.687929084740493732e-05	3.615670776044230261e-04	8.367412914212207092e-05	3.640457146191471843e-04
7.584598545744649679e-05	3.609220443342268936e-04	8.260871189572820475e-05	3.635302342252320212e-04
7.482656833332490542e-05	3.602569415599218144e-04	8.155686053786925099e-05	3.629955665546899524e-04
7.382085280813730811e-05	3.595716732327051968e-04	8.051840233496299765e-05	3.624415700609322916e-04
7.282865472387823648e-05	3.588661550443343617e-04	7.949316675283455563e-05	3.618681144756021734e-04
7.184979239775453157e-05	3.581403142667478889e-04	7.848098542872702921e-05	3.612750806813013610e-04
7.088408658889578350e-05	3.573940895931233125e-04	7.748169214359928308e-05	3.606623605844228725e-04
6.993136046555656522e-05	3.566274309782860308e-04	7.649512279490596270e-05	3.600298569875638038e-04
6.899143957268664452e-05	3.558402994761449001e-04	7.552111536959869170e-05	3.593774834595182127e-04
6.806415180005132015e-05	3.550326670728066319e-04	7.455950991750804127e-05	3.587051642019393333e-04
6.714932735068417438e-05	3.542045165184169037e-04	7.361014852513359311e-05	3.580128339135089932e-04
6.624679870975377395e-05	3.533558411603840432e-04	7.267287528963523036e-05	3.573004376539543753e-04
6.535640061398960247e-05	3.524866447783877449e-04	7.174753629330581431e-05	3.565679307086042776e-04
6.447797002132656802e-05	3.515969414186973646e-04	7.083397957825853311e-05	3.558152784524214879e-04
6.361134608108575707e-05	3.506867552244812697e-04	6.993205512148114450e-05	3.550424562113220495e-04
6.275637010455352438e-05	3.497561202628861332e-04	6.904161481016907534e-05	3.542494491203581480e-04
6.191288553584052383e-05	3.488050803521526577e-04	6.816251241743972664e-05	3.534362519805045455e-04
6.108073792329736865e-05	3.478336888909309282e-04	6.729460357833387529e-05	3.526028691161128825e-04
6.025977489121565368e-05	3.468420086895716153e-04	6.643774576604302359e-05	3.517493142332663025e-04
5.944984611187028450e-05	3.458301117998906216e-04	6.559179826857173060e-05	3.508756102771938556e-04
5.865080327806140685e-05	3.447980793409907013e-04	6.475662216559141364e-05	3.499817892869006714e-04
5.786250007593172345e-05	3.437460013226787542e-04	6.393208030562396414e-05	3.490678922470642070e-04
5.708479215815504167e-05	3.426739764702414065e-04	6.311803728356276712e-05	3.481339689396789616e-04
5.631753711754462419e-05	3.415821120523465648e-04	6.231435941837391509e-05	3.471800777970785595e-04
5.556059446092695246e-05	3.404705237104038718e-04	6.152091473118990322e-05	3.462062857559553009e-04
5.481382558346760241e-05	3.393393352857741047e-04	6.073757292362493530e-05	3.452126681100058103e-04
5.407709374327445903e-05	3.381886786431361619e-04	5.996420535637017081e-05	3.441993083595912273e-04
5.335026403630190560e-05	3.370186934927611733e-04	5.920068502807064766e-05	3.431662980596331819e-04
5.263320337175851626e-05	3.358295272153175720e-04	5.844688655446132926e-05	3.421137366683146830e-04
5.192578044765005715e-05	3.346213346903555153e-04	5.770268614781713656e-05	3.410417313975868531e-04
5.122786572675291569e-05	3.333942781254799897e-04	5.696796159657081457e-05	3.399503970645551681e-04
5.053933141291972950e-05	3.321485268827396864e-04	5.624259224526017946e-05	3.388398559409540323e-04
4.986005142766300469e-05	3.308842573017424515e-04	5.552645897474164580e-05	3.377102375998978362e-04
4.918990138704231081e-05	3.296016525230587024e-04	5.481944418260107851e-05	3.365616787617976141e-04
4.852875857895328111e-05	3.283009023152885786e-04	5.412143176384545326e-05	3.353943231421113030e-04
4.787650194059442192e-05	3.269822029057824209e-04	5.343230709182848759e-05	3.342083213011982218e-04
4.723301203632640326e-05	3.256457568110836948e-04	5.275195699946987407e-05	3.330038304945222294e-04
4.659817103580435153e-05	3.242917726644940074e-04	5.208026976059225779e-05	3.317810145206344374e-04
4.597186269238921590e-05	3.229204650408070559e-04	5.141713507167368011e-05	3.305400435668105763e-04
4.535397232187377003e-05	3.215320542830323036e-04	5.076244403362691060e-05	3.292810940551654103e-04
4.474438678148898868e-05	3.201267663336566927e-04	5.011608913400140107e-05	3.280043484911662754e-04
4.414299444913897391e-05	3.187048325689993689e-04	4.947796422930016494e-05	3.267099953143878799e-04
4.354968520304722777e-05	3.172664896325706752e-04	4.884796452750699187e-05	3.253982287490398556e-04
4.296435040149681681e-05	3.158119792650137397e-04	4.822598657097860488e-05	3.240692486519147764e-04
4.238688286300378374e-05	3.143415481328855343e-04	4.761192821932033747e-05	3.227232603588408438e-04
4.181717684669569030e-05	3.128554476604841067e-04	4.700568863273625782e-05	3.213604745328172557e-04
4.125512803286449960e-05	3.113539338669389644e-04	4.640716825539143581e-05	3.199811070150049286e-04
4.070063350397287207e-05	3.098372672054134844e-04	4.581626879910445822e-05	3.185853786777364388e-04
4.015359172574763102e-05	3.083057124005569860e-04	4.523289322716939759e-05	3.171735152764434962e-04
3.961390252857723872e-05	3.067595382826556263e-04	4.465694573847138298e-05	3.157457472993448894e-04
3.908146708921349938e-05	3.051990176221267698e-04	4.408833175170061638e-05	3.143023098165064616e-04
3.855618791265399883e-05	3.036244269684117494e-04	4.352695788985045007e-05	3.128434423315413354e-04
3.803796881428431892e-05	3.020360464939426948e-04	4.297273196489283936e-05	3.113693886366165203e-04
3.752671490227612369e-05	3.004341598393418800e-04	4.242556296260081329e-05	3.098803966686946437e-04
3.702233256017400508e-05	2.988190539560562839e-04	4.188536102764568204e-05	3.083767183643670862e-04
3.652472942983675443e-05	2.971910189463692481e-04	4.135203744881047090e-05	3.068586095124840180e-04
3.603381439446255111e-05	2.955503479054079341e-04	4.082550464442539877e-05	3.053263296076847572e-04
3.554949756187988918e-05	2.938973367683540838e-04	4.030567614800263307e-05	3.037801417071269577e-04
3.507169024814739324e-05	2.922322841624165959e-04	3.979246659403367498e-05	3.022203122906349376e-04
3.460030496130076048e-05	2.905554912587867550e-04	3.928579170395934961e-05	3.006471111211706654e-04
3.413525538531925370e-05	2.888672616215628985e-04	3.878556827231283491e-05	2.990608111036324734e-04
3.367645636430220430e-05	2.871679010552794994e-04	3.829171415309124034e-05	2.974616881421792564e-04
3.322382388690995215e-05	2.854577174558033462e-04	3.780414824626422872e-05	2.958500209994507218e-04
3.277727507098834089e-05	2.837370206670930886e-04	3.732279048444028108e-05	2.942260911598052614e-04
3.233672814832548592e-05	2.820061223417725735e-04	3.684756181969906126e-05	2.925901826952934798e-04
3.190210244977478588e-05	2.802653358005427822e-04	3.637838421064365675e-05	2.909425821314755994e-04
3.147331839038346353e-05	2.785149758886724947e-04	3.591518060957706905e-05	2.892835783111172981e-04
3.105029745491217838e-05	2.767553588322920616e-04	3.545787494986475316e-05	2.876134622577415645e-04
3.063296218339442954e-05	2.749868020995227189e-04	3.500639213337933958e-05	2.859325270418346804e-04
3.022123615696971962e-05	2.732096242675481970e-04	3.456065801824578874e-05	2.842410676515000345e-04
2.981504398392174123e-05	2.714241448922467825e-04	3.412059940661668622e-05	2.825393808650721733e-04
2.941431128580622705e-05	2.696306843757451804e-04	3.368614403267879837e-05	2.808277651229753799e-04
2.901896468389798898e-05	2.678295638315099370e-04	3.325722055077748058e-05	2.791065203976168113e-04
2.862893178571764615e-05	2.660211049506904651e-04	3.283375852368040568e-05	2.773759480641175071e-04
2.824414117180208163e-05	2.642056298744780915e-04	3.241568841104967586e-05	2.756363507749291786e-04
2.786452238257811510e-05	2.623834610719034607e-04	3.200294155797020479e-05	2.738880323384278517e-04
2.749000590551969447e-05	2.605549212188647268e-04	3.159545018374242814e-05	2.721312975988892172e-04
2.712052316239691938e-05	2.587203330744530447e-04	3.119314737069409614e-05	2.703664523148992596e-04
2.675600649668053929e-05	2.568800193555875744e-04	3.079596705321118334e-05	2.685938030366685422e-04
2.639638916121533375e-05	2.550343026146376785e-04	3.040384400688003752e-05	2.668136569851540726e-04
2.604160530596136367e-05	2.531835051234826786e-04	3.001671383780766308e-05	2.650263219356949196e-04
2.569158996595672512e-05	2.513279487623412342e-04	2.963451297201811531e-05	2.632321061051866654e-04
2.534627904937918237e-05	2.494679549083674008e-04	2.925717864499667153e-05	2.614313180397866837e-04
2.500560932586009481e-05	2.476038443213158732e-04	2.888464889143132694e-05	2.596242665007407122e-04
2.466951841489223567e-05	2.457359370287267100e-04	2.851686253498855132e-05	2.578112603499075825e-04
2.433794477438658028e-05	2.438645522155500830e-04	2.815375917832149862e-05	2.559926084382798187e-04
2.401082768942251582e-05	2.419900081203664455e-04	2.779527919308396287e-05	2.541686194992504380e-04
2.368810726112848073e-05	2.401126219350908919e-04	2.744136371019619425e-05	2.523396020446934743e-04
2.336972439572252390e-05	2.382327097033920885e-04	2.709195461013901279e-05	2.505058642606663305e-04
2.305562079365065884e-05	2.363505862162124799e-04	2.674699451344275322e-05	2.486677139013557247e-04
2.274573893895777930e-05	2.344665649083735662e-04	2.640642677122825160e-05	2.468254581837860465e-04
2.244002208875658672e-05	2.325809577606655076e-04	2.607019545592639993e-05	2.449794036863501764e-04
2.213841426278000124e-05	2.306940752083153079e-04	2.573824535211652938e-05	2.431298562520925813e-04
2.184086023319486546e-05	2.288062260514429902e-04	2.541052194738008078e-05	2.412771208937921838e-04
2.154730551447159304e-05	2.269177173633016645e-04	2.508697142346142956e-05	2.394215016979957256e-04
2.125769635338533095e-05	2.250288543963136281e-04	2.476754064732549464e-05	2.375633017277856487e-04
2.097197971919493101e-05	2.231399404906599798e-04	2.445217716249019260e-05	2.357028229273191305e-04
2.069010329392220997e-05	2.212512769891612080e-04	2.414082918041798084e-05	2.338403660309467877e-04
2.041201546276109717e-05	2.193631631577435889e-04	2.383344557193927630e-05	2.319762304764799721e-04
2.013766530467293956e-05	2.174758961063279900e-04	2.352997585897522240e-05	2.301107143194182358e-04
1.986700258300696034e-05	2.155897707071148528e-04	2.323037020614249475e-05	2.282441141456068717e-04
1.959997773632839646e-05	2.137050795115238988e-04	2.293457941259077672e-05	2.263767249833601586e-04
1.933654186933922697e-05	2.118221126713023747e-04	2.264255490400113053e-05	2.245088402184356249e-04
1.907664674392049470e-05	2.099411578661081537e-04	2.235424872447518922e-05	2.226407515139175800e-04
1.882024477032083259e-05	2.080625002355181163e-04	2.206961352881216774e-05	2.207727487334842226e-04
1.856728899838640647e-05	2.061864223101474852e-04	2.178860257457380413e-05	2.189051198646383214e-04
1.831773310904786806e-05	2.043132039399311525e-04	2.151116971455663534e-05	2.170381509403211326e-04
1.807153140577261348e-05	2.024431222226027657e-04	2.123726938910045024e-05	2.151721259608906089e-04
1.782863880620883705e-05	2.005764514373103297e-04	2.096685661868546557e-05	2.133073268199151343e-04
1.758901083396034000e-05	1.987134629847543688e-04	2.069988699649936113e-05	2.114440332347949925e-04
1.735260361039229300e-05	1.968544253300686872e-04	2.043631668114190020e-05	2.095825226797829594e-04
1.711937384665725452e-05	1.949996039438449749e-04	2.017610238948740978e-05	2.077230703181687579e-04
1.688927883572433324e-05	1.931492612406698201e-04	1.991920138948838868e-05	2.058659489331355827e-04
1.666227644455553101e-05	1.913036565192750144e-04	1.966557149321070119e-05	2.040114288599697082e-04
1.643832510643631348e-05	1.894630459087715338e-04	1.941517104992959448e-05	2.021597779228324204e-04
1.621738381330688553e-05	1.876276823206029024e-04	1.916795893919991198e-05	2.003112613758540120e-04
1.599941210830640396e-05	1.857978154017822514e-04	1.892389456420895833e-05	1.984661418456138207e-04
1.578437007832749015e-05	1.839736914855220895e-04	1.868293784503666493e-05	1.966246792722402964e-04
1.557221834669764854e-05	1.821555535400955217e-04	1.844504921209519106e-05	1.947871308496810019e-04
1.536291806604234318e-05	1.803436411208451245e-04	1.821018959966219999e-05	1.929537509684923005e-04
1.515643091107033704e-05	1.785381903286658092e-04	1.797832043940502788e-05	1.911247911633639704e-04
1.495271907164363433e-05	1.767394337730751608e-04	1.774940365409729843e-05	1.893005000644272517e-04
1.475174524577760023e-05	1.749476005351163765e-04	1.752340165132361145e-05	1.874811233487597845e-04
1.455347263288193612e-05	1.731629161273121748e-04	1.730027731735710736e-05	1.856669036903128150e-04
1.435786492697113453e-05	1.713856024530141520e-04	1.707999401102423820e-05	1.838580807098730979e-04
1.416488631004835224e-05	1.696158777701912979e-04	1.686251555772338680e-05	1.820548909283814867e-04
1.397450144553547035e-05	1.678539566615060152e-04	1.664780624342651833e-05	1.802575677250679853e-04
1.378667547177704275e-05	1.661000500077121356e-04	1.643583080886883239e-05	1.784663412982738853e-04
1.360137399568730511e-05	1.643543649595463271e-04	1.622655444372676000e-05	1.766814386257517522e-04
1.341856308646185644e-05	1.626171049068439456e-04	1.601994278093815368e-05	1.749030834232992090e-04
1.323820926932750466e-05	1.608884694484103567e-04	1.581596189103586739e-05	1.731314961045116174e-04
1.306027951945132716e-05	1.591686543671476037e-04	1.561457827653787772e-05	1.713668937445679899e-04
1.288474125584837624e-05	1.574578516111181659e-04	1.541575886649618633e-05	1.696094900483779977e-04
1.271156233547472876e-05	1.557562492762623423e-04	1.521947101107705598e-05	1.678594953204793142e-04
1.254071104729099139e-05	1.540640315866913593e-04	1.502568247617485676e-05	1.661171164335940170e-04
1.237215610647336575e-05	1.523813788728133750e-04	1.483436143808641080e-05	1.643825567960721656e-04
1.220586664868564567e-05	1.507084675515641368e-04	1.464547647833680001e-05	1.626560163213650045e-04
1.204181222442759656e-05	1.490454701125057749e-04	1.445899657849525344e-05	1.609376914018774765e-04
1.187996279346914931e-05	1.473925551087715453e-04	1.427489111508850432e-05	1.592277748866804954e-04
1.172028871932210767e-05	1.457498871482083326e-04	1.409312985458098825e-05	1.575264560596629712e-04
1.156276076384575449e-05	1.441176268816369080e-04	1.391368294839499418e-05	1.558339206161416662e-04
1.140735008187831632e-05	1.424959309897508644e-04	1.373652092799928278e-05	1.541503506389992062e-04
1.125402821593608207e-05	1.408849521735105852e-04	1.356161470008319415e-05	1.524759245776783137e-04
1.110276709104598709e-05	1.392848391503780266e-04	1.338893554179428980e-05	1.508108172317279561e-04
1.095353900957369772e-05	1.376957366542009252e-04	1.321845509600662327e-05	1.491551997371848987e-04
1.080631664613729368e-05	1.361177854338705556e-04	1.305014536665314142e-05	1.475092395524842809e-04
1.066107304265365673e-05	1.345511222490399991e-04	1.288397871413538920e-05	1.458731004427759811e-04
1.051778160335157435e-05	1.329958798657634826e-04	1.271992785080591033e-05	1.442469424646243559e-04
1.037641608994416698e-05	1.314521870564556126e-04	1.255796583645167781e-05	1.426309219542953866e-04
1.023695061679009369e-05	1.299201686054394546e-04	1.239806607389922627e-05	1.410251915202232094e-04
1.009935964615634764e-05	1.283999453166278885e-04	1.224020230462363312e-05	1.394299000372733847e-04
9.963617983573859211e-06	1.268916340189394157e-04	1.208434860445816795e-05	1.378451926399705367e-04
9.829700773196026545e-06	1.253953475691478754e-04	1.193047937933164326e-05	1.362712107140931841e-04
9.697583493257995501e-06	1.239111948558562631e-04	1.177856936104138127e-05	1.347080918898471702e-04
9.567241951572910946e-06	1.224392808085376753e-04	1.162859360313118562e-05	1.331559700388403045e-04
9.438652281100836684e-06	1.209797064113359022e-04	1.148052747680254398e-05	1.316149752748391362e-04
9.311790935629809000e-06	1.195325687173513091e-04	1.133434666683786523e-05	1.300852339550903798e-04
9.186634685388070463e-06	1.180979608602643512e-04	1.119002716761251280e-05	1.285668686801422385e-04
9.063160612829152668e-06	1.166759720638856600e-04	1.104754527920051316e-05	1.270599982927467578e-04
8.941346108455448154e-06	1.152666876542015294e-04	1.090687760339596746e-05	1.255647378789782886e-04
8.821168866634653688e-06	1.138701890765992861e-04	1.076800103996978933e-05	1.240811987734177085e-04
8.702606881535421583e-06	1.124865539167637686e-04	1.063089278280327735e-05	1.226094885671928647e-04
8.585638443114917192e-06	1.111158559207584863e-04	1.049553031614897276e-05	1.211497111156976600e-04
8.470242133111201104e-06	1.097581650120128989e-04	1.036189141097993392e-05	1.197019665445269755e-04
8.356396821140724736e-06	1.084135473074744269e-04	1.022995412131239359e-05	1.182663512553417708e-04
8.244081660844642138e-06	1.070820651370373543e-04	1.009969678057807269e-05	1.168429579345678544e-04
8.133276085996280240e-06	1.057637770681715654e-04	9.971097998081332806e-06	1.154318755660051557e-04
8.023959806867760535e-06	1.044587379326672102e-04	9.844136655538728194e-06	1.140331894452827413e-04
7.916112806385309760e-06	1.031669988515739565e-04	9.718791903502276962e-06	1.126469811931832266e-04
7.809715336526293437e-06	1.018886072571825382e-04	9.595043158051722899e-06	1.112733287673890216e-04
7.704747914712346303e-06	1.006236069152907989e-04	9.472870097338532622e-06	1.099123064748717266e-04
7.601191320202773782e-06	9.937203795154546729e-05	9.352252658255334923e-06	1.085639849877193149e-04
7.499026590600195484e-06	9.813393688219750402e-05	9.233171033183205836e-06	1.072284313622506174e-04
7.398235018381802992e-06	9.690933664575776887e-05	9.115605666700030835e-06	1.059057090589789543e-04
7.298798147459403200e-06	9.569826663191009081e-05	8.999537252381349488e-06	1.045958779609659425e-04
7.200697769809067447e-06	9.450075270813233438e-05	8.884946729645001873e-06	1.032989943909280381e-04
7.103915922126476231e-06	9.331681724763715713e-05	8.771815280577587503e-06	1.020151111298505525e-04
7.008434882548129213e-06	9.214647916181350693e-05	8.660124326899539503e-06	1.007442774391396380e-04
6.914237167408089938e-06	9.098975393607121320e-05	8.549855526873278164e-06	9.948653908543967500e-05
6.821305528021754305e-06	8.984665366525016253e-05	8.440990772305419047e-06	9.824193836521690620e-05
6.729622947571344297e-06	8.871718708597245776e-05	8.333512185583458708e-06	9.701051412755934064e-05
6.639172637899596902e-06	8.760135960742725450e-05	8.227402116718423534e-06	9.579230179628667186e-05
6.549938036535933074e-06	8.649917334458464419e-05	8.122643140460946180e-06	9.458733339433962259e-05
6.461902803606942329e-06	8.541062715574244263e-05	8.019218053438483939e-06	9.339563757147870821e-05
6.375050818864015385e-06	8.433571668239187025e-05	7.917109871323328458e-06	9.221723963378147468e-05
6.289366178697830849e-06	8.327443438742136717e-05	7.816301826049648497e-06	9.105216157219908277e-05
6.204833193281075916e-06	8.222676959038048572e-05	7.716777363062923226e-06	8.990042208921033423e-05
6.121436383668801872e-06	8.119270850207938386e-05	7.618520138595369275e-06	8.876203662566131344e-05
6.039160478932227225e-06	8.017223426244656295e-05	7.521514016989533456e-06	8.763701739021882361e-05
5.957990413430722413e-06	7.916532698222381384e-05	7.425743068014160550e-06	8.652537339186262486e-05
5.877911323990986803e-06	7.817196378569722659e-05	7.331191564304906979e-06	8.542711047316046621e-05
5.798908547230289048e-06	7.719211885100630936e-05	7.237843978737291831e-06	8.434223134202133154e-05
5.720967616820970799e-06	7.622576344776298488e-05	7.145684981911862819e-06	8.327073560187182172e-05
5.644074260898363253e-06	7.527286597522049420e-05	7.054699439613422701e-06	8.221261978272158266e-05
5.568214399411972829e-06	7.433339200392692636e-05	6.964872410304326746e-06	8.116787737510577222e-05
5.493374141546408145e-06	7.340730432060836932e-05	6.876189142715277095e-06	8.013649886641103712e-05
5.419539783202290475e-06	7.249456297274479814e-05	6.788635073404051829e-06	7.911847177708829920e-05
5.346697804470035590e-06	7.159512531030275129e-05	6.702195824372049124e-06	7.811378069500678548e-05
5.274834867144970792e-06	7.070894602544271733e-05	6.616857200670910955e-06	7.712240730879541331e-05
5.203937812299616519e-06	6.983597719367783466e-05	6.532605188119437268e-06	7.614433044262876663e-05
5.133993657882829050e-06	6.897616831864255074e-05	6.449425950963471113e-06	7.517952609392654015e-05
5.064989596315961663e-06	6.812946637902903523e-05	6.367305829640409294e-06	7.422796747258604555e-05
4.996912992176493797e-06	6.729581587419609587e-05	6.286231338473510918e-06	7.328962503941370901e-05
4.929751379847047057e-06	6.647515886679892377e-05	6.206189163531004686e-06	7.236446654256597361e-05
4.863492461281210461e-06	6.566743502421450683e-05	6.127166160402661285e-06	7.145245705363545072e-05
4.798124103705682353e-06	6.487258166222326788e-05	6.049149352033449025e-06	7.055355900567562497e-05
4.733634337424462847e-06	6.409053379200185634e-05	5.972125926612212744e-06	6.966773223379706982e-05
4.670011353647793187e-06	6.332122416812121200e-05	5.896083235455473791e-06	6.879493401653149522e-05
4.607243502255446667e-06	6.256458333444756513e-05	5.821008790940208856e-06	6.793511911571607602e-05
4.545319289749375456e-06	6.182053966725595262e-05	5.746890264453813390e-06	6.708823981465021277e-05
4.484227377095050524e-06	6.108901941811995494e-05	5.673715484348510266e-06	6.625424595653657024e-05
4.423956577677035811e-06	6.036994675944948839e-05	5.601472433952814573e-06	6.543308498511870956e-05
4.364495855201070578e-06	5.966324383279114456e-05	5.530149249622219425e-06	6.462470198737805399e-05
4.305834321753740541e-06	5.896883079704591350e-05	5.459734218764945119e-06	6.382903973618987183e-05
4.247961235731150280e-06	5.828662587405359675e-05	5.390215777915203458e-06	6.304603873114890920e-05
4.190865999899014496e-06	5.761654539188131377e-05	5.321582510854492220e-06	6.227563723803651759e-05
4.134538159483052734e-06	5.695850382879852521e-05	5.253823146719608164e-06	6.151777132922192984e-05
4.078967400202327949e-06	5.631241386002089171e-05	5.186926558162430678e-06	6.077237492620613662e-05
4.024143546424381645e-06	5.567818640643366901e-05	5.120881759518433260e-06	6.003937984366282919e-05
3.970056559272447274e-06	5.505573068226754692e-05	5.055677905000429805e-06	5.931871583263279707e-05
3.916696534796916171e-06	5.444495423987533167e-05	4.991304286921621454e-06	5.861031062187604945e-05
3.864053702173678140e-06	5.384576301295128029e-05	4.927750333942495890e-06	5.791408995829932897e-05
3.812118421902353630e-06	5.325806136121540892e-05	4.865005609312549571e-06	5.722997764876728427e-05
3.760881184026453896e-06	5.268175211763570162e-05	4.803059809188554635e-06	5.655789560399270867e-05
3.710332606434517508e-06	5.211673663674601387e-05	4.741902760897016497e-06	5.589776388306927704e-05
3.660463433105125850e-06	5.156291484107182639e-05	4.681524421328660170e-06	5.524950073667656870e-05
3.611264532421009396e-06	5.102018526484657784e-05	4.621914875244093317e-06	5.461302264839315752e-05
3.562726895497397698e-06	5.048844509695929808e-05	4.563064333625060009e-06	5.398824437598324748e-05
3.514841634546839221e-06	4.996759022578853640e-05	4.504963132121402427e-06	5.337507899403227257e-05
3.467599981224979877e-06	4.945751528625109798e-05	4.447601729444002191e-06	5.277343793841132898e-05
3.420993285045486557e-06	4.895811370689891889e-05	4.390970705777982722e-06	5.218323105065356994e-05
3.375013011798358789e-06	4.846927775465021196e-05	4.335060761260286100e-06	5.160436662063035487e-05
3.329650741955622996e-06	4.799089857721798406e-05	4.279862714419099563e-06	5.103675142774074039e-05
3.284898169185853549e-06	4.752286624550125689e-05	4.225367500731270305e-06	5.048029078231976337e-05
3.240747098774463095e-06	4.706506979811259962e-05	4.171566171051147454e-06	4.993488856883370602e-05
3.197189446147208933e-06	4.661739728747883900e-05	4.118449890200035044e-06	4.940044729021225538e-05
3.154217235415220804e-06	4.617973582511582416e-05	4.066009935511436641e-06	4.887686811138268993e-05
3.111822597861901895e-06	4.575197162432365766e-05	4.014237695342716817e-06	4.836405090108387116e-05
3.069997770567062722e-06	4.533399004112595269e-05	3.963124667751791739e-06	4.786189427254399116e-05
3.028735094901425107e-06	4.492567561585592527e-05	3.912662459019307392e-06	4.737029562486608746e-05
2.988027015204586701e-06	4.452691211684345340e-05	3.862842782305299545e-06	4.688915118608930066e-05
2.947866077376845649e-06	4.413758258487213669e-05	3.813657456297939023e-06	4.641835605662830190e-05
2.908244927478452046e-06	4.375756937614232525e-05	3.765098403840755575e-06	4.595780425170831532e-05
2.869156310434745278e-06	4.338675420269407987e-05	3.717157650650229996e-06	4.550738874183101260e-05
2.830593068660233703e-06	4.302501817173899103e-05	3.669827323949943331e-06	4.506700149279111410e-05
2.792548140789292066e-06	4.267224182614038491e-05	3.623099651219692172e-06	4.463653350661673028e-05
2.755014560376067563e-06	4.232830518666815152e-05	3.576966958910749741e-06	4.421587486384674116e-05
2.717985454576998024e-06	4.199308779424381494e-05	3.531421671193192254e-06	4.380491476574334062e-05
2.681454042942604116e-06	4.166646875023100396e-05	3.486456308638864331e-06	4.340354157492121168e-05
2.645413636158608643e-06	4.134832675446297595e-05	3.442063487124098634e-06	4.301164285450348804e-05
2.609857634813889864e-06	4.103854014279851269e-05	3.398235916523320013e-06	4.262910540710185790e-05
2.574779528192029741e-06	4.073698692622388859e-05	3.354966399522128729e-06	4.225581531487219641e-05
2.540172893104509122e-06	4.044354483104663049e-05	3.312247830478522257e-06	4.189165798058717971e-05
2.506031392669137150e-06	4.015809133852896173e-05	3.270073194199657734e-06	4.153651816798551930e-05
2.472348775193363682e-06	3.988050372220560726e-05	3.228435564819174164e-06	4.119028004047841328e-05
2.439118873004099885e-06	3.961065908346947731e-05	3.187328104656693049e-06	4.085282719866402575e-05
2.406335601324478010e-06	3.934843438730306793e-05	3.146744063122516692e-06	4.052404271805446975e-05
2.373992957174524598e-06	3.909370649943894830e-05	3.106676775550199963e-06	4.020380918790694182e-05
2.342085018226175224e-06	3.884635222419733237e-05	3.067119662147029034e-06	3.989200875047617736e-05
2.310605941790622891e-06	3.860624834099019020e-05	3.028066226897540626e-06	3.958852313921219432e-05
2.279549963678123591e-06	3.837327163866411078e-05	2.989510056498645733e-06	3.929323371529768946e-05
2.248911397190806372e-06	3.814729894856955239e-05	2.951444819300282790e-06	3.900602150336816322e-05
2.218684632051461255e-06	3.792820717825903885e-05	2.913864264299223842e-06	3.872676722771798384e-05
2.188864133397094695e-06	3.771587334642579128e-05	2.876762220062150082e-06	3.845535134948765456e-05
2.159444440768256638e-06	3.751017461783834848e-05	2.840132593751279358e-06	3.819165410371317022e-05
2.130420167056510609e-06	3.731098833664064397e-05	2.803969370079683167e-06	3.793555553502250648e-05
2.101785997608354164e-06	3.711819205749408712e-05	2.768266610376555309e-06	3.768693553191288827e-05
2.073536689166780077e-06	3.693166357630439482e-05	2.733018451606822070e-06	3.744567386050243717e-05
2.045667068956121611e-06	3.675128096159037926e-05	2.698219105352019282e-06	3.721165019898047856e-05
2.018172033765230835e-06	3.657692258683643231e-05	2.663862856909130590e-06	3.698474417273222258e-05
1.991046548893796739e-06	3.640846716225119243e-05	2.629944064337316235e-06	3.676483538882593417e-05
1.964285647375385634e-06	3.624579376461855781e-05	2.596457157542887088e-06	3.655180346906028270e-05
1.937884429002099647e-06	3.608878186553150357e-05	2.563396637365064710e-06	3.634552808184313838e-05
1.911838059383821279e-06	3.593731135946110020e-05	2.530757074634324669e-06	3.614588897390318481e-05
1.886141769132710407e-06	3.579126259277876261e-05	2.498533109346356453e-06	3.595276600264359600e-05
1.860790852975595074e-06	3.565051639310224188e-05	2.466719449694778949e-06	3.576603916885653586e-05
1.835780668874365039e-06	3.551495409768198972e-05	2.435310871313242469e-06	3.558558864841850772e-05
1.811106637168815095e-06	3.538445757984712628e-05	2.404302216324990019e-06	3.541129482260920065e-05
1.786764239766420786e-06	3.525890927428589061e-05	2.373688392515204467e-06	3.524303830749054949e-05
1.762749019286062634e-06	3.513819220255149679e-05	2.343464372529972871e-06	3.508069998336851934e-05
1.739056578287517536e-06	3.502218999939263420e-05	2.313625193035297959e-06	3.492416102496385000e-05
1.715682578393180468e-06	3.491078693892220482e-05	2.284165953871772803e-06	3.477330293124637241e-05
1.692622739572877295e-06	3.480386795947189912e-05	2.255081817284526223e-06	3.462800755429245887e-05
1.669872839300633313e-06	3.470131868670456744e-05	2.226368007117497942e-06	3.448815712673832315e-05
1.647428711805862234e-06	3.460302545605351866e-05	2.198019808021381470e-06	3.435363428865619972e-05
1.625286247315332693e-06	3.450887533562314695e-05	2.170032564709258320e-06	3.422432211476467406e-05
1.603441391296611966e-06	3.441875614951890247e-05	2.142401681146455044e-06	3.410010414180500438e-05
1.581890143703230868e-06	3.433255650073490772e-05	2.115122619826838280e-06	3.398086439568011145e-05
1.560628558246492917e-06	3.425016579246698695e-05	2.088190901021604951e-06	3.386648741711775247e-05
1.539652741697370103e-06	3.417147424801363076e-05	2.061602102035255298e-06	3.375685828644681748e-05
1.518958853153297623e-06	3.409637293046489069e-05	2.035351856503646512e-06	3.365186264782946482e-05
1.498543103301024819e-06	3.402475376282658101e-05	2.009435853640743278e-06	3.355138673397659380e-05
1.478401753815004947e-06	3.395650954832673488e-05	1.983849837555373891e-06	3.345531739078471279e-05
1.458531116565236411e-06	3.389153398977240786e-05	1.958589606555328317e-06	3.336354210137725505e-05
1.438927553002797960e-06	3.382972170749582591e-05	1.933651012428105247e-06	3.327594900877784822e-05
1.419587473518658298e-06	3.377096825624029217e-05	1.909029959799376120e-06	3.319242693784339900e-05
1.400507336692784763e-06	3.371517014205389993e-05	1.884722405440857561e-06	3.311286541698478265e-05
1.381683648759943369e-06	3.366222483962592535e-05	1.860724357579810124e-06	3.303715470013657372e-05
1.363112962865949661e-06	3.361203080934902550e-05	1.837031875310926371e-06	3.296518578855742437e-05
1.344791878530751477e-06	3.356448751328541640e-05	1.813641067874760451e-06	3.289685045165249237e-05
1.326717040940553346e-06	3.351949542985336716e-05	1.790548094063321031e-06	3.283204124680057148e-05
1.308885140378224102e-06	3.347695606775171698e-05	1.767749161596431431e-06	3.277065153841729299e-05
1.291292911639386250e-06	3.343677198026212809e-05	1.745240526441724802e-06	3.271257551710007611e-05
1.273937133361708175e-06	3.339884677959286362e-05	1.723018492293068333e-06	3.265770821883834732e-05
1.256814627520953418e-06	3.336308515067233291e-05	1.701079409850666569e-06	3.260594554372231620e-05
1.239922258788814507e-06	3.332939286390136906e-05	1.679419676311899741e-06	3.255718427378785900e-05
1.223256933978153808e-06	3.329767678657800933e-05	1.658035734764685542e-06	3.251132208979769147e-05
1.206815601485855749e-06	3.326784489432476916e-05	1.636924073542209428e-06	3.246825758777989717e-05
1.190595250691968752e-06	3.323980628245379147e-05	1.616081225737066524e-06	3.242789029534094182e-05
1.174592911492051560e-06	3.321347117757453195e-05	1.595503768559115778e-06	3.239012068805176281e-05
1.158805653668532499e-06	3.318875094798952319e-05	1.575188322807900409e-06	3.235485020518301218e-05
1.143230586378393449e-06	3.316555811329390067e-05	1.555131552300101068e-06	3.232198126447969645e-05
1.127864857667660730e-06	3.314380635306972845e-05	1.535330163342403520e-06	3.229141727619433064e-05
1.112705653880870666e-06	3.312341051559832255e-05	1.515780904201330555e-06	3.226306265687961614e-05
1.097750199205138860e-06	3.310428662666375574e-05	1.496480564493737409e-06	3.223682284304169032e-05
1.082995755130627307e-06	3.308635189793493296e-05	1.477425974758565460e-06	3.221260430466847593e-05
1.068439619938624789e-06	3.306952473453863509e-05	1.458614005876556895e-06	3.219031455786735847e-05
1.054079128238162252e-06	3.305372474146129908e-05	1.440041568556939191e-06	3.216986217686546110e-05
1.039911650461455611e-06	3.303887272982687379e-05	1.421705612894413331e-06	3.215115680528686515e-05
1.025934592387480208e-06	3.302489072295447439e-05	1.403603127754011375e-06	3.213410916732889130e-05
1.012145394631762212e-06	3.301170196256001874e-05	1.385731140386014951e-06	3.211863107868153343e-05
9.985415322619171376e-07	3.299923091418179195e-05	1.368086715862041377e-06	3.210463545716836075e-05
9.851205142444797362e-07	3.298740327173767337e-05	1.350666956647725704e-06	3.209203633258023158e-05
9.718798830492582916e-07	3.297614596139660566e-05	1.333469002104509487e-06	3.208074885580416719e-05
9.588172141442522628e-07	3.296538714529155360e-05	1.316490028003125393e-06	3.207068930763531337e-05
9.459301156278197560e-07	3.295505622525837525e-05	1.299727246070570095e-06	3.206177510724824570e-05
9.332162277135967895e-07	3.294508384629149956e-05	1.283177903545737236e-06	3.205392482051952225e-05
9.206732223392392227e-07	3.293540189917821236e-05	1.266839282716320804e-06	3.204705816775511775e-05
9.082988027497164278e-07	3.292594352236608620e-05	1.250708700489132255e-06	3.204109603088432182e-05
8.960907030278856297e-07	3.291664310341548601e-05	1.234783507917706848e-06	3.203596045996983093e-05
8.840466877527886514e-07	3.290743628043407698e-05	1.219061089794474227e-06	3.203157467951032403e-05
8.721645515187269348e-07	3.289825994351122402e-05	1.203538864193604572e-06	3.202786309437614422e-05
8.604421185720707540e-07	3.288905223549211214e-05	1.188214282075329014e-06	3.202475129548607285e-05
8.488772423960572167e-07	3.287975255205190586e-05	1.173084826875562343e-06	3.202216606486209694e-05
8.374678053442520032e-07	3.287030154109098126e-05	1.158148014046316476e-06	3.202003538027402285e-05
8.262117182015186372e-07	3.286064110201956934e-05	1.143401390682186037e-06	3.201828841929482607e-05
8.151069198599707850e-07	3.285071438511406525e-05	1.128842535104834647e-06	3.201685556323326937e-05
8.041513768950525945e-07	3.284046579062711510e-05	1.114469056491994498e-06	3.201566840057667833e-05
7.933430832292157932e-07	3.282984096711740254e-05	1.100278594454275137e-06	3.201465973008579650e-05
7.826800597480545205e-07	3.281878680907676388e-05	1.086268818642899118e-06	3.201376356344078078e-05
7.721603539072583236e-07	3.280725145416471360e-05	1.072437428405887945e-06	3.201291512738531960e-05
7.617820394589832462e-07	3.279518428064875143e-05	1.058782152354052552e-06	3.201205086566876433e-05
7.515432159888568427e-07	3.278253590472193779e-05	1.045300748037978982e-06	3.201110844048464868e-05
7.414420086629660493e-07	3.276925817737139264e-05	1.031991001573175651e-06	3.201002673366862370e-05
7.314765678413967076e-07	3.275530418042800485e-05	1.018850727237708982e-06	3.200874584731385093e-05
7.216450687146328132e-07	3.274062822198513592e-05	1.005877767170666449e-06	3.200720710418701077e-05
7.119457110497312351e-07	3.272518583197572568e-05	9.930699909566089952e-07	3.200535304763343480e-05
7.023767187688618378e-07	3.270893375770396981e-05	9.804252953284928543e-07	3.200312744139192402e-05
6.929363396829901582e-07	3.269182995931704111e-05	9.679416037877210685e-07	3.200047526883775893e-05
6.836228451589290830e-07	3.267383360455093731e-05	9.556168662771277831e-07	3.199734273187952380e-05
6.744345297752367960e-07	3.265490506269873913e-05	9.434490588474945985e-07	3.199367724945542668e-05
6.653697110540190420e-07	3.263500589830304732e-05	9.314361833111987985e-07	3.198942745573417432e-05
6.564267291264222633e-07	3.261409886501137525e-05	9.195762669486147900e-07	3.198454319815484306e-05
6.476039464291992931e-07	3.259214789960761596e-05	9.078673621219483943e-07	3.197897553513010492e-05
6.388997474080580882e-07	3.256911811565471430e-05	8.963075460252842004e-07	3.197267673325213024e-05
6.303125382142782450e-07	3.254497579627854253e-05	8.848949203109457797e-07	3.196560026403943901e-05
6.218407464534437569e-07	3.251968838635438050e-05	8.736276108314623451e-07	3.195770080048610223e-05
6.134828208305971966e-07	3.249322448467116976e-05	8.625037672544093174e-07	3.194893421338358599e-05
6.052372309102244596e-07	3.246555383645528901e-05	8.515215628590967008e-07	3.193925756753981330e-05
5.971024668318905575e-07	3.243664732595905650e-05	8.406791941680047192e-07	3.192862911754557140e-05
5.890770390438934960e-07	3.240647696829278453e-05	8.299748806421636629e-07	3.191700830307417011e-05
5.811594779857929378e-07	3.237501590060219269e-05	8.194068644406236369e-07	3.190435574370025645e-05
5.733483338621592321e-07	3.234223837266208667e-05	8.089734101085092671e-07	3.189063323372621876e-05
5.656421763619446231e-07	3.230811973788376857e-05	7.986728042773191144e-07	3.187580373679489449e-05
5.580395944068416200e-07	3.227263644465659838e-05	7.885033553807257924e-07	3.185983138045478998e-05
5.505391958698783225e-07	3.223576602750122949e-05	7.784633934208490843e-07	3.184268145018124760e-05
5.431396073474835493e-07	3.219748709748547835e-05	7.685512696426598657e-07	3.182432038283632136e-05
5.358394738881279749e-07	3.215777933176827870e-05	7.587653562936158710e-07	3.180471575989338075e-05
5.286374587365506725e-07	3.211662346305841752e-05	7.491040463333089640e-07	3.178383630063135682e-05
5.215322431562227027e-07	3.207400126969907252e-05	7.395657532214019688e-07	3.176165185538861943e-05
5.145225260767882834e-07	3.202989556597710466e-05	7.301489105655475671e-07	3.173813339854450292e-05
5.076070239483361599e-07	3.198429019197633529e-05	7.208519719587816888e-07	3.171325302086733244e-05
5.007844704590818291e-07	3.193717000261474433e-05	7.116734106734837325e-07	3.168698392147647428e-05
4.940536163316849150e-07	3.188852085597639486e-05	7.026117193957944667e-07	3.165930039954992399e-05
4.874132290560577078e-07	3.183832960192676826e-05	6.936654100595569144e-07	3.163017784627041896e-05
4.808620927080069392e-07	3.178658407145288842e-05	6.848330134849280526e-07	3.159959273681632857e-05
4.743990076941396463e-07	3.173327306601689008e-05	6.761130792484168527e-07	3.156752262182182731e-05
4.680227905654413842e-07	3.167838634633441796e-05	6.675041753612692588e-07	3.153394611838766619e-05
4.617322737400287897e-07	3.162191462010601178e-05	6.590048880995228852e-07	3.149884290054886724e-05
4.555263053710937568e-07	3.156384952954476974e-05	6.506138217084263991e-07	3.146219368995286161e-05
4.494037490756174185e-07	3.150418363943201846e-05	6.423295982101359365e-07	3.142398024659606628e-05
4.433634837252444882e-07	3.144291042574836898e-05	6.341508571933934335e-07	3.138418535966064089e-05
4.374044032924095606e-07	3.138002426440863937e-05	6.260762555608668622e-07	3.134279283783408029e-05
4.315254166131018179e-07	3.131552041877000252e-05	6.181044673036971654e-07	3.129978749885360245e-05
4.257254471599279623e-07	3.124939502662828217e-05	6.102341833066535735e-07	3.125515515900239780e-05
4.200034328812403308e-07	3.118164508706007532e-05	6.024641111285962175e-07	3.120888262275582376e-05
4.143583260299447604e-07	3.111226844813646478e-05	5.947929747650460171e-07	3.116095767268661516e-05
4.087890929335785765e-07	3.104126379521591258e-05	5.872195144832639780e-07	3.111136905923337671e-05
4.032947137751492881e-07	3.096863063874926228e-05	5.797424865806672311e-07	3.106010648983947939e-05
3.978741824888445034e-07	3.089436930107057871e-05	5.723606631914514103e-07	3.100716061756362499e-05
3.925265065071112798e-07	3.081848090263211715e-05	5.650728320826251189e-07	3.095252302959272412e-05
3.872507066123626778e-07	3.074096734867861128e-05	5.578777964532597334e-07	3.089618623616709626e-05
3.820458167373524239e-07	3.066183131672191916e-05	5.507743747336138452e-07	3.083814365982930419e-05
3.769108838148756905e-07	3.058107624447949091e-05	5.437614004291961898e-07	3.077838962421361197e-05
3.718449675762616519e-07	3.049870631702765716e-05	5.368377218711450368e-07	3.071691934224260109e-05
3.668471403993869742e-07	3.041472645293435799e-05	5.300022020637080495e-07	3.065372890385194195e-05
3.619164871229892528e-07	3.032914229013730124e-05	5.232537184761923584e-07	3.058881526392875309e-05
3.570521048794101927e-07	3.024196017252132277e-05	5.165911628975069809e-07	3.052217623075888491e-05
3.522531029632140217e-07	3.015318713754167653e-05	5.100134412178925956e-07	3.045381045455595233e-05
3.475186026038929756e-07	3.006283090370898050e-05	5.035194732177748631e-07	3.038371741551277629e-05
3.428477368647959387e-07	2.997089985720517453e-05	4.971081924955684199e-07	3.031189741120826706e-05
3.382396504740793023e-07	2.987740303765011422e-05	4.907785462083967049e-07	3.023835154375583388e-05
3.336934996119898865e-07	2.978235012380799161e-05	4.845294948789735298e-07	3.016308170731142428e-05
3.292084518489231149e-07	2.968575142052855362e-05	4.783600123277320231e-07	3.008609057617928420e-05
3.247836859185232168e-07	2.958761784625297316e-05	4.722690853901832878e-07	3.000738159284117336e-05
3.204183915722984922e-07	2.948796092035383710e-05	4.662557138359214176e-07	2.992695895535641814e-05
3.161117694949518983e-07	2.938679274933715582e-05	4.603189101353794216e-07	2.984482760414754708e-05
3.118630310966716301e-07	2.928412601230830775e-05	4.544576993832354236e-07	2.976099320880782727e-05
3.076713983731877252e-07	2.917997394703505422e-05	4.486711190453226050e-07	2.967546215544526397e-05
3.035361037990764056e-07	2.907435033716544628e-05	4.429582188553487842e-07	2.958824153457195391e-05
2.994563901467296548e-07	2.896726949988179776e-05	4.373180606531639451e-07	2.949933912865798646e-05
2.954315103872201762e-07	2.885874627305787688e-05	4.317497182167478640e-07	2.940876339908458838e-05
2.914607275100934391e-07	2.874879600108198700e-05	4.262522771260715863e-07	2.931652347250160787e-05
2.875433144112577862e-07	2.863743452054799167e-05	4.208248345964386118e-07	2.922262912755514523e-05
2.836785537866809515e-07	2.852467814672121887e-05	4.154664993333644340e-07	2.912709078222960098e-05
2.798657379347349223e-07	2.841054366120457711e-05	4.101763914055758082e-07	2.902991948155954523e-05
2.761041686928048400e-07	2.829504829981121204e-05	4.049536420841219251e-07	2.893112688494910590e-05
2.723931572792241825e-07	2.817820973941909720e-05	3.997973936892444067e-07	2.883072525266942333e-05
2.687320241620380198e-07	2.806004608384030184e-05	3.947067994658973444e-07	2.872872743212170031e-05
2.651200989546273793e-07	2.794057584988552355e-05	3.896810234497348279e-07	2.862514684464582265e-05
2.615567202585058603e-07	2.781981795446262454e-05	3.847192403062848001e-07	2.851999747303132597e-05
2.580412355851291752e-07	2.769779170270993043e-05	3.798206352370300435e-07	2.841329384918437912e-05
2.545730012006797502e-07	2.757451677603921496e-05	3.749844037858459051e-07	2.830505104111692444e-05
2.511513820465371079e-07	2.745001321890431362e-05	3.702097517505598926e-07	2.819528463937149079e-05
2.477757515793732935e-07	2.732430142493753877e-05	3.654958950504841916e-07	2.808401074333140637e-05
2.444454916800553279e-07	2.719740212346664996e-05	3.608420595776749861e-07	2.797124594830383091e-05
2.411599925274262877e-07	2.706933636752455359e-05	3.562474811013583429e-07	2.785700733329808665e-05
2.379186525340747966e-07	2.694012552248350317e-05	3.517114050729212041e-07	2.774131244863713066e-05
2.347208781637680851e-07	2.680979125412356282e-05	3.472330866228468221e-07	2.762417930291601216e-05
2.315660838595914089e-07	2.667835551559800348e-05	3.428117903091324218e-07	2.750562634931880742e-05
2.284536919579293127e-07	2.654584053390180928e-05	3.384467900681070794e-07	2.738567247234603361e-05
2.253831325328377251e-07	2.641226879728788505e-05	3.341373690902312813e-07	2.726433697527324857e-05
2.223538433304361752e-07	2.627766304404979218e-05	3.298828196937314669e-07	2.714163956826006353e-05
2.193652696511566599e-07	2.614204625165457343e-05	3.256824431994966506e-07	2.701760035595120700e-05
2.164168642631065731e-07	2.600544162501699803e-05	3.215355498247588460e-07	2.689223982453104247e-05
2.135080872703322126e-07	2.586787258363268394e-05	3.174414585746084742e-07	2.676557882816540338e-05
2.106384060435289440e-07	2.572936274869354768e-05	3.133994971210922692e-07	2.663763857631859609e-05
2.078072951265372335e-07	2.558993593159764653e-05	3.094090016975594701e-07	2.650844062168525393e-05
2.050142360839665029e-07	2.544961612344564476e-05	3.054693169910666138e-07	2.637800684862070741e-05
2.022587174946882224e-07	2.530842748471975098e-05	3.015797960396866492e-07	2.624635946097189903e-05
1.995402347824674379e-07	2.516639433365727620e-05	2.977398001000973579e-07	2.611352096905925936e-05
1.968582901682714277e-07	2.502354113387771865e-05	2.939486985861206443e-07	2.597951417683097130e-05
1.942123925534630123e-07	2.487989248240016129e-05	2.902058689151351331e-07	2.584436216954838494e-05
1.916020574449778986e-07	2.473547309913063080e-05	2.865106964566629634e-07	2.570808830255281573e-05
1.890268068634995326e-07	2.459030781729195335e-05	2.828625743889213713e-07	2.557071618988781842e-05
1.864861692451389027e-07	2.444442157336420163e-05	2.792609036124795390e-07	2.543226969238890096e-05
1.839796793712985176e-07	2.429783939585582978e-05	2.757050926898905568e-07	2.529277290496453195e-05
1.815068782782279226e-07	2.415058639349074859e-05	2.721945576655376798e-07	2.515225014433739199e-05
1.790673131705763636e-07	2.400268774432857358e-05	2.687287220572012677e-07	2.501072593754987902e-05
1.766605373320613047e-07	2.385416868634854595e-05	2.653070167140333821e-07	2.486822501131702619e-05
1.742861100506178204e-07	2.370505450859268504e-05	2.619288797179055540e-07	2.472477228105730319e-05
1.719435965476713449e-07	2.355537054148841656e-05	2.585937563177544122e-07	2.458039283916371720e-05
1.696325678838163178e-07	2.340514214602595813e-05	2.553010988310183888e-07	2.443511194288286621e-05
1.673526008686910318e-07	2.325439470278575955e-05	2.520503665434032286e-07	2.428895500271787897e-05
1.651032780375249844e-07	2.310315360226015535e-05	2.488410256174388528e-07	2.414194757190764231e-05
1.628841874897359027e-07	2.295144423647465029e-05	2.456725490097987790e-07	2.399411533630165395e-05
1.606949229156773499e-07	2.279929199081325193e-05	2.425444164113318830e-07	2.384548410379187019e-05
1.585350833953023817e-07	2.264672223469216348e-05	2.394561141334600334e-07	2.369607979298799742e-05
1.564042734752748849e-07	2.249376031130019549e-05	2.364071350034289157e-07	2.354592842172646694e-05
1.543021029521198255e-07	2.234043152765739088e-05	2.333969783239503001e-07	2.339505609641836549e-05
1.522281869061570825e-07	2.218676114619099089e-05	2.304251497653866059e-07	2.324348900233444166e-05
1.501821455837782680e-07	2.203277437734497100e-05	2.274911613085016387e-07	2.309125339414663455e-05
1.481636043258724431e-07	2.187849637196525535e-05	2.245945311440812570e-07	2.293837558577018366e-05
1.461721935146697180e-07	2.172395221237315502e-05	2.217347835884528470e-07	2.278488193946154230e-05
1.442075484974113019e-07	2.156916690286298649e-05	2.189114490044817123e-07	2.263079885520620678e-05
1.422693095284933407e-07	2.141416536093456238e-05	2.161240637558677180e-07	2.247615276109555475e-05
1.403571216989217782e-07	2.125897241008162068e-05	2.133721701010281551e-07	2.232097010439605504e-05
1.384706348669407812e-07	2.110361277333312399e-05	2.106553161237748707e-07	2.216527734273405353e-05
1.366095035795072796e-07	2.094811106609925991e-05	2.079730556799520388e-07	2.200910093428732131e-05
1.347733870609373364e-07	2.079249178775944163e-05	2.053249482872270102e-07	2.185246732765806429e-05
1.329619490848716128e-07	2.063677931303401023e-05	2.027105590725132824e-07	2.169540295213960666e-05
1.311748579481935288e-07	2.048099788449630077e-05	2.001294587042061710e-07	2.153793420910695821e-05
1.294117864289351144e-07	2.032517160658546106e-05	1.975812233092396480e-07	2.138008746398569523e-05
1.276724116900515258e-07	2.016932443988750205e-05	1.950654344443473624e-07	2.122188903790588055e-05
1.259564152331777046e-07	2.001348019440771491e-05	1.925816789481257937e-07	2.106336519847767149e-05
1.242634828329981478e-07	1.985766252179401413e-05	1.901295489583628524e-07	2.090454215038814283e-05
1.225933044869483976e-07	1.970189490775283488e-05	1.877086417685259350e-07	2.074544602675911127e-05
1.209455743733589078e-07	1.954620066588501001e-05	1.853185598322384928e-07	2.058610288155240768e-05
1.193199907833421602e-07	1.939060293276403425e-05	1.829589106555001715e-07	2.042653868236708834e-05
1.177162560438193923e-07	1.923512466288216424e-05	1.806293067432508911e-07	2.026677930251576023e-05
1.161340764872103707e-07	1.907978862235293858e-05	1.783293655274103144e-07	2.010685051250361930e-05
1.145731624123174093e-07	1.892461738186538168e-05	1.760587093076194221e-07	1.994677797146455437e-05
1.130332279947723876e-07	1.876963331029496288e-05	1.738169652047341692e-07	1.978658721969327097e-05
1.115139912477085871e-07	1.861485856982208467e-05	1.716037650923521880e-07	1.962630367202927283e-05
1.100151739910286426e-07	1.846031511197273895e-05	1.694187455064275968e-07	1.946595261132898907e-05
1.085365017495090189e-07	1.830602467307792256e-05	1.672615476335700867e-07	1.930555918112637596e-05
1.070777038052804787e-07	1.815200876846621673e-05	1.651318172253912558e-07	1.914514837773623884e-05
1.056385129952961522e-07	1.799828868630714510e-05	1.630292045256648577e-07	1.898474504281530417e-05
1.042186658054758606e-07	1.784488548244560083e-05	1.609533642623469046e-07	1.882437385695935519e-05
1.028179022515184164e-07	1.769181997678099085e-05	1.589039555483338990e-07	1.866405933405941749e-05
1.014359658205101367e-07	1.753911275006607472e-05	1.568806418124211777e-07	1.850382581534829648e-05
1.000726034768074867e-07	1.738678413982960554e-05	1.548830907951549918e-07	1.834369746264957572e-05
9.872756557263232861e-08	1.723485423513773608e-05	1.529109744742936076e-07	1.818369825134428901e-05
9.740060580216612450e-08	1.708334287143028910e-05	1.509639689823274726e-07	1.802385196397542858e-05
9.609148120265023160e-08	1.693226962662771262e-05	1.490417545681238705e-07	1.786418218498034890e-05
9.479995204636887295e-08	1.678165381861573087e-05	1.471440156027130025e-07	1.770471229585988699e-05
9.352578184213610371e-08	1.663151450269513814e-05	1.452704404210351281e-07	1.754546546982955948e-05
9.226873728668586087e-08	1.648187046788266363e-05	1.434207213431739871e-07	1.738646466567820778e-05
9.102858818681862395e-08	1.633274023237315164e-05	1.415945546252466759e-07	1.722773262164496635e-05
8.980510745640800060e-08	1.618414203941932229e-05	1.397916403642954005e-07	1.706929185018495141e-05
8.859807107031662850e-08	1.603609385476058606e-05	1.380116824959200193e-07	1.691116463371436377e-05
8.740725799953674507e-08	1.588861336497966433e-05	1.362543887112357797e-07	1.675337302054923008e-05
8.623245019001732836e-08	1.574171797548261234e-05	1.345194704457843868e-07	1.659593882006742170e-05
8.507343254009659824e-08	1.559542480723130490e-05	1.328066427704488647e-07	1.643888359729534171e-05
8.392999278635712701e-08	1.544975069291804580e-05	1.311156244237225477e-07	1.628222866776875234e-05
8.280192159282179684e-08	1.530471217409470897e-05	1.294461377043772999e-07	1.612599509343134660e-05
8.168901236818272449e-08	1.516032549965333747e-05	1.277979084500022420e-07	1.597020367935069992e-05
8.059106134193639426e-08	1.501660662505072217e-05	1.261706659939117966e-07	1.581487497025245523e-05
7.950786745185236634e-08	1.487357121061319738e-05	1.245641431004031485e-07	1.566002924628385725e-05
7.843923235506051456e-08	1.473123461874454925e-05	1.229780759651293630e-07	1.550568651832208433e-05
7.738496038582685747e-08	1.458961191099140573e-05	1.214122041140614842e-07	1.535186652393499915e-05
7.634485847044982885e-08	1.444871784629761687e-05	1.198662704161457479e-07	1.519858872434662941e-05
7.531873619704139294e-08	1.430856688058916798e-05	1.183400209876329050e-07	1.504587230197250523e-05
7.430640562735253422e-08	1.416917316650746599e-05	1.168332051927787171e-07	1.489373615755183603e-05
7.330768141618499776e-08	1.403055055208401059e-05	1.153455755848099958e-07	1.474219890643953907e-05
7.232238067286603865e-08	1.389271257847864019e-05	1.138768878738902394e-07	1.459127887480909241e-05
7.135032298463267238e-08	1.375567247797153522e-05	1.124269008665893889e-07	1.444099409664056704e-05
7.039133035211042235e-08	1.361944317337699002e-05	1.109953764462593444e-07	1.429136231172135809e-05
6.944522718264886469e-08	1.348403727847470850e-05	1.095820795353380346e-07	1.414240096391124451e-05
6.851184022007718588e-08	1.334946709818251752e-05	1.081867780395900850e-07	1.399412719872055247e-05
6.759099856008778347e-08	1.321574462753044056e-05	1.068092428228783649e-07	1.384655786028382183e-05
6.668253359167156096e-08	1.308288154999867007e-05	1.054492476777575448e-07	1.369970948841462517e-05
6.578627894441130276e-08	1.295088923652888344e-05	1.041065692676429216e-07	1.355359831667785628e-05
6.490207051798150235e-08	1.281977874597781900e-05	1.027809870925703827e-07	1.340824027130829276e-05
6.402974640651149648e-08	1.268956082623416692e-05	1.014722834681789770e-07	1.326365097000957102e-05
6.316914686702120587e-08	1.256024591466802518e-05	1.001802434728052372e-07	1.311984572007748656e-05
6.232011432499228273e-08	1.243184413744226856e-05	9.890465494249203851e-08	1.297683951599100513e-05
6.148249330261277337e-08	1.230436530853709198e-05	9.764530840638158352e-08	1.283464703741960759e-05
6.065613042928519720e-08	1.217781892979690221e-05	9.640199704922318324e-08	1.269328264833212991e-05
5.984087438177456343e-08	1.205221419224968352e-05	9.517451668366892688e-08	1.255276039662423133e-05
5.903657588236056863e-08	1.192755997777238640e-05	9.396266574969642889e-08	1.241309401348381081e-05
5.824308765787720107e-08	1.180386485969677976e-05	9.276624523363078513e-08	1.227429691192218411e-05
5.746026440821793807e-08	1.168113710251725843e-05	9.158505865941843945e-08	1.213638218510771933e-05
5.668796279472461843e-08	1.155938466168164635e-05	9.041891207236796280e-08	1.199936260533199586e-05
5.592604137562680291e-08	1.143861518459565567e-05	8.926761393903414691e-08	1.186325062402330275e-05
5.517436067587519382e-08	1.131883601271507171e-05	8.813097520958292267e-08	1.172805837202522440e-05
5.443278302363674764e-08	1.120005418348170431e-05	8.700880923387707661e-08	1.159379765934570204e-05
5.370117262877058347e-08	1.108227643115681409e-05	8.590093172555527762e-08	1.146047997420662204e-05
5.297939552859203998e-08	1.096550918692015429e-05	8.480716073943620257e-08	1.132811648211281153e-05
5.226731956748078065e-08	1.084975857948102711e-05	8.372731667959753654e-08	1.119671802577712006e-05
5.156481435135383167e-08	1.073503043697178862e-05	8.266122220282311070e-08	1.106629512591020660e-05
5.087175123252952671e-08	1.062133028959899410e-05	8.160870222906630030e-08	1.093685798198788372e-05
5.018800332846853437e-08	1.050866337176182067e-05	8.056958393404102748e-08	1.080841647240767629e-05
4.951344540438652664e-08	1.039703462304714804e-05	7.954369665453999487e-08	1.068098015402743932e-05
4.884795395977287699e-08	1.028644868883307967e-05	7.853087194590671819e-08	1.055455826201595485e-05
4.819140714757948204e-08	1.017690992170214607e-05	7.753094345510213328e-08	1.042915971067253462e-05
4.754368471691919444e-08	1.006842238413234881e-05	7.654374698756471836e-08	1.030479309485182434e-05
4.690466808336489881e-08	9.960989851477144389e-06	7.556912043826243558e-08	1.018146669114596350e-05
4.627424022848886307e-08	9.854615814190227120e-06	7.460690373612567566e-08	1.005918845836103808e-05
4.565228572355022662e-08	9.749303479011998648e-06	7.365693888514953161e-08	9.937966037625500706e-06
4.503869066224206659e-08	9.645055770132916892e-06	7.271906987316792686e-08	9.817806753015375851e-06
4.443334270373083598e-08	9.541875331385590202e-06	7.179314268077626024e-08	9.698717613163053246e-06
4.383613099008018042e-08	9.439764529542974585e-06	7.087900526549443104e-08	9.580705313192371900e-06
4.324694618786079641e-08	9.338725457503380210e-06	6.997650749690232643e-08	9.463776236226907959e-06
4.266568039029038561e-08	9.238759936532709924e-06	6.908550117805217909e-08	9.347936454169732904e-06
4.209222715745289675e-08	9.139869517696310851e-06	6.820583998663789383e-08	9.233191728400121871e-06
4.152648148992594305e-08	9.042055483625519204e-06	6.733737946081783372e-08	9.119547511199333715e-06
4.096833980520342838e-08	8.945318851429014161e-06	6.647997698114083095e-08	9.007008947974418089e-06
4.041769988916542982e-08	8.849660376393958831e-06	6.563349176590211705e-08	8.895580879612506250e-06
3.987446090935310978e-08	8.755080555246385916e-06	6.479778477588239764e-08	8.785267844206101975e-06
3.933852341024269565e-08	8.661579628403275359e-06	6.397271879559461757e-08	8.676074078185449416e-06
3.880978923850202199e-08	8.569157581698062104e-06	6.315815833024346159e-08	8.568003517643102895e-06
3.828816157863664160e-08	8.477814148759538291e-06	6.235396959941220606e-08	8.461059800421232924e-06
3.777354491863067511e-08	8.387548814528435898e-06	6.156002055810386441e-08	8.355246268897971581e-06
3.726584502885558475e-08	8.298360819206307892e-06	6.077618082023124211e-08	8.250565972609419938e-06
3.676496894037236662e-08	8.210249161459426967e-06	6.000232166151908330e-08	8.147021670141933215e-06
3.627082493999101925e-08	8.123212600699404812e-06	5.923831600118825382e-08	8.044615830686866701e-06
3.578332254045434859e-08	8.037249659152961162e-06	5.848403837285401857e-08	7.943350635911935803e-06
3.530237245698436684e-08	7.952358624867169592e-06	5.773936491585496512e-08	7.843227982704545700e-06
3.482788666999354140e-08	7.868537555681215335e-06	5.700417333845873961e-08	7.744249486358098901e-06
3.435977825130910357e-08	7.785784283168310435e-06	5.627834290150287588e-08	7.646416483318902758e-06
3.389796150903188204e-08	7.704096415838155914e-06	5.556175441902689377e-08	7.549730033336467640e-06
3.344235185776227919e-08	7.623471341407857434e-06	5.485429021343164553e-08	7.454190921311122956e-06
3.299286589991924563e-08	7.543906229355899036e-06	5.415583410151618937e-08	7.359799659823433723e-06
3.254942129836134805e-08	7.465398034358196669e-06	5.346627138709187395e-08	7.266556492384719989e-06
3.211193687052368160e-08	7.387943500587664533e-06	5.278548883590719850e-08	7.174461396818303943e-06
3.168033250509640359e-08	7.311539165631437531e-06	5.211337463635120159e-08	7.083514088202359869e-06
3.125452916839558584e-08	7.236181363522327641e-06	5.144981842573392881e-08	6.993714021102584574e-06
3.083444889981867127e-08	7.161866227131929172e-06	5.079471122603008991e-08	6.905060391909574645e-06
3.042001476864187597e-08	7.088589691144910575e-06	5.014794547643688770e-08	6.817552141868981784e-06
3.001115088583216957e-08	7.016347495969758787e-06	4.950941494417064903e-08	6.731187960710933787e-06
2.960778239109052988e-08	6.945135192074205566e-06	4.887901477719526105e-08	6.645966290172092414e-06
2.920983541512954234e-08	6.874948143817936376e-06	4.825664146989002001e-08	6.561885327001251537e-06
2.881723709352249457e-08	6.805781532311983885e-06	4.764219278677727898e-08	6.478943025399794926e-06
2.842991554191781595e-08	6.737630358036290163e-06	4.703556784205672404e-08	6.397137099756785954e-06
2.804779982733016635e-08	6.670489444173926521e-06	4.643666701230782935e-08	6.316465028125895550e-06
2.767081999101583151e-08	6.604353440834657279e-06	4.584539195643981244e-08	6.236924056114164340e-06
2.729890699804408704e-08	6.539216829386869552e-06	4.526164556595491831e-08	6.158511200493588505e-06
2.693199273846800978e-08	6.475073926031374655e-06	4.468533196695652282e-08	6.081223252158796198e-06
2.657001003846878438e-08	6.411918884585449552e-06	4.411635654268973818e-08	6.005056778828906467e-06
2.621289261555994235e-08	6.349745699339384318e-06	4.355462583782668990e-08	5.930008128205268084e-06
2.586057506459067204e-08	6.288548208727292536e-06	4.300004762900572662e-08	5.856073431740661285e-06
2.551299288496659880e-08	6.228320099707721760e-06	4.245253081814910268e-08	5.783248608703565148e-06
2.517008241725159235e-08	6.169054911953579913e-06	4.191198549897560501e-08	5.711529369757542638e-06
2.483178089732355944e-08	6.110746041147486476e-06	4.137832290874953308e-08	5.640911219928376697e-06
2.449802634012615979e-08	6.053386741773755710e-06	4.085145541098576841e-08	5.571389461561502719e-06
2.416875765894713878e-08	5.996970130180481751e-06	4.033129649523483998e-08	5.502959197810483247e-06
2.384391455532162017e-08	5.941489188555307971e-06	3.981776071762819931e-08	5.435615336671080315e-06
2.352343754385906535e-08	5.886936769293243856e-06	3.931076375912211179e-08	5.369352595059536130e-06
2.320726793852652762e-08	5.833305598934839659e-06	3.881022235511811256e-08	5.304165502291018899e-06
2.289534785937049396e-08	5.780588281251527625e-06	3.831605431156891452e-08	5.240048403138211370e-06
2.258762016601474011e-08	5.728777300010120697e-06	3.782817848613552514e-08	5.176995461007670831e-06
2.228402852609741635e-08	5.677865022341808130e-06	3.734651475522665337e-08	5.115000661665473035e-06
2.198451735498040698e-08	5.627843702799727914e-06	3.687098400854593505e-08	5.054057817474897707e-06
2.168903180020489933e-08	5.578705487680732161e-06	3.640150817115756469e-08	4.994160571362927983e-06
2.139751774641508035e-08	5.530442418616806797e-06	3.593801012470037295e-08	4.935302400214562147e-06
2.110992183034087898e-08	5.483046435422267786e-06	3.548041378102421234e-08	4.877476617983443879e-06
2.082619137564503880e-08	5.436509379028100098e-06	3.502864397865330847e-08	4.820676379088477924e-06
2.054627443498582133e-08	5.390822994948883890e-06	3.458262654208470734e-08	4.764894682365042279e-06
2.027011975194859249e-08	5.345978937424772067e-06	3.414228819861768672e-08	4.710124375287549079e-06
1.999767676428434724e-08	5.301968773534926219e-06	3.370755666149067519e-08	4.656358157828472495e-06
1.972889556866159809e-08	5.258783986398840376e-06	3.327836053239051281e-08	4.603588585744240258e-06
1.946372697183425905e-08	5.216415977944038104e-06	3.285462933211377322e-08	4.551808073763845145e-06
1.920212239577861424e-08	5.174856071843772498e-06	3.243629347550263521e-08	4.501008899143456006e-06
1.894403395599119059e-08	5.134095517206186711e-06	3.202328426004879562e-08	4.451183205775516901e-06
1.868941437641896261e-08	5.094125492646495992e-06	3.161553385428795323e-08	4.402323008320356969e-06
1.843821704633179141e-08	5.054937109961918059e-06	3.121297532415312137e-08	4.354420195859301230e-06
1.819039596587625857e-08	5.016521417137271253e-06	3.081554254116430325e-08	4.307466535119955212e-06
1.794590575378377187e-08	4.978869400957305468e-06	3.042317023960236884e-08	4.261453673723390452e-06
1.770470164091352725e-08	4.941971990076349545e-06	3.003579399368914026e-08	4.216373143910723546e-06
1.746673946003639148e-08	4.905820058718408688e-06	2.965335018069444826e-08	4.172216366626329957e-06
1.723197564227858139e-08	4.870404430578218749e-06	2.927577599242009899e-08	4.128974655504035265e-06
1.700036719246712882e-08	4.835715882156143685e-06	2.890300944996778761e-08	4.086639220355833824e-06
1.677187170930530547e-08	4.801745145416883237e-06	2.853498930382129185e-08	4.045201170268044894e-06
1.654644733588721107e-08	4.768482910411507461e-06	2.817165514538355876e-08	4.004651516968993677e-06
1.632405281402789603e-08	4.735919828376079430e-06	2.781294728934659237e-08	3.964981178588970236e-06
1.610464740996094307e-08	4.704046515450238295e-06	2.745880683975801183e-08	3.926180983697676410e-06
1.588819095079757107e-08	4.672853556217756348e-06	2.710917564142221844e-08	3.888241675074715058e-06
1.567464380521687792e-08	4.642331506696565323e-06	2.676399626928400233e-08	3.851153912962304994e-06
1.546396686737369682e-08	4.612470896764618100e-06	2.642321204192823595e-08	3.814908278140701761e-06
1.525612155096327759e-08	4.583262232731914417e-06	2.608676700021135038e-08	3.779495275329624454e-06
1.505106980732651007e-08	4.554696000552056778e-06	2.575460589266166366e-08	3.744905336953838941e-06
1.484877408433070966e-08	4.526762669278443034e-06	2.542667417459126682e-08	3.711128827037706935e-06
1.464919734746020833e-08	4.499452694348748450e-06	2.510291798275576265e-08	3.678156044670214818e-06
1.445230304169013112e-08	4.472756520153698800e-06	2.478328415148293769e-08	3.645977227106442383e-06
1.425805511557590727e-08	4.446664582273196693e-06	2.446772021476578069e-08	3.614582552845138456e-06
1.406641800347950143e-08	4.421167310106243679e-06	2.415617432145532042e-08	3.583962144935320688e-06
1.387735660756721067e-08	4.396255129959249480e-06	2.384859532724310981e-08	3.554106074728523084e-06
1.369083633162666085e-08	4.371918468374356471e-06	2.354493271301222614e-08	3.525004365562074736e-06
1.350682298975999001e-08	4.348147754917208079e-06	2.324513661752956644e-08	3.496646995927206328e-06
1.332528290221080336e-08	4.324933424437903324e-06	2.294915780406607899e-08	3.469023902433733216e-06
1.314618283137983382e-08	4.302265919211496520e-06	2.265694766503204524e-08	3.442124982744936500e-06
1.296948996967038975e-08	4.280135691527451529e-06	2.236845822299521339e-08	3.415940098981876528e-06
1.279517196875800203e-08	4.258533206695971755e-06	2.208364209685961987e-08	3.390459081249489414e-06
1.262319693048736094e-08	4.237448946016437274e-06	2.180245251994211946e-08	3.365671731042526845e-06
1.245353331777048522e-08	4.216873409184428525e-06	2.152484331280412113e-08	3.341567824204831703e-06
1.228615010814236047e-08	4.196797116249944507e-06	2.125076887676035105e-08	3.318137113641971242e-06
1.212101662446139349e-08	4.177210609720118030e-06	2.098018421847330129e-08	3.295369332310328267e-06
1.195810263256002910e-08	4.158104457037756089e-06	2.071304489808569661e-08	3.273254196451059377e-06
1.179737831033291804e-08	4.139469253466740656e-06	2.044930704660478699e-08	3.251781408954875744e-06
1.163881422357344923e-08	4.121295624619385266e-06	2.018892735192990385e-08	3.230940662431622755e-06
1.148238133978546903e-08	4.103574228499627555e-06	1.993186305168751422e-08	3.210721641913006296e-06
1.132805100017671917e-08	4.086295757271417219e-06	1.967807193287419638e-08	3.191114027460112521e-06
1.117579496779624852e-08	4.069450939229429646e-06	1.942751231749646679e-08	3.172107497049770882e-06
1.102558534712229318e-08	4.053030541271345020e-06	1.918014306542898684e-08	3.153691729650815161e-06
1.087739463531004619e-08	4.037025371428118697e-06	1.893592355286276249e-08	3.135856408377065362e-06
1.073119569346707620e-08	4.021426281032344893e-06	1.869481367838631139e-08	3.118591223138107152e-06
1.058696176979675576e-08	4.006224166419573179e-06	1.845677383424932902e-08	3.101885873254536579e-06
1.044466642889493891e-08	3.991409970486049503e-06	1.822176492608076862e-08	3.085730069833582563e-06
1.030428363700372144e-08	3.976974684665853725e-06	1.798974837166964320e-08	3.070113538528049051e-06
1.016578766321717075e-08	3.962909351185796183e-06	1.776068608228180804e-08	3.055026022483867706e-06
1.002915316440357857e-08	3.949205065292721328e-06	1.753454042651642953e-08	3.040457285148276401e-06
9.894355120780293863e-09	3.935852977018954773e-06	1.731127425649402049e-08	3.026397112665987332e-06
9.761368844184946573e-09	3.922844292550132757e-06	1.709085092005863794e-08	3.012835316178197071e-06
9.630169993129817145e-09	3.910170275747855678e-06	1.687323423470260913e-08	2.999761734147996938e-06
9.500734528718695003e-09	3.897822249945086226e-06	1.665838844056377330e-08	2.987166234983261340e-06
9.373038757146571393e-09	3.885791600040651808e-06	1.644627825740120583e-08	2.975038719698743579e-06
9.247059306128909445e-09	3.874069774324011002e-06	1.623686886513278338e-08	2.963369124342642288e-06
9.122773080363513612e-09	3.862648285888294259e-06	1.603012587039104090e-08	2.952147422255306259e-06
9.000157352154478814e-09	3.851518713755068784e-06	1.582601532501638900e-08	2.941363626030908543e-06
8.879189647192603300e-09	3.840672704273108418e-06	1.562450369587447134e-08	2.931007789812377189e-06
8.759847831420417332e-09	3.830101972864013342e-06	1.542555790049179360e-08	2.921070011611086445e-06
8.642110038161118172e-09	3.819798305733758739e-06	1.522914528361117499e-08	2.911540435757573801e-06
8.525954713068517475e-09	3.809753561404916403e-06	1.503523356588998022e-08	2.902409255025979935e-06
8.411360589550830317e-09	3.799959671726900771e-06	1.484379091046595064e-08	2.893666712542488479e-06
8.298306677935959125e-09	3.790408642876795953e-06	1.465478588533851228e-08	2.885303103670306367e-06
8.186772289196807124e-09	3.781092556642820708e-06	1.446818744994457422e-08	2.877308778045822618e-06
8.076736978747518847e-09	3.772003571939595845e-06	1.428396496939339369e-08	2.869674141709133370e-06
7.968180628886467447e-09	3.763133926362253177e-06	1.410208816962888704e-08	2.862389659282054961e-06
7.861083333352625533e-09	3.754475937143501429e-06	1.392252718964571688e-08	2.855445855730074441e-06
7.755425486451060099e-09	3.746022001999968010e-06	1.374525256075355502e-08	2.848833318044800941e-06
7.651187757562799462e-09	3.737764599976928031e-06	1.357023515106084898e-08	2.842542696962263495e-06
7.548351048182554553e-09	3.729696292654614744e-06	1.339744623476815220e-08	2.836564708795836121e-06
7.446896521693144629e-09	3.721809725415557019e-06	1.322685741912773189e-08	2.830890137363515605e-06
7.346805619142121181e-09	3.714097628567148714e-06	1.305844070315624003e-08	2.825509835737484996e-06
7.248059988162733475e-09	3.706552818128603277e-06	1.289216842870934925e-08	2.820414727813211645e-06
7.150641560964778335e-09	3.699168196305983370e-06	1.272801328004473673e-08	2.815595809774665130e-06
7.054532496900498833e-09	3.691936752294754424e-06	1.256594831799705781e-08	2.811044151558654254e-06
6.959715197775578314e-09	3.684851563378108543e-06	1.240594691692645460e-08	2.806750898538620136e-06
6.866172309169241244e-09	3.677905795860760734e-06	1.224798280220034612e-08	2.802707273132101448e-06
6.773886693888372990e-09	3.671092705932570144e-06	1.209203003208449927e-08	2.798904576287460197e-06
6.682841457353123724e-09	3.664405640016975534e-06	1.193806300731079529e-08	2.795334188726851759e-06
6.593019913894446828e-09	3.657838035220058268e-06	1.178605642505628864e-08	2.791987572264357218e-06
6.504405636211717414e-09	3.651383419967050301e-06	1.163598532999044165e-08	2.788856271067845618e-06
6.416982383293881338e-09	3.645035414950563847e-06	1.148782508544895222e-08	2.785931913067677844e-06
6.330734153137965277e-09	3.638787733783606349e-06	1.134155135841098919e-08	2.783206211322692943e-06
6.245645159036654068e-09	3.632634183465326626e-06	1.119714011481028267e-08	2.780670965172471086e-06
6.161699816173570801e-09	3.626568664537587220e-06	1.105456766334695032e-08	2.778318061294173186e-06
6.078882741996341892e-09	3.620585171423967310e-06	1.091381057432617676e-08	2.776139474794820381e-06
5.997178787717064178e-09	3.614677792945707418e-06	1.077484573373443806e-08	2.774127270238805980e-06
5.916572979509689529e-09	3.608840713036049570e-06	1.063765032091870127e-08	2.772273602881392281e-06
5.837050570633997209e-09	3.603068211132284793e-06	1.050220181048155476e-08	2.770570719657977285e-06
5.758596985912637115e-09	3.597354662309787615e-06	1.036847796023041754e-08	2.769010960137555642e-06
5.681197866729013953e-09	3.591694537227223196e-06	1.023645680252965050e-08	2.767586757366471886e-06
5.604839039605303034e-09	3.586082402429663146e-06	1.010611665640158675e-08	2.766290638679254582e-06
5.529506522853776497e-09	3.580512920757383962e-06	9.977436139562128634e-09	2.765115226630718488e-06
5.455186522730506105e-09	3.574980851733428641e-06	9.850394093656378769e-09	2.764053239856224765e-06
5.381865432970315684e-09	3.569481051731129471e-06	9.724969658614209748e-09	2.763097493881837502e-06
5.309529816887545579e-09	3.564008473748187401e-06	9.601142260208832430e-09	2.762240901791365548e-06
5.238166444901650397e-09	3.558558167377276612e-06	9.478891538570391569e-09	2.761476474843002496e-06
5.167762238303899241e-09	3.553125278884744043e-06	9.358197422356194083e-09	2.760797323167566439e-06
5.098304303145258108e-09	3.547705051594037483e-06	9.239040105714218686e-09	2.760196656369134417e-06
5.029779925878484787e-09	3.542292825926715528e-06	9.121400007840045512e-09	2.759667784214025793e-06
4.962176558510567733e-09	3.536884039259563278e-06	9.005257822680273004e-09	2.759204117150663646e-06
4.895481834899481157e-09	3.531474225580181971e-06	8.890594457554181218e-09	2.758799166764112974e-06
4.829683517583385822e-09	3.526059015328749670e-06	8.777391100088128196e-09	2.758446546221186347e-06
4.764769569431582809e-09	3.520634135451946776e-06	8.665629139375152607e-09	2.758139970721959901e-06
4.700728114196270101e-09	3.515195409495885698e-06	8.555290246673840801e-09	2.757873257945136483e-06
4.637547410865748134e-09	3.509738757492174765e-06	8.446356289516618393e-09	2.757640328408041434e-06
4.575215886923631693e-09	3.504260195445497170e-06	8.338809394950871228e-09	2.757435205813526624e-06
4.513722154186791074e-09	3.498755834985405890e-06	8.232631880885866217e-09	2.757252017288576245e-06
4.453054927425483767e-09	3.493221883052528474e-06	8.127806308816873003e-09	2.757084993688195128e-06
4.393203109445471442e-09	3.487654641897116920e-06	8.024315477516383162e-09	2.756928469783368743e-06
4.334155723442976152e-09	3.482050508985074454e-06	7.922142388916867166e-09	2.756776884502745413e-06
4.275901987537015197e-09	3.476405976524999438e-06	7.821270259045122698e-09	2.756624781081375305e-06
4.218431201882686494e-09	3.470717630885995905e-06	7.721682535844615488e-09	2.756466807181490544e-06
4.161732864699541638e-09	3.464982152053797094e-06	7.623362861436693971e-09	2.756297714985570424e-06
4.105796604351904922e-09	3.459196313352545619e-06	7.526295082903980451e-09	2.756112361294041574e-06
4.050612142588093407e-09	3.453356981319310624e-06	7.430463249147190648e-09	2.755905707516455262e-06
3.996169403430684524e-09	3.447461115321188226e-06	7.335851638919144932e-09	2.755672819704325168e-06
3.942458406896751076e-09	3.441505766895185028e-06	7.242444726360188834e-09	2.755408868470977739e-06
3.889469318779006640e-09	3.435488078983909795e-06	7.150227143017579801e-09	2.755109128981957003e-06
3.837192434445016664e-09	3.429405285421878468e-06	7.059183768187930236e-09	2.754768980844910279e-06
3.785618186860440126e-09	3.423254710572116695e-06	6.969299631863298900e-09	2.754383908054483607e-06
3.734737126795126875e-09	3.417033769022068232e-06	6.880559991104472467e-09	2.753949498769463992e-06
3.684539941133150914e-09	3.410739965010499224e-06	6.792950278000161213e-09	2.753461445126147546e-06
3.635017436428671587e-09	3.404370891572198218e-06	6.706456085745297852e-09	2.752915543036461052e-06
3.586160553628094114e-09	3.397924229649797742e-06	6.621063217126606326e-09	2.752307691963884473e-06
3.537960327222832160e-09	3.391397747616725351e-06	6.536757639289242483e-09	2.751633894741386307e-06
3.490407944959227846e-09	3.384789300841110405e-06	6.453525539075441753e-09	2.750890257224302706e-06
3.443494693000090272e-09	3.378096831203964627e-06	6.371353215256993723e-09	2.750072987984687333e-06
3.397211987766649229e-09	3.371318366293606333e-06	6.290227196239999280e-09	2.749178397866869784e-06
3.351551348745210942e-09	3.364452018399913843e-06	6.210134132215500630e-09	2.748202899663292694e-06
3.306504416342215551e-09	3.357495983644280340e-06	6.131060898904923710e-09	2.747143007843163036e-06
3.262062941930369134e-09	3.350448541452217275e-06	6.052994503507922006e-09	2.745995338071120567e-06
3.218218798658795818e-09	3.343308054090183201e-06	5.975922115510817725e-09	2.744756606778435870e-06
3.174963943638694453e-09	3.336072965944020122e-06	5.899831083578079897e-09	2.743423630643284489e-06
3.132290445997334522e-09	3.328741802523520373e-06	5.824708928119530847e-09	2.741993326046938224e-06
3.090190518350796139e-09	3.321313169355659487e-06	5.750543281777970141e-09	2.740462708577539350e-06
3.048656447612773504e-09	3.313785751231821080e-06	5.677321989473956525e-09	2.738828892660441884e-06
3.007680602081977500e-09	3.306158311557953170e-06	5.605033014124396978e-09	2.737089090924820682e-06
2.967255514808587434e-09	3.298429691827469735e-06	5.533664494980829224e-09	2.735240613640807874e-06
2.927373758746240064e-09	3.290598810728071421e-06	5.463204705317002582e-09	2.733280867927049499e-06
2.888028036961938449e-09	3.282664662920459545e-06	5.393642069062408060e-09	2.731207357221018535e-06
2.849211151369061547e-09	3.274626318029513088e-06	5.324965180869600607e-09	2.729017680705011161e-06
2.810915981822339614e-09	3.266482919806756066e-06	5.257162742880092630e-09	2.726709532639985840e-06
2.773135524148190933e-09	3.258233685536824601e-06	5.190223633295509203e-09	2.724280701801602006e-06
2.735862865680120663e-09	3.249877905376320438e-06	5.124136853483848040e-09	2.721729070557916377e-06
2.699091178096938152e-09	3.241414941210926334e-06	5.058891554849932160e-09	2.719052614136923079e-06
2.662813710217643227e-09	3.232844225394167215e-06	4.994477020570309046e-09	2.716249399898742274e-06
2.627023832794818083e-09	3.224165259752424296e-06	4.930882657703615197e-09	2.713317586685180176e-06
2.591715013876437310e-09	3.215377614807128442e-06	4.868098055188721972e-09	2.710255424154543909e-06
2.556880749023336473e-09	3.206480929172431647e-06	4.806112882216240272e-09	2.707061251865965014e-06
2.522514685774033320e-09	3.197474908640668954e-06	4.744916956572194449e-09	2.703733498387792238e-06
2.488610522554971893e-09	3.188359324924385776e-06	4.684500236622470122e-09	2.700270680424998520e-06
2.455162053266960438e-09	3.179134014414560492e-06	4.624852799389536854e-09	2.696671402045494321e-06
2.422163149382349210e-09	3.169798877215244384e-06	4.565964849823594340e-09	2.692934353941555553e-06
2.389607776697118704e-09	3.160353876431295020e-06	4.507826716166602267e-09	2.689058312629790792e-06
2.357489963472210274e-09	3.150799037400774669e-06	4.450428848756190383e-09	2.685042139409480493e-06
2.325803837925705768e-09	3.141134446750650866e-06	4.393761832678663132e-09	2.680884779401946760e-06
2.294543592829067178e-09	3.131360250930331659e-06	4.337816351820841967e-09	2.676585260591075074e-06
2.263703502107778033e-09	3.121476655043139612e-06	4.282583215344106579e-09	2.672142692994346875e-06
2.233277916588966686e-09	3.111483921981375968e-06	4.228053363313617054e-09	2.667556267909169964e-06
2.203261280529381545e-09	3.101382371688060288e-06	4.174217834136196853e-09	2.662825256901521173e-06
2.173648071780130026e-09	3.091172380357819238e-06	4.121067784012735614e-09	2.657949010747710826e-06
2.144432901510573971e-09	3.080854379230576145e-06	4.068594495955701913e-09	2.652926958314225721e-06
2.115610388383736002e-09	3.070428853192103493e-06	4.016789343676952341e-09	2.647758605635953987e-06
2.087175272089234108e-09	3.059896339626381372e-06	3.965643831777525801e-09	2.642443535043944441e-06
2.059122332553437954e-09	3.049257427649283377e-06	3.915149545706061941e-09	2.636981404325990162e-06
2.031446458302538528e-09	3.038512757362537100e-06	3.865298198836058574e-09	2.631371945579339300e-06
2.004142558667781677e-09	3.027663018961019160e-06	3.816081606659689441e-09	2.625614964074329230e-06
1.977205635552723464e-09	3.016708951312396152e-06	3.767491692182040899e-09	2.619710337149069542e-06
1.950630768432349463e-09	3.005651340690668086e-06	3.719520467004272166e-09	2.613658013184830329e-06
1.924413075034658996e-09	2.994491019684159959e-06	3.672160057485749913e-09	2.607458010841110451e-06
1.898547769135489985e-09	2.983228866498135816e-06	3.625402682310023310e-09	2.601110417990137847e-06
1.873030103831008553e-09	2.971865804213651694e-06	3.579240661251919433e-09	2.594615390560283319e-06
1.847855418863305912e-09	2.960402799676167080e-06	3.533666420452401244e-09	2.587973151307862755e-06
1.823019094241003450e-09	2.948840862115965412e-06	3.488672476853238681e-09	2.581183988687927016e-06
1.798516590566590614e-09	2.937181041859539135e-06	3.444251439956719611e-09	2.574248255952517436e-06
1.774343406067965512e-09	2.925424429424687469e-06	3.400396010093070406e-09	2.567166370179315544e-06
1.750495130745823390e-09	2.913572154865875130e-06	3.357098994013300179e-09	2.559938811280411224e-06
1.726967392939807382e-09	2.901625386935873007e-06	3.314353261479476922e-09	2.552566120635272858e-06
1.703755878725212279e-09	2.889585331878553247e-06	3.272151816325180188e-09	2.545048899948960464e-06
1.680856344343245971e-09	2.877453232015089626e-06	3.230487725247532326e-09	2.537387810075806996e-06
1.658264590440044364e-09	2.865230364635008463e-06	3.189354140252909841e-09	2.529583570169146342e-06
1.635976488320861250e-09	2.852918041119733130e-06	3.148744293326710639e-09	2.521636956666906669e-06
1.613987943727491788e-09	2.840517606381414567e-06	3.108651532715891209e-09	2.513548802170138797e-06
1.592294950795376361e-09	2.828030437927535855e-06	3.069069275924355524e-09	2.505319994138409281e-06
1.570893517615412111e-09	2.815457944532967841e-06	3.029991021669328016e-09	2.496951473596523401e-06
1.549779727078678734e-09	2.802801564886708645e-06	2.991410344470507110e-09	2.488444234147806316e-06
1.528949728307350255e-09	2.790062766608281900e-06	2.953320913505878895e-09	2.479799321072765142e-06
1.508399700305182693e-09	2.777243045577916644e-06	2.915716469815307661e-09	2.471017830310887585e-06
1.488125867625347181e-09	2.764343925230257370e-06	2.878590834709706941e-09	2.462100907185498216e-06
1.468124526422589237e-09	2.751366955591253685e-06	2.841937925100721204e-09	2.453049745109099102e-06
1.448392025378741625e-09	2.738313711899976717e-06	2.805751720239581661e-09	2.443865584400694972e-06
1.428924736196622804e-09	2.725185793340468491e-06	2.770026266601508526e-09	2.434549711315174775e-06
1.409719100398527854e-09	2.711984822246249244e-06	2.734755700099401518e-09	2.425103457110274396e-06
1.390771599774182008e-09	2.698712443454824106e-06	2.699934230116024722e-09	2.415528197009076490e-06
1.372078768439531821e-09	2.685370323648840550e-06	2.665556140865519416e-09	2.405825348869260736e-06
1.353637180587226003e-09	2.671960150219017806e-06	2.631615792737737994e-09	2.395996371926852335e-06
1.335443455562506678e-09	2.658483629912837933e-06	2.598107602808955533e-09	2.386042765623765777e-06
1.317494262917395421e-09	2.644942487742876205e-06	2.565026060029779337e-09	2.375966068744576627e-06
1.299786323974223438e-09	2.631338466296110116e-06	2.532365754274474740e-09	2.365767858506740372e-06
1.282316385612555884e-09	2.617673325205167531e-06	2.500121301290272557e-09	2.355449749353590808e-06
1.265081266893743250e-09	2.603948840389751088e-06	2.468287427225076525e-09	2.345013391758559904e-06
1.248077784234388149e-09	2.590166802790588212e-06	2.436858879666531002e-09	2.334460470842399907e-06
1.231302850031989718e-09	2.576329017174924926e-06	2.405830512137858789e-09	2.323792705429236272e-06
1.214753376981646824e-09	2.562437301160242452e-06	2.375197229800084605e-09	2.313011847214198552e-06
1.198426331559352868e-09	2.548493484693460697e-06	2.344953994119358668e-09	2.302119679719469227e-06
1.182318738913607742e-09	2.534499409542067963e-06	2.315095855274556383e-09	2.291118017240046170e-06
1.166427635696287123e-09	2.520456928389720156e-06	2.285617887405434398e-09	2.280008703433764831e-06
1.150750130427438077e-09	2.506367903622313815e-06	2.256515259154328549e-09	2.268793610189716423e-06
1.135283338941439002e-09	2.492234206178433665e-06	2.227783196640265859e-09	2.257474636716067982e-06
1.120024420428704828e-09	2.478057714809723438e-06	2.199416981112987675e-09	2.246053708725094696e-06
1.104970603050982428e-09	2.463840315670379828e-06	2.171411943123443929e-09	2.234532777445864750e-06
1.090119112394307288e-09	2.449583901739259186e-06	2.143763501782691605e-09	2.222913818396353262e-06
1.075467228273742795e-09	2.435290371867961557e-06	2.116467099923693145e-09	2.211198830145811949e-06
1.061012279070849176e-09	2.420961629592192736e-06	2.089518264149361437e-09	2.199389833246206570e-06
1.046751611767732393e-09	2.406599582115006252e-06	2.062912560783352544e-09	2.187488869392773395e-06
1.032682627883753659e-09	2.392206139774724367e-06	2.036645635074628325e-09	2.175498000665829852e-06
1.018802732659313083e-09	2.377783215693134806e-06	2.010713153243951881e-09	2.163419308461385262e-06
1.005109384837173743e-09	2.363332725156465526e-06	1.985110876356264619e-09	2.151254892336831447e-06
9.916000839774120655e-10	2.348856584586327774e-06	1.959834588463552770e-09	2.139006868776890263e-06
9.782723751036781004e-10	2.334356710410743141e-06	1.934880142696032712e-09	2.126677370250052779e-06
9.651237839445984776e-10	2.319835018283958458e-06	1.910243441421363712e-09	2.114268544515157449e-06
9.521519221625488750e-10	2.305293422685731448e-06	1.885920433738522281e-09	2.101782553788790605e-06
9.393544121557365571e-10	2.290733836596496977e-06	1.861907130306794744e-09	2.089221573764795000e-06
9.267289020507794943e-10	2.276158170806133962e-06	1.838199583468110964e-09	2.076587792290682569e-06
9.142730945579987505e-10	2.261568332880680039e-06	1.814793912460230709e-09	2.063883408420245024e-06
9.019846890758860490e-10	2.246966226127054020e-06	1.791686255759771605e-09	2.051110631544667451e-06
8.898614556198217717e-10	2.232353749036643329e-06	1.768872824027525510e-09	2.038271680716562139e-06
8.779011699586476682e-10	2.217732795006487870e-06	1.746349890592202174e-09	2.025368783869315912e-06
8.661016354731626975e-10	2.203105252014337853e-06	1.724113733350672527e-09	2.012404176761890362e-06
8.544606876533915211e-10	2.188473001829571458e-06	1.702160705026301015e-09	1.999380101797210889e-06
8.429762089903865544e-10	2.173837919012428790e-06	1.680487202802496799e-09	1.986298807098196059e-06
8.316460883432435411e-10	2.159201870056529939e-06	1.659089665700743122e-09	1.973162545839252091e-06
8.204682427427023801e-10	2.144566713016376992e-06	1.637964582356313444e-09	1.959973575599959622e-06
8.094406461204268181e-10	2.129934297324584652e-06	1.617108491844221206e-09	1.946734157557654789e-06
7.985612643500708865e-10	2.115306463405958474e-06	1.596517953269916463e-09	1.933446555413330468e-06
7.878281012977537080e-10	2.100685041840721185e-06	1.576189591677154752e-09	1.920113034345740321e-06
7.772392032264620779e-10	2.086071852433379523e-06	1.556120074556881643e-09	1.906735860207550975e-06
7.667926250239270320e-10	2.071468703570395441e-06	1.536306091815353523e-09	1.893317298948756530e-06
7.564864588681973977e-10	2.056877391975502002e-06	1.516744408590599086e-09	1.879859616040899445e-06
7.463188108392469408e-10	2.042299702630285575e-06	1.497431810506304293e-09	1.866365075597260803e-06
7.362878191518482453e-10	2.027737408254378650e-06	1.478365100957501908e-09	1.852835939373700242e-06
7.263916550293864611e-10	2.013192268507466715e-06	1.459541171245170846e-09	1.839274465814469959e-06
7.166284992797421733e-10	1.998666029124318534e-06	1.440956935392795865e-09	1.825682909394876481e-06
7.069965674318543802e-10	1.984160421508169680e-06	1.422609330873095367e-09	1.812063520161897429e-06
6.974940932274983376e-10	1.969677162632256647e-06	1.404495336672772468e-09	1.798418543128430989e-06
6.881193398573662013e-10	1.955217954930637690e-06	1.386611980939740210e-09	1.784750217408624347e-06
6.788705938387790584e-10	1.940784485736149196e-06	1.368956334743526143e-09	1.771060775272761110e-06
6.697461415351792414e-10	1.926378426464692628e-06	1.351525505826809539e-09	1.757352441305811992e-06
6.607443358704404130e-10	1.912001431941856881e-06	1.334316628878670736e-09	1.743627431955871389e-06
6.518635346629300947e-10	1.897655140189648943e-06	1.317326855799257673e-09	1.729887955062888577e-06
6.431020840518839947e-10	1.883341172424894694e-06	1.300553418814189397e-09	1.716136209301130297e-06
6.344583886494919538e-10	1.869061132884668804e-06	1.283993551333157608e-09	1.702374383308471540e-06
6.259308706604872549e-10	1.854816608242363773e-06	1.267644551047588037e-09	1.688604654789333448e-06
6.175179706249515044e-10	1.840609166836374951e-06	1.251503718119860341e-09	1.674829189914523201e-06
6.092181550900210761e-10	1.826440358192577245e-06	1.235568404386816733e-09	1.661050142886042044e-06
6.010298791689595815e-10	1.812311712971707432e-06	1.219835989696718697e-09	1.647269655615836177e-06
5.929516601127770359e-10	1.798224743048151776e-06	1.204303892932818314e-09	1.633489857071968639e-06
5.849820225027959158e-10	1.784180941240806389e-06	1.188969569151293488e-09	1.619712862465786166e-06
5.771195058836852540e-10	1.770181780708803931e-06	1.173830496303093292e-09	1.605940772489697951e-06
5.693626619789605941e-10	1.756228714297983641e-06	1.158884193173189202e-09	1.592175672834834433e-06
5.617100761833167527e-10	1.742323174240797729e-06	1.144128192209438976e-09	1.578419633911092739e-06
5.541603370041920574e-10	1.728466572291741782e-06	1.129560085202477934e-09	1.564674710490590029e-06
5.467120783527833700e-10	1.714660299748191775e-06	1.115177464874763664e-09	1.550942941087723461e-06
5.393639350900100097e-10	1.700905727152045180e-06	1.100977987893037801e-09	1.537226347158026111e-06
5.321145471360810394e-10	1.687204203671685077e-06	1.086959309504143444e-09	1.523526932514744224e-06
5.249625947963749078e-10	1.673557056611066959e-06	1.073119122247074516e-09	1.509846682975034943e-06
5.179067716289028884e-10	1.659965591312452244e-06	1.059455170372030861e-09	1.496187566172772028e-06
5.109457815894589773e-10	1.646431091335037364e-06	1.045965194863566129e-09	1.482551531181019880e-06
5.040783535157377076e-10	1.632954818517261503e-06	1.032646986009831456e-09	1.468940507898137948e-06
4.973032382561207596e-10	1.619538012561923083e-06	1.019498363106650270e-09	1.455356406345685279e-06
4.906191676264605826e-10	1.606181890492208437e-06	1.006517150685631270e-09	1.441801116224758212e-06
4.840249382590298964e-10	1.592887646303222445e-06	9.937012414717715827e-10	1.428276506702151833e-06
4.775193427880033394e-10	1.579656451085675677e-06	9.810485066790578372e-10	1.414784426266344039e-06
4.711011912328141481e-10	1.566489453223548003e-06	9.685568763024496927e-10	1.401326702337812955e-06
4.647692907405323886e-10	1.553387778398012049e-06	9.562243049119597343e-10	1.387905140680457451e-06
4.585225051180271724e-10	1.540352529132197029e-06	9.440487686654561262e-10	1.374521524816371915e-06
4.523596721093790686e-10	1.527384784345893367e-06	9.320282519069536431e-10	1.361177615715845749e-06
4.462796871994273159e-10	1.514485599200084880e-06	9.201607996784079992e-10	1.347875151721855463e-06
4.402814139377597311e-10	1.501656005318322527e-06	9.084444487948549126e-10	1.334615848402335352e-06
4.343637503807132823e-10	1.488897011054149660e-06	8.968772803442467113e-10	1.321401398170720287e-06
4.285256365457057392e-10	1.476209601365321012e-06	8.854574027925794902e-10	1.308233469722607824e-06
4.227659820614218294e-10	1.463594737384018186e-06	8.741829316137565809e-10	1.295113707584398055e-06
4.170837464667897552e-10	1.451053356079357840e-06	8.630520244249585727e-10	1.282043731981183583e-06
4.114778772558961220e-10	1.438586370293739572e-06	8.520628293801915454e-10	1.269025138787370879e-06
4.059473658774467001e-10	1.426194669066758092e-06	8.412135758056480008e-10	1.256059499446015649e-06
4.004911788275839920e-10	1.413879117859443335e-06	8.305024531933244802e-10	1.243148360526041439e-06
3.951083309835331531e-10	1.401640558352422678e-06	8.199277226421685850e-10	1.230293243252617464e-06
3.897978305613546344e-10	1.389479808069160680e-06	8.094876374742967430e-10	1.217495643223917567e-06
3.845587038646305901e-10	1.377397660168740948e-06	7.991804852766903789e-10	1.204757030364370779e-06
3.793899992102921891e-10	1.365394883655130702e-06	7.890045640180200138e-10	1.192078848969343997e-06
3.742907596232800611e-10	1.353472223761367820e-06	7.789582275494420121e-10	1.179462517579706569e-06
3.692600579751783722e-10	1.341630402096958120e-06	7.690398027307494379e-10	1.166909428567468559e-06
3.642969800751988471e-10	1.329870116398922217e-06	7.592476696154375304e-10	1.154420947761717437e-06
3.594005904080355419e-10	1.318192040211346012e-06	7.495802167308845689e-10	1.141998414308579820e-06
3.545700262354285258e-10	1.306596822885462011e-06	7.400358553341215165e-10	1.129643140713600222e-06
3.498043904641001105e-10	1.295085089870215509e-06	7.306130301934497076e-10	1.117356412957506745e-06
3.451028006331228421e-10	1.283657443145918349e-06	7.213101748540633348e-10	1.105139490306055567e-06
3.404644066707046172e-10	1.272314461253651135e-06	7.121257917991564645e-10	1.092993604951044827e-06
3.358883496648533576e-10	1.261056699058060119e-06	7.030583348478289352e-10	1.080919961740724368e-06
3.313738073647974510e-10	1.249884687518028120e-06	6.941063378792623788e-10	1.068919738181134046e-06
3.269199321241988231e-10	1.238798933822132028e-06	6.852683249770928211e-10	1.056994084577768302e-06
3.225259241474849810e-10	1.227799921841995167e-06	6.765428524084595012e-10	1.045144124121573717e-06
3.181909833003645516e-10	1.216888112466241894e-06	6.679284777401182057e-10	1.033370952704814217e-06
3.139142956096126818e-10	1.206063943569645272e-06	6.594237879309242393e-10	1.021675638612649435e-06
3.096950926162379867e-10	1.195327829802205697e-06	6.510273823171308887e-10	1.010059222371417558e-06
3.055325962318145780e-10	1.184680162482041894e-06	6.427378937574783807e-10	9.985227168869693622e-07
3.014260572650196258e-10	1.174121309871333917e-06	6.345539577322342097e-10	9.870671076335057331e-07
2.973746967987064188e-10	1.163651617693240255e-06	6.264742265410799893e-10	9.756933527258973430e-07
2.933778002179043913e-10	1.153271409395060804e-06	6.184973661495945553e-10	9.644023827209266737e-07
2.894346204134474178e-10	1.142980986047446721e-06	6.106220877262228859e-10	9.531951003922516921e-07
2.855444405755032155e-10	1.132780626177958450e-06	6.028470681529224615e-10	9.420723807240937602e-07
2.817065398379616722e-10	1.122670585817720298e-06	5.951710509431997731e-10	9.310350711231720551e-07
2.779202317766671152e-10	1.112651098923300442e-06	5.875927840922192531e-10	9.200839916617139331e-07
2.741848126975233497e-10	1.102722377842114873e-06	5.801110099648048370e-10	9.092199350984952284e-07
2.704995931868984744e-10	1.092884613531656463e-06	5.727244829352352708e-10	8.984436667036365700e-07
2.668639157798661025e-10	1.083137975408001433e-06	5.654320147789390437e-10	8.877559241376741818e-07
2.632770962963081654e-10	1.073482611274631477e-06	5.582324090381248406e-10	8.771574175579506093e-07
2.597384935422808966e-10	1.063918647490132732e-06	5.511244786505819647e-10	8.666488299158656855e-07
2.562474471682168970e-10	1.054446189494548830e-06	5.441070462276361849e-10	8.562308171860768700e-07
2.528033161369330523e-10	1.045065322232758458e-06	5.371789651452237997e-10	8.459040083804414119e-07
2.494054824930843123e-10	1.035776110282607724e-06	5.303390989981545901e-10	8.356690053970174798e-07
2.460533169646693209e-10	1.026578597711592185e-06	5.235863183981089027e-10	8.255263829933860123e-07
2.427462104800551844e-10	1.017472808076145337e-06	5.169195359321845803e-10	8.154766890308503169e-07
2.394835432310205524e-10	1.008458744782982872e-06	5.103376335652300279e-10	8.055204447979687741e-07
2.362647474070067762e-10	9.995363916013644875e-07	5.038395392250229704e-10	7.956581452425266689e-07
2.330892033920896641e-10	9.907057130555716829e-07	4.974241750147058360e-10	7.858902589411683652e-07
2.299563406555527657e-10	9.819666544509929882e-07	4.910905060358922217e-10	7.762172280106384176e-07
2.268655755747382202e-10	9.733191417632100809e-07	4.848374851251983532e-10	7.666394682123969166e-07
2.238163637459759912e-10	9.647630817998251250e-07	4.786640808543481782e-10	7.571573692687626775e-07
2.208081343306953382e-10	9.562983626128370666e-07	4.725692881798954518e-10	7.477712952090651130e-07
2.178403354202901464e-10	9.479248540418438638e-07	4.665520870482355674e-10	7.384815845791493623e-07
2.149124273557255808e-10	9.396424080096502085e-07	4.606115120198079966e-10	7.292885503882368321e-07
2.120238691047940505e-10	9.314508585086980590e-07	4.547465727041433047e-10	7.201924801194148525e-07
2.091741358609708653e-10	9.233500215421165344e-07	4.489563199086877535e-10	7.111936359255791149e-07
2.063627123527464810e-10	9.153396954003323825e-07	4.432397834151955503e-10	7.022922550024297123e-07
2.035890688023945816e-10	9.074196611647123822e-07	4.375960450616372384e-10	6.934885499705168799e-07
2.008526993314939460e-10	8.995896832089560256e-07	4.320241591656430225e-10	6.847827089831360519e-07
1.981531152603949096e-10	8.918495093923714968e-07	4.265232221313129089e-10	6.761748957723251387e-07
1.954898175877805905e-10	8.841988710209697537e-07	4.210923379698555051e-10	6.676652496692610803e-07
1.928623006921338681e-10	8.766374829007090197e-07	4.157306011647351902e-10	6.592538859270234447e-07
1.902701184800756035e-10	8.691650437075024919e-07	4.104371246369115464e-10	6.509408961368603000e-07
1.877127701204322240e-10	8.617812365232716118e-07	4.052110503601838175e-10	6.427263485902372003e-07
1.851897974115084622e-10	8.544857292788358765e-07	4.000515218099619918e-10	6.346102883624088454e-07
1.827007329591484217e-10	8.472781748559938620e-07	3.949576911039514165e-10	6.265927373300068720e-07
1.802451177407876108e-10	8.401582110594288334e-07	3.899287261402086317e-10	6.186736943568653304e-07
1.778225151971463472e-10	8.331254607971911382e-07	3.849637865076947501e-10	6.108531356956803198e-07
1.754324732793336791e-10	8.261795324852275885e-07	3.800620687832185048e-10	6.031310153669284830e-07
1.730745489431716181e-10	8.193200206326608994e-07	3.752227650897537341e-10	5.955072654851034403e-07
1.707483187629208056e-10	8.125465061823172622e-07	3.704450806329264491e-10	5.879817963737767451e-07
1.684533583172340630e-10	8.058585565359475977e-07	3.657282200100457661e-10	5.805544966136449807e-07
1.661892389196216226e-10	7.992557255866147077e-07	3.610714290279219899e-10	5.732252332933768734e-07
1.639555555712390093e-10	7.927375539654000916e-07	3.564739324349186731e-10	5.659938524647749173e-07
1.617518855220988312e-10	7.863035695697559934e-07	3.519349653257661980e-10	5.588601795760666081e-07
1.595778439741725803e-10	7.799532880644542395e-07	3.474538080135177862e-10	5.518240196804270140e-07
1.574330183512790654e-10	7.736862131170309047e-07	3.430297029380625188e-10	5.448851575758289974e-07
1.553170205276173590e-10	7.675018364303835285e-07	3.386619242280642374e-10	5.380433579139716520e-07
1.532294627259505174e-10	7.613996378159310443e-07	3.343497674634219044e-10	5.312983655540503896e-07
1.511699681077929954e-10	7.553790855249798450e-07	3.300925116799755535e-10	5.246499060200344528e-07
1.491381397277849422e-10	7.494396368389769981e-07	3.258894576999060945e-10	5.180976859013185812e-07
1.471336439774055068e-10	7.435807384551778990e-07	3.217399317655380899e-10	5.116413930489669928e-07
1.451560685122499195e-10	7.378018266783501562e-07	3.176432336598952243e-10	5.052806967091481784e-07
1.432050750799594618e-10	7.321023274140650897e-07	3.135987131947465519e-10	4.990152477059940682e-07
1.412803164234413590e-10	7.264816563439590127e-07	3.096056801631310981e-10	4.928446788775255380e-07
1.393814295096315641e-10	7.209392193449366132e-07	3.056634842927945647e-10	4.867686054780845389e-07
1.375080495726901511e-10	7.154744130250819236e-07	3.017714945836593431e-10	4.807866256233940067e-07
1.356598484411076999e-10	7.100866250700067046e-07	2.979290578266490883e-10	4.748983203977058358e-07
1.338365034736640696e-10	7.047752343361121609e-07	2.941355507956702091e-10	4.691032540155485968e-07
1.320376560849010244e-10	6.995396108797607559e-07	2.903903352931249025e-10	4.634009741448706057e-07
1.302629812907470639e-10	6.943791162111658671e-07	2.866928138075246389e-10	4.577910122471727804e-07
1.285121705158736218e-10	6.892931037756149209e-07	2.830423776163886339e-10	4.522728841294624137e-07
1.267848831739429596e-10	6.842809194317211346e-07	2.794384173373031387e-10	4.468460902144854831e-07
1.250808196764525211e-10	6.793419017135531089e-07	2.758803473550165693e-10	4.415101157243261242e-07
1.233996521922371761e-10	6.744753818856513120e-07	2.723675851438647584e-10	4.362644307838208830e-07
1.217410872439501402e-10	6.696806839871652720e-07	2.688995340579226237e-10	4.311084908677141852e-07
1.201048172802814258e-10	6.649571252181853045e-07	2.654756597944434458e-10	4.260417371874644020e-07
1.184905242879346320e-10	6.603040163961543577e-07	2.620953795054463414e-10	4.210635971679133348e-07
1.168979423822911289e-10	6.557206623802857290e-07	2.587581417271862376e-10	4.161734846584633880e-07
1.153267608016164871e-10	6.512063622502734645e-07	2.554633848772848077e-10	4.113708001401093615e-07
1.137767038412036086e-10	6.467604093285117268e-07	2.522105859558294500e-10	4.066549309065950815e-07
1.122474754772426006e-10	6.423820913216068962e-07	2.489991982225303340e-10	4.020252514887057561e-07
1.107387976639464131e-10	6.380706907292979719e-07	2.458287137723514039e-10	3.974811240924398131e-07
1.092503965871751465e-10	6.338254853013020984e-07	2.426985942705309723e-10	3.930218990005380922e-07
1.077820097329830726e-10	6.296457484022637929e-07	2.396083231167095573e-10	3.886469147962902788e-07
1.063333478516091004e-10	6.255307490705356438e-07	2.365574055657660803e-10	3.843554985238579119e-07
1.049041575337091417e-10	6.214797520872352126e-07	2.335453341526492983e-10	3.801469659468989537e-07
1.034941831709356979e-10	6.174920181826059771e-07	2.305716235046411506e-10	3.760206220070514777e-07
1.021031566704089236e-10	6.135668044684242626e-07	2.276357688242659786e-10	3.719757612181072269e-07
1.007308253314663436e-10	6.097033648690695554e-07	2.247372945763737569e-10	3.680116680592060018e-07
9.937694502631019604e-11	6.059009503755903413e-07	2.218757268458832586e-10	3.641276171397038474e-07
9.804125256235757990e-11	6.021588090833682725e-07	2.190506003885984590e-10	3.603228733751221254e-07
9.672351784029885464e-11	5.984761862606634622e-07	2.162614483333326877e-10	3.565966923177631078e-07
9.542349192717583767e-11	5.948523246493179567e-07	2.135077988215270947e-10	3.529483205760776832e-07
9.414094533353682015e-11	5.912864648845943922e-07	2.107892167483030633e-10	3.493769962843976427e-07
9.287563343069143771e-11	5.877778458838285922e-07	2.081052552965075177e-10	3.458819493300878926e-07
9.162732431650313961e-11	5.843257049964391026e-07	2.054554595111158599e-10	3.424624015264140213e-07
9.039579892411753075e-11	5.809292780087044574e-07	2.028394115056673960e-10	3.391175668888935738e-07
8.918081990422637029e-11	5.775877992973810741e-07	2.002566715839563083e-10	3.358466518992637062e-07
8.798217683370578031e-11	5.743005021397071480e-07	1.977068165049568046e-10	3.326488560282207921e-07
8.679963774776565533e-11	5.710666191550693477e-07	1.951894326436284674e-10	3.295233720483702977e-07
8.563300128466811998e-11	5.678853825787096536e-07	1.927040918032402806e-10	3.264693862879859947e-07
8.448204127619419525e-11	5.647560243490019389e-07	1.902504102931468182e-10	3.234860788063068164e-07
8.334655542015996552e-11	5.616777761317211573e-07	1.878279622885740143e-10	3.205726236298048399e-07
8.222632721540981529e-11	5.586498695066006558e-07	1.854363597226153735e-10	3.177281891504805071e-07
8.112115381497081930e-11	5.556715363130198729e-07	1.830752107464102678e-10	3.149519384922738307e-07
8.003082530563913772e-11	5.527420090647641856e-07	1.807441232909009355e-10	3.122430298888817464e-07
7.895515949742558644e-11	5.498605211104580319e-07	1.784427259746910034e-10	3.096006168601256190e-07
7.789395691444331833e-11	5.470263066882408875e-07	1.761706265606544988e-10	3.070238483473951990e-07
7.684701129568652621e-11	5.442386009622405044e-07	1.739274536781773479e-10	3.045118690769969578e-07
7.581414438069372974e-11	5.414966402664184500e-07	1.717128430330565030e-10	3.020638198554721245e-07
7.479515395781882648e-11	5.387996625008036495e-07	1.695264409635733849e-10	2.996788379975668591e-07
7.378986252524634656e-11	5.361469073574265658e-07	1.673678663620623909e-10	2.973560575845146209e-07
7.279808268409264946e-11	5.335376165232920111e-07	1.652367870871617557e-10	2.950946096320112720e-07
7.181963457202749781e-11	5.309710336776567825e-07	1.631328333109649644e-10	2.928936223053648345e-07
7.085433207072183505e-11	5.284464045317741423e-07	1.610556704596905347e-10	2.907522211641965323e-07
6.990200370660930450e-11	5.259629771282437318e-07	1.590049680698819683e-10	2.886695296036348424e-07
6.896248232550333711e-11	5.235200022165995324e-07	1.569803721130239865e-10	2.866446691362266948e-07
6.803557047996453905e-11	5.211167334532706280e-07	1.549815432386292860e-10	2.846767596261183650e-07
6.712113765455706638e-11	5.187524274687661639e-07	1.530081741996385571e-10	2.827649194801054496e-07
6.621897809817447049e-11	5.164263438645226903e-07	1.510599309489908076e-10	2.809082658028093024e-07
6.532896008884761454e-11	5.141377452977141833e-07	1.491364978186178994e-10	2.791059147563966801e-07
6.445090111117632259e-11	5.118858979018869122e-07	1.472375463696325510e-10	2.773569818795181403e-07
6.358463732175656912e-11	5.096700714834592250e-07	1.453627805694038156e-10	2.756605823816536850e-07
6.273002015519142410e-11	5.074895397167237794e-07	1.435118882926086357e-10	2.740158313319528266e-07
6.188689905129923965e-11	5.053435800792409517e-07	1.416845622102860676e-10	2.724218437986087771e-07
6.105509377297823110e-11	5.032314740196801095e-07	1.398805033307576018e-10	2.708777350998080530e-07
6.023447774539269117e-11	5.011525069716635180e-07	1.380994106618100719e-10	2.693826210843262319e-07
5.942488792183139748e-11	4.991059687696645995e-07	1.363410055664960864e-10	2.679356184576602015e-07
5.862618036538095407e-11	4.970911538039065426e-07	1.346049797901721812e-10	2.665358450205170625e-07
5.783820950181637987e-11	4.951073611725520995e-07	1.328910579784463837e-10	2.651824198524390123e-07
5.706082818823931517e-11	4.931538946148709930e-07	1.311989630497177674e-10	2.638744633766327066e-07
5.629389471968844595e-11	4.912300625347992903e-07	1.295284127919089124e-10	2.626110977276959073e-07
5.553726942649648541e-11	4.893351782852426243e-07	1.278791476833581838e-10	2.613914469231391134e-07
5.479081127075007808e-11	4.874685603986521137e-07	1.262508650378303609e-10	2.602146372083219411e-07
5.405439178910268917e-11	4.856295327521974821e-07	1.246433231515895659e-10	2.590797972521566983e-07
5.332786740134188239e-11	4.838174245958716112e-07	1.230562476912030779e-10	2.579860582238698981e-07
5.261111069870092373e-11	4.820315705210435957e-07	1.214893872667488940e-10	2.569325540224406146e-07
5.190397581182237302e-11	4.802713105140894809e-07	1.199424683902750361e-10	2.559184214644867898e-07
5.120636092240005062e-11	4.785359902649934712e-07	1.184152371696608959e-10	2.549428005733711316e-07
5.051811811832524916e-11	4.768249613229038361e-07	1.169074663072277890e-10	2.540048348307529579e-07
4.983911590368281755e-11	4.751375812326424344e-07	1.154188961781038602e-10	2.531036712734345559e-07
4.916924966623832579e-11	4.734732134905607451e-07	1.139492661134557642e-10	2.522384606930110830e-07
4.850838275518899538e-11	4.718312275001892221e-07	1.124983664996609042e-10	2.514083577465616793e-07
4.785640551932889686e-11	4.702109987565211707e-07	1.110659312821923760e-10	2.506125211813732377e-07
4.721318332213620305e-11	4.686119090227681944e-07	1.096517351661432624e-10	2.498501141124995483e-07
4.657860517006104272e-11	4.670333465287895218e-07	1.082555416298288901e-10	2.491203042053146861e-07
4.595256295111785859e-11	4.654747060045345608e-07	1.068771342044045593e-10	2.484222637547952949e-07
4.533493414218480418e-11	4.639353886122785694e-07	1.055162818332980072e-10	2.477551698598577556e-07
4.472559921003771024e-11	4.624148018861072335e-07	1.041727528032130538e-10	2.471182045429702498e-07
4.412446248110990840e-11	4.609123600438687368e-07	1.028463252050104888e-10	2.465105550112947112e-07
4.353140362159833177e-11	4.594274840544366475e-07	1.015367835161274114e-10	2.459314137863743467e-07
4.294631585303844961e-11	4.579596018235828280e-07	1.002439151823422717e-10	2.453799789398129300e-07
4.236907824769455801e-11	4.565081480960299332e-07	9.896752801556318646e-11	2.448554541532371113e-07
4.179961822888694972e-11	4.550725644459764998e-07	9.770738085480428733e-11	2.443570488014699707e-07
4.123781100663302010e-11	4.536522993057690115e-07	9.646328075997924680e-11	2.438839781627637484e-07
4.068354901552520639e-11	4.522468081388965203e-07	9.523501367160666303e-11	2.434354635737120062e-07
4.013673849356305256e-11	4.508555535961394759e-07	9.402238956165770854e-11	2.430107326185098227e-07
3.959726830476363055e-11	4.494780055457647566e-07	9.282521819484394083e-11	2.426090192514720266e-07
3.906506202785505499e-11	4.481136410419059291e-07	9.164327795040612637e-11	2.422295638204519636e-07
3.854000167480453205e-11	4.467619442239289580e-07	9.047639219617417215e-11	2.418716132832753553e-07
3.802200406438632528e-11	4.454224064081709566e-07	8.932435300635774297e-11	2.415344212195818195e-07
3.751097229504754423e-11	4.440945262721020899e-07	8.818699406498629890e-11	2.412172481303984011e-07
3.700678538108108273e-11	4.427778099929171056e-07	8.706411438254951790e-11	2.409193614612576421e-07
3.650939891050420876e-11	4.414717711645142469e-07	8.595553385105899634e-11	2.406400357520004405e-07
3.601868549382608153e-11	4.401759306970235921e-07	8.486106900127294841e-11	2.403785526764087223e-07
3.553457358466997417e-11	4.388898168300207691e-07	8.378053998438264462e-11	2.401342011713771183e-07
3.505696772466263280e-11	4.376129652662717631e-07	8.271376020593345424e-11	2.399062775219728603e-07
3.458577287116609259e-11	4.363449192586757669e-07	8.166057106200246568e-11	2.396940855667726607e-07
3.412092219389768509e-11	4.350852296872570875e-07	8.062080381647105999e-11	2.394969367174232445e-07
3.366232160426919466e-11	4.338334549715395876e-07	7.959425882499995344e-11	2.393141500610730438e-07
3.320987408146555393e-11	4.325891609762380375e-07	7.858078884190366903e-11	2.391450524443360323e-07
3.276351093687677731e-11	4.313519210295828257e-07	7.758022620139021913e-11	2.389889784959329166e-07
3.232315368906383802e-11	4.301213160267054124e-07	7.659239673447745135e-11	2.388452708175352820e-07
3.188870716322288691e-11	4.288969345845623494e-07	7.561716491043524014e-11	2.387132800326851334e-07
3.146010463183810690e-11	4.276783729593851437e-07	7.465433673040137678e-11	2.385923648740350542e-07
3.103726274920789231e-11	4.264652349834915988e-07	7.370376384844628457e-11	2.384818922244962190e-07
3.062010240495615697e-11	4.252571319390338606e-07	7.276529156703768678e-11	2.383812371380084893e-07
3.020854876037306687e-11	4.240536826612669797e-07	7.183877622097364790e-11	2.382897830047762123e-07
2.980253128426184253e-11	4.228545135993031970e-07	7.092405745804036393e-11	2.382069215490854170e-07
2.940195950217889084e-11	4.216592589512424978e-07	7.002098949979953816e-11	2.381320529473276911e-07
2.900678548137034898e-11	4.204675604641068174e-07	6.912942382967547431e-11	2.380645858503982733e-07
2.861691019012750286e-11	4.192790674482887298e-07	6.824919535002300533e-11	2.380039374024535978e-07
2.823228761515596960e-11	4.180934365961745880e-07	6.738018486660112649e-11	2.379495333545890450e-07
2.785282418111821438e-11	4.169103321381883222e-07	6.652223585582259210e-11	2.379008080417284948e-07
2.747846551985993560e-11	4.157294259270915464e-07	6.567521347890523276e-11	2.378572044913630277e-07
2.710914099186929190e-11	4.145503974478481044e-07	6.483898032886546452e-11	2.378181744468282381e-07
2.674476718789425227e-11	4.133729336111072726e-07	6.401338258542955107e-11	2.377831783930108364e-07
2.638531388017401695e-11	4.121967287200796899e-07	6.319830555847052152e-11	2.377516856057213529e-07
2.603066527587231031e-11	4.110214844425700236e-07	6.239360433094164106e-11	2.377231741404811155e-07
2.568081086755121193e-11	4.098469098502200060e-07	6.159914889315604563e-11	2.376971308980622711e-07
2.533563729683016486e-11	4.086727215299305362e-07	6.081481723495739905e-11	2.376730516826145744e-07
2.499511573458805221e-11	4.074986435061345489e-07	6.004046762081654816e-11	2.376504411449387446e-07
2.465915619385318809e-11	4.063244070661337385e-07	5.927596984513448428e-11	2.376288128778920213e-07
2.432772205081610741e-11	4.051497506770554489e-07	5.852120526213789128e-11	2.376076893725474333e-07
2.400075027641982528e-11	4.039744200095509612e-07	5.777606334594641151e-11	2.375866020793156961e-07
2.367816534263181600e-11	4.027981680081737674e-07	5.704040355579381818e-11	2.375650913829501163e-07
2.335991394500985951e-11	4.016207549502331134e-07	5.631411781484435336e-11	2.375427066387487802e-07
2.304594421374494222e-11	4.004419482186502560e-07	5.559707502743653923e-11	2.375190061687564581e-07
2.273618839377370870e-11	3.992615222695391239e-07	5.488915580159949704e-11	2.374935572478368409e-07
2.243060103567808175e-11	3.980792584778803023e-07	5.419025941562431431e-11	2.374659361348857052e-07
2.212911738893875327e-11	3.968949452320719336e-07	5.350025874258599164e-11	2.374357280530365994e-07
2.183169506156241939e-11	3.957083779708772935e-07	5.281904538013520888e-11	2.374025271855137711e-07
2.153825853483639837e-11	3.945193591649967432e-07	5.214649845211717717e-11	2.373659366685933227e-07
2.124877204727605356e-11	3.933276980997461793e-07	5.148252279878252770e-11	2.373255685646472355e-07
2.096318063924186699e-11	3.921332107957781389e-07	5.082700043049911293e-11	2.372810438794101359e-07
2.068142058615899288e-11	3.909357199627152153e-07	5.017982524785275135e-11	2.372319925501936792e-07
2.040344717863542552e-11	3.897350550264753414e-07	4.954088571972191976e-11	2.371780534151638172e-07
2.012921392999362176e-11	3.885310521755468935e-07	4.891007878605013782e-11	2.371188741742256644e-07
1.985866219181686353e-11	3.873235543210951337e-07	4.828731335195882556e-11	2.370541113739412287e-07
1.959174893309311026e-11	3.861124107917542157e-07	4.767248255652698686e-11	2.369834303764848071e-07
1.932842247733455649e-11	3.848974773146807523e-07	4.706546032738626204e-11	2.369065054035370801e-07
1.906863640330450230e-11	3.836786160059958955e-07	4.646618467118434275e-11	2.368230194217044239e-07
1.881234609819823713e-11	3.824556953647815670e-07	4.587453279692996925e-11	2.367326641835000581e-07
1.855949490218187074e-11	3.812285903716141066e-07	4.529041828364444716e-11	2.366351400859539184e-07
1.831004882488517461e-11	3.799971822026161140e-07	4.471373559204907973e-11	2.365301562068267030e-07
1.806394799487444444e-11	3.787613581749854538e-07	4.414439825103761386e-11	2.364174303066740921e-07
1.782115525334595452e-11	3.775210115611528388e-07	4.358231459380576597e-11	2.362966886878369377e-07
1.758162841970031640e-11	3.762760416939816280e-07	4.302738431038824913e-11	2.361676662960521833e-07
1.734531684295805599e-11	3.750263539748180277e-07	4.247951234714518276e-11	2.360301065264010036e-07
1.711218223902783447e-11	3.737718597957707364e-07	4.193862280597532583e-11	2.358837612332038435e-07
1.688218830267096358e-11	3.725124763995439327e-07	4.140462774044286321e-11	2.357283906881600498e-07
1.665528338030230449e-11	3.712481266635777048e-07	4.087742370721469619e-11	2.355637635145664454e-07
1.643142130643704664e-11	3.699787390647945397e-07	4.035693342003679327e-11	2.353896567417959476e-07
1.621057877042490632e-11	3.687042477616226050e-07	3.984306760617401310e-11	2.352058556008119561e-07
1.599269635508921763e-11	3.674245925939381512e-07	3.933575278207979834e-11	2.350121535473694321e-07
1.577773753630436128e-11	3.661397189273791618e-07	3.883489657876306765e-11	2.348083521430398041e-07
1.556567482393181035e-11	3.648495774811283084e-07	3.834041204750513661e-11	2.345942610500254317e-07
1.535647243305698563e-11	3.635541241961417293e-07	3.785222114864201652e-11	2.343696979985462962e-07
1.515006895497935273e-11	3.622533202233007324e-07	3.737025130120775697e-11	2.341344887199006810e-07
1.494643982523565577e-11	3.609471319684078798e-07	3.689442152399477552e-11	2.338884668076923756e-07
1.474555223852698269e-11	3.596355310481023107e-07	3.642464245415983797e-11	2.336314737120378170e-07
1.454737210511203681e-11	3.583184941789001196e-07	3.596085799895895641e-11	2.333633586168869204e-07
1.435183631249493580e-11	3.569960028951154441e-07	3.550296555660239529e-11	2.330839784168711271e-07
1.415893947863040074e-11	3.556680435265953567e-07	3.505090970923021398e-11	2.327931977164241845e-07
1.396863682421234506e-11	3.543346071706576637e-07	3.460460591275472596e-11	2.324908886656203849e-07
1.378088929206074255e-11	3.529956897792963346e-07	3.416398908657071670e-11	2.321769309253572758e-07
1.359566703292328426e-11	3.516512920307374266e-07	3.372898587521093074e-11	2.318512115264534235e-07
1.341292513548035563e-11	3.503014191731936927e-07	3.329951466535611048e-11	2.315136248355053618e-07
1.323264527562625838e-11	3.489460807893911168e-07	3.287551682765150144e-11	2.311640725255726289e-07
1.305480103770288772e-11	3.475852908022999380e-07	3.245691163047782934e-11	2.308024634868632253e-07
1.287933017441726127e-11	3.462190675049840922e-07	3.204364135912982197e-11	2.304287137721516574e-07
1.270622829719267613e-11	3.448474335299826652e-07	3.163563316806139939e-11	2.300427464120402053e-07
1.253544480783918753e-11	3.434704158152151218e-07	3.123280603573403059e-11	2.296444913557445428e-07
1.236695577181602958e-11	3.420880452316679747e-07	3.083512976096712402e-11	2.292338854520778484e-07
1.220074311622548350e-11	3.407003566017245769e-07	3.044250354784642842e-11	2.288108723643527927e-07
1.203675994982268938e-11	3.393073885956305908e-07	3.005488439061352052e-11	2.283754025156598222e-07
1.187497914955750388e-11	3.379091838268021350e-07	2.967220035265081470e-11	2.279274329338406478e-07
1.171535868019662277e-11	3.365057887480913540e-07	2.929438527591540019e-11	2.274669271785866609e-07
1.155791099716597516e-11	3.350972535854552674e-07	2.892138573460742470e-11	2.269938552189850733e-07
1.140256428238874748e-11	3.336836320464121121e-07	2.855312635528583703e-11	2.265081933878367371e-07
1.124930470514184761e-11	3.322649812327833961e-07	2.818956187297532840e-11	2.260099243733958789e-07
1.109810704646683712e-11	3.308413617043433423e-07	2.783063204257053889e-11	2.254990370949172432e-07
1.094894859012826391e-11	3.294128374699419829e-07	2.747625818342625711e-11	2.249755265248071253e-07
1.080178484947793798e-11	3.279794759652417460e-07	2.712640911270716070e-11	2.244393936401934160e-07
1.065659468308443498e-11	3.265413477464083186e-07	2.678101095344687509e-11	2.238906452844407962e-07
1.051336642959184601e-11	3.250985264325479817e-07	2.644000959810117491e-11	2.233292941854407199e-07
1.037205628683220232e-11	3.236510885635483764e-07	2.610334296630569262e-11	2.227553588890286953e-07
1.023265771307378913e-11	3.221991136803552052e-07	2.577097571251136168e-11	2.221688635707202004e-07
1.009512511133162761e-11	3.207426843509151562e-07	2.544283331948919800e-11	2.215698379433646105e-07
9.959432821945352980e-12	3.192818859853414562e-07	2.511887496954762003e-11	2.209583171422985416e-07
9.825571664951639598e-12	3.178168066775458143e-07	2.479903804605093616e-11	2.203343416881975265e-07
9.693507318381077273e-12	3.163475370446545276e-07	2.448327630984144287e-11	2.196979573901678228e-07
9.563228902018789221e-12	3.148741702123971633e-07	2.417153215601247833e-11	2.190492153085896179e-07
9.434686538708266598e-12	3.133968018649425886e-07	2.386375397333344619e-11	2.183881715850336606e-07
9.307874632274880463e-12	3.119155302261134743e-07	2.355990656462645958e-11	2.177148873343399464e-07
9.182779836867203684e-12	3.104304558770489003e-07	2.325991564749683557e-11	2.170294285275018594e-07
9.059360251172602457e-12	3.089416815780834913e-07	2.296375113279122430e-11	2.163318659338824327e-07
8.937597470872924869e-12	3.074493121249279986e-07	2.267134733889865619e-11	2.156222750962251812e-07
8.817461904780936080e-12	3.059534544234021697e-07	2.238267586157116759e-11	2.149007362183443101e-07
8.698957888114942057e-12	3.044542175202862299e-07	2.209767966571952368e-11	2.141673340188446651e-07
8.582033487201201127e-12	3.029517125006071253e-07	2.181631819936871524e-11	2.134221575632677553e-07
8.466688062513940736e-12	3.014460523291239308e-07	2.153852924074433350e-11	2.126653002273245932e-07
8.352885542549114713e-12	2.999373516396419565e-07	2.126427054249832259e-11	2.118968596634107887e-07
8.240616883782109004e-12	2.984257267114398207e-07	2.099351984243347956e-11	2.111169376838752443e-07
8.129865385977642477e-12	2.969112955045636191e-07	2.072621589349359659e-11	2.103256402181340304e-07
8.020585885156083069e-12	2.953941776969811779e-07	2.046230357702598727e-11	2.095230770811313875e-07
7.912794968732126449e-12	2.938744945419696574e-07	2.020175472978362055e-11	2.087093618711036969e-07
7.806435676474186033e-12	2.923523686776085249e-07	1.994452999019723971e-11	2.078846119677473482e-07
7.701512818199450898e-12	2.908279239666649167e-07	1.969058227788124415e-11	2.070489483919280607e-07
7.598002777292808669e-12	2.893012855375705510e-07	1.943986374245727611e-11	2.062024958542387406e-07
7.495877805852449960e-12	2.877725797896555444e-07	1.919232924280667507e-11	2.053453825099901196e-07
7.395123380819637304e-12	2.862419344268645586e-07	1.894796758177157545e-11	2.044777398339828620e-07
7.295734743308217058e-12	2.847094782670041331e-07	1.870670090175085496e-11	2.035997025693366111e-07
7.197682212792914982e-12	2.831753410528602680e-07	1.846850265532842793e-11	2.027114085868782841e-07
7.100935481779699574e-12	2.816396533455349524e-07	1.823334210343947993e-11	2.018129989736256754e-07
7.005491379808170939e-12	2.801025466032049820e-07	1.800118085511649087e-11	2.009046178154709893e-07
6.911339187295826792e-12	2.785641531860432211e-07	1.777197287657012723e-11	1.999864121274962865e-07
6.818436357610868710e-12	2.770246063405739032e-07	1.754568531683242172e-11	1.990585316601325354e-07
6.726805669679035520e-12	2.754840399716217161e-07	1.732228116937222566e-11	1.981211288439237462e-07
6.636386049746858801e-12	2.739425884947959317e-07	1.710171234193643577e-11	1.971743587527428717e-07
6.547192173817633907e-12	2.724003867975650068e-07	1.688396129853915363e-11	1.962183790798555024e-07
6.459193044777317937e-12	2.708575702803690216e-07	1.666898208737886158e-11	1.952533499934143524e-07
6.372370980658350786e-12	2.693142749322258403e-07	1.645673504371432034e-11	1.942794339776083944e-07
6.286732030542518615e-12	2.677706371744179568e-07	1.624719373705835149e-11	1.932967957248491175e-07
6.202226184741736903e-12	2.662267937023929485e-07	1.604031722379611785e-11	1.923056020838990771e-07
6.118872282248806516e-12	2.646828813315865389e-07	1.583607781085087576e-11	1.913060219921778688e-07
6.036626179014230884e-12	2.631390370204373299e-07	1.563443330809478820e-11	1.902982264987421318e-07
5.955502185753978306e-12	2.615953979329571259e-07	1.543536173070380207e-11	1.892823885458679394e-07
5.875448174926203340e-12	2.600521014472419201e-07	1.523882314302515298e-11	1.882586828546378238e-07
5.796477426688088306e-12	2.585092850096475502e-07	1.504479089128650878e-11	1.872272858377912498e-07
5.718561082919218405e-12	2.569670859450805757e-07	1.485322038615994056e-11	1.861883755064561231e-07
5.641714890181777095e-12	2.554256413554898498e-07	1.466410462140467030e-11	1.851421315369195506e-07
5.565881245219301999e-12	2.538850882072803193e-07	1.447738397564240038e-11	1.840887351134532537e-07
5.491071448886700497e-12	2.523455633870181464e-07	1.429303989472586753e-11	1.830283688194715285e-07
5.417265098705146087e-12	2.508072036247572866e-07	1.411104979613719137e-11	1.819612164872743773e-07
5.344458667548408551e-12	2.492701453692376540e-07	1.393137666776408053e-11	1.808874631192785269e-07
5.272623876621553517e-12	2.477345246031209774e-07	1.375399683050084836e-11	1.798072948750053081e-07
5.201756273975400003e-12	2.462004768167183797e-07	1.357886178126960856e-11	1.787208990486359770e-07
5.131837076763271993e-12	2.446681370787955558e-07	1.340595371101870084e-11	1.776284639590329568e-07
5.062864402353528178e-12	2.431376400911970802e-07	1.323526816425018428e-11	1.765301788111923531e-07
4.994818579868372204e-12	2.416091201088619333e-07	1.306674465675485339e-11	1.754262335550173032e-07
4.927686442239834112e-12	2.400827107452566448e-07	1.290036035727060575e-11	1.743168188580689263e-07
4.861454393163800730e-12	2.385585448631647948e-07	1.273609886896616695e-11	1.732021260765181757e-07
4.796111882316035399e-12	2.370367545741694769e-07	1.257392941918166084e-11	1.720823472433610692e-07
4.731651411043956079e-12	2.355174713498551717e-07	1.241383462134735628e-11	1.709576749315559529e-07
4.668058129640952899e-12	2.340008260418705686e-07	1.225576884787915751e-11	1.698283021193376389e-07
4.605316781779843079e-12	2.324869487134342315e-07	1.209972415585329767e-11	1.686944220632209085e-07
4.543408240531243458e-12	2.309759685161590672e-07	1.194564702638113797e-11	1.675562283062768715e-07
4.482347677671799084e-12	2.294680135917981980e-07	1.179354592348913809e-11	1.664139146769894712e-07
4.422097832829698551e-12	2.279632111501042296e-07	1.164338374721170477e-11	1.652676752029216519e-07
4.362662693800281971e-12	2.264616875064010920e-07	1.149512294227382580e-11	1.641177040192019185e-07
4.304028521124883947e-12	2.249635681252748460e-07	1.134876366780421641e-11	1.629641951964411236e-07
4.246181200433575799e-12	2.234689774255028421e-07	1.120426053633318265e-11	1.618073426932037544e-07
4.189113186377904792e-12	2.219780386435382677e-07	1.106159547782841108e-11	1.606473403487581778e-07
4.132802690920576673e-12	2.204908738082109670e-07	1.092074652025163099e-11	1.594843818630307589e-07
4.077255321603426832e-12	2.190076038245261045e-07	1.078169473396024877e-11	1.583186607619427311e-07
4.022458983575482810e-12	2.175283485585419486e-07	1.064441382880380869e-11	1.571503702086167172e-07
3.968394292707479466e-12	2.160532267362908886e-07	1.050888056783376790e-11	1.559797029297636367e-07
3.915055396982994275e-12	2.145823558355040606e-07	1.037507477260319093e-11	1.548068511359379420e-07
3.862429164462595513e-12	2.131158519200621455e-07	1.024296198116421751e-11	1.536320065730456921e-07
3.810516004549491670e-12	2.116538296987243990e-07	1.011254202549190832e-11	1.524553604824221953e-07
3.759305586382702287e-12	2.101964026142627752e-07	9.983776178198235989e-12	1.512771035155349451e-07
3.708773373851414168e-12	2.087436828835325143e-07	9.856660015952762681e-12	1.500974255996018422e-07
3.658932671700507773e-12	2.072957813911593437e-07	9.731154035515525148e-12	1.489165158334849169e-07
3.609751363146020810e-12	2.058528075416305844e-07	9.607242639242208446e-12	1.477345624926361539e-07
3.561235180885524073e-12	2.044148691814257179e-07	9.484913323248316737e-12	1.465517530380421604e-07
3.513365261279388069e-12	2.029820726849995485e-07	9.364146273851592712e-12	1.453682740922268761e-07
3.466146720777384999e-12	2.015545230266444776e-07	9.244917841741602159e-12	1.441843113300495435e-07
3.419560087774736723e-12	2.001323238024422101e-07	9.127200546642912968e-12	1.430000493440171532e-07
3.373599470586773109e-12	1.987155770896308741e-07	9.010980429152184428e-12	1.418156715899286446e-07
3.328255214217493786e-12	1.973043833164499382e-07	8.896243177495303289e-12	1.406313603987689430e-07
3.283520843203362872e-12	1.958988412518513023e-07	8.782970662567473042e-12	1.394472969935987966e-07
3.239389596062959320e-12	1.944990480792021753e-07	8.671140942362404205e-12	1.382636614406657286e-07
3.195850959694152985e-12	1.931050995031848683e-07	8.560724796898459477e-12	1.370806325329340426e-07
3.152894142613873565e-12	1.917170896921917782e-07	8.451720427006211164e-12	1.358983876771147677e-07
3.110521956487295092e-12	1.903351111465075788e-07	8.344108355779700299e-12	1.347171028757005133e-07
3.068716125349803755e-12	1.889592545981416460e-07	8.237872249467722203e-12	1.335369527307987166e-07
3.027465044824289097e-12	1.875896090355936069e-07	8.132971166051381308e-12	1.323581104956846089e-07
2.986777663501616955e-12	1.862262618148129620e-07	8.029422826073572944e-12	1.311807479570953999e-07
2.946627975334099763e-12	1.848692987058002965e-07	7.927178716598537580e-12	1.300050353659366294e-07
2.907024412071053931e-12	1.835188038351208488e-07	7.826238586958289569e-12	1.288311413080253636e-07
2.867954335557687220e-12	1.821748595432573853e-07	7.726588002655382400e-12	1.276592327400437786e-07
2.829415266161010480e-12	1.808375463034068463e-07	7.628205288153143480e-12	1.264894750061122074e-07
2.791380191658025170e-12	1.795069428199157387e-07	7.531082347404861383e-12	1.253220318381080477e-07
2.753860020593510079e-12	1.781831261169356862e-07	7.435186503735314140e-12	1.241570652924207763e-07
2.716844604949860693e-12	1.768661715789607327e-07	7.340512545295201097e-12	1.229947355898661100e-07
2.680333968393800013e-12	1.755561528147099939e-07	7.247048034293230772e-12	1.218352011241808997e-07
2.644303614987730361e-12	1.742531415883307952e-07	7.154780249545465138e-12	1.206786184337716162e-07
2.608770451819820630e-12	1.729572077415656602e-07	7.063675373401847276e-12	1.195251422715450173e-07
2.573702586479172800e-12	1.716684193453695153e-07	6.973730537012863240e-12	1.183749255716739632e-07
2.539109535730717425e-12	1.703868427708393805e-07	6.884932190483290571e-12	1.172281193528056908e-07
2.504983247930514017e-12	1.691125426754941309e-07	6.797263045238580577e-12	1.160848726386181703e-07
2.471308514339080438e-12	1.678455818859595855e-07	6.710715955240631841e-12	1.149453324114420863e-07
2.438090727629829087e-12	1.665860213145984429e-07	6.625273103690513835e-12	1.138096436723768844e-07
2.405328129206903209e-12	1.653339199684227616e-07	6.540912945263922000e-12	1.126779494663866625e-07
2.372997934271710875e-12	1.640893350870044768e-07	6.457624087197626753e-12	1.115503908473016171e-07
2.341104906896388734e-12	1.628523221978552611e-07	6.375405292546471296e-12	1.104271067771231896e-07
2.309643198885584626e-12	1.616229350784802957e-07	6.294223850035018269e-12	1.093082340515364130e-07
2.278599821964266039e-12	1.604012256338024385e-07	6.214081496724614555e-12	1.081939073041450760e-07
2.247968528269626574e-12	1.591872438117884251e-07	6.134962379442420433e-12	1.070842590691009158e-07
2.217749813018801591e-12	1.579810377219403080e-07	6.056836527322947607e-12	1.059794197934491237e-07
2.187940508799913641e-12	1.567826537221400505e-07	5.979729243801514384e-12	1.048795177840858708e-07
2.158533788168405008e-12	1.555921364674106721e-07	5.903589270646101197e-12	1.037846791175332060e-07
2.129526105102726429e-12	1.544095288197580622e-07	5.828417160471802713e-12	1.026950275794520093e-07
2.100906789190530934e-12	1.532348717521746181e-07	5.754202829635156517e-12	1.016106847170754492e-07
2.072664987015758278e-12	1.520682043213787604e-07	5.680922091689483590e-12	1.005317698727121000e-07
2.044807011853158433e-12	1.509095637937962605e-07	5.608599110294885974e-12	9.945840021797157891e-08
2.017321651625358078e-12	1.497589857215153796e-07	5.537184971403653445e-12	9.839069065635321583e-08
1.990218335213250942e-12	1.486165039737249195e-07	5.466682586143121445e-12	9.732875375866656745e-08
1.963457745878940659e-12	1.474821506071596867e-07	5.397070365739850325e-12	9.627269972954058153e-08
1.937069784792139268e-12	1.463559558119916038e-07	5.328350796498764659e-12	9.522263648141107782e-08
1.911035612132496937e-12	1.452379479151348326e-07	5.260505339680158402e-12	9.417866967315519132e-08
1.885350099402685424e-12	1.441281535283143324e-07	5.193518720281592088e-12	9.314090269328750919e-08
1.860011423324917136e-12	1.430265976087460304e-07	5.127392807444554454e-12	9.210943659214195425e-08
1.835010659707414273e-12	1.419333034362986955e-07	5.062108453124429638e-12	9.108437001945011551e-08
1.810352602303738135e-12	1.408482924989988010e-07	4.997649780771736822e-12	9.006579922726689995e-08
1.786014131597760525e-12	1.397715844597129068e-07	4.934014596193844861e-12	8.905381814667190696e-08
1.762010136415336561e-12	1.387031972074477866e-07	4.871193573361393992e-12	8.804851841500534930e-08
1.738331065970030074e-12	1.376431470018478960e-07	4.809166787418302948e-12	8.704998936381646828e-08
1.714963748607865469e-12	1.365914485066493619e-07	4.747931472682678140e-12	8.605831791458191951e-08
1.691912210524201026e-12	1.355481147283035520e-07	4.687477738912786158e-12	8.507358857991575946e-08
1.669169922195913262e-12	1.345131569299951839e-07	4.627788573671006714e-12	8.409588345659539972e-08
1.646737147597021620e-12	1.334865846118314946e-07	4.568864130786696607e-12	8.312528233318815430e-08
1.624607068365114240e-12	1.324684056206731913e-07	4.510693977084582295e-12	8.216186269173387068e-08
1.602772724623196616e-12	1.314586262663283139e-07	4.453260564106742876e-12	8.120569967663171550e-08
1.581233955775652086e-12	1.304572512990944263e-07	4.396556577593346163e-12	8.025686601373328158e-08
1.559976585702976405e-12	1.294642838905335101e-07	4.340567592465198250e-12	7.931543201251734494e-08
1.539007119082617963e-12	1.284797255073805222e-07	4.285303300035315334e-12	7.838146561748528300e-08
1.518321518192682827e-12	1.275035759525156492e-07	4.230731590678414640e-12	7.745503246359514580e-08
1.497919082501697354e-12	1.265358335182497422e-07	4.176872231031877186e-12	7.653619591771798950e-08
1.477781633764404215e-12	1.255764950148473043e-07	4.123692782694069902e-12	7.562501698005848796e-08
1.457922090032887120e-12	1.246255558102574179e-07	4.071177993243084777e-12	7.472155426536265975e-08
1.438325486788448788e-12	1.236830097117502077e-07	4.019340206630682851e-12	7.382586400596252807e-08
1.418990612012005590e-12	1.227488489067642953e-07	3.968167323505331197e-12	7.293800011959127261e-08
1.399919599527151702e-12	1.218230640833553069e-07	3.917647089341997441e-12	7.205801427271164779e-08
1.381104052873672459e-12	1.209056444847130323e-07	3.867760157524083073e-12	7.118595587447367330e-08
1.362542394181265573e-12	1.199965780219370849e-07	3.818507846869815300e-12	7.032187201025134681e-08
1.344232926892652543e-12	1.190958512029547441e-07	3.769880918535317159e-12	6.946580740425715081e-08
1.326159959570962795e-12	1.182034490659759295e-07	3.721883864044765548e-12	6.861780448928187500e-08
1.308338910283884826e-12	1.173193551247541199e-07	3.674500212697744498e-12	6.777790345072127138e-08
1.290750388664242323e-12	1.164435515249863284e-07	3.627709880657445281e-12	6.694614228358835954e-08
1.273406116933832376e-12	1.155760191359828198e-07	3.581523867249470016e-12	6.612255676277897040e-08
1.256289950816423693e-12	1.147167375415471065e-07	3.535911398382390177e-12	6.530718040185702875e-08
1.239406453285921909e-12	1.138656850274064037e-07	3.490886664504778817e-12	6.450004443889915045e-08
1.222746201567745199e-12	1.130228384796049443e-07	3.446446372320574233e-12	6.370117788622839364e-08
1.206310074718453225e-12	1.121881734168132045e-07	3.402559338186453698e-12	6.291060762098918590e-08
1.190091907822636670e-12	1.113616641170863837e-07	3.359232409320010152e-12	6.212835839667734845e-08
1.174102779533843178e-12	1.105432837018206166e-07	3.316454954342586841e-12	6.135445282347559102e-08
1.158318971763603014e-12	1.097330041287708806e-07	3.274233559421562846e-12	6.058891131419481036e-08
1.142751359995187378e-12	1.089307961090112732e-07	3.232539988217229679e-12	5.983175210780339499e-08
1.127389903488355593e-12	1.081366290872423438e-07	3.191384041899219922e-12	5.908299134510983075e-08
1.112241810533842929e-12	1.073504712698698120e-07	3.150744171816954829e-12	5.834264311379012529e-08
1.097293375856781796e-12	1.065722897894479673e-07	3.110622992239863691e-12	5.761071948952692773e-08
1.082544676388345738e-12	1.058020507274377510e-07	3.071019526350619639e-12	5.688723046530239461e-08
1.067992225315756255e-12	1.050397190946085304e-07	3.031918799453089003e-12	5.617218395970652434e-08
1.053642851137450861e-12	1.042852587681090575e-07	2.993312657183293197e-12	5.546558583034822979e-08
1.039475534996956493e-12	1.035386324494876685e-07	2.955192828124876780e-12	5.476743994334443906e-08
1.025503861961674079e-12	1.027998018059282516e-07	2.917571741981463267e-12	5.407774826972684435e-08
1.011713572194681153e-12	1.020687275318371658e-07	2.880423550449845282e-12	5.339651084717549457e-08
9.981250122005067562e-13	1.013453694056914333e-07	2.843743109270877868e-12	5.272372571984853934e-08
9.847098692827716406e-13	1.006296862313190277e-07	2.807532101875807991e-12	5.205938899542100416e-08
9.714744394396571880e-13	9.992163577299285678e-08	2.771788632461513104e-12	5.140349484602986743e-08
9.584075868124218409e-13	9.922117478812792832e-08	2.736493349600408858e-12	5.075603562545259836e-08
9.455327865271248355e-13	9.852825910991026110e-08	2.701654550431143363e-12	5.011700186993957857e-08
9.328283285367726887e-13	9.784284378044241743e-08	2.667252670869809955e-12	4.948638230687035536e-08
9.202862993265253317e-13	9.716488301853211073e-08	2.633285389765512134e-12	4.886416383561662629e-08
9.079160524527655797e-13	9.649433016472484941e-08	2.599760691334523981e-12	4.825033149551168828e-08
8.957164540449573359e-13	9.583113764047694887e-08	2.566655233108077235e-12	4.764486857429627760e-08
8.836793533155214016e-13	9.517525699978346011e-08	2.533976797271930717e-12	4.704775666763766929e-08
8.717999919493980262e-13	9.452663906695866659e-08	2.501708780793120191e-12	4.645897570747372888e-08
8.600804745855820871e-13	9.388523395971264978e-08	2.469851830045051969e-12	4.587850394489945870e-08
8.485228309438954347e-13	9.325099110108301881e-08	2.438416903159255449e-12	4.530631788714986426e-08
8.371255473849819322e-13	9.262385911505927554e-08	2.407362821210136282e-12	4.474239238960276709e-08
8.258696901159532500e-13	9.200378586497246530e-08	2.376710761178317159e-12	4.418670070884181903e-08
8.147674784277572211e-13	9.139071848990150000e-08	2.346447112634813388e-12	4.363921454625519383e-08
8.038171828517313441e-13	9.078460354142916857e-08	2.316568581734754781e-12	4.309990407033330598e-08
7.930100650073881080e-13	9.018538699171224337e-08	2.287078722938722919e-12	4.256873789258724051e-08
7.823511952252385310e-13	8.959301421297650656e-08	2.257949776249808875e-12	4.204568308213360154e-08
7.718386367934872794e-13	8.900742990102035766e-08	2.229202465632186881e-12	4.153070516517062240e-08
7.614669163209675958e-13	8.842857809919685736e-08	2.200819263961738290e-12	4.102376825387180450e-08
7.512270246407618012e-13	8.785640231967030555e-08	2.172792966393145109e-12	4.052483504847258298e-08
7.411307038303718004e-13	8.729084559415817358e-08	2.145123222008900663e-12	4.003386689898557078e-08
7.311757536217542621e-13	8.673185051311061320e-08	2.117813065454116009e-12	3.955082367528518628e-08
7.213495017159074866e-13	8.617935912388312026e-08	2.090841162429149910e-12	3.907566390550309600e-08
7.116461518736855603e-13	8.563331296283315422e-08	2.064227730236002265e-12	3.860834474847550338e-08
7.020841319951321466e-13	8.509365303052917779e-08	2.037940863751857271e-12	3.814882209388933645e-08
6.926505838013687398e-13	8.456031992555136946e-08	2.011993680971348476e-12	3.769705060391031726e-08
6.833395275730671942e-13	8.403325392629594793e-08	1.986371465635544215e-12	3.725298368489989656e-08
6.741553324083391780e-13	8.351239498869919461e-08	1.961080240490829122e-12	3.681657348172975684e-08
6.650953697879989974e-13	8.299768255350442381e-08	1.936112073808595672e-12	3.638777090249315157e-08
6.561500143648425354e-13	8.248905572431931968e-08	1.911458958149422387e-12	3.596652569357574122e-08
6.473373392118442436e-13	8.198645320244352721e-08	1.887123219668008700e-12	3.555278649080198376e-08
6.386371970982720118e-13	8.148981344404959161e-08	1.863086294042298055e-12	3.514650083857511459e-08
6.300502018457390731e-13	8.099907468065955631e-08	1.839367708011338292e-12	3.474761521408746581e-08
6.215803818411573485e-13	8.051417487379863060e-08	1.815945283022985765e-12	3.435607495116299274e-08
6.132247724335134344e-13	8.003505166699086790e-08	1.792827994535830870e-12	3.397182433095989130e-08
6.049838250024333769e-13	7.956164240445148884e-08	1.770000461772101049e-12	3.359480665943483147e-08
5.968509993353357381e-13	7.909388419961904646e-08	1.747454173632872575e-12	3.322496427874687953e-08
5.888405199112721570e-13	7.863171408702377500e-08	1.725204836814255888e-12	3.286223861878907675e-08
5.809145182137536914e-13	7.817506889517886120e-08	1.703243804420023137e-12	3.250657013228199871e-08
5.731183418512722732e-13	7.772388534720922897e-08	1.681562362949395864e-12	3.215789835381639862e-08
5.654105523367557717e-13	7.727809989035185396e-08	1.660148263698075955e-12	3.181616192519230384e-08
5.578017036366334028e-13	7.683764885788855776e-08	1.639003070830312528e-12	3.148129864788667186e-08
5.503127094693554925e-13	7.640246845794992643e-08	1.618135223311655182e-12	3.115324555983512698e-08
5.429089244664074573e-13	7.597249489534511808e-08	1.597532280149332660e-12	3.083193891309083112e-08
5.356111671190361570e-13	7.554766435646942983e-08	1.577195615667562621e-12	3.051731414137316923e-08
5.284159231339640987e-13	7.512791288753060613e-08	1.557105725833405038e-12	3.020930593498421364e-08
5.213126932952700468e-13	7.471317645751387994e-08	1.537274270746384871e-12	2.990784821347232384e-08
5.143013413177764919e-13	7.430339097065770926e-08	1.517705911497321454e-12	2.961287430347825461e-08
5.073920944574023141e-13	7.389849243024326754e-08	1.498387902592892586e-12	2.932431686913308229e-08
5.005743190907261407e-13	7.349841684091185144e-08	1.479310909393059744e-12	2.904210792242662920e-08
4.938442768846469021e-13	7.310310028543041796e-08	1.460472478304072337e-12	2.876617887417576547e-08
4.872155337233052344e-13	7.271247883568239777e-08	1.441877037515097882e-12	2.849646046151235358e-08
4.806634491350191580e-13	7.232648853322087750e-08	1.423515081043582657e-12	2.823288291212113692e-08
4.741980352487017623e-13	7.194506552789951767e-08	1.405383986135014356e-12	2.797537596560159309e-08
4.678327323340284709e-13	7.156814612511772107e-08	1.387491483418580420e-12	2.772386884337878251e-08
4.615393065462533164e-13	7.119566678792360384e-08	1.369827902031385978e-12	2.747829029124028421e-08
4.553380560946599291e-13	7.082756404925905281e-08	1.352380048097060871e-12	2.723856856169557008e-08
4.492145450560897721e-13	7.046377453443405067e-08	1.335158960983456783e-12	2.700463143462973857e-08
4.431855234001229308e-13	7.010423499904283531e-08	1.318165219506517349e-12	2.677640634541862445e-08
4.372225996820442887e-13	6.974888236050910085e-08	1.301385473148082139e-12	2.655382034449748096e-08
4.313528555233315331e-13	6.939765380581905937e-08	1.284816728840931082e-12	2.633680013479231869e-08
4.255512932680288362e-13	6.905048671858385741e-08	1.268449004381991456e-12	2.612527208309058174e-08
4.198379810023969356e-13	6.870731868851152183e-08	1.252296554094619816e-12	2.591916220524210570e-08
4.141809085384845029e-13	6.836808740391212611e-08	1.236352766649811306e-12	2.571839623458519199e-08
4.086208879959295497e-13	6.803273083646913392e-08	1.220617921265386685e-12	2.552289963950909486e-08
4.031223680679180519e-13	6.770118720629145499e-08	1.205071432745896010e-12	2.533259771505364662e-08
3.977156818246459426e-13	6.737339505794333424e-08	1.189730832688656811e-12	2.514741551574833291e-08
3.923617387541236956e-13	6.704929323356926686e-08	1.174575442250801404e-12	2.496727787554530722e-08
3.870873336589599638e-13	6.672882078250647731e-08	1.159619231127639087e-12	2.479210946529703509e-08
3.818880026010522282e-13	6.641191701137378906e-08	1.144851837539309016e-12	2.462183476557204212e-08
3.767523094834630535e-13	6.609852154736192647e-08	1.130280202171614489e-12	2.445637819533774756e-08
3.716930715200707141e-13	6.578857436242075233e-08	1.115890404829601678e-12	2.429566408369973943e-08
3.666953179723871823e-13	6.548201585909483387e-08	1.101671951128971082e-12	2.413961667338551508e-08
3.617648628420551829e-13	6.517878670505640356e-08	1.087652467521255640e-12	2.398816010770059743e-08
3.569074886184432094e-13	6.487882789753068509e-08	1.073797087880738214e-12	2.384121848223004952e-08
3.521046605735354806e-13	6.458208076733962863e-08	1.060133354136273196e-12	2.369871590464291821e-08
3.473725077779592992e-13	6.428848703533357514e-08	1.046629786162643459e-12	2.356057648588711490e-08
3.427028429150399008e-13	6.399798884082085845e-08	1.033303435163915545e-12	2.342672441696257602e-08
3.380978571570101228e-13	6.371052879368828359e-08	1.020140086914697604e-12	2.329708387108567541e-08
3.335597122253920714e-13	6.342604981986568304e-08	1.007156712319755045e-12	2.317157908439642935e-08
3.290731935520772033e-13	6.314449523559334206e-08	9.943355484298866335e-13	2.305013440232952698e-08
3.246542829271410871e-13	6.286580876754961906e-08	9.816726712006913149e-13	2.293267421398579409e-08
3.202877088390128446e-13	6.258993460226705949e-08	9.691745265407840219e-13	2.281912315217649361e-08
3.159789885588197131e-13	6.231681741704803969e-08	9.568301752248822300e-13	2.270940594249370115e-08
3.117301423867076055e-13	6.204640236256120436e-08	9.446529267398795945e-13	2.260344745462525501e-08
3.075362245748279151e-13	6.177863495696340702e-08	9.326282980569225130e-13	2.250117274508513311e-08
3.034165487148807713e-13	6.151346118658778692e-08	9.207417696774362596e-13	2.240250703898636281e-08
2.993314213713259796e-13	6.125082749305595106e-08	9.090204194608649400e-13	2.230737583756423023e-08
2.953070425268676483e-13	6.099068084490202138e-08	8.974461869093504298e-13	2.221570487004289190e-08
2.913487697591230491e-13	6.073296875689853848e-08	8.860183236655227428e-13	2.212742012856119010e-08
2.874203019046279634e-13	6.047763918749855944e-08	8.747360467244921113e-13	2.204244784946762434e-08
2.835581711493589482e-13	6.022464058272234060e-08	8.635985388751401485e-13	2.196071452364748292e-08
2.797433738280047335e-13	5.997392184820969723e-08	8.526049491355528935e-13	2.188214700063473295e-08
2.759915763767161327e-13	5.972543243256719853e-08	8.417439848422374763e-13	2.180667243773106885e-08
2.722802572746195709e-13	5.947912235298096162e-08	8.310320759910988207e-13	2.173421833547097014e-08
2.686180963059978173e-13	5.923494217640193222e-08	8.204509256114265558e-13	2.166471255415684327e-08
2.650137498564704742e-13	5.899284297340080021e-08	8.099995518839294164e-13	2.159808330636870936e-08
2.614446262049464746e-13	5.875277630026257020e-08	7.996873496554036284e-13	2.153425915324477661e-08
2.579332136668147209e-13	5.851469422972792823e-08	7.895098047133197821e-13	2.147316908870054979e-08
2.544672836201528309e-13	5.827854945486256278e-08	7.794589025248950722e-13	2.141474254122168142e-08
2.510484630650359961e-13	5.804429523944644508e-08	7.695335369710667446e-13	2.135890936403404845e-08
2.476748876866858270e-13	5.781188542171813817e-08	7.597291023937002654e-13	2.130559981215826508e-08
2.443481410433190297e-13	5.758127435385048126e-08	7.500548412135275828e-13	2.125474462594131911e-08
2.410628465152272360e-13	5.735241689400520888e-08	7.405026192858725033e-13	2.120627498596149075e-08
2.378240148256338264e-13	5.712526849919380816e-08	7.310712124027670265e-13	2.116012256781412601e-08
2.346227581942394003e-13	5.689978526509336132e-08	7.217732455555742412e-13	2.111621955913054033e-08
2.314709850851820996e-13	5.667592383573017536e-08	7.125762127008033582e-13	2.107449865275717987e-08
2.283597671182962900e-13	5.645364148622177199e-08	7.035030910811295720e-13	2.103489302115775646e-08
2.252940338096347223e-13	5.623289598858103431e-08	6.945456054063490746e-13	2.099733641689306037e-08
2.222578783693084715e-13	5.601364567717957158e-08	6.857023921201873840e-13	2.096176307265762587e-08
2.192700691164644101e-13	5.579584950810249431e-08	6.769685914052534472e-13	2.092810783267211729e-08
2.163285385882967650e-13	5.557946706784913659e-08	6.683462558652884494e-13	2.089630607561540105e-08
2.134173226906387392e-13	5.536445858548882602e-08	6.598478203092423345e-13	2.086629379356028715e-08
2.105481943146801300e-13	5.515078478063943365e-08	6.514405909328017987e-13	2.083800750218496628e-08
2.077190302233984744e-13	5.493840700203179981e-08	6.431404207146291436e-13	2.081138435961914385e-08
2.049311585328251021e-13	5.472728715491541062e-08	6.349631374834189730e-13	2.078636207831174415e-08
2.021824200613347521e-13	5.451738776636908517e-08	6.268690330868795359e-13	2.076287904942172203e-08
1.994602296756700870e-13	5.430867202417512909e-08	6.188947026920967532e-13	2.074087426068096042e-08
1.967728015502000609e-13	5.410110371576477619e-08	6.110107977725870862e-13	2.072028732459093828e-08
1.941352716126444173e-13	5.389464719658066090e-08	6.032261098250455465e-13	2.070105849420369564e-08
1.915315338579647299e-13	5.368926738014387457e-08	5.955528762040476796e-13	2.068312865908074522e-08
1.889524044921376930e-13	5.348492977758012276e-08	5.879686165059383418e-13	2.066643940932442225e-08
1.864129693911301107e-13	5.328160056818159313e-08	5.804820523574566056e-13	2.065093294201070755e-08
1.839040120647874307e-13	5.307924658508722815e-08	5.730810660041846888e-13	2.063655220537350518e-08
1.814336472385076608e-13	5.287783518480132303e-08	5.657951506447698186e-13	2.062324074925208174e-08
1.789891571520662522e-13	5.267733434881799763e-08	5.585913273076524617e-13	2.061094283828876122e-08
1.765925029232720237e-13	5.247771260591672318e-08	5.514782285414091785e-13	2.059960344054670797e-08
1.742135885837156271e-13	5.227893910951781798e-08	5.444575264354645867e-13	2.058916819640063006e-08
1.718708752471390437e-13	5.208098366018938338e-08	5.375239328947961043e-13	2.057958347968408771e-08
1.695619923743336910e-13	5.188381668400243553e-08	5.306790776987209628e-13	2.057079637130674633e-08
1.672845546560993717e-13	5.168740920044677972e-08	5.239211004277528278e-13	2.056275466881949609e-08
1.650396316586993795e-13	5.149173271283193499e-08	5.172481201747604104e-13	2.055540686968205718e-08
1.628144007849527044e-13	5.129675937884102971e-08	5.106686441466841044e-13	2.054870220260753991e-08
1.606341891717335196e-13	5.110246196105963056e-08	5.041634040056424002e-13	2.054259064009016791e-08
1.584722682598443207e-13	5.090881385954119469e-08	4.977373978274302869e-13	2.053702289403638799e-08
1.563435290497689773e-13	5.071578906987555075e-08	4.914025431178394959e-13	2.053195039721326050e-08
1.542350933481709179e-13	5.052336212522368143e-08	4.851464520378751334e-13	2.052732534294243489e-08
1.521687639960573537e-13	5.033150810334026187e-08	4.789740650119017999e-13	2.052310064393498373e-08
1.501142888755715760e-13	5.014020271651310028e-08	4.728729564996462528e-13	2.051922999818018991e-08
1.481107917314451621e-13	4.994942226691984301e-08	4.668445602572886578e-13	2.051566782795377457e-08
1.461175861278341956e-13	4.975914366148683817e-08	4.609041695728778681e-13	2.051236930888467970e-08
1.441460146058722564e-13	4.956934438769109850e-08	4.550323652414725222e-13	2.050929042575399885e-08
1.422108765974196113e-13	4.938000245244115664e-08	4.492444047336791150e-13	2.050638784668136181e-08
1.402957341242949852e-13	4.919109640945486417e-08	4.435208334831650942e-13	2.050361906035263652e-08
1.384153620099171749e-13	4.900260541615459457e-08	4.378734046024369420e-13	2.050094227829053816e-08
1.365498285514665968e-13	4.881450921729070829e-08	4.322965068463587387e-13	2.049831650640974907e-08
1.347173540679310110e-13	4.862678816012059490e-08	4.267949204057831983e-13	2.049570149442300554e-08
1.329083915678876161e-13	4.843942309156108557e-08	4.213595309941358971e-13	2.049305778592012088e-08
1.311203213767483181e-13	4.825239538272085663e-08	4.159950856355420039e-13	2.049034667508343714e-08
1.293609207393117082e-13	4.806568695278824093e-08	4.107028456398601944e-13	2.048753022604665721e-08
1.276171389507069541e-13	4.787928029177236843e-08	4.054736479159374042e-13	2.048457127218513716e-08
1.259002003182203934e-13	4.769315848912949171e-08	4.003087218577731025e-13	2.048143340665961034e-08
1.242109098411863035e-13	4.750730513890927186e-08	3.952127506525330801e-13	2.047808100902519807e-08
1.225431228053462369e-13	4.732170437695307746e-08	3.901765242450933573e-13	2.047447922261520641e-08
1.208976227160758335e-13	4.713634077748184959e-08	3.852046951104569437e-13	2.047059395382739504e-08
1.192717131010007713e-13	4.695119948552292687e-08	3.803053701071464811e-13	2.046639187012720295e-08
1.176730954393461699e-13	4.676626619880746910e-08	3.754554161995049827e-13	2.046184041416535245e-08
1.160921137259549456e-13	4.658152717905230080e-08	3.706802579269472728e-13	2.045690778060842760e-08
1.145260407377162368e-13	4.639696914716435975e-08	3.659602025231903633e-13	2.045156295396440097e-08
1.129860170633789634e-13	4.621257929893600570e-08	3.613032984868479283e-13	2.044577564983105203e-08
1.114692956620157931e-13	4.602834532779780767e-08	3.567002329532204342e-13	2.043951635181485104e-08
1.099731197831140195e-13	4.584425543618636134e-08	3.521624957907171869e-13	2.043275631957618389e-08
1.084912536501303325e-13	4.566029834548591481e-08	3.476738075210949318e-13	2.042546753248080290e-08
1.070347992709430247e-13	4.547646330443728813e-08	3.432525695399730805e-13	2.041762275768052347e-08
1.055975020953559737e-13	4.529274000601133045e-08	3.388720670100198580e-13	2.040919548726210886e-08
1.041765678221237842e-13	4.510911856602493795e-08	3.345680218873887526e-13	2.040015997685450253e-08
1.027726625225720721e-13	4.492558956510920705e-08	3.302998152123706760e-13	2.039049121869985077e-08
1.013968516564717385e-13	4.474214409440919129e-08	3.260962040479624358e-13	2.038016493288798231e-08
1.000359057228443241e-13	4.455877375502443600e-08	3.219408298949093426e-13	2.036915761200531483e-08
9.868699484818882919e-14	4.437547057033556262e-08	3.178485466870130811e-13	2.035744643430095482e-08
9.735768890359804897e-14	4.419222698674055203e-08	3.137995014593657650e-13	2.034500933802792055e-08
9.604861038553146043e-14	4.400903585821989845e-08	3.098085234456212288e-13	2.033182499960589160e-08
9.476384287066691157e-14	4.382589050184204320e-08	3.058557352952268524e-13	2.031787277744376028e-08
9.349011444663376417e-14	4.364278468821773693e-08	3.019594116136514590e-13	2.030313279533902505e-08
9.222802284552890327e-14	4.345971265139592546e-08	2.981169985165067345e-13	2.028758584987792527e-08
9.099897444727182595e-14	4.327666903617067726e-08	2.943189915676999646e-13	2.027121344906691980e-08
8.976885655463781234e-14	4.309364882429571983e-08	2.905766915034849631e-13	2.025399783459938333e-08
8.856252924920663387e-14	4.291064742649127604e-08	2.868840404625534159e-13	2.023592192611914429e-08
8.737708932265846377e-14	4.272766065753028408e-08	2.832314999185039823e-13	2.021696935792379897e-08
8.619574816826765040e-14	4.254468477182521611e-08	2.796164591635499868e-13	2.019712442372238729e-08
8.503987358747049743e-14	4.236171644268000631e-08	2.760501743434495420e-13	2.017637208671762603e-08
8.389613150479552340e-14	4.217875267872982705e-08	2.725369519150073550e-13	2.015469804515641218e-08
8.276505832474409926e-14	4.199579082642268371e-08	2.690672098896249737e-13	2.013208863115660778e-08
8.165759158306821197e-14	4.181282861411658514e-08	2.656487029915825351e-13	2.010853085934705996e-08
8.056384502109650867e-14	4.162986415738112294e-08	2.622683588755236825e-13	2.008401241905128674e-08
7.947392536305202205e-14	4.144689598396270874e-08	2.589304421752153694e-13	2.005852158948539706e-08
7.840915743292763237e-14	4.126392295840774750e-08	2.556287990584991355e-13	2.003204736267718281e-08
7.735616475545272871e-14	4.108094425383187646e-08	2.523676740379339518e-13	2.000457936048759489e-08
7.631197245825778507e-14	4.089795935571806081e-08	2.491547712041706916e-13	1.997610783035683791e-08
7.528747680939410925e-14	4.071496809431094528e-08	2.459873765638087216e-13	1.994662367375006585e-08
7.427275083715506349e-14	4.053197066718477647e-08	2.428523581634447218e-13	1.991611839217184308e-08
7.327173888774243856e-14	4.034896762946673681e-08	2.397608606816779594e-13	1.988458409878224835e-08
7.229531781832192789e-14	4.016595983219242773e-08	2.367032027396607817e-13	1.985201352407728940e-08
7.132313316633951659e-14	3.998294838105070650e-08	2.336939798308416679e-13	1.981840001457039041e-08
7.036257983234732230e-14	3.979993467022095836e-08	2.307234921815119241e-13	1.978373752028044471e-08
6.941410769397941968e-14	3.961692042392980350e-08	2.277820309958231356e-13	1.974802057291669309e-08
6.847816058223372781e-14	3.943390769459863596e-08	2.248772258054248744e-13	1.971124427092541581e-08
6.756905415055496460e-14	3.925089883265007548e-08	2.220201667950711010e-13	1.967340428380450675e-08
6.665599535682555278e-14	3.906789643148788359e-08	2.191872409981242112e-13	1.963449687747687469e-08
6.576022705712108268e-14	3.888490332330563283e-08	2.164033991339420103e-13	1.959451887446687168e-08
6.487176135690092896e-14	3.870192259192095000e-08	2.136450112023728865e-13	1.955346765020849994e-08
6.399448249837465431e-14	3.851895761645954628e-08	2.109231333183357019e-13	1.951134112522655661e-08
6.314267748950102852e-14	3.833601207962903515e-08	2.082418744547819546e-13	1.946813773195147102e-08
6.229593336854598610e-14	3.815308989640415798e-08	2.055845187599100133e-13	1.942385647020536264e-08
6.145464842924052603e-14	3.797019518224028456e-08	2.029794451529357717e-13	1.937849684233265803e-08
6.062962395285750286e-14	3.778733225961949544e-08	2.003856356770409719e-13	1.933205888756347638e-08
5.981430870454516104e-14	3.760450568290803433e-08	1.978279840315600258e-13	1.928454315308713674e-08
5.901255457993045086e-14	3.742172027839470848e-08	1.953105594979654898e-13	1.923595066428498498e-08
5.821779999343634465e-14	3.723898111078491225e-08	1.928270153792101181e-13	1.918628295425933884e-08
5.743041718213239063e-14	3.705629344236982744e-08	1.903709974378507620e-13	1.913554201643490055e-08
5.666465116779680819e-14	3.687366268375748135e-08	1.879430828859512729e-13	1.908373035153562765e-08
5.590698646074246479e-14	3.669109442617953626e-08	1.855542499268282227e-13	1.903085094321178344e-08
5.515431104262356567e-14	3.650859448219259903e-08	1.831877139321622990e-13	1.897690722272469819e-08
5.440697753798685543e-14	3.632616890135373045e-08	1.808613775795183973e-13	1.892190305420363128e-08
5.367921161969138946e-14	3.614382390217384161e-08	1.785549725575811454e-13	1.886584273702572205e-08
5.296094815614287604e-14	3.596156586485639815e-08	1.762829180421826007e-13	1.880873102682283037e-08
5.224905629670578088e-14	3.577940129035735328e-08	1.740388096339840226e-13	1.875057312530327116e-08
5.154733953370269501e-14	3.559733682501411300e-08	1.718266444688239581e-13	1.869137467329290931e-08
5.085612742272783405e-14	3.541537932421562636e-08	1.696330657287489746e-13	1.863114166958993269e-08
5.016880619603968742e-14	3.523353582278005509e-08	1.674794044318512276e-13	1.856988053566387571e-08
4.949610495075948340e-14	3.505181349819121433e-08	1.653418822368339992e-13	1.850759808680758291e-08
4.883140123808389987e-14	3.487021963355761011e-08	1.632418171471550613e-13	1.844430152169149278e-08
4.817500724989661893e-14	3.468876158307721203e-08	1.611588874195492698e-13	1.837999845019078770e-08
4.752723098202793145e-14	3.450744688131984416e-08	1.591074594782533482e-13	1.831469686303302699e-08
4.688837629065266245e-14	3.432628318900098277e-08	1.570810768440143805e-13	1.824840506637840436e-08
4.625874294793099201e-14	3.414527833258340540e-08	1.550802157889322177e-13	1.818113173015473004e-08
4.562821835604236927e-14	3.396444022445608810e-08	1.531053465207637202e-13	1.811288587845408892e-08
4.502831930561929733e-14	3.378377683512918432e-08	1.511569332601365136e-13	1.804367687940709104e-08
4.441770027976134027e-14	3.360329621852388759e-08	1.492354343167974315e-13	1.797351444739151001e-08
4.382093138481755703e-14	3.342300653658583255e-08	1.473308938239985863e-13	1.790240861877421229e-08
4.323482333468526276e-14	3.324291610245518787e-08	1.454541668353868066e-13	1.783036973259520613e-08
4.265271363077485602e-14	3.306303330901212155e-08	1.436056943757853263e-13	1.775740837624508931e-08
4.207140550652239687e-14	3.288336660252602937e-08	1.417755035136205558e-13	1.768353552455347068e-08
4.151198465903670348e-14	3.270392445873532452e-08	1.399744324549963587e-13	1.760876239540786324e-08
4.096083870016993981e-14	3.252471542789889658e-08	1.381855583569517032e-13	1.753310053022774335e-08
4.040435167464108091e-14	3.234574813765971816e-08	1.364231779953386870e-13	1.745656172623579634e-08
3.985665968359085888e-14	3.216703132244800546e-08	1.346877050232566116e-13	1.737915798918670168e-08
3.932495646236540631e-14	3.198857377592158887e-08	1.329760783798352048e-13	1.730090165336449076e-08
3.879561563937225278e-14	3.181038428685007162e-08	1.312887012512027607e-13	1.722180526048415221e-08
3.827235469858776811e-14	3.163247166241850613e-08	1.296120939019315176e-13	1.714188162579487720e-08
3.775888779021821284e-14	3.145484474350162153e-08	1.279570576568907468e-13	1.706114380341497137e-08
3.725198688160090906e-14	3.127751246018672741e-08	1.263309193901524236e-13	1.697960505780468517e-08
3.675535958921956750e-14	3.110048380221289931e-08	1.247236538009041885e-13	1.689727884564166749e-08
3.625883254060412889e-14	3.092376775538654464e-08	1.231287001580599153e-13	1.681417884139209631e-08
3.576957643992365323e-14	3.074737329417833480e-08	1.215568401501731180e-13	1.673031894143197042e-08
3.529128942871980823e-14	3.057130937413389576e-08	1.200257896058889870e-13	1.664571326520188001e-08
3.481031933997891032e-14	3.039558498776644184e-08	1.184908096154336924e-13	1.656037608358936514e-08
3.434423599677044414e-14	3.022020918975388825e-08	1.169730761275984477e-13	1.647432184640899390e-08
3.388632010177595738e-14	3.004519103951711120e-08	1.154972299636035674e-13	1.638756516631667732e-08
3.342984940616146869e-14	2.987053956239989852e-08	1.140185184893517802e-13	1.630012081685921723e-08
3.297850709010568611e-14	2.969626374860327631e-08	1.125754513388222245e-13	1.621200375821314931e-08
3.253597346107922029e-14	2.952237256520564767e-08	1.111371448049525855e-13	1.612322910779005291e-08
3.209551765160125607e-14	2.934887498752196407e-08	1.097178136451120151e-13	1.603381211063100249e-08
3.166775323294608123e-14	2.917578003540607515e-08	1.083247294321544752e-13	1.594376811445075354e-08
3.124594378320463143e-14	2.900309669077925998e-08	1.069512817151418703e-13	1.585311261066515983e-08
3.081988071216528361e-14	2.883083387197963415e-08	1.055804475202428790e-13	1.576186120877133840e-08
3.040363887350880100e-14	2.865900043054734214e-08	1.042333636612999590e-13	1.567002966045390962e-08
2.999741268441987126e-14	2.848760520656090208e-08	1.029172850881293265e-13	1.557763382474722031e-08
2.959792450204343958e-14	2.831665702680348534e-08	1.016047682567075475e-13	1.548468962803204222e-08
2.919842465860676516e-14	2.814616472413487763e-08	1.003099990133540748e-13	1.539121308913749935e-08
2.880603873082808072e-14	2.797613705566259063e-08	9.903675094104769059e-14	1.529722030493849028e-08
2.841401199848486882e-14	2.780658270142377282e-08	9.777491596241113872e-14	1.520272746365008205e-08
2.803640394765766869e-14	2.763751025408115953e-08	9.652825996464335914e-14	1.510775085533474206e-08
2.766298549362608070e-14	2.746892829121648801e-08	9.530054506038648634e-14	1.501230681266583012e-08
2.728699458930757226e-14	2.730084536145927408e-08	9.407818240102899075e-14	1.491641171922073920e-08
2.692942238630438549e-14	2.713326998305024426e-08	9.288921282233989599e-14	1.482008198839771594e-08
2.656268543390788456e-14	2.696621056154012065e-08	9.170963182361199972e-14	1.472333408828310691e-08
2.620083133136662732e-14	2.679967541456512281e-08	9.053277855294389648e-14	1.462618454903415067e-08
2.584749705470317548e-14	2.663367278106236862e-08	8.938321364071236242e-14	1.452864994195943455e-08
2.549937843434089813e-14	2.646821085262311650e-08	8.824386085866065338e-14	1.443074685063364171e-08
2.516010797317647908e-14	2.630329777505892923e-08	8.712539610343448186e-14	1.433249186094539053e-08
2.482290764167761262e-14	2.613894163903126621e-08	8.601420573624951016e-14	1.423390155954176443e-08
2.448793614209926694e-14	2.597515039590955973e-08	8.491055054273610399e-14	1.413499256362248409e-08
2.416228893754355282e-14	2.581193190036416089e-08	8.383550466966801179e-14	1.403578150241815557e-08
2.383224270501289039e-14	2.564929391814972532e-08	8.276503617516041197e-14	1.393628501409092384e-08
2.352223596187871813e-14	2.548724416010119820e-08	8.171327379725266602e-14	1.383651969490778435e-08
2.320119402608306530e-14	2.532579029169988669e-08	8.067352639694358158e-14	1.373650212525174718e-08
2.288661245222424076e-14	2.516493985091020526e-08	7.964256912753557180e-14	1.363624885156611220e-08
2.258210701358281788e-14	2.500470026349276085e-08	7.863105181565643570e-14	1.353577641071937179e-08
2.227394428196318373e-14	2.484507881208320336e-08	7.762880453140450563e-14	1.343510133236118002e-08
2.197961391145391472e-14	2.468608271026631565e-08	7.663953209701062853e-14	1.333424010336957408e-08
2.167843972546781477e-14	2.452771912227069429e-08	7.566693633769054376e-14	1.323320914006951124e-08
2.139831591626978851e-14	2.436999510002276659e-08	7.470777722589710502e-14	1.313202480282539357e-08
2.110121532094304397e-14	2.421291758634391648e-08	7.375187291899859960e-14	1.303070340080557542e-08
2.082196732450914066e-14	2.405649336848977442e-08	7.280291647818047808e-14	1.292926120759778632e-08
2.053641890045900772e-14	2.390072911177234324e-08	7.188194535212687363e-14	1.282771444556887941e-08
2.026204859673093262e-14	2.374563141114388108e-08	7.096836081508308795e-14	1.272607925175132058e-08
1.999204706766883167e-14	2.359120677193696039e-08	7.006584749474169741e-14	1.262437169004305701e-08
1.971960322640809601e-14	2.343746159792373855e-08	6.917114838500745726e-14	1.252260770935726037e-08
1.946565984389330317e-14	2.328440214643475252e-08	6.829141211564769337e-14	1.242080320980042860e-08
1.919217739816904503e-14	2.313203451615179766e-08	6.741643741111250911e-14	1.231897400854357564e-08
1.894091197523451888e-14	2.298036469008034431e-08	6.656377593492354223e-14	1.221713585869502541e-08
1.868075962563089026e-14	2.282939857375845291e-08	6.571281283114965911e-14	1.211530438169400075e-08
1.843612592383236044e-14	2.267914198143393750e-08	6.488109459049612773e-14	1.201349509069349724e-08
1.818631202851239047e-14	2.252960058903730816e-08	6.405840959094283197e-14	1.191172338486329845e-08
1.794184253706385657e-14	2.238077991120166134e-08	6.323801315261026824e-14	1.181000457990216737e-08
1.770283214346334015e-14	2.223268531904751301e-08	6.243397480441887954e-14	1.170835389501360307e-08
1.745898565927431593e-14	2.208532207046909693e-08	6.163260605824384354e-14	1.160678643155865168e-08
1.722776195083607281e-14	2.193869533545239122e-08	6.084797159123628535e-14	1.150531715170114703e-08
1.699192391457158256e-14	2.179281017622151311e-08	6.007678646613797759e-14	1.140396087976725141e-08
1.676892743619116950e-14	2.164767150149703398e-08	5.931229394938888575e-14	1.130273231325751921e-08
1.654500191850170080e-14	2.150328405341112023e-08	5.856161277580094560e-14	1.120164604207163313e-08
1.631331421750538994e-14	2.135965243418028319e-08	5.781798160247516521e-14	1.110071653482628098e-08
1.610519368433165518e-14	2.121678113937249223e-08	5.707463682576775793e-14	1.099995811796345862e-08
1.588257932883047145e-14	2.107467457337367874e-08	5.634909873873873362e-14	1.089938495182517731e-08
1.566985882259263357e-14	2.093333701129274694e-08	5.563459930224454333e-14	1.079901104852183553e-08
1.545672400289021055e-14	2.079277256304250655e-08	5.493130719556356352e-14	1.069885027249893692e-08
1.525368204225037189e-14	2.065298517269201012e-08	5.422551116238220219e-14	1.059891636633718448e-08
1.504348320922549071e-14	2.051397865482364243e-08	5.353819229547393770e-14	1.049922292968925935e-08
1.483663203747891126e-14	2.037575672280009222e-08	5.284869623075219441e-14	1.039978339158062577e-08
1.464710121473470754e-14	2.023832298303491543e-08	5.217799990077360931e-14	1.030061099694890706e-08
1.445069823673164655e-14	2.010168090316495462e-08	5.151585317506532452e-14	1.020171882984035927e-08
1.425445436340611397e-14	1.996583378291261729e-08	5.085894280257471414e-14	1.010311982798238491e-08
1.406193016628555384e-14	1.983078475154308300e-08	5.020395354341716379e-14	1.000482677480517072e-08
1.387321554517480788e-14	1.969653682701039064e-08	4.956838487591111083e-14	9.906852296621120927e-09
1.368492974461738327e-14	1.956309292248298019e-08	4.893850931729974909e-14	9.809208821121089877e-09
1.350062971099210410e-14	1.943045584576802802e-08	4.832141415271387918e-14	9.711908596932161008e-09
1.331346287377517144e-14	1.929862824379383699e-08	4.771030699002188867e-14	9.614963682163802647e-09
1.313739218391495326e-14	1.916761258560739705e-08	4.710186301864399701e-14	9.518385993926790534e-09
1.296209331905028499e-14	1.903741120663042739e-08	4.649622503330946429e-14	9.422187272326366630e-09
1.279111861536739749e-14	1.890802631299554981e-08	4.590394235140509121e-14	9.326379084308562791e-09
1.262108040106582869e-14	1.877946003523197810e-08	4.532168470746654246e-14	9.230972788962237238e-09
1.245205935218820229e-14	1.865171435776071898e-08	4.474612006384045872e-14	9.135979542195702277e-09
1.228413506044095053e-14	1.852479111034800964e-08	4.416697573934444520e-14	9.041410320865887170e-09
1.211044715386482040e-14	1.839869195553312535e-08	4.360520234801993133e-14	8.947275948718722143e-09
1.194842033378057580e-14	1.827341842891035477e-08	4.305399322293972558e-14	8.853587053123383658e-09
1.179813102555035876e-14	1.814897194340932208e-08	4.251000946049151240e-14	8.760354071607682991e-09
1.163883794562045644e-14	1.802535384390076596e-08	4.196991049486352820e-14	8.667587226734486689e-09
1.148449326655860927e-14	1.790256530815218288e-08	4.143035411920733921e-14	8.575296539723356314e-09
1.132476203249151173e-14	1.778060736121171714e-08	4.090187429434408323e-14	8.483491848881720679e-09
1.117706387682181305e-14	1.765948087056069720e-08	4.038459504072780311e-14	8.392182816581568601e-09
1.102412299034975332e-14	1.753918658559934704e-08	3.986823045881153815e-14	8.301378917947429764e-09
1.087988762643957078e-14	1.741972516690521000e-08	3.936677921867506357e-14	8.211089411750496241e-09
1.072361062183496680e-14	1.730109716368433763e-08	3.886301342864475566e-14	8.121323340673717332e-09
1.058311613623580957e-14	1.718330297723293531e-08	3.836398980612333522e-14	8.032089548925770299e-09
1.043418570325009434e-14	1.706634284456876819e-08	3.787676356827385789e-14	7.943396695191823548e-09
1.030811109829393839e-14	1.695021686612797389e-08	3.739104121636285033e-14	7.855253260080914999e-09
1.015985536664117880e-14	1.683492504359508920e-08	3.692081391804391584e-14	7.767667509798879504e-09
1.002764739527117333e-14	1.672046728852875711e-08	3.645231582169645624e-14	7.680647507497187436e-09
9.894204046688546301e-15	1.660684339286952192e-08	3.597871854432796435e-14	7.594201091290877998e-09
9.752649662746386587e-15	1.649405299336693364e-08	3.552788676533673527e-14	7.508335897003140855e-09
9.634271651841799268e-15	1.638209558972632886e-08	3.507217262367914553e-14	7.423059383468440207e-09
9.497498197876348318e-15	1.627097054412252800e-08	3.462556025021099434e-14	7.338378822778215708e-09
9.366676149604587501e-15	1.616067713428503122e-08	3.418121574001946087e-14	7.254301269423313390e-09
9.248804304905391856e-15	1.605121456099410120e-08	3.375312053308284278e-14	7.170833562859224934e-09
9.130063974799638768e-15	1.594258187970656954e-08	3.331709083311361372e-14	7.087982324777821023e-09
8.996635675982905088e-15	1.583477801452441596e-08	3.289751379815886500e-14	7.005753987572952322e-09
8.872863057973791654e-15	1.572780174501001223e-08	3.247714193644280319e-14	6.924154794912620237e-09
8.758802868511275633e-15	1.562165175056890160e-08	3.205954316787932389e-14	6.843190803285526723e-09
8.633694410897413760e-15	1.551632662419280250e-08	3.165175360548528058e-14	6.762867852776584725e-09
8.521879046336724525e-15	1.541182488023796503e-08	3.125039978353648865e-14	6.683191559463288696e-09
8.413002924154426604e-15	1.530814488918743454e-08	3.085557646113841957e-14	6.604167337720130270e-09
8.289772567389832946e-15	1.520528489778618939e-08	3.046390774388251823e-14	6.525800410531330276e-09
8.186935480823561804e-15	1.510324302012971915e-08	3.007548599311404091e-14	6.448095821939708433e-09
8.076788411274033566e-15	1.500201727790174237e-08	2.969734128805114088e-14	6.371058423845198412e-09
7.959382977929630441e-15	1.490160564368448352e-08	2.931915531209617124e-14	6.294692837645716735e-09
7.855586787896100179e-15	1.480200596962436393e-08	2.894101694323252245e-14	6.219003489667703935e-09
7.744633400387241527e-15	1.470321599524101031e-08	2.857342226862397646e-14	6.143994590580365192e-09
7.647389062770792655e-15	1.460523332456414143e-08	2.820951902340526826e-14	6.069670183641502345e-09
7.536147098894106671e-15	1.450805547569902454e-08	2.784939273357302538e-14	5.996034130306450582e-09
7.442180773548550000e-15	1.441167986825401824e-08	2.749312783612777518e-14	5.923090081226782064e-09
7.348190445792617376e-15	1.431610386005886843e-08	2.714774658684251800e-14	5.850841490518470036e-09
7.240345281946546098e-15	1.422132473085577711e-08	2.679598405138532700e-14	5.779291597221687574e-09
7.149916627613156817e-15	1.412733962062592768e-08	2.645526871701795578e-14	5.708443456400204577e-09
7.052664054553687510e-15	1.403414554727765038e-08	2.611874190775586204e-14	5.638299953532027553e-09
6.955571542854870317e-15	1.394173947023805617e-08	2.578648282010807588e-14	5.568863788019203390e-09
6.862153019665247603e-15	1.385011826435526334e-08	2.546203908913274214e-14	5.500137469392132361e-09
6.775921814291956648e-15	1.375927875463013654e-08	2.513854901346696322e-14	5.432123296145814669e-09
6.676104537572202196e-15	1.366921766117449761e-08	2.481608880276498816e-14	5.364823365666547190e-09
6.587030028839989567e-15	1.357993158066454519e-08	2.449473369630803755e-14	5.298239622963396527e-09
6.505270977755726932e-15	1.349141703193902047e-08	2.418843576316843126e-14	5.232373829151082422e-09
6.416991166781810340e-15	1.340367044687443895e-08	2.388685999793608447e-14	5.167227565047194336e-09
6.325701054410091420e-15	1.331668822053780531e-08	2.357620101447372466e-14	5.102802238153595818e-09
6.238379994863715812e-15	1.323046668149948511e-08	2.327040808037398372e-14	5.039099041253348163e-09
6.162006798554176424e-15	1.314500205368342310e-08	2.297996010612986375e-14	4.976118996078938147e-09
6.079273610726781514e-15	1.306029046301386376e-08	2.268411008110852244e-14	4.913862947561665462e-09
5.997158175998446401e-15	1.297632794757593498e-08	2.240027402403051982e-14	4.852331620959806319e-09
5.919168269856807363e-15	1.289311051134178327e-08	2.211464205522824387e-14	4.791525515796774150e-09
5.838402811773995784e-15	1.281063411370061121e-08	2.182381177121922752e-14	4.731444981796935115e-09
5.758368553842968237e-15	1.272889463618627041e-08	2.155213549047654694e-14	4.672090174967188017e-09
5.675632852848440817e-15	1.264788785021065311e-08	2.126845353745210989e-14	4.613461073786119732e-09
5.600640358717982071e-15	1.256760948751523401e-08	2.100405544967269766e-14	4.555557531126171964e-09
5.523018551650845100e-15	1.248805517088250471e-08	2.074512713282553414e-14	4.498379250218551974e-09
5.449741665148791569e-15	1.240922051471631862e-08	2.047438423464083837e-14	4.441925713704323544e-09
5.380844563823852618e-15	1.233110109648221642e-08	2.021270551864119207e-14	4.386196285560025579e-09
5.309422749781740823e-15	1.225369242624235089e-08	1.996015227615409671e-14	4.331190129432075754e-09
5.238979603680565308e-15	1.217698989393102105e-08	1.970290723028068560e-14	4.276906291954028170e-09
5.166079156184384598e-15	1.210098884960818527e-08	1.945490790925613889e-14	4.223343644126334754e-09
5.097693328853092881e-15	1.202568460779881102e-08	1.920580495198123413e-14	4.170500922883097478e-09
5.026915811526720386e-15	1.195107243846239189e-08	1.895912603417907901e-14	4.118376732616846781e-09
4.964187090859126759e-15	1.187714758939998665e-08	1.872186753710160779e-14	4.066969469788943197e-09
4.895661092781277585e-15	1.180390522359860980e-08	1.848367787525803819e-14	4.016277406892750573e-09
4.828307998683263476e-15	1.173134046338541794e-08	1.824808252830328092e-14	3.966298663440957684e-09
4.769097569432207673e-15	1.165944833077361457e-08	1.801513681547954626e-14	3.917031254490600232e-09
4.700713022360141730e-15	1.158822384338808430e-08	1.778142590470058848e-14	3.868473050375313063e-09
4.633592741119862131e-15	1.151766202604491558e-08	1.756088150323266247e-14	3.820621756041789362e-09
4.578174705570325078e-15	1.144775784677314931e-08	1.733620960922109551e-14	3.773474922583590071e-09
4.510202027684334540e-15	1.137850619737494921e-08	1.711093222471244220e-14	3.727030011039811054e-09
4.447050789845779476e-15	1.130990192745271520e-08	1.689897902342767647e-14	3.681284314773632326e-09
4.399157792804659935e-15	1.124193984064407495e-08	1.668305399586107132e-14	3.636235031844348312e-09
4.335326091369081607e-15	1.117461474149001674e-08	1.646667716197009817e-14	3.591879217949896594e-09
4.279869514200818382e-15	1.110792141974826284e-08	1.626030679167395173e-14	3.548213808076795054e-09
4.215468154233112994e-15	1.104185462742406530e-08	1.605011439048396143e-14	3.505235586301604122e-09
4.159496206617647379e-15	1.097640902393985745e-08	1.585002641187910766e-14	3.462941234144689309e-09
4.105041375477921806e-15	1.091157929199146753e-08	1.564968256101761346e-14	3.421327310235805642e-09
4.048660454395475100e-15	1.084736006559738140e-08	1.544219137824279806e-14	3.380390298719979195e-09
3.993848778166695368e-15	1.078374594850265095e-08	1.524841637553635604e-14	3.340126512673397373e-09
3.944101333639184262e-15	1.072073158855214556e-08	1.505452599907394241e-14	3.300532187231769781e-09
3.892504423532730585e-15	1.065831157010974447e-08	1.486056589414452053e-14	3.261603406635142259e-09
3.839082905812677725e-15	1.059648039600345900e-08	1.467352001874237531e-14	3.223336186927614572e-09
3.783861304337983668e-15	1.053523261562201334e-08	1.448649396925619422e-14	3.185726428684736027e-09
3.737272154207517918e-15	1.047456271349263669e-08	1.430300111643822566e-14	3.148769939397859887e-09
3.685461536670843937e-15	1.041446521902397540e-08	1.411961537785790551e-14	3.112462421450576853e-09
3.631922446922330580e-15	1.035493464992741549e-08	1.393637956587932703e-14	3.076799463919396435e-09
3.587086457557293315e-15	1.029596544714367065e-08	1.376374428859487060e-14	3.041776560596159608e-09
3.537098700258328344e-15	1.023755208090560089e-08	1.358440404029574048e-14	3.007389113991248880e-09
3.492390127319554688e-15	1.017968897091525693e-08	1.342268614736319643e-14	2.973632451128304292e-09
3.442574705411638850e-15	1.012237054548536178e-08	1.324393681342732156e-14	2.940501821752219349e-09
3.394613336137930617e-15	1.006559127315444484e-08	1.307942121631694690e-14	2.907992358274514656e-09
3.348527731400819374e-15	1.000934560214849723e-08	1.290836231828674257e-14	2.876099108401616145e-09
3.304339311281197371e-15	9.953627914482479830e-09	1.274120759937562749e-14	2.844817041625337683e-09
3.258599761008823509e-15	9.898432636651329983e-09	1.257799570040957624e-14	2.814141059702187404e-09
3.218268822639670926e-15	9.843754143908938646e-09	1.241876477020365766e-14	2.784065989291155853e-09
3.176428170209820987e-15	9.789586889283867871e-09	1.226008302487421738e-14	2.754586571902677453e-09
3.129628648261417402e-15	9.735925283308560290e-09	1.210545709488041797e-14	2.725697494308860318e-09
3.091768063366103898e-15	9.682763756775427842e-09	1.194798479637048141e-14	2.697393329404916419e-09
3.055927271319150204e-15	9.630096715871369444e-09	1.180158015977733014e-14	2.669668626347522631e-09
3.004778521611792079e-15	9.577918553491404773e-09	1.165240117844351389e-14	2.642517832867182271e-09
2.969566059182189253e-15	9.526223691582513049e-09	1.150395262487219410e-14	2.615935363000367690e-09
2.926022719376613387e-15	9.475006601466362191e-09	1.135279992786453717e-14	2.589915584228701399e-09
2.888044999124811851e-15	9.424261719735925168e-09	1.121285530691110054e-14	2.564452749054191987e-09
2.841773568278615353e-15	9.373983511287622066e-09	1.107721386137409008e-14	2.539541085688748913e-09
2.804573871175134366e-15	9.324166405305799245e-09	1.092856191692588230e-14	2.515174758408818642e-09
2.769524978739681874e-15	9.274804862073750070e-09	1.078427984143564344e-14	2.491347892212394631e-09
2.736644614343095201e-15	9.225893368162700124e-09	1.065480868698677963e-14	2.468054567978038740e-09
2.699011369239206963e-15	9.177426445640405301e-09	1.051589461963333719e-14	2.445288794602460357e-09
2.663581387478180828e-15	9.129398623183834292e-09	1.037797786374223964e-14	2.423044560369782392e-09
2.626902240401776068e-15	9.081804413378420904e-09	1.025149823771002096e-14	2.401315763104185365e-09
2.599399058423086542e-15	9.034638342653611314e-09	1.012954792437152267e-14	2.380096302999199468e-09
2.553332829821610447e-15	8.987894967595898069e-09	9.991340923055992117e-15	2.359380046874422978e-09
2.523414365383018514e-15	8.941568878574015218e-09	9.864663099760304491e-15	2.339160804513206881e-09
2.485373658072983721e-15	8.895654700177119050e-09	9.735666571372410225e-15	2.319432356425642031e-09
2.453104400644027188e-15	8.850147067503609510e-09	9.607850308765274970e-15	2.300188430176291142e-09
2.419683390364528765e-15	8.805040593125759991e-09	9.488182353837947002e-15	2.281422742417669403e-09
2.392065001411648002e-15	8.760329939255362731e-09	9.369752589542067013e-15	2.263128983890812990e-09
2.359856165138263998e-15	8.716009802530487678e-09	9.256058873271337720e-15	2.245300803925290820e-09
2.330010842389092878e-15	8.672074910616233397e-09	9.133251465911054264e-15	2.227931856367475002e-09
2.292135556740006492e-15	8.628520024689207054e-09	9.018705293772200548e-15	2.211015751818232292e-09
2.267061654547274995e-15	8.585339915524910808e-09	8.902039354955459246e-15	2.194546055058896851e-09
2.233986921641855021e-15	8.542529348517937672e-09	8.797158428120030706e-15	2.178516350693517857e-09
2.203333971969435747e-15	8.500083145076507719e-09	8.683272478732582874e-15	2.162920196290957158e-09
2.171647439828809456e-15	8.457996169500207187e-09	8.563877261626785345e-15	2.147751135281038689e-09
2.145880111113784087e-15	8.416263325844696033e-09	8.449407090563924221e-15	2.133002706373892331e-09
2.115637350241510834e-15	8.374879549952583728e-09	8.353765395545492680e-15	2.118668403658124360e-09
2.091341019133422483e-15	8.333839758067990231e-09	8.249221916649402461e-15	2.104741756287367630e-09
2.059126669315818375e-15	8.293138938835732532e-09	8.135801647226088056e-15	2.091216232616474124e-09
2.032885248641652374e-15	8.252772084368883435e-09	8.034345944099049086e-15	2.078085359429171155e-09
2.002221399421028325e-15	8.212734252317784210e-09	7.931001380385459764e-15	2.065342629317225430e-09
1.977556271173996617e-15	8.173020551293004624e-09	7.832730900728352524e-15	2.052981537111429376e-09
1.951963606504429939e-15	8.133626089407482585e-09	7.736088802678363488e-15	2.040995550916713930e-09
1.925455872077598006e-15	8.094546043549604962e-09	7.634159634496909729e-15	2.029378175545287917e-09
1.898045366999009224e-15	8.055775557033251945e-09	7.537374880717526929e-15	2.018122902500507176e-09
1.876683118970528421e-15	8.017309864921774373e-09	7.442287943379208022e-15	2.007223256535741195e-09
1.850972757848468336e-15	7.979144259754181947e-09	7.345451933586090601e-15	1.996672744611393463e-09
1.827864987355048361e-15	7.941274034462481187e-09	7.257297463019863158e-15	1.986464874842300587e-09
[truncated: 2 more rows]
