# Supplementary material for: Magnetosensitivity of tightly bound radical pairs in cryptochrome is enabled by the quantum Zeno effect
Source: Nat Commun. 2024 Dec 30;15:10823. doi: 10.1038/s41467-024-55124-x (PMC11686217; doi:10.1038/s41467-024-55124-x)
Supplement: Supplementary file 6 — Source Data [file 41467_2024_55124_MOESM6_ESM.zip › Source_Data/supplementary/fig_s11b.txt]

# no_std_z	no_std_x	std_z	std_x
1.000000000000000222e+00	1.000000000000000222e+00	1.000000000000000222e+00	1.000000000000000222e+00
9.971430299412694653e-01	9.971430379060340909e-01	9.976543718349296652e-01	9.976543770317365389e-01
9.937269883150118277e-01	9.937269795008436546e-01	9.947635752687929989e-01	9.947635806162805627e-01
9.908529255776205025e-01	9.908528265703232529e-01	9.919999636494724049e-01	9.919999494432865106e-01
9.880101977348421105e-01	9.880099896870280229e-01	9.892729240764051024e-01	9.892728677972887352e-01
9.851815397572848410e-01	9.851811865419713987e-01	9.865799573324932625e-01	9.865798188154404347e-01
9.823930778679327291e-01	9.823925012318575067e-01	9.839212887911034100e-01	9.839210045612891697e-01
9.796431328704579000e-01	9.796422236186190791e-01	9.812964770649231783e-01	9.812959558821090500e-01
9.769299624479169664e-01	9.769285758609497217e-01	9.787050867197583104e-01	9.787042049449844461e-01
9.742532210326172448e-01	9.742511700783842432e-01	9.761466923561085141e-01	9.761452894806534886e-01
9.716124687947576000e-01	9.716095196109043597e-01	9.736208738634037907e-01	9.736187482085678635e-01
9.690072108726163203e-01	9.690030784333293346e-01	9.711272164534595630e-01	9.711241210329606410e-01
9.664369685585069147e-01	9.664313123433906361e-01	9.686653106211787767e-01	9.686609491640282288e-01
9.639012718991534223e-01	9.638936917640664737e-01	9.662347520758024499e-01	9.662287752075100489e-01
9.613996566103116814e-01	9.613896888508566274e-01	9.638351416743643485e-01	9.638271432542395711e-01
9.589316645811259976e-01	9.589187781708337077e-01	9.614660853561604048e-01	9.614555989684717696e-01
9.564968438952934360e-01	9.564804368975796667e-01	9.591271940780348171e-01	9.591136896747886054e-01
9.540947487110762459e-01	9.540741448630308819e-01	9.568180837504931535e-01	9.568009644435936378e-01
9.517249391772326650e-01	9.516993846422054926e-01	9.545383751746285839e-01	9.545169741751953207e-01
9.493869813545101621e-01	9.493556416406357945e-01	9.522876939798474716e-01	9.522612716824682133e-01
9.470804471361542465e-01	9.470424041780169944e-01	9.500656705623946596e-01	9.500334117720850013e-01
9.448049141694199182e-01	9.447591635700333113e-01	9.478719400246538029e-01	9.478329513242926829e-01
9.425599657782407492e-01	9.425054142085430575e-01	9.457061421152276326e-01	9.456594493712332516e-01
9.403451908869364662e-01	9.402806536400086790e-01	9.435679211697751700e-01	9.435124671738045476e-01
9.381601839449398295e-01	9.380843826421846332e-01	9.414569260526077787e-01	9.413915682970637189e-01
9.360045448525340372e-01	9.359161052990536689e-01	9.393728100990232921e-01	9.392963186841676304e-01
9.338778788875912173e-01	9.337753290739985168e-01	9.373152310583796609e-01	9.372262867288351229e-01
9.317797966332939108e-01	9.316615648811991113e-01	9.352838510378893577e-01	9.351810433463219052e-01
9.297099139068282225e-01	9.295743271552614484e-01	9.332783364471325394e-01	9.331601620429035293e-01
9.276678516890364268e-01	9.275131339190924029e-01	9.312983579432732029e-01	9.311632189838732199e-01
9.256532360550129290e-01	9.254775068500200597e-01	9.293435903769784456e-01	9.291897930600565569e-01
9.236656981056345916e-01	9.234669713441540084e-01	9.274137127390180702e-01	9.272394659528313543e-01
9.217048739000122115e-01	9.214810565789742780e-01	9.255084081075530822e-01	9.253118221976548430e-01
9.197704043888477177e-01	9.195192955741481322e-01	9.236273635960894346e-01	9.234064492460766216e-01
9.178619353486888732e-01	9.175812252505850530e-01	9.217702703020967947e-01	9.215229375262535827e-01
9.159791173170661605e-01	9.156663864877476744e-01	9.199368232562796788e-01	9.196608805019671484e-01
9.141216055285021902e-01	9.137743241792146698e-01	9.181267213724979559e-01	9.178198747301463678e-01
9.122890598513824223e-01	9.119045872864983693e-01	9.163396673983206231e-01	9.159995199168944335e-01
9.104811447256715429e-01	9.100567288911007857e-01	9.145753678662134067e-01	9.141994189720076269e-01
9.086975291014700584e-01	9.082303062448251474e-01	9.128335330453445362e-01	9.124191780619901326e-01
9.069378863783946754e-01	9.064248808183507089e-01	9.111138768940069133e-01	9.106584066615703854e-01
9.052018943457726952e-01	9.046400183480893809e-01	9.094161170126426885e-01	9.089167176037281637e-01
9.034892351236449848e-01	9.028752888813261768e-01	9.077399745974701339e-01	9.071937271282337623e-01
9.017995951045545411e-01	9.011302668196369270e-01	9.060851743946978232e-01	9.054890549287006873e-01
9.001326648961238686e-01	8.994045309605880334e-01	9.044514446553224563e-01	9.038023241981415490e-01
8.984881392644015197e-01	8.976976645377255926e-01	9.028385170905033341e-01	9.021331616730381420e-01
8.968657170779693599e-01	8.960092552588787562e-01	9.012461268275052673e-01	9.004811976759339309e-01
8.952651012528018981e-01	8.943388953427847676e-01	8.996740123661979283e-01	8.988460661565592646e-01
8.936859986978686887e-01	8.926861815540423351e-01	8.981219155361177542e-01	8.972274047314928724e-01
8.921281202614637085e-01	8.910507152363928984e-01	8.965895814540671971e-01	8.956248547223555345e-01
8.905911806782595974e-01	8.894321023443330088e-01	8.950767584822605372e-01	8.940380611925404786e-01
8.890748985170719987e-01	8.878299534730779152e-01	8.935831981869994944e-01	8.924666729824910494e-01
8.875789961293264474e-01	8.862438838868959001e-01	8.921086552978761963e-01	8.909103427435324241e-01
8.861031995982175946e-01	8.846735135458264621e-01	8.906528876674943973e-01	8.893687269702751363e-01
8.846472386885519956e-01	8.831184671307840128e-01	8.892156562317052870e-01	8.878414860315886337e-01
8.832108467972650256e-01	8.815783740670535273e-01	8.877967249703484498e-01	8.863282842001470874e-01
8.817937609046027081e-01	8.800528685461872502e-01	8.863958608684920915e-01	8.848287896805561159e-01
8.803957215259594626e-01	8.785415895463246638e-01	8.850128338781693138e-01	8.833426746360686366e-01
8.790164726643648896e-01	8.770441808509552573e-01	8.836474168805984464e-01	8.818696152139107181e-01
8.776557617636053799e-01	8.755602910661389737e-01	8.822993856488869913e-01	8.804092915692175447e-01
8.763133396619808835e-01	8.740895736361841140e-01	8.809685188112081899e-01	8.789613878875972564e-01
8.749889605466780740e-01	8.726316868577969066e-01	8.796545978144487687e-01	8.775255924063138924e-01
8.736823819087617959e-01	8.711862938927106281e-01	8.783574068883182040e-01	8.761015974341070933e-01
8.723933644987660330e-01	8.697530627788288005e-01	8.770767330099147330e-01	8.746890993696627703e-01
8.711216722828875048e-01	8.683316664398896823e-01	8.758123658687436697e-01	8.732877987187486202e-01
8.698670723997623533e-01	8.669217826936750360e-01	8.745640978321798098e-01	8.718974001100239235e-01
8.686293351178291378e-01	8.655230942587629483e-01	8.733317239113709274e-01	8.705176123095313967e-01
8.674082337932609299e-01	8.641352887598381383e-01	8.721150417275744804e-01	8.691481482338778708e-01
8.662035448284641781e-01	8.627580587315815119e-01	8.709138514789229735e-01	8.677887249621140109e-01
8.650150476311357917e-01	8.613911016211621696e-01	8.697279559076136479e-01	8.664390637463370570e-01
8.638425245738708957e-01	8.600341197893500711e-01	8.685571602675145053e-01	8.650988900210246912e-01
8.626857609543105987e-01	8.586868205102633489e-01	8.674012722921826679e-01	8.637679334111142415e-01
8.615445449558307711e-01	8.573489159697552653e-01	8.662601021632923004e-01	8.624459277388329959e-01
8.604186676087528518e-01	8.560201232624634615e-01	8.651334624794611017e-01	8.611326110292906177e-01
8.593079227520807883e-01	8.547001643875349330e-01	8.640211682254770320e-01	8.598277255148494280e-01
8.582121069957504567e-01	8.533887662430599264e-01	8.629230367419145065e-01	8.585310176382927594e-01
8.571310196833866746e-01	8.520856606192287463e-01	8.618388876951389443e-01	8.572422380548009313e-01
8.560644628555598157e-01	8.507905841902225763e-01	8.607685430476907928e-01	8.559611416327538302e-01
8.550122412135385819e-01	8.495032785048508561e-01	8.597118270290518005e-01	8.546874874533584299e-01
8.539741620835274993e-01	8.482234899759572011e-01	8.586685661067769981e-01	8.534210388091251209e-01
8.529500353813859181e-01	8.469509698686132904e-01	8.576385889579991595e-01	8.521615632012031760e-01
8.519396735778232976e-01	8.456854742871294794e-01	8.566217264412936405e-01	8.509088323356002181e-01
8.509428916640585649e-01	8.444267641608936836e-01	8.556178115689038188e-01	8.496626221182933536e-01
8.499595071179431027e-01	8.431746052290578497e-01	8.546266794793155874e-01	8.484227126492487336e-01
8.489893398705399274e-01	8.419287680240798988e-01	8.536481674101870087e-01	8.471888882153572053e-01
8.480322122731496215e-01	8.406890278541467865e-01	8.526821146716176969e-01	8.459609372823024831e-01
8.470879490647822418e-01	8.394551647845047704e-01	8.517283626197620361e-01	8.447386524853840450e-01
8.461563773400637700e-01	8.382269636177132055e-01	8.507867546307752438e-01	8.435218306193094095e-01
8.452373265175766592e-01	8.370042138728480685e-01	8.498571360750949433e-01	8.423102726269708906e-01
8.443306283086220443e-01	8.357867097636584308e-01	8.489393542920460334e-01	8.411037835872182677e-01
8.434361166864070558e-01	8.345742501756999721e-01	8.480332585647725185e-01	8.399021727016416916e-01
8.425536278556413627e-01	8.333666386424678496e-01	8.471387000954855306e-01	8.387052532803822569e-01
8.416830002225446083e-01	8.321636833205501294e-01	8.462555319810294296e-01	8.375128427269891151e-01
8.408240743652575233e-01	8.309651969638286451e-01	8.453836091887565463e-01	8.363247625223436676e-01
8.399766930046502766e-01	8.297709968967363903e-01	8.445227885327105666e-01	8.351408382076580539e-01
8.391407009755214030e-01	8.285809049865947573e-01	8.436729286501127856e-01	8.339608993665676984e-01
8.383159451981858634e-01	8.273947476150412816e-01	8.428338899781475657e-01	8.327847796063307939e-01
8.375022746504448001e-01	8.262123556485779785e-01	8.420055347310435589e-01	8.316123165381497095e-01
8.366995403399319908e-01	8.250335644082616993e-01	8.411877268774465843e-01	8.304433517566419676e-01
8.359075952768302287e-01	8.238582136385580457e-01	8.403803321180802754e-01	8.292777308184713370e-01
8.351262944469576288e-01	8.226861474753717207e-01	8.395832178636933874e-01	8.281153032201515884e-01
8.343554947852120929e-01	8.215172144132748544e-01	8.387962532132839932e-01	8.269559223750433397e-01
8.335950551493758187e-01	8.203512672719449617e-01	8.380193089326051226e-01	8.257994455895553143e-01
8.328448362942697525e-01	8.191881631618489479e-01	8.372522574329399614e-01	8.246457340385703327e-01
8.321047008462567618e-01	8.180277634491849303e-01	8.364949727501509447e-01	8.234946527401192373e-01
8.313745132780860914e-01	8.168699337201071886e-01	8.357473305239937478e-01	8.223460705293110795e-01
8.306541398840779911e-01	8.157145437442473446e-01	8.350092079776957332e-01	8.211998600315412178e-01
8.299434487556399676e-01	8.145614674375489805e-01	8.342804838977910808e-01	8.200558976349863194e-01
8.292423097571125501e-01	8.134105828244406755e-01	8.335610386142191519e-01	8.189140634624075821e-01
8.285505945019404628e-01	8.122617719993654450e-01	8.328507539806687676e-01	8.177742413422811607e-01
8.278681763291635409e-01	8.111149210876937854e-01	8.321495133551792822e-01	8.166363187792737843e-01
8.271949302802230619e-01	8.099699202060335335e-01	8.314572015809837957e-01	8.155001869240759982e-01
8.265307330760821580e-01	8.088266634219544171e-01	8.307737049675995022e-01	8.143657405426121265e-01
8.258754630946489872e-01	8.076850487131471690e-01	8.300989112721565144e-01	8.132328779846389466e-01
8.252290003485096559e-01	8.065449779260353003e-01	8.294327096809668287e-01	8.121015011517533910e-01
8.245912264629542410e-01	8.054063567338660690e-01	8.287749907913253278e-01	8.109715154648284852e-01
8.239620246543039039e-01	8.042690945942971847e-01	8.281256465935449285e-01	8.098428298308922857e-01
8.233412797085233326e-01	8.031331047064981243e-01	8.274845704532185486e-01	8.087153566094666957e-01
8.227288779601268365e-01	8.019983039677810455e-01	8.268516570937084476e-01	8.075890115783807000e-01
8.221247072713622206e-01	8.008646129297829486e-01	8.262268025788566117e-01	8.064637138990716769e-01
8.215286570116790976e-01	7.997319557542154067e-01	8.256099042959182954e-01	8.053393860813996552e-01
8.209406180374700934e-01	7.986002601682092861e-01	8.250008609387096126e-01	8.042159539479833974e-01
8.203604826720851673e-01	7.974694574192666696e-01	8.243995724909721767e-01	8.030933465980844010e-01
8.197881446861162713e-01	7.963394822298404119e-01	8.238059402099477957e-01	8.019714963710419253e-01
8.192234992779438008e-01	7.952102727515567571e-01	8.232198666101634421e-01	8.008503388092859110e-01
8.186664430545471660e-01	7.940817705190990061e-01	8.226412554474221706e-01	7.997298126209352320e-01
8.181168740125723815e-01	7.929539204037747702e-01	8.220700117029986487e-01	7.986098596420038165e-01
8.175746915196535625e-01	7.918266705667836858e-01	8.215060415680337513e-01	7.974904247982324001e-01
8.170397962959861093e-01	7.906999724122030226e-01	8.209492524281317705e-01	7.963714560665543507e-01
8.165120903961480270e-01	7.895737805397101683e-01	8.203995528481490274e-01	7.952529044362187660e-01
8.159914771911648268e-01	7.884480526970554237e-01	8.198568525571804377e-01	7.941347238695789512e-01
8.154778613508144591e-01	7.873227497323034285e-01	8.193210624337335934e-01	7.930168712625674798e-01
8.149711488261732750e-01	7.861978355458651979e-01	8.187920944910950238e-01	7.918993064048728270e-01
8.144712468323926924e-01	7.850732770423342055e-01	8.182698618628796439e-01	7.907819919398316744e-01
8.139780638317106742e-01	7.839490440821468287e-01	8.177542787887670528e-01	7.896648933240548729e-01
8.134915095166893595e-01	7.828251094330797022e-01	8.172452606004170228e-01	7.885479787867970547e-01
8.130114947936787351e-01	7.817014487216034091e-01	8.167427237075665092e-01	7.874312192890883244e-01
8.125379317665027967e-01	7.805780403841050541e-01	8.162465855843004103e-01	7.863145884826443499e-01
8.120707337203652010e-01	7.794548656180009250e-01	8.157567647555024060e-01	7.851980626685671760e-01
8.116098151059698562e-01	7.783319083327561172e-01	8.152731807834721067e-01	7.840816207558527484e-01
8.111550915238556758e-01	7.772091551008222243e-01	8.147957542547179521e-01	7.829652442197211348e-01
8.107064797089440500e-01	7.760865951085125225e-01	8.143244067669153097e-01	7.818489170597795468e-01
8.102638975152899325e-01	7.749642201068288605e-01	8.138590609160308853e-01	7.807326257580372575e-01
8.098272639010404284e-01	7.738420243622537997e-01	8.133996402836116690e-01	7.796163592367835182e-01
8.093964989135968846e-01	7.727200046075266560e-01	8.129460694242365282e-01	7.785001088163452376e-01
8.089715236749708271e-01	7.715981599924184309e-01	8.124982738531255633e-01	7.773838681727365252e-01
8.085522603673453990e-01	7.704764920345167356e-01	8.120561800339085590e-01	7.762676332952136438e-01
8.081386322188220950e-01	7.693550045700420226e-01	8.116197153665490882e-01	7.751514024437515804e-01
8.077305634893648945e-01	7.682337037047005657e-01	8.111888081754233815e-01	7.740351761064513392e-01
8.073279794569299117e-01	7.671125977645958383e-01	8.107633876975470777e-01	7.729189569568966078e-01
8.069308064037856720e-01	7.659916972472080587e-01	8.103433840709576286e-01	7.718027498114684581e-01
8.065389716030110234e-01	7.648710147724587793e-01	8.099287283232394774e-01	7.706865615866357322e-01
8.061524033051807869e-01	7.637505650338725083e-01	8.095193523601984520e-01	7.695704012562279983e-01
8.057710307252263782e-01	7.626303647498500204e-01	8.091151889546799314e-01	7.684542798087096171e-01
8.053947840294745086e-01	7.615104326150650138e-01	8.087161717355276780e-01	7.673382102044659092e-01
8.050235943228596369e-01	7.603907892519972123e-01	8.083222351766852221e-01	7.662222073331108607e-01
8.046573936363086155e-01	7.592714571626139053e-01	8.079333145864353583e-01	7.651062879708333542e-01
8.042961149142953126e-01	7.581524606802162447e-01	8.075493460967757553e-01	7.639904707377904725e-01
8.039396920025609905e-01	7.570338259214595134e-01	8.071702666529319004e-01	7.628747760555595336e-01
8.035880596360007733e-01	7.559155807385616876e-01	8.067960140030010496e-01	7.617592261046660651e-01
8.032411534267153153e-01	7.547977546717100639e-01	8.064265266877302940e-01	7.606438447821931570e-01
8.028989098522156809e-01	7.536803789016766064e-01	8.060617440304227443e-01	7.595286576594861838e-01
8.025612662437970890e-01	7.525634862026558958e-01	8.057016061269752782e-01	7.584136919399641075e-01
8.022281607750596510e-01	7.514471108953373335e-01	8.053460538360381893e-01	7.572989764170472426e-01
8.018995324505892031e-01	7.503312888002212633e-01	8.049950287693059536e-01	7.561845414322150294e-01
8.015753210947875740e-01	7.492160571911941069e-01	8.046484732819269015e-01	7.550704188332033606e-01
8.012554673408548433e-01	7.481014547493652911e-01	8.043063304630378996e-01	7.539566419323506796e-01
8.009399126199160390e-01	7.469875215171793981e-01	8.039685441264174948e-01	7.528432454651060590e-01
8.006285991502999355e-01	7.458742988528161977e-01	8.036350588012606266e-01	7.517302655487052565e-01
8.003214699269556309e-01	7.447618293848867754e-01	8.033058197230680264e-01	7.506177396410268488e-01
8.000184687110163395e-01	7.436501569674384138e-01	8.029807728246527443e-01	7.495057064996418772e-01
7.997195400194998527e-01	7.425393266352755539e-01	8.026598647272626952e-01	7.483942061410633340e-01
7.994246291151502204e-01	7.414293845596016119e-01	8.023430427318131164e-01	7.472832798002032595e-01
7.991336819964136584e-01	7.403203780039957493e-01	8.020302548102337115e-01	7.461729698900511076e-01
7.988466453875515683e-01	7.392123552807319253e-01	8.017214495969243737e-01	7.450633199615752655e-01
7.985634667288836752e-01	7.381053657074511110e-01	8.014165763803196008e-01	7.439543746638668242e-01
7.982840941671645041e-01	7.369994595641951030e-01	8.011155850945608226e-01	7.428461797045264881e-01
7.980084765460886409e-01	7.358946880508081545e-01	8.008184263112749779e-01	7.417387818103086117e-01
7.977365633969232261e-01	7.347911032447118629e-01	8.005250512314573408e-01	7.406322286880269168e-01
7.974683049292656811e-01	7.336887580590617519e-01	8.002354116774577086e-01	7.395265689857278835e-01
7.972036520219289990e-01	7.325877062012977614e-01	7.999494600850682868e-01	7.384218522541466934e-01
7.969425562139436092e-01	7.314880021320943060e-01	7.996671494957143800e-01	7.373181289084468348e-01
7.966849696956862514e-01	7.303897010247172306e-01	7.993884335487402293e-01	7.362154501902595793e-01
7.964308453001249788e-01	7.292928587247925476e-01	7.991132664737987668e-01	7.351138681300233291e-01
7.961801364941819559e-01	7.281975317104911749e-01	7.988416030833330739e-01	7.340134355096301633e-01
7.959327973702121639e-01	7.271037770531378897e-01	7.985733987651558730e-01	7.329142058253896863e-01
7.956887826375982353e-01	7.260116523782541575e-01	7.983086094751254969e-01	7.318162332513151735e-01
7.954480476144569767e-01	7.249212158270404993e-01	7.980471917299096773e-01	7.307195726027421179e-01
7.952105482194571362e-01	7.238325260183051668e-01	7.977891025998480323e-01	7.296242793002828408e-01
7.949762409637481930e-01	7.227456420108362423e-01	7.975342997019001512e-01	7.285304093341271603e-01
7.947450829429966168e-01	7.216606232662281517e-01	7.972827411926864949e-01	7.274380192286862279e-01
7.945170318295295964e-01	7.205775296121648132e-01	7.970343857616155603e-01	7.263471660075920822e-01
7.942920458645850168e-01	7.194964212061725206e-01	7.967891926241019718e-01	7.252579071590615767e-01
7.940700838506637993e-01	7.184173584998423401e-01	7.965471215148671735e-01	7.241703006016251276e-01
7.938511051439871569e-01	7.173404022035267946e-01	7.963081326813286065e-01	7.230844046502306055e-01
7.936350696470539923e-01	7.162656132515099472e-01	7.960721868770699317e-01	7.220002779827230377e-01
7.934219378012984381e-01	7.151930527676597649e-01	7.958392453553969625e-01	7.209179796067042290e-01
7.932116705798462064e-01	7.141227820315636521e-01	7.956092698629753102e-01	7.198375688267779626e-01
7.930042294803689717e-01	7.130548624451595874e-01	7.953822226335471868e-01	7.187591052121931057e-01
7.927995765180324561e-01	7.119893554998601992e-01	7.951580663817297001e-01	7.176826485648807319e-01
7.925976742185434354e-01	7.109263227441726674e-01	7.949367642968936387e-01	7.166082588878950332e-01
7.923984856112851194e-01	7.098658257518148940e-01	7.947182800371159761e-01	7.155359963542574642e-01
7.922019742225504535e-01	7.088079260903303869e-01	7.945025777232136432e-01	7.144659212762053402e-01
7.920081040688595753e-01	7.077526852902120691e-01	7.942896219328507978e-01	7.133980940748587685e-01
7.918168396503750817e-01	7.067001648145344594e-01	7.940793776947214777e-01	7.123325752503011365e-01
7.916281459443976765e-01	7.056504260290991093e-01	7.938718104828073052e-01	7.112694253520870369e-01
7.914419883989554094e-01	7.046035301730880773e-01	7.936668862107078004e-01	7.102087049501680793e-01
7.912583329264766263e-01	7.035595383302279959e-01	7.934645712260419703e-01	7.091504746062462505e-01
7.910771458975479620e-01	7.025185114004688369e-01	7.932648323049228400e-01	7.080947948455543761e-01
7.908983941347553781e-01	7.014805100721810405e-01	7.930676366465003735e-01	7.070417261290699029e-01
7.907220449066107992e-01	7.004455947948757810e-01	7.928729518675763366e-01	7.059913288261676634e-01
7.905480659215569084e-01	6.994138257524461499e-01	7.926807459972851078e-01	7.049436631877117332e-01
7.903764253220553204e-01	6.983852628369227045e-01	7.924909874718439884e-01	7.038987893195821632e-01
7.902070916787524713e-01	6.973599656227499333e-01	7.923036451293707927e-01	7.028567671566466890e-01
7.900400339847261089e-01	6.963379933415824175e-01	7.921186882047642763e-01	7.018176564371713111e-01
7.898752216498043932e-01	6.953194048576091246e-01	7.919360863246538429e-01	7.007815166776819593e-01
7.897126244949670415e-01	6.943042586434026164e-01	7.917558095024115339e-01	6.997484071482750201e-01
7.895522127468190821e-01	6.932926127562909491e-01	7.915778281332261912e-01	6.987183868483771709e-01
7.893939570321379939e-01	6.922845248152488251e-01	7.914021129892436779e-01	6.976915144829543003e-01
7.892378283724954535e-01	6.912800519783075526e-01	7.912286352147652746e-01	6.966678484391696236e-01
7.890837981789519118e-01	6.902792509204903615e-01	7.910573663215109130e-01	6.956474467634943259e-01
7.889318382468200053e-01	6.892821778122724119e-01	7.908882781839392528e-01	6.946303671392757284e-01
7.887819207505013530e-01	6.882888882985668255e-01	7.907213430346309302e-01	6.936166668647604228e-01
7.886340182383908548e-01	6.872994374782261939e-01	7.905565334597253191e-01	6.926064028315753740e-01
7.884881036278503785e-01	6.863138798840625610e-01	7.903938223944220187e-01	6.915996315036568864e-01
7.883441502002479506e-01	6.853322694633806611e-01	7.902331831185347433e-01	6.905964088966380920e-01
7.882021315960684449e-01	6.843546595590340731e-01	7.900745892521038316e-01	6.895967905576911861e-01
7.880620218100837793e-01	6.833811028909997365e-01	7.899180147510629357e-01	6.886008315458304052e-01
7.879237951865925016e-01	6.824116515384687220e-01	7.897634339029646622e-01	6.876085864126717517e-01
7.877874264147219918e-01	6.814463569224462614e-01	7.896108213227552852e-01	6.866201091836469095e-01
7.876528905237929479e-01	6.804852697888589264e-01	7.894601519486077468e-01	6.856354533396700202e-01
7.875201628787475983e-01	6.795284401921682926e-01	7.893114010378057266e-01	6.846546717992585407e-01
7.873892191756396430e-01	6.785759174794965265e-01	7.891645441626801150e-01	6.836778169011099582e-01
7.872600354371812603e-01	6.776277502752610093e-01	7.890195572065974439e-01	6.827049403871361388e-01
7.871325880083557269e-01	6.766839864663105608e-01	7.888764163600007207e-01	6.817360933859500927e-01
7.870068535520832187e-01	6.757446731875559331e-01	7.887350981164974462e-01	6.807713263968020456e-01
7.868828090449500046e-01	6.748098568080962423e-01	7.885955792690013677e-01	6.798106892739638196e-01
7.867604317729899321e-01	6.738795829178385599e-01	7.884578369059193070e-01	6.788542312115619648e-01
7.866396993275278637e-01	6.729538963146137753e-01	7.883218484073916121e-01	6.779020007288621974e-01
7.865205896010745157e-01	6.720328409917866175e-01	7.881875914415745754e-01	6.769540456560014796e-01
7.864030807832793624e-01	6.711164601263472917e-01	7.880550439609745883e-01	6.760104131201672972e-01
7.862871513569358317e-01	6.702047960674819560e-01	7.879241841988274819e-01	6.750711495322132549e-01
7.861727800940432331e-01	6.692978903256192602e-01	7.877949906655242751e-01	6.741363005737165404e-01
7.860599460519168691e-01	6.683957835619543930e-01	7.876674421450812202e-01	6.732059111844748145e-01
7.859486285693558782e-01	6.674985155784519675e-01	7.875415176916568116e-01	6.722800255504420841e-01
7.858388072628579302e-01	6.666061253083180871e-01	7.874171966261107602e-01	6.713586870921044447e-01
7.857304620228884318e-01	6.657186508069359299e-01	7.872944585326098199e-01	6.704419384532848136e-01
7.856235730101965853e-01	6.648361292432556358e-01	7.871732832552738035e-01	6.695298214903756540e-01
7.855181206521841819e-01	6.639585968916427161e-01	7.870536508948657861e-01	6.686223772619972472e-01
7.854140856393205805e-01	6.630860891241807664e-01	7.869355418055252738e-01	6.677196460190851779e-01
7.853114489216069805e-01	6.622186404034304807e-01	7.868189365915406741e-01	6.668216671954013686e-01
7.852101917050888780e-01	6.613562842756333104e-01	7.867038161041647326e-01	6.659284793984683315e-01
7.851102954484137086e-01	6.604990533643528838e-01	7.865901614384702700e-01	6.650401204009167566e-01
7.850117418594364516e-01	6.596469793645480806e-01	7.864779539302448885e-01	6.641566271322435488e-01
7.849145128918696424e-01	6.588000930370773167e-01	7.863671751529264231e-01	6.632780356709828684e-01
7.848185907419793494e-01	6.579584242036377040e-01	7.862578069145775839e-01	6.624043812372832907e-01
7.847239578453254483e-01	6.571220017421295356e-01	7.861498312548972356e-01	6.615356981858994123e-01
7.846305968735431957e-01	6.562908535824397704e-01	7.860432304422717564e-01	6.606720199995780307e-01
7.845384907311736544e-01	6.554650067026346338e-01	7.859379869708629229e-01	6.598133792828445587e-01
7.844476225525303104e-01	6.546444871255561182e-01	7.858340835577333205e-01	6.589598077561774625e-01
7.843579756986116536e-01	6.538293199158273783e-01	7.857315031400078364e-01	6.581113362505771613e-01
7.842695337540559475e-01	6.530195291772601385e-01	7.856302288720720117e-01	6.572679947025245051e-01
7.841822805241337457e-01	6.522151380506621132e-01	7.855302441228056987e-01	6.564298121493254978e-01
7.840962000317814873e-01	6.514161687120302302e-01	7.854315324728513570e-01	6.555968167248361622e-01
7.840112765146791673e-01	6.506226423711241047e-01	7.853340777119184324e-01	6.547690356555582181e-01
7.839274944223608710e-01	6.498345792704157686e-01	7.852378638361204866e-01	6.539464952571070189e-01
7.838448384133689384e-01	6.490519986844173195e-01	7.851428750453479655e-01	6.531292209310486374e-01
7.837632933524444345e-01	6.482749189193843797e-01	7.850490957406723869e-01	6.523172371621056564e-01
7.836828443077562545e-01	6.475033573133821552e-01	7.849565105217862770e-01	6.515105675157245591e-01
7.836034765481649789e-01	6.467373302367104282e-01	7.848651041844731946e-01	6.507092346359973911e-01
7.835251755405290286e-01	6.459768530926728314e-01	7.847748617181107278e-01	6.499132602439321449e-01
7.834479269470384644e-01	6.452219403186967295e-01	7.846857683032051334e-01	6.491226651360697542e-01
7.833717166225950823e-01	6.444726053877969374e-01	7.845978093089592820e-01	6.483374691834471459e-01
7.832965306122174898e-01	6.437288608103842735e-01	7.845109702908684701e-01	6.475576913309054605e-01
7.832223551484897017e-01	6.429907181364047375e-01	7.844252369883494280e-01	6.467833495967297841e-01
7.831491766490368267e-01	6.422581879577995423e-01	7.843405953223971938e-01	6.460144610726193948e-01
7.830769817140403877e-01	6.415312799112820041e-01	7.842570313932751835e-01	6.452510419239798622e-01
7.830057571237838410e-01	6.408100026814306238e-01	7.841745314782295750e-01	6.444931073905366681e-01
7.829354898362310688e-01	6.400943640040974714e-01	7.840930820292388859e-01	6.437406717872694584e-01
7.828661669846395110e-01	6.393843706701225482e-01	7.840126696707863108e-01	6.429937485056627100e-01
7.827977758752041604e-01	6.386800285293477986e-01	7.839332811976665871e-01	6.422523500152615972e-01
7.827303039847317567e-01	6.379813424949155598e-01	7.838549035728132885e-01	6.415164878655288394e-01
7.826637389583488424e-01	6.372883165478532286e-01	7.837775239251618675e-01	6.407861726879965358e-01
7.825980686072391279e-01	6.366009537419401454e-01	7.837011295475332373e-01	6.400614141987147621e-01
7.825332809064113881e-01	6.359192562088576972e-01	7.836257078945483290e-01	6.393422212009906014e-01
7.824693639924982236e-01	6.352432251636104255e-01	7.835512465805671845e-01	6.386286015884166112e-01
7.824063061615832426e-01	6.345728609102087026e-01	7.834777333776562491e-01	6.379205623481731813e-01
7.823440958670571099e-01	6.339081628476062047e-01	7.834051562135782021e-01	6.372181095646054505e-01
7.822827217175050141e-01	6.332491294758864075e-01	7.833335031698123174e-01	6.365212484230647894e-01
7.822221724746194482e-01	6.325957584027017688e-01	7.832627624795940324e-01	6.358299832140213992e-01
7.821624370511428559e-01	6.319480463499606016e-01	7.831929225259852689e-01	6.351443173374385909e-01
7.821035045088369220e-01	6.313059891607486485e-01	7.831239718399651828e-01	6.344642533074029700e-01
7.820453640564807296e-01	6.306695818064789183e-01	7.830558990985473367e-01	6.337897927570033119e-01
7.819880050478933420e-01	6.300388183942587927e-01	7.829886931229201874e-01	6.331209364434492448e-01
7.819314169799858050e-01	6.294136921744782898e-01	7.829223428766117765e-01	6.324576842534328502e-01
7.818755894908364645e-01	6.287941955486149315e-01	7.828568374636758476e-01	6.318000352087267402e-01
7.818205123577950388e-01	6.281803200772516638e-01	7.827921661269039433e-01	6.311479874720165029e-01
7.817661754956091169e-01	6.275720564882952823e-01	7.827283182460585964e-01	6.305015383529593009e-01
7.817125689545795231e-01	6.269693946853864830e-01	7.826652833361292805e-01	6.298606843144574086e-01
7.816596829187361095e-01	6.263723237564958746e-01	7.826030510456096767e-01	6.292254209791466879e-01
7.816075077040425256e-01	6.257808319827073973e-01	7.825416111547993658e-01	6.285957431360953418e-01
7.815560337566205273e-01	6.251949068471871485e-01	7.824809535741243938e-01	6.279716447477131647e-01
7.815052516510037073e-01	6.246145350443282895e-01	7.824210683424805968e-01	6.273531189568622990e-01
7.814551520884076563e-01	6.240397024890624866e-01	7.823619456255979099e-01	6.267401580941645012e-01
7.814057258950312113e-01	6.234703943263288917e-01	7.823035757144255475e-01	6.261327536854927045e-01
7.813569640203736899e-01	6.229065949406975555e-01	7.822459490235371682e-01	6.255308964596476562e-01
7.813088575355795484e-01	6.223482879661486056e-01	7.821890560895574662e-01	6.249345763562194067e-01
7.812613976318016906e-01	6.217954562960018583e-01	7.821328875696071936e-01	6.243437825336257685e-01
7.812145756185904233e-01	6.212480820929915382e-01	7.820774342397698309e-01	6.237585033773236365e-01
7.811683829222999531e-01	6.207061467994714477e-01	7.820226869935759106e-01	6.231787265081857319e-01
7.811228110845213068e-01	6.201696311477435941e-01	7.819686368405088794e-01	6.226044387910321110e-01
7.810778517605293514e-01	6.196385151705143812e-01	7.819152749045263917e-01	6.220356263433197697e-01
7.810334967177596788e-01	6.191127782114727029e-01	7.818625924226056956e-01	6.214722745439842377e-01
7.809897378342971486e-01	6.185923989359873865e-01	7.818105807433020082e-01	6.209143680424343836e-01
7.809465670973902984e-01	6.180773553419149913e-01	7.817592313253295400e-01	6.203618907676856642e-01
7.809039766019847395e-01	6.175676247705050859e-01	7.817085357361577280e-01	6.198148259376285996e-01
7.808619585492749815e-01	6.170631839174021138e-01	7.816584856506268997e-01	6.192731560684261449e-01
7.808205052452747985e-01	6.165640088437398525e-01	7.816090728495812545e-01	6.187368629840385159e-01
7.807796090994116867e-01	6.160700749873312398e-01	7.815602892185189443e-01	6.182059278258755786e-01
7.807392626231344224e-01	6.155813571739453538e-01	7.815121267462590282e-01	6.176803310625675891e-01
7.806994584285424921e-01	6.150978296286608860e-01	7.814645775236271907e-01	6.171600524998492876e-01
7.806601892270330634e-01	6.146194659872888932e-01	7.814176337421558927e-01	6.166450712905477971e-01
7.806214478279674962e-01	6.141462393078600535e-01	7.813712876928021744e-01	6.161353659446735520e-01
7.805832271373529530e-01	6.136781220821800886e-01	7.813255317646815579e-01	6.156309143396110350e-01
7.805455201565452139e-01	6.132150862474494701e-01	7.812803584438191562e-01	6.151316937304075472e-01
7.805083199809650374e-01	6.127571031979383021e-01	7.812357603119143290e-01	6.146376807601547920e-01
7.804716197988357251e-01	6.123041437967092770e-01	7.811917300451232116e-01	6.141488514704529500e-01
7.804354128899348986e-01	6.118561783873814885e-01	7.811482604128567875e-01	6.136651813119516907e-01
7.803996926243642607e-01	6.114131768059305472e-01	7.811053442765921728e-01	6.131866451549672359e-01
7.803644524613355671e-01	6.109751083925307746e-01	7.810629745887001096e-01	6.127132173001746951e-01
7.803296859479722514e-01	6.105419420034338129e-01	7.810211443912896678e-01	6.122448714893699018e-01
7.802953867181294800e-01	6.101136460228722136e-01	7.809798468150632722e-01	6.117815809162971963e-01
7.802615484912258648e-01	6.096901883749853424e-01	7.809390750781898261e-01	6.113233182375304997e-01
7.802281650710960470e-01	6.092715365357559421e-01	7.808988224851909354e-01	6.108700555834090107e-01
7.801952303448548287e-01	6.088576575449625716e-01	7.808590824258424545e-01	6.104217645690207528e-01
7.801627382817777345e-01	6.084485180181454789e-01	7.808198483740856899e-01	6.099784163052368591e-01
7.801306829321970060e-01	6.080440841585824652e-01	7.807811138869593659e-01	6.095399814097920421e-01
7.800990584264124728e-01	6.076443217692658605e-01	7.807428726035392508e-01	6.091064300183995917e-01
7.800678589736156354e-01	6.072491962648698394e-01	7.807051182438946579e-01	6.086777317958987910e-01
7.800370788608306238e-01	6.068586726837118528e-01	7.806678446080567157e-01	6.082538559474287565e-01
7.800067124518675898e-01	6.064727156997004043e-01	7.806310455750006261e-01	6.078347712296308103e-01
7.799767541862900888e-01	6.060912896342761647e-01	7.805947151016401353e-01	6.074204459618748331e-01
7.799471985783981154e-01	6.057143584683373216e-01	7.805588472218351059e-01	6.070108480375058235e-01
7.799180402162220194e-01	6.053418858541398384e-01	7.805234360454116338e-01	6.066059449351030031e-01
7.798892737605326309e-01	6.049738351271676251e-01	7.804884757571952658e-01	6.062057037297459150e-01
7.798608939438638199e-01	6.046101693179701808e-01	7.804539606160556531e-01	6.058100911042855197e-01
7.798328955695476017e-01	6.042508511639711477e-01	7.804198849539646377e-01	6.054190733606207298e-01
7.798052735107610101e-01	6.038958431212447797e-01	7.803862431750632211e-01	6.050326164309756116e-01
7.797780227095905126e-01	6.035451073762538865e-01	7.803530297547456307e-01	6.046506858891763647e-01
7.797511381761030869e-01	6.031986058575400378e-01	7.803202392387496023e-01	6.042732469619140900e-01
7.797246149874332843e-01	6.028563002473633636e-01	7.802878662422618739e-01	6.039002645399952351e-01
7.796984482868829502e-01	6.025181519932909513e-01	7.802559054490337820e-01	6.035317031895749418e-01
7.796726332830307138e-01	6.021841223197365034e-01	7.802243516105079602e-01	6.031675271633766267e-01
7.796471652488539128e-01	6.018541722394468163e-01	7.801931995449564727e-01	6.028077004118913562e-01
7.796220395208655063e-01	6.015282625649291948e-01	7.801624441366306062e-01	6.024521865945516863e-01
7.795972514982572044e-01	6.012063539198112538e-01	7.801320803349192090e-01	6.021009490908739714e-01
7.795727966420593624e-01	6.008884067501326642e-01	7.801021031535211314e-01	6.017539510115679224e-01
7.795486704743084250e-01	6.005743813355672867e-01	7.800725076696247706e-01	6.014111552096090829e-01
7.795248685772279140e-01	6.002642378005795809e-01	7.800432890231007166e-01	6.010725242912801081e-01
7.795013865924185215e-01	5.999579361255102938e-01	7.800144424157031686e-01	6.007380206271697443e-01
7.794782202200609689e-01	5.996554361575827663e-01	7.799859631102823432e-01	6.004076063631288429e-01
7.794553652181281933e-01	5.993566976218253073e-01	7.799578464300058744e-01	6.000812434311749710e-01
7.794328174016076360e-01	5.990616801319086360e-01	7.799300877575914281e-01	5.997588935603450633e-01
7.794105726417370761e-01	5.987703432009012783e-01	7.799026825345478642e-01	5.994405182874987803e-01
7.793886268652475691e-01	5.984826462519423629e-01	7.798756262604279454e-01	5.991260789680663557e-01
7.793669760536159341e-01	5.981985486288248222e-01	7.798489144920870419e-01	5.988155367867432632e-01
7.793456162423320066e-01	5.979180096064866667e-01	7.798225428429561568e-01	5.985088527681174941e-01
7.793245435201705540e-01	5.976409884014014517e-01	7.797965069823189488e-01	5.982059877872336617e-01
7.793037540284750708e-01	5.973674441818712655e-01	7.797708026346024113e-01	5.979069025800866077e-01
7.792832439604522321e-01	5.970973360782252382e-01	7.797454255786743227e-01	5.976115577540533907e-01
7.792630095604754503e-01	5.968306231929202399e-01	7.797203716471495794e-01	5.973199137982507789e-01
7.792430471233937617e-01	5.965672646105399934e-01	7.796956367257061871e-01	5.970319310938253521e-01
7.792233529938579206e-01	5.963072194076850518e-01	7.796712167524093573e-01	5.967475699241600040e-01
7.792039235656478269e-01	5.960504466627525311e-01	7.796471077170445962e-01	5.964667904850012858e-01
7.791847552810131639e-01	5.957969054656078178e-01	7.796233056604598977e-01	5.961895528945075906e-01
7.791658446300218088e-01	5.955465549271489190e-01	7.795998066739141530e-01	5.959158172032151812e-01
7.791471881499186791e-01	5.952993541887625639e-01	7.795766068984365527e-01	5.956455434039231722e-01
7.791287824244883531e-01	5.950552624316656214e-01	7.795537025241916496e-01	5.953786914414886944e-01
7.791106240834331231e-01	5.948142388861256125e-01	7.795310897898550806e-01	5.951152212225324645e-01
7.790927098017526031e-01	5.945762428405646505e-01	7.795087649819945064e-01	5.948550926250483206e-01
7.790750362991378797e-01	5.943412336505415894e-01	7.794867244344609869e-01	5.945982655079240509e-01
7.790576003393685500e-01	5.941091707476232608e-01	7.794649645277862415e-01	5.943446997203675197e-01
7.790403987297217503e-01	5.938800136481328096e-01	7.794434816885885686e-01	5.940943551112397580e-01
7.790234283203860688e-01	5.936537219617750161e-01	7.794222723889856486e-01	5.938471915382851352e-01
7.790066860038855623e-01	5.934302554001336105e-01	7.794013331460158955e-01	5.936031688772612780e-01
7.789901687145115439e-01	5.932095737850413553e-01	7.793806605210654714e-01	5.933622470309638519e-01
7.789738734277591448e-01	5.929916370568267814e-01	7.793602511193042925e-01	5.931243859381510886e-01
7.789577971597756445e-01	5.927764052824368024e-01	7.793401015891288086e-01	5.928895455823650629e-01
7.789419369668127979e-01	5.925638386634326515e-01	7.793202086216114433e-01	5.926576860006473879e-01
7.789262899446882660e-01	5.923538975438531473e-01	7.793005689499559185e-01	5.924287672921448866e-01
7.789108532282538189e-01	5.921465424179432890e-01	7.792811793489629046e-01	5.922027496266017987e-01
7.788956239908699786e-01	5.919417339377528453e-01	7.792620366344986671e-01	5.919795932527429638e-01
7.788805994438896541e-01	5.917394329206044912e-01	7.792431376629730400e-01	5.917592585065463151e-01
7.788657768361468836e-01	5.915396003564343808e-01	7.792244793308230610e-01	5.915417058194043509e-01
7.788511534534533487e-01	5.913421974149964955e-01	7.792060585740033796e-01	5.913268957261710312e-01
7.788367266180999948e-01	5.911471854529317671e-01	7.791878723674827700e-01	5.911147888730898803e-01
7.788224936883689775e-01	5.909545260206983119e-01	7.791699177247477515e-01	5.909053460256035173e-01
7.788084520580482728e-01	5.907641808693673280e-01	7.791521916973109807e-01	5.906985280760470580e-01
7.787945991559552805e-01	5.905761119572869866e-01	7.791346913742293046e-01	5.904942960512241656e-01
7.787809324454648685e-01	5.903902814566133195e-01	7.791174138816232553e-01	5.902926111198653070e-01
7.787674494240469647e-01	5.902066517597004403e-01	7.791003563822077593e-01	5.900934345999644393e-01
7.787541476228062587e-01	5.900251854853544309e-01	7.790835160748229571e-01	5.898967279659915741e-01
7.787410246060306740e-01	5.898458454849433430e-01	7.790668901939776791e-01	5.897024528559812184e-01
7.787280779707466127e-01	5.896685948483751938e-01	7.790504760093921455e-01	5.895105710785012443e-01
7.787153053462771979e-01	5.894933969099418469e-01	7.790342708255517667e-01	5.893210446194975249e-01
7.787027043938086202e-01	5.893202152540214511e-01	7.790182719812633882e-01	5.891338356490182226e-01
7.786902728059631462e-01	5.891490137206476518e-01	7.790024768492193052e-01	5.889489065278095126e-01
7.786780083063749025e-01	5.889797564109319206e-01	7.789868828355648311e-01	5.887662198137828540e-01
7.786659086492742077e-01	5.888124076923505479e-01	7.789714873794724159e-01	5.885857382683580274e-01
7.786539716190752358e-01	5.886469322038938579e-01	7.789562879527214267e-01	5.884074248626802728e-01
7.786421950299720063e-01	5.884832948610820846e-01	7.789412820592831466e-01	5.882312427837129709e-01
7.786305767255361499e-01	5.883214608608436924e-01	7.789264672349103247e-01	5.880571554402027612e-01
7.786191145783237788e-01	5.881613956862516979e-01	7.789118410467329445e-01	5.878851264685160949e-01
7.786078064894845774e-01	5.880030651111219919e-01	7.788974010928586544e-01	5.877151197383442272e-01
7.785966503883789969e-01	5.878464352044722174e-01	7.788831450019787495e-01	5.875470993582823098e-01
7.785856442321970050e-01	5.876914723348500846e-01	7.788690704329768177e-01	5.873810296812814746e-01
7.785747860055857172e-01	5.875381431745249072e-01	7.788551750745471569e-01	5.872168753099746841e-01
7.785640737202801365e-01	5.873864147035425809e-01	7.788414566448126353e-01	5.870546011018722421e-01
7.785535054147386669e-01	5.872362542136424501e-01	7.788279128909524340e-01	5.868941721744280748e-01
7.785430791537832906e-01	5.870876293120363965e-01	7.788145415888292344e-01	5.867355539099736728e-01
7.785327930282472941e-01	5.869405079250550328e-01	7.788013405426268410e-01	5.865787119605283539e-01
7.785226451546234383e-01	5.867948583016620034e-01	7.787883075844874714e-01	5.864236122524787431e-01
7.785126336747201226e-01	5.866506490168362786e-01	7.787754405741568187e-01	5.862702209911337947e-01
7.785027567553208794e-01	5.865078489748192236e-01	7.787627373986321100e-01	5.861185046651498087e-01
7.784930125878494200e-01	5.863664274122275533e-01	7.787501959718156064e-01	5.859684300508233301e-01
7.784833993880371228e-01	5.862263539010311719e-01	7.787378142341712106e-01	5.858199642162575937e-01
7.784739153955975155e-01	5.860875983514047816e-01	7.787255901523872925e-01	5.856730745254016268e-01
7.784645588739034228e-01	5.859501310144499264e-01	7.787135217190419567e-01	5.855277286419648952e-01
7.784553281096684429e-01	5.858139224847879190e-01	7.787016069522739725e-01	5.853838945332043853e-01
7.784462214126346424e-01	5.856789437030225365e-01	7.786898438954563684e-01	5.852415404735826776e-01
7.784372371152615822e-01	5.855451659580717116e-01	7.786782306168767986e-01	5.851006350482996776e-01
7.784283735724221165e-01	5.854125608893726573e-01	7.786667652094181324e-01	5.849611471566963372e-01
7.784196291611005236e-01	5.852811004889626467e-01	7.786554457902472581e-01	5.848230460155373622e-01
7.784110022800947437e-01	5.851507571034365585e-01	7.786442705005047760e-01	5.846863011621675765e-01
7.784024913497245013e-01	5.850215034357801880e-01	7.786332375050000199e-01	5.845508824575456064e-01
7.783940948115415370e-01	5.848933125470776595e-01	7.786223449919098538e-01	5.844167600891513326e-01
7.783858111280438363e-01	5.847661578580936048e-01	7.786115911724805771e-01	5.842839045737679982e-01
7.783776387823939658e-01	5.846400131507366593e-01	7.786009742807349365e-01	5.841522867601429692e-01
7.783695762781426275e-01	5.845148525694037200e-01	7.785904925731816917e-01	5.840218778315287018e-01
7.783616221389531020e-01	5.843906506222070751e-01	7.785801443285291779e-01	5.838926493081030289e-01
7.783537749083313528e-01	5.842673821820819624e-01	7.785699278474031981e-01	5.837645730492673213e-01
7.783460331493603501e-01	5.841450224877747788e-01	7.785598414520669142e-01	5.836376212558234133e-01
7.783383954444352826e-01	5.840235471447149385e-01	7.785498834861471762e-01	5.835117664720315123e-01
7.783308603950054305e-01	5.839029321257732663e-01	7.785400523143597429e-01	5.833869815875497578e-01
7.783234266213170383e-01	5.837831537719088137e-01	7.785303463222437159e-01	5.832632398392580964e-01
7.783160927621615155e-01	5.836641887927048744e-01	7.785207639158939763e-01	5.831405148129670257e-01
7.783088574746253041e-01	5.835460142667919792e-01	7.785113035217013921e-01	5.830187804450077671e-01
7.783017194338441858e-01	5.834286076421582035e-01	7.785019635860930265e-01	5.828980110237073076e-01
7.782946773327626966e-01	5.833119467363530042e-01	7.784927425752775632e-01	5.827781811907478682e-01
7.782877298818902112e-01	5.831960097365838092e-01	7.784836389749933971e-01	5.826592659424173481e-01
7.782808758090704604e-01	5.830807751997090227e-01	7.784746512902597226e-01	5.825412406307458602e-01
7.782741138592439434e-01	5.829662220521271143e-01	7.784657780451316178e-01	5.824240809645337968e-01
7.782674427942202211e-01	5.828523295895594591e-01	7.784570177824565729e-01	5.823077630102667657e-01
7.782608613924515417e-01	5.827390774767312598e-01	7.784483690636365694e-01	5.821922631929207226e-01
7.782543684488075764e-01	5.826264457469512159e-01	7.784398304683913805e-01	5.820775582966605244e-01
7.782479627743565942e-01	5.825144148015950485e-01	7.784314005945238701e-01	5.819636254654314556e-01
7.782416431961465264e-01	5.824029654094922126e-01	7.784230780576926190e-01	5.818504422034480594e-01
7.782354085569902491e-01	5.822920787062154657e-01	7.784148614911818864e-01	5.817379863755753888e-01
7.782292577152543078e-01	5.821817361932739576e-01	7.784067495456779007e-01	5.816262362076067838e-01
7.782231895446488634e-01	5.820719197372128395e-01	7.783987408890487014e-01	5.815151702864383987e-01
7.782172029340234110e-01	5.819626115686198364e-01	7.783908342061237606e-01	5.814047675601429210e-01
7.782112967871606113e-01	5.818537942810467767e-01	7.783830281984784882e-01	5.812950073379455906e-01
7.782054700225780053e-01	5.817454508298386395e-01	7.783753215842212914e-01	5.811858692901008538e-01
7.781997215733282847e-01	5.816375645308764497e-01	7.783677130977821879e-01	5.810773334476708740e-01
7.781940503868045589e-01	5.815301190592332414e-01	7.783602014897064159e-01	5.809693802022065645e-01
7.781884554245477315e-01	5.814230984477423148e-01	7.783527855264475992e-01	5.808619903053333644e-01
7.781829356620569849e-01	5.813164870854868882e-01	7.783454639901669081e-01	5.807551448682440887e-01
7.781774900886000434e-01	5.812102697162079279e-01	7.783382356785315537e-01	5.806488253611002959e-01
7.781721177070308748e-01	5.811044314366328178e-01	7.783310994045187226e-01	5.805430136123432838e-01
7.781668175336045046e-01	5.809989576947239831e-01	7.783240539962188453e-01	5.804376918079119374e-01
7.781615885977990477e-01	5.808938342878487981e-01	7.783170982966445273e-01	5.803328424903734239e-01
7.781564299421366293e-01	5.807890473608759985e-01	7.783102311635408110e-01	5.802284485579656259e-01
7.781513406220083029e-01	5.806845834041984844e-01	7.783034514691965500e-01	5.801244932635537532e-01
7.781463197055016323e-01	5.805804292516846266e-01	7.782967581002593338e-01	5.800209602135055764e-01
7.781413662732292735e-01	5.804765720785595162e-01	7.782901499575540782e-01	5.799178333664803953e-01
7.781364794181613309e-01	5.803729993992140512e-01	7.782836259558999492e-01	5.798150970321367392e-01
7.781316582454591568e-01	5.802696990649481856e-01	7.782771850239347255e-01	5.797127358697575783e-01
7.781269018723104836e-01	5.801666592616455675e-01	7.782708261039377184e-01	5.796107348867987064e-01
7.781222094277696621e-01	5.800638685073875589e-01	7.782645481516553554e-01	5.795090794373585208e-01
7.781175800525956809e-01	5.799613156500036393e-01	7.782583501361310940e-01	5.794077552205729731e-01
7.781130128990980666e-01	5.798589898645601926e-01	7.782522310395358911e-01	5.793067482789342471e-01
7.781085071309783441e-01	5.797568806507868988e-01	7.782461898569996706e-01	5.792060449965351632e-01
7.781040619231789357e-01	5.796549778304463940e-01	7.782402255964480098e-01	5.791056320972415294e-01
7.780996764617316153e-01	5.795532715446471972e-01	7.782343372784379376e-01	5.790054966427935490e-01
7.780953499436084053e-01	5.794517522511019036e-01	7.782285239359986173e-01	5.789056260308400592e-01
7.780910815765742505e-01	5.793504107213327536e-01	7.782227846144702532e-01	5.788060079929033819e-01
7.780868705790426887e-01	5.792492380378235772e-01	7.782171183713499918e-01	5.787066305922777820e-01
7.780827161799315217e-01	5.791482255911205579e-01	7.782115242761351581e-01	5.786074822218619795e-01
7.780786176185234826e-01	5.790473650768834801e-01	7.782060014101708223e-01	5.785085516019286000e-01
7.780745741443243491e-01	5.789466484928914580e-01	7.782005488664995863e-01	5.784098277778318975e-01
7.780705850169286064e-01	5.788460681360024784e-01	7.781951657497129249e-01	5.783113001176538592e-01
7.780666495058812249e-01	5.787456165990683132e-01	7.781898511758018611e-01	5.782129583097930237e-01
7.780627668905453209e-01	5.786452867678062439e-01	7.781846042720150791e-01	5.781147923604937899e-01
7.780589364599694857e-01	5.785450718176268214e-01	7.781794241767128195e-01	5.780167925913177740e-01
7.780551575127581110e-01	5.784449652104253214e-01	7.781743100392276569e-01	5.779189496365627621e-01
7.780514293569429363e-01	5.783449606913325658e-01	7.781692610197223914e-01	5.778212544406257090e-01
7.780477513098565945e-01	5.782450522854308828e-01	7.781642762890542686e-01	5.777236982553166644e-01
7.780441226980054914e-01	5.781452342944333189e-01	7.781593550286376448e-01	5.776262726371202971e-01
7.780405428569505677e-01	5.780455012933276571e-01	7.781544964303102052e-01	5.775289694444069033e-01
7.780370111311811776e-01	5.779458481269891257e-01	7.781496996961989598e-01	5.774317808345971192e-01
7.780335268739984045e-01	5.778462699067610231e-01	7.781449640385915689e-01	5.773346992612787831e-01
7.780300894473950457e-01	5.777467620070076970e-01	7.781402886798043372e-01	5.772377174712801651e-01
7.780266982219391503e-01	5.776473200616383252e-01	7.781356728520568700e-01	5.771408285017002315e-01
7.780233525766577785e-01	5.775479399606029407e-01	7.781311157973439530e-01	5.770440256768946119e-01
7.780200518989262015e-01	5.774486178463639208e-01	7.781266167673126510e-01	5.769473026054220410e-01
7.780167955843519945e-01	5.773493501103422743e-01	7.781221750231377410e-01	5.768506531769501677e-01
7.780135830366667893e-01	5.772501333893432784e-01	7.781177898354030287e-01	5.767540715591239486e-01
7.780104136676166959e-01	5.771509645619598006e-01	7.781134604839783364e-01	5.766575521943997362e-01
7.780072868968540556e-01	5.770518407449566345e-01	7.781091862579042617e-01	5.765610897968406201e-01
7.780042021518314144e-01	5.769527592896358525e-01	7.781049664552723844e-01	5.764646793488799048e-01
7.780011588676967182e-01	5.768537177781825065e-01	7.781008003831135778e-01	5.763683160980517250e-01
7.779981564871896182e-01	5.767547140199993372e-01	7.780966873572805476e-01	5.762719955536894645e-01
7.779951944605403291e-01	5.766557460480226105e-01	7.780926267023378085e-01	5.761757134835957528e-01
7.779922722453675998e-01	5.765568121150290715e-01	7.780886177514507729e-01	5.760794659106845961e-01
7.779893893065806809e-01	5.764579106899273553e-01	7.780846598462746178e-01	5.759832491095944196e-01
7.779865451162806256e-01	5.763590404540401835e-01	7.780807523368477030e-01	5.758870596032779066e-01
7.779837391536639224e-01	5.762602002973767901e-01	7.780768945814844351e-01	5.757908941595639707e-01
7.779809709049263500e-01	5.761613893148983534e-01	7.780730859466693516e-01	5.756947497876998554e-01
7.779782398631700513e-01	5.760626068027757674e-01	7.780693258069536489e-01	5.755986237348701406e-01
7.779755455283101639e-01	5.759638522546427497e-01	7.780656135448522637e-01	5.755025134826949884e-01
7.779728874069832267e-01	5.758651253578437323e-01	7.780619485507435096e-01	5.754064167437104027e-01
7.779702650124569185e-01	5.757664259896774217e-01	7.780583302227659370e-01	5.753103314578280614e-01
7.779676778645410185e-01	5.756677542136412473e-01	7.780547579667234093e-01	5.752142557887821583e-01
7.779651254894988099e-01	5.755691102756723687e-01	7.780512311959850713e-01	5.751181881205569280e-01
7.779626074199619268e-01	5.754704946003911248e-01	7.780477493313890935e-01	5.750221270538022900e-01
7.779601231948420903e-01	5.753719077873453713e-01	7.780443118011481918e-01	5.749260714022372820e-01
7.779576723592501741e-01	5.752733506072560399e-01	7.780409180407567016e-01	5.748300201890389483e-01
7.779552544644097178e-01	5.751748239982668043e-01	7.780375674928956542e-01	5.747339726432236784e-01
7.779528690675769909e-01	5.750763290622006307e-01	7.780342596073429595e-01	5.746379281960171115e-01
7.779505157319583919e-01	5.749778670608199915e-01	7.780309938408815906e-01	5.745418864772171563e-01
7.779481940266310680e-01	5.748794394120965157e-01	7.780277696572124313e-01	5.744458473115495734e-01
7.779459035264644218e-01	5.747810476864846363e-01	7.780245865268642369e-01	5.743498107150172283e-01
7.779436438120420627e-01	5.746826936032074506e-01	7.780214439271077032e-01	5.742537768912465701e-01
7.779414144695839806e-01	5.745843790265525719e-01	7.780183413418697569e-01	5.741577462278286692e-01
7.779392150908723824e-01	5.744861059621768629e-01	7.780152782616478468e-01	5.740617192926580348e-01
7.779370452731759755e-01	5.743878765534259356e-01	7.780122541834273431e-01	5.739656968302719875e-01
7.779349046191762485e-01	5.742896930776653086e-01	7.780092686105981592e-01	5.738696797581872566e-01
7.779327927368948625e-01	5.741915579426248861e-01	7.780063210528735951e-01	5.737736691632395747e-01
7.779307092396224865e-01	5.740934736827580931e-01	7.780034110262100677e-01	5.736776662979246044e-01
7.779286537458467432e-01	5.739954429556185511e-01	7.780005380527266201e-01	5.735816725767409752e-01
7.779266258791830424e-01	5.738974685382524088e-01	7.779977016606280937e-01	5.734856895725387593e-01
7.779246252683063023e-01	5.737995533236093237e-01	7.779949013841256367e-01	5.733897190128726118e-01
7.779226515468813385e-01	5.737017003169696538e-01	7.779921367633619855e-01	5.732937627763606825e-01
7.779207043534976940e-01	5.736039126323917436e-01	7.779894073443343050e-01	5.731978228890505234e-01
7.779187833316018041e-01	5.735061934891801938e-01	7.779867126788221343e-01	5.731019015207934331e-01
7.779168881294322713e-01	5.734085462083740037e-01	7.779840523243102268e-01	5.730060009816286826e-01
7.779150183999565815e-01	5.733109742092583616e-01	7.779814258439196051e-01	5.729101237181761785e-01
7.779131738008056018e-01	5.732134810058966412e-01	7.779788328063332870e-01	5.728142723100405620e-01
7.779113539942121847e-01	5.731160702036868226e-01	7.779762727857257865e-01	5.727184494662282965e-01
7.779095586469487733e-01	5.730187454959394522e-01	7.779737453616939469e-01	5.726226580215754147e-01
7.779077874302674500e-01	5.729215106604842456e-01	7.779712501191885510e-01	5.725269009331908077e-01
7.779060400198372083e-01	5.728243695563001170e-01	7.779687866484432668e-01	5.724311812769140584e-01
7.779043160956882197e-01	5.727273261201709653e-01	7.779663545449110318e-01	5.723355022437875972e-01
7.779026153421497725e-01	5.726303843633704371e-01	7.779639534091951081e-01	5.722398671365455103e-01
7.779009374477945382e-01	5.725335483683692273e-01	7.779615828469839123e-01	5.721442793661193349e-01
7.778992821053809514e-01	5.724368222855751309e-01	7.779592424689871777e-01	5.720487424481619509e-01
7.778976490117971432e-01	5.723402103300989641e-01	7.779569318908715614e-01	5.719532599995899025e-01
7.778960378680044307e-01	5.722437167785539014e-01	7.779546507331966954e-01	5.718578357351475905e-01
7.778944483789844710e-01	5.721473459658787952e-01	7.779523986213544573e-01	5.717624734639873418e-01
7.778928802536837495e-01	5.720511022821981317e-01	7.779501751855055769e-01	5.716671770862735702e-01
7.778913332049604001e-01	5.719549901697058569e-01	7.779479800605209050e-01	5.715719505898072539e-01
7.778898069495321366e-01	5.718590141195859511e-01	7.779458128859197963e-01	5.714767980466740616e-01
7.778883012079244041e-01	5.717631786689643114e-01	7.779436733058123776e-01	5.713817236099159036e-01
7.778868157044183107e-01	5.716674883978933863e-01	7.779415609688391520e-01	5.712867315102247989e-01
7.778853501670015547e-01	5.715719479263683400e-01	7.779394755281151541e-01	5.711918260526624991e-01
7.778839043273173548e-01	5.714765619113776340e-01	7.779374166411723301e-01	5.710970116134039820e-01
7.778824779206158224e-01	5.713813350439859162e-01	7.779353839699032491e-01	5.710022926365079243e-01
7.778810706857055557e-01	5.712862720464528810e-01	7.779333771805052589e-01	5.709076736307141520e-01
7.778796823649064551e-01	5.711913776693885447e-01	7.779313959434263070e-01	5.708131591662667370e-01
7.778783127040003187e-01	5.710966566889410512e-01	7.779294399333098742e-01	5.707187538717665154e-01
7.778769614521872100e-01	5.710021139040221128e-01	7.779275088289436813e-01	5.706244624310496949e-01
7.778756283620371637e-01	5.709077541335657591e-01	7.779256023132035125e-01	5.705302895800968832e-01
7.778743131894463314e-01	5.708135822138232784e-01	7.779237200730038104e-01	5.704362401039693165e-01
7.778730156935913520e-01	5.707196029956987937e-01	7.779218617992469387e-01	5.703423188337792826e-01
7.778717356368859415e-01	5.706258213421196990e-01	7.779200271867686700e-01	5.702485306436871904e-01
7.778704727849370393e-01	5.705322421254439558e-01	7.779182159342918901e-01	5.701548804479308341e-01
7.778692269065028420e-01	5.704388702249049148e-01	7.779164277443753051e-01	5.700613731978855236e-01
7.778679977734477280e-01	5.703457105240927749e-01	7.779146623233643698e-01	5.699680138791554107e-01
7.778667851607039552e-01	5.702527679084757883e-01	7.779129193813446586e-01	5.698748075087000098e-01
7.778655888462280288e-01	5.701600472629598793e-01	7.779111986320919048e-01	5.697817591319899178e-01
7.778644086109615108e-01	5.700675534694882307e-01	7.779094997930279254e-01	5.696888738202000591e-01
7.778632442387891643e-01	5.699752914046763985e-01	7.779078225851712158e-01	5.695961566674309084e-01
7.778620955165018724e-01	5.698832659374886145e-01	7.779061667330933183e-01	5.695036127879683496e-01
7.778609622337551155e-01	5.697914819269501718e-01	7.779045319648720813e-01	5.694112473135741759e-01
7.778598441830320009e-01	5.696999442199021102e-01	7.779029180120482501e-01	5.693190653908150045e-01
7.778587411596040724e-01	5.696086576487965347e-01	7.779013246095805023e-01	5.692270721784240539e-01
7.778576529614965596e-01	5.695176270295296828e-01	7.778997514958031489e-01	5.691352728446994469e-01
7.778565793894465230e-01	5.694268571593141814e-01	7.778981984123813920e-01	5.690436725649369309e-01
7.778555202468713237e-01	5.693363528145913843e-01	7.778966651042698022e-01	5.689522765188979037e-01
7.778544753398299871e-01	5.692461187489827878e-01	7.778951513196705747e-01	5.688610898883156297e-01
7.778534444769875655e-01	5.691561596912831922e-01	7.778936568099923399e-01	5.687701178544382064e-01
7.778524274695817198e-01	5.690664803434953845e-01	7.778921813298085297e-01	5.686793655956072779e-01
7.778514241313868594e-01	5.689770853789026805e-01	7.778907246368179651e-01	5.685888382848746092e-01
7.778504342786800585e-01	5.688879794401814349e-01	7.778892864918045547e-01	5.684985410876540746e-01
7.778494577302079716e-01	5.687991671375531855e-01	7.778878666585982149e-01	5.684084791594120611e-01
7.778484943071535263e-01	5.687106530469780985e-01	7.778864649040360124e-01	5.683186576433963966e-01
7.778475438331031722e-01	5.686224417083898253e-01	7.778850809979231951e-01	5.682290816684039125e-01
7.778466061340135740e-01	5.685345376239701043e-01	7.778837147129966656e-01	5.681397563465842016e-01
7.778456810381823017e-01	5.684469452564627767e-01	7.778823658248875672e-01	5.680506867712825647e-01
7.778447683762128584e-01	5.683596690275285468e-01	7.778810341120832028e-01	5.679618780149195967e-01
7.778438679809869249e-01	5.682727133161369348e-01	7.778797193558912859e-01	5.678733351269117380e-01
7.778429796876318303e-01	5.681860824570011959e-01	7.778784213404046355e-01	5.677850631316279095e-01
7.778421033334907975e-01	5.680997807390549825e-01	7.778771398524646496e-01	5.676970670263890018e-01
7.778412387580933007e-01	5.680138124039669778e-01	7.778758746816272218e-01	5.676093517795026688e-01
7.778403858031258666e-01	5.679281816446946074e-01	7.778746256201279907e-01	5.675219223283372028e-01
7.778395443124026531e-01	5.678428926040773872e-01	7.778733924628473684e-01	5.674347835774345983e-01
7.778387141318372500e-01	5.677579493734696836e-01	7.778721750072783436e-01	5.673479403966624757e-01
7.778378951094138127e-01	5.676733559914134419e-01	7.778709730534918432e-01	5.672613976194068597e-01
7.778370870951600846e-01	5.675891164423532143e-01	7.778697864041050902e-01	5.671751600408035943e-01
7.778362899411190856e-01	5.675052346553874916e-01	7.778686148642475207e-01	5.670892324160075049e-01
7.778355035013239105e-01	5.674217145030590048e-01	7.778674582415309180e-01	5.670036194585003075e-01
7.778347276317671977e-01	5.673385598001821073e-01	7.778663163460159957e-01	5.669183258384381530e-01
7.778339621903793688e-01	5.672557743027116794e-01	7.778651889901824212e-01	5.668333561810388055e-01
7.778332070369986528e-01	5.671733617066496702e-01	7.778640759888977296e-01	5.667487150650090122e-01
7.778324620333481043e-01	5.670913256469919395e-01	7.778629771593859044e-01	5.666644070210086204e-01
7.778317270430092911e-01	5.670096696967109606e-01	7.778618923211986225e-01	5.665804365301558843e-01
7.778310019313968704e-01	5.669283973657764930e-01	7.778608212961856117e-01	5.664968080225680769e-01
7.778302865657344967e-01	5.668475121002116701e-01	7.778597639084643411e-01	5.664135258759434022e-01
7.778295808150306190e-01	5.667670172811901663e-01	7.778587199843921551e-01	5.663305944141814319e-01
7.778288845500542781e-01	5.666869162241695568e-01	7.778576893525375180e-01	5.662480179060438434e-01
7.778281976433114586e-01	5.666072121780633131e-01	7.778566718436512595e-01	5.661658005638515734e-01
7.778275199690216635e-01	5.665279083244466607e-01	7.778556672906391523e-01	5.660839465422196071e-01
7.778268514030949321e-01	5.664490077767986298e-01	7.778546755285357106e-01	5.660024599368310705e-01
7.778261918231090810e-01	5.663705135797800772e-01	7.778536963944742144e-01	5.659213447832491806e-01
7.778255411082881654e-01	5.662924287085495667e-01	7.778527297276633945e-01	5.658406050557682754e-01
7.778248991394778322e-01	5.662147560681145553e-01	7.778517753693581227e-01	5.657602446663029250e-01
7.778242657991270015e-01	5.661374984927192155e-01	7.778508331628348760e-01	5.656802674633135686e-01
7.778236409712635524e-01	5.660606587452633454e-01	7.778499029533663123e-01	5.656006772307683450e-01
7.778230245414744504e-01	5.659842395167572482e-01	7.778489845881945142e-01	5.655214776871440030e-01
7.778224163968843197e-01	5.659082434258098093e-01	7.778480779165065639e-01	5.654426724844628938e-01
7.778218164261352374e-01	5.658326730181543196e-01	7.778471827894104518e-01	5.653642652073689323e-01
7.778212245193654173e-01	5.657575307662061626e-01	7.778462990599092075e-01	5.652862593722391971e-01
7.778206405681895586e-01	5.656828190686545854e-01	7.778454265828782521e-01	5.652086584263319446e-01
7.778200644656803053e-01	5.656085402500848902e-01	7.778445652150407508e-01	5.651314657469683755e-01
7.778194961063463753e-01	5.655346965606331544e-01	7.778437148149440761e-01	5.650546846407533685e-01
7.778189353861144628e-01	5.654612901756750354e-01	7.778428752429360493e-01	5.649783183428311872e-01
7.778183822023108096e-01	5.653883231955471045e-01	7.778420463611444013e-01	5.649023700161774908e-01
7.778178364536407763e-01	5.653157976453010436e-01	7.778412280334503492e-01	5.648268427509269829e-01
7.778172980401716341e-01	5.652437154744847092e-01	7.778404201254698336e-01	5.647517395637333681e-01
7.778167668633133580e-01	5.651720785569570582e-01	7.778396225045285384e-01	5.646770633971647246e-01
7.778162428258023064e-01	5.651008886907294970e-01	7.778388350396435724e-01	5.646028171191342926e-01
7.778157258316802380e-01	5.650301475978418697e-01	7.778380576014976011e-01	5.645290035223657910e-01
7.778152157862805449e-01	5.649598569242673118e-01	7.778372900624208608e-01	5.644556253238930399e-01
7.778147125962073805e-01	5.648900182398470804e-01	7.778365322963693984e-01	5.643826851645922238e-01
7.778142161693211154e-01	5.648206330382518070e-01	7.778357841789036442e-01	5.643101856087456847e-01
7.778137264147202412e-01	5.647517027369705067e-01	7.778350455871687608e-01	5.642381291436402435e-01
7.778132432427254939e-01	5.646832286773287857e-01	7.778343163998747700e-01	5.641665181791978290e-01
7.778127665648619793e-01	5.646152121245359146e-01	7.778335964972751260e-01	5.640953550476394129e-01
7.778122962938451845e-01	5.645476542677604348e-01	7.778328857611485070e-01	5.640246420031815866e-01
7.778118323435625481e-01	5.644805562202297455e-01	7.778321840747786098e-01	5.639543812217620022e-01
7.778113746290595820e-01	5.644139190193578903e-01	7.778314913229360528e-01	5.638845748007972336e-01
7.778109230665237739e-01	5.643477436268947711e-01	7.778308073918571708e-01	5.638152247589701682e-01
7.778104775732689324e-01	5.642820309291060044e-01	7.778301321692283610e-01	5.637463330360503733e-01
7.778100380677197556e-01	5.642167817369767580e-01	7.778294655441653216e-01	5.636779014927456588e-01
7.778096044693978417e-01	5.641519967864415674e-01	7.778288074071961766e-01	5.636099319105801753e-01
7.778091766989065903e-01	5.640876767386375779e-01	7.778281576502421579e-01	5.635424259918044854e-01
7.778087546779164363e-01	5.640238221801783247e-01	7.778275161666012849e-01	5.634753853593317263e-01
7.778083383291503061e-01	5.639604336234533832e-01	7.778268828509296018e-01	5.634088115567044142e-01
7.778079275763699618e-01	5.638975115069507771e-01	7.778262575992253014e-01	5.633427060480904469e-01
7.778075223443616792e-01	5.638350561956048113e-01	7.778256403088104065e-01	5.632770702183071965e-01
7.778071225589238136e-01	5.637730679811635559e-01	7.778250308783141165e-01	5.632119053728728009e-01
7.778067281468499239e-01	5.637115470825784236e-01	7.778244292076568200e-01	5.631472127380818815e-01
7.778063390359191143e-01	5.636504936464130644e-01	7.778238351980331089e-01	5.630829934611111254e-01
7.778059551548808237e-01	5.635899077472728003e-01	7.778232487518947913e-01	5.630192486101500693e-01
7.778055764334420585e-01	5.635297893882591502e-01	7.778226697729374584e-01	5.629559791745579744e-01
7.778052028022544029e-01	5.634701385014405650e-01	7.778220981660811661e-01	5.628931860650490115e-01
7.778048341929020282e-01	5.634109549483458101e-01	7.778215338374581123e-01	5.628308701138995396e-01
7.778044705378879264e-01	5.633522385204732252e-01	7.778209766943948722e-01	5.627690320751795872e-01
7.778041117706229191e-01	5.632939889398169697e-01	7.778204266453976334e-01	5.627076726250095362e-01
7.778037578254126672e-01	5.632362058594144738e-01	7.778198836001384286e-01	5.626467923618418965e-01
7.778034086374457923e-01	5.631788888639119861e-01	7.778193474694395926e-01	5.625863918067670610e-01
7.778030641427819969e-01	5.631220374701485509e-01	7.778188181652579969e-01	5.625264714038415992e-01
7.778027242783400741e-01	5.630656511277538634e-01	7.778182956006721716e-01	5.624670315204383098e-01
7.778023889818876935e-01	5.630097292197638881e-01	7.778177796898670948e-01	5.624080724476184789e-01
7.778020581920275234e-01	5.629542710632499114e-01	7.778172703481207595e-01	5.623495944005263425e-01
7.778017318481882381e-01	5.628992759099650245e-01	7.778167674917899621e-01	5.622915975188049753e-01
7.778014098906128604e-01	5.628447429470089247e-01	7.778162710382959810e-01	5.622340818670371609e-01
7.778010922603473265e-01	5.627906712975047077e-01	7.778157809061121419e-01	5.621770474352006941e-01
7.778007788992296057e-01	5.627370600212895368e-01	7.778152970147493850e-01	5.621204941391484411e-01
7.778004697498797082e-01	5.626839081156183031e-01	7.778148192847438303e-01	5.620644218211034993e-01
7.778001647556891385e-01	5.626312145158800515e-01	7.778143476376435661e-01	5.620088302501777822e-01
7.777998638608094595e-01	5.625789780963307285e-01	7.778138819959949934e-01	5.619537191229084794e-01
7.777995670101439663e-01	5.625271976708368094e-01	7.778134222833316125e-01	5.618990880638141672e-01
7.777992741493356954e-01	5.624758719936335805e-01	7.778129684241592567e-01	5.618449366259673505e-01
7.777989852247584324e-01	5.624249997600898610e-01	7.778125203439467672e-01	5.617912642915845467e-01
7.777987001835067193e-01	5.623745796074869352e-01	7.778120779691098940e-01	5.617380704726331331e-01
7.777984189733866405e-01	5.623246101158060339e-01	7.778116412270035251e-01	5.616853545114554036e-01
7.777981415429049417e-01	5.622750898085299154e-01	7.778112100459055878e-01	5.616331156814119430e-01
7.777978678412612590e-01	5.622260171534545492e-01	7.778107843550089440e-01	5.615813531875383235e-01
7.777975978183373496e-01	5.621773905635085722e-01	7.778103640844062916e-01	5.615300661672175675e-01
7.777973314246893199e-01	5.621292083975806264e-01	7.778099491650825037e-01	5.614792536908662646e-01
7.777970686115371901e-01	5.620814689613564674e-01	7.778095395288993075e-01	5.614289147626371212e-01
7.777968093307570108e-01	5.620341705081635109e-01	7.778091351085865135e-01	5.613790483211353877e-01
7.777965535348714265e-01	5.619873112398272585e-01	7.778087358377316907e-01	5.613296532401501615e-01
7.777963011770413493e-01	5.619408893075331646e-01	7.778083416507667325e-01	5.612807283293992366e-01
7.777960522110571873e-01	5.618949028126957179e-01	7.778079524829586422e-01	5.612322723352851650e-01
7.777958065913304075e-01	5.618493498078318549e-01	7.778075682703993188e-01	5.611842839416624207e-01
7.777955642728850982e-01	5.618042282974430313e-01	7.778071889499932334e-01	5.611367617706211064e-01
7.777953252113501970e-01	5.617595362389019575e-01	7.778068144594489919e-01	5.610897043832782094e-01
7.777950893629504980e-01	5.617152715433483268e-01	7.778064447372687873e-01	5.610431102805861769e-01
7.777948566844999911e-01	5.616714320765896495e-01	7.778060797227371870e-01	5.609969779041462656e-01
7.777946271333919803e-01	5.616280156600017559e-01	7.778057193559115845e-01	5.609513056370351025e-01
7.777944006675938660e-01	5.615850200714384011e-01	7.778053635776136510e-01	5.609060918046400168e-01
7.777941772456360425e-01	5.615424430461412042e-01	7.778050123294171225e-01	5.608613346755041418e-01
7.777939568266083459e-01	5.615002822776573588e-01	7.778046655536414722e-01	5.608170324621843950e-01
7.777937393701490620e-01	5.614585354187603405e-01	7.778043231933389201e-01	5.607731833221152318e-01
7.777935248364399312e-01	5.614172000823731690e-01	7.778039851922883274e-01	5.607297853584817249e-01
7.777933131861967109e-01	5.613762738424932230e-01	7.778036514949828728e-01	5.606868366210990828e-01
7.777931043806642908e-01	5.613357542351182783e-01	7.778033220466236131e-01	5.606443351073010506e-01
7.777928983816075892e-01	5.612956387591763185e-01	7.778029967931088251e-01	5.606022787628360815e-01
7.777926951513063347e-01	5.612559248774577902e-01	7.778026756810259013e-01	5.605606654827717250e-01
7.777924946525460737e-01	5.612166100175501882e-01	7.778023586576422455e-01	5.605194931124046764e-01
7.777922968486140620e-01	5.611776915727717530e-01	7.778020456708963914e-01	5.604787594481754898e-01
7.777921017032893847e-01	5.611391669031052798e-01	7.778017366693907864e-01	5.604384622385891745e-01
7.777919091808389584e-01	5.611010333361309277e-01	7.778014316023811325e-01	5.603985991851430093e-01
7.777917192460102047e-01	5.610632881679625816e-01	7.778011304197700593e-01	5.603591679432575745e-01
7.777915318640231668e-01	5.610259286641829934e-01	7.778008330720977970e-01	5.603201661232164454e-01
7.777913470005661800e-01	5.609889520607799218e-01	7.778005395105336284e-01	5.602815912911063290e-01
7.777911646217890995e-01	5.609523555650781645e-01	7.778002496868697824e-01	5.602434409697616413e-01
7.777909846942958616e-01	5.609161363566708136e-01	7.777999635535119971e-01	5.602057126397133047e-01
7.777908071851400429e-01	5.608802915883486229e-01	7.777996810634715263e-01	5.601684037401395422e-01
7.777906320618170888e-01	5.608448183870301529e-01	7.777994021703587002e-01	5.601315116698225571e-01
7.777904592922606497e-01	5.608097138546894733e-01	7.777991268283732662e-01	5.600950337881073215e-01
7.777902888448338103e-01	5.607749750692820889e-01	7.777988549922996153e-01	5.600589674158600317e-01
7.777901206883265361e-01	5.607405990856646483e-01	7.777985866174973451e-01	5.600233098364303386e-01
7.777899547919471246e-01	5.607065829365135423e-01	7.777983216598933769e-01	5.599880582966129117e-01
7.777897911253179863e-01	5.606729236332406163e-01	7.777980600759777374e-01	5.599532100076135555e-01
7.777896296584700941e-01	5.606396181669055512e-01	7.777978018227931223e-01	5.599187621460135489e-01
7.777894703618364325e-01	5.606066635091266903e-01	7.777975468579294560e-01	5.598847118547386481e-01
7.777893132062484449e-01	5.605740566129858715e-01	7.777972951395168977e-01	5.598510562440230931e-01
7.777891581629293727e-01	5.605417944139277076e-01	7.777970466262184024e-01	5.598177923923766119e-01
7.777890052034885926e-01	5.605098738306545370e-01	7.777968012772235040e-01	5.597849173475480944e-01
7.777888542999178423e-01	5.604782917660183772e-01	7.777965590522415429e-01	5.597524281274927072e-01
7.777887054245846699e-01	5.604470451079083260e-01	7.777963199114945603e-01	5.597203217213361226e-01
7.777885585502282151e-01	5.604161307301337436e-01	7.777960838157111922e-01	5.596885950903394136e-01
7.777884136499544354e-01	5.603855454932987756e-01	7.777958507261197862e-01	5.596572451688578420e-01
7.777882706972302218e-01	5.603552862456731010e-01	7.777956206044435161e-01	5.596262688653005357e-01
7.777881296658792909e-01	5.603253498240550190e-01	7.777953934128911673e-01	5.595956630630876116e-01
7.777879905300775221e-01	5.602957330546300962e-01	7.777951691141540280e-01	5.595654246216066330e-01
7.777878532643474063e-01	5.602664327538264821e-01	7.777949476713983401e-01	5.595355503771648475e-01
7.777877178435534944e-01	5.602374457291601217e-01	7.777947290482587483e-01	5.595060371439384284e-01
7.777875842428991771e-01	5.602087687800744176e-01	7.777945132088333047e-01	5.594768817149187168e-01
7.777874524379205790e-01	5.601803986987711204e-01	7.777943001176778060e-01	5.594480808628528035e-01
7.777873224044825617e-01	5.601523322710362240e-01	7.777940897397974673e-01	5.594196313411842203e-01
7.777871941187750604e-01	5.601245662770582001e-01	7.777938820406451459e-01	5.593915298849866380e-01
7.777870675573070880e-01	5.600970974922410139e-01	7.777936769861126809e-01	5.593637732118972306e-01
7.777869426969035160e-01	5.600699226880081483e-01	7.777934745425263419e-01	5.593363580230403809e-01
7.777868195147012997e-01	5.600430386325968568e-01	7.777932746766409444e-01	5.593092810039494989e-01
7.777866979881445930e-01	5.600164420918460895e-01	7.777930773556350763e-01	5.592825388254825114e-01
7.777865780949799746e-01	5.599901298299749808e-01	7.777928825471043250e-01	5.592561281447325783e-01
7.777864598132540053e-01	5.599640986103573415e-01	7.777926902190583913e-01	5.592300456059361435e-01
7.777863431213078993e-01	5.599383451962849367e-01	7.777925003399124293e-01	5.592042878413722162e-01
7.777862279977740823e-01	5.599128663517232152e-01	7.777923128784856033e-01	5.591788514722559889e-01
7.777861144215718614e-01	5.598876588420559353e-01	7.777921278039927611e-01	5.591537331096266827e-01
7.777860023719044280e-01	5.598627194348231306e-01	7.777919450860418804e-01	5.591289293552279549e-01
7.777858918282536393e-01	5.598380449004494164e-01	7.777917646946261865e-01	5.591044368023850852e-01
7.777857827703786864e-01	5.598136320129646348e-01	7.777915866001232637e-01	5.590802520368731710e-01
7.777856751783089884e-01	5.597894775507162857e-01	7.777914107732856186e-01	5.590563716377794368e-01
7.777855690323434157e-01	5.597655782970705207e-01	7.777912371852397921e-01	5.590327921783567744e-01
7.777854643130457379e-01	5.597419310411020366e-01	7.777910658074791428e-01	5.590095102268701766e-01
7.777853610012407382e-01	5.597185325782779719e-01	7.777908966118606271e-01	5.589865223474368428e-01
7.777852590780098829e-01	5.596953797111300366e-01	7.777907295705988044e-01	5.589638251008589576e-01
7.777851585246906563e-01	5.596724692499204235e-01	7.777905646562626174e-01	5.589414150454489194e-01
7.777850593228707865e-01	5.596497980132952854e-01	7.777904018417698406e-01	5.589192887378447994e-01
7.777849614543845824e-01	5.596273628289286650e-01	7.777902411003831951e-01	5.588974427338188056e-01
7.777848649013114901e-01	5.596051605341544333e-01	7.777900824057064622e-01	5.588758735890758667e-01
7.777847696459722071e-01	5.595831879765911232e-01	7.777899257316788217e-01	5.588545778600466640e-01
7.777846756709234644e-01	5.595614420147562162e-01	7.777897710525709662e-01	5.588335521046697840e-01
7.777845829589578042e-01	5.595399195186718799e-01	7.777896183429824362e-01	5.588127928831675417e-01
7.777844914930984732e-01	5.595186173704570498e-01	7.777894675778354028e-01	5.587922967588105916e-01
7.777844012565968690e-01	5.594975324649115178e-01	7.777893187323707824e-01	5.587720602986734342e-01
7.777843122329298753e-01	5.594766617100873640e-01	7.777891717821459050e-01	5.587520800743815963e-01
7.777842244057965315e-01	5.594560020278509516e-01	7.777890267030286298e-01	5.587323526628499293e-01
7.777841377591139249e-01	5.594355503544384822e-01	7.777888834711941257e-01	5.587128746470119145e-01
7.777840522770169684e-01	5.594153036409958979e-01	7.777887420631219850e-01	5.586936426165393099e-01
7.777839679438522946e-01	5.593952588541116766e-01	7.777886024555888955e-01	5.586746531685504724e-01
7.777838847441778114e-01	5.593754129763354177e-01	7.777884646256698620e-01	5.586559029083101313e-01
7.777838026627581502e-01	5.593557630066878783e-01	7.777883285507298794e-01	5.586373884499190590e-01
7.777837216845643331e-01	5.593363059611605737e-01	7.777881942084236000e-01	5.586191064169947484e-01
7.777836417947672221e-01	5.593170388732058296e-01	7.777880615766888939e-01	5.586010534433427654e-01
7.777835629787390737e-01	5.592979587942152886e-01	7.777879306337456278e-01	5.585832261736152216e-01
7.777834852220466555e-01	5.592790627939868697e-01	7.777878013580905581e-01	5.585656212639615870e-01
7.777834085104529116e-01	5.592603479611800710e-01	7.777876737284936670e-01	5.585482353826669577e-01
7.777833328299104121e-01	5.592418114037620569e-01	7.777875477239961644e-01	5.585310652107811080e-01
7.777832581665614642e-01	5.592234502494439763e-01	7.777874233239058244e-01	5.585141074427392160e-01
7.777831845067342265e-01	5.592052616461057335e-01	7.777873005077935442e-01	5.584973587869693779e-01
7.777831118369405994e-01	5.591872427622101016e-01	7.777871792554911234e-01	5.584808159664910177e-01
7.777830401438744490e-01	5.591693907872055114e-01	7.777870595470861570e-01	5.584644757195009745e-01
7.777829694144071659e-01	5.591517029319168497e-01	7.777869413629208140e-01	5.584483347999502634e-01
7.777828996355882207e-01	5.591341764289280425e-01	7.777868246835863975e-01	5.584323899781097333e-01
7.777828307946398345e-01	5.591168085329524251e-01	7.777867094899227896e-01	5.584166380411264008e-01
7.777827628789564240e-01	5.590995965211957852e-01	7.777865957630122340e-01	5.584010757935676805e-01
7.777826958761022702e-01	5.590825376937033075e-01	7.777864834841790032e-01	5.583857000579542929e-01
7.777826297738077432e-01	5.590656293736999682e-01	7.777863726349851792e-01	5.583705076752832897e-01
7.777825645599691917e-01	5.590488689079167184e-01	7.777862631972267682e-01	5.583554955055377578e-01
7.777825002226450568e-01	5.590322536669091180e-01	7.777861551529321460e-01	5.583406604281907493e-01
7.777824367500544289e-01	5.590157810453652010e-01	7.777860484843587274e-01	5.583259993426933354e-01
7.777823741305749383e-01	5.589994484624033477e-01	7.777859431739890805e-01	5.583115091689545562e-01
7.777823123527403126e-01	5.589832533618567245e-01	7.777858392045297053e-01	5.582971868478088240e-01
7.777822514052379343e-01	5.589671932125491738e-01	7.777857365589064820e-01	5.582830293414723366e-01
7.777821912769076196e-01	5.589512655085597803e-01	7.777856352202634493e-01	5.582690336339881654e-01
7.777821319567393976e-01	5.589354677694786666e-01	7.777855351719586974e-01	5.582551967316631281e-01
7.777820734338712905e-01	5.589197975406525742e-01	7.777854363975625906e-01	5.582415156634910058e-01
7.777820156975869814e-01	5.589042523934187878e-01	7.777853388808544377e-01	5.582279874815652132e-01
7.777819587373138166e-01	5.588888299253298442e-01	7.777852426058204927e-01	5.582146092614806987e-01
7.777819025426224719e-01	5.588735277603658069e-01	7.777851475566497363e-01	5.582013781027235222e-01
7.777818471032222902e-01	5.588583435491387696e-01	7.777850537177339874e-01	5.581882911290518834e-01
7.777817924089620583e-01	5.588432749690879220e-01	7.777849610736631281e-01	5.581753454888640498e-01
7.777817384498270092e-01	5.588283197246635137e-01	7.777848696092234393e-01	5.581625383555582909e-01
7.777816852159360472e-01	5.588134755475012705e-01	7.777847793093943807e-01	5.581498669278781577e-01
7.777816326975415251e-01	5.587987401965862633e-01	7.777846901593472584e-01	5.581373284302482141e-01
7.777815808850268020e-01	5.587841114584065627e-01	7.777846021444416724e-01	5.581249201130988880e-01
7.777815297689048002e-01	5.587695871470986786e-01	7.777845152502240733e-01	5.581126392531815528e-01
7.777814793398146742e-01	5.587551651045834511e-01	7.777844294624249866e-01	5.581004831538716182e-01
7.777814295885229212e-01	5.587408432006923942e-01	7.777843447669564592e-01	5.580884491454622953e-01
7.777813805059196062e-01	5.587266193332840469e-01	7.777842611499099501e-01	5.580765345854448167e-01
7.777813320830171406e-01	5.587124914283495558e-01	7.777841785975536659e-01	5.580647368587799972e-01
7.777812843109479513e-01	5.586984574401112624e-01	7.777840970963314504e-01	5.580530533781582481e-01
7.777812371809655900e-01	5.586845153511099671e-01	7.777840166328586768e-01	5.580414815842501541e-01
7.777811906844389611e-01	5.586706631722875294e-01	7.777839371939219149e-01	5.580300189459458382e-01
7.777811448128549854e-01	5.586568989430552579e-01	7.777838587664763770e-01	5.580186629605841109e-01
7.777810995578131603e-01	5.586432207313560827e-01	7.777837813376422549e-01	5.580074111541699633e-01
7.777810549110275584e-01	5.586296266337168470e-01	7.777837048947044973e-01	5.579962610815820678e-01
7.777810108643223863e-01	5.586161147752912726e-01	7.777836294251097016e-01	5.579852103267708419e-01
7.777809674096323178e-01	5.586026833098974853e-01	7.777835549164640039e-01	5.579742565029457424e-01
7.777809245389997184e-01	5.585893304200434395e-01	7.777834813565323024e-01	5.579633972527532348e-01
7.777808822445756443e-01	5.585760543169472347e-01	7.777834087332343715e-01	5.579526302484429934e-01
7.777808405186146246e-01	5.585628532405449986e-01	7.777833370346443065e-01	5.579419531920244424e-01
7.777807993534765485e-01	5.585497254594933292e-01	7.777832662489878590e-01	5.579313638154131949e-01
7.777807587416234458e-01	5.585366692711624115e-01	7.777831963646404390e-01	5.579208598805688313e-01
7.777807186756187097e-01	5.585236830016231391e-01	7.777831273701256709e-01	5.579104391796216866e-01
7.777806791481260973e-01	5.585107650056244655e-01	7.777830592541136179e-01	5.579000995349914227e-01
7.777806401519075097e-01	5.584979136665637611e-01	7.777829920054183388e-01	5.578898387994926100e-01
7.777806016798223254e-01	5.584851273964477336e-01	7.777829256129964453e-01	5.578796548564338709e-01
7.777805637248256243e-01	5.584724046358475746e-01	7.777828600659451030e-01	5.578695456197055869e-01
7.777805262799681874e-01	5.584597438538456693e-01	7.777827953534999228e-01	5.578595090338599460e-01
7.777804893383921669e-01	5.584471435479769763e-01	7.777827314650340718e-01	5.578495430741795547e-01
7.777804528933343065e-01	5.584346022441607493e-01	7.777826683900557203e-01	5.578396457467398317e-01
7.777804169381207222e-01	5.584221184966258189e-01	7.777826061182072648e-01	5.578298150884583029e-01
7.777803814661672366e-01	5.584096908878289911e-01	7.777825446392618858e-01	5.578200491671374550e-01
7.777803464709789338e-01	5.583973180283652304e-01	7.777824839431244364e-01	5.578103460814978209e-01
7.777803119461477177e-01	5.583849985568736241e-01	7.777824240198265571e-01	5.578007039612026263e-01
7.777802778853517562e-01	5.583727311399357962e-01	7.777823648595283412e-01	5.577911209668738879e-01
7.777802442823535944e-01	5.583605144719666624e-01	7.777823064525140051e-01	5.577815952900988528e-01
7.777802111310009314e-01	5.583483472750990773e-01	7.777822487891928871e-01	5.577721251534278890e-01
7.777801784252227346e-01	5.583362282990622649e-01	7.777821918600946738e-01	5.577627088103650488e-01
7.777801461590307941e-01	5.583241563210533664e-01	7.777821356558711763e-01	5.577533445453487504e-01
7.777801143265163919e-01	5.583121301456053232e-01	7.777820801672923334e-01	5.577440306737255771e-01
7.777800829218510792e-01	5.583001486044468775e-01	7.777820253852458787e-01	5.577347655417156380e-01
7.777800519392836787e-01	5.582882105563559128e-01	7.777819713007356750e-01	5.577255475263700468e-01
7.777800213731412837e-01	5.582763148870093506e-01	7.777819179048802711e-01	5.577163750355188521e-01
7.777799912178267050e-01	5.582644605088241674e-01	7.777818651889104595e-01	5.577072465077117513e-01
7.777799614678182483e-01	5.582526463607956346e-01	7.777818131441700533e-01	5.576981604121532543e-01
7.777799321176683822e-01	5.582408714083312296e-01	7.777817617621116675e-01	5.576891152486285197e-01
7.777799031620031833e-01	5.582291346430749979e-01	7.777817110342977180e-01	5.576801095474208658e-01
7.777798745955193382e-01	5.582174350827313614e-01	7.777816609523977576e-01	5.576711418692239519e-01
7.777798464129873635e-01	5.582057717708791555e-01	7.777816115081875870e-01	5.576622108050443005e-01
7.777798186092458321e-01	5.581941437767855563e-01	7.777815626935469240e-01	5.576533149760983799e-01
7.777797911792039276e-01	5.581825501952114577e-01	7.777815145004600694e-01	5.576444530337030248e-01
7.777797641178386678e-01	5.581709901462152956e-01	7.777814669210127985e-01	5.576356236591577531e-01
7.777797374201951275e-01	5.581594627749497661e-01	7.777814199473913614e-01	5.576268255636206428e-01
7.777797110813842174e-01	5.581479672514559898e-01	7.777813735718819288e-01	5.576180574879777696e-01
7.777796850965837949e-01	5.581365027704509041e-01	7.777813277868693698e-01	5.576093182027055395e-01
7.777796594610346670e-01	5.581250685511128795e-01	7.777812825848338107e-01	5.576006065077265816e-01
7.777796341700435878e-01	5.581136638368631164e-01	7.777812379583530777e-01	5.575919212322612006e-01
7.777796092189792621e-01	5.581022878951416022e-01	7.777811939000984776e-01	5.575832612346703909e-01
7.777795846032724558e-01	5.580909400171811807e-01	7.777811504028344647e-01	5.575746254022928561e-01
7.777795603184158857e-01	5.580796195177754049e-01	7.777811074594185303e-01	5.575660126512778092e-01
7.777795363599632195e-01	5.580683257350445015e-01	7.777810650627984268e-01	5.575574219264102238e-01
7.777795127235269668e-01	5.580570580301980055e-01	7.777810232060116125e-01	5.575488522009311998e-01
7.777794894047791452e-01	5.580458157872933977e-01	7.777809818821844745e-01	5.575403024763526671e-01
7.777794663994492819e-01	5.580345984129920778e-01	7.777809410845307747e-01	5.575317717822669827e-01
7.777794437033258568e-01	5.580234053363118951e-01	7.777809008063512053e-01	5.575232591761500878e-01
7.777794213122520839e-01	5.580122360083750177e-01	7.777808610410310575e-01	5.575147637431601133e-01
7.777793992221281316e-01	5.580010899021564663e-01	7.777808217820402215e-01	5.575062845959319890e-01
7.777793774289094575e-01	5.579899665122265429e-01	7.777807830229312991e-01	5.574978208743639474e-01
7.777793559286052538e-01	5.579788653544930366e-01	7.777807447573397148e-01	5.574893717454032505e-01
7.777793347172783367e-01	5.579677859659394334e-01	7.777807069789814953e-01	5.574809364028241454e-01
7.777793137910449239e-01	5.579567279043611272e-01	7.777806696816524923e-01	5.574725140670030443e-01
7.777792931460729697e-01	5.579456907480985217e-01	7.777806328592280494e-01	5.574641039846872648e-01
7.777792727785822757e-01	5.579346740957689121e-01	7.777805965056613369e-01	5.574557054287609947e-01
7.777792526848432697e-01	5.579236775659965897e-01	7.777805606149819084e-01	5.574473176980069278e-01
7.777792328611767836e-01	5.579127007971407259e-01	7.777805251812965892e-01	5.574389401168637903e-01
7.777792133039522771e-01	5.579017434470194825e-01	7.777804901987857011e-01	5.574305720351786508e-01
7.777791940095892809e-01	5.578908051926354528e-01	7.777804556617047282e-01	5.574222128279568977e-01
7.777791749745543992e-01	5.578798857298961078e-01	7.777804215643822072e-01	5.574138618951073321e-01
7.777791561953623090e-01	5.578689847733359075e-01	7.777803879012189503e-01	5.574055186611842627e-01
7.777791376685740943e-01	5.578581020558350811e-01	7.777803546666866019e-01	5.573971825751264930e-01
7.777791193907976908e-01	5.578472373283376307e-01	7.777803218553274167e-01	5.573888531099923105e-01
7.777791013586854429e-01	5.578363903595675577e-01	7.777802894617529272e-01	5.573805297626902577e-01
7.777790835689362137e-01	5.578255609357442024e-01	7.777802574806437219e-01	5.573722120537091262e-01
7.777790660182923865e-01	5.578147488602965831e-01	7.777802259067476687e-01	5.573638995268429541e-01
7.777790487035399769e-01	5.578039539535774027e-01	7.777801947348804701e-01	5.573555917489134703e-01
7.777790316215085209e-01	5.577931760525751681e-01	7.777801639599222217e-01	5.573472883094905406e-01
7.777790147690706313e-01	5.577824150106269752e-01	7.777801335768197433e-01	5.573389888206098375e-01
7.777789981431395550e-01	5.577716706971285188e-01	7.777801035805835816e-01	5.573306929164861812e-01
7.777789817406712825e-01	5.577609429972449906e-01	7.777800739662872331e-01	5.573224002532273236e-01
7.777789655586626605e-01	5.577502318116211999e-01	7.777800447290674768e-01	5.573141105085426261e-01
7.777789495941499487e-01	5.577395370560926935e-01	7.777800158641238193e-01	5.573058233814514040e-01
7.777789338442102629e-01	5.577288586613939891e-01	7.777799873667152752e-01	5.572975385919888280e-01
7.777789183059600209e-01	5.577181965728691404e-01	7.777799592321628097e-01	5.572892558809091623e-01
7.777789029765526108e-01	5.577075507501798590e-01	7.777799314558455634e-01	5.572809750093871139e-01
7.777788878531826100e-01	5.576969211670147475e-01	7.777799040332022962e-01	5.572726957587190721e-01
7.777788729330796791e-01	5.576863078108003080e-01	7.777798769597297213e-01	5.572644179300196843e-01
7.777788582135126694e-01	5.576757106824090648e-01	7.777798502309819506e-01	5.572561413439203193e-01
7.777788436917854042e-01	5.576651297958703513e-01	7.777798238425694954e-01	5.572478658402634233e-01
7.777788293652394547e-01	5.576545651780810964e-01	7.777797977901592663e-01	5.572395912777975413e-01
7.777788152312510306e-01	5.576440168685140586e-01	7.777797720694727968e-01	5.572313175338684532e-01
7.777788012872324241e-01	5.576334849189313880e-01	7.777797466762859102e-01	5.572230445041126412e-01
7.777787875306294563e-01	5.576229693930954134e-01	7.777797216064286090e-01	5.572147721021467603e-01
7.777787739589244742e-01	5.576124703664819826e-01	7.777796968557845192e-01	5.572065002592583305e-01
7.777787605696311335e-01	5.576019879259929146e-01	7.777796724202881151e-01	5.571982289240937636e-01
7.777787473602986168e-01	5.575915221696703394e-01	7.777796482959280500e-01	5.571899580623477233e-01
7.777787343285074151e-01	5.575810732064114816e-01	7.777796244787416047e-01	5.571816876564494869e-01
7.777787214718716591e-01	5.575706411556842212e-01	7.777796009648179076e-01	5.571734177052511949e-01
7.777787087880370098e-01	5.575602261472456522e-01	7.777795777502953811e-01	5.571651482237144348e-01
7.777786962746809918e-01	5.575498283208594197e-01	7.777795548313620744e-01	5.571568792425960481e-01
7.777786839295121046e-01	5.575394478260148334e-01	7.777795322042538873e-01	5.571486108081354915e-01
7.777786717502701563e-01	5.575290848216477579e-01	7.777795098652552364e-01	5.571403429817395336e-01
7.777786597347247088e-01	5.575187394758622794e-01	7.777794878106973897e-01	5.571320758396695050e-01
7.777786478806756332e-01	5.575084119656549264e-01	7.777794660369590218e-01	5.571238094727275492e-01
7.777786361859526654e-01	5.574981024766386684e-01	7.777794445404642154e-01	5.571155439859416525e-01
7.777786246484138521e-01	5.574878112027712440e-01	7.777794233176830163e-01	5.571072794982536713e-01
7.777786132659463281e-01	5.574775383460801592e-01	7.777794023651298794e-01	5.570990161422058051e-01
7.777786020364667596e-01	5.574672841163949011e-01	7.777793816793643344e-01	5.570907540636274025e-01
7.777785909579180146e-01	5.574570487310770428e-01	7.777793612569892101e-01	5.570824934213238766e-01
7.777785800282721596e-01	5.574468324147536791e-01	7.777793410946509667e-01	5.570742343867645108e-01
7.777785692455272404e-01	5.574366353990537482e-01	7.777793211890384750e-01	5.570659771437715957e-01
7.777785586077093916e-01	5.574264579223434657e-01	7.777793015368829055e-01	5.570577218882108994e-01
7.777785481128700606e-01	5.574163002294658664e-01	7.777792821349565067e-01	5.570494688276818041e-01
7.777785377590880067e-01	5.574061625714812340e-01	7.777792629800743818e-01	5.570412181812094410e-01
7.777785275444673019e-01	5.573960452054107506e-01	7.777792440690896036e-01	5.570329701789376031e-01
7.777785174671372204e-01	5.573859483939809234e-01	7.777792253988971005e-01	5.570247250618224344e-01
7.777785075252527935e-01	5.573758724053722302e-01	7.777792069664308805e-01	5.570164830813270074e-01
7.777784977169938108e-01	5.573658175129672099e-01	7.777791887686645866e-01	5.570082444991185655e-01
7.777784880405635981e-01	5.573557839951023274e-01	7.777791708026087214e-01	5.570000095867645440e-01
7.777784784941905727e-01	5.573457721348218374e-01	7.777791530653137553e-01	5.569917786254332537e-01
7.777784690761269104e-01	5.573357822196353117e-01	7.777791355538663520e-01	5.569835519055933437e-01
7.777784597846479908e-01	5.573258145412749442e-01	7.777791182653914781e-01	5.569753297267157066e-01
7.777784506180518420e-01	5.573158693954584075e-01	7.777791011970491830e-01	5.569671123969776039e-01
7.777784415746608060e-01	5.573059470816509320e-01	7.777790843460373749e-01	5.569589002329666805e-01
7.777784326528185410e-01	5.572960479028321590e-01	7.777790677095881566e-01	5.569506935593896424e-01
7.777784238508913539e-01	5.572861721652644373e-01	7.777790512849700466e-01	5.569424927087793797e-01
7.777784151672673119e-01	5.572763201782646725e-01	7.777790350694853139e-01	5.569342980212068639e-01
7.777784066003567975e-01	5.572664922539783960e-01	7.777790190604711995e-01	5.569261098439928226e-01
7.777783981485908438e-01	5.572566887071561670e-01	7.777790032552986954e-01	5.569179285314225236e-01
7.777783898104219107e-01	5.572469098549320821e-01	7.777789876513728773e-01	5.569097544444618908e-01
7.777783815843228865e-01	5.572371560166062832e-01	7.777789722461305733e-01	5.569015879504769506e-01
7.777783734687877537e-01	5.572274275134297961e-01	7.777789570370423622e-01	5.568934294229541671e-01
7.777783654623307008e-01	5.572177246683918117e-01	7.777789420216103533e-01	5.568852792412241071e-01
7.777783575634853452e-01	5.572080478060108533e-01	7.777789271973689633e-01	5.568771377901852171e-01
7.777783497708052884e-01	5.571983972521267203e-01	7.777789125618833621e-01	5.568690054600325956e-01
7.777783420828637828e-01	5.571887733336968740e-01	7.777788981127508050e-01	5.568608826459876537e-01
7.777783344982527325e-01	5.571791763785951535e-01	7.777788838475978572e-01	5.568527697480308847e-01
7.777783270155840256e-01	5.571696067154136012e-01	7.777788697640826143e-01	5.568446671706360762e-01
7.777783196334868698e-01	5.571600646732675077e-01	7.777788558598914825e-01	5.568365753225085202e-01
7.777783123506094576e-01	5.571505505816036763e-01	7.777788421327416213e-01	5.568284946163236659e-01
7.777783051656184110e-01	5.571410647700092422e-01	7.777788285803786117e-01	5.568204254684705479e-01
7.777782980771984489e-01	5.571316075680263769e-01	7.777788152005770117e-01	5.568123682987967671e-01
7.777782910840509434e-01	5.571221793049679905e-01	7.777788019911393569e-01	5.568043235303565819e-01
7.777782841848961404e-01	5.571127803097382092e-01	7.777787889498968266e-01	5.567962915891611075e-01
7.777782773784697179e-01	5.571034109106552945e-01	7.777787760747074675e-01	5.567882729039319578e-01
7.777782706635261167e-01	5.570940714352767831e-01	7.777787633634571929e-01	5.567802679058567739e-01
7.777782640388353208e-01	5.570847622102275132e-01	7.777787508140583395e-01	5.567722770283490830e-01
7.777782575031847445e-01	5.570754835610319811e-01	7.777787384244502222e-01	5.567643007068098226e-01
7.777782510553772344e-01	5.570662358119483626e-01	7.777787261925981355e-01	5.567563393783917514e-01
7.777782446942325123e-01	5.570570192858088632e-01	7.777787141164933526e-01	5.567483934817681890e-01
7.777782384185853992e-01	5.570478343038578473e-01	7.777787021941531265e-01	5.567404634569028676e-01
7.777782322272868143e-01	5.570386811855979614e-01	7.777786904236192456e-01	5.567325497448225580e-01
7.777782261192027757e-01	5.570295602486358133e-01	7.777786788029583676e-01	5.567246527873965789e-01
7.777782200932156220e-01	5.570204718085324247e-01	7.777786673302627962e-01	5.567167730271139758e-01
7.777782141482214584e-01	5.570114161786574591e-01	7.777786560036483721e-01	5.567089109068682484e-01
7.777782082831317112e-01	5.570023936700461142e-01	7.777786448212551385e-01	5.567010668697421893e-01
7.777782024968722396e-01	5.569934045912573461e-01	7.777786337812464534e-01	5.566932413587971640e-01
7.777781967883838909e-01	5.569844492482374232e-01	7.777786228818095449e-01	5.566854348168653877e-01
7.777781911566208350e-01	5.569755279441855889e-01	7.777786121211540671e-01	5.566776476863458667e-01
7.777781856005524519e-01	5.569666409794223894e-01	7.777786014975139883e-01	5.566698804090021158e-01
7.777781801191607780e-01	5.569577886512625531e-01	7.777785910091434829e-01	5.566621334257654263e-01
7.777781747114429489e-01	5.569489712538905346e-01	7.777785806543209279e-01	5.566544071765384682e-01
7.777781693764078685e-01	5.569401890782383902e-01	7.777785704313457948e-01	5.566467021000043314e-01
7.777781641130787627e-01	5.569314424118662066e-01	7.777785603385389823e-01	5.566390186334372325e-01
7.777781589204924018e-01	5.569227315388473043e-01	7.777785503742431494e-01	5.566313572125191067e-01
7.777781537976976578e-01	5.569140567396549946e-01	7.777785405368223826e-01	5.566237182711564202e-01
7.777781487437560592e-01	5.569054182910553319e-01	7.777785308246605300e-01	5.566161022413017578e-01
7.777781437577431234e-01	5.568968164659983122e-01	7.777785212361629785e-01	5.566085095527789628e-01
7.777781388387450257e-01	5.568882515335170647e-01	7.777785117697550987e-01	5.566009406331106080e-01
7.777781339858613752e-01	5.568797237586242677e-01	7.777785024238828004e-01	5.565933959073495751e-01
7.777781291982031053e-01	5.568712334022171140e-01	7.777784931970104232e-01	5.565858757979145199e-01
7.777781244748945833e-01	5.568627807209830527e-01	7.777784840876235117e-01	5.565783807244273351e-01
7.777781198150697239e-01	5.568543659673087509e-01	7.777784750942255965e-01	5.565709111035541667e-01
7.777781152178762092e-01	5.568459893891914980e-01	7.777784662153404138e-01	5.565634673488513151e-01
7.777781106824712687e-01	5.568376512301539405e-01	7.777784574495087977e-01	5.565560498706115800e-01
7.777781062080254548e-01	5.568293517291611483e-01	7.777784487952925652e-01	5.565486590757169338e-01
7.777781017937184238e-01	5.568210911205423441e-01	7.777784402512697426e-01	5.565412953674933050e-01
7.777780974387432655e-01	5.568128696339139649e-01	7.777784318160375632e-01	5.565339591455690238e-01
7.777780931423010635e-01	5.568046874941076085e-01	7.777784234882103576e-01	5.565266508057356010e-01
7.777780889036058909e-01	5.567965449210978690e-01	7.777784152664211081e-01	5.565193707398121692e-01
7.777780847218815907e-01	5.567884421299345021e-01	7.777784071493192286e-01	5.565121193355148099e-01
7.777780805963618871e-01	5.567803793306784765e-01	7.777783991355715631e-01	5.565048969763269904e-01
7.777780765262918283e-01	5.567723567283392461e-01	7.777783912238627195e-01	5.564977040413761067e-01
7.777780725109263438e-01	5.567643745228166852e-01	7.777783834128934037e-01	5.564905409053099161e-01
7.777780685495296886e-01	5.567564329088442454e-01	7.777783757013800869e-01	5.564834079381786314e-01
7.777780646413769983e-01	5.567485320759351097e-01	7.777783680880574479e-01	5.564763055053201235e-01
7.777780607857518458e-01	5.567406722083311221e-01	7.777783605716748205e-01	5.564692339672469013e-01
7.777780569819487955e-01	5.567328534849544930e-01	7.777783531509974146e-01	5.564621936795393076e-01
7.777780532292710713e-01	5.567250760793629460e-01	7.777783458248070936e-01	5.564551849927388272e-01
7.777780495270317784e-01	5.567173401597077520e-01	7.777783385919007086e-01	5.564482082522468342e-01
7.777780458745529035e-01	5.567096458886924282e-01	7.777783314510904322e-01	5.564412637982251164e-01
7.777780422711655373e-01	5.567019934235359901e-01	7.777783244012037578e-01	5.564343519655005066e-01
7.777780387162100961e-01	5.566943829159367585e-01	7.777783174410828337e-01	5.564274730834724014e-01
7.777780352090353233e-01	5.566868145120412725e-01	7.777783105695845745e-01	5.564206274760246096e-01
7.777780317489990658e-01	5.566792883524146474e-01	7.777783037855803272e-01	5.564138154614388654e-01
7.777780283354683855e-01	5.566718045720134844e-01	7.777782970879570934e-01	5.564070373523123392e-01
7.777780249678170055e-01	5.566643633001613356e-01	7.777782904756136428e-01	5.564002934554767021e-01
7.777780216454295292e-01	5.566569646605251664e-01	7.777782839474649546e-01	5.563935840719236303e-01
7.777780183676965553e-01	5.566496087710964824e-01	7.777782775024391082e-01	5.563869094967301976e-01
7.777780151340185633e-01	5.566422957441737873e-01	7.777782711394769510e-01	5.563802700189895978e-01
7.777780119438029161e-01	5.566350256863482615e-01	7.777782648575337632e-01	5.563736659217439762e-01
7.777780087964661915e-01	5.566277986984906612e-01	7.777782586555784805e-01	5.563670974819197035e-01
7.777780056914311846e-01	5.566206148757416594e-01	7.777782525325922514e-01	5.563605649702669798e-01
7.777780026281302383e-01	5.566134743075022984e-01	7.777782464875697688e-01	5.563540686513008815e-01
7.777779996060016909e-01	5.566063770774293262e-01	7.777782405195179383e-01	5.563476087832478489e-01
7.777779966244922072e-01	5.565993232634312005e-01	7.777782346274570990e-01	5.563411856179936166e-01
7.777779936830562235e-01	5.565923129376684209e-01	7.777782288104193587e-01	5.563347994010333641e-01
7.777779907811551707e-01	5.565853461665529744e-01	7.777782230674493702e-01	5.563284503714255314e-01
7.777779879182573630e-01	5.565784230107515551e-01	7.777782173976042213e-01	5.563221387617490743e-01
7.777779850938386641e-01	5.565715435251907817e-01	7.777782117999534339e-01	5.563158647980628313e-01
7.777779823073818211e-01	5.565647077590635261e-01	7.777782062735767443e-01	5.563096286998687745e-01
7.777779795583770195e-01	5.565579157558400158e-01	7.777782008175671002e-01	5.563034306800767048e-01
7.777779768463199961e-01	5.565511675532782698e-01	7.777781954310285517e-01	5.562972709449730546e-01
7.777779741707150363e-01	5.565444631834377542e-01	7.777781901130763620e-01	5.562911496941909117e-01
7.777779715310717545e-01	5.565378026726939265e-01	7.777781848628371186e-01	5.562850671206832631e-01
7.777779689269073149e-01	5.565311860417548884e-01	7.777781796794491775e-01	5.562790234107013454e-01
7.777779663577442104e-01	5.565246133056812594e-01	7.777781745620608866e-01	5.562730187437718854e-01
7.777779638231121506e-01	5.565180844739073818e-01	7.777781695098320291e-01	5.562670532926802247e-01
7.777779613225470623e-01	5.565115995502639690e-01	7.777781645219328244e-01	5.562611272234531112e-01
7.777779588555912005e-01	5.565051585330020867e-01	7.777781595975442608e-01	5.562552406953469308e-01
7.777779564217927044e-01	5.564987614148189099e-01	7.777781547358573189e-01	5.562493938608359390e-01
7.777779540207061526e-01	5.564924081828863667e-01	7.777781499360740813e-01	5.562435868656050442e-01
7.777779516518912306e-01	5.564860988188801150e-01	7.777781451974064009e-01	5.562378198485447012e-01
7.777779493149152845e-01	5.564798332990120722e-01	7.777781405190755670e-01	5.562320929417476911e-01
7.777779470093493241e-01	5.564736115940627226e-01	7.777781359003137496e-01	5.562264062705073453e-01
7.777779447347717978e-01	5.564674336694152013e-01	7.777781313403623331e-01	5.562207599533209867e-01
7.777779424907658168e-01	5.564612994850910432e-01	7.777781268384724722e-01	5.562151541018918177e-01
7.777779402769209316e-01	5.564552089957878200e-01	7.777781223939048694e-01	5.562095888211385786e-01
7.777779380928313557e-01	5.564491621509188857e-01	7.777781180059297750e-01	5.562040642092020981e-01
7.777779359380974089e-01	5.564431588946536777e-01	7.777781136738262102e-01	5.561985803574571730e-01
7.777779338123242958e-01	5.564371991659593508e-01	7.777781093968831883e-01	5.561931373505254461e-01
7.777779317151228833e-01	5.564312828986437420e-01	7.777781051743982710e-01	5.561877352662908391e-01
7.777779296461091452e-01	5.564254100213997800e-01	7.777781010056776800e-01	5.561823741759173156e-01
7.777779276049043844e-01	5.564195804578515592e-01	7.777780968900376291e-01	5.561770541438693094e-01
7.777779255911345668e-01	5.564137941266016352e-01	7.777780928268014371e-01	5.561717752279331517e-01
7.777779236044308764e-01	5.564080509412802078e-01	7.777780888153020822e-01	5.561665374792410521e-01
7.777779216444298260e-01	5.564023508105940818e-01	7.777780848548812020e-01	5.561613409422963006e-01
7.777779197107727027e-01	5.563966936383760720e-01	7.777780809448878729e-01	5.561561856550022442e-01
7.777779178031045682e-01	5.563910793236389596e-01	7.777780770846802749e-01	5.561510716486913752e-01
7.777779159210773674e-01	5.563855077606264521e-01	7.777780732736245817e-01	5.561459989481580823e-01
7.777779140643454880e-01	5.563799788388699152e-01	7.777780695110945164e-01	5.561409675716921797e-01
7.777779122325692018e-01	5.563744924432418859e-01	7.777780657964727951e-01	5.561359775311136566e-01
7.777779104254129994e-01	5.563690484540120273e-01	7.777780621291490171e-01	5.561310288318102035e-01
7.777779086425461452e-01	5.563636467469049718e-01	7.777780585085208864e-01	5.561261214727765134e-01
7.777779068836423448e-01	5.563582871931571638e-01	7.777780549339941008e-01	5.561212554466554714e-01
7.777779051483790784e-01	5.563529696595765905e-01	7.777780514049816851e-01	5.561164307397804540e-01
7.777779034364391553e-01	5.563476940086033995e-01	7.777780479209037701e-01	5.561116473322198495e-01
7.777779017475083823e-01	5.563424600983704060e-01	7.777780444811883687e-01	5.561069051978222433e-01
7.777779000812777843e-01	5.563372677827631563e-01	7.777780410852705995e-01	5.561022043042636032e-01
7.777778984374427163e-01	5.563321169114826548e-01	7.777780377325930194e-01	5.560975446130971278e-01
7.777778968157016415e-01	5.563270073301088692e-01	7.777780344226048470e-01	5.560929260798033180e-01
7.777778952157579084e-01	5.563219388801642351e-01	7.777780311547624059e-01	5.560883486538426013e-01
7.777778936373183072e-01	5.563169113991792702e-01	7.777780279285293474e-01	5.560838122787077342e-01
7.777778920800939577e-01	5.563119247207554130e-01	7.777780247433754290e-01	5.560793168919790919e-01
7.777778905437995327e-01	5.563069786746324130e-01	7.777780215987779577e-01	5.560748624253806227e-01
7.777778890281540347e-01	5.563020730867533903e-01	7.777780184942205688e-01	5.560704488048372474e-01
7.777778875328797970e-01	5.562972077793316705e-01	7.777780154291933368e-01	5.560660759505344775e-01
7.777778860577029274e-01	5.562923825709198411e-01	7.777780124031927755e-01	5.560617437769788118e-01
7.777778846023533088e-01	5.562875972764760313e-01	7.777780094157222823e-01	5.560574521930569114e-01
7.777778831665644876e-01	5.562828517074329682e-01	7.777780064662909165e-01	5.560532011021001031e-01
7.777778817500733410e-01	5.562781456717662554e-01	7.777780035544142878e-01	5.560489904019465524e-01
7.777778803526212981e-01	5.562734789740630958e-01	7.777780006796145562e-01	5.560448199850075435e-01
7.777778789739513421e-01	5.562688514155923469e-01	7.777779978414194328e-01	5.560406897383326497e-01
7.777778776138117856e-01	5.562642627943755747e-01	7.777779950393630681e-01	5.560365995436765685e-01
7.777778762719531613e-01	5.562597129052561096e-01	7.777779922729850526e-01	5.560325492775669565e-01
7.777778749481301102e-01	5.562552015399691019e-01	7.777779895418308609e-01	5.560285388113730409e-01
7.777778736420997152e-01	5.562507284872134639e-01	7.777779868454525181e-01	5.560245680113760081e-01
7.777778723536238337e-01	5.562462935327213698e-01	7.777779841834068231e-01	5.560206367388390580e-01
7.777778710824652109e-01	5.562418964593309756e-01	7.777779815552567921e-01	5.560167448500806797e-01
7.777778698283923653e-01	5.562375370470578062e-01	7.777779789605709926e-01	5.560128921965449278e-01
7.777778685911747036e-01	5.562332150731659208e-01	7.777779763989232098e-01	5.560090786248758077e-01
7.777778673705859624e-01	5.562289303122396333e-01	7.777779738698924472e-01	5.560053039769907723e-01
7.777778661664027648e-01	5.562246825362543445e-01	7.777779713730637035e-01	5.560015680901555513e-01
7.777778649784047316e-01	5.562204715146499279e-01	7.777779689080271952e-01	5.559978707970602008e-01
7.777778638063737038e-01	5.562162970144025609e-01	7.777779664743773580e-01	5.559942119258951543e-01
7.777778626500957415e-01	5.562121588000958905e-01	7.777779640717157328e-01	5.559905913004269395e-01
7.777778615093591252e-01	5.562080566339948628e-01	7.777779616996465251e-01	5.559870087400762273e-01
7.777778603839544669e-01	5.562039902761148902e-01	7.777779593577809347e-01	5.559834640599953248e-01
7.777778592736757091e-01	5.561999594842955696e-01	7.777779570457339364e-01	5.559799570711471128e-01
7.777778581783200140e-01	5.561959640142718486e-01	7.777779547631263890e-01	5.559764875803838713e-01
7.777778570976867645e-01	5.561920036197472994e-01	7.777779525095827040e-01	5.559730553905268824e-01
7.777778560315775636e-01	5.561880780524645074e-01	7.777779502847335102e-01	5.559696603004457005e-01
7.777778549797975671e-01	5.561841870622769024e-01	7.777779480882132113e-01	5.559663021051384213e-01
7.777778539421544846e-01	5.561803303972195911e-01	7.777779459196612066e-01	5.559629805958122839e-01
7.777778529184575795e-01	5.561765078035810772e-01	7.777779437787206707e-01	5.559596955599653834e-01
7.777778519085200015e-01	5.561727190259743159e-01	7.777779416650411060e-01	5.559564467814673838e-01
7.777778509121564543e-01	5.561689638074078790e-01	7.777779395782746796e-01	5.559532340406417861e-01
7.777778499291849723e-01	5.561652418893563432e-01	7.777779375180788879e-01	5.559500571143460856e-01
7.777778489594251443e-01	5.561615530118300121e-01	7.777779354841156678e-01	5.559469157760551505e-01
7.777778480026993346e-01	5.561578969134445272e-01	7.777779334760506202e-01	5.559438097959428227e-01
7.777778470588323501e-01	5.561542733314916998e-01	7.777779314935540089e-01	5.559407389409651845e-01
7.777778461276519950e-01	5.561506820020084563e-01	7.777779295363006495e-01	5.559377029749424937e-01
7.777778452089869621e-01	5.561471226598461159e-01	7.777779276039686884e-01	5.559347016586420054e-01
7.777778443026694966e-01	5.561435950387390026e-01	7.777779256962412679e-01	5.559317347498601292e-01
7.777778434085332870e-01	5.561400988713722793e-01	7.777779238128041950e-01	5.559288020035055844e-01
7.777778425264147977e-01	5.561366338894494499e-01	7.777779219533493826e-01	5.559259031716822230e-01
7.777778416561527131e-01	5.561331998237609708e-01	7.777779201175705204e-01	5.559230380037721853e-01
7.777778407975873831e-01	5.561297964042507536e-01	7.777779183051668488e-01	5.559202062465183891e-01
7.777778399505619333e-01	5.561264233600837770e-01	7.777779165158402730e-01	5.559174076441072421e-01
7.777778391149210435e-01	5.561230804197103694e-01	7.777779147492971390e-01	5.559146419382507975e-01
7.777778382905113919e-01	5.561197673109332662e-01	7.777779130052471235e-01	5.559119088682695775e-01
7.777778374771826542e-01	5.561164837609714473e-01	7.777779112834040109e-01	5.559092081711753952e-01
7.777778366747851724e-01	5.561132294965261957e-01	7.777779095834849166e-01	5.559065395817530675e-01
7.777778358831727301e-01	5.561100042438454905e-01	7.777779079052110633e-01	5.559039028326432375e-01
7.777778351021997771e-01	5.561068077287859568e-01	7.777779062483061168e-01	5.559012976544234208e-01
7.777778343317238718e-01	5.561036396768773704e-01	7.777779046124988493e-01	5.558987237756891631e-01
7.777778335716034608e-01	5.561004998133840527e-01	7.777779029975202540e-01	5.558961809231366402e-01
7.777778328216995440e-01	5.560973878633670431e-01	7.777779014031047655e-01	5.558936688216430388e-01
7.777778320818746760e-01	5.560943035517454947e-01	7.777778998289908152e-01	5.558911871943478245e-01
7.777778313519937425e-01	5.560912466033585133e-01	7.777778982749202763e-01	5.558887357627330106e-01
7.777778306319227397e-01	5.560882167430237777e-01	7.777778967406376864e-01	5.558863142467024288e-01
7.777778299215301061e-01	5.560852136955973801e-01	7.777778952258909140e-01	5.558839223646629968e-01
7.777778292206853905e-01	5.560822371860314473e-01	7.777778937304311579e-01	5.558815598336023234e-01
7.777778285292606952e-01	5.560792869394348692e-01	7.777778922540130591e-01	5.558792263691695323e-01
7.777778278471290108e-01	5.560763626811282556e-01	7.777778907963939226e-01	5.558769216857529782e-01
7.777778271741654370e-01	5.560734641367032216e-01	7.777778893573347174e-01	5.558746454965582950e-01
7.777778265102470723e-01	5.560705910320764556e-01	7.777778879365990772e-01	5.558723975136856676e-01
7.777778258552521251e-01	5.560677430935455634e-01	7.777778865339535219e-01	5.558701774482076585e-01
7.777778252090610245e-01	5.560649200478440246e-01	7.777778851491676804e-01	5.558679850102450359e-01
7.777778245715547545e-01	5.560621216221949270e-01	7.777778837820144009e-01	5.558658199090443786e-01
7.777778239426169637e-01	5.560593475443652567e-01	7.777778824322683082e-01	5.558636818530523493e-01
7.777778233221329662e-01	5.560565975427177454e-01	7.777778810997092451e-01	5.558615705499909687e-01
7.777778227099880759e-01	5.560538713462622740e-01	7.777778797841172764e-01	5.558594857069323325e-01
7.777778221060713815e-01	5.560511686847072754e-01	7.777778784852766858e-01	5.558574270303722198e-01
7.777778215102709725e-01	5.560484892885098063e-01	7.777778772029741994e-01	5.558553942263033676e-01
7.777778209224788242e-01	5.560458328889260615e-01	7.777778759369990969e-01	5.558533870002886346e-01
7.777778203425871340e-01	5.560431992180587812e-01	7.777778746871435445e-01	5.558514050575326104e-01
7.777778197704893204e-01	5.560405880089070996e-01	7.777778734532024840e-01	5.558494481029531142e-01
7.777778192060811335e-01	5.560379989954118418e-01	7.777778722349728557e-01	5.558475158412508055e-01
7.777778186492587675e-01	5.560354319125027089e-01	7.777778710322549305e-01	5.558456079769807934e-01
7.777778180999204150e-01	5.560328864961439077e-01	7.777778698448514216e-01	5.558437242146211377e-01
7.777778175579654896e-01	5.560303624833795588e-01	7.777778686725667079e-01	5.558418642586420155e-01
7.777778170232947375e-01	5.560278596123772177e-01	7.777778675152087207e-01	5.558400278135725570e-01
7.777778164958105700e-01	5.560253776224721722e-01	7.777778663725875008e-01	5.558382145840687905e-01
7.777778159754160647e-01	5.560229162542071890e-01	7.777778652445146435e-01	5.558364242749797013e-01
7.777778154620158535e-01	5.560204752493768110e-01	7.777778641308059626e-01	5.558346565914126236e-01
7.777778149555161225e-01	5.560180543510678808e-01	7.777778630312781605e-01	5.558329112387994098e-01
7.777778144558238349e-01	5.560156533036982873e-01	7.777778619457504927e-01	5.558311879229591579e-01
7.777778139628479526e-01	5.560132718530573781e-01	7.777778608740442134e-01	5.558294863501617167e-01
7.777778134764977702e-01	5.560109097463441508e-01	7.777778598159846846e-01	5.558278062271903019e-01
7.777778129966843590e-01	5.560085667322036684e-01	7.777778587713968239e-01	5.558261472614033361e-01
7.777778125233201223e-01	5.560062425607652514e-01	7.777778577401097682e-01	5.558245091607951771e-01
7.777778120563185738e-01	5.560039369836768941e-01	7.777778567219542083e-01	5.558228916340562931e-01
7.777778115955933380e-01	5.560016497541425684e-01	7.777778557167627227e-01	5.558212943906324366e-01
7.777778111410607043e-01	5.559993806269547534e-01	7.777778547243701102e-01	5.558197171407824877e-01
7.777778106926372947e-01	5.559971293585277419e-01	7.777778537446137230e-01	5.558181595956365184e-01
7.777778102502408419e-01	5.559948957069308362e-01	7.777778527773322459e-01	5.558166214672519700e-01
7.777778098137906326e-01	5.559926794319197674e-01	7.777778518223672499e-01	5.558151024686696084e-01
7.777778093832063977e-01	5.559904802949680036e-01	7.777778508795616386e-01	5.558136023139688131e-01
7.777778089584097554e-01	5.559882980592967261e-01	7.777778499487610908e-01	5.558121207183210899e-01
7.777778085393221019e-01	5.559861324899044721e-01	7.777778490298119518e-01	5.558106573980426957e-01
7.777778081258678311e-01	5.559839833535943354e-01	7.777778481225640084e-01	5.558092120706477068e-01
7.777778077179702265e-01	5.559818504190021660e-01	7.777778472268679355e-01	5.558077844548985347e-01
7.777778073155552363e-01	5.559797334566243254e-01	7.777778463425768507e-01	5.558063742708569954e-01
7.777778069185490306e-01	5.559776322388420011e-01	7.777778454695450927e-01	5.558049812399337153e-01
7.777778065268785568e-01	5.559755465399480734e-01	7.777778446076295538e-01	5.558036050849363141e-01
7.777778061404725385e-01	5.559734761361704303e-01	7.777778437566886804e-01	5.558022455301168119e-01
7.777778057592602545e-01	5.559714208056949492e-01	7.777778429165830287e-01	5.558009023012188132e-01
7.777778053831714278e-01	5.559693803286890335e-01	7.777778420871743759e-01	5.557995751255234707e-01
7.777778050121375575e-01	5.559673544873232620e-01	7.777778412683267195e-01	5.557982637318936714e-01
7.777778046460905870e-01	5.559653430657928164e-01	7.777778404599051676e-01	5.557969678508184463e-01
7.777778042849636808e-01	5.559633458503370207e-01	7.777778396617769374e-01	5.557956872144561578e-01
7.777778039286900036e-01	5.559613626292599919e-01	7.777778388738112447e-01	5.557944215566756885e-01
7.777778035772054954e-01	5.559593931929471822e-01	7.777778380958789706e-01	5.557931706130976313e-01
7.777778032304449862e-01	5.559574373338854736e-01	7.777778373278521062e-01	5.557919341211357001e-01
7.777778028883453043e-01	5.559554948466784996e-01	7.777778365696044194e-01	5.557907118200345886e-01
7.777778025508432780e-01	5.559535655280649635e-01	7.777778358210116760e-01	5.557895034509091614e-01
7.777778022178776229e-01	5.559516491769325164e-01	7.777778350819501973e-01	5.557883087567810909e-01
7.777778018893870549e-01	5.559497455943325228e-01	7.777778343522991911e-01	5.557871274826150509e-01
7.777778015653119548e-01	5.559478545834948271e-01	7.777778336319390862e-01	5.557859593753547989e-01
7.777778012455922596e-01	5.559459759498399656e-01	7.777778329207509778e-01	5.557848041839579256e-01
7.777778009301703488e-01	5.559441095009933775e-01	7.777778322186186255e-01	5.557836616594284962e-01
7.777778006189872695e-01	5.559422550467952862e-01	7.777778315254264552e-01	5.557825315548504674e-01
7.777778003119872885e-01	5.559404123993125779e-01	7.777778308410605579e-01	5.557814136254186632e-01
7.777778000091131183e-01	5.559385813728483505e-01	7.777778301654085791e-01	5.557803076284694166e-01
7.777777997103100249e-01	5.559367617839522380e-01	7.777778294983598295e-01	5.557792133235113230e-01
7.777777994155228303e-01	5.559349534514278490e-01	7.777778288398045081e-01	5.557781304722533289e-01
7.777777991246979106e-01	5.559331561963427593e-01	7.777778281896345902e-01	5.557770588386330424e-01
7.777777988377818641e-01	5.559313698420338401e-01	7.777778275477431613e-01	5.557759981888434897e-01
7.777777985547220663e-01	5.559295942141152524e-01	7.777778269140249723e-01	5.557749482913586503e-01
7.777777982754667807e-01	5.559278291404832206e-01	7.777778262883758842e-01	5.557739089169594360e-01
7.777777979999648261e-01	5.559260744513214725e-01	7.777778256706927573e-01	5.557728798387576719e-01
7.777777977281656874e-01	5.559243299791063464e-01	7.777778250608746724e-01	5.557718608322192999e-01
7.777777974600199595e-01	5.559225955586104551e-01	7.777778244588218204e-01	5.557708516751864725e-01
7.777777971954780156e-01	5.559208710269053499e-01	7.777778238644346143e-01	5.557698521478999787e-01
7.777777969344918940e-01	5.559191562233646300e-01	7.777778232776157985e-01	5.557688620330185625e-01
7.777777966770136331e-01	5.559174509896641636e-01	7.777778226982685617e-01	5.557678811156390175e-01
7.777777964229958263e-01	5.559157551697849753e-01	7.777778221262984237e-01	5.557669091833151720e-01
7.777777961723921774e-01	5.559140686100136897e-01	7.777778215616109048e-01	5.557659460260762074e-01
7.777777959251568340e-01	5.559123911589414213e-01	7.777778210041137452e-01	5.557649914364427568e-01
7.777777956812446103e-01	5.559107226674638857e-01	7.777778204537151296e-01	5.557640452094432248e-01
7.777777954406108751e-01	5.559090629887791790e-01	7.777778199103246859e-01	5.557631071426292202e-01
7.777777952032112196e-01	5.559074119783856682e-01	7.777778193738529300e-01	5.557621770360896551e-01
7.777777949690022341e-01	5.559057694940806593e-01	7.777778188442124874e-01	5.557612546924646235e-01
7.777777947379411749e-01	5.559041353959566223e-01	7.777778183213154284e-01	5.557603399169579461e-01
7.777777945099857426e-01	5.559025095463967503e-01	7.777778178050767099e-01	5.557594325173491612e-01
7.777777942850943038e-01	5.559008918100714070e-01	7.777778172954112890e-01	5.557585323040031833e-01
7.777777940632254472e-01	5.558992820539326862e-01	7.777778167922353436e-01	5.557576390898819607e-01
7.777777938443384276e-01	5.558976801472087503e-01	7.777778162954660512e-01	5.557567526905532462e-01
7.777777936283939431e-01	5.558960859613987227e-01	7.777778158050224766e-01	5.557558729241987017e-01
7.777777934153511374e-01	5.558944993702649162e-01	7.777778153208232403e-01	5.557549996116220026e-01
7.777777932051723742e-01	5.558929202498269495e-01	7.777778148427896276e-01	5.557541325762554996e-01
7.777777929978184623e-01	5.558913484783529757e-01	7.777778143708427017e-01	5.557532716441657694e-01
7.777777927932514324e-01	5.558897839363515780e-01	7.777778139049051909e-01	5.557524166440594993e-01
7.777777925914337587e-01	5.558882265065637762e-01	7.777778134449000458e-01	5.557515674072879275e-01
7.777777923923289149e-01	5.558866760739534785e-01	7.777778129907527704e-01	5.557507237678499523e-01
7.777777921958999308e-01	5.558851325256979337e-01	7.777778125423874256e-01	5.557498855623955736e-01
7.777777920021113900e-01	5.558835957511775172e-01	7.777778120997314026e-01	5.557490526302276690e-01
7.777777918109272104e-01	5.558820656419644068e-01	7.777778116627116489e-01	5.557482248133035485e-01
7.777777916223127530e-01	5.558805420918123685e-01	7.777778112312565550e-01	5.557474019562355094e-01
7.777777914362331568e-01	5.558790249966448771e-01	7.777778108052948447e-01	5.557465839062905033e-01
7.777777912526547821e-01	5.558775142545436809e-01	7.777778103847571289e-01	5.557457705133902470e-01
7.777777910715435450e-01	5.558760097657352572e-01	7.777778099695740188e-01	5.557449616301086692e-01
7.777777908928671380e-01	5.558745114325791548e-01	7.777778095596774577e-01	5.557441571116695789e-01
7.777777907165919213e-01	5.558730191595533388e-01	7.777778091549999440e-01	5.557433568159449999e-01
7.777777905426859206e-01	5.558715328532415345e-01	7.777778087554754194e-01	5.557425606034497312e-01
7.777777903711173835e-01	5.558700524223189054e-01	7.777778083610376036e-01	5.557417683373386819e-01
7.777777902018546685e-01	5.558685777775379533e-01	7.777778079716225479e-01	5.557409798834009873e-01
7.777777900348670226e-01	5.558671088317129749e-01	7.777778075871655261e-01	5.557401951100543469e-01
7.777777898701241366e-01	5.558656454997049634e-01	7.777778072076042548e-01	5.557394138883394730e-01
7.777777897075952573e-01	5.558641876984062868e-01	7.777778068328755623e-01	5.557386360919114310e-01
7.777777895472508529e-01	5.558627353467247012e-01	7.777778064629181642e-01	5.557378615970338664e-01
7.777777893890613914e-01	5.558612883655666970e-01	7.777778060976716645e-01	5.557370902825703451e-01
7.777777892329985621e-01	5.558598466778217340e-01	7.777778057370757780e-01	5.557363220299752493e-01
7.777777890790327220e-01	5.558584102083449219e-01	7.777778053810713299e-01	5.557355567232841187e-01
7.777777889271366707e-01	5.558569788839389236e-01	7.777778050296000334e-01	5.557347942491036585e-01
7.777777887772823195e-01	5.558555526333374130e-01	7.777778046826038238e-01	5.557340344966021917e-01
7.777777886294416909e-01	5.558541313871867562e-01	7.777778043400256358e-01	5.557332773574972240e-01
7.777777884835881395e-01	5.558527150780281367e-01	7.777778040018095140e-01	5.557325227260442313e-01
7.777777883396953529e-01	5.558513036402796814e-01	7.777778036679002804e-01	5.557317704990243357e-01
7.777777881977361307e-01	5.558498970102160319e-01	7.777778033382423128e-01	5.557310205757319821e-01
7.777777880576852709e-01	5.558484951259512474e-01	7.777778030127822095e-01	5.557302728579599504e-01
7.777777879195169053e-01	5.558470979274180435e-01	7.777778026914659026e-01	5.557295272499876981e-01
7.777777877832052766e-01	5.558457053563498063e-01	7.777778023742409896e-01	5.557287836585653729e-01
7.777777876487257380e-01	5.558443173562599426e-01	7.777778020610550680e-01	5.557280419928996018e-01
7.777777875160539756e-01	5.558429338724227842e-01	7.777778017518571785e-01	5.557273021646376154e-01
7.777777873851650092e-01	5.558415548518526039e-01	7.777778014465961398e-01	5.557265640878524815e-01
7.777777872560356354e-01	5.558401802432834105e-01	7.777778011452223250e-01	5.557258276790248974e-01
7.777777871286417621e-01	5.558388099971487417e-01	7.777778008476856630e-01	5.557250928570285353e-01
7.777777870029600749e-01	5.558374440655617921e-01	7.777778005539373041e-01	5.557243595431110572e-01
7.777777868789674809e-01	5.558360824022928748e-01	7.777778002639292865e-01	5.557236276608774617e-01
7.777777867566416647e-01	5.558347249627492159e-01	7.777777999776139817e-01	5.557228971362718761e-01
7.777777866359596448e-01	5.558333717039539712e-01	7.777777996949444272e-01	5.557221678975584611e-01
7.777777865168999938e-01	5.558320225845240214e-01	7.777777994158741048e-01	5.557214398753032025e-01
7.777777863994406182e-01	5.558306775646495446e-01	7.777777991403569402e-01	5.557207130023540387e-01
7.777777862835597578e-01	5.558293366060714780e-01	7.777777988683480803e-01	5.557199872138215424e-01
7.777777861692365402e-01	5.558279996720604244e-01	7.777777985998026722e-01	5.557192624470588260e-01
7.777777860564499823e-01	5.558266667273942252e-01	7.777777983346766399e-01	5.557185386416408912e-01
7.777777859451791009e-01	5.558253377383358673e-01	7.777777980729263518e-01	5.557178157393438678e-01
7.777777858354040230e-01	5.558240126726120556e-01	7.777777978145090643e-01	5.557170936841241415e-01
7.777777857271042095e-01	5.558226914993897871e-01	7.777777975593822557e-01	5.557163724220959278e-01
7.777777856202601203e-01	5.558213741892557014e-01	7.777777973075037377e-01	5.557156519015113982e-01
7.777777855148517716e-01	5.558200607141926541e-01	7.777777970588322098e-01	5.557149320727367003e-01
7.777777854108606226e-01	5.558187510475570692e-01	7.777777968133273712e-01	5.557142128882306409e-01
7.777777853082670223e-01	5.558174451640567337e-01	7.777777965709481434e-01	5.557134943025214824e-01
7.777777852070524300e-01	5.558161430397283720e-01	7.777777963316554466e-01	5.557127762721839614e-01
7.777777851071981940e-01	5.558148446519147745e-01	7.777777960954095349e-01	5.557120587558165292e-01
7.777777850086857736e-01	5.558135499792428158e-01	7.777777958621718835e-01	5.557113417140175926e-01
7.777777849114972941e-01	5.558122590015994735e-01	7.777777956319038566e-01	5.557106251093616445e-01
7.777777848156156582e-01	5.558109717001102901e-01	7.777777954045680397e-01	5.557099089063750608e-01
7.777777847210223250e-01	5.558096880571155030e-01	7.777777951801265743e-01	5.557091930715122308e-01
7.777777846277005303e-01	5.558084080561483953e-01	7.777777949585429340e-01	5.557084775731313542e-01
7.777777845356332875e-01	5.558071316819117591e-01	7.777777947397808145e-01	5.557077623814693501e-01
7.777777844448032774e-01	5.558058589202560240e-01	7.777777945238040225e-01	5.557070474686172101e-01
7.777777843551938464e-01	5.558045897581549433e-01	7.777777943105774749e-01	5.557063328084947962e-01
7.777777842667891184e-01	5.558033241836841665e-01	7.777777941000659778e-01	5.557056183768256385e-01
7.777777841795725511e-01	5.558020621859981469e-01	7.777777938922347811e-01	5.557049041511116227e-01
7.777777840935282683e-01	5.558008037553072711e-01	7.777777936870498010e-01	5.557041901106077875e-01
7.777777840086403938e-01	5.557995488828554320e-01	7.777777934844773977e-01	5.557034762362957903e-01
7.777777839248933844e-01	5.557982975608974918e-01	7.777777932844844866e-01	5.557027625108588165e-01
7.777777838422719192e-01	5.557970497826758560e-01	7.777777930870377610e-01	5.557020489186552670e-01
7.777777837607612321e-01	5.557958055423991572e-01	7.777777928921058015e-01	5.557013354456924459e-01
7.777777836803457800e-01	5.557945648352187185e-01	7.777777926996551905e-01	5.557006220796010254e-01
7.777777836010113521e-01	5.557933276572073478e-01	7.777777925096556189e-01	5.556999088096080675e-01
7.777777835227432934e-01	5.557920940053356906e-01	7.777777923220747791e-01	5.556991956265108223e-01
7.777777834455270600e-01	5.557908638774506915e-01	7.777777921368824732e-01	5.556984825226500835e-01
7.777777833693486631e-01	5.557896372722537226e-01	7.777777919540482809e-01	5.556977694918843191e-01
7.777777832941942249e-01	5.557884141892776020e-01	7.777777917735423374e-01	5.556970565295618059e-01
7.777777832200496455e-01	5.557871946288653886e-01	7.777777915953345556e-01	5.556963436324945382e-01
7.777777831469023795e-01	5.557859785921481777e-01	7.777777914193959585e-01	5.556956307989319166e-01
7.777777830747376608e-01	5.557847660810234514e-01	7.777777912456977916e-01	5.556949180285332135e-01
7.777777830035428330e-01	5.557835570981329854e-01	7.777777910742108558e-01	5.556942053223412614e-01
7.777777829333050175e-01	5.557823516468418656e-01	7.777777909049077287e-01	5.556934926827548082e-01
7.777777828640112245e-01	5.557811497312166171e-01	7.777777907377602107e-01	5.556927801135027600e-01
7.777777827956486867e-01	5.557799513560044424e-01	7.777777905727409902e-01	5.556920676196160924e-01
7.777777827282050804e-01	5.557787565266110175e-01	7.777777904098230888e-01	5.556913552074019824e-01
7.777777826616680823e-01	5.557775652490808405e-01	7.777777902489795281e-01	5.556906428844160528e-01
7.777777825960252578e-01	5.557763775300750275e-01	7.777777900901837738e-01	5.556899306594359489e-01
7.777777825312646165e-01	5.557751933768508845e-01	7.777777899334099576e-01	5.556892185424345820e-01
7.777777824673747231e-01	5.557740127972419231e-01	7.777777897786325445e-01	5.556885065445527072e-01
7.777777824043432542e-01	5.557728357996367663e-01	7.777777896258257773e-01	5.556877946780729438e-01
7.777777823421592185e-01	5.557716623929592759e-01	7.777777894749651200e-01	5.556870829563924641e-01
7.777777822808107366e-01	5.557704925866476797e-01	7.777777893260249265e-01	5.556863713939963478e-01
7.777777822202869284e-01	5.557693263906354764e-01	7.777777891789812159e-01	5.556856600064308260e-01
7.777777821605766917e-01	5.557681638153304515e-01	7.777777890338097855e-01	5.556849488102774126e-01
7.777777821016688131e-01	5.557670048715963595e-01	7.777777888904869874e-01	5.556842378231251489e-01
7.777777820435527456e-01	5.557658495707330504e-01	7.777777887489889519e-01	5.556835270635456236e-01
7.777777819862179420e-01	5.557646979244559304e-01	7.777777886092926973e-01	5.556828165510653283e-01
7.777777819296535222e-01	5.557635499448790872e-01	7.777777884713752421e-01	5.556821063061399002e-01
7.777777818738493831e-01	5.557624056444940841e-01	7.777777883352137156e-01	5.556813963501286979e-01
7.777777818187951997e-01	5.557612650361529738e-01	7.777777882007859134e-01	5.556806867052677124e-01
7.777777817644812020e-01	5.557601281330488696e-01	7.777777880680699640e-01	5.556799773946438092e-01
7.777777817108970648e-01	5.557589949486974046e-01	7.777777879370433300e-01	5.556792684421695272e-01
7.777777816580333514e-01	5.557578654969198562e-01	7.777777878076856943e-01	5.556785598725567654e-01
7.777777816058799587e-01	5.557567397918233842e-01	7.777777876799749635e-01	5.556778517112918037e-01
7.777777815544277829e-01	5.557556178477844888e-01	7.777777875538904873e-01	5.556771439846087679e-01
7.777777815036668319e-01	5.557544996794310244e-01	7.777777874294109495e-01	5.556764367194659826e-01
7.777777814535885570e-01	5.557533853016256575e-01	7.777777873065169212e-01	5.556757299435196584e-01
7.777777814041828552e-01	5.557522747294468823e-01	7.777777871851874192e-01	5.556750236850989122e-01
7.777777813554416220e-01	5.557511679781746983e-01	7.777777870654030146e-01	5.556743179731816751e-01
7.777777813073551982e-01	5.557500650632715145e-01	7.777777869471438343e-01	5.556736128373697126e-01
7.777777812599152574e-01	5.557489660003666065e-01	7.777777868303901165e-01	5.556729083078637554e-01
7.777777812131128066e-01	5.557478708052405736e-01	7.777777867151229874e-01	5.556722044154397411e-01
7.777777811669396302e-01	5.557467794938082406e-01	7.777777866013241281e-01	5.556715011914239444e-01
7.777777811213866244e-01	5.557456920821040036e-01	7.777777864889738879e-01	5.556707986676705513e-01
7.777777810764463506e-01	5.557446085862642882e-01	7.777777863780539480e-01	5.556700968765356796e-01
7.777777810321098162e-01	5.557435290225142266e-01	7.777777862685466559e-01	5.556693958508563957e-01
7.777777809883694715e-01	5.557424534071514488e-01	7.777777861604335818e-01	5.556686956239244024e-01
7.777777809452166569e-01	5.557413817565316494e-01	7.777777860536971843e-01	5.556679962294656105e-01
7.777777809026441558e-01	5.557403140870531555e-01	7.777777859483200329e-01	5.556672977016156034e-01
7.777777808606436416e-01	5.557392504151439372e-01	7.777777858442842529e-01	5.556666000748976542e-01
7.777777808192078979e-01	5.557381907572457314e-01	7.777777857415733020e-01	5.556659033841994111e-01
7.777777807783288200e-01	5.557371351298007189e-01	7.777777856401701939e-01	5.556652076647512484e-01
7.777777807379993025e-01	5.557360835492388684e-01	7.777777855400584972e-01	5.556645129521041726e-01
7.777777806982115738e-01	5.557350360319625038e-01	7.777777854412211145e-01	5.556638192821075073e-01
7.777777806589590837e-01	5.557339925943346470e-01	7.777777853436426136e-01	5.556631266908876876e-01
7.777777806202339494e-01	5.557329532526651406e-01	7.777777852473062303e-01	5.556624352148263890e-01
7.777777805820291768e-01	5.557319180231983236e-01	7.777777851521965324e-01	5.556617448905398771e-01
7.777777805443379933e-01	5.557308869220993763e-01	7.777777850582978658e-01	5.556610557548584683e-01
7.777777805071532935e-01	5.557298599654442173e-01	7.777777849655949094e-01	5.556603678448042150e-01
7.777777804704686382e-01	5.557288371692055140e-01	7.777777848740721200e-01	5.556596811975724748e-01
7.777777804342768109e-01	5.557278185492413591e-01	7.777777847837151759e-01	5.556589958505101512e-01
7.777777803985714833e-01	5.557268041212841680e-01	7.777777846945084228e-01	5.556583118410967082e-01
7.777777803633461051e-01	5.557257939009289105e-01	7.777777846064377609e-01	5.556576292069241862e-01
7.777777803285945701e-01	5.557247879036217864e-01	7.777777845194880912e-01	5.556569479856779958e-01
7.777777802943095509e-01	5.557237861446502336e-01	7.777777844336455360e-01	5.556562682151171551e-01
7.777777802604854962e-01	5.557227886391313820e-01	7.777777843488962173e-01	5.556555899330563042e-01
7.777777802271160779e-01	5.557217954020026163e-01	7.777777842652261464e-01	5.556549131773459438e-01
7.777777801941951896e-01	5.557208064480104737e-01	7.777777841826212235e-01	5.556542379858550040e-01
7.777777801617167253e-01	5.557198217917009853e-01	7.777777841010682369e-01	5.556535643964528592e-01
7.777777801296748006e-01	5.557188414474106830e-01	7.777777840205535309e-01	5.556528924469905650e-01
7.777777800980636425e-01	5.557178654292569409e-01	7.777777839410640048e-01	5.556522221752839830e-01
7.777777800668772556e-01	5.557168937511283158e-01	7.777777838625865581e-01	5.556515536190962390e-01
7.777777800361099780e-01	5.557159264266759990e-01	7.777777837851086451e-01	5.556508868161214032e-01
7.777777800057561475e-01	5.557149634693053786e-01	7.777777837086170543e-01	5.556502218039662822e-01
7.777777799758105459e-01	5.557140048921666020e-01	7.777777836330996841e-01	5.556495586201355419e-01
7.777777799462672892e-01	5.557130507081478044e-01	7.777777835585435451e-01	5.556488973020148325e-01
7.777777799171212703e-01	5.557121009298657821e-01	7.777777834849367578e-01	5.556482378868545791e-01
7.777777798883669380e-01	5.557111555696596650e-01	7.777777834122669987e-01	5.556475804117549933e-01
7.777777798599990744e-01	5.557102146395819231e-01	7.777777833405231656e-01	5.556469249136504196e-01
7.777777798320122393e-01	5.557092781513922608e-01	7.777777832696921578e-01	5.556462714292942362e-01
7.777777798044018809e-01	5.557083461165490679e-01	7.777777831997634284e-01	5.556456199952443109e-01
7.777777797771625590e-01	5.557074185462052007e-01	7.777777831307253198e-01	5.556449706478487904e-01
7.777777797502891666e-01	5.557064954511988786e-01	7.777777830625658417e-01	5.556443234232310013e-01
7.777777797237772628e-01	5.557055768420485764e-01	7.777777829952742250e-01	5.556436783572762383e-01
7.777777796976214075e-01	5.557046627289469187e-01	7.777777829288395894e-01	5.556430354856181086e-01
7.777777796718172709e-01	5.557037531217536852e-01	7.777777828632508328e-01	5.556423948436252092e-01
7.777777796463599680e-01	5.557028480299917028e-01	7.777777827984972969e-01	5.556417564663879149e-01
7.777777796212447248e-01	5.557019474628407396e-01	7.777777827345682127e-01	5.556411203887055006e-01
7.777777795964668783e-01	5.557010514291321757e-01	7.777777826714531439e-01	5.556404866450742608e-01
7.777777795720222098e-01	5.557001599373436740e-01	7.777777826091416546e-01	5.556398552696744098e-01
7.777777795479065004e-01	5.556992729955951837e-01	7.777777825476234197e-01	5.556392262963592010e-01
7.777777795241143100e-01	5.556983906116436112e-01	7.777777824868885581e-01	5.556385997586427150e-01
7.777777795006424189e-01	5.556975127928791558e-01	7.777777824269271889e-01	5.556379756896884237e-01
7.777777794774856090e-01	5.556966395463208697e-01	7.777777823677294311e-01	5.556373541222987544e-01
7.777777794546403278e-01	5.556957708786128824e-01	7.777777823092852927e-01	5.556367350889035439e-01
7.777777794321019122e-01	5.556949067960200717e-01	7.777777822515852257e-01	5.556361186215503789e-01
7.777777794098664765e-01	5.556940473044250650e-01	7.777777821946200154e-01	5.556355047518939383e-01
7.777777793879299129e-01	5.556931924093254649e-01	7.777777821383797807e-01	5.556348935111861120e-01
7.777777793662881134e-01	5.556923421158295184e-01	7.777777820828559729e-01	5.556342849302670084e-01
7.777777793449374144e-01	5.556914964286546743e-01	7.777777820280391552e-01	5.556336790395544067e-01
7.777777793238733750e-01	5.556906553521235859e-01	7.777777819739202236e-01	5.556330758690356530e-01
7.777777793030924425e-01	5.556898188901624458e-01	7.777777819204905185e-01	5.556324754482587780e-01
7.777777792825909531e-01	5.556889870462982106e-01	7.777777818677408250e-01	5.556318778063238373e-01
7.777777792623650210e-01	5.556881598236567132e-01	7.777777818156628165e-01	5.556312829718748070e-01
7.777777792424109826e-01	5.556873372249609977e-01	7.777777817642481661e-01	5.556306909730915899e-01
7.777777792227251741e-01	5.556865192525294317e-01	7.777777817134881033e-01	5.556301018376821332e-01
7.777777792033040427e-01	5.556857059082740413e-01	7.777777816633744123e-01	5.556295155928753227e-01
7.777777791841435917e-01	5.556848971936989567e-01	7.777777816138986555e-01	5.556289322654140994e-01
7.777777791652410455e-01	5.556840931098999681e-01	7.777777815650531723e-01	5.556283518815481326e-01
7.777777791465922963e-01	5.556832936575624160e-01	7.777777815168293030e-01	5.556277744670274910e-01
7.777777791281943465e-01	5.556824988369621909e-01	7.777777814692194980e-01	5.556272000470963146e-01
7.777777791100437543e-01	5.556817086479636236e-01	7.777777814222159858e-01	5.556266286464867088e-01
7.777777790921369672e-01	5.556809230900189300e-01	7.777777813758111058e-01	5.556260602894133038e-01
7.777777790744708764e-01	5.556801421621692105e-01	7.777777813299966425e-01	5.556254949995668158e-01
7.777777790570420402e-01	5.556793658630428956e-01	7.777777812847662675e-01	5.556249328001103827e-01
7.777777790398474611e-01	5.556785941908567450e-01	7.777777812401112101e-01	5.556243737136731253e-01
7.777777790228843635e-01	5.556778271434164029e-01	7.777777811960249199e-01	5.556238177623458174e-01
7.777777790061488616e-01	5.556770647181157319e-01	7.777777811524999585e-01	5.556232649676768887e-01
7.777777789896387350e-01	5.556763069119374787e-01	7.777777811095289984e-01	5.556227153506676508e-01
7.777777789733502090e-01	5.556755537214550511e-01	7.777777810671056002e-01	5.556221689317686341e-01
7.777777789572807299e-01	5.556748051428318513e-01	7.777777810252221036e-01	5.556216257308757012e-01
7.777777789414270782e-01	5.556740611718239409e-01	7.777777809838721801e-01	5.556210857673269388e-01
7.777777789257867003e-01	5.556733218037800404e-01	7.777777809430486133e-01	5.556205490598985497e-01
7.777777789103565986e-01	5.556725870336430839e-01	7.777777809027446310e-01	5.556200156268029655e-01
7.777777788951334426e-01	5.556718568559518845e-01	7.777777808629540157e-01	5.556194854856849608e-01
7.777777788801154557e-01	5.556711312648424661e-01	7.777777808236698842e-01	5.556189586536206537e-01
7.777777788652989743e-01	5.556704102540496182e-01	7.777777807848861302e-01	5.556184351471135097e-01
7.777777788506816670e-01	5.556696938169095601e-01	7.777777807465962034e-01	5.556179149820935637e-01
7.777777788362609801e-01	5.556689819463614954e-01	7.777777807087939976e-01	5.556173981739149781e-01
7.777777788220341382e-01	5.556682746349492774e-01	7.777777806714729625e-01	5.556168847373547104e-01
7.777777788079981436e-01	5.556675718748242954e-01	7.777777806346268807e-01	5.556163746866109587e-01
7.777777787941511090e-01	5.556668736577473622e-01	7.777777805982499792e-01	5.556158680353022739e-01
7.777777787804899257e-01	5.556661799750918229e-01	7.777777805623365959e-01	5.556153647964665598e-01
7.777777787670123733e-01	5.556654908178461083e-01	7.777777805268804023e-01	5.556148649825602970e-01
7.777777787537165644e-01	5.556648061766157332e-01	7.777777804918757365e-01	5.556143686054576536e-01
7.777777787405990573e-01	5.556641260416271821e-01	7.777777804573167142e-01	5.556138756764513742e-01
7.777777787276578536e-01	5.556634504027296861e-01	7.777777804231974512e-01	5.556133862062511142e-01
7.777777787148902888e-01	5.556627792493993301e-01	7.777777803895127295e-01	5.556129002049853272e-01
7.777777787022946976e-01	5.556621125707423836e-01	7.777777803562572201e-01	5.556124176822001548e-01
7.777777786898683043e-01	5.556614503554974105e-01	7.777777803234251497e-01	5.556119386468607591e-01
7.777777786776092217e-01	5.556607925920401536e-01	7.777777802910108562e-01	5.556114631073512111e-01
7.777777786655146741e-01	5.556601392683856444e-01	7.777777802590095657e-01	5.556109910714771560e-01
7.777777786535826632e-01	5.556594903721923107e-01	7.777777802274155050e-01	5.556105225464645914e-01
7.777777786418107464e-01	5.556588458907664174e-01	7.777777801962235671e-01	5.556100575389633089e-01
7.777777786301974805e-01	5.556582058110650646e-01	7.777777801654289780e-01	5.556095960550474500e-01
7.777777786187398679e-01	5.556575701196999617e-01	7.777777801350262976e-01	5.556091381002165042e-01
7.777777786074366873e-01	5.556569388029417578e-01	7.777777801050114181e-01	5.556086836793985295e-01
7.777777785962852741e-01	5.556563118467241491e-01	7.777777800753780113e-01	5.556082327969511514e-01
7.777777785852837411e-01	5.556556892366472100e-01	7.777777800461223023e-01	5.556077854566644492e-01
7.777777785744297567e-01	5.556550709579829439e-01	7.777777800172389622e-01	5.556073416617632876e-01
7.777777785637219887e-01	5.556544569956787250e-01	7.777777799887234389e-01	5.556069014149090934e-01
7.777777785531581056e-01	5.556538473343614060e-01	7.777777799605707365e-01	5.556064647182030747e-01
7.777777785427364421e-01	5.556532419583425364e-01	7.777777799327769692e-01	5.556060315731898847e-01
7.777777785324544446e-01	5.556526408516219151e-01	7.777777799053369190e-01	5.556056019808589541e-01
7.777777785223107809e-01	5.556520439978928083e-01	7.777777798782461449e-01	5.556051759416493763e-01
7.777777785123036747e-01	5.556514513805466127e-01	7.777777798515004282e-01	5.556047534554523493e-01
7.777777785024307944e-01	5.556508629826771850e-01	7.777777798250952168e-01	5.556043345216142848e-01
7.777777784926906968e-01	5.556502787870859494e-01	7.777777797990259590e-01	5.556039191389415821e-01
7.777777784830817165e-01	5.556496987762864492e-01	7.777777797732889908e-01	5.556035073057032925e-01
7.777777784736017441e-01	5.556491229325086767e-01	7.777777797478797606e-01	5.556030990196358932e-01
7.777777784642490033e-01	5.556485512377048464e-01	7.777777797227938272e-01	5.556026942779471733e-01
7.777777784550219398e-01	5.556479836735546129e-01	7.777777796980274161e-01	5.556022930773195645e-01
7.777777784459191102e-01	5.556474202214689573e-01	7.777777796735764193e-01	5.556018954139155808e-01
7.777777784369384051e-01	5.556468608625956263e-01	7.777777796494365070e-01	5.556015012833817046e-01
7.777777784280786033e-01	5.556463055778245730e-01	7.777777796256042375e-01	5.556011106808527167e-01
7.777777784193380395e-01	5.556457543477928418e-01	7.777777796020755030e-01	5.556007236009575800e-01
7.777777784107147152e-01	5.556452071528895642e-01	7.777777795788463067e-01	5.556003400378225487e-01
7.777777784022072982e-01	5.556446639732618431e-01	7.777777795559124296e-01	5.555999599850770521e-01
7.777777783938143452e-01	5.556441247888191937e-01	7.777777795332710964e-01	5.555995834358591345e-01
7.777777783855339688e-01	5.556435895792390944e-01	7.777777795109177550e-01	5.555992103828191198e-01
7.777777783773653919e-01	5.556430583239718723e-01	7.777777794888489638e-01	5.555988408181264937e-01
7.777777783693060609e-01	5.556425310022468089e-01	7.777777794670615030e-01	5.555984747334745677e-01
7.777777783613553098e-01	5.556420075930770253e-01	7.777777794455515981e-01	5.555981121200855855e-01
7.777777783535111400e-01	5.556414880752650332e-01	7.777777794243150300e-01	5.555977529687167182e-01
7.777777783457729965e-01	5.556409724274079531e-01	7.777777794033492453e-01	5.555973972696653940e-01
7.777777783381383259e-01	5.556404606279027325e-01	7.777777793826503583e-01	5.555970450127756255e-01
7.777777783306065729e-01	5.556399526549515855e-01	7.777777793622151492e-01	5.555966961874425625e-01
7.777777783231756281e-01	5.556394484865678773e-01	7.777777793420395103e-01	5.555963507826203740e-01
7.777777783158449365e-01	5.556389481005811204e-01	7.777777793221214431e-01	5.555960087868260233e-01
7.777777783086123886e-01	5.556384514746429693e-01	7.777777793024567288e-01	5.555956701881471504e-01
7.777777783014775403e-01	5.556379585862317727e-01	7.777777792830423698e-01	5.555953349742466241e-01
7.777777782944383933e-01	5.556374694126585689e-01	7.777777792638753684e-01	5.555950031323699800e-01
7.777777782874939483e-01	5.556369839310726366e-01	7.777777792449522831e-01	5.555946746493511945e-01
7.777777782806425400e-01	5.556365021184667130e-01	7.777777792262701162e-01	5.555943495116193453e-01
7.777777782738835022e-01	5.556360239516824340e-01	7.777777792078259811e-01	5.555940277052043852e-01
7.777777782672152806e-01	5.556355494074164403e-01	7.777777791896165471e-01	5.555937092157438029e-01
7.777777782606366541e-01	5.556350784622248185e-01	7.777777791716390388e-01	5.555933940284896178e-01
7.777777782541464013e-01	5.556346110925287629e-01	7.777777791538904584e-01	5.555930821283142640e-01
7.777777782477435231e-01	5.556341472746207932e-01	7.777777791363680304e-01	5.555927734997180290e-01
7.777777782414265761e-01	5.556336869846696391e-01	7.777777791190683132e-01	5.555924681268348264e-01
7.777777782351944502e-01	5.556332301987253475e-01	7.777777791019890863e-01	5.555921659934397461e-01
7.777777782290460351e-01	5.556327768927253885e-01	7.777777790851272410e-01	5.555918670829551598e-01
7.777777782229803316e-01	5.556323270424992078e-01	7.777777790684804460e-01	5.555915713784576049e-01
7.777777782169961185e-01	5.556318806237745545e-01	7.777777790520450374e-01	5.555912788626848897e-01
7.777777782110926186e-01	5.556314376121817000e-01	7.777777790358195720e-01	5.555909895180430880e-01
7.777777782052681665e-01	5.556309979832600998e-01	7.777777790198003860e-01	5.555907033266133110e-01
7.777777781995223183e-01	5.556305617124630558e-01	7.777777790039850370e-01	5.555904202701582584e-01
7.777777781938535195e-01	5.556301287751620466e-01	7.777777789883708603e-01	5.555901403301293229e-01
7.777777781882607711e-01	5.556296991466540547e-01	7.777777789729559688e-01	5.555898634876740294e-01
7.777777781827432957e-01	5.556292728021647864e-01	7.777777789577371426e-01	5.555895897236428072e-01
7.777777781773003163e-01	5.556288497168548890e-01	7.777777789427122723e-01	5.555893190185957620e-01
7.777777781719299455e-01	5.556284298658255016e-01	7.777777789278788045e-01	5.555890513528100039e-01
7.777777781666319612e-01	5.556280132241229186e-01	7.777777789132338526e-01	5.555887867062866414e-01
7.777777781614052532e-01	5.556275997667434741e-01	7.777777788987751961e-01	5.555885250587576651e-01
7.777777781562488224e-01	5.556271894686383161e-01	7.777777788845009477e-01	5.555882663896931639e-01
7.777777781511616695e-01	5.556267823047197352e-01	7.777777788704083317e-01	5.555880106783088745e-01
7.777777781461427953e-01	5.556263782498651604e-01	7.777777788564954609e-01	5.555877579035723990e-01
7.777777781411914226e-01	5.556259772789228224e-01	7.777777788427597816e-01	5.555875080442107539e-01
7.777777781363064413e-01	5.556255793667159715e-01	7.777777788291986294e-01	5.555872610787178090e-01
7.777777781314871852e-01	5.556251844880483182e-01	7.777777788158104499e-01	5.555870169853605045e-01
7.777777781267330992e-01	5.556247926177085850e-01	7.777777788025922456e-01	5.555867757421868447e-01
7.777777781220425179e-01	5.556244037304750583e-01	7.777777787895427952e-01	5.555865373270324481e-01
7.777777781174151084e-01	5.556240178011215836e-01	7.777777787766593232e-01	5.555863017175279861e-01
7.777777781128496493e-01	5.556236348044213402e-01	7.777777787639401641e-01	5.555860688911055112e-01
7.777777781083459185e-01	5.556232547151515044e-01	7.777777787513826535e-01	5.555858388250063395e-01
7.777777781039023619e-01	5.556228775080975790e-01	7.777777787389850150e-01	5.555856114962878234e-01
7.777777780995188683e-01	5.556225031580596108e-01	7.777777787267455833e-01	5.555853868818296792e-01
7.777777780951942166e-01	5.556221316398544108e-01	7.777777787146613608e-01	5.555851649583427587e-01
7.777777780909276295e-01	5.556217629283227710e-01	7.777777787027315703e-01	5.555849457023739335e-01
7.777777780867185520e-01	5.556213969983311296e-01	7.777777786909536584e-01	5.555847290903140889e-01
7.777777780825658738e-01	5.556210338247780101e-01	7.777777786793256265e-01	5.555845150984051184e-01
7.777777780784689288e-01	5.556206733825973521e-01	7.777777786678454763e-01	5.555843037027463627e-01
7.777777780744269398e-01	5.556203156467632853e-01	7.777777786565117646e-01	5.555840948793022704e-01
7.777777780704393518e-01	5.556199605922940155e-01	7.777777786453222708e-01	5.555838886039081714e-01
7.777777780665056095e-01	5.556196081942567089e-01	7.777777786342752186e-01	5.555836848522778260e-01
7.777777780626244919e-01	5.556192584277709345e-01	7.777777786233686097e-01	5.555834836000099752e-01
7.777777780587957768e-01	5.556189112680128828e-01	7.777777786126012227e-01	5.555832848225950027e-01
7.777777780550183540e-01	5.556185666902193621e-01	7.777777786019708373e-01	5.555830884954219284e-01
7.777777780512918904e-01	5.556182246696922400e-01	7.777777785914757880e-01	5.555828945937846264e-01
7.777777780476153868e-01	5.556178851818018849e-01	7.777777785811141875e-01	5.555827030928887078e-01
7.777777780439882882e-01	5.556175482019916068e-01	7.777777785708848146e-01	5.555825139678582936e-01
7.777777780404100394e-01	5.556172137057806548e-01	7.777777785607853378e-01	5.555823271937416763e-01
7.777777780368797522e-01	5.556168816687681034e-01	7.777777785508148689e-01	5.555821427455187589e-01
7.777777780333967605e-01	5.556165520666374036e-01	7.777777785409711875e-01	5.555819605981076048e-01
7.777777780299609534e-01	5.556162248751589372e-01	7.777777785312528502e-01	5.555817807263695451e-01
7.777777780265711094e-01	5.556159000701944572e-01	7.777777785216579698e-01	5.555816031051167281e-01
7.777777780232268956e-01	5.556155776277001968e-01	7.777777785121857690e-01	5.555814277091183362e-01
7.777777780199274238e-01	5.556152575237303104e-01	7.777777785028338053e-01	5.555812545131054714e-01
7.777777780166725830e-01	5.556149397344399832e-01	7.777777784936010796e-01	5.555810834917792596e-01
7.777777780134611518e-01	5.556146242360889831e-01	7.777777784844857045e-01	5.555809146198155135e-01
7.777777780102931304e-01	5.556143110050455469e-01	7.777777784754867918e-01	5.555807478718718384e-01
7.777777780071677416e-01	5.556140000177889338e-01	7.777777784666022320e-01	5.555805832225928498e-01
7.777777780040842082e-01	5.556136912509125336e-01	7.777777784578308040e-01	5.555804206466158357e-01
7.777777780010421971e-01	5.556133846811271981e-01	7.777777784491710644e-01	5.555802601185778622e-01
7.777777779980412642e-01	5.556130802852636830e-01	7.777777784406212369e-01	5.555801016131207692e-01
7.777777779950802994e-01	5.556127780402767558e-01	7.777777784321804333e-01	5.555799451048969440e-01
7.777777779921594137e-01	5.556124779232470834e-01	7.777777784238476544e-01	5.555797905685754268e-01
7.777777779892776078e-01	5.556121799113842297e-01	7.777777784156203467e-01	5.555796379788466854e-01
7.777777779864347707e-01	5.556118839820300970e-01	7.777777784074983991e-01	5.555794873104292764e-01
7.777777779836299032e-01	5.556115901126605916e-01	7.777777783994797023e-01	5.555793385380745075e-01
7.777777779808627834e-01	5.556112982808889544e-01	7.777777783915624799e-01	5.555791916365721006e-01
7.777777779781327450e-01	5.556110084644679814e-01	7.777777783837465098e-01	5.555790465807561862e-01
7.777777779754394549e-01	5.556107206412929100e-01	7.777777783760303487e-01	5.555789033455094117e-01
7.777777779727825802e-01	5.556104347894036399e-01	7.777777783684121093e-01	5.555787619057689364e-01
7.777777779701613436e-01	5.556101508869872863e-01	7.777777783608910145e-01	5.555786222365315385e-01
7.777777779675751901e-01	5.556098689123797341e-01	7.777777783534653988e-01	5.555784843128582784e-01
7.777777779650238976e-01	5.556095888440690800e-01	7.777777783461347072e-01	5.555783481098799381e-01
7.777777779625068000e-01	5.556093106606969645e-01	7.777777783388968302e-01	5.555782136028021290e-01
7.777777779600235641e-01	5.556090343410606813e-01	7.777777783317515459e-01	5.555780807669093990e-01
7.777777779575738570e-01	5.556087598641167302e-01	7.777777783246970777e-01	5.555779495775704513e-01
7.777777779551569015e-01	5.556084872089801507e-01	7.777777783177326487e-01	5.555778200102430286e-01
7.777777779527725865e-01	5.556082163549288522e-01	7.777777783108568155e-01	5.555776920404783548e-01
7.777777779504202460e-01	5.556079472814037246e-01	7.777777783040684678e-01	5.555775656439252419e-01
7.777777779480992137e-01	5.556076799680118583e-01	7.777777782973662735e-01	5.555774407963358641e-01
7.777777779458100449e-01	5.556074143945279875e-01	7.777777782907498993e-01	5.555773174735684217e-01
7.777777779435510741e-01	5.556071505408952671e-01	7.777777782842174581e-01	5.555771956515928034e-01
7.777777779413224124e-01	5.556068883872279374e-01	7.777777782777683946e-01	5.555770753064943612e-01
7.777777779391239488e-01	5.556066279138118791e-01	7.777777782714014876e-01	5.555769564144777961e-01
7.777777779369552391e-01	5.556063691011072780e-01	7.777777782651154048e-01	5.555768389518718209e-01
7.777777779348151732e-01	5.556061119297492912e-01	7.777777782589093691e-01	5.555767228951330461e-01
7.777777779327045282e-01	5.556058563805497119e-01	7.777777782527824924e-01	5.555766082208489776e-01
7.777777779306216388e-01	5.556056024344979694e-01	7.777777782467334422e-01	5.555764949057434565e-01
7.777777779285670601e-01	5.556053500727624606e-01	7.777777782407617746e-01	5.555763829266791021e-01
7.777777779265400149e-01	5.556050992766922159e-01	7.777777782348660462e-01	5.555762722606616411e-01
7.777777779245405032e-01	5.556048500278172320e-01	7.777777782290451469e-01	5.555761628848435718e-01
7.777777779225671928e-01	5.556046023078505813e-01	7.777777782232984105e-01	5.555760547765270507e-01
7.777777779206210829e-01	5.556043560986884122e-01	7.777777782176250598e-01	5.555759479131681111e-01
7.777777779187007301e-01	5.556041113824113920e-01	7.777777782120236516e-01	5.555758422723795498e-01
7.777777779168064676e-01	5.556038681412853730e-01	7.777777782064938528e-01	5.555757378319342576e-01
7.777777779149375181e-01	5.556036263577628365e-01	7.777777782010344421e-01	5.555756345697687726e-01
7.777777779130936597e-01	5.556033860144824477e-01	7.777777781956443093e-01	5.555755324639861659e-01
7.777777779112744483e-01	5.556031470942713879e-01	7.777777781903230103e-01	5.555754314928585957e-01
7.777777779094802169e-01	5.556029095801447992e-01	7.777777781850695460e-01	5.555753316348311932e-01
7.777777779077093001e-01	5.556026734553068946e-01	7.777777781798826950e-01	5.555752328685242825e-01
7.777777779059626972e-01	5.556024387031508471e-01	7.777777781747619024e-01	5.555751351727363785e-01
7.777777779042396311e-01	5.556022053072603439e-01	7.777777781697063908e-01	5.555750385264470737e-01
7.777777779025394356e-01	5.556019732514096976e-01	7.777777781647154942e-01	5.555749429088193692e-01
7.777777779008621106e-01	5.556017425195634019e-01	7.777777781597878803e-01	5.555748482992024506e-01
7.777777778992075453e-01	5.556015130958777970e-01	7.777777781549232161e-01	5.555747546771337975e-01
7.777777778975751843e-01	5.556012849647000706e-01	7.777777781501200582e-01	5.555746620223422916e-01
7.777777778959646948e-01	5.556010581105693680e-01	7.777777781453782957e-01	5.555745703147499936e-01
7.777777778943759657e-01	5.556008325182166807e-01	7.777777781406971513e-01	5.555744795344741416e-01
7.777777778928085528e-01	5.556006081725649581e-01	7.777777781360752929e-01	5.555743896618301481e-01
7.777777778912620121e-01	5.556003850587293291e-01	7.777777781315124983e-01	5.555743006773331549e-01
7.777777778897364547e-01	5.556001631620165471e-01	7.777777781270077684e-01	5.555742125616994764e-01
7.777777778882313253e-01	5.555999424679261001e-01	7.777777781225603260e-01	5.555741252958497078e-01
7.777777778867462910e-01	5.555997229621484346e-01	7.777777781181695049e-01	5.555740388609100577e-01
7.777777778852816848e-01	5.555995046305669538e-01	7.777777781138346391e-01	5.555739532382134582e-01
7.777777778838361744e-01	5.555992874592561304e-01	7.777777781095549514e-01	5.555738684093026736e-01
7.777777778824102040e-01	5.555990714344821724e-01	7.777777781053296646e-01	5.555737843559301892e-01
7.777777778810036624e-01	5.555988565427021353e-01	7.777777781011584457e-01	5.555737010600612091e-01
7.777777778796157726e-01	5.555986427705642550e-01	7.777777780970400734e-01	5.555736185038743224e-01
7.777777778782468676e-01	5.555984301049068375e-01	7.777777780929742146e-01	5.555735366697631683e-01
7.777777778768959482e-01	5.555982185327589251e-01	7.777777780889600923e-01	5.555734555403375463e-01
7.777777778755634586e-01	5.555980080413389643e-01	7.777777780849972622e-01	5.555733750984249708e-01
7.777777778742489545e-01	5.555977986180544725e-01	7.777777780810846142e-01	5.555732953270717811e-01
7.777777778729518809e-01	5.555975902505021491e-01	7.777777780772220373e-01	5.555732162095434745e-01
7.777777778716723489e-01	5.555973829264657660e-01	7.777777780734083102e-01	5.555731377293270379e-01
7.777777778704102474e-01	5.555971766339177220e-01	7.777777780696435439e-01	5.555730598701309475e-01
7.777777778691647992e-01	5.555969713610162675e-01	7.777777780659265172e-01	5.555729826158860574e-01
7.777777778679362264e-01	5.555967670961067251e-01	7.777777780622567860e-01	5.555729059507470424e-01
7.777777778667238628e-01	5.555965638277190477e-01	7.777777780586336842e-01	5.555728298590923986e-01
7.777777778655282637e-01	5.555963615445680404e-01	7.777777780550568787e-01	5.555727543255253309e-01
7.777777778643484297e-01	5.555961602355523610e-01	7.777777780515258144e-01	5.555726793348745307e-01
7.777777778631846939e-01	5.555959598897535212e-01	7.777777780480394920e-01	5.555726048721950638e-01
7.777777778620362792e-01	5.555957604964353314e-01	7.777777780445975786e-01	5.555725309227674824e-01
7.777777778609034076e-01	5.555955620450426791e-01	7.777777780411994080e-01	5.555724574720999343e-01
7.777777778597858571e-01	5.555953645252007522e-01	7.777777780378443140e-01	5.555723845059266086e-01
7.777777778586832946e-01	5.555951679267137067e-01	7.777777780345321856e-01	5.555723120102100676e-01
7.777777778575953871e-01	5.555949722395637780e-01	7.777777780312622458e-01	5.555722399711396919e-01
7.777777778565222455e-01	5.555947774539109485e-01	7.777777780280341613e-01	5.555721683751330131e-01
7.777777778554637589e-01	5.555945835600908378e-01	7.777777780248469330e-01	5.555720972088344922e-01
7.777777778544192611e-01	5.555943905486141476e-01	7.777777780217003389e-01	5.555720264591167412e-01
7.777777778533887520e-01	5.555941984101653297e-01	7.777777780185934908e-01	5.555719561130797457e-01
7.777777778523721208e-01	5.555940071356012533e-01	7.777777780155264997e-01	5.555718861580514201e-01
7.777777778513692564e-01	5.555938167159505392e-01	7.777777780124985885e-01	5.555718165815861642e-01
7.777777778503798256e-01	5.555936271424114503e-01	7.777777780095094240e-01	5.555717473714665289e-01
7.777777778494034955e-01	5.555934384063522247e-01	7.777777780065580071e-01	5.555716785157005511e-01
7.777777778484404880e-01	5.555932504993076337e-01	7.777777780036443378e-01	5.555716100025234194e-01
7.777777778474903592e-01	5.555930634129790935e-01	7.777777780007675279e-01	5.555715418203960310e-01
7.777777778465532199e-01	5.555928771392332211e-01	7.777777779979274664e-01	5.555714739580049910e-01
7.777777778456282931e-01	5.555926916700997253e-01	7.777777779951235981e-01	5.555714064042610589e-01
7.777777778447161339e-01	5.555925069977710740e-01	7.777777779923555901e-01	5.555713391483001473e-01
7.777777778438159650e-01	5.555923231146003838e-01	7.777777779896226651e-01	5.555712721794813236e-01
7.777777778429280087e-01	5.555921400130998666e-01	7.777777779869246011e-01	5.555712054873872541e-01
7.777777778420520427e-01	5.555919576859396081e-01	7.777777779842607320e-01	5.555711390618217616e-01
7.777777778411879561e-01	5.555917761259463461e-01	7.777777779816307246e-01	5.555710728928111575e-01
7.777777778403351938e-01	5.555915953261015838e-01	7.777777779790342461e-01	5.555710069706015775e-01
7.777777778394943109e-01	5.555914152795404792e-01	7.777777779764711852e-01	5.555709412856593143e-01
7.777777778386643082e-01	5.555912359795497357e-01	7.777777779739403208e-01	5.555708758286689308e-01
7.777777778378456297e-01	5.555910574195663809e-01	7.777777779714420969e-01	5.555708105905331484e-01
7.777777778370379425e-01	5.555908795931758792e-01	7.777777779689754034e-01	5.555707455623706270e-01
7.777777778362412464e-01	5.555907024941114658e-01	7.777777779665401292e-01	5.555706807355162979e-01
7.777777778354546534e-01	5.555905261162517039e-01	7.777777779641359412e-01	5.555706161015193656e-01
7.777777778346792736e-01	5.555903504536183757e-01	7.777777779617622844e-01	5.555705516521418641e-01
7.777777778339143300e-01	5.555901755003762599e-01	7.777777779594190477e-01	5.555704873793581022e-01
7.777777778331593783e-01	5.555900012508302455e-01	7.777777779571053429e-01	5.555704232753531091e-01
7.777777778324146407e-01	5.555898276994242213e-01	7.777777779548211701e-01	5.555703593325211909e-01
7.777777778316800061e-01	5.555896548407397439e-01	7.777777779525664181e-01	5.555702955434647095e-01
7.777777778309551415e-01	5.555894826694933730e-01	7.777777779503400879e-01	5.555702319009930834e-01
7.777777778302401579e-01	5.555893111805355611e-01	7.777777779481420684e-01	5.555701683981200123e-01
7.777777778295347222e-01	5.555891403688489882e-01	7.777777779459720264e-01	5.555701050280639208e-01
7.777777778288388344e-01	5.555889702295468968e-01	7.777777779438297401e-01	5.555700417842446281e-01
7.777777778281520504e-01	5.555888007578706489e-01	7.777777779417145432e-01	5.555699786602833479e-01
7.777777778274747034e-01	5.555886319491889491e-01	7.777777779396265467e-01	5.555699156499998015e-01
7.777777778268062381e-01	5.555884637989957353e-01	7.777777779375649736e-01	5.555698527474117743e-01
7.777777778261469876e-01	5.555882963029076249e-01	7.777777779355299348e-01	5.555697899467321177e-01
7.777777778254963970e-01	5.555881294566635820e-01	7.777777779335203201e-01	5.555697272423684163e-01
7.777777778248549101e-01	5.555879632561221415e-01	7.777777779315364626e-01	5.555696646289203233e-01
7.777777778242216389e-01	5.555877976972596333e-01	7.777777779295778071e-01	5.555696021011784502e-01
7.777777778235971384e-01	5.555876327761690714e-01	7.777777779276445758e-01	5.555695396541219244e-01
7.777777778229808536e-01	5.555874684890577120e-01	7.777777779257355473e-01	5.555694772829170569e-01
7.777777778223731175e-01	5.555873048322453878e-01	7.777777779238508327e-01	5.555694149829156769e-01
7.777777778217731530e-01	5.555871418021627317e-01	7.777777779219900989e-01	5.555693527496524675e-01
7.777777778211816262e-01	5.555869793953497338e-01	7.777777779201532349e-01	5.555692905788440772e-01
7.777777778205978709e-01	5.555868176084535204e-01	7.777777779183394635e-01	5.555692284663863445e-01
7.777777778200222203e-01	5.555866564382264672e-01	7.777777779165490069e-01	5.555691664083528547e-01
7.777777778194538971e-01	5.555864958815247556e-01	7.777777779147814208e-01	5.555691044009930524e-01
7.777777778188934565e-01	5.555863359353064856e-01	7.777777779130363722e-01	5.555690424407296879e-01
7.777777778183406765e-01	5.555861765966292332e-01	7.777777779113133061e-01	5.555689805241570411e-01
7.777777778177950019e-01	5.555860178626496060e-01	7.777777779096120003e-01	5.555689186480394781e-01
7.777777778172565437e-01	5.555858597306199131e-01	7.777777779079324549e-01	5.555688568093086754e-01
7.777777778167257461e-01	5.555857021978871657e-01	7.777777779062747809e-01	5.555687950050615109e-01
7.777777778162018318e-01	5.555855452618915225e-01	7.777777779046377571e-01	5.555687332325588423e-01
7.777777778156851340e-01	5.555853889201636253e-01	7.777777779030219385e-01	5.555686714892219547e-01
7.777777778151753196e-01	5.555852331703236002e-01	7.777777779014265480e-01	5.555686097726322270e-01
7.777777778146721666e-01	5.555850780100785036e-01	7.777777778998513636e-01	5.555685480805272469e-01
7.777777778141758969e-01	5.555849234372215451e-01	7.777777778982959411e-01	5.555684864107999221e-01
7.777777778136866216e-01	5.555847694496292011e-01	7.777777778967608358e-01	5.555684247614957050e-01
7.777777778132035635e-01	5.555846160452602156e-01	7.777777778952450483e-01	5.555683631308102610e-01
7.777777778127270558e-01	5.555844632221538237e-01	7.777777778937486897e-01	5.555683015170876926e-01
7.777777778122569874e-01	5.555843109784266431e-01	7.777777778922714269e-01	5.555682399188180964e-01
7.777777778117933583e-01	5.555841593122731181e-01	7.777777778908128159e-01	5.555681783346354541e-01
7.777777778113355023e-01	5.555840082219620779e-01	7.777777778893725236e-01	5.555681167633155226e-01
7.777777778108841966e-01	5.555838577058355154e-01	7.777777778879512161e-01	5.555680552037730591e-01
7.777777778104388862e-01	5.555837077623069220e-01	7.777777778865473390e-01	5.555679936550601550e-01
7.777777778099994599e-01	5.555835583898591779e-01	7.777777778851617807e-01	5.555679321163633499e-01
7.777777778095660288e-01	5.555834095870436640e-01	7.777777778837935418e-01	5.555678705870020773e-01
7.777777778091383709e-01	5.555832613524769314e-01	7.777777778824430666e-01	5.555678090664262214e-01
7.777777778087167082e-01	5.555831136848410345e-01	7.777777778811096887e-01	5.555677475542130095e-01
7.777777778083004856e-01	5.555829665828807551e-01	7.777777778797932973e-01	5.555676860500656788e-01
7.777777778078898141e-01	5.555828200454011601e-01	7.777777778784933371e-01	5.555676245538111457e-01
7.777777778074848047e-01	5.555826740712674905e-01	7.777777778772103634e-01	5.555675630653968966e-01
7.777777778070853465e-01	5.555825286594023860e-01	7.777777778759435989e-01	5.555675015848896559e-01
7.777777778066909953e-01	5.555823838087845523e-01	7.777777778746930437e-01	5.555674401124726103e-01
7.777777778063019731e-01	5.555822395184472073e-01	7.777777778734580316e-01	5.555673786484427445e-01
7.777777778059183911e-01	5.555820957874764154e-01	7.777777778722391178e-01	5.555673171932092869e-01
7.777777778055394720e-01	5.555819526150090892e-01	7.777777778710355250e-01	5.555672557472910444e-01
7.777777778051662150e-01	5.555818100002322124e-01	7.777777778698473643e-01	5.555671943113139610e-01
7.777777778047978430e-01	5.555816679423798421e-01	7.777777778686740806e-01	5.555671328860087854e-01
7.777777778044341339e-01	5.555815264407333309e-01	7.777777778675163400e-01	5.555670714722092951e-01
7.777777778040755319e-01	5.555813854946183294e-01	7.777777778663725883e-01	5.555670100708495207e-01
7.777777778037217038e-01	5.555812451034033428e-01	7.777777778652440466e-01	5.555669486829611925e-01
7.777777778033725387e-01	5.555811052664991756e-01	7.777777778641294937e-01	5.555668873096724081e-01
7.777777778030281475e-01	5.555809659833562675e-01	7.777777778630292627e-01	5.555668259522044128e-01
7.777777778026886413e-01	5.555808272534640269e-01	7.777777778619427984e-01	5.555667646118694902e-01
7.777777778023533539e-01	5.555806890763487216e-01	7.777777778608705450e-01	5.555667032900692970e-01
7.777777778020227295e-01	5.555805514515722576e-01	7.777777778598116143e-01	5.555666419882915319e-01
7.777777778016966570e-01	5.555804143787304028e-01	7.777777778587665614e-01	5.555665807081091589e-01
7.777777778013745813e-01	5.555802778574521206e-01	7.777777778577346091e-01	5.555665194511762994e-01
7.777777778010572796e-01	5.555801418873971276e-01	7.777777778567154243e-01	5.555664582192274548e-01
7.777777778007441967e-01	5.555800064682550055e-01	7.777777778557097843e-01	5.555663970140745089e-01
7.777777778004351106e-01	5.555798715997440906e-01	7.777777778547168008e-01	5.555663358376052852e-01
7.777777778001300213e-01	5.555797372816090318e-01	7.777777778537364739e-01	5.555662746917799932e-01
7.777777777998292619e-01	5.555796035136202349e-01	7.777777778527684704e-01	5.555662135786304523e-01
7.777777777995324993e-01	5.555794702955727526e-01	7.777777778518127905e-01	5.555661525002568712e-01
7.777777777992398445e-01	5.555793376272841755e-01	7.777777778508694340e-01	5.555660914588262944e-01
7.777777777989509644e-01	5.555792055085934100e-01	7.777777778499377348e-01	5.555660304565697150e-01
7.777777777986660812e-01	5.555790739393600131e-01	7.777777778490184701e-01	5.555659694957810757e-01
7.777777777983847507e-01	5.555789429194623041e-01	7.777777778481103077e-01	5.555659085788132723e-01
7.777777777981075280e-01	5.555788124487960333e-01	7.777777778472142467e-01	5.555658477080781532e-01
7.777777777978338580e-01	5.555786825272736040e-01	7.777777778463292879e-01	5.555657868860431892e-01
7.777777777975640738e-01	5.555785531548222966e-01	7.777777778454557644e-01	5.555657261152289195e-01
7.777777777972978424e-01	5.555784243313837134e-01	7.777777778445931212e-01	5.555656653982081750e-01
7.777777777970349415e-01	5.555782960569116691e-01	7.777777778437415801e-01	5.555656047376026363e-01
7.777777777967755934e-01	5.555781683313717467e-01	7.777777778429009192e-01	5.555655441360820568e-01
7.777777777965201311e-01	5.555780411547397435e-01	7.777777778420710275e-01	5.555654835963610427e-01
7.777777777962679995e-01	5.555779145270004493e-01	7.777777778412515719e-01	5.555654231211978322e-01
7.777777777960190875e-01	5.555777884481474249e-01	7.777777778404428854e-01	5.555653627133918526e-01
7.777777777957735061e-01	5.555776629181801152e-01	7.777777778396441910e-01	5.555653023757817222e-01
7.777777777955311445e-01	5.555775379371048484e-01	7.777777778388554886e-01	5.555652421112436956e-01
7.777777777952923355e-01	5.555774135049318385e-01	7.777777778380770002e-01	5.555651819226889998e-01
7.777777777950564131e-01	5.555772896216750745e-01	7.777777778373086148e-01	5.555651218130628344e-01
7.777777777948238214e-01	5.555771662873514316e-01	7.777777778365495553e-01	5.555650617853411521e-01
7.777777777945944493e-01	5.555770435019794506e-01	7.777777778358008209e-01	5.555650018425298819e-01
7.777777777943679638e-01	5.555769212655782274e-01	7.777777778350611904e-01	5.555649419876625972e-01
7.777777777941448090e-01	5.555767995781660806e-01	7.777777778343311077e-01	5.555648822237985174e-01
7.777777777939243187e-01	5.555766784397602187e-01	7.777777778336099068e-01	5.555648225540211760e-01
7.777777777937068260e-01	5.555765578503757407e-01	7.777777778328983649e-01	5.555647629814355337e-01
7.777777777934924419e-01	5.555764378100241929e-01	7.777777778321957047e-01	5.555647035091673125e-01
7.777777777932810555e-01	5.555763183187132359e-01	7.777777778315020374e-01	5.555646441403605529e-01
7.777777777930723335e-01	5.555761993764450901e-01	7.777777778308174739e-01	5.555645848781761709e-01
7.777777777928662761e-01	5.555760809832163138e-01	7.777777778301413480e-01	5.555645257257899594e-01
7.777777777926631053e-01	5.555759631390165820e-01	7.777777778294738820e-01	5.555644666863908121e-01
7.777777777924627101e-01	5.555758458438280201e-01	7.777777778288145205e-01	5.555644077631792799e-01
7.777777777922649793e-01	5.555757290976242047e-01	7.777777778281638188e-01	5.555643489593657947e-01
7.777777777920700242e-01	5.555756129003698307e-01	7.777777778275216658e-01	5.555642902781685599e-01
7.777777777918776225e-01	5.555754972520189350e-01	7.777777778268875064e-01	5.555642317228131066e-01
7.777777777916875523e-01	5.555753821525152292e-01	7.777777778262615627e-01	5.555641732965289625e-01
7.777777777915000357e-01	5.555752676017907676e-01	7.777777778256433905e-01	5.555641150025495412e-01
7.777777777913154056e-01	5.555751535997651702e-01	7.777777778250331009e-01	5.555640568441096994e-01
7.777777777911329959e-01	5.555750401463456223e-01	7.777777778244305829e-01	5.555639988244447380e-01
7.777777777909531398e-01	5.555749272414252093e-01	7.777777778238359474e-01	5.555639409467879597e-01
7.777777777907757262e-01	5.555748148848826951e-01	7.777777778232486394e-01	5.555638832143710015e-01
7.777777777906007550e-01	5.555747030765817440e-01	7.777777778226688810e-01	5.555638256304197276e-01
7.777777777904280043e-01	5.555745918163710328e-01	7.777777778220964500e-01	5.555637681981552278e-01
7.777777777902578071e-01	5.555744811040826958e-01	7.777777778215316795e-01	5.555637109207911539e-01
7.777777777900893863e-01	5.555743709395317698e-01	7.777777778209734594e-01	5.555636538015321646e-01
7.777777777899237410e-01	5.555742613225163051e-01	7.777777778204226777e-01	5.555635968435729266e-01
7.777777777897603162e-01	5.555741522528161447e-01	7.777777778198788905e-01	5.555635400500973375e-01
7.777777777895988898e-01	5.555740437301927015e-01	7.777777778193424307e-01	5.555634834242756392e-01
7.777777777894394617e-01	5.555739357543887369e-01	7.777777778188119662e-01	5.555634269692645288e-01
7.777777777892825872e-01	5.555738283251268061e-01	7.777777778182889401e-01	5.555633706882054934e-01
7.777777777891274891e-01	5.555737214421102577e-01	7.777777778177723533e-01	5.555633145842229226e-01
7.777777777889747224e-01	5.555736151050212346e-01	7.777777778172620948e-01	5.555632586604235534e-01
7.777777777888236210e-01	5.555735093135213409e-01	7.777777778167589418e-01	5.555632029198953603e-01
7.777777777886747401e-01	5.555734040672508645e-01	7.777777778162615618e-01	5.555631473657055563e-01
7.777777777885277466e-01	5.555732993658279995e-01	7.777777778157708433e-01	5.555630920009002605e-01
7.777777777883828625e-01	5.555731952088492909e-01	7.777777778152862309e-01	5.555630368285028320e-01
7.777777777882399768e-01	5.555730915958883021e-01	7.777777778148080579e-01	5.555629818515128715e-01
7.777777777880992005e-01	5.555729885264957257e-01	7.777777778143356580e-01	5.555629270729053326e-01
7.777777777879602006e-01	5.555728860001989400e-01	7.777777778138694753e-01	5.555628724956293008e-01
7.777777777878229770e-01	5.555727840165018971e-01	7.777777778134091768e-01	5.555628181226068829e-01
7.777777777876873078e-01	5.555726825748844577e-01	7.777777778129546515e-01	5.555627639567323195e-01
7.777777777875539700e-01	5.555725816748021684e-01	7.777777778125060104e-01	5.555627100008706520e-01
7.777777777874221865e-01	5.555724813156865949e-01	7.777777778120629204e-01	5.555626562578573902e-01
7.777777777872920684e-01	5.555723814969441010e-01	7.777777778116256036e-01	5.555626027304969572e-01
7.777777777871641707e-01	5.555722822179557374e-01	7.777777778111938378e-01	5.555625494215621352e-01
7.777777777870376053e-01	5.555721834780777968e-01	7.777777778107675122e-01	5.555624963337927325e-01
7.777777777869123721e-01	5.555720852766403706e-01	7.777777778103465156e-01	5.555624434698954728e-01
7.777777777867892484e-01	5.555719876129492363e-01	7.777777778099311812e-01	5.555623908325422189e-01
7.777777777866676789e-01	5.555718904862828600e-01	7.777777778095209538e-01	5.555623384243699725e-01
7.777777777865479969e-01	5.555717938958941726e-01	7.777777778091161665e-01	5.555622862479794311e-01
7.777777777864296471e-01	5.555716978410100149e-01	7.777777778087163751e-01	5.555622343059349877e-01
7.777777777863132957e-01	5.555716023208305820e-01	7.777777778083216909e-01	5.555621826007626218e-01
7.777777777861980546e-01	5.555715073345297572e-01	7.777777778079317805e-01	5.555621311349507874e-01
7.777777777860847008e-01	5.555714128812546670e-01	7.777777778075470883e-01	5.555620799109486363e-01
7.777777777859724573e-01	5.555713189601260149e-01	7.777777778071672810e-01	5.555620289311654636e-01
7.777777777858621011e-01	5.555712255702373037e-01	7.777777778067924697e-01	5.555619781979709293e-01
7.777777777857528552e-01	5.555711327106552799e-01	7.777777778064223213e-01	5.555619277136927270e-01
7.777777777856453856e-01	5.555710403804198227e-01	7.777777778060567249e-01	5.555618774806179161e-01
7.777777777855394703e-01	5.555709485785436108e-01	7.777777778056955693e-01	5.555618275009907014e-01
7.777777777854347763e-01	5.555708573040125664e-01	7.777777778053395208e-01	5.555617777770127663e-01
7.777777777853311925e-01	5.555707665557856334e-01	7.777777778049874691e-01	5.555617283108427173e-01
7.777777777852294960e-01	5.555706763327937781e-01	7.777777778046406354e-01	5.555616791045954184e-01
7.777777777851289098e-01	5.555705866339420984e-01	7.777777778042977985e-01	5.555616301603408802e-01
7.777777777850296559e-01	5.555704974581081590e-01	7.777777778039591805e-01	5.555615814801048158e-01
7.777777777849317342e-01	5.555704088041424349e-01	7.777777778036247813e-01	5.555615330658676410e-01
7.777777777848354779e-01	5.555703206708682007e-01	7.777777778032951561e-01	5.555614849195642524e-01
7.777777777847398877e-01	5.555702330570825298e-01	7.777777778029693057e-01	5.555614370430833615e-01
7.777777777846461849e-01	5.555701459615546289e-01	7.777777778026480071e-01	5.555613894382669393e-01
7.777777777845535923e-01	5.555700593830278367e-01	7.777777778023304833e-01	5.555613421069107716e-01
7.777777777844621099e-01	5.555699733202185131e-01	7.777777778020169563e-01	5.555612950507630154e-01
7.777777777843717377e-01	5.555698877718162620e-01	7.777777778017074262e-01	5.555612482715244216e-01
7.777777777842828089e-01	5.555698027364839309e-01	7.777777778014020038e-01	5.555612017708485562e-01
7.777777777841952123e-01	5.555697182128587208e-01	7.777777778011003562e-01	5.555611555503401355e-01
7.777777777841086149e-01	5.555696341995508547e-01	7.777777778008028164e-01	5.555611096115558034e-01
7.777777777840231277e-01	5.555695506951450202e-01	7.777777778005088294e-01	5.555610639560043529e-01
7.777777777839387507e-01	5.555694676981998148e-01	7.777777778002186171e-01	5.555610185851445060e-01
7.777777777838557061e-01	5.555693852072478567e-01	7.777777777999319575e-01	5.555609735003872451e-01
7.777777777837734385e-01	5.555693032207962290e-01	7.777777777996489617e-01	5.555609287030940369e-01
7.777777777836922812e-01	5.555692217373264796e-01	7.777777777993697406e-01	5.555608841945767207e-01
7.777777777836125672e-01	5.555691407552950656e-01	7.777777777990939612e-01	5.555608399760982863e-01
7.777777777835337414e-01	5.555690602731332417e-01	7.777777777988217345e-01	5.555607960488716524e-01
7.777777777834560258e-01	5.555689802892480600e-01	7.777777777985532826e-01	5.555607524140602216e-01
7.777777777833794204e-01	5.555689008020208153e-01	7.777777777982877172e-01	5.555607090727782138e-01
7.777777777833035922e-01	5.555688218098091546e-01	7.777777777980260376e-01	5.555606660260893337e-01
7.777777777832290962e-01	5.555687433109465223e-01	7.777777777977672446e-01	5.555606232750078810e-01
7.777777777831555994e-01	5.555686653037418266e-01	7.777777777975118934e-01	5.555605808204983065e-01
7.777777777830827688e-01	5.555685877864813271e-01	7.777777777972596507e-01	5.555605386634749898e-01
7.777777777830110484e-01	5.555685107574267478e-01	7.777777777970109607e-01	5.555604968048024617e-01
7.777777777829404382e-01	5.555684342148176080e-01	7.777777777967653794e-01	5.555604552452956257e-01
7.777777777828706052e-01	5.555683581568695573e-01	7.777777777965227957e-01	5.555604139857196477e-01
7.777777777828016603e-01	5.555682825817767068e-01	7.777777777962830985e-01	5.555603730267897333e-01
7.777777777827339367e-01	5.555682074877097421e-01	7.777777777960468431e-01	5.555603323691717943e-01
7.777777777826669903e-01	5.555681328728181434e-01	7.777777777958134742e-01	5.555602920134817824e-01
7.777777777826008210e-01	5.555680587352294086e-01	7.777777777955829919e-01	5.555602519602862444e-01
7.777777777825356509e-01	5.555679850730491642e-01	7.777777777953553962e-01	5.555602122101030993e-01
7.777777777824711469e-01	5.555679118843628306e-01	7.777777777951307980e-01	5.555601727634004172e-01
7.777777777824075311e-01	5.555678391672338456e-01	7.777777777949090865e-01	5.555601336205974183e-01
7.777777777823453587e-01	5.555677669197058854e-01	7.777777777946900395e-01	5.555600947820646951e-01
7.777777777822834082e-01	5.555676951398023089e-01	7.777777777944738791e-01	5.555600562481238791e-01
7.777777777822225680e-01	5.555676238255268240e-01	7.777777777942607162e-01	5.555600180190484183e-01
7.777777777821621719e-01	5.555675529748633767e-01	7.777777777940497739e-01	5.555599800950635769e-01
7.777777777821029970e-01	5.555674825857765953e-01	7.777777777938420511e-01	5.555599424763465466e-01
7.777777777820444882e-01	5.555674126562126780e-01	7.777777777936365489e-01	5.555599051630266683e-01
7.777777777819869787e-01	5.555673431840991716e-01	7.777777777934337111e-01	5.555598681551859874e-01
7.777777777819299132e-01	5.555672741673455262e-01	7.777777777932335379e-01	5.555598314528591430e-01
7.777777777818737359e-01	5.555672056038435391e-01	7.777777777930359182e-01	5.555597950560339227e-01
7.777777777818182248e-01	5.555671374914673555e-01	7.777777777928409630e-01	5.555597589646515955e-01
7.777777777817634908e-01	5.555670698280744668e-01	7.777777777926483394e-01	5.555597231786071344e-01
7.777777777817095339e-01	5.555670026115052673e-01	7.777777777924581581e-01	5.555596876977492160e-01
7.777777777816563543e-01	5.555669358395842750e-01	7.777777777922705305e-01	5.555596525218812198e-01
7.777777777816039517e-01	5.555668695101201315e-01	7.777777777920851232e-01	5.555596176507608952e-01
7.777777777815519933e-01	5.555668036209056027e-01	7.777777777919019364e-01	5.555595830841012495e-01
7.777777777815009230e-01	5.555667381697184659e-01	7.777777777917214141e-01	5.555595488215707700e-01
7.777777777814506299e-01	5.555666731543218440e-01	7.777777777915432234e-01	5.555595148627935354e-01
7.777777777814005589e-01	5.555666085724645376e-01	7.777777777913670310e-01	5.555594812073496591e-01
7.777777777813517091e-01	5.555665444218810256e-01	7.777777777911931700e-01	5.555594478547765114e-01
7.777777777813033033e-01	5.555664807002927974e-01	7.777777777910219736e-01	5.555594148045673863e-01
7.777777777812555637e-01	5.555664174054074644e-01	7.777777777908521095e-01	5.555593820561741669e-01
7.777777777812082682e-01	5.555663545349205368e-01	7.777777777906846879e-01	5.555593496090057704e-01
7.777777777811619719e-01	5.555662920865143128e-01	7.777777777905195977e-01	5.555593174624298136e-01
7.777777777811158977e-01	5.555662300578598778e-01	7.777777777903567280e-01	5.555592856157722803e-01
7.777777777810708226e-01	5.555661684466167705e-01	7.777777777901957457e-01	5.555592540683186309e-01
7.777777777810261917e-01	5.555661072504322062e-01	7.777777777900369838e-01	5.555592228193139137e-01
7.777777777809820048e-01	5.555660464669439635e-01	7.777777777898797762e-01	5.555591918679633201e-01
7.777777777809384840e-01	5.555659860937786076e-01	7.777777777897247891e-01	5.555591612134325175e-01
7.777777777808957405e-01	5.555659261285528228e-01	7.777777777895719113e-01	5.555591308548486484e-01
7.777777777808534410e-01	5.555658665688740783e-01	7.777777777894208100e-01	5.555591007912998869e-01
7.777777777808119186e-01	5.555658074123404067e-01	7.777777777892718181e-01	5.555590710218368811e-01
7.777777777807703963e-01	5.555657486565412917e-01	7.777777777891246025e-01	5.555590415454731978e-01
7.777777777807299842e-01	5.555656902990572243e-01	7.777777777889796074e-01	5.555590123611846565e-01
7.777777777806900161e-01	5.555656323374613681e-01	7.777777777888359445e-01	5.555589834679116601e-01
7.777777777806503812e-01	5.555655747693190039e-01	7.777777777886943911e-01	5.555589548645583076e-01
7.777777777806114123e-01	5.555655175921887512e-01	7.777777777885543919e-01	5.555589265499933926e-01
7.777777777805729986e-01	5.555654608036219022e-01	7.777777777884165022e-01	5.555588985230511812e-01
7.777777777805350290e-01	5.555654044011637538e-01	7.777777777882801669e-01	5.555588707825315220e-01
7.777777777804975035e-01	5.555653483823530525e-01	7.777777777881458299e-01	5.555588433272010684e-01
7.777777777804606441e-01	5.555652927447238820e-01	7.777777777880128252e-01	5.555588161557930560e-01
7.777777777804241177e-01	5.555652374858048859e-01	7.777777777878817078e-01	5.555587892670081906e-01
7.777777777803880355e-01	5.555651826031196006e-01	7.777777777877521448e-01	5.555587626595154260e-01
7.777777777803527304e-01	5.555651280941874548e-01	7.777777777876242471e-01	5.555587363319519634e-01
7.777777777803176473e-01	5.555650739565241025e-01	7.777777777874981258e-01	5.555587102829249169e-01
7.777777777802832304e-01	5.555650201876415339e-01	7.777777777873737808e-01	5.555586845110102034e-01
7.777777777802490355e-01	5.555649667850484086e-01	7.777777777872505460e-01	5.555586590147553183e-01
7.777777777802156178e-01	5.555649137462504994e-01	7.777777777871289766e-01	5.555586337926775586e-01
7.777777777801822001e-01	5.555648610687519140e-01	7.777777777870089615e-01	5.555586088432663550e-01
7.777777777801497816e-01	5.555648087500540955e-01	7.777777777868908338e-01	5.555585841649832712e-01
7.777777777801175851e-01	5.555647567876569326e-01	7.777777777867740383e-01	5.555585597562623379e-01
7.777777777800856107e-01	5.555647051790593149e-01	7.777777777866587972e-01	5.555585356155111620e-01
7.777777777800540804e-01	5.555646539217594659e-01	7.777777777865446662e-01	5.555585117411109275e-01
7.777777777800233272e-01	5.555646030132546098e-01	7.777777777864324227e-01	5.555584881314179491e-01
7.777777777799925740e-01	5.555645524510423039e-01	7.777777777863210673e-01	5.555584647847630064e-01
7.777777777799627090e-01	5.555645022326201055e-01	7.777777777862118214e-01	5.555584416994530095e-01
7.777777777799327330e-01	5.555644523554862380e-01	7.777777777861034636e-01	5.555584188737712203e-01
7.777777777799033121e-01	5.555644028171404791e-01	7.777777777859966601e-01	5.555583963059772534e-01
7.777777777798742243e-01	5.555643536150832729e-01	7.777777777858911890e-01	5.555583739943089627e-01
7.777777777798456915e-01	5.555643047468172835e-01	7.777777777857871611e-01	5.555583519369822199e-01
7.777777777798176029e-01	5.555642562098470627e-01	7.777777777856842434e-01	5.555583301321913581e-01
7.777777777797898473e-01	5.555642080016797157e-01	7.777777777855826580e-01	5.555583085781102826e-01
7.777777777797623138e-01	5.555641601198250124e-01	7.777777777854824048e-01	5.555582872728925814e-01
7.777777777797354464e-01	5.555641125617962750e-01	7.777777777853835950e-01	5.555582662146731909e-01
7.777777777797085790e-01	5.555640653251096017e-01	7.777777777852858954e-01	5.555582454015673965e-01
7.777777777796824887e-01	5.555640184072859755e-01	7.777777777851894170e-01	5.555582248316726091e-01
7.777777777796563985e-01	5.555639718058497101e-01	7.777777777850942709e-01	5.555582045030685867e-01
7.777777777796306413e-01	5.555639255183296710e-01	7.777777777850003460e-01	5.555581844138182124e-01
7.777777777796055503e-01	5.555638795422602749e-01	7.777777777849074203e-01	5.555581645619679376e-01
7.777777777795806813e-01	5.555638338751803795e-01	7.777777777848158269e-01	5.555581449455483378e-01
7.777777777795558123e-01	5.555637885146348376e-01	7.777777777847252327e-01	5.555581255625748893e-01
7.777777777795314984e-01	5.555637434581740530e-01	7.777777777846360818e-01	5.555581064110484135e-01
7.777777777795074066e-01	5.555636987033545360e-01	7.777777777845480411e-01	5.555580874889557430e-01
7.777777777794838698e-01	5.555636542477395690e-01	7.777777777844612217e-01	5.555580687942702767e-01
7.777777777794605552e-01	5.555636100888987627e-01	7.777777777843750684e-01	5.555580503249528679e-01
7.777777777794376846e-01	5.555635662244091666e-01	7.777777777842900253e-01	5.555580320789519355e-01
7.777777777794148140e-01	5.555635226518548242e-01	7.777777777842063145e-01	5.555580140542041301e-01
7.777777777793924985e-01	5.555634793688277728e-01	7.777777777841238249e-01	5.555579962486353329e-01
7.777777777793701830e-01	5.555634363729277103e-01	7.777777777840420015e-01	5.555579786601609893e-01
7.777777777793486447e-01	5.555633936617629942e-01	7.777777777839616213e-01	5.555579612866863304e-01
7.777777777793271063e-01	5.555633512329497536e-01	7.777777777838819073e-01	5.555579441261079277e-01
7.777777777793060121e-01	5.555633090841135546e-01	7.777777777838033035e-01	5.555579271763129157e-01
7.777777777792849179e-01	5.555632672128888450e-01	7.777777777837255879e-01	5.555579104351806574e-01
7.777777777792643787e-01	5.555632256169192873e-01	7.777777777836490936e-01	5.555578939005829664e-01
7.777777777792438396e-01	5.555631842938583143e-01	7.777777777835734874e-01	5.555578775703844396e-01
7.777777777792238556e-01	5.555631432413689064e-01	7.777777777834991024e-01	5.555578614424432349e-01
7.777777777792040936e-01	5.555631024571245913e-01	7.777777777834253836e-01	5.555578455146119587e-01
7.777777777791845537e-01	5.555630619388086666e-01	7.777777777833523309e-01	5.555578297847373337e-01
7.777777777791650138e-01	5.555630216841157543e-01	7.777777777832803885e-01	5.555578142506615302e-01
7.777777777791460290e-01	5.555629816907506902e-01	7.777777777832098893e-01	5.555577989102226111e-01
7.777777777791272662e-01	5.555629419564295235e-01	7.777777777831398343e-01	5.555577837612546421e-01
7.777777777791088365e-01	5.555629024788797388e-01	7.777777777830707784e-01	5.555577688015886917e-01
7.777777777790904068e-01	5.555628632558405888e-01	7.777777777830026107e-01	5.555577540290530525e-01
7.777777777790724212e-01	5.555628242850623177e-01	7.777777777829351091e-01	5.555577394414737968e-01
7.777777777790546576e-01	5.555627855643079371e-01	7.777777777828684957e-01	5.555577250366756648e-01
7.777777777790372271e-01	5.555627470913521160e-01	7.777777777828028816e-01	5.555577108124819530e-01
7.777777777790197966e-01	5.555627088639822908e-01	7.777777777827379335e-01	5.555576967667156252e-01
7.777777777790026992e-01	5.555626708799979996e-01	7.777777777826739847e-01	5.555576828971993120e-01
7.777777777789860458e-01	5.555626331372119919e-01	7.777777777826109240e-01	5.555576692017564211e-01
7.777777777789691704e-01	5.555625956334498960e-01	7.777777777825487515e-01	5.555576556782109154e-01
7.777777777789529612e-01	5.555625583665505518e-01	7.777777777824870231e-01	5.555576423243879791e-01
7.777777777789366409e-01	5.555625213343656776e-01	7.777777777824260719e-01	5.555576291381155718e-01
7.777777777789205427e-01	5.555624845347612029e-01	7.777777777823660088e-01	5.555576161172228744e-01
7.777777777789047775e-01	5.555624479656163794e-01	7.777777777823069449e-01	5.555576032595427316e-01
7.777777777788894564e-01	5.555624116248242261e-01	7.777777777822483252e-01	5.555575905629105415e-01
7.777777777788739133e-01	5.555623755102918615e-01	7.777777777821905936e-01	5.555575780251663653e-01
7.777777777788585922e-01	5.555623396199410591e-01	7.777777777821335281e-01	5.555575656441535948e-01
7.777777777788440483e-01	5.555623039517071371e-01	7.777777777820770178e-01	5.555575534177206176e-01
7.777777777788290603e-01	5.555622685035402908e-01	7.777777777820213956e-01	5.555575413437212617e-01
7.777777777788146274e-01	5.555622332734052593e-01	7.777777777819667726e-01	5.555575294200140180e-01
7.777777777788001945e-01	5.555621982592819919e-01	7.777777777819123717e-01	5.555575176444642604e-01
7.777777777787864277e-01	5.555621634591645375e-01	7.777777777818590810e-01	5.555575060149430255e-01
7.777777777787719948e-01	5.555621288710625993e-01	7.777777777818060123e-01	5.555574945293286770e-01
7.777777777787585611e-01	5.555620944930006466e-01	7.777777777817539429e-01	5.555574831855064621e-01
7.777777777787449054e-01	5.555620603230189136e-01	7.777777777817023175e-01	5.555574719813692885e-01
7.777777777787315827e-01	5.555620263591722896e-01	7.777777777816516913e-01	5.555574609148178356e-01
7.777777777787183711e-01	5.555619925995319841e-01	7.777777777816017313e-01	5.555574499837619973e-01
7.777777777787049374e-01	5.555619590421837506e-01	7.777777777815522153e-01	5.555574391861193284e-01
7.777777777786920588e-01	5.555619256852301069e-01	7.777777777815031435e-01	5.555574285198174866e-01
7.777777777786795133e-01	5.555618925267888919e-01	7.777777777814548488e-01	5.555574179827931225e-01
7.777777777786669677e-01	5.555618595649937097e-01	7.777777777814069982e-01	5.555574075729928785e-01
7.777777777786547553e-01	5.555618267979943736e-01	7.777777777813601467e-01	5.555573972883738332e-01
7.777777777786425428e-01	5.555617942239566842e-01	7.777777777813137394e-01	5.555573871269031683e-01
7.777777777786305524e-01	5.555617618410623182e-01	7.777777777812677762e-01	5.555573770865596117e-01
7.777777777786187841e-01	5.555617296475096056e-01	7.777777777812222570e-01	5.555573671653328827e-01
7.777777777786069047e-01	5.555616976415128638e-01	7.777777777811777371e-01	5.555573573612242466e-01
7.777777777785954694e-01	5.555616658213025083e-01	7.777777777811336613e-01	5.555573476722470705e-01
7.777777777785841451e-01	5.555616341851261630e-01	7.777777777810901405e-01	5.555573380964269337e-01
7.777777777785730429e-01	5.555616027312469951e-01	7.777777777810468418e-01	5.555573286318016279e-01
7.777777777785617186e-01	5.555615714579451581e-01	7.777777777810044313e-01	5.555573192764223789e-01
7.777777777785508384e-01	5.555615403635167926e-01	7.777777777809624649e-01	5.555573100283531796e-01
7.777777777785398472e-01	5.555615094462755810e-01	7.777777777809210535e-01	5.555573008856715678e-01
7.777777777785293001e-01	5.555614787045510816e-01	7.777777777808803084e-01	5.555572918464690702e-01
7.777777777785188640e-01	5.555614481366895063e-01	7.777777777808398962e-01	5.555572829088504250e-01
7.777777777785084279e-01	5.555614177410541643e-01	7.777777777807999282e-01	5.555572740709355806e-01
7.777777777784982138e-01	5.555613875160247961e-01	7.777777777807608484e-01	5.555572653308585851e-01
7.777777777784879998e-01	5.555613574599979065e-01	7.777777777807217685e-01	5.555572566867682527e-01
7.777777777784781188e-01	5.555613275713866539e-01	7.777777777806834658e-01	5.555572481368284965e-01
7.777777777784682378e-01	5.555612978486211828e-01	7.777777777806456072e-01	5.555572396792182177e-01
7.777777777784586899e-01	5.555612682901480692e-01	7.777777777806083037e-01	5.555572313121324157e-01
7.777777777784491420e-01	5.555612388944307645e-01	7.777777777805713333e-01	5.555572230337813000e-01
7.777777777784398161e-01	5.555612096599500394e-01	7.777777777805348070e-01	5.555572148423911782e-01
7.777777777784304902e-01	5.555611805852022078e-01	7.777777777804986137e-01	5.555572067362047894e-01
7.777777777784214974e-01	5.555611516687017915e-01	7.777777777804636417e-01	5.555571987134807488e-01
7.777777777784120605e-01	5.555611229089785219e-01	7.777777777804282255e-01	5.555571907724947689e-01
7.777777777784031787e-01	5.555610943045803385e-01	7.777777777803938086e-01	5.555571829115388827e-01
7.777777777783946300e-01	5.555610658540706126e-01	7.777777777803595027e-01	5.555571751289222204e-01
7.777777777783856372e-01	5.555610375560303682e-01	7.777777777803258630e-01	5.555571674229713430e-01
7.777777777783769775e-01	5.555610094090568385e-01	7.777777777802923342e-01	5.555571597920294646e-01
7.777777777783686508e-01	5.555609814117636880e-01	7.777777777802595827e-01	5.555571522344577851e-01
7.777777777783601021e-01	5.555609535627816786e-01	7.777777777802270531e-01	5.555571447486349346e-01
7.777777777783521085e-01	5.555609258607576706e-01	7.777777777801953007e-01	5.555571373329571960e-01
7.777777777783441149e-01	5.555608983043555105e-01	7.777777777801635484e-01	5.555571299858391709e-01
7.777777777783361213e-01	5.555608708922548100e-01	7.777777777801320180e-01	5.555571227057131134e-01
7.777777777783279056e-01	5.555608436231521674e-01	7.777777777801013759e-01	5.555571154910294851e-01
7.777777777783204671e-01	5.555608164957606121e-01	7.777777777800710668e-01	5.555571083402576216e-01
7.777777777783123625e-01	5.555607895088090498e-01	7.777777777800407577e-01	5.555571012518843999e-01
7.777777777783050350e-01	5.555607626610431504e-01	7.777777777800112258e-01	5.555570942244160149e-01
7.777777777782977076e-01	5.555607359512242382e-01	7.777777777799819159e-01	5.555570872563766471e-01
7.777777777782901580e-01	5.555607093781300687e-01	7.777777777799529391e-01	5.555570803463099061e-01
7.777777777782826085e-01	5.555606829405549396e-01	7.777777777799244063e-01	5.555570734927777199e-01
7.777777777782753921e-01	5.555606566373081368e-01	7.777777777798960956e-01	5.555570666943612235e-01
7.777777777782683977e-01	5.555606304672155993e-01	7.777777777798682290e-01	5.555570599496604256e-01
7.777777777782612922e-01	5.555606044291192536e-01	7.777777777798406955e-01	5.555570532572944309e-01
7.777777777782546309e-01	5.555605785218762360e-01	7.777777777798138281e-01	5.555570466159014398e-01
7.777777777782475255e-01	5.555605527443594482e-01	7.777777777797869607e-01	5.555570400241394147e-01
7.777777777782408641e-01	5.555605270954578900e-01	7.777777777797603154e-01	5.555570334806848587e-01
7.777777777782345359e-01	5.555605015740759933e-01	7.777777777797342251e-01	5.555570269842339259e-01
7.777777777782277635e-01	5.555604761791331780e-01	7.777777777797083569e-01	5.555570205335021994e-01
7.777777777782213242e-01	5.555604509095645183e-01	7.777777777796830438e-01	5.555570141272241358e-01
7.777777777782151070e-01	5.555604257643207422e-01	7.777777777796579528e-01	5.555570077641545090e-01
7.777777777782086677e-01	5.555604007423670110e-01	7.777777777796330838e-01	5.555570014430671888e-01
7.777777777782024504e-01	5.555603758426841399e-01	7.777777777796085479e-01	5.555569951627552516e-01
7.777777777781965662e-01	5.555603510642672660e-01	7.777777777795843450e-01	5.555569889220316471e-01
7.777777777781904600e-01	5.555603264061272917e-01	7.777777777795604752e-01	5.555569827197287536e-01
7.777777777781844648e-01	5.555603018672893301e-01	7.777777777795369385e-01	5.555569765546983785e-01
7.777777777781784696e-01	5.555602774467930383e-01	7.777777777795138459e-01	5.555569704258116470e-01
7.777777777781726964e-01	5.555602531436929503e-01	7.777777777794907532e-01	5.555569643319600015e-01
7.777777777781669233e-01	5.555602289570579222e-01	7.777777777794681047e-01	5.555569582720535360e-01
7.777777777781612611e-01	5.555602048859711317e-01	7.777777777794457892e-01	5.555569522450222175e-01
7.777777777781558211e-01	5.555601809295300786e-01	7.777777777794234737e-01	5.555569462498151090e-01
7.777777777781502699e-01	5.555601570868461403e-01	7.777777777794014913e-01	5.555569402854015904e-01
[truncated: 2 more rows]
