# Supplementary material for: Magnetosensitivity of tightly bound radical pairs in cryptochrome is enabled by the quantum Zeno effect
Source: Nat Commun. 2024 Dec 30;15:10823. doi: 10.1038/s41467-024-55124-x (PMC11686217; doi:10.1038/s41467-024-55124-x)
Supplement: Supplementary file 6 — Source Data [file 41467_2024_55124_MOESM6_ESM.zip › Source_Data/supplementary/fig_s12a.txt]

1.738549302768200959e-03 1.910324886334221432e-03 2.101541975638023668e-03 2.313931106021085982e-03 2.549603649377412198e-03 2.810931959436408813e-03 3.100370469003593202e-03 3.420719399572474083e-03 3.775323956893276121e-03 4.167679047330680696e-03 4.600754577509585594e-03 5.078397757502325742e-03 5.604915628914113740e-03 6.185145685742775463e-03 6.823209411267063158e-03 7.524168207645963273e-03 8.293272585250231060e-03 9.136089906539348812e-03 1.005838066591943983e-02 1.106608966667810105e-02 1.216526405236333444e-02 1.336197520085211261e-02 1.466222211848040684e-02 1.607179277530829467e-02 1.759609479213403160e-02 1.923999722044765145e-02 2.100760486261747315e-02 2.290198694137496674e-02 2.492494235980695014e-02 2.707666904772832589e-02 2.935545394064658156e-02 3.175733541638250251e-02 3.427577839146884325e-02 3.690135123385713395e-02 3.962145395636147011e-02 4.242008579884327946e-02 4.527770270159610366e-02 4.817118322372113820e-02 5.107391238038731796e-02 5.395601436549202906e-02 5.678475664274857532e-02 5.952511339088830539e-02 6.214049540681529371e-02 6.459362621113654002e-02 6.684754221105093652e-02 6.886666454493436951e-02 7.061790543625992567e-02 7.207174261502870272e-02 7.320321613454883192e-02 7.399277276969291883e-02 7.442693767081143275e-02 7.449874928354882631e-02 7.420795626561155212e-02 7.356095983494852220e-02 7.257051633519359668e-02 7.125521995711296686e-02 6.963880219052957787e-02 6.774928934424390148e-02 6.561806465940527022e-02 6.327888121067914984e-02 6.076687572527777331e-02 5.811761493744228846e-02 5.536621856599723696e-02 5.254657976410417181e-02 4.969070355948877749e-02 4.682817910822566904e-02 4.398578173323976909e-02 4.118721003510424777e-02 3.845294555931318831e-02 3.580022365859607258e-02 3.324310040444713316e-02 3.079259738568463495e-02 2.845690755037276823e-02 2.624164421322565388e-02 2.415011689900577879e-02 2.218362101195207534e-02 2.034172753100379691e-02 1.862256509687055736e-02 1.702308596408032629e-02 1.553931105315529970e-02 1.416655104643178668e-02 1.289960172776986533e-02 1.173291363658864571e-02 1.066073606654968989e-02 9.677237911630030137e-03 8.776606009517488524e-03 7.953124283516473103e-03 7.201235297530144026e-03 6.515586699623462756e-03 5.891064902775466038e-03 5.322817825774276736e-03 4.806268785914905896e-03 4.337123049056405659e-03 3.911368548253793195e-03 3.525272069727595093e-03 3.175371981008139922e-03 2.858468338957274868e-03 2.571611187328666590e-03 2.312087623635987466e-03 2.077408191956783574e-03 1.865292854623132194e-03 1.673657014567962341e-03 1.500597723437827003e-03 1.344380267932326119e-03 1.203425259562903877e-03 1.076296330956241385e-03 9.616884865191422868e-04 8.584171159407719479e-04 7.654077303977202366e-04 6.816863481965285002e-04 6.063705744209665861e-04 5.386613316036070525e-04 4.778352106988366550e-04 4.232374064558993470e-04 3.742752234746957564e-04 3.304137112246726305e-04 2.911687507331605479e-04 2.561032516173940049e-04 2.248148853459244409e-04 1.969406748733406101e-04 1.721486121983880724e-04 1.501455059410306816e-04 1.306536617621340750e-04 1.134223701770135803e-04 9.822482602326305478e-05 8.486257089668736121e-05 7.314175670375734921e-05 6.288847865533029496e-05 5.394583511930462806e-05 4.616907242061432350e-05 3.942651324058323720e-05 3.360209297013681216e-05 2.858552634053292051e-05 2.427779581576108329e-05 2.059071914033970641e-05 1.744708221018796831e-05 1.477501845776716995e-05 1.250916839445899946e-05 1.059340231783987374e-05 8.980887032474108302e-06 7.625332179227665111e-06 6.487774039066557639e-06 5.535068563507830292e-06 4.738487224843894541e-06 4.073252483314520415e-06 3.518107805377626426e-06 3.055006865210003390e-06 2.668744471157722643e-06 2.345954443316042481e-06 2.075800138018956138e-06 1.849259662933766390e-06 1.658862109540809143e-06 1.498444147278351833e-06 1.362927345686913750e-06 1.248120432267782228e-06 1.150548362307994868e-06 1.067311642344048074e-06 9.960217927714148584e-07 9.346608490158601516e-07 8.813740050952352823e-07 8.346698201090523465e-07 7.932840049226952103e-07 7.561480472331645204e-07 7.223650530920245484e-07 6.911913393892975839e-07 6.621980934220684225e-07 6.347346577411416251e-07 6.083493602041455008e-07 5.827461930632082532e-07 5.578214170133444282e-07 5.332817554788197130e-07 5.090299417736197518e-07 4.850144171010587682e-07 4.612615048162808259e-07 4.377450813416364019e-07 4.144974874486656252e-07 3.915748559915953598e-07 3.690561682172619062e-07 3.469897743209861393e-07 3.254835435571023190e-07 3.045759451395792236e-07 2.843285076164950796e-07 2.648105755074994941e-07 2.460761500511758257e-07 2.281642333741016590e-07 2.111032915873495643e-07 1.949216020650319228e-07 1.796250711880512552e-07 1.652178289812376702e-07 1.516919484480048605e-07 1.390338626593860080e-07 1.272225883971159272e-07 1.162340338189152727e-07 1.060378676294917984e-07 9.660019471798524806e-08 8.788505495900611682e-08 7.985432329252034213e-08 7.246865341338483181e-08 6.568936515045934982e-08 5.947714550563661602e-08 1.584292960103376741e-03 1.738527530162495196e-03 1.910356477745799725e-03 2.101532982674228153e-03 2.313912530310511650e-03 2.549623310900427358e-03 2.810925647714727915e-03 3.100396198153430351e-03 3.420706812165042604e-03 3.775322288624119622e-03 4.167687669516980699e-03 4.600753506385711969e-03 5.078397106746864939e-03 5.604921253408200361e-03 6.185144685263591589e-03 6.823220979702738706e-03 7.524160440589123568e-03 8.293274184864753498e-03 9.136093511755680879e-03 1.005838108574288146e-02 1.106609281632867439e-02 1.216526646115514282e-02 1.336197951997638439e-02 1.466222151817815449e-02 1.607178986839512963e-02 1.759609398208121858e-02 1.923999673891651704e-02 2.100760103875298074e-02 2.290198630580363159e-02 2.492494269197556914e-02 2.707666914487437404e-02 2.935545479061190191e-02 3.175733584399396958e-02 3.427577854839511384e-02 3.690135161943592507e-02 3.962145459400187586e-02 4.242008523815077314e-02 4.527770302484752235e-02 4.817118387628850640e-02 5.107391208408972039e-02 5.395601373712736321e-02 5.678475618674867775e-02 5.952511344204331617e-02 6.214049519345860723e-02 6.459362593725022361e-02 6.684754227092372381e-02 6.886666457082890602e-02 7.061790515683383229e-02 7.207174287422631054e-02 7.320321566084821152e-02 7.399277263684560235e-02 7.442693759294945199e-02 7.449874953617072193e-02 7.420795620574251183e-02 7.356095987835904737e-02 7.257051619298662826e-02 7.125521984052243796e-02 6.963880204696566711e-02 6.774928942392952069e-02 6.561806434975232805e-02 6.327888101443431002e-02 6.076687551415581312e-02 5.811761457809255099e-02 5.536621816590641537e-02 5.254657927452312943e-02 4.969070323059243677e-02 4.682817871283320721e-02 4.398578139465371406e-02 4.118720966384863125e-02 3.845294526340645169e-02 3.580022328923315733e-02 3.324309998660809201e-02 3.079259693636042169e-02 2.845690717317119270e-02 2.624164376992496953e-02 2.415011651737762263e-02 2.218362061054253084e-02 2.034172706222314372e-02 1.862256463539903317e-02 1.702308550078720020e-02 1.553931058073138027e-02 1.416655057748140122e-02 1.289960127264034619e-02 1.173291316717265005e-02 1.066073561862550083e-02 9.677237471059682572e-03 8.776605568027151180e-03 7.953123849633069939e-03 7.201234850521803961e-03 6.515586279062906758e-03 5.891064473507756985e-03 5.322817421342019954e-03 4.806268418208569163e-03 4.337122695091203024e-03 3.911368217655425937e-03 3.525271782214037426e-03 3.175371732603599929e-03 2.858468145216016155e-03 2.571611049071402446e-03 2.312087570483997278e-03 2.077408230659556765e-03 1.865293004131980638e-03 1.673657295499499922e-03 1.500598170619892252e-03 1.344380903247007191e-03 1.203426132182224863e-03 1.076297481125612372e-03 9.616899707600735101e-04 8.584189965922739895e-04 7.654100863856528681e-04 6.816892600008872191e-04 6.063741445154102912e-04 5.386656755401790465e-04 4.778404606496089988e-04 4.232437098362576574e-04 3.742827526911813338e-04 3.304226547153701096e-04 2.911793126124291326e-04 2.561156564498644206e-04 2.248293726619604658e-04 1.969575242380236968e-04 1.721681193637680243e-04 1.501679336741469628e-04 1.306793309170750466e-04 1.134516137092484545e-04 9.825795742591569360e-05 8.489978922073211697e-05 7.318344748491798337e-05 6.293485156952914345e-05 5.399718115546601956e-05 4.622557228903107065e-05 3.948834555332603712e-05 3.366923236887477833e-05 2.865814933925466600e-05 2.435589775099524055e-05 2.067423455286096851e-05 1.753557058496765838e-05 1.486856948970845158e-05 1.260752587712201483e-05 1.069625158051175072e-05 9.087196688479771167e-06 7.735288269039040579e-06 6.600918651198185996e-06 5.650921548768741901e-06 4.856559141531581917e-06 4.193063937295002598e-06 3.639208845674877345e-06 3.176905840876643559e-06 2.790833712921449797e-06 2.468242200517852351e-06 2.198144679897412079e-06 1.971518925637385972e-06 1.780930022633765748e-06 1.620222156513150848e-06 1.484295358464248401e-06 1.369010281107700095e-06 1.270767190546502866e-06 1.186561199819744683e-06 1.113886201172037752e-06 1.050626652512923617e-06 9.949955380808013478e-07 9.454883052343810280e-07 9.008447726585940678e-07 8.600169116602514479e-07 8.224082213448911919e-07 7.870336116840393470e-07 7.533155777913484931e-07 7.208357541860933945e-07 6.893886939899743939e-07 6.585842758365495990e-07 6.282683229797164777e-07 5.983478208720243245e-07 5.688345933371844177e-07 5.396738175155008538e-07 5.108938817707026663e-07 4.825517738167747226e-07 4.547353677766451807e-07 4.274976656708202727e-07 4.009668316227110567e-07 3.751847321214333050e-07 3.502254079223025136e-07 3.261700274146880151e-07 3.030852261703472623e-07 2.810169563076793516e-07 2.599992017424090909e-07 2.400661573340908520e-07 2.212242401633211805e-07 2.034792788936676641e-07 1.868198493238404516e-07 1.712292536940797565e-07 1.566829227641533500e-07 1.431492373783002333e-07 1.305915379688228884e-07 1.189683354983818061e-07 1.082350323056168059e-07 9.834448831882625241e-08 8.924917488858301346e-08 8.090009787134803150e-08 7.324906248440158194e-08 6.624909519055521578e-08 1.446057936525944627e-03 1.584295050679862104e-03 1.738560638101039777e-03 1.910360778497656366e-03 2.101547623877585060e-03 2.313928828736054426e-03 2.549604442810314911e-03 2.810931676034909930e-03 3.100379033211417886e-03 3.420705184059840732e-03 3.775317812199409980e-03 4.167678892729977796e-03 4.600755709703051310e-03 5.078395411265751794e-03 5.604922856338991066e-03 6.185145310004070557e-03 6.823220902829480079e-03 7.524169701420034724e-03 8.293272694853498495e-03 9.136088343307636334e-03 1.005838468685013760e-02 1.106609059318689435e-02 1.216526374191776241e-02 1.336197674897595875e-02 1.466222366831696107e-02 1.607179090495911011e-02 1.759609182381851461e-02 1.924000037243939198e-02 2.100760289223998351e-02 2.290198582173193567e-02 2.492494279496756254e-02 2.707666991111910143e-02 2.935545483924885748e-02 3.175733582996610738e-02 3.427577877411615986e-02 3.690135224283325882e-02 3.962145418388952900e-02 4.242008469822938083e-02 4.527770285923049531e-02 4.817118358582565818e-02 5.107391202090706683e-02 5.395601411698091460e-02 5.678475644676776041e-02 5.952511366661716874e-02 6.214049543105034518e-02 6.459362604236845717e-02 6.684754209317153584e-02 6.886666476861498520e-02 7.061790522958588667e-02 7.207174278054483130e-02 7.320321540746987932e-02 7.399277240660423471e-02 7.442693757308375957e-02 7.449874911321312243e-02 7.420795599378990359e-02 7.356095953481450733e-02 7.257051593651235588e-02 7.125521970492260104e-02 6.963880199503021118e-02 6.774928901756732680e-02 6.561806405178836898e-02 6.327888072345957959e-02 6.076687496764106300e-02 5.811761442560185037e-02 5.536621790553841738e-02 5.254657894631002690e-02 4.969070288574059524e-02 4.682817840208621657e-02 4.398578103041956427e-02 4.118720925843225023e-02 3.845294470009632398e-02 3.580022276015171201e-02 3.324309945453345072e-02 3.079259645635703396e-02 2.845690656159039628e-02 2.624164325852977250e-02 2.415011601134573263e-02 2.218362007257529758e-02 2.034172654870861768e-02 1.862256410860588934e-02 1.702308500972492949e-02 1.553931006370557963e-02 1.416654999584503541e-02 1.289960072044328381e-02 1.173291258164830750e-02 1.066073507176388060e-02 9.677236903605638749e-03 8.776605000644824295e-03 7.953123294846344699e-03 7.201234326894715224e-03 6.515585759611797027e-03 5.891063973287870639e-03 5.322816928027345254e-03 4.806267934363046487e-03 4.337122253967895871e-03 3.911367803475417071e-03 3.525271413251947379e-03 3.175371421626653045e-03 2.858467897907708208e-03 2.571610882240272806e-03 2.312087493666204266e-03 2.077408273942313918e-03 1.865293177883999703e-03 1.673657638922998112e-03 1.500598712558139352e-03 1.344381690584813905e-03 1.203427204143463604e-03 1.076298897329311171e-03 9.616917971867660134e-04 8.584213173858929033e-04 7.654129833361748934e-04 6.816928455407435597e-04 6.063785404915954637e-04 5.386710226068678817e-04 4.778469235306424009e-04 4.232514732727460025e-04 3.742920242170728190e-04 3.304336642799586619e-04 2.911923141568743020e-04 2.561309275297081250e-04 2.248472063646545286e-04 1.969782643550094508e-04 1.721921285601711019e-04 1.501955335808997547e-04 1.307109154741626506e-04 1.134875905678450807e-04 9.829870877961132335e-05 8.494555865133830447e-05 7.323470421668740237e-05 6.299184803288312702e-05 5.406027037846722897e-05 4.629496914336663329e-05 3.956426076967353716e-05 3.375162526763014845e-05 2.874722502256034295e-05 2.445163867666914155e-05 2.077654692867657183e-05 1.764390111927588466e-05 1.498301299553819560e-05 1.272775366151399724e-05 1.082186568378290643e-05 9.216935308152941512e-06 7.869368032326142060e-06 6.738781881987026730e-06 5.791988422073439787e-06 5.000248233714279962e-06 4.338812221173562175e-06 3.786491863265239793e-06 3.325253579570272568e-06 2.939840442048588518e-06 2.617420010673079569e-06 2.347252697458611796e-06 2.120385643708386115e-06 1.929371133416506328e-06 1.768017525280655044e-06 1.631167340905460698e-06 1.514513711316830281e-06 1.414448664751356858e-06 1.327942445238595569e-06 1.252448743832740710e-06 1.185829225552914487e-06 1.126295764405092243e-06 1.072409621764385991e-06 1.023191258500202022e-06 9.772964383811429547e-07 9.339321732211645313e-07 8.925048709509410352e-07 8.526448049205594303e-07 8.138304366054554671e-07 7.758176389446176837e-07 7.384497482674985475e-07 7.017093339911257096e-07 6.654960873917386730e-07 6.298263397892615184e-07 5.947522272043539319e-07 5.603688179891033793e-07 5.267313568001793209e-07 4.939885246704300033e-07 4.621864180275222324e-07 4.314108903901659499e-07 4.017596746669094332e-07 3.733104975500996203e-07 3.461186703316847858e-07 3.202248493620214104e-07 2.956694356423810672e-07 2.724599342675286510e-07 2.506024514529971686e-07 2.300830760946299326e-07 2.108808915823430616e-07 1.929654000825228230e-07 1.762974440229919976e-07 1.608313932322422882e-07 1.465162218556497812e-07 1.332973957345131527e-07 1.211166392591201892e-07 1.099150217886791786e-07 9.963260237987363212e-08 9.021008401910673273e-08 8.158915779158246870e-08 7.371275823255230207e-08 1.322523432414810917e-03 1.446097339632439497e-03 1.584302889714651668e-03 1.738523903543449977e-03 1.910351121298334461e-03 2.101525821283650383e-03 2.313917583623926934e-03 2.549620546975286083e-03 2.810935139874246817e-03 3.100383293218267767e-03 3.420707374881920906e-03 3.775316599030626667e-03 4.167682269194958669e-03 4.600761354297384920e-03 5.078398292322947559e-03 5.604923515824860626e-03 6.185148655914325146e-03 6.823219591532442979e-03 7.524171789589513201e-03 8.293276830455815693e-03 9.136093458452482219e-03 1.005838393736597884e-02 1.106608777553252064e-02 1.216526301776568383e-02 1.336197784901582350e-02 1.466222527822509149e-02 1.607179148876492977e-02 1.759609451105800804e-02 1.923999800655660716e-02 2.100760076965346029e-02 2.290198683353582981e-02 2.492494227514065533e-02 2.707666983690057427e-02 2.935545364613077746e-02 3.175733499804625493e-02 3.427577812567000198e-02 3.690135161718344214e-02 3.962145428466868485e-02 4.242008558501097343e-02 4.527770310330558184e-02 4.817118389449598359e-02 5.107391229420252948e-02 5.395601417363857927e-02 5.678475644703083469e-02 5.952511346633639761e-02 6.214049466964419871e-02 6.459362589277042876e-02 6.684754176154021621e-02 6.886666457293377785e-02 7.061790509056101173e-02 7.207174269711605352e-02 7.320321525994014089e-02 7.399277225726498541e-02 7.442693749442925999e-02 7.449874899636835246e-02 7.420795587243106395e-02 7.356095940956594581e-02 7.257051570148551067e-02 7.125521929921435627e-02 6.963880157707451335e-02 6.774928872013510905e-02 6.561806372737420678e-02 6.327888034633735725e-02 6.076687476330992072e-02 5.811761401149224265e-02 5.536621745302742342e-02 5.254657836311678321e-02 4.969070234079011467e-02 4.682817789953368226e-02 4.398578045460531383e-02 4.118720871968777758e-02 3.845294418880778470e-02 3.580022229590022059e-02 3.324309894383820074e-02 3.079259586985991920e-02 2.845690602819909987e-02 2.624164260072330002e-02 2.415011533506368838e-02 2.218361943508464010e-02 2.034172588540811288e-02 1.862256342102790174e-02 1.702308429846874013e-02 1.553930936822801173e-02 1.416654932777047446e-02 1.289960006171233381e-02 1.173291192243060450e-02 1.066073438629537747e-02 9.677236205333082653e-03 8.776604328908720054e-03 7.953122624871432345e-03 7.201233672426080555e-03 6.515585104436487189e-03 5.891063344252960542e-03 5.322816330316412423e-03 4.806267373426144525e-03 4.337121710861480128e-03 3.911367316648393933e-03 3.525270970012006969e-03 3.175371049330188555e-03 2.858467592534084684e-03 2.571610677085575756e-03 2.312087409158075473e-03 2.077408323846707035e-03 1.865293398405315321e-03 1.673658066876060639e-03 1.500599386123226305e-03 1.344382661886842512e-03 1.203428528171594661e-03 1.076300644893566152e-03 9.616940481676409082e-04 8.584241689723559566e-04 7.654165527567954050e-04 6.816972621920292527e-04 6.063839522663486180e-04 5.386776091947977898e-04 4.778548808860903037e-04 4.232610320778888192e-04 3.743034389349678376e-04 3.304472191275878630e-04 2.912083207847472295e-04 2.561497246221775860e-04 2.248691566200970097e-04 1.970037896023858466e-04 1.722216734878025178e-04 1.502294923726329144e-04 1.307497698218983032e-04 1.135318396383193563e-04 9.834881950957515115e-05 8.500182489323413121e-05 7.329769702432320131e-05 6.306187147292152098e-05 5.413774776702879850e-05 4.638015426524842272e-05 3.965740013786207705e-05 3.385265530948233093e-05 2.885638041644915497e-05 2.456887863218795061e-05 2.090173665292855616e-05 1.777634373526747384e-05 1.512280101813332676e-05 1.287446386219483931e-05 1.097499126765822309e-05 9.374931698806882968e-06 8.032482110667091250e-06 6.906328684853844496e-06 5.963263657416048106e-06 5.174551839516364702e-06 4.515469792744118352e-06 3.964873182846415733e-06 3.504784784365871392e-06 3.120006533311438418e-06 2.797756871185389319e-06 2.527328783939952295e-06 2.299778194725350183e-06 2.107641888798280125e-06 1.944690166383707935e-06 1.805715855476695476e-06 1.686360939103973651e-06 1.582974579770224350e-06 1.492499165991771971e-06 1.412381927310243182e-06 1.340680472010896897e-06 1.275673021013488564e-06 1.215661531963091671e-06 1.159498289120691091e-06 1.106336269658384798e-06 1.055546642956972841e-06 1.006424172894242356e-06 9.585895737835550234e-07 9.117868391377548828e-07 8.659455251760550715e-07 8.208933140665638111e-07 7.766225340730567066e-07 7.331719207949246681e-07 6.906362316967111039e-07 6.490685575801926157e-07 6.086412383123008030e-07 5.693989825246818699e-07 5.314424318920889361e-07 4.948849956593710069e-07 4.598202100834624095e-07 4.263117908346012485e-07 3.944072221259958636e-07 3.641553759530223432e-07 3.355646566844147151e-07 3.086407930541154073e-07 2.833670539864911839e-07 2.597161390847629269e-07 2.376502674485896576e-07 2.171213220028333840e-07 1.980732586813295717e-07 1.804435053077182838e-07 1.641632391510357211e-07 1.491618611243736539e-07 1.353662297308563760e-07 1.227028148962012483e-07 1.110984640225070904e-07 1.004812568598984517e-07 9.078127156033950664e-08 8.193120640246512448e-08 1.212267458847621085e-03 1.322508744279405485e-03 1.446090121302891262e-03 1.584290697224459725e-03 1.738572270648163680e-03 1.910380361592113174e-03 2.101531620945990171e-03 2.313902612378395448e-03 2.549609076527124905e-03 2.810938839746626641e-03 3.100376943932009986e-03 3.420704635025098150e-03 3.775323518903174469e-03 4.167679834193455286e-03 4.600755368061025877e-03 5.078399308207552296e-03 5.604920725627668410e-03 6.185147548979031719e-03 6.823224326795279335e-03 7.524168787108297292e-03 8.293273728798409086e-03 9.136090544211690825e-03 1.005838174385513886e-02 1.106609131208947938e-02 1.216526355286516765e-02 1.336197548540288965e-02 1.466222648129215760e-02 1.607179083595339925e-02 1.759609537413043406e-02 1.923999709381337547e-02 2.100760224784249328e-02 2.290198625403722793e-02 2.492494394146409567e-02 2.707666957401275512e-02 2.935545307060265924e-02 3.175733649261399533e-02 3.427577799277248261e-02 3.690135160921844543e-02 3.962145422906986764e-02 4.242008531221919815e-02 4.527770286625066448e-02 4.817118376730095825e-02 5.107391205660939681e-02 5.395601392235362809e-02 5.678475634260407579e-02 5.952511305200682001e-02 6.214049474985267052e-02 6.459362582604702419e-02 6.684754191271330415e-02 6.886666437660898810e-02 7.061790475901132125e-02 7.207174215178335785e-02 7.320321507231777880e-02 7.399277205181647998e-02 7.442693714470684230e-02 7.449874869525494048e-02 7.420795551080251740e-02 7.356095888677657846e-02 7.257051536323169683e-02 7.125521892810908475e-02 6.963880115964410367e-02 6.774928828604562248e-02 6.561806331047734253e-02 6.327888001508526206e-02 6.076687433719926007e-02 5.811761340989433228e-02 5.536621704366898045e-02 5.254657791134975664e-02 4.969070177885537287e-02 4.682817731196962235e-02 4.398577974985823369e-02 4.118720801608007770e-02 3.845294341759254719e-02 3.580022158064008475e-02 3.324309816463085626e-02 3.079259510680518522e-02 2.845690519403733937e-02 2.624164182782978000e-02 2.415011455178872266e-02 2.218361862786402336e-02 2.034172509954557118e-02 1.862256260470848690e-02 1.702308347114942638e-02 1.553930850895133761e-02 1.416654850195620159e-02 1.289959918395921883e-02 1.173291106438612529e-02 1.066073352846829206e-02 9.677235377924758505e-03 8.776603489320874626e-03 7.953121791479833558e-03 7.201232857542658530e-03 6.515584307404110459e-03 5.891062565713701439e-03 5.322815578485069581e-03 4.806266649189198069e-03 4.337121043041155047e-03 3.911366701234533436e-03 3.525270418738805835e-03 3.175370573210115933e-03 2.858467221454418557e-03 2.571610426510793045e-03 2.312087299304586754e-03 2.077408384112787790e-03 1.865293673954861392e-03 1.673658589449642051e-03 1.500600212220072399e-03 1.344383852313708969e-03 1.203430155015149279e-03 1.076302795139765780e-03 9.616968219252598976e-04 8.584276848909498745e-04 7.654209465611233739e-04 6.817026968518196967e-04 6.063906167638596564e-04 5.386857170925611225e-04 4.778646789756225695e-04 4.232727998578322392e-04 3.743174909647519139e-04 3.304639060155134512e-04 2.912280231816166578e-04 2.561728607819751440e-04 2.248961701985580021e-04 1.970351992509580992e-04 1.722580237481621584e-04 1.502712659909190946e-04 1.307975562037133371e-04 1.135862475181508252e-04 9.841041690977424229e-05 8.507096602874095225e-05 7.337507605035081229e-05 6.314784972114205149e-05 5.423283290811239254e-05 4.648464150615339176e-05 3.977157283965302082e-05 3.397641478286516042e-05 2.898998902862080809e-05 2.471225964353210774e-05 2.105469401937803058e-05 1.793799577186056858e-05 1.529322751657638372e-05 1.305311496185101312e-05 1.116121759874478046e-05 9.567659553106144265e-06 8.230345236257774976e-06 7.109296884299587910e-06 6.170471667482716740e-06 5.385141657928523586e-06 4.728613559864578899e-06 4.179787070546023789e-06 3.720735035616259184e-06 3.336305376544358591e-06 3.013746666289437643e-06 2.742361882800707655e-06 2.513195491706726791e-06 2.318753824820948921e-06 2.152767969264152006e-06 2.009993294080946544e-06 1.886044359766153268e-06 1.777262501731871341e-06 1.681004876742949311e-06 1.594394529148885618e-06 1.515274405570935286e-06 1.441980047733404600e-06 1.373298825012596354e-06 1.308198729093124043e-06 1.245718439651701712e-06 1.185274856135205687e-06 1.126456751676216958e-06 1.069106363374480000e-06 1.012938385931975828e-06 9.579013381572861346e-07 9.040040128884028736e-07 8.513308313741413721e-07 7.999243483651765253e-07 7.499802738943436886e-07 7.015362222415650887e-07 6.547068349714397144e-07 6.096240953404387481e-07 5.663969605860365528e-07 5.250982501920155548e-07 4.857841525067914322e-07 4.485122991738698301e-07 4.132900620444004913e-07 3.801241468398521691e-07 3.489925711220895945e-07 3.198616840121122280e-07 2.926838680279801450e-07 2.673996374059989644e-07 2.439397142174747769e-07 2.222269823609657999e-07 2.021764764598000857e-07 1.837012105327591656e-07 1.667108679307016015e-07 1.511150764943246143e-07 1.368237083142290611e-07 1.237476790913680189e-07 1.118018347168053945e-07 1.009023089408130253e-07 9.097036474446238938e-08 1.114284157985028813e-03 1.212282619033697422e-03 1.322527410585862609e-03 1.446078548678300657e-03 1.584319800628945351e-03 1.738545319194892500e-03 1.910364727399138868e-03 2.101530738790518237e-03 2.313924796095321364e-03 2.549611353286598131e-03 2.810941023040240249e-03 3.100378012202881922e-03 3.420705960714300227e-03 3.775324543414210806e-03 4.167681694552749852e-03 4.600763968390920305e-03 5.078390665702748469e-03 5.604923724069453203e-03 6.185143328589614437e-03 6.823225739295286051e-03 7.524161991387917636e-03 8.293277148730786308e-03 9.136090449270252434e-03 1.005838729710069324e-02 1.106609030374103297e-02 1.216526263852250704e-02 1.336197716103575475e-02 1.466222509954387757e-02 1.607179075898120327e-02 1.759609277706322347e-02 1.923999871498349029e-02 2.100760190314871628e-02 2.290198626919905112e-02 2.492494227989036637e-02 2.707666989307024388e-02 2.935545419301991213e-02 3.175733556738530999e-02 3.427577812612012803e-02 3.690135195028818732e-02 3.962145376716950246e-02 4.242008528013900548e-02 4.527770284627237463e-02 4.817118383402477916e-02 5.107391187958539719e-02 5.395601391595397645e-02 5.678475618640558414e-02 5.952511306196341112e-02 6.214049460087175264e-02 6.459362583989013140e-02 6.684754190157822518e-02 6.886666394002717573e-02 7.061790458567784867e-02 7.207174217203082822e-02 7.320321476646075853e-02 7.399277179014096539e-02 7.442693681986140009e-02 7.449874828402354432e-02 7.420795517821975051e-02 7.356095860483863325e-02 7.257051493352000004e-02 7.125521840377099791e-02 6.963880070997026384e-02 6.774928778872987833e-02 6.561806270616762915e-02 6.327887927065665996e-02 6.076687366573212817e-02 5.811761284119917187e-02 5.536621633897617634e-02 5.254657709196302456e-02 4.969070114185721032e-02 4.682817653587163093e-02 4.398577897030639394e-02 4.118720724423834134e-02 3.845294265602709760e-02 3.580022068600414997e-02 3.324309725171065849e-02 3.079259416196802532e-02 2.845690427456997254e-02 2.624164087307826951e-02 2.415011355956481892e-02 2.218361761702770940e-02 2.034172407118202408e-02 1.862256159819922555e-02 1.702308241607855196e-02 1.553930750095915657e-02 1.416654745936929242e-02 1.289959812382243144e-02 1.173291001409297075e-02 1.066073248493931876e-02 9.677234323845781624e-03 8.776602458590620007e-03 7.953120774357027439e-03 7.201231843554040633e-03 6.515583320364862381e-03 5.891061618778965954e-03 5.322814654864044433e-03 4.806265775261274985e-03 4.337120220569432374e-03 3.911365946260917693e-03 3.525269746294669871e-03 3.175369997249744090e-03 2.858466761372511090e-03 2.571610111816582250e-03 2.312087166668404335e-03 2.077408465286216012e-03 1.865294009782440679e-03 1.673659235420080216e-03 1.500601233247907595e-03 1.344385320907332633e-03 1.203432157960519821e-03 1.076305443825642527e-03 9.617002376878326436e-04 8.584320127697609533e-04 7.654263584409841826e-04 6.817093900971282804e-04 6.063988231115708359e-04 5.386956993880166354e-04 4.778767420972312844e-04 4.232872865536265318e-04 3.743347908230449457e-04 3.304844460389812244e-04 2.912522736160165992e-04 2.562013345388180975e-04 2.249294110533693895e-04 1.970738419067060007e-04 1.723027369470554271e-04 1.503226384496304997e-04 1.308563083784018298e-04 1.136531209701895176e-04 9.848610116406497769e-05 8.515588622086385864e-05 7.347006955412247093e-05 6.325334509187986211e-05 5.434943375061087245e-05 4.661268637015540049e-05 3.991138096835236232e-05 3.412783236402500917e-05 2.915330208812161444e-05 2.488733198907975877e-05 2.124124249860633479e-05 1.813521143054862471e-05 1.550053405948335095e-05 1.327010532545691493e-05 1.138705329782060223e-05 9.801403736840796964e-06 8.469510215856925731e-06 7.354203226621612372e-06 6.420039869624962973e-06 5.638300632597743997e-06 4.984319364815113585e-06 4.437033777638012384e-06 3.978554419927870645e-06 3.593756435843217751e-06 3.269900055687027271e-06 2.996282883917331880e-06 2.763928847015889545e-06 2.565320717839147393e-06 2.394170720793263265e-06 2.245454570897898640e-06 2.114887803410053499e-06 1.998490221969920492e-06 1.893290590409882318e-06 1.796872107250496695e-06 1.707493142372657506e-06 1.623502782181202297e-06 1.543582303093975975e-06 1.466841960751796838e-06 1.392642865790152963e-06 1.320658878754401452e-06 1.250454525469800505e-06 1.181896878695887296e-06 1.114937754551106802e-06 1.049632330947624718e-06 9.860001365565330769e-07 9.242559438952218622e-07 8.644202697678630842e-07 8.066208008250010871e-07 7.510076835417259686e-07 6.977055625804150998e-07 6.467971050797976787e-07 5.983461932135461267e-07 5.524201064456928353e-07 5.090255393758901569e-07 4.681684649651176279e-07 4.298202172210954117e-07 3.939382079595678917e-07 3.604635176197120542e-07 3.293221498156373537e-07 3.004283731072398487e-07 2.736863863343205992e-07 2.489922393020476383e-07 2.262385734329574016e-07 2.053135337480813752e-07 1.861064532085949272e-07 1.685054546338412841e-07 1.524017694687155806e-07 1.376896378634187111e-07 1.242666972513698348e-07 1.120347261985102534e-07 1.009013208399675749e-07 1.027417073783855848e-03 1.114250395474044144e-03 1.212322198398027226e-03 1.322498322836656139e-03 1.446058639836400074e-03 1.584305122055671821e-03 1.738526445916200236e-03 1.910366659085310347e-03 2.101520209894206567e-03 2.313916742960599356e-03 2.549615432455761173e-03 2.810941684219036424e-03 3.100389324243045877e-03 3.420711317682421926e-03 3.775333481530679988e-03 4.167677859512461912e-03 4.600765400258249871e-03 5.078395677928404690e-03 5.604920637231310468e-03 6.185144373741888191e-03 6.823220356471097064e-03 7.524169047650275909e-03 8.293275366437351942e-03 9.136092623903871446e-03 1.005838218374017178e-02 1.106609133397704753e-02 1.216526280267143240e-02 1.336197685234928947e-02 1.466222296055594981e-02 1.607179189076123754e-02 1.759609253903323886e-02 1.923999850097758008e-02 2.100760218807947582e-02 2.290198717032691442e-02 2.492494174990746506e-02 2.707666940709549733e-02 2.935545365226394435e-02 3.175733678741160526e-02 3.427577813880789553e-02 3.690135118724993668e-02 3.962145391544730222e-02 4.242008494222050674e-02 4.527770242629861747e-02 4.817118330556417055e-02 5.107391203541801483e-02 5.395601390147703597e-02 5.678475606942320203e-02 5.952511291472867283e-02 6.214049448179134044e-02 6.459362545253577448e-02 6.684754150449992438e-02 6.886666381739234288e-02 7.061790434965083130e-02 7.207174175943956151e-02 7.320321444309611791e-02 7.399277150545709170e-02 7.442693624371816974e-02 7.449874806445493103e-02 7.420795486576933775e-02 7.356095806805024173e-02 7.257051431047376044e-02 7.125521783076456395e-02 6.963880007481149104e-02 6.774928713102518207e-02 6.561806197618490211e-02 6.327887853733762946e-02 6.076687287865460002e-02 5.811761191457909953e-02 5.536621548321706693e-02 5.254657626840496948e-02 4.969070009362748508e-02 4.682817552846439690e-02 4.398577807897659231e-02 4.118720618047012200e-02 3.845294157239038946e-02 3.580021959034353912e-02 3.324309617599650879e-02 3.079259302592381176e-02 2.845690311783199630e-02 2.624163969063467508e-02 2.415011237613922182e-02 2.218361640666997522e-02 2.034172284699743011e-02 1.862256037672078632e-02 1.702308118289868125e-02 1.553930621940360912e-02 1.416654617331412902e-02 1.289959683880559371e-02 1.173290873323104382e-02 1.066073119880128935e-02 9.677233047175146097e-03 8.776601174028302380e-03 7.953119526826942995e-03 7.201230606381267552e-03 6.515582116320302146e-03 5.891060445028131580e-03 5.322813525283525034e-03 4.806264694556057829e-03 4.337119206302211816e-03 3.911365012574360804e-03 3.525268916025114940e-03 3.175369285483506127e-03 2.858466207111453033e-03 2.571609733089032495e-03 2.312086997446285378e-03 2.077408560503179232e-03 1.865294422517646718e-03 1.673660034185084225e-03 1.500602487797425034e-03 1.344387126864747930e-03 1.203434626825429206e-03 1.076308702973793972e-03 9.617044401412524037e-04 8.584373414710967133e-04 7.654330202691987965e-04 6.817176307890974746e-04 6.064089258741808298e-04 5.387079906491273234e-04 4.778915927601752904e-04 4.233051206458854398e-04 3.743560839751685124e-04 3.305097257399076125e-04 2.912821161266124703e-04 2.562363688776106039e-04 2.249703052852108031e-04 1.971213733092921959e-04 1.723577216001238551e-04 1.503857952987078348e-04 1.309285147539406620e-04 1.137352783498403772e-04 9.857904390100127564e-05 8.526011925298526066e-05 7.358660370518989345e-05 6.338267964906243632e-05 5.449227924397097696e-05 4.676942198319615382e-05 4.008235660828098399e-05 3.431281372698276105e-05 2.935258377069569969e-05 2.510068866998674633e-05 2.146826095150194521e-05 1.837529377700330326e-05 1.575200151840499771e-05 1.353284258926842608e-05 1.165997101523922811e-05 1.008329518402743369e-05 8.758806725203200283e-06 7.648280230389273228e-06 6.718992259823623858e-06 5.940765044731715109e-06 5.288953573143789487e-06 4.742521613431783793e-06 4.283601974475937348e-06 3.897084455401522807e-06 3.570231118382262310e-06 3.292334582964304757e-06 3.054631139118315183e-06 2.849750142437383670e-06 2.671043882910255137e-06 2.513305932308703763e-06 2.372247329462555351e-06 2.244363486488880266e-06 2.127150704347757475e-06 2.018019164324298474e-06 1.915150364399847664e-06 1.817195327215060642e-06 1.723176678337156563e-06 1.632487924575727516e-06 1.544478075083460673e-06 1.458876013017429014e-06 1.375536354351850449e-06 1.294452426375249002e-06 1.215599060094807164e-06 1.139201508463287001e-06 1.065247769788524299e-06 9.938728137306648926e-07 9.252444170602251283e-07 8.595003250306958400e-07 7.967325639253234559e-07 7.370124987899909052e-07 6.804162908461515989e-07 6.269483032015894714e-07 5.766132098361418706e-07 5.293729522532027081e-07 4.851735291607779039e-07 4.439418656415888438e-07 4.055858797656470578e-07 3.699988346638314303e-07 3.370627802186388457e-07 3.066493635264152289e-07 2.786258241012140776e-07 2.528555600880804050e-07 2.292000822551856630e-07 2.075234992945192669e-07 1.876911633494872684e-07 1.695720458919354434e-07 1.530407472256076846e-07 1.379765083874592942e-07 1.242651762422557221e-07 1.117986261664612448e-07 9.509090231782176992e-04 1.027408110235235273e-03 1.114265935871912219e-03 1.212268395652167348e-03 1.322507305439718332e-03 1.446083504514513634e-03 1.584322175638651180e-03 1.738551891070579591e-03 1.910380704106204265e-03 2.101532368987618811e-03 2.313923690753459054e-03 2.549611365881905307e-03 2.810941294483300986e-03 3.100381254770857766e-03 3.420710080956321491e-03 3.775330017090221518e-03 4.167682483117428685e-03 4.600759206217092286e-03 5.078395838181876641e-03 5.604927165034146938e-03 6.185139947647491816e-03 6.823221563746147827e-03 7.524165702999678629e-03 8.293270559239226264e-03 9.136089833863041132e-03 1.005838154195961599e-02 1.106608709503165491e-02 1.216526373354867054e-02 1.336197869578907224e-02 1.466222600222048811e-02 1.607179111530133292e-02 1.759609295712384266e-02 1.923999845029857741e-02 2.100760130941705869e-02 2.290198602660316676e-02 2.492494296480671223e-02 2.707666948179296429e-02 2.935545430015847057e-02 3.175733557925578682e-02 3.427577765684644562e-02 3.690135153046958383e-02 3.962145387780297012e-02 4.242008498713682740e-02 4.527770226864769737e-02 4.817118341994680586e-02 5.107391172653294453e-02 5.395601326749591142e-02 5.678475602181090598e-02 5.952511252303190059e-02 6.214049437387928615e-02 6.459362526410825089e-02 6.684754128528892780e-02 6.886666362251211981e-02 7.061790415525918962e-02 7.207174154852008519e-02 7.320321413003981481e-02 7.399277088371061795e-02 7.442693600439304058e-02 7.449874746548733329e-02 7.420795418103071084e-02 7.356095766965496663e-02 7.257051374655473786e-02 7.125521724725211725e-02 6.963879931423443137e-02 6.774928630807745822e-02 6.561806116254711996e-02 6.327887773768506308e-02 6.076687194275387505e-02 5.811761099804112207e-02 5.536621444275802162e-02 5.254657520525582437e-02 4.969069900056953537e-02 4.682817432858404905e-02 4.398577685521024017e-02 4.118720495507503104e-02 3.845294028380045331e-02 3.580021826299219917e-02 3.324309486714472489e-02 3.079259162829693988e-02 2.845690173598743739e-02 2.624163826838217181e-02 2.415011088719825477e-02 2.218361488872727660e-02 2.034172130974525733e-02 1.862255883507209914e-02 1.702307961867906630e-02 1.553930464924615888e-02 1.416654459165063440e-02 1.289959526797505342e-02 1.173290714804343070e-02 1.066072961256725460e-02 9.677231466653366670e-03 8.776599617570053635e-03 7.953117970732215963e-03 7.201229093307497976e-03 6.515580628375339592e-03 5.891058996843175077e-03 5.322812129779401318e-03 4.806263363809837146e-03 4.337117962827844071e-03 3.911363868837326903e-03 3.525267887677504316e-03 3.175368411005048165e-03 2.858465512324240461e-03 2.571609260524842459e-03 2.312086795765310940e-03 2.077408681329792270e-03 1.865294933774676919e-03 1.673661012477272803e-03 1.500604033910593301e-03 1.344389353641642750e-03 1.203437668303055600e-03 1.076312717969437650e-03 9.617096182477054625e-04 8.584439016243351631e-04 7.654412236715271061e-04 6.817277785220063292e-04 6.064213646382037460e-04 5.387231207685735934e-04 4.779098736565037982e-04 4.233270719700632447e-04 3.743822907368949890e-04 3.305408352988368700e-04 2.913188350503824030e-04 2.562794681932405692e-04 2.250206022824386407e-04 1.971798197483268537e-04 1.724253138274099175e-04 1.504634083789447956e-04 1.310172138448311211e-04 1.138361563422755641e-04 9.869310642185583689e-05 8.538796150065463555e-05 7.372943473348958900e-05 6.354107617155329776e-05 5.466706679832359674e-05 4.696101293697937522e-05 4.029111764373853236e-05 3.453838798217419336e-05 2.959525246375641338e-05 2.536008828982178105e-05 2.174379271989456043e-05 1.866612794520346741e-05 1.605600855442491619e-05 1.384976899612826421e-05 1.198839194330143569e-05 1.042164777210822663e-05 9.105426027370626640e-06 8.001217505612777533e-06 7.075602324071816564e-06 6.299747761175544129e-06 5.648920730968472752e-06 5.102014924549421097e-06 4.641104464406915066e-06 4.251028179316574628e-06 3.919011693916622678e-06 3.634330241640682156e-06 3.388017030394649325e-06 3.172610011072676186e-06 2.981935772103830934e-06 2.811026227922464001e-06 2.655991720162917570e-06 2.513129164061711475e-06 2.379823338596956022e-06 2.254042656293893836e-06 2.134307022174599645e-06 2.019566774958778267e-06 1.908853210982969818e-06 1.801672258183588460e-06 1.697716084510576817e-06 1.596867128018411627e-06 1.499020649895804268e-06 1.404395929985707704e-06 1.312920281705522270e-06 1.224729218642021121e-06 1.140000243048029970e-06 1.058883356976974274e-06 9.814734399306665926e-07 9.078479076231726719e-07 8.380926356866035690e-07 7.722060141930272653e-07 7.101885648574115502e-07 6.519910381084271626e-07 5.975444113136916134e-07 5.467560918155555767e-07 4.995127479986195679e-07 4.556813640005104294e-07 4.151158122312710462e-07 3.776584298891772043e-07 3.431449594524546429e-07 3.114060807863672581e-07 2.822728845421573926e-07 2.555764169650681915e-07 2.311515212655726358e-07 2.088367043922124826e-07 1.884777119494154996e-07 1.699253965689895798e-07 1.530393594414131450e-07 1.376855189271954354e-07 1.237401406662941686e-07 8.838229970742924159e-04 9.509259765170766533e-04 1.027454105397453479e-03 1.114292008178130932e-03 1.212267629169264810e-03 1.322514325460377510e-03 1.446087302021289035e-03 1.584290476457421827e-03 1.738519602569542008e-03 1.910373732173162092e-03 2.101531586577638257e-03 2.313920322365009812e-03 2.549609249678488811e-03 2.810934984828874442e-03 3.100390869664597458e-03 3.420714835121566998e-03 3.775324493301535946e-03 4.167682951939333594e-03 4.600759535613311788e-03 5.078396542693690979e-03 5.604924408112578298e-03 6.185144409880530617e-03 6.823217872501573071e-03 7.524168044139394745e-03 8.293275760000558272e-03 9.136092711204723757e-03 1.005838256129131664e-02 1.106609155563141426e-02 1.216526472735046487e-02 1.336197739086907380e-02 1.466222545712987310e-02 1.607179132658594425e-02 1.759609288698255405e-02 1.923999877508960135e-02 2.100760269529876670e-02 2.290198587187208118e-02 2.492494190211275856e-02 2.707666916207137481e-02 2.935545379329846868e-02 3.175733498738814858e-02 3.427577743169471503e-02 3.690135117218659722e-02 3.962145384782225083e-02 4.242008498904409342e-02 4.527770218961075371e-02 4.817118333292310511e-02 5.107391164343602630e-02 5.395601302181055742e-02 5.678475567110363720e-02 5.952511249280686978e-02 6.214049376062039803e-02 6.459362506336437104e-02 6.684754096476065721e-02 6.886666306552251260e-02 7.061790361204693667e-02 7.207174118037723565e-02 7.320321347452538041e-02 7.399277038608990942e-02 7.442693535438310581e-02 7.449874686921453826e-02 7.420795352831341396e-02 7.356095690670833021e-02 7.257051297137041834e-02 7.125521626944389397e-02 6.963879835728310763e-02 6.774928533380217277e-02 6.561806017654331358e-02 6.327887665341833112e-02 6.076687082275671753e-02 5.811760981133415327e-02 5.536621319038920880e-02 5.254657390434104569e-02 4.969069761989685502e-02 4.682817294482632259e-02 4.398577531868103074e-02 4.118720342575353521e-02 3.845293867489742168e-02 3.580021662829756951e-02 3.324309314060961557e-02 3.079258992747091472e-02 2.845689997483888053e-02 2.624163644211352509e-02 2.415010906582960859e-02 2.218361304959405936e-02 2.034171945626385425e-02 1.862255692820997607e-02 1.702307769079635519e-02 1.553930271507527987e-02 1.416654265121922336e-02 1.289959331939022173e-02 1.173290520234938038e-02 1.066072765801042745e-02 9.677229521207036597e-03 8.776597696752737668e-03 7.953116072296075034e-03 7.201227206132980625e-03 6.515578794841082010e-03 5.891057211625861691e-03 5.322810411539656388e-03 4.806261728576625286e-03 4.337116424864675794e-03 3.911362451978634032e-03 3.525266625439394709e-03 3.175367334549546606e-03 2.858464659230711049e-03 2.571608677920859606e-03 2.312086543135577835e-03 2.077408827518243371e-03 1.865295559737902616e-03 1.673662218789802704e-03 1.500605938122332329e-03 1.344392093197762901e-03 1.203441412412502775e-03 1.076317661143104268e-03 9.617159932327401170e-04 8.584519796704546610e-04 7.654513243454505629e-04 6.817402705066999543e-04 6.064366762689490627e-04 5.387417465166358587e-04 4.779323739069779478e-04 4.233540869441470580e-04 3.744145395147893945e-04 3.305791110679003270e-04 2.913640044278774550e-04 2.563324761779675110e-04 2.250824464418988411e-04 1.972516622742176841e-04 1.725083702461508318e-04 1.505587387956092073e-04 1.311261103685657859e-04 1.139599367614457548e-04 9.883297523707194399e-05 8.554461229748260638e-05 7.390430556000797619e-05 6.373481816996561184e-05 5.488062618704963062e-05 4.719481557216899934e-05 4.054552070358449702e-05 3.481285473681407336e-05 2.989001005203222849e-05 2.567456654329676146e-05 2.207712567371938189e-05 1.901716193167353591e-05 1.642246644851004189e-05 1.423031504360829288e-05 1.238158736159547979e-05 1.082545711141518242e-05 9.517694566949708092e-06 8.419712431918836701e-06 7.498048080213187142e-06 6.723855256836164258e-06 6.072404528612946916e-06 5.522609137775124797e-06 5.056574293124229059e-06 4.659186207793535033e-06 4.317738907277496432e-06 4.021604969362518546e-06 3.761949141162311624e-06 3.531845744563136439e-06 3.325060971754797120e-06 3.136601235256217827e-06 2.962607785231962927e-06 2.800051153643377676e-06 2.646705296991162959e-06 2.500835667896425712e-06 2.361004992584123061e-06 2.226369556070383436e-06 2.096360978854351802e-06 1.970671806188885426e-06 1.849063139698673876e-06 1.731717976964463121e-06 1.618460780185866212e-06 1.509411308756439645e-06 1.404747586623413609e-06 1.304620437309173473e-06 1.209123141510650093e-06 1.118333536754221481e-06 1.032344115538877586e-06 9.511431870569925580e-07 8.747246227408022287e-07 8.030229859267502110e-07 7.359494697734002691e-07 6.733876117983176864e-07 6.151953699932680894e-07 5.612082425492755177e-07 5.112451187305274308e-07 4.651116761555165250e-07 4.226041666563986105e-07 3.835151450287992260e-07 3.476351565698934672e-07 3.147570669474308545e-07 2.846757735410471106e-07 2.571939563969688126e-07 2.321200798260401476e-07 2.092720006281346953e-07 1.884752805527776803e-07 1.695668056259086234e-07 1.523920661031947190e-07 1.368067662932023475e-07 8.255226911212575286e-04 8.838554677208109887e-04 9.509103562307242956e-04 1.027442542398155408e-03 1.114273922727272020e-03 1.212284681521723926e-03 1.322494293937171491e-03 1.446083654760374525e-03 1.584285070205488505e-03 1.738532170665238767e-03 1.910388084499098750e-03 2.101532830902409516e-03 2.313911190706820654e-03 2.549616240494656082e-03 2.810932115075809919e-03 3.100382197278676085e-03 3.420705733006818450e-03 3.775324537829403884e-03 4.167675951961167906e-03 4.600758082847085893e-03 5.078395271873726961e-03 5.604923170327700231e-03 6.185143821750977745e-03 6.823219257150106055e-03 7.524165724442222550e-03 8.293274419729455837e-03 9.136090480246453205e-03 1.005838223551048551e-02 1.106609215756455648e-02 1.216526346368109780e-02 1.336197739780003481e-02 1.466222461729849852e-02 1.607179155533839873e-02 1.759609238452665078e-02 1.923999831617282871e-02 2.100760134274135688e-02 2.290198534084610105e-02 2.492494238275381330e-02 2.707666900699055856e-02 2.935545351832421004e-02 3.175733531641406621e-02 3.427577787742106669e-02 3.690135144726499478e-02 3.962145346584465544e-02 4.242008457092642792e-02 4.527770182229555462e-02 4.817118281972913169e-02 5.107391107722199924e-02 5.395601326904964773e-02 5.678475513655008300e-02 5.952511216203454358e-02 6.214049358348161523e-02 6.459362449661544547e-02 6.684754035893822333e-02 6.886666269542364438e-02 7.061790301982559526e-02 7.207174055718973404e-02 7.320321299410070814e-02 7.399276986943112422e-02 7.442693470787874188e-02 7.449874602769550325e-02 7.420795272011633525e-02 7.356095587413133408e-02 7.257051200063972807e-02 7.125521532230864874e-02 6.963879729572150512e-02 6.774928423576054293e-02 6.561805885794669280e-02 6.327887532870393739e-02 6.076686941520973578e-02 5.811760835912723605e-02 5.536621166343096145e-02 5.254657228703705357e-02 4.969069590964966809e-02 4.682817118219137487e-02 4.398577351138541203e-02 4.118720152913255689e-02 3.845293676619941647e-02 3.580021463183888364e-02 3.324309108476864588e-02 3.079258782808852457e-02 2.845689780160952712e-02 2.624163424351222407e-02 2.415010681945855761e-02 2.218361078600544767e-02 2.034171714322022262e-02 1.862255459975921748e-02 1.702307532701895221e-02 1.553930034075354585e-02 1.416654025401999431e-02 1.289959092398301928e-02 1.173290279584616146e-02 1.066072526723387849e-02 9.677227142086330600e-03 8.776595318200245549e-03 7.953113721888527624e-03 7.201224902874404574e-03 6.515576524413135666e-03 5.891055009910019929e-03 5.322808291166276906e-03 4.806259713334905259e-03 4.337114531337685208e-03 3.911360715014129512e-03 3.525265074122388865e-03 3.175366004260348797e-03 2.858463608354637822e-03 2.571607962333577035e-03 2.312086229804126772e-03 2.077409004748728867e-03 1.865296331057693640e-03 1.673663705745303924e-03 1.500608282366172825e-03 1.344395468690395270e-03 1.203446021047620404e-03 1.076323747380629947e-03 9.617238411342690554e-04 8.584619258667976508e-04 7.654637585915878475e-04 6.817556477277683744e-04 6.064555249757047194e-04 5.387646702042095739e-04 4.779600656987834746e-04 4.233873294363261499e-04 3.744542168221640403e-04 3.306261937802432507e-04 2.914195548279990377e-04 2.563976489411617715e-04 2.251584597921899055e-04 1.973399334435003538e-04 1.726103753964581568e-04 1.506757600204918163e-04 1.312597055752067116e-04 1.141116903133565047e-04 9.900431977393694689e-05 8.573634358880057949e-05 7.411811783737921541e-05 6.397142713417511728e-05 5.514109118761415391e-05 4.747954343523353728e-05 4.085481466092897912e-05 3.514617397251788177e-05 3.024694297019824452e-05 2.605449837772231211e-05 2.247880995239077138e-05 1.943899658968304393e-05 1.686251906344630349e-05 1.468473948962477127e-05 1.284944718861786885e-05 1.130409649927540007e-05 1.000432132718022240e-05 8.911447634672603162e-06 7.991969053145563632e-06 7.217031500762073870e-06 6.561928814798654166e-06 6.005627195252352516e-06 5.530316294572502199e-06 5.121001075395613043e-06 4.765407473371948730e-06 4.453114700970988747e-06 4.175215285184967991e-06 3.924699082021336486e-06 3.695918969939022144e-06 3.484388311454431160e-06 3.286793043190874944e-06 3.100354451965735765e-06 2.922948201680332036e-06 2.753193117749485327e-06 2.590111925021616220e-06 2.433084496223657492e-06 2.281665031475826684e-06 2.135918144998956269e-06 1.995532096586994424e-06 1.860572621979641589e-06 1.731196695123933010e-06 1.607541705695201284e-06 1.489685302321272554e-06 1.377697106767074565e-06 1.271672098335841408e-06 1.171581100123919418e-06 1.077406337252675074e-06 9.890586919397207517e-07 9.064247325441214178e-07 8.293555447191748512e-07 7.576745473797789327e-07 6.911771929396134407e-07 6.296385168255348627e-07 5.728177115944457355e-07 5.204647882697064018e-07 4.723224415142270293e-07 4.281331550564983874e-07 3.876408115127619025e-07 3.505937566015257787e-07 3.167479632782975948e-07 2.858680864466829275e-07 2.577294391547170749e-07 2.321173930738640087e-07 2.088304427141054329e-07 1.876786067023756772e-07 1.684846934364794801e-07 1.510820806387544821e-07 7.753838494915830199e-04 8.255566447782630842e-04 8.838535207255377585e-04 9.509110851133744952e-04 1.027434138248329047e-03 1.114282249485752880e-03 1.212278381439916555e-03 1.322510651754809025e-03 1.446105924490725340e-03 1.584291666505843830e-03 1.738530518389508252e-03 1.910376115225945410e-03 2.101535306004070902e-03 2.313913255520558612e-03 2.549609420759061697e-03 2.810935207795966714e-03 3.100377334579909865e-03 3.420710501373102307e-03 3.775326908569098285e-03 4.167679868243646772e-03 4.600762782662951370e-03 5.078400372768665169e-03 5.604927158574791318e-03 6.185144006926183644e-03 6.823215769580585552e-03 7.524167962589663368e-03 8.293273328167278385e-03 9.136091448002321702e-03 1.005838281926904436e-02 1.106608997948721647e-02 1.216526409479464291e-02 1.336197559289091855e-02 1.466222456881201459e-02 1.607179100901888480e-02 1.759609374525616943e-02 1.923999844961837152e-02 2.100760202421404418e-02 2.290198496259285982e-02 2.492494236815261111e-02 2.707666909612362061e-02 2.935545362995242713e-02 3.175733472526588719e-02 3.427577749694953740e-02 3.690135121423709225e-02 3.962145340490447892e-02 4.242008447946378491e-02 4.527770195595139102e-02 4.817118290292936311e-02 5.107391093851619546e-02 5.395601290417594703e-02 5.678475504458217055e-02 5.952511166023913280e-02 6.214049315483784891e-02 6.459362417889115415e-02 6.684753999458370455e-02 6.886666214477472903e-02 7.061790246753883726e-02 7.207173982265291379e-02 7.320321220812674168e-02 7.399276903638299374e-02 7.442693374788085514e-02 7.449874519981646015e-02 7.420795172045457910e-02 7.356095480572080736e-02 7.257051083366776456e-02 7.125521403618345628e-02 6.963879593224794884e-02 6.774928271903402077e-02 6.561805740916297480e-02 6.327887364424462924e-02 6.076686771070438642e-02 5.811760648883789598e-02 5.536620973819065400e-02 5.254657024053369790e-02 4.969069382870334312e-02 4.682816906242308341e-02 4.398577127434855072e-02 4.118719921422948904e-02 3.845293434358101198e-02 3.580021213040915362e-02 3.324308852963757388e-02 3.079258519748092476e-02 2.845689512983862884e-02 2.624163152857416845e-02 2.415010408226339611e-02 2.218360794090038293e-02 2.034171428804162560e-02 1.862255171150850597e-02 1.702307242666847159e-02 1.553929740056444846e-02 1.416653731038880135e-02 1.289958796919464523e-02 1.173289982660610797e-02 1.066072230152408096e-02 9.677224200986583175e-03 8.776592399692875746e-03 7.953110839124604217e-03 7.201222068449672324e-03 6.515573752755453654e-03 5.891052309940009342e-03 5.322805688593051400e-03 4.806257227649572347e-03 4.337112201095585234e-03 3.911358570009885842e-03 3.525263159428320206e-03 3.175364369833794630e-03 2.858462314644887817e-03 2.571607080259528683e-03 2.312085847993198846e-03 2.077409228826090568e-03 1.865297282868953440e-03 1.673665534403526384e-03 1.500611166905198865e-03 1.344399623149630015e-03 1.203451697069845335e-03 1.076331240884448271e-03 9.617335053260338273e-04 8.584741694973135580e-04 7.654790659070250707e-04 6.817745768707010644e-04 6.064787233062648476e-04 5.387928810168503627e-04 4.779941397907918211e-04 4.234282276834279370e-04 3.745030201150161410e-04 3.306840948641387142e-04 2.914878501870567110e-04 2.564777477912196977e-04 2.252518473433200369e-04 1.974483308841322655e-04 1.727355726816300692e-04 1.508192993016073771e-04 1.314234588298609922e-04 1.142975471047077496e-04 9.921397059013688073e-05 8.597068085411225754e-05 7.437911641390730958e-05 6.425984164600787463e-05 5.545807297655234210e-05 4.782542164413697424e-05 4.122976815355534566e-05 3.554982239330209339e-05 3.067756942071333772e-05 2.651159058779620106e-05 2.296058756546508686e-05 1.994324032309262534e-05 1.738661085411002396e-05 1.522562277019099977e-05 1.340254353097666556e-05 1.186683032001715021e-05 1.057355623595905012e-05 9.483502221626896107e-06 8.563137883538760075e-06 7.783637461926662247e-06 7.120383478898884957e-06 6.552951958082699413e-06 6.063258393347968109e-06 5.636521509720398284e-06 5.260474936636679514e-06 4.925032985184886088e-06 4.621997059799374203e-06 4.344786994684526644e-06 4.088511796746716212e-06 3.848826692617576962e-06 3.622618691250012771e-06 3.407665678564989411e-06 3.202384951750662806e-06 3.005650143357280152e-06 2.816693210721870491e-06 2.635347552569072426e-06 2.461093761089433294e-06 2.293890668330740316e-06 2.133837949361720470e-06 1.981032725838285410e-06 1.835513477520873080e-06 1.697328831686435620e-06 1.566564785787770089e-06 1.443165095556507972e-06 1.327090658620820475e-06 1.218220882281612815e-06 1.116407262872192258e-06 1.021461473059736984e-06 9.331608019338151983e-07 8.512511859113462132e-07 7.754526599282462902e-07 7.054684945719537233e-07 6.409882713964743107e-07 5.816954546410820752e-07 5.272718654270238499e-07 4.774022669768021413e-07 4.317757190846714261e-07 3.900924170891521241e-07 3.520618044926826132e-07 3.174069472393654999e-07 2.858645115096491352e-07 2.571852078088188106e-07 2.311360669236026218e-07 2.074971536614917773e-07 1.860656080621448229e-07 1.666515597762837435e-07 7.327513715063450200e-04 7.753518754381557481e-04 8.255227584651115462e-04 8.838397918809507651e-04 9.509146166090500299e-04 1.027444924389066998e-03 1.114260206452972720e-03 1.212288601507998309e-03 1.322513933351244153e-03 1.446091772800791502e-03 1.584292617942249619e-03 1.738545464736183325e-03 1.910373164639010257e-03 2.101532538337455482e-03 2.313913835604552039e-03 2.549619357348337050e-03 2.810932821074521235e-03 3.100383799988194571e-03 3.420710624491833229e-03 3.775327671922584175e-03 4.167678540025658053e-03 4.600757909501586480e-03 5.078394226821754051e-03 5.604926711312607432e-03 6.185143457928687742e-03 6.823219119349966701e-03 7.524165305009290587e-03 8.293274450717083232e-03 9.136092152777748956e-03 1.005838404373745297e-02 1.106609019522495838e-02 1.216526587055740370e-02 1.336197602546312750e-02 1.466222441244568499e-02 1.607179002339311283e-02 1.759609353134265058e-02 1.923999880090834086e-02 2.100760162532364431e-02 2.290198550404343170e-02 2.492494162382952530e-02 2.707666902674133250e-02 2.935545291569258836e-02 3.175733481515515683e-02 3.427577710058093974e-02 3.690135088904021587e-02 3.962145334769139743e-02 4.242008391255067817e-02 4.527770137107442472e-02 4.817118234122517995e-02 5.107391050342492689e-02 5.395601220050212643e-02 5.678475462514630950e-02 5.952511119803249873e-02 6.214049262183814204e-02 6.459362341017078901e-02 6.684753932324934145e-02 6.886666150960131516e-02 7.061790166623418963e-02 7.207173898326910133e-02 7.320321130967616385e-02 7.399276801024613770e-02 7.442693259211174972e-02 7.449874403188451455e-02 7.420795042713643208e-02 7.356095348340835338e-02 7.257050930763621344e-02 7.125521245669472203e-02 6.963879431122663166e-02 6.774928089177489898e-02 6.561805543374148175e-02 6.327887166961015941e-02 6.076686555975210208e-02 5.811760427782985960e-02 5.536620740052305284e-02 5.254656783417038790e-02 4.969069128735879859e-02 4.682816636884938599e-02 4.398576849831388469e-02 4.118719632612809906e-02 3.845293138827585167e-02 3.580020909289163139e-02 3.324308543128302179e-02 3.079258202573549250e-02 2.845689184866356802e-02 2.624162817991250105e-02 2.415010065674659881e-02 2.218360450080024762e-02 2.034171078093596763e-02 1.862254814685363261e-02 1.702306884648087729e-02 1.553929379947023050e-02 1.416653367725102461e-02 1.289958432410451446e-02 1.173289618401254612e-02 1.066071866716975305e-02 9.677220575650529247e-03 8.776588802953996793e-03 7.953107281234073414e-03 7.201218561801894617e-03 6.515570324657105061e-03 5.891048981479516007e-03 5.322802479815143088e-03 4.806254171378944277e-03 4.337109332788229715e-03 3.911355929751659383e-03 3.525260802349506825e-03 3.175362360535154398e-03 2.858460717937758890e-03 2.571605992198282547e-03 2.312085378099257380e-03 2.077409501353571185e-03 1.865298453169910277e-03 1.673667785008458404e-03 1.500614719902272501e-03 1.344404737020206365e-03 1.203458683253291316e-03 1.076340465709707626e-03 9.617453997704923868e-04 8.584892411328186139e-04 7.654979052502375834e-04 6.817978734591764517e-04 6.065072710162717606e-04 5.388275941505271411e-04 4.780360579276903021e-04 4.234785316011309268e-04 3.745630339761531202e-04 3.307552746254687013e-04 2.915717805352212181e-04 2.565761456066865433e-04 2.253665145489609854e-04 1.975813557854197932e-04 1.728891160142156404e-04 1.509952045970291653e-04 1.316239607193099971e-04 1.145248836383988106e-04 9.947011384102251376e-05 8.625660094938798522e-05 7.469708151365282212e-05 6.461102039828856285e-05 5.584281576084405271e-05 4.824431144447886361e-05 4.168274781034989691e-05 3.603612540331677122e-05 3.119479316625258002e-05 2.705875763698024336e-05 2.353517684257376154e-05 2.054220012205019161e-05 1.800641548208795011e-05 1.586234722120659878e-05 1.405194660825944933e-05 1.252407890071342894e-05 1.123399500030438383e-05 1.014279908091619801e-05 9.216918461001089025e-06 8.427574543335676703e-06 7.750281833549255760e-06 7.164365600272162813e-06 6.652515551698788229e-06 6.200373663223400526e-06 5.796155367757639702e-06 5.430391760753158293e-06 5.095683085363326021e-06 4.785624390959141289e-06 4.495598576264016482e-06 4.222119958381253305e-06 3.962694140160094845e-06 3.715405606498755701e-06 3.478990799101025871e-06 3.252876996380586942e-06 3.036230530184858840e-06 2.828816575857940626e-06 2.630620299645449594e-06 2.441651548212337455e-06 2.261874449374839458e-06 2.091292333047678029e-06 1.929964384573096695e-06 1.777789950566777184e-06 1.634697421160475535e-06 1.500520051540638967e-06 1.375062419893133052e-06 1.258084362467541958e-06 1.149305103600107739e-06 1.048406619683517651e-06 9.550418770165759454e-07 8.688420149425478665e-07 7.894241063040273384e-07 7.163972525637323161e-07 6.493687233346781996e-07 5.879488635631914908e-07 5.317564225970518550e-07 4.804205192781651830e-07 4.335833952938974327e-07 3.909036126178878368e-07 3.520570194027863249e-07 3.167371274549897000e-07 2.846557561630804905e-07 2.555436653241811919e-07 2.291493561024360390e-07 2.052398037756737602e-07 1.835990144450216339e-07 6.972157236380823429e-04 7.327351216215018071e-04 7.753416112133222800e-04 8.255208440707192952e-04 8.838519023657468538e-04 9.509222639681957044e-04 1.027457230573648565e-03 1.114283225700381979e-03 1.212293139949537774e-03 1.322516366185563352e-03 1.446083425347932791e-03 1.584291527302575560e-03 1.738539655842162579e-03 1.910370496240392738e-03 2.101530065959394521e-03 2.313917698965868228e-03 2.549614940170752408e-03 2.810930918210398886e-03 3.100380823450797803e-03 3.420706818657402639e-03 3.775325369509174508e-03 4.167677689657903542e-03 4.600762250612842538e-03 5.078394230235138210e-03 5.604924779430174760e-03 6.185145007583775154e-03 6.823219945257006508e-03 7.524164617092484603e-03 8.293273667361626342e-03 9.136091361792561885e-03 1.005838347658910038e-02 1.106609009823936521e-02 1.216526463106398781e-02 1.336197659578960972e-02 1.466222446198553984e-02 1.607179101868590199e-02 1.759609344929279062e-02 1.923999817877108248e-02 2.100760070879662336e-02 2.290198558222530587e-02 2.492494170593533009e-02 2.707666912160690276e-02 2.935545351679963791e-02 3.175733466916173808e-02 3.427577699185940102e-02 3.690135073264037141e-02 3.962145287301101215e-02 4.242008384667420029e-02 4.527770121912477047e-02 4.817118197540692925e-02 5.107391027199034012e-02 5.395601169371959382e-02 5.678475407228509436e-02 5.952511063148559212e-02 6.214049188402279156e-02 6.459362272028067176e-02 6.684753849807731352e-02 6.886666067097249599e-02 7.061790085728980593e-02 7.207173790470579322e-02 7.320321029668752644e-02 7.399276678146540775e-02 7.442693129652096229e-02 7.449874258437846897e-02 7.420794896618854164e-02 7.356095180886171314e-02 7.257050754922610147e-02 7.125521049553860953e-02 6.963879215799488598e-02 6.774927871125954737e-02 6.561805309692032850e-02 6.327886916672220696e-02 6.076686293405008515e-02 5.811760150829531346e-02 5.536620455505614907e-02 5.254656478484303478e-02 4.969068818252955766e-02 4.682816304112652483e-02 4.398576508799720286e-02 4.118719278678856233e-02 3.845292774417689852e-02 3.580020534025959988e-02 3.324308158831913718e-02 3.079257808108270406e-02 2.845688781522951599e-02 2.624162407163215319e-02 2.415009647700178813e-02 2.218360025044885733e-02 2.034170647783997005e-02 1.862254379036974716e-02 1.702306445353506115e-02 1.553928935468131163e-02 1.416652921445736742e-02 1.289957983104548199e-02 1.173289169817788753e-02 1.066071417357874682e-02 9.677216104818054179e-03 8.776584375888846559e-03 7.953102897591981732e-03 7.201214245134674764e-03 6.515566104168190979e-03 5.891044874735651762e-03 5.322798529743443668e-03 4.806250407793168783e-03 4.337105797082838922e-03 3.911352679342774627e-03 3.525257899427188934e-03 3.175359879413571472e-03 2.858458753848497867e-03 2.571604657170927389e-03 2.312084797952374590e-03 2.077409837333834761e-03 1.865299892259113549e-03 1.673670557065805092e-03 1.500619093345164409e-03 1.344411033323989835e-03 1.203467284867071503e-03 1.076351821285350839e-03 9.617600406939652135e-04 8.585077912052188533e-04 7.655210919786925843e-04 6.818265406800203552e-04 6.065423953374337500e-04 5.388702961646827262e-04 4.780876141359778359e-04 4.235403867254686791e-04 3.746368076981965427e-04 3.308427435119179688e-04 2.916748753399594921e-04 2.566969519813657504e-04 2.255072147893023458e-04 1.977444715830013776e-04 1.730772432336504213e-04 1.512105319924188511e-04 1.318691348691127928e-04 1.148025287939065739e-04 9.978249597205507990e-05 8.660472892794327351e-05 7.508350980315060797e-05 6.503694703292494576e-05 5.630830770050405032e-05 4.874980204729184591e-05 4.222771024655214421e-05 3.661924149871819540e-05 3.181310267066894524e-05 2.770982789208812803e-05 2.421586967732946755e-05 2.124836063468269739e-05 1.873334595047203017e-05 1.660490942099929719e-05 1.480468017372850326e-05 1.328132168393472393e-05 1.199000716069003720e-05 1.089188677505031868e-05 9.953549394532925073e-06 9.146494688611522860e-06 8.446621122732362382e-06 7.833739732692278951e-06 7.291109582448751052e-06 6.805358692084711520e-06 6.365152911832074797e-06 5.961474220720788285e-06 5.587436817243437379e-06 5.237687131857126047e-06 4.908379301695516192e-06 4.596389209897778561e-06 4.299703296647112618e-06 4.017079852079483257e-06 3.747204680331235543e-06 3.489519292630060694e-06 3.243801287261848251e-06 3.009900749236367763e-06 2.787647935198155448e-06 2.576962852417854466e-06 2.377847487201731395e-06 2.190133784226865652e-06 2.013694411276879017e-06 1.848298563451007062e-06 1.693687136355873171e-06 1.549550599347269748e-06 1.415533314287332185e-06 1.291238043040830438e-06 1.176231054492998431e-06 1.070055624854596418e-06 9.722377997130799665e-07 8.822943432239802068e-07 7.997403098271392625e-07 7.240952836959220782e-07 6.548891185866319243e-07 5.916646467795352847e-07 5.339815204478525533e-07 4.814186985550400646e-07 4.335765340721277363e-07 3.900784393106075756e-07 3.505681325679120813e-07 3.147148339700407650e-07 2.822088800895985603e-07 2.527632116438456211e-07 2.261116637505517935e-07 2.020087993939807570e-07 6.684007331999491973e-04 6.972290946132018779e-04 7.327470801864345963e-04 7.753582867821031364e-04 8.255432502980212216e-04 8.838555053211151523e-04 9.509107079684848496e-04 1.027449939179929297e-03 1.114270404197152632e-03 1.212294088610197567e-03 1.322512266990546288e-03 1.446087858342748637e-03 1.584297797787769793e-03 1.738533973902362841e-03 1.910364706154950168e-03 2.101538017192575939e-03 2.313920570266356398e-03 2.549605729476107484e-03 2.810928041153548315e-03 3.100379525028636781e-03 3.420710621524270835e-03 3.775329482375915265e-03 4.167679737448112647e-03 4.600762998575596771e-03 5.078393386494687439e-03 5.604924606953780482e-03 6.185142893479387075e-03 6.823220693871743549e-03 7.524169224163193039e-03 8.293273805437291826e-03 9.136089929194159132e-03 1.005838364078705770e-02 1.106609004487213270e-02 1.216526418588219707e-02 1.336197532748907221e-02 1.466222392558744550e-02 1.607179072950013637e-02 1.759609256962134730e-02 1.923999737261775436e-02 2.100760126698609370e-02 2.290198530300250820e-02 2.492494131651621508e-02 2.707666846132430333e-02 2.935545289624982151e-02 3.175733407375457007e-02 3.427577642518692819e-02 3.690134995669598628e-02 3.962145249255247248e-02 4.242008323661961011e-02 4.527770064859363425e-02 4.817118153225803667e-02 5.107390957887539967e-02 5.395601120203803031e-02 5.678475330425052786e-02 5.952510998995293179e-02 6.214049105997959677e-02 6.459362184822073361e-02 6.684753755043959522e-02 6.886665963341793983e-02 7.061789955580136113e-02 7.207173666640151466e-02 7.320320889535544828e-02 7.399276522859961347e-02 7.442692969782778445e-02 7.449874074437520810e-02 7.420794695822763298e-02 7.356094966756089593e-02 7.257050534576225953e-02 7.125520813526346753e-02 6.963878966025584261e-02 6.774927604735046793e-02 6.561805021206668087e-02 6.327886612780513065e-02 6.076685973105099003e-02 5.811759810826810924e-02 5.536620090762743585e-02 5.254656101542083679e-02 4.969068424406514195e-02 4.682815900003101106e-02 4.398576087702916332e-02 4.118718842035301586e-02 3.845292326566129154e-02 3.580020071563734529e-02 3.324307681644936285e-02 3.079257318376445521e-02 2.845688286313030613e-02 2.624161899835068465e-02 2.415009130838964568e-02 2.218359501216479041e-02 2.034170115148031116e-02 1.862253841188492298e-02 1.702305900544217460e-02 1.553928388506572479e-02 1.416652370305906093e-02 1.289957431293145378e-02 1.173288616427203140e-02 1.066070865752498723e-02 9.677210608412131765e-03 8.776578912120197237e-03 7.953097503012757433e-03 7.201208942738607406e-03 6.515560906978174090e-03 5.891039824644097624e-03 5.322793661314280389e-03 4.806245766604799394e-03 4.337101444158024052e-03 3.911348676492229677e-03 3.525254323239524357e-03 3.175356828594050416e-03 2.858456335984107394e-03 2.571603007838289476e-03 2.312084081483500343e-03 2.077410248103757611e-03 1.865301666132505257e-03 1.673673969153937312e-03 1.500624475869748653e-03 1.344418785042892674e-03 1.203477871462554786e-03 1.076365798545817279e-03 9.617780618079035688e-04 8.585306203835867686e-04 7.655496225959574534e-04 6.818618114056233239e-04 6.065856026589692583e-04 5.389228140388215406e-04 4.781510064783526951e-04 4.236164185794109101e-04 3.747274558594938083e-04 3.309501751456085683e-04 2.918014337360692032e-04 2.568451648039970668e-04 2.256797128856074576e-04 1.979442859253211808e-04 1.733074738600869514e-04 1.514737532691826571e-04 1.321684513070629275e-04 1.151409772572768909e-04 1.001626323192398498e-04 8.702752273763706325e-05 7.555176446060992215e-05 6.555175179076147627e-05 5.686932077673794301e-05 4.935725711413305292e-05 4.288005604693248551e-05 3.731449601064618668e-05 3.254813096152017320e-05 2.847902980028013252e-05 2.501587983673352267e-05 2.207360692132758734e-05 1.957766258320928584e-05 1.746168580906741082e-05 1.566702340891464935e-05 1.414222497239473879e-05 1.284251927614979641e-05 1.172927571662803859e-05 1.076945924999277075e-05 9.935089508009638834e-06 9.202962338687820597e-06 8.553668620816549118e-06 7.970971925797954284e-06 7.442021079165624568e-06 6.956692840263955899e-06 6.506915031315710683e-06 6.086865177781270478e-06 5.691603034642776516e-06 5.317998599412937298e-06 4.963741204235977851e-06 4.626796283459642080e-06 4.306087405788593707e-06 4.001022231040468868e-06 3.711193893326243118e-06 3.436200978302462944e-06 3.175820462577948844e-06 2.929950081983045240e-06 2.698312445972025577e-06 2.480695312081645678e-06 2.276775926405988055e-06 2.086206743900911054e-06 1.908586085168637966e-06 1.743462233164524526e-06 1.590334043805352337e-06 1.448662081494046983e-06 1.317877900573293073e-06 1.197393215758162482e-06 1.086612203398936224e-06 9.849355093787817437e-07 8.917698969455375229e-07 8.065358739383955414e-07 7.286692359930822892e-07 6.576280276361996535e-07 5.928930751887546696e-07 5.339727385177819123e-07 4.804016786862446394e-07 4.317426343077764617e-07 3.875876760969319942e-07 3.475549983231318300e-07 3.112907062685133058e-07 2.784680723774673411e-07 2.487839946443172281e-07 2.219617499657294761e-07 6.459203802353911559e-04 6.684080722571929603e-04 6.971895889168259726e-04 7.327545956949751841e-04 7.753401444198220350e-04 8.255300339165864369e-04 8.838606345833267342e-04 9.509210701743330040e-04 1.027448972512366027e-03 1.114269208141251393e-03 1.212289976418350328e-03 1.322511656730928926e-03 1.446080397980172884e-03 1.584304397790845757e-03 1.738535001006529966e-03 1.910377201542393663e-03 2.101534936835134596e-03 2.313921781317604832e-03 2.549617348839708104e-03 2.810930139035807719e-03 3.100383124257902970e-03 3.420706448877166694e-03 3.775327717294289700e-03 4.167676420912475380e-03 4.600758767850269410e-03 5.078395007825983222e-03 5.604925983882674302e-03 6.185144952819651362e-03 6.823220767219563554e-03 7.524165414877900457e-03 8.293274762450682236e-03 9.136092088854456950e-03 1.005838288252490671e-02 1.106609149360635730e-02 1.216526420966298518e-02 1.336197660300222391e-02 1.466222427357727169e-02 1.607179037114953718e-02 1.759609290835278950e-02 1.923999841166205635e-02 2.100760080766400639e-02 2.290198522414926136e-02 2.492494137198045245e-02 2.707666828447804000e-02 2.935545255774037188e-02 3.175733394261552600e-02 3.427577631810500153e-02 3.690134994803226376e-02 3.962145188753755931e-02 4.242008288530158683e-02 4.527770007175579287e-02 4.817118117972497837e-02 5.107390913626632528e-02 5.395601036344851303e-02 5.678475254295429347e-02 5.952510899119509841e-02 6.214049017666475883e-02 6.459362085358255623e-02 6.684753636136089860e-02 6.886665825390120288e-02 7.061789815007442350e-02 7.207173509344877438e-02 7.320320715648911958e-02 7.399276333963548946e-02 7.442692767003339371e-02 7.449873857212406525e-02 7.420794460457028063e-02 7.356094718786926334e-02 7.257050264039675846e-02 7.125520521247011296e-02 6.963878653849438216e-02 6.774927264355060097e-02 6.561804667429516069e-02 6.327886236543146803e-02 6.076685571361746530e-02 5.811759390377543161e-02 5.536619654235561822e-02 5.254655644137113529e-02 4.969067946239251465e-02 4.682815401738744249e-02 4.398575568544653425e-02 4.118718308689833796e-02 3.845291772951083681e-02 3.580019504460763002e-02 3.324307098301136632e-02 3.079256721274635511e-02 2.845687674986261545e-02 2.624161276747544527e-02 2.415008495364331237e-02 2.218358854944220762e-02 2.034169460642428623e-02 1.862253178177032328e-02 1.702305232399293003e-02 1.553927714896624623e-02 1.416651692981630607e-02 1.289956750680345057e-02 1.173287935098236284e-02 1.066070184987091482e-02 9.677203832482812393e-03 8.776572188097046465e-03 7.953090853375876373e-03 7.201202397141330536e-03 6.515554503057274446e-03 5.891033603089790294e-03 5.322787665681398724e-03 4.806240056481304694e-03 4.337096083151010736e-03 3.911343746184495554e-03 3.525249918881272117e-03 3.175353067230080126e-03 2.858453359562283108e-03 2.571600977724487584e-03 2.312083199856484594e-03 2.077410752914104347e-03 1.865303847989495042e-03 1.673678169537613390e-03 1.500631103562455586e-03 1.344428324577921774e-03 1.203490901753801606e-03 1.076383000425940300e-03 9.618002371908046088e-04 8.585587098280706049e-04 7.655847232468435256e-04 6.819051957120094353e-04 6.066387388688695721e-04 5.389873829967059592e-04 4.782289199548361890e-04 4.237098336707267768e-04 3.748387803386050445e-04 3.310820422709042374e-04 2.919566827668264287e-04 2.570268429656025829e-04 2.258909776028502009e-04 1.981887578422846343e-04 1.735888280202669545e-04 1.517949814694067407e-04 1.325331486085315675e-04 1.155526011636373514e-04 1.006239873876655554e-04 8.753960726569702761e-05 7.611716028578200549e-05 6.617144909858778640e-05 5.754231530140573806e-05 5.008316646325041191e-05 4.365628716142658553e-05 3.813789398296121039e-05 3.341413908392698140e-05 2.938191334200966059e-05 2.594782898280119097e-05 2.302817076294030784e-05 2.054733231425910642e-05 1.843815128776609633e-05 1.664181518902068242e-05 1.510694098838051533e-05 1.378904774248168498e-05 1.265046840036128071e-05 1.165842480194800152e-05 1.078574048082497304e-05 1.000991267964566062e-05 9.312585124006894245e-06 8.678967128899282615e-06 8.097321073335350572e-06 7.558626345451066323e-06 7.055574111964786248e-06 6.583292803948929714e-06 6.137807870163965975e-06 5.716019661045788962e-06 5.316039559586566547e-06 4.936664234881166001e-06 4.577074327385527386e-06 4.236488103579739578e-06 3.914445462067954183e-06 3.610662827330913271e-06 3.324697806769673423e-06 3.056203742620291418e-06 2.804725619596262794e-06 2.569791869204559715e-06 2.350878287464691934e-06 2.147405681210215511e-06 1.958742532601877579e-06 1.784212526420608733e-06 1.623108472247715417e-06 1.474701419381193628e-06 1.338251892279976302e-06 1.213020382160370549e-06 1.098274829889509315e-06 9.932994744545058937e-07 8.973994603807439853e-07 8.099060335694469497e-07 7.301806269131320488e-07 6.576162702743362937e-07 5.916401884037086772e-07 5.317139119590944406e-07 4.773342433968815087e-07 4.280315916351933452e-07 3.833701385854695391e-07 3.429473617549998459e-07 3.063905370430781056e-07 2.733569718867720055e-07 2.435321844942687575e-07 6.295169255620178652e-04 6.459248492236321481e-04 6.683765450355183850e-04 6.971915517314695391e-04 7.327213548248344248e-04 7.753487605308536030e-04 8.255264532696802906e-04 8.838519603028597519e-04 9.509222889807415584e-04 1.027453857141015069e-03 1.114274583206115296e-03 1.212283202927213208e-03 1.322518606599407164e-03 1.446092330839229660e-03 1.584298372221735899e-03 1.738538209569805062e-03 1.910376000753483518e-03 2.101530602523877037e-03 2.313917932373954923e-03 2.549615299853648723e-03 2.810933434636034896e-03 3.100379990626186445e-03 3.420705520082767230e-03 3.775327465803662765e-03 4.167678753397249282e-03 4.600761688615079108e-03 5.078397980110938709e-03 5.604926010833189039e-03 6.185142764965333509e-03 6.823219223288092168e-03 7.524167006267908943e-03 8.293274170562955905e-03 9.136090800209654972e-03 1.005838243217645200e-02 1.106609079698832321e-02 1.216526336593614678e-02 1.336197637229664080e-02 1.466222430703991060e-02 1.607179062613522599e-02 1.759609337481466557e-02 1.923999726453818476e-02 2.100760148003608108e-02 2.290198518105063599e-02 2.492494124000888683e-02 2.707666800703756663e-02 2.935545225024986660e-02 3.175733340306675229e-02 3.427577596625189238e-02 3.690134915280789824e-02 3.962145135746165253e-02 4.242008217664117870e-02 4.527769933939512076e-02 4.817118024748842653e-02 5.107390812387888057e-02 5.395600968618967375e-02 5.678475151832994977e-02 5.952510789439440647e-02 6.214048892255537304e-02 6.459361944324455707e-02 6.684753494604382673e-02 6.886665665512252399e-02 7.061789642070818995e-02 7.207173320633634972e-02 7.320320505204772066e-02 7.399276113586479575e-02 7.442692519150748143e-02 7.449873592777983555e-02 7.420794168164597526e-02 7.356094402202194293e-02 7.257049923931770119e-02 7.125520160547842152e-02 6.963878264017785147e-02 6.774926856775685680e-02 6.561804227985651439e-02 6.327885774198589719e-02 6.076685087869600904e-02 5.811758876758800485e-02 5.536619110131409810e-02 5.254655076659766472e-02 4.969067351633498636e-02 4.682814787167405984e-02 4.398574929914935566e-02 4.118717649333026448e-02 3.845291091546239326e-02 3.580018802693240437e-02 3.324306378103290133e-02 3.079255985462469453e-02 2.845686920463241093e-02 2.624160505844479879e-02 2.415007711693452699e-02 2.218358060253306299e-02 2.034168655683856949e-02 1.862252363052210868e-02 1.702304408601183067e-02 1.553926884547644251e-02 1.416650857908734011e-02 1.289955913206752847e-02 1.173287096770897833e-02 1.066069347752696302e-02 9.677195491634640531e-03 8.776563911347897567e-03 7.953082669842173255e-03 7.201194344067578419e-03 6.515546618698474061e-03 5.891025940046808011e-03 5.322780281584770304e-03 4.806233023229211990e-03 4.337089481690425095e-03 3.911337671840627375e-03 3.525244495480355823e-03 3.175348434974475855e-03 2.858449690174663833e-03 2.571598475069201452e-03 2.312082111874710043e-03 2.077411374809890517e-03 1.865306530334346052e-03 1.673683336478395522e-03 1.500639258416592604e-03 1.344440064899128087e-03 1.203506936340676455e-03 1.076404165819780856e-03 9.618275206017104549e-04 8.585932651663614676e-04 7.656278961363469386e-04 6.819585454057332501e-04 6.067040631512096412e-04 5.390667379341448255e-04 4.783246394912398793e-04 4.238245449482741685e-04 3.749754104144598977e-04 3.312437796697248319e-04 2.921469532999900723e-04 2.572493052460410930e-04 2.261493935258375193e-04 1.984875282159346275e-04 1.739320572639209959e-04 1.521861976265147449e-04 1.329764459165184000e-04 1.160518293654736680e-04 1.011821103767930949e-04 8.815886893293884547e-05 7.679693221388376513e-05 6.691376988058880609e-05 5.834553648436653194e-05 5.094517990918870327e-05 4.457364993444831643e-05 3.910533858505630599e-05 3.442548326233894933e-05 3.042952320671833338e-05 2.702305415901115366e-05 2.412119368904945047e-05 2.164818773826605462e-05 1.953698686960170087e-05 1.772878338640753896e-05 1.617250303569310065e-05 1.482425563604444985e-05 1.364675223470117609e-05 1.260869590987238164e-05 1.168428693874699575e-05 1.085220444084562269e-05 1.009569608096787568e-05 9.401083295238997698e-06 8.757704756814668577e-06 8.158149377085057932e-06 7.595909714409201474e-06 7.066330459460409057e-06 6.566274512794260257e-06 6.093573579351122648e-06 5.646752377611684231e-06 5.224425921415174699e-06 4.825754988875454514e-06 4.450156709263114433e-06 4.096934148053454024e-06 3.765535632776523243e-06 3.455311591877970392e-06 3.165619404138496136e-06 2.895766977087343749e-06 2.645008072923122062e-06 2.412541420300773874e-06 2.197518175000679847e-06 1.999054765183417544e-06 1.816246258452566692e-06 1.648176353842247037e-06 1.493929938422546592e-06 1.352603645505716749e-06 1.223313681705692767e-06 1.105202477163016582e-06 9.974466680390266837e-07 8.992582067307740993e-07 8.098901905351449960e-07 7.286361622025298055e-07 6.548336848501428992e-07 5.878616663204000387e-07 5.271425685213542239e-07 4.721401980799981539e-07 4.223571528269195909e-07 3.773352991902480565e-07 3.366529522275251215e-07 2.999221333734748358e-07 2.667875379314842309e-07 6.188983205047402566e-04 6.294780544997700868e-04 6.459096709444250850e-04 6.684105040420459812e-04 6.972153077209231227e-04 7.327282263566436971e-04 7.753475284687078289e-04 8.255382999274344605e-04 8.838507267077169412e-04 9.509180714689316081e-04 1.027445680899776760e-03 1.114271287819057878e-03 1.212292552696244688e-03 1.322502566020386950e-03 1.446093965636215161e-03 1.584306104239598893e-03 1.738536106922903852e-03 1.910371225346940878e-03 2.101532813877238746e-03 2.313911033096579389e-03 2.549619028217920552e-03 2.810930070376074438e-03 3.100380219054894686e-03 3.420709617361594214e-03 3.775328825213471878e-03 4.167680300623671785e-03 4.600758730881409145e-03 5.078394763068642959e-03 5.604923175339670237e-03 6.185140177245329086e-03 6.823218841281480929e-03 7.524166462476629576e-03 8.293273911788918984e-03 9.136090724884622302e-03 1.005838084354366072e-02 1.106608927159406265e-02 1.216526304619342837e-02 1.336197734603314022e-02 1.466222429759080417e-02 1.607178966105872811e-02 1.759609292385934387e-02 1.923999736443531006e-02 2.100760056320941094e-02 2.290198464244421611e-02 2.492494061948458475e-02 2.707666761769528599e-02 2.935545170626316369e-02 3.175733310171392071e-02 3.427577524265883885e-02 3.690134859987677374e-02 3.962145064204947859e-02 4.242008104275445113e-02 4.527769856180846597e-02 4.817117904578081811e-02 5.107390715175712248e-02 5.395600855580592187e-02 5.678475042499107894e-02 5.952510646083829932e-02 6.214048743247401613e-02 6.459361783725491024e-02 6.684753308500197833e-02 6.886665467728034229e-02 7.061789430912220056e-02 7.207173079192660814e-02 7.320320252445697284e-02 7.399275834307281197e-02 7.442692214460784605e-02 7.449873261837094973e-02 7.420793807849708490e-02 7.356094014594075081e-02 7.257049505275092738e-02 7.125519714170588936e-02 6.963877791237856052e-02 6.774926345548751283e-02 6.561803689681666718e-02 6.327885200445912406e-02 6.076684481888357942e-02 5.811758244953307839e-02 5.536618448859791791e-02 5.254654382093422449e-02 4.969066626933157926e-02 4.682814027859400624e-02 4.398574145039006733e-02 4.118716835635531648e-02 3.845290252020312771e-02 3.580017938350914947e-02 3.324305490957087800e-02 3.079255075879968467e-02 2.845685991216466426e-02 2.624159560191472590e-02 2.415006749027156022e-02 2.218357081081784657e-02 2.034167662397512802e-02 1.862251358761900233e-02 1.702303394096246064e-02 1.553925861478112035e-02 1.416649830032247308e-02 1.289954881371278145e-02 1.173286063919876283e-02 1.066068316339805790e-02 9.677185222231257308e-03 8.776553714193830250e-03 7.953072593792093886e-03 7.201184421653303649e-03 6.515536912376599342e-03 5.891016502580228957e-03 5.322771192595704588e-03 4.806224359175069460e-03 4.337081347852466892e-03 3.911330194428920201e-03 3.525237816581626611e-03 3.175342730227836367e-03 2.858445170159015607e-03 2.571595393052574733e-03 2.312080771630168827e-03 2.077412137565376460e-03 1.865309830549097487e-03 1.673689695276579705e-03 1.500649292113529496e-03 1.344454511302711026e-03 1.203526664798527761e-03 1.076430205674384390e-03 9.618610810076930109e-04 8.586357632790054921e-04 7.656809808368673746e-04 6.820241270440560895e-04 6.067843389698953076e-04 5.391642177698899741e-04 4.784421670909719563e-04 4.239653123130255902e-04 3.751429646936578770e-04 3.314419682489524511e-04 2.923798884180369459e-04 2.575213500950714529e-04 2.264649973714610875e-04 1.988519570173998680e-04 1.743498789661820589e-04 1.526614642286778861e-04 1.335137209776190309e-04 1.166552685693987763e-04 1.018546748154506069e-04 8.890251624446564337e-05 7.761003474209077972e-05 6.779779678251803129e-05 5.929820650016669133e-05 5.196121007865267462e-05 4.564862364455951789e-05 4.023174235466326390e-05 3.559446290772962286e-05 3.163121034738351620e-05 2.824634677035667892e-05 2.535432852264028617e-05 2.287911384512860519e-05 2.075375197980518254e-05 1.891991272794687188e-05 1.732738115094092308e-05 1.593345822702344183e-05 1.470212705342819888e-05 1.360373537115116951e-05 1.261424633635528524e-05 1.171370158951764377e-05 1.088665206359293043e-05 1.012205616300454046e-05 9.409628237138737561e-06 8.742469153626494324e-06 8.115565408544224329e-06 7.525258772046266342e-06 6.969054763239259092e-06 6.444635394890664836e-06 5.950565141921492129e-06 5.485782792001669821e-06 5.049204207530190523e-06 4.639963521496979389e-06 4.257129974955680980e-06 3.899816474557973383e-06 3.567102898263410560e-06 3.258020396721663026e-06 2.971546486032530421e-06 2.706611620220158118e-06 2.462110559877017045e-06 2.236915561578885755e-06 2.029890211233731117e-06 1.839902025086974182e-06 1.665834118142928436e-06 1.506595040721342057e-06 1.361127526998130375e-06 1.228415533805048998e-06 1.107488304033737231e-06 9.974244300416457213e-07 8.973549178588370073e-07 8.064620214463794898e-07 7.239821625767525252e-07 6.492033884178896052e-07 5.814646054749665210e-07 5.201541251946336033e-07 4.647077876851072497e-07 4.146049760130136734e-07 3.693694377664055757e-07 3.285623572613578381e-07 2.917835878881615566e-07 6.139170092510343570e-04 6.188960579697130870e-04 6.294638786218729846e-04 6.459325702389324573e-04 6.683946958628897688e-04 6.972249702971338500e-04 7.327415445367724137e-04 7.753417239396431793e-04 8.255220925407664740e-04 8.838540809932905230e-04 9.509080062784162467e-04 1.027454332994606409e-03 1.114279891009036004e-03 1.212278182234302962e-03 1.322507984690279512e-03 1.446093862104145958e-03 1.584300129078866160e-03 1.738534501193267573e-03 1.910375815242192727e-03 2.101532390993581401e-03 2.313916993271015847e-03 2.549620368745803261e-03 2.810928922789773278e-03 3.100380501447355230e-03 3.420709728315806612e-03 3.775328682373120786e-03 4.167679465265829858e-03 4.600759449014184613e-03 5.078397042613506593e-03 5.604924569263631737e-03 6.185143008182247999e-03 6.823218518946635482e-03 7.524166781402583798e-03 8.293274062960796084e-03 9.136089797197214507e-03 1.005838256570551828e-02 1.106609042835585317e-02 1.216526287498552808e-02 1.336197624083602757e-02 1.466222401210041243e-02 1.607178931103611999e-02 1.759609199380360312e-02 1.923999677672384029e-02 2.100760018517902269e-02 2.290198432785975693e-02 2.492494018597283742e-02 2.707666688246288325e-02 2.935545126456180764e-02 3.175733262417277519e-02 3.427577454392353312e-02 3.690134801734088615e-02 3.962144991746813921e-02 4.242008041748319969e-02 4.527769753314558887e-02 4.817117813643067431e-02 5.107390585041798881e-02 5.395600706166897575e-02 5.678474876273412880e-02 5.952510483534376867e-02 6.214048558097914898e-02 6.459361579186585767e-02 6.684753080650411572e-02 6.886665221547765003e-02 7.061789157765510638e-02 7.207172781954340746e-02 7.320319931915081346e-02 7.399275483950590315e-02 7.442691836931387972e-02 7.449872854410742595e-02 7.420793367450118083e-02 7.356093539324139174e-02 7.257048997729841078e-02 7.125519165206103955e-02 6.963877203154146545e-02 6.774925724487107503e-02 6.561803026484294699e-02 6.327884503483394152e-02 6.076683741088802909e-02 5.811757460749602394e-02 5.536617624440483276e-02 5.254653524594841973e-02 4.969065729718273594e-02 4.682813098950881076e-02 4.398573178407264028e-02 4.118715835712125767e-02 3.845289221646204514e-02 3.580016875399819748e-02 3.324304399383708891e-02 3.079253957737111344e-02 2.845684847532086240e-02 2.624158393064748504e-02 2.415005562267326378e-02 2.218355875811701960e-02 2.034166439428736900e-02 1.862250121800058944e-02 1.702302145034128786e-02 1.553924602279365200e-02 1.416648563563291906e-02 1.289953610117488235e-02 1.173284791312695190e-02 1.066067046180387348e-02 9.677172570400216153e-03 8.776541160397480570e-03 7.953060179206324770e-03 7.201172207452245962e-03 6.515524953516185248e-03 5.891004882697098606e-03 5.322759992805672566e-03 4.806213689207160245e-03 4.337071333534860823e-03 3.911320983839898686e-03 3.525229592029375560e-03 3.175335703975306918e-03 2.858439602054942304e-03 2.571591596759567784e-03 2.312079117055653235e-03 2.077413072677938496e-03 1.865313890382077700e-03 1.673697516760554085e-03 1.500661637979528286e-03 1.344472281850200499e-03 1.203550932490197317e-03 1.076462233632128002e-03 9.619023526332729987e-04 8.586880134623015070e-04 7.657462296066058468e-04 6.821047103762850313e-04 6.068829388081976254e-04 5.392838912129443649e-04 4.785863709504673122e-04 4.241379133607212516e-04 3.753482429363023802e-04 3.316845441413268365e-04 2.926646671850615267e-04 2.578534973515317569e-04 2.268497191859256525e-04 1.992953823120686356e-04 1.748571881590247343e-04 1.532370964269225415e-04 1.341626126824986825e-04 1.173817145271150537e-04 1.026613598451810085e-04 8.979075561553813585e-05 7.857668450523552111e-05 6.884330467534721199e-05 6.041841052995198911e-05 5.314932737201855437e-05 4.689592859610723202e-05 4.152914266895205272e-05 3.693020508606680220e-05 3.299222554678308530e-05 2.961893314699169097e-05 2.672439320449746563e-05 2.423266373915128851e-05 2.207737567492074282e-05 2.020121975433265281e-05 1.855541751379965727e-05 1.709927732729142120e-05 1.579828354721289044e-05 1.462464602527279639e-05 1.355645976786345182e-05 1.257634823893288826e-05 1.166973975738598821e-05 1.082613998870575144e-05 1.003776222726623108e-05 9.298745919996342655e-06 8.604902291130704309e-06 7.952637824639627488e-06 7.339551397361766692e-06 6.763830405970923809e-06 6.223810041384191196e-06 5.718145062287335309e-06 5.245495768325847547e-06 4.804628408549725494e-06 4.394306046355328332e-06 4.013262646777832468e-06 3.660184591191663042e-06 3.333718537617900539e-06 3.032476372256706492e-06 2.755051030112321778e-06 2.500030539268149161e-06 2.266011054865103189e-06 2.051610936695186032e-06 1.855481873606519908e-06 1.676320052321582883e-06 1.512870287444963615e-06 1.363937023755186118e-06 1.228384502722284758e-06 1.105141580862500691e-06 9.932009081619831775e-07 8.916221921231380467e-07 7.995272461619733217e-07 7.161035534175261352e-07 6.405964285717356110e-07 5.723111050642602132e-07 5.106072727913899185e-07 4.548968354524369683e-07 4.046409129450018650e-07 3.593459333778059856e-07 3.185615902585963123e-07 6.144050103214122871e-04 6.139356047118004053e-04 6.188986106533238014e-04 6.294637511777498046e-04 6.459288339137539544e-04 6.684034459662303385e-04 6.972147493781059380e-04 7.327324032252199686e-04 7.753546949058475087e-04 8.255389518414928953e-04 8.838518564090762017e-04 9.509186120575940926e-04 1.027453090465946369e-03 1.114279508509246784e-03 1.212291474638266080e-03 1.322516970187009432e-03 1.446094745823671684e-03 1.584294040079601076e-03 1.738533489643302472e-03 1.910370201185593786e-03 2.101532178372615429e-03 2.313917128842168675e-03 2.549616075343610032e-03 2.810932687404627071e-03 3.100380999493674260e-03 3.420706845172263692e-03 3.775326398082852128e-03 4.167678110567538813e-03 4.600759906228578562e-03 5.078395112217487344e-03 5.604923864764628332e-03 6.185143663175501211e-03 6.823219520600171638e-03 7.524165460713996660e-03 8.293272501994132864e-03 9.136090696280057405e-03 1.005838173723717227e-02 1.106609037511995658e-02 1.216526269572650205e-02 1.336197600229769786e-02 1.466222289532348629e-02 1.607178911395424833e-02 1.759609207862228991e-02 1.923999611789628875e-02 2.100760006812546488e-02 2.290198348441356557e-02 2.492493962049196002e-02 2.707666652614761083e-02 2.935545037976754895e-02 3.175733157208309593e-02 3.427577370789254563e-02 3.690134703233576008e-02 3.962144883897289471e-02 4.242007925532838980e-02 4.527769607815700093e-02 4.817117668050675122e-02 5.107390415313550064e-02 5.395600535331117331e-02 5.678474692476792596e-02 5.952510274874979468e-02 6.214048336607991274e-02 6.459361333684698891e-02 6.684752809867558487e-02 6.886664917019967580e-02 7.061788825870442265e-02 7.207172428858993340e-02 7.320319537376689112e-02 7.399275056189712207e-02 7.442691373925157394e-02 7.449872346948462065e-02 7.420792823772909275e-02 7.356092954971185649e-02 7.257048368170990194e-02 7.125518490229168500e-02 6.963876483356076785e-02 6.774924953051432441e-02 6.561802210645130418e-02 6.327883633973910293e-02 6.076682825400078758e-02 5.811756498573444202e-02 5.536616613102515738e-02 5.254652465149479978e-02 4.969064626616586516e-02 4.682811949695945414e-02 4.398571987408083500e-02 4.118714603141254704e-02 3.845287948539768963e-02 3.580015566777074859e-02 3.324303056178325860e-02 3.079252581340913980e-02 2.845683439758133274e-02 2.624156957546051189e-02 2.415004100541102289e-02 2.218354390371040166e-02 2.034164934312237411e-02 1.862248597827208946e-02 1.702300606389335266e-02 1.553923052131633668e-02 1.416647004607220900e-02 1.289952045827144969e-02 1.173283224669007321e-02 1.066065481248072364e-02 9.677156990852513879e-03 8.776525695258241902e-03 7.953044885889515650e-03 7.201157160716091174e-03 6.515510230184004201e-03 5.890990570273892807e-03 5.322746201747234097e-03 4.806200551687035520e-03 4.337058999691087262e-03 3.911309640938723069e-03 3.525219458480085503e-03 3.175327048127112462e-03 2.858432743639632671e-03 2.571586916383876605e-03 2.312077073754105743e-03 2.077414217257563152e-03 1.865318879388807791e-03 1.673707135394290153e-03 1.500676819567241813e-03 1.344494137844195591e-03 1.203580776004563009e-03 1.076501614214874381e-03 9.619530874966765541e-04 8.587522293715549055e-04 7.658263953202140055e-04 6.822036749707583629e-04 6.070039706577779522e-04 5.394307068550820931e-04 4.787631555691040366e-04 4.243493338977324058e-04 3.755994401308496871e-04 3.319810319871438009e-04 2.930122532495005728e-04 2.582582345366248012e-04 2.273176215990342002e-04 1.998334802178524175e-04 1.754712198353759647e-04 1.539317453353551755e-04 1.349436193784050086e-04 1.182519812712400212e-04 1.036235103353147995e-04 9.084494678598759520e-05 7.971977883358674828e-05 7.006972774559585074e-05 6.172361220571360562e-05 5.452413345711677875e-05 4.832840688097832054e-05 4.300539200119766196e-05 3.843565200152529356e-05 3.451130417968936649e-05 3.113517362530265165e-05 2.822159800942734676e-05 2.569540571728697303e-05 2.349137793357557115e-05 2.155389958142649260e-05 1.983616889555207602e-05 1.829938776944407277e-05 1.691304820668699651e-05 1.565060192027497982e-05 1.449172840383529932e-05 1.342076976781852142e-05 1.242592202764968557e-05 1.149807164297175296e-05 1.063047080909425063e-05 9.817646117394173696e-06 9.055724627092566346e-06 8.341738409604066624e-06 7.673152669864103848e-06 7.047903549071250674e-06 6.464052955991301500e-06 5.919870867574449431e-06 5.413681773789993954e-06 4.943814328847221293e-06 4.508572096682346784e-06 4.106232074248766644e-06 3.735045213224848102e-06 3.393251929747352611e-06 3.079092862401157799e-06 2.790826069512891199e-06 2.526741595224327459e-06 2.285172038770201714e-06 2.064506620965335256e-06 1.863198289598780556e-06 1.679771768522627025e-06 1.512826777274806059e-06 1.361043115880421491e-06 1.223180753652524063e-06 1.098079285168538431e-06 9.846595067750619726e-07 8.819179320760619848e-07 7.889270916848537658e-07 7.048299154886521443e-07 6.288383337618868126e-07 5.602283366689996781e-07 4.983355444706782456e-07 4.425526429054778011e-07 3.923244760014027321e-07 3.471440492708545548e-07 6.203266595151146496e-04 6.144255313299083884e-04 6.139025281163289259e-04 6.188717023547536797e-04 6.294900218320448717e-04 6.459090032273922697e-04 6.683972191190029350e-04 6.972260536364477228e-04 7.327334958538001377e-04 7.753366388291841639e-04 8.255372812317103310e-04 8.838427781234966521e-04 9.509086752629978450e-04 1.027457280042349185e-03 1.114279337635287054e-03 1.212282261975852326e-03 1.322511967924489213e-03 1.446094013736753687e-03 1.584298389056457666e-03 1.738538502076707876e-03 1.910374391281891493e-03 2.101530660576728625e-03 2.313913449186565021e-03 2.549615079486457214e-03 2.810931488080219056e-03 3.100382892166729867e-03 3.420710354310980278e-03 3.775328506882098031e-03 4.167678984075410750e-03 4.600760695295505812e-03 5.078396018485657228e-03 5.604923740140712977e-03 6.185142570470489667e-03 6.823219469793135109e-03 7.524165187302737749e-03 8.293272842497381725e-03 9.136089148483524103e-03 1.005838093470624861e-02 1.106608917840832228e-02 1.216526245992880992e-02 1.336197533403375888e-02 1.466222309088391698e-02 1.607178883355181789e-02 1.759609123156562205e-02 1.923999587649253065e-02 2.100759897153390773e-02 2.290198295569043779e-02 2.492493874030863796e-02 2.707666572873481878e-02 2.935544942824464681e-02 3.175733098717331560e-02 3.427577260993903974e-02 3.690134574637750353e-02 3.962144760116505238e-02 4.242007793626535739e-02 4.527769462355533264e-02 4.817117501262881130e-02 5.107390231103045575e-02 5.395600326797143215e-02 5.678474461495339187e-02 5.952510024127652399e-02 6.214048048360503590e-02 6.459361023729887075e-02 6.684752473594292310e-02 6.886664549268960156e-02 7.061788424557759181e-02 7.207171982607883665e-02 7.320319062234216523e-02 7.399274533919404651e-02 7.442690803522666876e-02 7.449871730554886995e-02 7.420792157338237938e-02 7.356092236166049403e-02 7.257047593754477333e-02 7.125517660126207131e-02 6.963875593029239530e-02 6.774924005780323666e-02 6.561801203078330980e-02 6.327882567129708424e-02 6.076681696907364899e-02 5.811755313075180757e-02 5.536615370091722832e-02 5.254651162336756304e-02 4.969063268275603767e-02 4.682810535698527649e-02 4.398570520624100338e-02 4.118713085923370737e-02 3.845286383414661668e-02 3.580013955323224639e-02 3.324301400445403565e-02 3.079250885089142645e-02 2.845681706020154050e-02 2.624155188749119003e-02 2.415002300200247767e-02 2.218352561254118352e-02 2.034163080432675394e-02 1.862246722069488269e-02 1.702298711155574365e-02 1.553921142969920920e-02 1.416645083948029488e-02 1.289950118658373529e-02 1.173281295208824029e-02 1.066063554354218859e-02 9.677137801517838797e-03 8.776506652548626136e-03 7.953026060912313580e-03 7.201138630652534692e-03 6.515492096632598089e-03 5.890972941472931261e-03 5.322729218112683298e-03 4.806184367491352256e-03 4.337043809299924446e-03 3.911295668428778870e-03 3.525206978345814431e-03 3.175316387378420216e-03 2.858424293670215350e-03 2.571581148592115042e-03 2.312074551544325302e-03 2.077415617678384993e-03 1.865325010130380184e-03 1.673718959979207492e-03 1.500695486549351613e-03 1.344521009474338846e-03 1.203617463591046119e-03 1.076550016414891484e-03 9.620154309946689743e-04 8.588311119001163473e-04 7.659248304906462719e-04 6.823251354382425544e-04 6.071524265125376532e-04 5.396106587510872540e-04 4.789796548409114047e-04 4.246079854910550489e-04 3.759063812747373838e-04 3.323427926933181144e-04 2.934356409820858616e-04 2.587502547871126601e-04 2.278851029293428284e-04 2.004843387684747391e-04 1.762116098227082379e-04 1.547663363910888143e-04 1.358782112491376784e-04 1.192884797839605267e-04 1.047634731560061151e-04 9.208668173192377363e-05 8.105888850878412058e-05 7.149542208330592085e-05 6.322830587200914290e-05 5.609566920724475144e-05 4.995150739153180841e-05 4.466286720670179433e-05 4.010901621222729872e-05 3.618134144024163807e-05 3.278319152326738677e-05 2.982959905906193071e-05 2.724685745404802761e-05 2.497193154963716754e-05 2.295269848973067474e-05 2.114452234404969321e-05 1.951090436698596647e-05 1.802291564267087428e-05 1.665766365980340924e-05 1.539763821862306315e-05 1.422900631268900082e-05 1.314123591596519617e-05 1.212611473206328724e-05 1.117756809394732474e-05 1.029087639966808925e-05 9.462219153929275750e-06 8.688454577040399861e-06 7.966773281383952900e-06 7.294735185957391873e-06 6.670047982112529465e-06 6.090488107614211245e-06 5.553849431913918413e-06 5.057923593920154576e-06 4.600498947135471836e-06 4.179365633246904508e-06 3.792328971305914682e-06 3.437223901635777934e-06 3.111929485263537286e-06 2.814383436670310696e-06 2.542595723964295196e-06 2.294656062835616945e-06 2.068745185277361464e-06 1.863136105203287906e-06 1.676201823365134605e-06 1.506413650889881227e-06 1.352343374193047234e-06 1.212659535713341834e-06 1.086127311773062339e-06 9.716035276640648583e-07 8.680336600351596097e-07 7.744460970303854868e-07 6.899490851685604269e-07 6.137252559378469197e-07 5.450255861776210421e-07 4.831672220373760560e-07 4.275251411984843508e-07 3.775306540704563691e-07 6.315847961470518520e-04 6.203116795565020167e-04 6.144238647358791572e-04 6.139089649334394981e-04 6.188967413466706481e-04 6.294886645801165120e-04 6.459080744243197308e-04 6.683925866921686630e-04 6.972263024859327949e-04 7.327406912233239752e-04 7.753369221499244049e-04 8.255278689025819915e-04 8.838451229183749876e-04 9.509117771155803584e-04 1.027452569202577095e-03 1.114277621989203737e-03 1.212279465233067699e-03 1.322507692902027965e-03 1.446095993214213020e-03 1.584297083223382748e-03 1.738539520954220183e-03 1.910374257787944043e-03 2.101536641630299008e-03 2.313913239539037818e-03 2.549616728782146818e-03 2.810931851532711984e-03 3.100381120462690748e-03 3.420708464424908422e-03 3.775325875331659101e-03 4.167675978351100680e-03 4.600759116493006486e-03 5.078394507345078239e-03 5.604924157894660731e-03 6.185142539453280901e-03 6.823218055531962527e-03 7.524165424047472676e-03 8.293273195459471836e-03 9.136089903291826769e-03 1.005838084623613370e-02 1.106608872694682388e-02 1.216526197342827041e-02 1.336197527020707883e-02 1.466222167099407933e-02 1.607178845983354282e-02 1.759609072355391296e-02 1.923999521717160294e-02 2.100759819213010582e-02 2.290198224985100575e-02 2.492493798124699803e-02 2.707666473242672026e-02 2.935544817915762897e-02 3.175732923117697420e-02 3.427577128305095422e-02 3.690134442590138619e-02 3.962144590531541805e-02 4.242007597958839110e-02 4.527769255321172776e-02 4.817117277236317857e-02 5.107390002096652559e-02 5.395600061730083247e-02 5.678474170865976250e-02 5.952509706066863582e-02 6.214047705833707080e-02 6.459360639713900010e-02 6.684752058382567586e-02 6.886664093463336356e-02 7.061787923414358792e-02 7.207171439969214943e-02 7.320318461833784374e-02 7.399273888815952049e-02 7.442690097459027376e-02 7.449870968528335413e-02 7.420791334325335664e-02 7.356091344921131259e-02 7.257046638882914957e-02 7.125516638300512240e-02 6.963874497637143057e-02 6.774922840353315989e-02 6.561799965503341270e-02 6.327881252078235153e-02 6.076680312584995663e-02 5.811753850637746410e-02 5.536613837680044031e-02 5.254649558233577544e-02 4.969061594489214417e-02 4.682808795341024399e-02 4.398568714370847815e-02 4.118711216468219638e-02 3.845284454547244490e-02 3.580011969844873465e-02 3.324299361243418516e-02 3.079248795335053426e-02 2.845679570775784886e-02 2.624153010936640384e-02 2.415000082337706577e-02 2.218350309502950188e-02 2.034160795890974094e-02 1.862244411721291140e-02 1.702296378701264809e-02 1.553918791773066348e-02 1.416642718555828281e-02 1.289947745103665021e-02 1.173278918802450610e-02 1.066061180985508096e-02 9.677114173545778991e-03 8.776483199389124856e-03 7.953002872916250382e-03 7.201115811195652437e-03 6.515469761482397398e-03 5.890951234000372204e-03 5.322708299465079250e-03 4.806164437088788696e-03 4.337025099949093701e-03 3.911278460401168382e-03 3.525191607559893889e-03 3.175303255946634092e-03 2.858413882277850357e-03 2.571574038235719360e-03 2.312071436343218680e-03 2.077417326335184809e-03 1.865332537727945432e-03 1.673733489807168731e-03 1.500718428917569925e-03 1.344554034575172127e-03 1.203662546585420896e-03 1.076609481008268445e-03 9.620919997077180714e-04 8.589279555288225135e-04 7.660456185433971946e-04 6.824740879385055156e-04 6.073343512574316252e-04 5.398309871045696732e-04 4.792444522692331670e-04 4.249239425805383173e-04 3.762807698774116544e-04 3.327832725468520729e-04 2.939500944638362380e-04 2.593466563633711319e-04 2.285716926301155111e-04 2.012684951169390365e-04 1.771002929637002777e-04 1.557651664812234301e-04 1.369897452976591315e-04 1.205144424366148023e-04 1.061035358013640077e-04 9.353642134098393316e-05 8.261055107427120047e-05 7.313786359070991708e-05 6.494404037796271275e-05 5.786827095819789768e-05 5.176350278069225496e-05 4.649314340815499723e-05 4.193574655653750058e-05 3.798288973518628022e-05 3.453945001672348661e-05 3.152265722491369996e-05 2.886060908199179054e-05 2.649317829533796829e-05 2.437044901127784425e-05 2.245163970663529180e-05 2.070407360106456759e-05 1.910190491152753524e-05 1.762498461954472692e-05 1.625716977379760043e-05 1.498627038483526609e-05 1.380301942374570797e-05 1.270006623618741502e-05 1.167171214129959501e-05 1.071319343727827065e-05 9.820457113258721134e-06 8.990032695598981912e-06 8.218761153044648791e-06 7.503659293651520249e-06 6.841832112326150770e-06 6.230435653580045771e-06 5.666656583186911419e-06 5.147711666177196365e-06 4.670854561232513357e-06 4.233387444575479026e-06 3.832678917743515596e-06 3.466174521294702836e-06 3.131412777440519252e-06 2.826035748189914316e-06 2.547796784640742061e-06 2.294566555435566718e-06 2.064339807973408102e-06 1.855232470688191277e-06 1.665483384963865950e-06 1.493453949835545593e-06 1.337622182273249980e-06 1.196579586333905012e-06 1.069027467205057843e-06 9.537693594706525874e-07 8.497069414794768411e-07 7.558334961225684089e-07 6.712263502070194088e-07 5.950445984927620687e-07 5.265186342844027474e-07 4.649481066168234769e-07 4.096942375084832769e-07 6.481020230580140581e-04 6.315943029828493920e-04 6.203387036845394668e-04 6.144439574092609192e-04 6.139184928694323053e-04 6.188781415750881391e-04 6.294720358522475556e-04 6.459285793353038369e-04 6.683948166706757442e-04 6.972202480207650814e-04 7.327426857285533526e-04 7.753428445054491233e-04 8.255306841513884199e-04 8.838430664291872796e-04 9.509162917345394131e-04 1.027452715787416631e-03 1.114273673628515208e-03 1.212283316278923171e-03 1.322512813837211894e-03 1.446088329324203212e-03 1.584293336510831643e-03 1.738539278729294953e-03 1.910373344985081667e-03 2.101532446087116604e-03 2.313914105630799061e-03 2.549616221816344581e-03 2.810932600785183248e-03 3.100380226331542720e-03 3.420709873062936692e-03 3.775327617382508594e-03 4.167676430657446703e-03 4.600758704911676704e-03 5.078396199916935215e-03 5.604924268085518038e-03 6.185142340853265128e-03 6.823218398425117369e-03 7.524164377654114430e-03 8.293273033031648908e-03 9.136089186343688759e-03 1.005838142944773424e-02 1.106608798395643765e-02 1.216526151982015060e-02 1.336197462407302458e-02 1.466222165017076924e-02 1.607178746113396492e-02 1.759609012710254203e-02 1.923999444614034673e-02 2.100759742472574701e-02 2.290198138976053469e-02 2.492493688740702804e-02 2.707666343878136969e-02 2.935544698132974001e-02 3.175732786297601196e-02 3.427576957958494708e-02 3.690134243038901973e-02 3.962144397426233672e-02 4.242007372006725147e-02 4.527769032091128604e-02 4.817117016398186208e-02 5.107389706997896711e-02 5.395599737651227135e-02 5.678473822066894966e-02 5.952509319049652942e-02 6.214047278833611382e-02 6.459360174828322754e-02 6.684751546669710776e-02 6.886663533815909344e-02 7.061787310135339557e-02 7.207170769661537524e-02 7.320317727654167272e-02 7.399273096440549258e-02 7.442689235697047545e-02 7.449870030924206354e-02 7.420790320273765173e-02 7.356090253743911844e-02 7.257045463298897325e-02 7.125515376052053707e-02 6.963873151009931928e-02 6.774921403595157710e-02 6.561798435604489221e-02 6.327879635106453682e-02 6.076678602779840566e-02 5.811752054040775217e-02 5.536611949069392830e-02 5.254647584135155314e-02 4.969059532753519054e-02 4.682806650439592239e-02 4.398566489872237500e-02 4.118708915903013246e-02 3.845282078180593810e-02 3.580009524950648198e-02 3.324296849885988864e-02 3.079246222997587823e-02 2.845676939759284041e-02 2.624150327778564801e-02 2.414997351679001522e-02 2.218347535046035976e-02 2.034157984272916622e-02 1.862241566072001323e-02 1.702293505072187754e-02 1.553915895290014504e-02 1.416639806375428676e-02 1.289944822484376773e-02 1.173275992782734159e-02 1.066058258853556755e-02 9.677085072247173722e-03 8.776454316332784125e-03 7.952974317582921573e-03 7.201087706934865794e-03 6.515442255816568211e-03 5.890924497480659605e-03 5.322682538417673748e-03 4.806139891859858605e-03 4.337002057817246174e-03 3.911257265802611273e-03 3.525172673756782164e-03 3.175287077083897586e-03 2.858401053700414338e-03 2.571565270043864922e-03 2.312067582702720392e-03 2.077419408947082848e-03 1.865341774638613198e-03 1.673751335742741566e-03 1.500746612342852707e-03 1.344594603290299615e-03 1.203717917186024160e-03 1.076682494895984249e-03 9.621859795113538128e-04 8.590467620028616625e-04 7.661937117076097039e-04 6.826565763046709952e-04 6.075570374589946707e-04 5.401003908109805376e-04 4.795678145374009322e-04 4.253091903380712760e-04 3.767364374402570513e-04 3.333182363852783586e-04 2.945733331495575423e-04 2.600670597671623043e-04 2.293987696841407375e-04 2.022087861427318306e-04 1.781611506072478684e-04 1.569518892805834523e-04 1.383022509679040428e-04 1.219534279947027781e-04 1.076643880924992497e-04 9.521165733260064374e-05 8.438803857584131188e-05 7.500166977958092767e-05 6.687483010475152193e-05 5.984377117630675552e-05 5.375875081430937525e-05 4.848414555285491688e-05 4.389851685484648435e-05 3.989453811666906412e-05 3.637869982684032734e-05 3.327076383358977421e-05 3.050296274541774042e-05 2.801897236340449419e-05 2.577312229475019884e-05 2.372796044134356381e-05 2.185475219078263976e-05 2.012938186227286445e-05 1.853389889856604220e-05 1.705453945406430432e-05 1.568005115312946747e-05 1.440198592029895359e-05 1.321320419658407533e-05 1.210786153774394000e-05 1.108099970683688027e-05 1.012823504479128498e-05 9.245530119009903006e-06 8.429058619761260095e-06 7.675130908164965910e-06 6.980149262722736436e-06 6.340592435801192047e-06 5.753012788990986228e-06 5.214043753581020738e-06 4.720411343380444751e-06 4.268949442327674168e-06 3.856610839969092607e-06 3.480482297068602485e-06 3.137789053013396932e-06 2.825906038982844944e-06 2.542358077717516814e-06 2.284823747035868438e-06 2.051133792165279331e-06 1.839267628497689458e-06 1.647350921268615161e-06 1.473648835372091171e-06 1.316561194764254186e-06 1.174614988437958699e-06 1.046456665458500933e-06 9.308461619501856761e-07 8.266485522079625719e-07 7.328267212162671473e-07 6.484339372494292640e-07 5.726065910069013188e-07 5.045587777198454150e-07 4.435742258255794235e-07 6.698949318260662665e-04 6.481124205232180859e-04 6.315875382913072218e-04 6.203393397775581108e-04 6.144268777372590166e-04 6.139156577280582491e-04 6.188862490019074415e-04 6.294882766376803072e-04 6.459232532602621158e-04 6.684032971899551848e-04 6.972155060091478297e-04 7.327398250869848924e-04 7.753373383202184863e-04 8.255395494114450752e-04 8.838492737252884486e-04 9.509088820721967343e-04 1.027452846420542692e-03 1.114276329600085488e-03 1.212283350287278764e-03 1.322505352829334620e-03 1.446091362501540113e-03 1.584296340538718980e-03 1.738535225296836345e-03 1.910373073839519067e-03 2.101528189181862526e-03 2.313915393194343560e-03 2.549614963569765604e-03 2.810931041377104887e-03 3.100379942605695650e-03 3.420708434371414006e-03 3.775327187649641682e-03 4.167677925300620687e-03 4.600758522932132423e-03 5.078395596473596514e-03 5.604923049105535980e-03 6.185141969441098481e-03 6.823218467200313844e-03 7.524163748639090335e-03 8.293272700223298585e-03 9.136089682963862563e-03 1.005838025711089205e-02 1.106608783950488450e-02 1.216526065320632823e-02 1.336197375192571188e-02 1.466222088525396747e-02 1.607178665750863891e-02 1.759608887947376396e-02 1.923999348779460716e-02 2.100759637888996098e-02 2.290198005653179894e-02 2.492493543360646893e-02 2.707666193117651623e-02 2.935544524060615390e-02 3.175732625027299916e-02 3.427576762342209732e-02 3.690134036375006948e-02 3.962144157353302693e-02 4.242007112074117764e-02 4.527768733252424127e-02 4.817116689588422929e-02 5.107389348952657421e-02 5.395599349547997720e-02 5.678473384200285329e-02 5.952508838752008924e-02 6.214046755255662330e-02 6.459359600897217335e-02 6.684750915386665493e-02 6.886662839882207177e-02 7.061786553307067282e-02 7.207169942515864736e-02 7.320316826039895142e-02 7.399272109474690218e-02 7.442688168250907732e-02 7.449868874042682443e-02 7.420789070599340120e-02 7.356088905678459522e-02 7.257044013424852891e-02 7.125513823226838073e-02 6.963871491288228799e-02 6.774919632851221507e-02 6.561796555485267801e-02 6.327877643995921675e-02 6.076676499997382686e-02 5.811749836875221287e-02 5.536609625459426587e-02 5.254645151062918573e-02 4.969056995611822319e-02 4.682804010120255461e-02 4.398563750099612063e-02 4.118706080599469216e-02 3.845279153866865141e-02 3.580006512463811824e-02 3.324293757126908777e-02 3.079243054221691631e-02 2.845673701374042130e-02 2.624147023810130194e-02 2.414993988664633148e-02 2.218344118278639532e-02 2.034154520543713512e-02 1.862238061211610174e-02 1.702289965904499672e-02 1.553912328865978028e-02 1.416636218990399536e-02 1.289941222283548863e-02 1.173272387747833351e-02 1.066054659364785474e-02 9.677049227060878847e-03 8.776418744814022330e-03 7.952939148272462899e-03 7.201053095556016886e-03 6.515408381288359703e-03 5.890891571855127150e-03 5.322650809077700620e-03 4.806109659539170055e-03 4.336973676799229550e-03 3.911231159485993245e-03 3.525149349699158944e-03 3.175267146097568785e-03 2.858385243829581705e-03 2.571554456352169362e-03 2.312062813851710561e-03 2.077421938892865666e-03 1.865353100723431265e-03 1.673773241105247023e-03 1.500781214268064523e-03 1.344644408087660326e-03 1.203785880418686925e-03 1.076772083630587627e-03 9.623012390641976247e-04 8.591923835408988522e-04 7.663750952863232317e-04 6.828798851795227307e-04 6.078292375531319479e-04 5.404292640481981680e-04 4.799619385464194503e-04 4.257778686186123804e-04 3.772895672123042512e-04 3.339659431570443583e-04 2.953256342083838168e-04 2.609335807736071341e-04 2.303895612487642938e-04 2.033299274303055444e-04 1.794195765420212891e-04 1.583508596374541566e-04 1.398390043681318063e-04 1.236262577351716094e-04 1.094632516563305184e-04 9.712463709327700590e-05 8.639778674171598406e-05 7.708670632804764575e-05 6.901044475208102094e-05 6.200302985160082835e-05 5.591368954944152416e-05 5.060704692780892727e-05 4.596315891991521865e-05 4.187730342597490330e-05 3.825946141656788477e-05 3.503381828493924661e-05 3.213686955487235334e-05 2.951698692820854677e-05 2.713215668632786002e-05 2.494856506359237195e-05 2.293974237729318587e-05 2.108556857063067987e-05 1.936917375143006335e-05 1.777803354594360561e-05 1.630167017796208781e-05 1.493162418917951665e-05 1.366080007168976823e-05 1.248307842115600688e-05 1.139295415833229776e-05 1.038532918288521094e-05 9.455381044371504823e-06 8.598482861248162343e-06 7.810158334137499747e-06 7.086063149176714637e-06 6.421983168005986426e-06 5.813839556704325739e-06 5.257699565805976923e-06 4.749789664027706893e-06 4.286505430176829946e-06 3.864420223841578894e-06 3.480292690370960523e-06 3.131071468112673828e-06 2.813893656214581537e-06 2.526085291944849107e-06 2.265156920838558316e-06 2.028798423005505561e-06 1.814874205820567514e-06 1.621411779692087228e-06 1.446597106197309688e-06 1.288763429213665390e-06 1.146383347905796272e-06 1.018058924621406994e-06 9.025123590039000380e-07 7.985783385443064963e-07 7.051934692486630000e-07 6.213891257940712957e-07 5.462839686192301458e-07 4.790742405700394516e-07 6.969586358949607287e-04 6.699074884046027530e-04 6.480952989508126805e-04 6.315688099441633821e-04 6.203625507500817784e-04 6.144545152275685722e-04 6.139090668680903225e-04 6.188896123750210971e-04 6.294915209424903520e-04 6.459180647529055028e-04 6.683966858467218922e-04 6.972201215221333079e-04 7.327378928648105305e-04 7.753449548310940419e-04 8.255367706131974724e-04 8.838478288560838074e-04 9.509140365854035128e-04 1.027455954440613817e-03 1.114273422308961932e-03 1.212288734986387891e-03 1.322512113688106318e-03 1.446094332438001805e-03 1.584296883287678905e-03 1.738537224270915926e-03 1.910371986998380496e-03 2.101530797459875369e-03 2.313914252606632908e-03 2.549617820399453349e-03 2.810932647580296172e-03 3.100378223722318437e-03 3.420709565127810509e-03 3.775326963050801288e-03 4.167677783909948079e-03 4.600759067175572668e-03 5.078394927142400143e-03 5.604922978621642085e-03 6.185141547662482107e-03 6.823217435935649035e-03 7.524164048493217107e-03 8.293271490648146740e-03 9.136088616832582082e-03 1.005837971842658829e-02 1.106608736486470838e-02 1.216525985496039707e-02 1.336197292436445971e-02 1.466221997387090123e-02 1.607178588350220705e-02 1.759608784550105443e-02 1.923999215318358477e-02 2.100759514241937881e-02 2.290197847123905117e-02 2.492493377505257054e-02 2.707666010287998470e-02 2.935544348611665924e-02 3.175732410415301604e-02 3.427576516069237578e-02 3.690133746863174385e-02 3.962143860314704807e-02 4.242006779409428219e-02 4.527768366349702728e-02 4.817116282459889959e-02 5.107388907756851837e-02 5.395598865895481766e-02 5.678472851068418897e-02 5.952508252671968175e-02 6.214046105546684740e-02 6.459358891410778292e-02 6.684750134183176096e-02 6.886661987885822622e-02 7.061785621400488988e-02 7.207168927225461597e-02 7.320315721398648612e-02 7.399270905860191871e-02 7.442686856653056571e-02 7.449867451369100724e-02 7.420787533268784208e-02 7.356087248205581131e-02 7.257042231472483895e-02 7.125511911896682815e-02 6.963869445635290090e-02 6.774917454336161493e-02 6.561794239029895837e-02 6.327875190922072068e-02 6.076673907867871649e-02 5.811747111036551228e-02 5.536606762082493111e-02 5.254642156556215554e-02 4.969053868932121060e-02 4.682800758026589572e-02 4.398560375448450077e-02 4.118702588955552163e-02 3.845275549941185728e-02 3.580002803354069563e-02 3.324289949616388712e-02 3.079239152573552685e-02 2.845669712184125538e-02 2.624142955154935494e-02 2.414989846593637926e-02 2.218339910868988990e-02 2.034150255009184102e-02 1.862233745240201091e-02 1.702285607112214577e-02 1.553907936196353805e-02 1.416631801108762453e-02 1.289936788612237178e-02 1.173267949101476290e-02 1.066050226532295510e-02 9.677005088715384673e-03 8.776374935050717391e-03 7.952895834731330688e-03 7.201010467351971235e-03 6.515366660814253877e-03 5.890851020932487414e-03 5.322611734885188822e-03 4.806072425648469371e-03 4.336938721372122878e-03 3.911199004877249398e-03 3.525120620331088656e-03 3.175242587899839049e-03 2.858365756946748635e-03 2.571541116159486214e-03 2.312056906293440302e-03 2.077425003225809742e-03 1.865366973148329744e-03 1.673800106802654855e-03 1.500823664763217867e-03 1.344705508596317481e-03 1.203869235338608183e-03 1.076881915100544622e-03 9.624424609708041563e-04 8.593706770464466099e-04 7.665969728878352114e-04 6.831527457750096941e-04 6.081613930859581726e-04 5.408299334997579031e-04 4.804411876276839144e-04 4.263464853907203206e-04 3.779588544848661805e-04 3.347472195180446232e-04 2.962297644992142724e-04 2.619705810949930205e-04 2.315695343665508099e-04 2.046577145142425746e-04 1.809011923173050609e-04 1.599856601119301449e-04 1.416238588337148207e-04 1.255488021974198853e-04 1.115126446760485868e-04 9.928048484044074272e-05 8.863691181771075553e-05 7.938235720582858927e-05 7.133259316040821581e-05 6.432043916776371316e-05 5.819540025525368548e-05 5.282394130144871215e-05 4.808938948037979163e-05 4.389071834501143973e-05 4.014285491661574739e-05 3.677528567460211717e-05 3.372861009400603561e-05 3.095590853215007685e-05 2.841912263776391381e-05 2.608875853168349758e-05 2.394049366498216482e-05 2.195580806328495125e-05 2.011944888144808952e-05 1.841919734160034071e-05 1.684491369362913190e-05 1.538801444194930039e-05 1.404094379963248952e-05 1.279685747316609091e-05 1.164940602343136269e-05 1.059259876249633884e-05 9.620715634423942342e-06 8.728260474230844766e-06 7.909941234272437703e-06 7.160663211426378981e-06 6.475535752456255327e-06 5.849876095058542568e-06 5.279223089946158251e-06 4.759340609001451535e-06 4.286227459373470711e-06 3.856116861508799441e-06 3.465478769380227228e-06 3.111016972689282479e-06 2.789663545654700937e-06 2.498571974651589279e-06 2.235110752157882742e-06 1.996850631338426564e-06 1.781556576882283540e-06 1.587176074316324720e-06 1.411827783494634486e-06 1.253789570368539199e-06 1.111488337322564769e-06 9.834885101442759911e-07 8.684803029526465628e-07 7.652712915936805694e-07 6.727755001385234519e-07 5.900039639799668722e-07 5.160562033132722444e-07 7.293363696975887567e-04 6.969561040510136680e-04 6.699127641915269453e-04 6.480953256984483624e-04 6.315700589583473452e-04 6.203539325973241557e-04 6.144308353960258040e-04 6.139219873641822960e-04 6.188862031888112862e-04 6.294891198703151747e-04 6.459176775666626916e-04 6.684047938887142546e-04 6.972177681475174660e-04 7.327331705765844933e-04 7.753489611359062460e-04 8.255362952821422486e-04 8.838520052933062331e-04 9.509163650959629030e-04 1.027453795214797443e-03 1.114269291742576475e-03 1.212282154141648086e-03 1.322513230147561369e-03 1.446092155792723290e-03 1.584298712967430797e-03 1.738538113494071105e-03 1.910374645134552390e-03 2.101531854737942115e-03 2.313914009990166495e-03 2.549615050305173523e-03 2.810930515442630531e-03 3.100380060156920914e-03 3.420707390052886085e-03 3.775326563479320784e-03 4.167677156634980000e-03 4.600758448898907560e-03 5.078394754978972532e-03 5.604922864351632832e-03 6.185141874264526128e-03 6.823217411829403389e-03 7.524163664702617112e-03 8.293271809756055241e-03 9.136087706491833119e-03 1.005837859455871799e-02 1.106608630243940093e-02 1.216525943610197863e-02 1.336197223850463245e-02 1.466221900571466896e-02 1.607178437292199405e-02 1.759608655534855917e-02 1.923999057127328063e-02 2.100759336030520730e-02 2.290197665862177961e-02 2.492493182253453440e-02 2.707665787516855271e-02 2.935544086937949548e-02 3.175732118233007967e-02 3.427576213955486201e-02 3.690133421117098439e-02 3.962143491223027447e-02 4.242006379723936571e-02 4.527767919162439120e-02 4.817115787281662370e-02 5.107388358321816868e-02 5.395598270409750208e-02 5.678472192296270260e-02 5.952507528564699585e-02 6.214045316715812589e-02 6.459358017460177515e-02 6.684749177009180476e-02 6.886660941067840325e-02 7.061784473646672000e-02 7.207167671109998563e-02 7.320314351034341860e-02 7.399269415072756706e-02 7.442685239840615696e-02 7.449865702870768491e-02 7.420785638644321336e-02 7.356085206825070666e-02 7.257040033265513279e-02 7.125509555798982542e-02 6.963866927795250850e-02 6.774914770342051196e-02 6.561791386454761399e-02 6.327872169264005253e-02 6.076670717782198250e-02 5.811743752165322852e-02 5.536603236901731229e-02 5.254638466648846318e-02 4.969050018721531820e-02 4.682796752765177456e-02 4.398556220409782086e-02 4.118698289885511232e-02 3.845271113269289193e-02 3.579998235751343655e-02 3.324285258332334431e-02 3.079234346339403128e-02 2.845664799952249760e-02 2.624137944649606105e-02 2.414984746716399705e-02 2.218334729375290998e-02 2.034145001366588143e-02 1.862228429333512986e-02 1.702280239729076980e-02 1.553902526249962245e-02 1.416626360511299802e-02 1.289931328756746369e-02 1.173262482568926401e-02 1.066044767485880077e-02 9.676950728546199199e-03 8.776320983440059204e-03 7.952842494016275701e-03 7.200957970727434217e-03 6.515315280915672490e-03 5.890801077763061812e-03 5.322563609105752588e-03 4.806026568324976191e-03 4.336895667087301530e-03 3.911159396633450899e-03 3.525085224915129774e-03 3.175212327646800923e-03 2.858341732443327697e-03 2.571524649176575722e-03 2.312049576467365211e-03 2.077428698140306503e-03 1.865383942091168069e-03 1.673833024536532967e-03 1.500875699237770589e-03 1.344780397597438110e-03 1.203971369954499188e-03 1.077016422610239639e-03 9.626152905637535033e-04 8.595886790249503053e-04 7.668679655458859358e-04 6.834855564753808095e-04 6.085658670852593178e-04 5.413168853414696436e-04 4.810222897299211561e-04 4.270340591119055470e-04 3.787655549411962229e-04 3.356853583443899234e-04 2.973111628143335484e-04 2.632047453411810365e-04 2.329650424280297748e-04 2.062183397768880047e-04 1.826291676283154600e-04 1.618769072205332687e-04 1.436697134049705110e-04 1.277334936563004808e-04 1.138135308933001222e-04 1.016741410503862986e-04 9.109313891312124380e-05 8.186762838035157154e-05 7.381257205337171754e-05 6.676102076295260259e-05 6.056439584297812468e-05 5.509310981888799471e-05 5.023461512034939846e-05 4.589306557602158484e-05 4.198904758540291743e-05 3.845682729479616449e-05 3.524363619754963280e-05 3.230644124995124891e-05 2.961100887077182500e-05 2.713022964618866140e-05 2.484210398649899429e-05 2.272905807745635940e-05 2.077664116098640001e-05 1.897278093771221288e-05 1.730705017252968014e-05 1.577019410346973367e-05 1.435379438632909461e-05 1.305004099778947362e-05 1.185158167681329243e-05 1.075143060777052962e-05 9.742918981357575445e-06 8.819665950453880026e-06 7.975573877775428517e-06 7.204826747757160814e-06 6.501894673639158363e-06 5.861538404618963917e-06 5.278812745041391254e-06 4.749069207582046084e-06 4.267952626857483999e-06 3.831397717558690591e-06 3.435624144914611036e-06 3.077124056765355000e-06 2.752653989935178782e-06 2.459222124787988288e-06 2.194075584206332818e-06 1.954685723078741121e-06 1.738735060927329226e-06 1.544103504000999679e-06 1.368852735507550507e-06 1.211214125258637314e-06 1.069576284048074036e-06 9.424691985470518322e-07 8.285560045371567027e-07 7.266188204527071731e-07 6.355487109549952132e-07 5.543357948372879014e-07 7.670632444153221942e-04 7.293547480009574891e-04 6.969635305463413311e-04 6.699234329929895562e-04 6.481200021436910085e-04 6.315752644306946769e-04 6.203339477887171230e-04 6.144286448058292613e-04 6.139107028044595493e-04 6.188766056970204004e-04 6.294810856224871678e-04 6.459197486998748908e-04 6.683908154516226110e-04 6.972235606732038980e-04 7.327423995291612591e-04 7.753369256186423393e-04 8.255385630455653679e-04 8.838472656021429232e-04 9.509094489277222523e-04 1.027454650353499914e-03 1.114270225046633126e-03 1.212283721402196424e-03 1.322513173250838359e-03 1.446089327404144823e-03 1.584297683900533346e-03 1.738536673861197255e-03 1.910373939473799252e-03 2.101531464559262385e-03 2.313913466841705392e-03 2.549616584241970983e-03 2.810933174876678077e-03 3.100378375236350660e-03 3.420709212525438296e-03 3.775326422353472797e-03 4.167677322019479498e-03 4.600758263751921276e-03 5.078394721083750833e-03 5.604922496948678418e-03 6.185140612191639825e-03 6.823216191273617608e-03 7.524162716744414725e-03 8.293270700599784939e-03 9.136086881885907909e-03 1.005837789071741158e-02 1.106608532948382718e-02 1.216525804959569385e-02 1.336197100851092660e-02 1.466221737453326027e-02 1.607178302056818178e-02 1.759608481490404497e-02 1.923998881649312612e-02 2.100759125957751480e-02 2.290197437793186838e-02 2.492492922131502378e-02 2.707665513720919695e-02 2.935543778584034924e-02 3.175731784868353336e-02 3.427575836772291107e-02 3.690133021673786679e-02 3.962143037793158101e-02 4.242005885067171717e-02 4.527767370202119557e-02 4.817115189681722698e-02 5.107387688651664204e-02 5.395597527458402543e-02 5.678471382418508878e-02 5.952506636437071563e-02 6.214044336562185578e-02 6.459356943961706843e-02 6.684747999909222693e-02 6.886659648072902817e-02 7.061783059186903244e-02 7.207166126598150979e-02 7.320312666983942729e-02 7.399267582612563399e-02 7.442683249238506160e-02 7.449863546892752930e-02 7.420783308641515363e-02 7.356082692060883499e-02 7.257037329537331660e-02 7.125506655887629825e-02 6.963863827959419772e-02 6.774911466737114363e-02 6.561787876299976507e-02 6.327868448646063737e-02 6.076666788254313917e-02 5.811739615103261175e-02 5.536598894043169572e-02 5.254633921068661839e-02 4.969045278538723742e-02 4.682791820350723500e-02 4.398551103220534053e-02 4.118692994809482893e-02 3.845265649515975520e-02 3.579992610686363874e-02 3.324279481779834206e-02 3.079228428349131685e-02 2.845658749794639786e-02 2.624131773044664079e-02 2.414978464587700172e-02 2.218328347834853248e-02 2.034138532277306871e-02 1.862221883454740629e-02 1.702273628923888990e-02 1.553895863849641228e-02 1.416619659717450845e-02 1.289924604200750821e-02 1.173255750211005428e-02 1.066038044241011951e-02 9.676883781006321086e-03 8.776254537861198982e-03 7.952776799874479094e-03 7.200893316218132285e-03 6.515252001614010163e-03 5.890739569802926935e-03 5.322504337572806117e-03 4.805970087507807978e-03 4.336842636830776088e-03 3.911110605453588067e-03 3.525041618076623327e-03 3.175175035106896256e-03 2.858312108342412738e-03 2.571504314159533521e-03 2.312040468820162828e-03 2.077433130033446741e-03 1.865404666547966538e-03 1.673873309517806118e-03 1.500939410208572801e-03 1.344872086077781616e-03 1.204096367809852873e-03 1.077180936364075534e-03 9.628264944332628463e-04 8.598547942452938395e-04 7.671983184557382021e-04 6.838905998761212563e-04 6.090571493196331350e-04 5.419069469745121373e-04 4.817244591328719103e-04 4.278621333824154005e-04 3.797333355842931468e-04 3.368057510779464444e-04 2.985962252705958364e-04 2.646630170781145270e-04 2.346019092061175384e-04 2.080372026151392937e-04 1.846233253826189580e-04 1.640399552400670250e-04 1.459845606908611888e-04 1.301786486689194677e-04 1.163609972180627145e-04 1.042893006488322227e-04 9.374004548185059266e-05 8.450875735659906364e-05 7.641057447846098566e-05 6.928065748940429817e-05 6.297423867108800362e-05 5.736652844753645469e-05 5.235092525843688309e-05 4.783841856067763194e-05 4.375641237016110208e-05 4.004390376920724103e-05 3.665323323934820761e-05 3.354533316006155525e-05 3.068880253392459128e-05 2.805854247710088648e-05 2.563402874709814561e-05 2.339827206742114190e-05 2.133682960174711833e-05 1.943711302549504071e-05 1.768788217209651666e-05 1.607888673929204148e-05 1.460061851863796834e-05 1.324415332031929949e-05 1.200105033009497801e-05 1.086329438769839465e-05 9.823265810056903564e-06 8.873726124157917176e-06 8.007812770641296440e-06 7.219037770991372701e-06 6.501287205278603512e-06 5.848819546444606091e-06 5.256259809107946912e-06 4.718595441472823849e-06 4.231163768483921888e-06 3.789642621359152158e-06 3.390035449344869354e-06 3.028656198350641612e-06 2.702113179303071762e-06 2.407291382205696117e-06 2.141337454749605376e-06 1.901638341562995686e-06 1.685808094713122068e-06 1.491669044283725957e-06 1.317234856338902418e-06 1.160696644006297968e-06 1.020407268901582192e-06 8.948664974286860385e-07 7.827093434234658084e-07 6.826916019357435199e-07 5.936807231863857703e-07 8.100652601396619856e-04 7.670286517674311522e-04 7.293344351816593652e-04 6.969578963492655379e-04 6.698989366033892895e-04 6.480930930425111720e-04 6.315723605049579749e-04 6.203359381107793414e-04 6.144259587982910196e-04 6.139075396039435752e-04 6.188980584469809748e-04 6.294877877217483703e-04 6.459117689082633298e-04 6.683902866730620680e-04 6.972143522799854930e-04 7.327302104975419363e-04 7.753459833379136839e-04 8.255362417667892923e-04 8.838508487751863549e-04 9.509138087194692751e-04 1.027453168017723436e-03 1.114271760220222288e-03 1.212284188280128789e-03 1.322512285523378458e-03 1.446092624684519991e-03 1.584295838369197303e-03 1.738538969614328474e-03 1.910370649975560347e-03 2.101532064952033475e-03 2.313914245365193256e-03 2.549615213905221962e-03 2.810932150652363775e-03 3.100378452443783382e-03 3.420707412940167565e-03 3.775325592411993107e-03 4.167676945367983048e-03 4.600757330373008054e-03 5.078394525823807203e-03 5.604921775105453467e-03 6.185139313288410060e-03 6.823215581170017155e-03 7.524162489113334074e-03 8.293270349889518556e-03 9.136085805621080649e-03 1.005837692353979580e-02 1.106608421734675204e-02 1.216525700122487487e-02 1.336196911846793817e-02 1.466221588665668311e-02 1.607178119867450766e-02 1.759608287072954996e-02 1.923998659731538871e-02 2.100758864952819924e-02 2.290197143999185211e-02 2.492492625490759159e-02 2.707665160747485880e-02 2.935543394316065743e-02 3.175731370421052552e-02 3.427575381854533476e-02 3.690132508967600145e-02 3.962142474492295202e-02 4.242005258022858716e-02 4.527766688660087024e-02 4.817114438834798479e-02 5.107386867823730803e-02 5.395596618259480837e-02 5.678470384322735487e-02 5.952505541738888767e-02 6.214043129515436220e-02 6.459355618196528648e-02 6.684746546393149913e-02 6.886658058665909299e-02 7.061781320000276585e-02 7.207164228614160173e-02 7.320310594718044961e-02 7.399265323924497650e-02 7.442680800719381207e-02 7.449860888171679074e-02 7.420780436346356701e-02 7.356079594130643384e-02 7.257033998239324768e-02 7.125503083408658844e-02 6.963860008799635515e-02 6.774907395163357049e-02 6.561783549262166504e-02 6.327863865712024527e-02 6.076661949221882214e-02 5.811734519124975989e-02 5.536593547162476509e-02 5.254628325686927504e-02 4.969039439517975582e-02 4.682785745157206497e-02 4.398544801264069048e-02 4.118686473204041798e-02 3.845258919489418642e-02 3.579985683440188582e-02 3.324272367616518814e-02 3.079221139462345880e-02 2.845651299188583713e-02 2.624124172867265195e-02 2.414970728302822181e-02 2.218320489540711454e-02 2.034130564326809207e-02 1.862213821707236691e-02 1.702265487634297900e-02 1.553887659024058392e-02 1.416611407888462154e-02 1.289916323009629093e-02 1.173247458928750910e-02 1.066029764249316718e-02 9.676801332006818371e-03 8.776172708593510743e-03 7.952695895474292884e-03 7.200813692443977510e-03 6.515174069410065681e-03 5.890663815872968119e-03 5.322431337203125529e-03 4.805900519810372799e-03 4.336777316518741765e-03 3.911050500548376302e-03 3.524987888344248681e-03 3.175129070027289148e-03 2.858275569341828855e-03 2.571479187934278161e-03 2.312029130008367520e-03 2.077438408138687371e-03 1.865429926141294993e-03 1.673922537656050537e-03 1.501017312789856839e-03 1.344984189359431370e-03 1.204249124233861164e-03 1.077381830360247443e-03 9.630841345774304816e-04 8.601789852335048770e-04 7.676001010261644403e-04 6.843822342203597763e-04 6.096520222992504691e-04 5.426193769749324339e-04 4.825693717650389675e-04 4.288545809096143543e-04 3.808878431656605558e-04 3.381354350723019030e-04 3.001116187967794286e-04 2.663705918188207151e-04 2.365034114456954618e-04 2.101314562499821150e-04 1.868989958881681946e-04 1.664796079361202034e-04 1.485664214336455903e-04 1.328715124389813940e-04 1.191289110183793077e-04 1.070926365924670514e-04 9.653727595135554412e-05 8.725867237521871798e-05 7.907444893047104004e-05 7.182414680034895828e-05 6.536887239739313756e-05 5.959145634252968154e-05 5.439126491886639322e-05 4.968642614341412000e-05 4.540996230311602225e-05 4.150711552655024110e-05 3.793357940620066180e-05 3.465373381271000014e-05 3.163857773270548431e-05 2.886424340122732153e-05 2.631068586320354244e-05 2.396070470470638069e-05 2.179919948770993638e-05 1.981262703565436574e-05 1.798861482832994900e-05 1.631569814286837453e-05 1.478314692345212081e-05 1.338085429098772180e-05 1.209927303692089629e-05 1.092937543197523164e-05 9.862631786755166426e-06 8.890998149646652099e-06 8.006909544865894090e-06 7.203268914057083058e-06 6.473441387056813919e-06 5.811241891399517456e-06 5.210920974431352809e-06 4.667150647685531065e-06 4.175005135381215161e-06 3.729942977434762960e-06 3.327785590892706406e-06 2.964696808389034642e-06 2.637160595859846252e-06 2.341959114446494258e-06 2.076153535767936830e-06 1.837061770786145653e-06 1.622237819608134904e-06 1.429453630401109029e-06 1.256680569736907547e-06 1.102071514667440370e-06 9.639442215616165136e-07 8.407680367177151036e-07 7.311465990738899962e-07 6.338067490682258519e-07 8.584865958332828792e-04 8.100995058260654922e-04 7.670150873688331029e-04 7.293403728172706329e-04 6.969460703010367389e-04 6.698866708216787667e-04 6.481066813109321147e-04 6.315764141177569171e-04 6.203381636110340182e-04 6.144320557132525217e-04 6.139068413224992981e-04 6.188856156395356693e-04 6.294830555391203036e-04 6.459179601168128521e-04 6.683941281553139411e-04 6.972230766609880661e-04 7.327390581846915949e-04 7.753489301713970775e-04 8.255333490491825006e-04 8.838428396078173250e-04 9.509148543169252234e-04 1.027453850035050598e-03 1.114272581736559450e-03 1.212284356269520066e-03 1.322508746307259932e-03 1.446092460565397619e-03 1.584295894412654070e-03 1.738536346197060113e-03 1.910372072043927706e-03 2.101530501376811921e-03 2.313913004853338992e-03 2.549615747782795622e-03 2.810930655662748599e-03 3.100379370589429265e-03 3.420707926996260397e-03 3.775324843445559964e-03 4.167676574993163692e-03 4.600756453705009442e-03 5.078393352023510658e-03 5.604920835343189800e-03 6.185139003890296160e-03 6.823214758648413376e-03 7.524161232573862643e-03 8.293268757909789957e-03 9.136084427166400387e-03 1.005837556909091289e-02 1.106608250882717102e-02 1.216525496286155993e-02 1.336196741915608548e-02 1.466221364117520007e-02 1.607177900710449539e-02 1.759608031466431896e-02 1.923998342064911493e-02 2.100758562350913544e-02 2.290196811486303052e-02 2.492492241420869031e-02 2.707664749897713968e-02 2.935542953656549575e-02 3.175730853487428867e-02 3.427574807471125279e-02 3.690131883573731508e-02 3.962141785675613731e-02 4.242004494966469808e-02 4.527765847706736319e-02 4.817113513676324343e-02 5.107385851502126151e-02 5.395595501051173026e-02 5.678469154430428045e-02 5.952504186005216219e-02 6.214041643786180624e-02 6.459353987610574888e-02 6.684744757822970451e-02 6.886656098550486549e-02 7.061779175610807813e-02 7.207161885794505229e-02 7.320308041328592308e-02 7.399262545665108437e-02 7.442677780078861549e-02 7.449857615703289748e-02 7.420776896804261169e-02 7.356075778525968112e-02 7.257029895725004842e-02 7.125498685368480967e-02 6.963855305166624654e-02 6.774902382335197537e-02 6.561778221828978852e-02 6.327858222640986297e-02 6.076655989037986483e-02 5.811728245263702436e-02 5.536586960314844597e-02 5.254621434479493647e-02 4.969032248951414654e-02 4.682778264392300355e-02 4.398537039876647403e-02 4.118678442529803696e-02 3.845250631245041018e-02 3.579977151044752559e-02 3.324263607032743734e-02 3.079212163467904759e-02 2.845642123044924560e-02 2.624114812951401990e-02 2.414961200369570085e-02 2.218310810588379478e-02 2.034120751851313177e-02 1.862203893400606741e-02 1.702255461480758555e-02 1.553877554196748771e-02 1.416601245189553181e-02 1.289906124485274384e-02 1.173237248002623884e-02 1.066019567066494970e-02 9.676699793151031376e-03 8.776071930606435534e-03 7.952596256920045278e-03 7.200715627472964106e-03 6.515078090187671235e-03 5.890570517896659940e-03 5.322341426393291733e-03 4.805814835170049704e-03 4.336696853381259882e-03 3.910976453332820103e-03 3.524921680452703602e-03 3.175072404637644275e-03 2.858230482875648119e-03 2.571448117624753303e-03 2.312014979957641332e-03 2.077444636225709174e-03 1.865460637224296975e-03 1.673982583891353310e-03 1.501112407273430017e-03 1.345121020067865892e-03 1.204435471162711071e-03 1.077626671448802739e-03 9.633977336809864669e-04 8.605729485095809771e-04 7.680873741232736819e-04 6.849770254369740583e-04 6.103696138764600106e-04 5.434758011639544834e-04 4.835809155874074331e-04 4.300370990157038691e-04 3.822558678894372565e-04 3.397010933859625700e-04 3.018829612671556175e-04 2.683508374631308970e-04 2.386896954590892340e-04 2.125127482816880915e-04 1.894597598110108513e-04 1.691928963861416395e-04 1.513984928035428897e-04 1.357845424538466929e-04 1.220806574661335072e-04 1.100377592467696253e-04 9.943106597152047324e-05 9.005969080509696302e-05 8.174568787419324517e-05 7.433503045061167630e-05 6.769629216785024003e-05 6.171956640184261974e-05 5.631258889068469604e-05 5.139971969781966443e-05 4.691953868205289870e-05 4.282192936344153945e-05 3.906621557794684614e-05 3.561899104959269591e-05 3.245244099607924034e-05 2.954299268585162675e-05 2.687025799752485215e-05 2.441623421912782134e-05 2.216472092040365548e-05 2.010090599087840623e-05 1.821108074217847559e-05 1.648245115629315345e-05 1.490301574770954756e-05 1.346148723533687025e-05 1.214724441281067331e-05 1.095030092774913508e-05 9.861284985814968503e-06 8.871419821005677766e-06 7.972509273117078140e-06 7.156918702392126606e-06 6.417556348362482477e-06 5.747852534943848425e-06 5.141736943815786019e-06 4.593612679317583450e-06 4.098331599049478757e-06 3.651167390763318092e-06 3.247789115582249243e-06 2.884234151729224385e-06 2.556882104173876295e-06 2.262429058468596296e-06 1.997862944824249676e-06 1.760440567534120129e-06 1.547662236327250161e-06 1.357253736305450252e-06 1.187144045733505370e-06 1.035446462220365840e-06 9.004425821786286383e-07 7.805637600818191776e-07 6.743791291432504747e-07 9.122544588696718986e-04 8.585034741936478251e-04 8.100763995871459924e-04 7.670459119026322350e-04 7.293450362149270574e-04 6.969523551426405877e-04 6.698908817094572071e-04 6.480925598289910680e-04 6.315851558673527075e-04 6.203393296514481993e-04 6.144289630480592474e-04 6.139170025957021472e-04 6.188850400825466648e-04 6.294860896551488210e-04 6.459167639626607789e-04 6.683954852612997979e-04 6.972143413591626532e-04 7.327369673377678297e-04 7.753463962182132949e-04 8.255325748794167719e-04 8.838510737516621718e-04 9.509174860948482006e-04 1.027451609112844553e-03 1.114271159866527146e-03 1.212284421803793387e-03 1.322510984804949443e-03 1.446090501503424211e-03 1.584298718362448562e-03 1.738536659341504949e-03 1.910371621366023856e-03 2.101530498289533224e-03 2.313914459043428084e-03 2.549614496596783620e-03 2.810930486292008510e-03 3.100377730774580686e-03 3.420706620311897254e-03 3.775324476731863228e-03 4.167675185828991977e-03 4.600755536434083560e-03 5.078392527664908444e-03 5.604920036510040865e-03 6.185137792402091265e-03 6.823213810999680454e-03 7.524159566899266127e-03 8.293267573940846238e-03 9.136082994602839555e-03 1.005837355790658444e-02 1.106608074558062399e-02 1.216525297764237991e-02 1.336196503562456402e-02 1.466221099335764978e-02 1.607177593931588891e-02 1.759607712337154031e-02 1.923998006489100257e-02 2.100758155942999625e-02 2.290196383868664878e-02 2.492491761791343352e-02 2.707664229376841036e-02 2.935542360547679919e-02 3.175730215360927228e-02 3.427574113529797267e-02 3.690131110095486860e-02 3.962140936175838346e-02 4.242003564875829885e-02 4.527764821677750240e-02 4.817112377073232143e-02 5.107384600325780982e-02 5.395594120847936603e-02 5.678467638938494710e-02 5.952502520968945554e-02 6.214039813098951037e-02 6.459351977511557097e-02 6.684742553691958022e-02 6.886653688757661540e-02 7.061776538852758411e-02 7.207159002548166327e-02 7.320304896274379414e-02 7.399259121716587895e-02 7.442674059941102593e-02 7.449853584587982913e-02 7.420772540052443522e-02 7.356071080386517025e-02 7.257024843450568530e-02 7.125493267508767326e-02 6.963849512724784585e-02 6.774896206753440453e-02 6.561771661533644107e-02 6.327851272875564814e-02 6.076648649584039108e-02 5.811720517603054248e-02 5.536578850659803347e-02 5.254612946385948946e-02 4.969023393345341905e-02 4.682769051216907619e-02 4.398527480004425783e-02 4.118668552004877553e-02 3.845240424491418868e-02 3.579966644700427469e-02 3.324252816332718546e-02 3.079201108112999269e-02 2.845630822069793869e-02 2.624103285425345017e-02 2.414949466761407218e-02 2.218298890947803526e-02 2.034108667276984805e-02 1.862191665557652587e-02 1.702243113623173182e-02 1.553865109844110477e-02 1.416588729627917681e-02 1.289893564275585401e-02 1.173224672908868005e-02 1.066007009155290307e-02 9.676574744183560547e-03 8.775947817916568763e-03 7.952473546269545057e-03 7.200594855810879893e-03 6.514959884159173681e-03 5.890455611484977407e-03 5.322230687021826424e-03 4.805709292368563409e-03 4.336597734790600955e-03 3.910885220520150980e-03 3.524840082013659757e-03 3.175002529119986660e-03 2.858174829045075430e-03 2.571409662531579706e-03 2.311997273327693475e-03 2.077451896293784541e-03 1.865497858036172093e-03 1.674055657516158955e-03 1.501228246393043839e-03 1.345287686195076804e-03 1.204662294932067924e-03 1.077924355010371647e-03 9.637784240060496589e-04 8.610502501331957631e-04 7.686762859806948924e-04 6.856937628916242450e-04 6.112312854529321823e-04 5.444999018722296129e-04 4.847846095160104570e-04 4.314362746962209505e-04 3.838639754478310909e-04 3.415278068353273886e-04 3.039322422552086537e-04 2.706210259711138463e-04 2.411692689352249819e-04 2.151838543856821604e-04 1.922944434857613784e-04 1.721579503430493844e-04 1.544520310374655032e-04 1.388797384808116678e-04 1.251682776570845715e-04 1.130698702992093515e-04 1.023624790700813008e-04 9.285041657587265410e-05 8.436348481906871268e-05 7.675567998412577550e-05 6.990400666104924874e-05 6.370583094486745280e-05 5.807671346987698701e-05 5.294734047824343142e-05 4.826110171710959977e-05 4.397151712096584303e-05 4.004008127844094396e-05 3.643445710317818844e-05 3.312701845209558790e-05 3.009371201370995911e-05 2.731320036286631386e-05 2.476623599918441429e-05 2.243521463238052073e-05 2.030386839004097227e-05 1.835705667031369242e-05 1.658062719463194786e-05 1.496132615500231952e-05 1.348673577310269178e-05 1.214523149955679987e-05 1.092594952745337995e-05 9.818757714476076181e-06 8.814228303783746139e-06 7.903610656151010438e-06 7.078802250293038884e-06 6.332319383540939836e-06 5.657265097051890029e-06 5.047295258126269209e-06 4.496586974057898766e-06 3.999805496134340955e-06 3.552069269609043858e-06 3.148919291376051955e-06 2.786286824544875083e-06 2.460461967912286869e-06 2.168065034319217544e-06 1.906019061452169956e-06 1.671522566907663902e-06 1.462024423794214000e-06 1.275202067012853372e-06 1.108937945392879490e-06 9.613020134472897322e-07 8.305304150682428335e-07 7.150108729739175115e-07 9.713651848665963906e-04 9.122389819632023772e-04 8.584717920471529899e-04 8.100793789452780504e-04 7.670185078423618665e-04 7.293330441398370540e-04 6.969712932188562105e-04 6.698856064574915939e-04 6.481047384437024945e-04 6.315751896934519152e-04 6.203433957114084987e-04 6.144284508827263167e-04 6.139091400053412438e-04 6.188822999851077873e-04 6.294864374853569250e-04 6.459130497309938665e-04 6.683991589290261574e-04 6.972230051373156648e-04 7.327303253609709259e-04 7.753525064652058056e-04 8.255341340597928358e-04 8.838439383377893468e-04 9.509118231034808036e-04 1.027451551738333378e-03 1.114268687745289827e-03 1.212285103717624562e-03 1.322509882692906756e-03 1.446091090365325942e-03 1.584294874746860647e-03 1.738534714770249411e-03 1.910371728722130716e-03 2.101529885149151008e-03 2.313913754858632973e-03 2.549614374145226046e-03 2.810929492331543794e-03 3.100376802388456199e-03 3.420705340620082066e-03 3.775323975543766995e-03 4.167674193315716417e-03 4.600754557952414607e-03 5.078391277463643882e-03 5.604918984736562658e-03 6.185136776603213093e-03 6.823212278123415298e-03 7.524158362931124798e-03 8.293265911939096471e-03 9.136081157699796687e-03 1.005837174441774617e-02 1.106607824204786268e-02 1.216525039423550086e-02 1.336196209736006599e-02 1.466220791746078618e-02 1.607177238419182572e-02 1.759607317072071908e-02 1.923997572532984077e-02 2.100757701234951674e-02 2.290195859275254153e-02 2.492491188324308729e-02 2.707663587633924590e-02 2.935541652777039559e-02 3.175729436904219799e-02 3.427573251480928174e-02 3.690130162338149666e-02 3.962139890538064063e-02 4.242002414646538905e-02 4.527763550432418321e-02 4.817110981595362079e-02 5.107383062626461717e-02 5.395592427293306043e-02 5.678465773077462364e-02 5.952500468681010820e-02 6.214037558233790476e-02 6.459349506391638684e-02 6.684739841987756559e-02 6.886650714429208564e-02 7.061773285022199254e-02 7.207155450252525353e-02 7.320301022716997619e-02 7.399254906330006432e-02 7.442669481157196398e-02 7.449848622339703963e-02 7.420767174435523306e-02 7.356065294016397860e-02 7.257018621081703924e-02 7.125486596098094816e-02 6.963842379363743840e-02 6.774888604859968799e-02 6.561763581527985112e-02 6.327842713561848687e-02 6.076639609473249992e-02 5.811711001200103172e-02 5.536568860963808625e-02 5.254602492616163717e-02 4.969012486399890932e-02 4.682757705074657578e-02 4.398515708157259285e-02 4.118656371075108541e-02 3.845227853723837130e-02 3.579953704549275473e-02 3.324239527874706113e-02 3.079187494241318948e-02 2.845616905150962286e-02 2.624089089390965746e-02 2.414935016121531192e-02 2.218284211343975187e-02 2.034093784766703369e-02 1.862176607041793330e-02 1.702227906891194339e-02 1.553849784212230078e-02 1.416573316129592433e-02 1.289878096143969033e-02 1.173209185961432768e-02 1.065991543415403114e-02 9.676420741187666610e-03 8.775794967182374076e-03 7.952322421818517131e-03 7.200446117586681814e-03 6.514814300289439863e-03 5.890314086904295185e-03 5.322094289351183942e-03 4.805579286565660885e-03 4.336475625904737986e-03 3.910772804096247779e-03 3.524739501645806315e-03 3.174916344063478946e-03 2.858106092630784134e-03 2.571362014902208587e-03 2.311975043799336521e-03 2.077460217230331536e-03 1.865542792568149763e-03 1.674144333376570296e-03 1.501368993250163644e-03 1.345490170531412309e-03 1.204937637925406618e-03 1.078285218650983177e-03 9.642390420020704230e-04 8.616263792238001420e-04 7.693850395319559764e-04 6.865532887167761925e-04 6.122602513864695796e-04 5.457167499627304987e-04 4.862065614298604331e-04 4.330780904865475520e-04 3.857365082884625022e-04 3.436364439592009190e-04 3.062753775923166303e-04 2.731880848430274069e-04 2.439417965747296680e-04 2.181318780368141704e-04 1.953813367174217725e-04 1.753384549119713543e-04 1.576767518464489896e-04 1.420966174322393992e-04 1.283256226097531031e-04 1.161193523909271659e-04 1.052620861616222260e-04 9.556516533666850708e-05 8.686717219669618591e-05 7.903169039458875710e-05 7.194440135182966084e-05 6.551078732586840204e-05 5.965296845276243969e-05 5.430680460381540276e-05 4.941923669544403592e-05 4.494595855472037087e-05 4.084947019787914837e-05 3.709750809034976918e-05 3.366182529758268320e-05 3.051727310885282357e-05 2.764112462533961469e-05 2.501259813456848641e-05 2.261251679934964205e-05 2.042308160159664559e-05 1.842771110016915736e-05 1.661093424692001796e-05 1.495831289062597891e-05 1.345638424315480728e-05 1.209261328247949832e-05 1.085535089583703852e-05 9.733795220572339217e-06 8.717950165217339090e-06 7.798588105178687227e-06 6.967206672178861629e-06 6.215988408191026846e-06 5.537759064999434818e-06 4.925945470854223952e-06 4.374536605738566899e-06 3.878038748100150979e-06 3.431440025218789575e-06 3.030171599635948748e-06 2.670072219591671766e-06 2.347350959823664840e-06 2.058557667335802757e-06 1.800551653031457560e-06 1.570471471379692467e-06 1.365710029163798349e-06 1.183889283456776481e-06 1.022837915002360442e-06 8.805701229276390598e-07 7.552683718548744933e-07 1.035653963345349116e-03 9.713473563995377123e-04 9.122611138496070820e-04 8.584812501635412721e-04 8.100558859154659416e-04 7.670363034678235898e-04 7.293391174216034374e-04 6.969582483860999001e-04 6.698896097435566533e-04 6.480789754390944716e-04 6.315691483524684497e-04 6.203422858046482493e-04 6.144353371659610390e-04 6.139193802273519790e-04 6.188830055416416663e-04 6.294888617945569283e-04 6.459139138240685201e-04 6.683953333175767864e-04 6.972198760238526409e-04 7.327333359025035723e-04 7.753423997514549649e-04 8.255338377432206451e-04 8.838525541260067652e-04 9.509108988567317906e-04 1.027449861103667478e-03 1.114274425045127300e-03 1.212281297106477173e-03 1.322512044767084650e-03 1.446089118461048057e-03 1.584295854905596723e-03 1.738536067120533034e-03 1.910372575313458573e-03 2.101529488091927970e-03 2.313912542053346219e-03 2.549613216933640809e-03 2.810929777654112751e-03 3.100376324368298887e-03 3.420705260859799486e-03 3.775322525298490262e-03 4.167673733614021304e-03 4.600753410948813134e-03 5.078390098396750284e-03 5.604917265905336003e-03 6.185135161124815338e-03 6.823210465792281174e-03 7.524156520305566587e-03 8.293263401549028774e-03 9.136078741548574883e-03 1.005836893036732987e-02 1.106607542576812722e-02 1.216524702835789472e-02 1.336195855730120709e-02 1.466220407251645798e-02 1.607176810994123684e-02 1.759606829580670148e-02 1.923997053975527727e-02 2.100757117528550752e-02 2.290195213854696529e-02 2.492490478989336719e-02 2.707662798973315202e-02 2.935540786607070823e-02 3.175728477812285455e-02 3.427572194936049504e-02 3.690128993150859626e-02 3.962138604953984594e-02 4.242001000064383326e-02 4.527761985768394976e-02 4.817109253312835959e-02 5.107381163190947287e-02 5.395590339679240399e-02 5.678463474059376043e-02 5.952497941397342368e-02 6.214034785268404693e-02 6.459346458924315748e-02 6.684736500163304673e-02 6.886647051327515756e-02 7.061769282080601617e-02 7.207151076104875709e-02 7.320296252731829656e-02 7.399249714742092698e-02 7.442663841710442374e-02 7.449842510822066166e-02 7.420760565296768974e-02 7.356058168408941000e-02 7.257010958928918065e-02 7.125478378700034199e-02 6.963833594920301739e-02 6.774879240032437300e-02 6.561753631754480010e-02 6.327832171314347331e-02 6.076628478368200498e-02 5.811699280844925819e-02 5.536556558642429654e-02 5.254589619812134738e-02 4.968999055299209294e-02 4.682743729850308290e-02 4.398501210627254326e-02 4.118641370354911985e-02 3.845212373113333915e-02 3.579937768681855370e-02 3.324223162919229257e-02 3.079170727199900467e-02 2.845599765365329145e-02 2.624071606262938852e-02 2.414917219871984613e-02 2.218266132891813860e-02 2.034075456427556633e-02 1.862158061824872174e-02 1.702209179224421429e-02 1.553830910449499267e-02 1.416554333795210820e-02 1.289859046580794574e-02 1.173190113480633047e-02 1.065972496854836367e-02 9.676231078259564175e-03 8.775606724959588920e-03 7.952136302619563363e-03 7.200262934147700841e-03 6.514634999735376998e-03 5.890139779260433056e-03 5.321926284747622443e-03 4.805419140224127458e-03 4.336325185034030014e-03 3.910634269587303508e-03 3.524615498226215098e-03 3.174810003308264818e-03 2.858021145243139216e-03 2.571302900224954613e-03 2.311947028340950640e-03 2.077469530865779044e-03 1.865596769168972836e-03 1.674251559856320890e-03 1.501539456566670840e-03 1.345735389434126687e-03 1.205270763971327645e-03 1.078721085428238418e-03 9.647941289990148587e-04 8.623186579030740805e-04 7.702336553465460693e-04 6.875780397887259121e-04 6.134808172635258577e-04 5.471516507581793923e-04 4.878718402850397017e-04 4.349857657419174488e-04 3.878928840040166137e-04 3.460404355593254644e-04 3.089170574935660844e-04 2.760475070050310252e-04 2.469886696315229889e-04 2.213272118007772243e-04 1.986773454495617736e-04 1.786816736007204012e-04 1.610114706468261387e-04 1.453675698813647332e-04 1.314812043163599974e-04 1.191144839276942749e-04 1.080597381229039203e-04 9.813835020289958543e-05 8.919887272351938298e-05 8.111426663217419437e-05 7.377882726981495885e-05 6.710496431110366520e-05 6.102007329325053288e-05 5.546366272108864658e-05 5.038484569160077062e-05 4.574024809378015829e-05 4.149232471096698556e-05 3.760805181587841402e-05 3.405794081258233587e-05 3.081531213979396089e-05 2.785577822023612351e-05 2.515687219504861768e-05 2.269779224482212679e-05 2.045922135131453783e-05 1.842319521036294965e-05 1.657300988034898247e-05 1.489314225428368482e-05 1.336919001676022058e-05 1.198781041333877951e-05 1.073666782431223181e-05 9.604379706701392168e-06 8.580464246209099774e-06 7.655286721494418853e-06 6.820006334889515280e-06 6.066525896513736688e-06 5.387437822549171753e-06 4.775977760834181230e-06 4.225971610699181651e-06 3.731792523766267595e-06 3.288314130037702007e-06 2.890868993174410223e-06 2.535208042802899188e-06 2.217462216192466317e-06 1.934108307699454819e-06 1.681935384442876652e-06 1.458015320922035325e-06 1.259673555690507487e-06 1.084464200114108149e-06 9.301491772463189611e-07 7.946757619888570154e-07 1.105091554608912284e-03 1.035641635494926769e-03 9.713436287743941510e-04 9.122722065368570575e-04 8.584838802247880775e-04 8.100865082664426148e-04 7.670370617791097499e-04 7.293224394431688327e-04 6.969592046298060803e-04 6.698981388597228083e-04 6.480990048013409279e-04 6.315774580169479643e-04 6.203488757942153108e-04 6.144390901671859364e-04 6.139134424362795639e-04 6.188799893435979532e-04 6.294862548814832799e-04 6.459113972566105175e-04 6.683999602599764289e-04 6.972208389692246275e-04 7.327363650386408073e-04 7.753492219446562767e-04 8.255341537342842555e-04 8.838437845105393638e-04 9.509141404748982845e-04 1.027451972174001429e-03 1.114272103823282572e-03 1.212281954697044459e-03 1.322509415547517978e-03 1.446090010248200428e-03 1.584294229674876970e-03 1.738534500238114082e-03 1.910370729343605902e-03 2.101529633127040362e-03 2.313912392206775304e-03 2.549612727763476364e-03 2.810928209590537498e-03 3.100375448156127492e-03 3.420704404690774487e-03 3.775321409116938996e-03 4.167672445535834658e-03 4.600752882193257301e-03 5.078388440431988275e-03 5.604915676126988842e-03 6.185133043743754923e-03 6.823208052267189586e-03 7.524154263310007390e-03 8.293260968060928509e-03 9.136076089740942027e-03 1.005836585384712635e-02 1.106607191973010829e-02 1.216524313272107118e-02 1.336195416334575239e-02 1.466219924344801945e-02 1.607176271356871092e-02 1.759606249004922948e-02 1.923996407059844899e-02 2.100756382885349965e-02 2.290194426682120796e-02 2.492489589950118087e-02 2.707661831354878784e-02 2.935539725553615656e-02 3.175727295441260062e-02 3.427570889224122730e-02 3.690127558544593900e-02 3.962137017761988705e-02 4.241999248568639053e-02 4.527760060124377123e-02 4.817107133104429895e-02 5.107378826726035465e-02 5.395587764716017198e-02 5.678460646722763294e-02 5.952494832414523263e-02 6.214031366067872264e-02 6.459342706675638701e-02 6.684732385130746912e-02 6.886642546242556506e-02 7.061764350295406112e-02 7.207145688917990234e-02 7.320290378931829101e-02 7.399243319699656818e-02 7.442656894583066229e-02 7.449834983195934013e-02 7.420752428664038891e-02 7.356049392894437045e-02 7.257001521511478870e-02 7.125468259203109056e-02 6.963822774954246675e-02 6.774867708345479189e-02 6.561741376808749582e-02 6.327819189732405980e-02 6.076614767187386162e-02 5.811684846501426194e-02 5.536541408692868121e-02 5.254573765767860116e-02 4.968982513055750228e-02 4.682726520377110402e-02 4.398483355210427298e-02 4.118622895485919005e-02 3.845193307405250088e-02 3.579918142074695747e-02 3.324203008393064596e-02 3.079150078095175408e-02 2.845578657059665006e-02 2.624050075251592451e-02 2.414895302967388219e-02 2.218243868961218904e-02 2.034052884621657953e-02 1.862135222930897532e-02 1.702186115609529912e-02 1.553807666488289836e-02 1.416530956613586308e-02 1.289835586390955004e-02 1.173166625109721244e-02 1.065949040293924684e-02 9.675997502935582487e-03 8.775374897417991329e-03 7.951907085912816170e-03 7.200037329938797914e-03 6.514414170114473344e-03 5.889925089979311176e-03 5.321719344799476226e-03 4.805221855634530387e-03 4.336139820722596794e-03 3.910463523152890239e-03 3.524462580181774492e-03 3.174678738432513709e-03 2.857916083368470823e-03 2.571229441668995610e-03 2.311911564703413198e-03 2.077479595050847269e-03 1.865661196432022353e-03 1.674380642166414931e-03 1.501745091262301829e-03 1.346031193694459914e-03 1.205672140337264459e-03 1.079245199926031403e-03 9.654597701142959018e-04 8.631459237695838886e-04 7.712434242525043450e-04 6.887911806470661119e-04 6.149171030094358146e-04 5.488283694344383472e-04 4.898021485802583506e-04 4.371768728010093667e-04 3.903442313122900569e-04 3.487421002186309499e-04 3.118486368282413854e-04 2.791777425457966878e-04 2.502760122254591574e-04 2.247211225080305132e-04 2.021214717421968043e-04 1.821166983233922379e-04 1.643786135074586931e-04 1.486120635898556910e-04 1.345552854174724951e-04 1.219794754564234782e-04 1.106874391687949504e-04 1.005113777230512830e-04 9.130999051109231208e-05 8.296514966125803929e-05 7.537842651808801487e-05 6.846771506590243906e-05 6.216414431618452806e-05 5.640938303909203674e-05 5.115339769852356421e-05 4.635264945514091768e-05 4.196869213257591128e-05 3.796711725512404444e-05 3.431677010552453119e-05 3.098918704181365520e-05 2.795819026811119520e-05 2.519959845883088957e-05 2.269101876354963341e-05 2.041169291409731062e-05 1.834237821570825527e-05 1.646525015491454651e-05 1.476381996272022046e-05 1.322285615284950568e-05 1.182831553059457151e-05 1.056727137092145722e-05 9.427846570649046538e-06 8.399146567707506947e-06 7.471194425519814946e-06 6.634864396533158761e-06 5.881823235236936991e-06 5.204466970474154786e-06 4.595864716655425441e-06 4.049702751498615135e-06 3.560232412995390840e-06 3.122221449220357028e-06 2.730904235752558902e-06 2.381942018444293525e-06 2.071380613805680862e-06 1.795613260846227885e-06 1.551346181878493228e-06 1.335568395490614389e-06 1.145522451015793671e-06 9.786809583757700804e-07 8.327228292741115083e-07 1.179468606033228298e-03 1.105084947923519727e-03 1.035671777746043510e-03 9.713378276073129361e-04 9.122565322098363837e-04 8.584982183909818047e-04 8.100674202262463054e-04 7.670199727210452820e-04 7.293312626287081152e-04 6.969609154823721425e-04 6.698874655840047045e-04 6.480896806837747751e-04 6.315748294026581880e-04 6.203436343363222727e-04 6.144311051145056679e-04 6.139085808255705058e-04 6.188805137452036429e-04 6.294924846328769572e-04 6.459120753684417446e-04 6.683937800514900716e-04 6.972206186544970116e-04 7.327348137433128267e-04 7.753432224023072434e-04 8.255312121693835241e-04 8.838475474261909626e-04 9.509125776416807365e-04 1.027452517107528768e-03 1.114271898841775977e-03 1.212283091182622848e-03 1.322509355663084411e-03 1.446090089922769020e-03 1.584293248353434245e-03 1.738533870211484474e-03 1.910370028046597373e-03 2.101527998361673016e-03 2.313910477146542948e-03 2.549611726953074798e-03 2.810927055875516410e-03 3.100374536470875027e-03 3.420703251557286485e-03 3.775320319978210139e-03 4.167670359937557245e-03 4.600750582280389508e-03 5.078386336961892254e-03 5.604913599456887337e-03 6.185130794977457616e-03 6.823205440008278666e-03 7.524151219144126213e-03 8.293257789889417822e-03 9.136072206093083861e-03 1.005836192337381668e-02 1.106606753987688513e-02 1.216523823618854798e-02 1.336194910736585376e-02 1.466219330271328718e-02 1.607175624998199298e-02 1.759605531423858935e-02 1.923995599176373320e-02 2.100755508498297966e-02 2.290193442346918212e-02 2.492488518890676255e-02 2.707660640574093003e-02 2.935538397240076286e-02 3.175725845886098742e-02 3.427569283490760482e-02 3.690125784901616274e-02 3.962135061291720967e-02 4.241997095587683037e-02 4.527757689917150802e-02 4.817104519981767197e-02 5.107375949147573146e-02 5.395584601458829760e-02 5.678457158898200796e-02 5.952491001878242038e-02 6.214027156631356935e-02 6.459338083625569549e-02 6.684727317892646958e-02 6.886636994269010326e-02 7.061758276688023805e-02 7.207139054190800365e-02 7.320283144516773199e-02 7.399235445291718616e-02 7.442648341490096242e-02 7.449825712277068079e-02 7.420742405732741465e-02 7.356038586221065601e-02 7.256989898877033718e-02 7.125455796891162763e-02 6.963809450773496279e-02 6.774853506165022521e-02 6.561726284491148364e-02 6.327803202113420344e-02 6.076597883473949802e-02 5.811667070014369524e-02 5.536522750325364312e-02 5.254554240953899363e-02 4.968962141614780004e-02 4.682705325752459929e-02 4.398461366041078041e-02 4.118600144374637284e-02 3.845169827901195880e-02 3.579893971857771306e-02 3.324178187709359716e-02 3.079124648423172891e-02 2.845552661483012960e-02 2.624023558709753443e-02 2.414868311609846135e-02 2.218216449612837524e-02 2.034025086584905287e-02 1.862107095919345034e-02 1.702157712261624656e-02 1.553779041235788666e-02 1.416502167049811869e-02 1.289806694787554338e-02 1.173137698607252220e-02 1.065920153096698575e-02 9.675709846949214973e-03 8.775089391102736808e-03 7.951624792993451304e-03 7.199759478023326671e-03 6.514142189576843482e-03 5.889660655793995184e-03 5.321464432731306225e-03 4.804978803034718263e-03 4.335911402845660928e-03 3.910253036411501237e-03 3.524273949171922993e-03 3.174516624955693589e-03 2.857786022743700333e-03 2.571137985572006634e-03 2.311866441935893791e-03 2.077489878837224420e-03 1.865737471749027336e-03 1.674535166555244205e-03 1.501991925097774907e-03 1.346386278384042361e-03 1.206153293696785598e-03 1.079871983756888493e-03 9.662531854735587457e-04 8.641278778225173823e-04 7.724359200691517527e-04 6.902151889207452495e-04 6.165911091255537463e-04 5.507666300188341453e-04 4.920127522522602711e-04 4.396597825124338782e-04 3.930895438287062464e-04 3.517288101016385394e-04 3.150441888571771853e-04 2.825385932670902234e-04 2.537492888898756709e-04 2.282473051415553054e-04 2.056378381232125928e-04 1.855611411663234708e-04 1.676933688437192208e-04 1.517469090999796425e-04 1.374698809672636923e-04 1.246446597103382592e-04 1.130854730122972374e-04 1.026352703425336739e-04 9.316213587252343759e-05 8.455554960046110860e-05 7.672275840294664627e-05 6.958546213343167971e-05 6.307693116989790644e-05 5.713960461318327313e-05 5.172316332652148927e-05 4.678303022979480517e-05 4.227923595177085047e-05 3.817557537630156202e-05 3.443899358621900833e-05 3.103913631162890751e-05 2.794802747863065907e-05 2.513982801692209472e-05 2.259065076831367970e-05 2.027841558640684528e-05 1.818272961702238768e-05 1.628477650555357090e-05 1.456722238039883597e-05 1.301412127068059004e-05 1.161082981694889842e-05 1.034391904013766891e-05 9.201094615116872267e-06 8.171113602868774166e-06 7.243710020236589137e-06 6.409517434436126815e-06 5.659999462489655321e-06 4.987380015417786213e-06 4.384578283174337608e-06 3.845150059029104310e-06 3.363227720641157793e-06 2.933466739293746895e-06 2.550997740285194796e-06 2.211378596659573103e-06 1.910553450756487547e-06 1.644813989535692581e-06 1.410764094997797707e-06 1.205291411309243045e-06 1.025536902435385942e-06 8.688751345379747251e-07 1.258419291523885314e-03 1.179439832733893351e-03 1.105128135429515402e-03 1.035670420213639096e-03 9.713423183484940892e-04 9.122607229848686116e-04 8.584875801465875712e-04 8.100904205157702809e-04 7.670271651434868712e-04 7.293342024152925287e-04 6.969542049198525257e-04 6.698885800175863629e-04 6.480911294347082305e-04 6.315835600324153131e-04 6.203387503203425420e-04 6.144323619805679582e-04 6.139129931671302286e-04 6.188861023910671114e-04 6.294881551474420817e-04 6.459139570428045103e-04 6.683910382907631972e-04 6.972189435486040405e-04 7.327346158317290040e-04 7.753470429417161705e-04 8.255324062493835493e-04 8.838446992489877628e-04 9.509141980023904945e-04 1.027452395279755638e-03 1.114269781098361101e-03 1.212281329743810764e-03 1.322507034952688856e-03 1.446089227389432382e-03 1.584295058736383049e-03 1.738532946947208462e-03 1.910369246752740505e-03 2.101526883854372332e-03 2.313910475843269920e-03 2.549610745163695402e-03 2.810926102203320075e-03 3.100373284515225199e-03 3.420702012721545896e-03 3.775318366027766853e-03 4.167668395542707335e-03 4.600748709087512656e-03 5.078384130359860082e-03 5.604911163786821526e-03 6.185127790167070996e-03 6.823202327666247867e-03 7.524147292726707584e-03 8.293253803452329403e-03 9.136067933558042822e-03 1.005835707202433309e-02 1.106606226622589700e-02 1.216523235999945191e-02 1.336194229886641938e-02 1.466218610628351564e-02 1.607174794763793421e-02 1.759604638201466703e-02 1.923994616164444865e-02 2.100754422476458147e-02 2.290192238721922013e-02 2.492487184905536890e-02 2.707659168177670508e-02 2.935536779370249288e-02 3.175724052282453275e-02 3.427567310552358248e-02 3.690123600125502779e-02 3.962132658556064696e-02 4.241994441008629935e-02 4.527754765930028236e-02 4.817101300155787053e-02 5.107372404672538835e-02 5.395580697347351212e-02 5.678452867026859141e-02 5.952486281865889545e-02 6.214021972944541033e-02 6.459332395750939926e-02 6.684721078282336582e-02 6.886630157591572265e-02 7.061750797508659083e-02 7.207130885305634838e-02 7.320274234760298926e-02 7.399225746955330474e-02 7.442637807193430710e-02 7.449814295372499118e-02 7.420730061878046124e-02 7.356025275047546608e-02 7.256975586585019677e-02 7.125440448766422186e-02 6.963793041663077221e-02 6.774836014076919544e-02 6.561707698283597567e-02 6.327783511711169984e-02 6.076577088990698511e-02 5.811645177273864343e-02 5.536499772364775890e-02 5.254530195111312141e-02 4.968937052569911972e-02 4.682679223692916282e-02 4.398434286012235100e-02 4.118572124078197227e-02 3.845140911337021489e-02 3.579864205513408337e-02 3.324147619800747050e-02 3.079093330621833491e-02 2.845520647097296921e-02 2.623990902840376421e-02 2.414835070902244044e-02 2.218182682779231557e-02 2.033990852622677772e-02 1.862072457390654898e-02 1.702122732960593618e-02 1.553743788426895089e-02 1.416466712393182892e-02 1.289771114324534014e-02 1.173102075208855462e-02 1.065884577839010770e-02 9.675355590693294691e-03 8.774737776653974974e-03 7.951277130988795849e-03 7.199417277072075842e-03 6.513807204503470512e-03 5.889334943662323171e-03 5.321150413996480512e-03 4.804679341735606027e-03 4.335629892058230801e-03 3.909993505540463286e-03 3.524041180078621178e-03 3.174316289957393976e-03 2.857624835146573439e-03 2.571023867023672881e-03 2.311808697770913797e-03 2.077499377496599096e-03 1.865826816294270142e-03 1.674718838792447996e-03 1.502286376854199352e-03 1.346809943558514334e-03 1.206726464195661489e-03 1.080616515110279256e-03 9.671919567918694236e-04 8.652839649604424999e-04 7.738314323374222625e-04 6.918697515164094454e-04 6.185200288409089435e-04 5.529788409972069638e-04 4.945087224138664146e-04 4.424296351472433277e-04 3.961117052185264141e-04 3.549694882482951020e-04 3.184579310386696804e-04 2.860700260469861049e-04 2.573359578874254410e-04 2.318233475291196105e-04 2.091380559282215697e-04 1.889249758660014602e-04 1.708683084176046787e-04 1.546909612241988401e-04 1.401529240148884439e-04 1.270486592923458628e-04 1.152037207469634288e-04 1.044708937554708172e-04 9.472618015408220467e-05 8.586491156287247056e-05 7.779820140929159138e-05 7.044986578582770388e-05 6.375385914500070466e-05 5.765221625716452942e-05 5.209344718197800198e-05 4.703131787192464143e-05 4.242393917910537303e-05 3.823309519708519813e-05 3.442374736548771245e-05 3.096366759624919824e-05 2.782315855448791645e-05 2.497483800094547928e-05 2.239346070575732036e-05 2.005576707532261325e-05 1.794035110909014018e-05 1.602753645063778463e-05 1.429926267564537120e-05 1.273897618781876708e-05 1.133152288050344911e-05 1.006305203411697834e-05 8.920915051339729741e-06 7.893574295582388240e-06 6.970514738519796486e-06 6.142158982869407220e-06 5.399787214697208859e-06 4.735461718852884316e-06 4.141956201763034539e-06 3.612688911262729139e-06 3.141663949935124705e-06 2.723409935068064373e-06 2.352931570546390373e-06 2.025662151364915309e-06 1.737420053869488303e-06 1.484371543189480141e-06 1.262996544983852039e-06 1.070060256975160832e-06 9.025885130493732231e-07 1.341654714836823482e-03 1.258413182156837250e-03 1.179450224732720353e-03 1.105084511683582542e-03 1.035655858941074425e-03 9.713606347910790735e-04 9.122533481843118084e-04 8.584845096318191289e-04 8.100836036122360025e-04 7.670304049073521473e-04 7.293415909001918366e-04 6.969538834260408100e-04 6.698882359172539337e-04 6.480978161643526124e-04 6.315803359327262648e-04 6.203406774875373569e-04 6.144309934962323416e-04 6.139128655834677354e-04 6.188830761369156505e-04 6.294852694927413226e-04 6.459141977432642911e-04 6.683949057860610627e-04 6.972223610485273927e-04 7.327366663708413186e-04 7.753440390904353923e-04 8.255334662433430181e-04 8.838452654556791044e-04 9.509131511017353527e-04 1.027450612019422402e-03 1.114270948759047124e-03 1.212281390828648256e-03 1.322508031270254415e-03 1.446087296533123340e-03 1.584293075626048465e-03 1.738532337153124744e-03 1.910368804624119898e-03 2.101526468837884576e-03 2.313908946232453006e-03 2.549608533323892944e-03 2.810924250417954403e-03 3.100371540398723803e-03 3.420699761647323905e-03 3.775316340651137421e-03 4.167666392792956573e-03 4.600745799501012104e-03 5.078381427571266454e-03 5.604907769707887823e-03 6.185124202230547590e-03 6.823198504075774981e-03 7.524143144019487806e-03 8.293248890623649075e-03 9.136062484064363595e-03 1.005835106353824421e-02 1.106605544820341708e-02 1.216522505976569586e-02 1.336193412359040593e-02 1.466217703402239794e-02 1.607173814601373096e-02 1.759603537305295257e-02 1.923993393880510730e-02 2.100753078572342031e-02 2.290190755202440448e-02 2.492485543733702347e-02 2.707657350639726054e-02 2.935534777225185313e-02 3.175721843645788744e-02 3.427564873519584748e-02 3.690120913907061345e-02 3.962129695224042569e-02 4.241991177027083781e-02 4.527751166668009253e-02 4.817097336260445228e-02 5.107368040009093585e-02 5.395575893515988652e-02 5.678447581195145144e-02 5.952480471674266582e-02 6.214015589513539883e-02 6.459325385742507863e-02 6.684713390408614231e-02 6.886621739528962782e-02 7.061741587057464298e-02 7.207120823918249097e-02 7.320263261507806152e-02 7.399213803502129039e-02 7.442624834586683558e-02 7.449800234889407402e-02 7.420714860447986949e-02 7.356008883445587510e-02 7.256957958968171529e-02 7.125421546853492882e-02 6.963772832500331189e-02 6.774814473770460199e-02 6.561684807524247043e-02 6.327759263048232663e-02 6.076551480308482051e-02 5.811618216154387784e-02 5.536471473657531700e-02 5.254500581969292344e-02 4.968906154799108271e-02 4.682647077836681743e-02 4.398400934976569310e-02 4.118537616892402331e-02 3.845105299874037458e-02 3.579827546993471360e-02 3.324109974552109242e-02 3.079054761752003655e-02 2.845481220670010095e-02 2.623950686319803313e-02 2.414794134472163928e-02 2.218141097641853493e-02 2.033948692999494254e-02 1.862029799094322424e-02 1.702079655287483048e-02 1.553700374340041129e-02 1.416423049530135536e-02 1.289727296599016068e-02 1.173058204599750944e-02 1.065840766316725197e-02 9.674919315889903351e-03 8.774304751297482691e-03 7.950848963813353723e-03 7.198995819822040683e-03 6.513394613055867831e-03 5.888933738435914687e-03 5.320763561555153995e-03 4.804310343961840785e-03 4.335282894566349146e-03 3.909673418312338555e-03 3.523753819903919626e-03 3.174068536462030556e-03 2.857424803618321962e-03 2.570881093072120011e-03 2.311734325550458737e-03 2.077506342821734339e-03 1.865930002620012082e-03 1.674935184599414539e-03 1.502634896424106256e-03 1.347311619318113194e-03 1.207403953419379375e-03 1.081493611740433911e-03 9.682927482695558464e-04 8.666316318540866074e-04 7.754466751272061495e-04 6.937688699155692557e-04 6.207127578831660988e-04 5.554661282440949335e-04 4.972807192754256879e-04 4.454642272558864344e-04 3.993739235480972235e-04 3.584120622777654743e-04 3.220231023178947742e-04 2.896925462549204515e-04 2.609469758826479303e-04 2.353547287782240579e-04 2.125265991509536138e-04 1.921160160403657469e-04 1.738183181244362262e-04 1.573689484734768027e-04 1.425406225155451351e-04 1.291396780789127465e-04 1.170019305316410128e-04 1.059883719598925901e-04 9.598101520249257299e-05 8.687910893106260844e-05 7.859585221094980093e-05 7.105565985207150501e-05 6.419196568892652501e-05 5.794550629897665613e-05 5.226300769647524986e-05 4.709620008187628311e-05 4.240108145308157353e-05 3.813736653931393326e-05 3.426807148529053778e-05 3.075919149703508173e-05 2.757944291608634992e-05 2.470005155845504631e-05 2.209456796682041094e-05 1.973870151549379659e-05 1.761017145835965864e-05 1.568856584909954682e-05 1.395520677924804931e-05 1.239302485385305537e-05 1.098643626550917619e-05 9.721228284255574291e-06 8.584448777890396523e-06 7.564301427982409068e-06 6.650046075321000311e-06 5.831906859302943467e-06 5.100984620715340140e-06 4.449174278432413472e-06 3.869089622496149321e-06 3.353994302318114096e-06 2.897736312146204049e-06 2.494691214037890871e-06 2.139709668540276101e-06 1.828069950305345174e-06 1.555437091764316097e-06 1.317828121948797552e-06 1.111579592389489632e-06 9.333223083772259676e-07 1.428690267006466454e-03 1.341663339778185072e-03 1.258424478415230566e-03 1.179442541713557422e-03 1.105104486510285165e-03 1.035665888007399451e-03 9.713407739489505078e-04 9.122586680456257549e-04 8.584922466293321702e-04 8.100783450405248977e-04 7.670300440420366531e-04 7.293300504040237673e-04 6.969624666784171281e-04 6.698891175292525074e-04 6.480931019982623517e-04 6.315753534876282710e-04 6.203478114386981775e-04 6.144345686852776536e-04 6.139146735030618241e-04 6.188832533770761328e-04 6.294890062811141955e-04 6.459130500985157432e-04 6.683911075436345384e-04 6.972150829792334546e-04 7.327332283093574827e-04 7.753442559938073918e-04 8.255331569064572675e-04 8.838423129246375087e-04 9.509110624613870046e-04 1.027449544596615791e-03 1.114269744749485152e-03 1.212281900061216479e-03 1.322507270851616635e-03 1.446087228101097452e-03 1.584292128265099228e-03 1.738531355362087170e-03 1.910367000238357132e-03 2.101524517471377827e-03 2.313906875687941553e-03 2.549607162989340082e-03 2.810922442369073650e-03 3.100368989217056406e-03 3.420697818766690618e-03 3.775313737087181848e-03 4.167663233786326506e-03 4.600742680708990590e-03 5.078377863134123441e-03 5.604904125067336658e-03 6.185119802583914465e-03 6.823193523977453406e-03 7.524137594183764877e-03 8.293242888392926213e-03 9.136055820930183771e-03 1.005834371879614150e-02 1.106604734438385029e-02 1.216521609217734688e-02 1.336192412233429445e-02 1.466216599901356589e-02 1.607172594651808811e-02 1.759602187877912921e-02 1.923991890858879270e-02 2.100751421776540090e-02 2.290188927159348548e-02 2.492483526412402756e-02 2.707655125445889918e-02 2.935532317296887794e-02 3.175719125999829084e-02 3.427561875507499634e-02 3.690117608362440682e-02 3.962126048521754512e-02 4.241987155233369750e-02 4.527746734809020429e-02 4.817092455050685923e-02 5.107362661173461826e-02 5.395569974984112255e-02 5.678441072906574572e-02 5.952473314279745076e-02 6.214007726223977346e-02 6.459316755735267090e-02 6.684703925106345868e-02 6.886611369892539636e-02 7.061730243155169007e-02 7.207108431896611100e-02 7.320249747734527968e-02 7.399199092890026974e-02 7.442608855633206510e-02 7.449782918289006572e-02 7.420696139853495688e-02 7.355988695959908563e-02 7.256936249716990084e-02 7.125398267879988479e-02 6.963747944537874990e-02 6.774787944598552325e-02 6.561656616647468243e-02 6.327729398652123805e-02 6.076519942321184642e-02 5.811585012056307703e-02 5.536436622312811140e-02 5.254464112337171172e-02 4.968868102765330169e-02 4.682607489399576856e-02 4.398359862918942154e-02 4.118495119841188157e-02 3.845061443365484916e-02 3.579782400869052639e-02 3.324063613437402281e-02 3.079007263600791466e-02 2.845432666144247572e-02 2.623901159141870179e-02 2.414743720329678989e-02 2.218089884934230233e-02 2.033896773023297772e-02 1.861977265309929311e-02 1.702026604982276314e-02 1.553646909816901525e-02 1.416369278655875245e-02 1.289673334997178122e-02 1.173004177858496568e-02 1.065786812094174189e-02 9.674382037092301920e-03 8.773771465968671288e-03 7.950321646750397805e-03 7.198476746350959861e-03 6.512886423684259400e-03 5.888439522367607155e-03 5.320286947774364658e-03 4.803855608658827436e-03 4.334855090700406692e-03 3.909278518240653921e-03 3.523398877649614944e-03 3.173761865990737657e-03 2.857176171669067750e-03 2.570701916594633849e-03 2.311637864134468041e-03 2.077507867210963768e-03 1.866046913475937581e-03 1.675187047097825279e-03 1.503043342112148637e-03 1.347900059210149553e-03 1.208197038649636923e-03 1.082516374904287900e-03 9.695693725856331224e-04 8.681838230463616605e-04 7.772916617303564325e-04 6.959171361553968512e-04 6.231656982933559330e-04 5.582139137441076166e-04 5.003007205992860426e-04 4.487203587399935488e-04 4.028171902597628895e-04 3.619824483146811731e-04 3.256527163856763173e-04 2.933097148888527119e-04 2.644808009646298420e-04 2.387395327652241006e-04 2.157057131744746445e-04 1.950445030171714118e-04 1.764644122902615385e-04 1.597142162393251478e-04 1.445790240170251166e-04 1.308758345985766060e-04 1.184489367572960698e-04 1.071654787849412536e-04 9.691143203511156485e-05 8.758809599708108201e-05 7.910918376242138104e-05 7.139847864209339075e-05 6.438799409519173551e-05 5.801656471280955619e-05 5.222877271984773879e-05 4.697414151435682045e-05 4.220652111419167678e-05 3.788361789244327544e-05 3.396662108326895468e-05 3.041990074439896105e-05 2.721075215138447182e-05 2.430917526560556383e-05 2.168767271118417938e-05 1.932106788146897359e-05 1.718633442631649496e-05 1.526243484403455000e-05 1.353016675675638408e-05 1.197202102136028104e-05 1.057204230554946964e-05 9.315700633320643989e-06 8.189769147996633282e-06 7.182206793805879854e-06 6.282054176022598166e-06 5.479329432381994317e-06 4.764936428114226108e-06 4.130579024014358935e-06 3.568681450833809568e-06 3.072316999319783040e-06 2.635143860154049720e-06 2.251347303316489742e-06 1.915589429211491007e-06 1.622964160080936723e-06 1.368960213948441772e-06 1.149428863647229463e-06 9.605551708642939655e-07 1.518944591370094757e-03 1.428686889772385954e-03 1.341659851514736797e-03 1.258433228804987100e-03 1.179453844531684831e-03 1.105081893367034157e-03 1.035695716705149110e-03 9.713345397004710755e-04 9.122536595579235985e-04 8.584876876061485690e-04 8.100818882965732728e-04 7.670306327259522865e-04 7.293397242359884189e-04 6.969653652703068593e-04 6.698893528685156669e-04 6.480972842499518492e-04 6.315770013146779953e-04 6.203456691874867932e-04 6.144306494596335445e-04 6.139107396280867046e-04 6.188828849451749343e-04 6.294839473674533831e-04 6.459109485637664618e-04 6.683939908888778762e-04 6.972183482542706817e-04 7.327305850181866850e-04 7.753467870627331294e-04 8.255323868055237241e-04 8.838450416288911628e-04 9.509101978321908566e-04 1.027447556385338752e-03 1.114267595769263298e-03 1.212279682987032949e-03 1.322505440873926854e-03 1.446086064026281311e-03 1.584291314154678007e-03 1.738529598022466776e-03 1.910366164915287086e-03 2.101523701103595859e-03 2.313904935291396722e-03 2.549606434205771866e-03 2.810920005459533171e-03 3.100366170197628793e-03 3.420694368149017513e-03 3.775310708993303340e-03 4.167659695285836491e-03 4.600738788436350112e-03 5.078372979346816585e-03 5.604898909063374575e-03 6.185114304600302683e-03 6.823187485665258532e-03 7.524131051328489077e-03 8.293235584966519164e-03 9.136047675778949731e-03 1.005833475603001501e-02 1.106603738666020985e-02 1.216520488254915072e-02 1.336191182199321890e-02 1.466215239044527802e-02 1.607171092042119706e-02 1.759600517072837031e-02 1.923990054893670587e-02 2.100749386615115288e-02 2.290186675144723072e-02 2.492481039103737819e-02 2.707652378076251531e-02 2.935529280460522430e-02 3.175715780700068269e-02 3.427558184726717250e-02 3.690113534586785676e-02 3.962121552424542614e-02 4.241982204358613062e-02 4.527741275793344122e-02 4.817086442649984313e-02 5.107356042716084538e-02 5.395562688436040394e-02 5.678433056720855188e-02 5.952464501572399258e-02 6.213998042047521458e-02 6.459306125792239894e-02 6.684692268523198533e-02 6.886598600406122761e-02 7.061716272082632639e-02 7.207093169962645873e-02 7.320233104596844675e-02 7.399180978048833235e-02 7.442589177788686006e-02 7.449761592961959278e-02 7.420673083660460356e-02 7.355963834862676298e-02 7.256909514355314172e-02 7.125369599081149419e-02 6.963717293607334102e-02 6.774755273193167060e-02 6.561621898841930867e-02 6.327692620389481493e-02 6.076481101208146968e-02 5.811544119853148671e-02 5.536393701993384125e-02 5.254419198124726798e-02 4.968821240873164818e-02 4.682558735021136176e-02 4.398309280712771330e-02 4.118442783634714693e-02 3.845007432869999853e-02 3.579726802393971147e-02 3.324006518741932925e-02 3.078948768527538585e-02 2.845372870347660788e-02 2.623840165649168540e-02 2.414681635176309932e-02 2.218026816711569579e-02 2.033832833501362028e-02 1.861912570316284765e-02 1.701961274207712191e-02 1.553581068769754880e-02 1.416303060619126739e-02 1.289606882148825080e-02 1.172937644431501850e-02 1.065720367910096694e-02 9.673720372516488378e-03 8.773114706805763482e-03 7.949672218005016458e-03 7.197837437316043085e-03 6.512260471113915858e-03 5.887830703073114631e-03 5.319699693057308373e-03 4.803295133041997518e-03 4.334327538698451096e-03 3.908791131613347826e-03 3.522960179529300174e-03 3.173381861084847381e-03 2.856866550735645896e-03 2.570476258529842423e-03 2.311511816065285260e-03 2.077499273593855483e-03 1.866175863137631979e-03 1.675475783750374550e-03 1.503515983530906213e-03 1.348582056407709095e-03 1.209114305146756886e-03 1.083694024936669980e-03 9.710300439121138591e-04 8.699456042332806040e-04 7.793657270317017310e-04 6.983052874310440028e-04 6.258581138267268768e-04 5.611874710765765023e-04 5.035182748078409791e-04 4.521312887380773233e-04 4.063593561909873667e-04 3.655854768341616507e-04 3.292422930811244089e-04 2.968123643874470588e-04 2.678285481658717010e-04 2.418738666309000788e-04 2.185804209469774818e-04 1.976271461088603589e-04 1.787364566710712970e-04 1.616700087394537294e-04 1.462239439611455634e-04 1.322239800961395526e-04 1.195206916276252146e-04 1.079852187316265107e-04 9.750554740446386206e-05 8.798341026720542279e-05 7.933178042945844728e-05 7.147290896924512408e-05 6.433679823344277992e-05 5.786003883572663858e-05 5.198492177611758883e-05 4.665875208370340614e-05 4.183331474281574449e-05 3.746444434047108699e-05 3.351167204427490996e-05 2.993792188812018879e-05 2.670924357540640747e-05 2.379457571534955535e-05 2.116552316066355819e-05 1.879615352006565234e-05 1.666280387477589596e-05 1.474390112941778011e-05 1.301979146745573074e-05 1.147257640193958010e-05 1.008596462520337301e-05 8.845127622611637260e-06 7.736566899561449925e-06 6.747990046123521244e-06 5.868194995344926792e-06 5.086964828847179969e-06 4.394970476253779018e-06 3.783681041967261255e-06 3.245287077242757634e-06 2.772628282128849204e-06 2.359129656269090931e-06 1.998750506137968177e-06 1.685934784585956640e-06 1.415572477138000780e-06 1.182966916910574388e-06 9.838035539433065856e-07 1.611741594805276949e-03 1.518992902446319104e-03 1.428704977624321816e-03 1.341678415165388624e-03 1.258411457773728074e-03 1.179448357536010822e-03 1.105108709987307272e-03 1.035660301423085806e-03 9.713375570731617569e-04 9.122534800216026757e-04 8.584837352414519769e-04 8.100682655356535207e-04 7.670336081155235131e-04 7.293326922854532091e-04 6.969598878188025580e-04 6.698861874093028825e-04 6.480985541128361825e-04 6.315780120878493201e-04 6.203412688027750170e-04 6.144318797417032321e-04 6.139124670681284091e-04 6.188848437212997409e-04 6.294848841284262113e-04 6.459139436812302935e-04 6.683947574570671185e-04 6.972165793054396245e-04 7.327327489002146733e-04 7.753449228523653491e-04 8.255304676763062025e-04 8.838449735133901844e-04 9.509104468492559628e-04 1.027448759947094002e-03 1.114266217492886372e-03 1.212278266851077270e-03 1.322504630733802814e-03 1.446084808021280352e-03 1.584289062086040312e-03 1.738528472742306274e-03 1.910363706125392741e-03 2.101520802253023512e-03 2.313903121969985294e-03 2.549602653582319980e-03 2.810916910119655096e-03 3.100363775118385352e-03 3.420690266164680242e-03 3.775306488214735107e-03 4.167655255198117990e-03 4.600733777783805323e-03 5.078367639566414883e-03 5.604892894660534232e-03 6.185107759745643585e-03 6.823180299746917261e-03 7.524122729231750781e-03 8.293226400073119495e-03 9.136037417717964015e-03 1.005832347650901376e-02 1.106602479588751631e-02 1.216519127471360311e-02 1.336189673229821670e-02 1.466213558026493655e-02 1.607169227311168111e-02 1.759598463450102665e-02 1.923987786028737504e-02 2.100746871026792917e-02 2.290183905647805856e-02 2.492477973901626592e-02 2.707648993506810500e-02 2.935525546892621407e-02 3.175711656599401050e-02 3.427553635358929207e-02 3.690108517606630056e-02 3.962116023126963094e-02 4.241976103238948720e-02 4.527734555626043711e-02 4.817079038446259176e-02 5.107347888698517829e-02 5.395553713856193062e-02 5.678423183777224492e-02 5.952453646220737249e-02 6.213986117686151611e-02 6.459293034305467474e-02 6.684677911948010143e-02 6.886582873308066954e-02 7.061699066849302930e-02 7.207074376018003659e-02 7.320212608998884207e-02 7.399158667969893410e-02 7.442564944662398430e-02 7.449735329125914407e-02 7.420644689042839304e-02 7.355933215721066620e-02 7.256876588478854140e-02 7.125334292082891041e-02 6.963679545881404365e-02 6.774715037498053871e-02 6.561579142451259838e-02 6.327647326486152135e-02 6.076433267508168229e-02 5.811493759856191377e-02 5.536340844284388246e-02 5.254363884794012451e-02 4.968763529131839385e-02 4.682498692567567400e-02 4.398246987670891006e-02 4.118378329721735648e-02 3.844940917675163106e-02 3.579658332107494428e-02 3.323936205579752778e-02 3.078876731249904908e-02 2.845299231458826156e-02 2.623765052117979502e-02 2.414605177034076511e-02 2.217949148533416431e-02 2.033754092651784626e-02 1.861832898993008578e-02 1.701880820547539350e-02 1.553499987259801367e-02 1.416221514806426281e-02 1.289525047293728181e-02 1.172855710249311526e-02 1.065638542835704861e-02 9.672905533076477796e-03 8.772305890876824774e-03 7.948872398055801050e-03 7.197050031796117797e-03 6.511489438385023240e-03 5.887080658131843558e-03 5.318976037899643058e-03 4.802604207853984272e-03 4.333676793961916025e-03 3.908189316519006598e-03 3.522417548984919499e-03 3.172910386951543430e-03 2.856480133718005202e-03 2.570190915839195688e-03 2.311345823029381866e-03 2.077473220132880494e-03 1.866312572426367770e-03 1.675800037311515932e-03 1.504053979596126859e-03 1.349360523898130142e-03 1.210159218906725143e-03 1.085028880222570430e-03 9.726737163620214222e-04 8.719098950733069524e-04 7.816528009775708125e-04 7.009053130829500126e-04 6.287474918825551162e-04 5.643280560371334922e-04 5.068579198065198931e-04 4.556058682434577472e-04 4.098961872065808379e-04 3.691077954422855817e-04 3.326742447053065619e-04 3.000838682619975982e-04 2.708794229160207457e-04 2.446567653842007849e-04 2.210623406135132571e-04 1.997895244352692668e-04 1.805740648615473899e-04 1.631889927415749368e-04 1.474393940582909577e-04 1.331573869087783848e-04 1.201975665112451426e-04 1.084330488670186098e-04 9.775217494080250778e-05 8.805583874739076494e-05 7.925537805443237682e-05 7.127093096273878390e-05 6.403016733329021783e-05 5.746731075890288098e-05 5.152237064274184576e-05 4.614053770826683041e-05 4.127168757249230079e-05 3.686996843405565414e-05 3.289344221092920239e-05 2.930377060063077505e-05 2.606592964221343485e-05 2.314794700645594043e-05 2.052065896079749855e-05 1.815748376688266846e-05 1.603420772462232634e-05 1.412878466194064818e-05 1.242114781533772716e-05 1.089303465624910654e-05 9.527820544166327256e-06 8.310367667929621845e-06 7.226879771608720011e-06 6.264775676728347535e-06 5.412565336018989740e-06 4.659745160818687795e-06 3.996696546061097504e-06 3.414601392896948027e-06 2.905364037397914530e-06 2.461543848582025018e-06 2.076299572662315880e-06 1.743338706657183333e-06 1.456875009977587254e-06 1.211597706697069483e-06 1.002638556221028840e-06 1.706266013836012316e-03 1.611744293735842531e-03 1.518965420673950694e-03 1.428698955711950498e-03 1.341659463700240352e-03 1.258433688644245135e-03 1.179446683094215100e-03 1.105108926251200134e-03 1.035671993178589661e-03 9.713507166916542134e-04 9.122675399577973585e-04 8.584872238053359262e-04 8.100801497481113951e-04 7.670330301807349455e-04 7.293338139953614357e-04 6.969620523030296095e-04 6.698859866909963236e-04 6.480911341718726673e-04 6.315758733943510877e-04 6.203471609481416840e-04 6.144282912469563275e-04 6.139120939942825043e-04 6.188763161842125759e-04 6.294865327581993832e-04 6.459112435696471883e-04 6.683940026065922401e-04 6.972191233883843695e-04 7.327328767350015917e-04 7.753437152708813219e-04 8.255307440796308014e-04 8.838419510192007918e-04 9.509091263101299976e-04 1.027446502660651819e-03 1.114266574693694584e-03 1.212278508156115287e-03 1.322503859850580107e-03 1.446083064200843560e-03 1.584287384933028139e-03 1.738526554891710492e-03 1.910361273406443929e-03 2.101518091286285091e-03 2.313900068900355718e-03 2.549599281626978298e-03 2.810913536488299485e-03 3.100359562911143493e-03 3.420686247410893895e-03 3.775301356009095038e-03 4.167649839698982922e-03 4.600727806649097980e-03 5.078361277784111671e-03 5.604885409673741534e-03 6.185099199702956754e-03 6.823170850039137966e-03 7.524112548366962416e-03 8.293215203200325972e-03 9.136025082026360405e-03 1.005830965140116703e-02 1.106600973716769833e-02 1.216517429525150809e-02 1.336187797294252112e-02 1.466211489587405763e-02 1.607166942465731649e-02 1.759595933803775880e-02 1.923984990326977826e-02 2.100743785820669007e-02 2.290180486839139828e-02 2.492474202412884102e-02 2.707644831196285434e-02 2.935520946992376326e-02 3.175706580822438424e-02 3.427548030595461287e-02 3.690102341002544917e-02 3.962109208370254154e-02 4.241968591350276513e-02 4.527726277414750866e-02 4.817069918309686144e-02 5.107337846996226616e-02 5.395542661045410471e-02 5.678411024177951877e-02 5.952440279197551698e-02 6.213971430972783233e-02 6.459276912514001767e-02 6.684660231155245547e-02 6.886563505438826616e-02 7.061677879284829207e-02 7.207051229533474601e-02 7.320187366635357018e-02 7.399131192588007111e-02 7.442535100018515815e-02 7.449702984334674594e-02 7.420609720707153911e-02 7.355895508720457221e-02 7.256836038467145977e-02 7.125290810954296172e-02 6.963633058175541790e-02 6.774665485961987865e-02 6.561526486647453749e-02 6.327591545131307227e-02 6.076374358757419963e-02 5.811431740473792934e-02 5.536275748243051076e-02 5.254295765452535877e-02 4.968692454845600320e-02 4.682424748608343679e-02 4.398170272501804312e-02 4.118298954489912900e-02 3.844859003349453824e-02 3.579574010049182964e-02 3.323849614616854187e-02 3.078788017185815282e-02 2.845208545427443947e-02 2.623672550263483547e-02 2.414511020382937440e-02 2.217853501535718003e-02 2.033657125309925456e-02 1.861734786594072821e-02 1.701781744786858702e-02 1.553400138719875957e-02 1.416121094780969925e-02 1.289424271340114218e-02 1.172754811795766877e-02 1.065537778057062610e-02 9.671902069864552962e-03 8.771309816949821730e-03 7.947887356148269564e-03 7.196080204442041953e-03 6.510539663167199190e-03 5.886156559992185462e-03 5.318084186105503236e-03 4.801752290680875480e-03 4.332873811415070657e-03 3.907445794747194112e-03 3.521745755513122720e-03 3.172324552751409118e-03 2.855996649074586148e-03 2.569828480974209808e-03 2.311125512158209317e-03 2.077418409328410289e-03 1.866448669628142151e-03 1.676153936476189885e-03 1.504653165904304727e-03 1.350231762461869814e-03 1.211326787988609892e-03 1.086512369241573279e-03 9.744854881759410555e-04 8.740524301442583735e-04 7.841162366715141588e-04 7.036655884974492509e-04 6.317655188197212951e-04 5.675502634506026951e-04 5.102183421243497918e-04 4.590296913622568986e-04 4.133043990332335650e-04 3.724223734333844413e-04 3.358232047216563074e-04 3.030055405809946984e-04 2.735254785433805891e-04 2.469937526737203183e-04 2.230717450123359817e-04 2.014665850832727634e-04 1.819257102912498253e-04 1.642312993124031301e-04 1.481949412701601338e-04 1.336527969528596626e-04 1.204614008181004821e-04 1.084941510345291301e-04 9.763845979616990445e-05 8.779348962797801849e-05 7.886837687808481560e-05 7.078084836749255879e-05 6.345613900086041997e-05 5.682613756062496749e-05 5.082869703332036713e-05 4.540706562380076683e-05 4.050940748088840168e-05 3.608838195837960874e-05 3.210077471597037202e-05 2.850715712271432797e-05 2.527158071265062371e-05 2.236128777395901844e-05 1.974644590946838374e-05 1.739989763092697944e-05 1.529692606371164682e-05 1.341503858254419397e-05 1.173376090624837680e-05 1.023445026674670933e-05 8.900117271598415435e-06 7.715267895287765640e-06 6.665752787211779129e-06 5.738636575055635457e-06 4.922074873334847023e-06 4.205208289631537483e-06 3.578066767152423509e-06 3.031488138260189110e-06 2.557046803334984472e-06 2.146992812503999552e-06 1.794202749105600900e-06 1.492134265838764391e-06 1.234792478136869139e-06 1.016699321871144075e-06 1.801581753712953177e-03 1.706263259456307531e-03 1.611765351792456089e-03 1.518957291055462533e-03 1.428690350804947629e-03 1.341661091943843450e-03 1.258437214681027783e-03 1.179443328843305739e-03 1.105104904915860976e-03 1.035664258211439152e-03 9.713407030031658874e-04 9.122563638642158454e-04 8.584845879344140058e-04 8.100864511479429061e-04 7.670251827012688909e-04 7.293323359018520852e-04 6.969578673756797460e-04 6.698916704424446580e-04 6.480957239264382259e-04 6.315799336495976895e-04 6.203438484958368306e-04 6.144308685526148235e-04 6.139132305769936983e-04 6.188812518010838350e-04 6.294871833772084637e-04 6.459124893316673137e-04 6.683925682355555805e-04 6.972149028018671552e-04 7.327305963303023173e-04 7.753432463280147957e-04 8.255278068499869414e-04 8.838405599337848797e-04 9.509076215657853541e-04 1.027446542435541364e-03 1.114264794787842754e-03 1.212275245110994290e-03 1.322501593140037535e-03 1.446081105666088395e-03 1.584284979153332239e-03 1.738523907338500188e-03 1.910358179592772532e-03 2.101515216561397701e-03 2.313896252901192791e-03 2.549595445049924417e-03 2.810909215692954273e-03 3.100354847397595714e-03 3.420681026382847798e-03 3.775295616181747246e-03 4.167643036370997749e-03 4.600720421704081360e-03 5.078352990152416174e-03 5.604876079143227517e-03 6.185089171232768801e-03 6.823159665598477024e-03 7.524100109235190917e-03 8.293201422875030177e-03 9.136009580180808401e-03 1.005829268976221776e-02 1.106599089183917840e-02 1.216515352183772554e-02 1.336185495456509824e-02 1.466208940380703957e-02 1.607164131019881217e-02 1.759592820551999018e-02 1.923981548426799068e-02 2.100739978184226059e-02 2.290176286311220930e-02 2.492469557671278882e-02 2.707639699537426822e-02 2.935515281383019315e-02 3.175700327376595328e-02 3.427541132086963510e-02 3.690094729332788620e-02 3.962100816421500887e-02 4.241959342111694536e-02 4.527716082369467182e-02 4.817058687384780102e-02 5.107325479345097008e-02 5.395529049227341251e-02 5.678396051042376713e-02 5.952423816440329668e-02 6.213953344920012528e-02 6.459257056276021536e-02 6.684638456714803167e-02 6.886539652234291431e-02 7.061651783210964872e-02 7.207022723772357753e-02 7.320156280466824650e-02 7.399097355719250202e-02 7.442498345091948242e-02 7.449663150295107727e-02 7.420566654925815631e-02 7.355849069945868957e-02 7.256786099846772309e-02 7.125237261331252014e-02 6.963575806304166116e-02 6.774604460791734672e-02 6.561461639081415942e-02 6.327522848309329040e-02 6.076301810617473070e-02 5.811355361032386618e-02 5.536195580716498504e-02 5.254211874616930567e-02 4.968604925684724088e-02 4.682333685686895092e-02 4.398075796987792330e-02 4.118201202779190467e-02 3.844758125517075409e-02 3.579470167214059140e-02 3.323742978349195770e-02 3.078678766622791260e-02 2.845096867011719793e-02 2.623558636401285282e-02 2.414395068888876977e-02 2.217735715817248029e-02 2.033537714166038998e-02 1.861613965982697808e-02 1.701659738658570231e-02 1.553277181563395698e-02 1.415997434299932044e-02 1.289300172629258973e-02 1.172630561823797581e-02 1.065413691462322593e-02 9.670666333352923028e-03 8.770083136675876911e-03 7.946674193422676238e-03 7.194885668740277386e-03 6.509369651872733836e-03 5.885017915532540604e-03 5.316984874434570185e-03 4.800701600064182471e-03 4.331882568120969980e-03 3.906526588349874471e-03 3.520913166002986611e-03 3.171595353606226474e-03 2.855389966763188445e-03 2.569365867415996339e-03 2.310830878046863778e-03 2.077317756691757829e-03 1.866569545220586991e-03 1.676524525935441665e-03 1.505300959773613664e-03 1.351181750437048567e-03 1.212599199100831276e-03 1.088120062972973119e-03 9.764312104399014425e-04 8.763262657782817325e-04 7.866936777630581176e-04 7.065066618858239014e-04 6.348153349903624346e-04 5.707411660600609279e-04 5.134735729161777913e-04 4.622682031938421228e-04 4.164462210968102431e-04 3.753938328490557413e-04 3.385613373163262108e-04 3.054611975085558782e-04 2.756648829270208923e-04 2.487985249839243327e-04 2.245376451651164484e-04 2.026013471056391875e-04 1.827464001441584643e-04 1.647615789533398627e-04 1.484625327745306585e-04 1.336873269592372276e-04 1.202927111267895950e-04 1.081510747804563245e-04 9.714801380099258776e-05 8.718041149877278932e-05 7.815492334108142033e-05 6.998678393773097772e-05 6.259884890718704425e-05 5.592081327846352870e-05 4.988855977523677773e-05 4.444360499508987486e-05 3.953260441387549637e-05 3.510692499608199419e-05 3.112224373258677760e-05 2.753818809236638880e-05 2.431800017995067913e-05 2.142822329921714877e-05 1.883841316581158645e-05 1.652086657364536907e-05 1.445036844781012111e-05 1.260395863817856305e-05 1.096071631079254334e-05 9.501559971805552437e-06 8.209067220590886784e-06 7.067307204209434357e-06 6.061694910298829288e-06 5.178856551361093662e-06 4.406515743749118596e-06 3.733388846171930851e-06 3.149099871578594346e-06 2.644105613212304307e-06 2.209632228262684401e-06 1.837624256094689065e-06 1.520698210660056747e-06 1.252108563050108439e-06 1.025711159475397572e-06 1.896626578018985321e-03 1.801583110010741015e-03 1.706282827980802781e-03 1.611750567419414091e-03 1.518973065794572766e-03 1.428703138973669729e-03 1.341653512561743426e-03 1.258418403661937073e-03 1.179450215969888747e-03 1.105104116648081801e-03 1.035665145301869778e-03 9.713406680411798902e-04 9.122554111807763301e-04 8.584880418415831741e-04 8.100719107797009965e-04 7.670278452880261930e-04 7.293372420933528924e-04 6.969570167692633886e-04 6.698867799428508260e-04 6.480909160133452914e-04 6.315762604747820553e-04 6.203419686249142745e-04 6.144308710613438336e-04 6.139089254681395465e-04 6.188818569806556549e-04 6.294861316076319751e-04 6.459114158468510841e-04 6.683908114261959176e-04 6.972144989024378452e-04 7.327301063376370598e-04 7.753414817650233033e-04 8.255282861477928127e-04 8.838381032056258661e-04 9.509056952748115099e-04 1.027443893075122598e-03 1.114261853222124317e-03 1.212273973162584194e-03 1.322499249348108984e-03 1.446078479650843079e-03 1.584282034440514034e-03 1.738520369013165203e-03 1.910354483188955602e-03 2.101510972995692707e-03 2.313891764330480195e-03 2.549590500053538957e-03 2.810903462038560202e-03 3.100348848758989473e-03 3.420674400130303307e-03 3.775288230861978747e-03 4.167634945429361457e-03 4.600711274742511243e-03 5.078342658440300125e-03 5.604864833359118025e-03 6.185076648797143903e-03 6.823145773618228584e-03 7.524084752396389443e-03 8.293184227779481360e-03 9.135990841472952165e-03 1.005827185073038602e-02 1.106596783898749006e-02 1.216512793614679504e-02 1.336182663291504528e-02 1.466205809699810438e-02 1.607160659139361333e-02 1.759588984102476023e-02 1.923977306599302523e-02 2.100735291592076281e-02 2.290171104228064247e-02 2.492463835703843944e-02 2.707633379330157478e-02 2.935508309648748523e-02 3.175692629202080119e-02 3.427532635590835319e-02 3.690085357835398011e-02 3.962090480759147132e-02 4.241947946524247948e-02 4.527703526706686188e-02 4.817044857143852610e-02 5.107310249994481688e-02 5.395512286263531160e-02 5.678377609993821851e-02 5.952403541457030461e-02 6.213931068968076010e-02 6.459232604936070155e-02 6.684611641056657783e-02 6.886510276900387195e-02 7.061619645538524948e-02 7.206987618311090638e-02 7.320117995623263984e-02 7.399055683464679511e-02 7.442453079596254850e-02 7.449614093085338284e-02 7.420513617929062888e-02 7.355791879270728861e-02 7.256724598579442076e-02 7.125171313760357561e-02 6.963505298745896466e-02 6.774529306258235406e-02 6.561381777017782913e-02 6.327438247251634951e-02 6.076212466129542883e-02 5.811261298023782246e-02 5.536096852783209399e-02 5.254108561356940488e-02 4.968497132587456483e-02 4.682221540720857278e-02 4.397959449666021675e-02 4.118080821402096692e-02 3.844633894703052696e-02 3.579342286106023535e-02 3.323611657516756246e-02 3.078544227104804132e-02 2.844959338510009289e-02 2.623418355840598584e-02 2.414252280033498191e-02 2.217590669218455837e-02 2.033390667367940621e-02 1.861465184324994152e-02 1.701509498054253056e-02 1.553125770683443964e-02 1.415845158118531066e-02 1.289147356911875437e-02 1.172477559273213052e-02 1.065260888416550908e-02 9.669144583233540632e-03 8.768572475688239318e-03 7.945180072946957106e-03 7.193414322193746047e-03 6.507928253650023358e-03 5.883614764111079649e-03 5.315629594260416584e-03 4.799405362885294374e-03 4.330658323820189663e-03 3.905389296029947513e-03 3.519880005650418038e-03 3.170685892332740594e-03 2.854626235382079578e-03 2.568772302012465366e-03 2.310434053833707556e-03 2.077145838622729713e-03 1.866651371363035362e-03 1.676888252283390219e-03 1.505972218875137585e-03 1.352181343334911108e-03 1.213940418267282729e-03 1.089805871717621161e-03 9.784516194872240787e-04 8.786563357165628509e-04 7.892926110248005582e-04 7.093183589208488940e-04 6.377706053819961205e-04 5.737615033370504223e-04 5.164761160427272730e-04 4.651712672708675019e-04 4.191746722531672722e-04 3.778836179436367718e-04 3.407626623395735828e-04 3.073400969746371099e-04 2.772032117498745879e-04 2.499926271728529731e-04 2.253960979691828912e-04 2.031422260187270505e-04 1.829944582111421418e-04 1.647456431891338661e-04 1.482133052549689379e-04 1.332356661433726076e-04 1.196683962731136003e-04 1.073819954686204792e-04 9.625971369250976839e-05 8.619589536439160762e-05 7.709465698859803667e-05 6.886881402074602424e-05 6.143899908299639090e-05 5.473291387165784297e-05 4.868468715505505547e-05 4.323430748519041929e-05 3.832711776556493302e-05 3.391335143476430431e-05 2.994771277409219315e-05 2.638898384144509234e-05 2.319966293806341567e-05 2.034562794635908439e-05 1.779582567087175624e-05 1.552198076495284250e-05 1.349832979404087218e-05 1.170137547262053154e-05 1.010966212940665640e-05 8.703573455324951420e-06 7.465147926747952434e-06 6.377917965711538389e-06 5.426764443747610920e-06 4.597793312734597512e-06 3.878226535641422261e-06 3.256312290923614853e-06 2.721245191277081859e-06 2.263104876702576019e-06 1.872800058861744096e-06 1.542022268861520501e-06 1.263205855658480865e-06 1.029492880599105617e-06 1.990291400654951425e-03 1.896645654581662717e-03 1.801579801949269345e-03 1.706263155340724839e-03 1.611756402294986382e-03 1.518972338006742981e-03 1.428709735167584807e-03 1.341669533529208204e-03 1.258428158215479367e-03 1.179439053071233831e-03 1.105099113197188397e-03 1.035676534798639749e-03 9.713423344347983613e-04 9.122561199338565354e-04 8.584912713051431367e-04 8.100848873033191216e-04 7.670298452678402231e-04 7.293218826993248805e-04 6.969600124029806014e-04 6.698858493529279970e-04 6.481003877517640521e-04 6.315760851754779028e-04 6.203401697698139160e-04 6.144328278226352446e-04 6.139090797099980897e-04 6.188801289867646663e-04 6.294849123082975166e-04 6.459089043141169129e-04 6.683910209886450172e-04 6.972138130073618663e-04 7.327269661246909411e-04 7.753414183505082363e-04 8.255270273036263186e-04 8.838381664478348618e-04 9.509047462579348162e-04 1.027441674283809808e-03 1.114260084226425694e-03 1.212271429514098558e-03 1.322496433646626682e-03 1.446074875016253782e-03 1.584278334571525594e-03 1.738516045210382376e-03 1.910350431282307289e-03 2.101506714793012053e-03 2.313886586055070166e-03 2.549584241126522967e-03 2.810897246534647866e-03 3.100340949448631301e-03 3.420666541878794598e-03 3.775278853012366438e-03 4.167624847220707633e-03 4.600699945643493827e-03 5.078330341275891051e-03 5.604850885253023426e-03 6.185061067859902971e-03 6.823128725935720743e-03 7.524065845791379561e-03 8.293163321060389309e-03 9.135967784051046356e-03 1.005824603765593378e-02 1.106593927067257496e-02 1.216509639467523371e-02 1.336179173400238104e-02 1.466201945245084771e-02 1.607156393362885530e-02 1.759584263892894837e-02 1.923972082992059934e-02 2.100729519755075922e-02 2.290164726945227019e-02 2.492456793656096237e-02 2.707625598033275641e-02 2.935499714507628158e-02 3.175683145907826771e-02 3.427522173494697288e-02 3.690073814835152788e-02 3.962077753841925648e-02 4.241933917626224820e-02 4.527688066008663664e-02 4.817027823203364617e-02 5.107291493541975952e-02 5.395491641752601236e-02 5.678354898487954910e-02 5.952378572167136422e-02 6.213903636377817591e-02 6.459202491114532374e-02 6.684578615438385718e-02 6.886474099597236775e-02 7.061580067311666598e-02 7.206944384061227116e-02 7.320070846828707900e-02 7.399004362763617060e-02 7.442397333681638472e-02 7.449553677934050988e-02 7.420448301289248039e-02 7.355721447254907897e-02 7.256648857923736484e-02 7.125090097168776393e-02 6.963418467131980705e-02 6.774436752036454290e-02 6.561283425289309024e-02 6.327334058542276318e-02 6.076102436483457603e-02 5.811145458304244754e-02 5.535975268198239235e-02 5.253981330338874239e-02 4.968364385045524051e-02 4.682083434378019049e-02 4.397816168724479058e-02 4.117932573120202527e-02 3.844480906817429600e-02 3.579184803609123527e-02 3.323449940278248860e-02 3.078378547190613670e-02 2.844789978962497523e-02 2.623245608661964670e-02 2.414076445645812682e-02 2.217412055919105660e-02 2.033209592480623301e-02 1.861281974973324344e-02 1.701324493903521098e-02 1.552939326772189745e-02 1.415657649603445194e-02 1.288959184351016855e-02 1.172289155664699503e-02 1.065072727769446684e-02 9.667270655931077192e-03 8.766712108945093687e-03 7.943339917496862121e-03 7.191601963869072821e-03 6.506152396937935067e-03 5.881885438596731741e-03 5.313958376729699222e-03 4.797805617475511299e-03 4.329145435559527202e-03 3.903980888929698984e-03 3.518596114363419913e-03 3.169549044334576612e-03 2.853661396724403287e-03 2.568006610864458257e-03 2.309896269770528050e-03 2.076865414125514918e-03 1.866657077665010139e-03 1.677206306873513242e-03 1.506623930805800612e-03 1.353180378655984874e-03 1.215289915129364254e-03 1.091495748272692558e-03 9.804565243054009539e-04 8.809347114728822287e-04 7.917872647573027381e-04 7.119587299866119053e-04 6.404766443034943038e-04 5.764487707199648665e-04 5.190614597280939413e-04 4.675783332379828501e-04 4.213385417090877941e-04 3.797540411405573744e-04 3.423056391618176531e-04 3.085378321034369935e-04 2.780527155401117949e-04 2.505033771140465979e-04 2.255872176890491533e-04 2.030395891585689281e-04 1.826280275674190782e-04 1.641472310700149684e-04 1.474148301448704155e-04 1.322679078049935708e-04 1.185601845926080209e-04 1.061597590797480850e-04 9.494729577536368485e-05 8.481455951337746096e-05 7.566321772410886700e-05 6.740383607813312287e-05 5.995503093991074670e-05 5.324272649266686324e-05 4.719950179993501215e-05 4.176400130116054982e-05 3.688040046893248305e-05 3.249791528032135976e-05 2.857034918430334831e-05 2.505567586593337578e-05 2.191564928017860188e-05 1.911544985893682034e-05 1.662335051505650399e-05 1.441041629863248264e-05 1.245022784653258831e-05 1.071862855833000806e-05 9.193501227219819078e-06 7.854567442232685451e-06 6.683209750527891924e-06 5.662318200597125973e-06 4.776157780201095635e-06 4.010255538833305751e-06 3.351306906162066900e-06 2.787095122386754664e-06 2.306422803478812776e-06 1.899058849825050397e-06 1.555687153529289367e-06 1.267861733984886036e-06 1.027966147870559988e-06 2.081330176477518955e-03 1.990328442853541574e-03 1.896635555512356415e-03 1.801574862737736950e-03 1.706285422230736579e-03 1.611764936921821715e-03 1.518954251498281930e-03 1.428701174475053648e-03 1.341662406181503989e-03 1.258431436444854392e-03 1.179441685236893092e-03 1.105102398273685466e-03 1.035667090897170965e-03 9.713409751619935884e-04 9.122564129522080885e-04 8.584897093859866248e-04 8.100729440052663235e-04 7.670290294275642446e-04 7.293317544072240284e-04 6.969548122186303065e-04 6.698843157424509958e-04 6.480931579318061726e-04 6.315777755103574569e-04 6.203418471440088613e-04 6.144316126991726740e-04 6.139076045778228252e-04 6.188793921529129206e-04 6.294844734636389876e-04 6.459085444580059659e-04 6.683894373484586910e-04 6.972135289087021213e-04 7.327268193239051125e-04 7.753381154460667508e-04 8.255240752722465582e-04 8.838367175677946117e-04 9.509017717538897256e-04 1.027439317897148492e-03 1.114256642116969722e-03 1.212267704977601848e-03 1.322492503146794826e-03 1.446070596101161091e-03 1.584273601718228170e-03 1.738511427579693099e-03 1.910345106175909136e-03 2.101500506127047894e-03 2.313879740999435011e-03 2.549577349095850237e-03 2.810888631101799828e-03 3.100332052393675684e-03 3.420656121265555540e-03 3.775267669522127095e-03 4.167612066994145700e-03 4.600685999625425161e-03 5.078314836896895106e-03 5.604833785894290654e-03 6.185042176894459121e-03 6.823107765985564170e-03 7.524042352713075643e-03 8.293137469726256927e-03 9.135938941388676779e-03 1.005821435889613438e-02 1.106590417286466149e-02 1.216505751860889190e-02 1.336174879391324732e-02 1.466197189430252373e-02 1.607151125949774981e-02 1.759578444292896754e-02 1.923965652722530936e-02 2.100722410665717757e-02 2.290156871769056732e-02 2.492448112574815328e-02 2.707616014243422950e-02 2.935489134991258603e-02 3.175671466725096814e-02 3.427509288101006357e-02 3.690059601651420745e-02 3.962062078776634050e-02 4.241916636218375641e-02 4.527669021405750921e-02 4.817006845926170844e-02 5.107268393419493041e-02 5.395466216058374814e-02 5.678326929038327031e-02 5.952347820962793079e-02 6.213869851863238619e-02 6.459165404536063027e-02 6.684537943094531753e-02 6.886429545838375355e-02 7.061531325544959103e-02 7.206891138628761240e-02 7.320012781728457707e-02 7.398941159263006107e-02 7.442328680777679506e-02 7.449479274044892851e-02 7.420367861461563130e-02 7.355634707330731270e-02 7.256555581200188620e-02 7.124990076582712883e-02 6.963311531920761410e-02 6.774322768532282935e-02 6.561162303401830986e-02 6.327205748821589093e-02 6.075966933409103488e-02 5.811002800716889155e-02 5.535825536535228519e-02 5.253824645741868998e-02 4.968200906850700482e-02 4.681913357870970405e-02 4.397639720874672170e-02 4.117750009086722229e-02 3.844292507377107537e-02 3.578990870398687796e-02 3.323250793609763137e-02 3.078174522719451592e-02 2.844581425150369963e-02 2.623032885291872590e-02 2.413859922656164808e-02 2.217192113489490496e-02 2.032986621149139583e-02 1.861056377917639365e-02 1.701096689126184447e-02 1.552709751319115289e-02 1.415426764620351593e-02 1.288727482109388277e-02 1.172057167762067739e-02 1.064841035041506553e-02 9.664963103728619817e-03 8.764421111165487943e-03 7.941073574049295827e-03 7.189369481724217081e-03 6.503964299044396116e-03 5.879753793018348620e-03 5.311897036589297884e-03 4.795830459859676438e-03 4.327274586562313355e-03 3.902234896587412471e-03 3.516998037973485813e-03 3.168124400195161759e-03 2.852437893782065487e-03 2.567013593336988850e-03 2.309163780571067345e-03 2.076422802973511977e-03 1.866531098153814119e-03 1.677418722827447818e-03 1.507188734249500410e-03 1.354100845486451042e-03 1.216555861270734659e-03 1.093081436909330200e-03 9.823197122665939564e-04 8.830172353637125073e-04 7.940173694187546444e-04 7.142550439825709604e-04 6.427533995908105580e-04 5.786216108303358311e-04 5.210530729043670595e-04 4.693231755829315550e-04 4.227861188572536568e-04 3.808704940328836168e-04 3.430736606997674114e-04 3.089552054575314395e-04 2.781299005319722408e-04 2.502606110451001311e-04 2.250515550647328215e-04 2.022421893364948528e-04 1.816018784984186078e-04 1.629253884547069754e-04 1.460291633658014306e-04 1.307482884060985661e-04 1.169340386565612577e-04 1.044518903658272834e-04 9.317989659497320244e-05 8.300734711512417385e-05 7.383363292794320628e-05 6.556728032221726592e-05 5.812509881912339941e-05 5.143142870410517034e-05 4.541746099843684822e-05 4.002061995459823006e-05 3.518399533989997663e-05 3.085582299739885652e-05 2.698900128203509137e-05 2.354064945530759569e-05 2.047169888965859322e-05 1.774652056819091901e-05 1.533258063036407911e-05 1.320013495455957919e-05 1.132194912150300349e-05 9.673052984284569503e-06 8.230521029628612119e-06 6.973284259021300736e-06 5.881966206595150114e-06 4.938745691598126045e-06 4.127237712242918524e-06 3.432397643412027719e-06 2.840437735856344094e-06 2.338758059577097483e-06 1.915885707414841668e-06 1.561419272318188371e-06 1.265980407933566685e-06 1.021159727136706441e-06 2.168497865392093622e-03 2.081333873814751774e-03 1.990290313311683483e-03 1.896624586734052802e-03 1.801584922506758871e-03 1.706266124655914183e-03 1.611760022776107448e-03 1.518964535331971712e-03 1.428707643418621314e-03 1.341652824068133645e-03 1.258425647771306295e-03 1.179446402093843474e-03 1.105103835071113245e-03 1.035664385803194672e-03 9.713419121738683633e-04 9.122537258447235408e-04 8.584875410374879319e-04 8.100774969653851609e-04 7.670261517879386343e-04 7.293305749615137685e-04 6.969574862265552227e-04 6.698891456647065434e-04 6.480926450498319773e-04 6.315752796940691171e-04 6.203419043369504332e-04 6.144332425903133469e-04 6.139075505175167887e-04 6.188778615684222819e-04 6.294810013935867293e-04 6.459060475149287512e-04 6.683870984842119924e-04 6.972121302936947840e-04 7.327245107884858624e-04 7.753362310259263130e-04 8.255226424377803572e-04 8.838333333769321726e-04 9.508985484655882014e-04 1.027436128561688916e-03 1.114253768553876952e-03 1.212264211249533281e-03 1.322487457519576706e-03 1.446065839727413973e-03 1.584268359478910836e-03 1.738505242740600839e-03 1.910338215586531840e-03 2.101492610070527459e-03 2.313871800094492292e-03 2.549567703355662754e-03 2.810878646200169056e-03 3.100320899473853632e-03 3.420643804292028932e-03 3.775253628361889980e-03 4.167596787258820608e-03 4.600669052600707583e-03 5.078295856208774918e-03 5.604812608093076576e-03 6.185018765064332659e-03 6.823081727306618514e-03 7.524013741112789595e-03 8.293105667400338388e-03 9.135903706064849722e-03 1.005817533228301613e-02 1.106586093769832378e-02 1.216500976827821455e-02 1.336169584417968258e-02 1.466191336626959316e-02 1.607144651640414479e-02 1.759571279648004111e-02 1.923957730856995507e-02 2.100713655118736922e-02 2.290147197738360424e-02 2.492437424643690821e-02 2.707604212139684552e-02 2.935476102645504654e-02 3.175657083754537119e-02 3.427493418342539289e-02 3.690042094815004781e-02 3.962042774526674388e-02 4.241895356274256318e-02 4.527645570021936183e-02 4.816981010772592581e-02 5.107239945652211621e-02 5.395434904866689557e-02 5.678292483278069014e-02 5.952309950634336599e-02 6.213828244865816919e-02 6.459119731255155705e-02 6.684487854413689867e-02 6.886374676790506244e-02 7.061471298279071995e-02 7.206825565966708258e-02 7.319941271862377696e-02 7.398863322445629886e-02 7.442244132947460622e-02 7.449387643323436559e-02 7.420268797769914715e-02 7.355527885342300065e-02 7.256440708500122572e-02 7.124866899708622026e-02 6.963179838900132590e-02 6.774182397173987569e-02 6.561013140159599466e-02 6.327047733896939974e-02 6.075800061087682780e-02 5.810827117695912397e-02 5.535641142738070147e-02 5.253631690270738064e-02 4.967999586735550449e-02 4.681703913189634580e-02 4.397422431300596068e-02 4.117525189582876832e-02 3.844060503451347810e-02 3.578752054146346062e-02 3.323005559573665585e-02 3.077923284557363900e-02 2.844324612204682245e-02 2.622770941163476976e-02 2.413593303277761226e-02 2.216921287031534127e-02 2.032712068913499967e-02 1.860778596195179421e-02 1.700816192554344478e-02 1.552427077568168355e-02 1.415142480815702319e-02 1.288442192797694882e-02 1.171771524745397752e-02 1.064555749621447396e-02 9.662121672605959721e-03 8.761599850805729811e-03 7.938282321989941284e-03 7.186619376016952811e-03 6.501268009756452741e-03 5.877125763727067236e-03 5.309353731930407938e-03 4.793390589385760486e-03 4.324959282908263404e-03 3.900067808563770742e-03 3.515005274694136660e-03 3.166334268620533618e-03 2.850880334387603191e-03 2.565719235672032830e-03 2.308162531646729999e-03 2.075741920610701691e-03 1.866192764240012661e-03 1.677437217673195596e-03 1.507567449493579749e-03 1.354829496609129573e-03 1.217608364666202848e-03 1.094414949393558061e-03 9.838752405198455172e-04 8.847220224747219574e-04 7.957889577532742224e-04 7.160066064796953914e-04 6.443996631980304906e-04 5.800845906340500483e-04 5.222668665489789116e-04 4.702372851690340885e-04 4.233670289687740626e-04 3.811015544760023395e-04 3.429535671274482013e-04 3.084955154126170387e-04 2.773520680909885463e-04 2.491929688746310459e-04 2.237265574593365509e-04 2.006941082258915867e-04 1.798650249294421910e-04 1.610328520846295518e-04 1.440119999875995760e-04 1.286350764120123419e-04 1.147507039194947123e-04 1.022217221889648489e-04 9.092368122161231954e-05 8.074356920512405702e-05 7.157870338976837147e-05 6.333576335580380916e-05 5.592992166073508298e-05 4.928406589100381218e-05 4.332808440494662370e-05 3.799821656477849125e-05 3.323645446666088980e-05 2.898999261505981180e-05 2.521072283156194051e-05 2.185477232130377082e-05 1.888208292022003704e-05 1.625603000161717252e-05 1.394307906547498404e-05 1.191248367388740703e-05 1.013601494020550333e-05 8.587729066473001136e-06 7.243767200224897862e-06 6.082182825443804430e-06 5.082800828690197913e-06 4.227094373624101038e-06 3.498084502130681004e-06 2.880254701527305624e-06 2.359476707451766632e-06 1.922942046785953927e-06 1.559099931203939162e-06 1.257595661543129458e-06 1.009205357434709022e-06 2.250414708554745753e-03 2.168498029831903481e-03 2.081330025011529031e-03 1.990307477923422379e-03 1.896629897386997330e-03 1.801582756030508086e-03 1.706271767921786579e-03 1.611762375291974020e-03 1.518960448355790834e-03 1.428704753118512040e-03 1.341660088939180834e-03 1.258418624522232836e-03 1.179449734370753393e-03 1.105099666028946850e-03 1.035666301776145713e-03 9.713356630713584905e-04 9.122589954748750504e-04 8.584806829933208693e-04 8.100815800281265877e-04 7.670270186473025472e-04 7.293281997600335005e-04 6.969554814666065710e-04 6.698846720625528921e-04 6.480930038610230228e-04 6.315741815219039343e-04 6.203397821746651228e-04 6.144278394623262215e-04 6.139054280827101065e-04 6.188751499073795459e-04 6.294811521179043048e-04 6.459056598703572525e-04 6.683854121403263885e-04 6.972100674940496026e-04 7.327223540468535707e-04 7.753329142723106330e-04 8.255194241525105675e-04 8.838293326828162294e-04 9.508945728097761537e-04 1.027431594932634498e-03 1.114249788447139707e-03 1.212259101493460374e-03 1.322482253152852238e-03 1.446059720870328680e-03 1.584261646957720471e-03 1.738497897625583977e-03 1.910330359828726942e-03 2.101483619145736760e-03 2.313861625252320361e-03 2.549556775493037972e-03 2.810866336102670407e-03 3.100307125756009835e-03 3.420628380077598077e-03 3.775236455129544252e-03 4.167577706174898505e-03 4.600647860454091902e-03 5.078272492739770855e-03 5.604786593240494545e-03 6.184989810331887640e-03 6.823049782458166269e-03 7.523978356589060973e-03 8.293066525182003768e-03 9.135860287297627516e-03 1.005812723472048441e-02 1.106580778792843126e-02 1.216495084430191387e-02 1.336163067171750041e-02 1.466184121739057961e-02 1.607136673784165942e-02 1.759562460243125140e-02 1.923947976402340734e-02 2.100702876442073555e-02 2.290135284765452972e-02 2.492424265957280879e-02 2.707589675388961253e-02 2.935460055032800691e-02 3.175639371174356768e-02 3.427473870736198747e-02 3.690020535692046383e-02 3.962019000140722808e-02 4.241869147490162639e-02 4.527616688984592574e-02 4.816949195046704019e-02 5.107204910018889321e-02 5.395396342428541298e-02 5.678250062121335817e-02 5.952263311540962470e-02 6.213777005393700953e-02 6.459063482976579174e-02 6.684426168351903508e-02 6.886307103313013545e-02 7.061397372386724047e-02 7.206744811320422994e-02 7.319853206225748754e-02 7.398767464260734561e-02 7.442140009306050241e-02 7.449274798470159609e-02 7.420146798909985075e-02 7.355396332356405054e-02 7.256299241342989426e-02 7.124715205335423185e-02 6.963017657820257111e-02 6.774009528659197255e-02 6.560829445530828863e-02 6.326853139574126206e-02 6.075594559269740375e-02 5.810610766995850246e-02 5.535414065446173093e-02 5.253394071361114359e-02 4.967751668443733115e-02 4.681445991542155377e-02 4.397154851042512497e-02 4.117248338947781389e-02 3.843774808552964661e-02 3.578457973458611108e-02 3.322703579435763721e-02 3.077613914798084382e-02 2.844008382344929281e-02 2.622448397511329549e-02 2.413265007876973234e-02 2.216587816880727368e-02 2.032374016954942297e-02 1.860436573521550077e-02 1.700470832644908337e-02 1.552079041847629487e-02 1.414792466185239156e-02 1.288090941240187422e-02 1.171419835028122969e-02 1.064204491356102004e-02 9.658622976016547484e-03 8.758125673836079234e-03 7.934844575119183105e-03 7.183231479530768383e-03 6.497945138507383277e-03 5.873885095624585204e-03 5.306214675980388054e-03 4.790374965513840774e-03 4.322091416087041685e-03 3.897374474438673134e-03 3.512515432816309176e-03 3.164078493548382141e-03 2.848889862025805620e-03 2.564024533812288460e-03 2.306791353881273987e-03 2.074716849119351107e-03 1.865528352135283584e-03 1.677136968652815372e-03 1.507620998646884035e-03 1.355210472128187595e-03 1.218273429514155114e-03 1.095304439821063319e-03 9.849156110932329265e-04 8.858299926735762383e-04 7.968769402489718533e-04 7.169887278042429797e-04 6.451975809601710526e-04 5.806323482610054086e-04 5.225142354813193044e-04 4.701513363827856994e-04 4.229319798441183659e-04 3.803171931246789798e-04 3.418327097424676267e-04 3.070609822206127370e-04 2.756336154453048080e-04 2.472244968642614755e-04 2.215437799361842566e-04 1.983327623185064269e-04 1.773596021433961869e-04 1.584157868163696469e-04 1.413132244563587530e-04 1.258818465629908743e-04 1.119676138416163654e-04 9.943083277315275257e-05 8.814471593070174126e-05 7.799412772826700834e-05 6.887447751630930881e-05 6.069072694686054647e-05 5.335649666157784026e-05 4.679324869691990738e-05 4.092954358304188098e-05 3.570035431567173268e-05 3.104644438277657592e-05 2.691379316935355222e-05 2.325307907562853803e-05 2.001920700303337289e-05 1.717088817876394441e-05 1.467026453575695751e-05 1.248257820279449832e-05 1.057588430584578354e-05 8.920804804420639372e-06 7.490315402416389390e-06 6.259573149413610498e-06 5.205764004409069971e-06 4.307979299167533440e-06 3.547112241516386575e-06 2.905764211146608350e-06 2.368162302250140990e-06 1.920081951203847699e-06 1.548771307486423593e-06 1.242871441406834845e-06 9.923361744764849861e-07 2.325809783689730161e-03 2.250419766068223644e-03 2.168495213614585540e-03 2.081349763876371578e-03 1.990308278387812463e-03 1.896634398301152167e-03 1.801582813871065950e-03 1.706267781570926711e-03 1.611765859927427472e-03 1.518970229778917377e-03 1.428697066474104039e-03 1.341659642015889057e-03 1.258424750174130672e-03 1.179444604238546763e-03 1.105102122992419585e-03 1.035664993045605975e-03 9.713405192276503572e-04 9.122589576034413053e-04 8.584858316327657760e-04 8.100715143549043614e-04 7.670289570080771708e-04 7.293288567423750765e-04 6.969572136880524977e-04 6.698833280421206179e-04 6.480921178757975167e-04 6.315750507405375278e-04 6.203369697147600743e-04 6.144261025672784031e-04 6.139042287699082593e-04 6.188741173000197925e-04 6.294776028535987783e-04 6.459027822743518060e-04 6.683828911803515451e-04 6.972082052431291836e-04 7.327191195531486878e-04 7.753302329775978987e-04 8.255158766804134582e-04 8.838256644840953268e-04 9.508910496312449013e-04 1.027427575193598074e-03 1.114243848999729464e-03 1.212252732626938534e-03 1.322475455658820827e-03 1.446052593120507540e-03 1.584253862319913051e-03 1.738488522020229833e-03 1.910319731193893793e-03 2.101472342230584212e-03 2.313848946335102588e-03 2.549542749400415548e-03 2.810851124448525331e-03 3.100289951162046691e-03 3.420609362503775498e-03 3.775215322340512089e-03 4.167554298732122769e-03 4.600621886817840567e-03 5.078243751520192077e-03 5.604754556555334791e-03 6.184954478452091634e-03 6.823010368654849715e-03 7.523934764599509058e-03 8.293018240777334793e-03 9.135806911221221530e-03 1.005806808896350830e-02 1.106574224183189299e-02 1.216487827486276499e-02 1.336155038280181090e-02 1.466175239621111612e-02 1.607126844854745232e-02 1.759551592749359142e-02 1.923935966307365950e-02 2.100689600671909810e-02 2.290120610486936006e-02 2.492408055634989447e-02 2.707571776628713012e-02 2.935440291997092055e-02 3.175617557789783135e-02 3.427449803445103277e-02 3.689993985261890569e-02 3.961989721028486011e-02 4.241836871266575076e-02 4.527581119683974503e-02 4.816910011681093534e-02 5.107161764254531527e-02 5.395348853203316836e-02 5.678197818913764683e-02 5.952205873946002368e-02 6.213713901235607545e-02 6.458994211312496514e-02 6.684350199705312023e-02 6.886223884788009175e-02 7.061306330634169182e-02 7.206645359885834046e-02 7.319744750914528031e-02 7.398649413186919599e-02 7.442011780070773019e-02 7.449135828126207670e-02 7.419996555254766701e-02 7.355234323274481567e-02 7.256125023247819716e-02 7.124528392750126282e-02 6.962817932036638457e-02 6.773796641481794056e-02 6.560603227110153868e-02 6.326613499388557271e-02 6.075341488299616788e-02 5.810344337121792213e-02 5.535134428156521236e-02 5.253101454265716314e-02 4.967446370527865002e-02 4.681128378066773399e-02 4.396825346931364231e-02 4.116907423023416501e-02 3.843423005480300914e-02 3.578095849149567909e-02 3.322331733465552772e-02 3.077232975264027753e-02 2.843619002087127701e-02 2.622051250291894745e-02 2.412860786369588895e-02 2.216177232030603142e-02 2.031957799294645955e-02 1.860015475853315711e-02 1.700045634535355191e-02 1.551650556736319103e-02 1.414361550086135934e-02 1.287658504069836597e-02 1.170986854578224060e-02 1.063772029367478222e-02 9.654315187315177377e-03 8.753847606476062443e-03 7.930610594905303234e-03 7.179057676615857066e-03 6.493849576308404967e-03 5.869888041260518628e-03 5.302338780402840630e-03 4.786645357716276701e-03 4.318535648065977700e-03 3.894022250328695294e-03 3.509398034726048804e-03 3.161227815993066046e-03 2.846336969372809979e-03 2.561797696402887386e-03 2.304913566786840999e-03 2.073202951634037314e-03 1.864381982768512861e-03 1.676347731081927325e-03 1.507162317747899648e-03 1.355038650550105571e-03 1.218328324240094919e-03 1.095511964126084708e-03 9.851919586425141734e-04 8.860871494712356565e-04 7.970287892063395753e-04 7.169569294451875194e-04 6.449164702767082443e-04 5.800522894210306075e-04 5.216031798167473617e-04 4.688946300451082350e-04 4.213307421255293029e-04 3.783857183554135820e-04 3.395953923670403784e-04 3.045492110396982367e-04 2.728829485930666797e-04 2.442723126055666174e-04 2.184274747891980163e-04 1.950884742948171794e-04 1.740213981519380477e-04 1.550152107677229283e-04 1.378791218116545800e-04 1.224403690816772486e-04 1.085423394134014426e-04 9.604294396818039618e-05 8.481319786633426821e-05 7.473595885160012431e-05 6.570479770401328398e-05 5.762297351895933961e-05 5.040250486764380158e-05 4.396331972793593223e-05 3.823247996470127978e-05 3.314347565060507539e-05 2.863558085493238264e-05 2.465327586200750199e-05 2.114572620375890607e-05 1.806632037085853070e-05 1.537226349287920950e-05 1.302422316780379576e-05 1.098602627474662794e-05 9.224398609416406132e-06 7.708748596605883601e-06 6.410984077178413783e-06 5.305360104360424558e-06 4.368346724680267240e-06 3.578518764043502773e-06 2.916453729957459488e-06 2.364634721203006102e-06 1.907357745369242070e-06 1.530634773355958652e-06 1.222094129521967222e-06 9.708763633708856689e-07 2.393391284089881315e-03 2.325796145057770683e-03 2.250396523107178661e-03 2.168477799893565698e-03 2.081352203805689194e-03 1.990288837680917466e-03 1.896636034836783570e-03 1.801570759772546044e-03 1.706259605042588631e-03 1.611753720563545737e-03 1.518965173989735322e-03 1.428698068250176725e-03 1.341655024821726463e-03 1.258423906941937617e-03 1.179439402846486646e-03 1.105099545977053510e-03 1.035670529459649771e-03 9.713426493862986795e-04 9.122522928664644846e-04 8.584837284443957864e-04 8.100753360933370248e-04 7.670272030582707054e-04 7.293258355813453950e-04 6.969579163540646789e-04 6.698849366957047640e-04 6.480930303340705183e-04 6.315704293845803268e-04 6.203358504235233391e-04 6.144232857983405148e-04 6.139031045371873448e-04 6.188722485832309512e-04 6.294760473967636128e-04 6.459005975281712896e-04 6.683804537165084769e-04 6.972033095776469097e-04 7.327156456370503270e-04 7.753259955121163125e-04 8.255111889837559629e-04 8.838208359072657200e-04 9.508849133324461704e-04 1.027420914226542369e-03 1.114236858857653185e-03 1.212245254911431189e-03 1.322467169209085892e-03 1.446043317544547886e-03 1.584243634171638966e-03 1.738477432500252617e-03 1.910307180950796642e-03 2.101458503490927394e-03 2.313833605455878958e-03 2.549525733732636683e-03 2.810831894353594835e-03 3.100268889223098574e-03 3.420585946663908146e-03 3.775189415723633445e-03 4.167525385614775403e-03 4.600589930120122829e-03 5.078208305529683005e-03 5.604715041703296763e-03 6.184910620547396515e-03 6.822961916651853163e-03 7.523881086996028061e-03 8.292958772262043823e-03 9.135741048316171550e-03 1.005799520577142087e-02 1.106566152395615371e-02 1.216478897295925239e-02 1.336145148828736008e-02 1.466164303309114986e-02 1.607114750227688071e-02 1.759538210488006960e-02 1.923921171482636042e-02 2.100673245473782744e-02 2.290102541743230594e-02 2.492388094386321917e-02 2.707549733029479891e-02 2.935415951877669294e-02 3.175590692960841149e-02 3.427420159855853327e-02 3.689961286789101430e-02 3.961953663576001788e-02 4.241797121880451493e-02 4.527537315280746877e-02 4.816861756927223737e-02 5.107108627668293516e-02 5.395290367907326634e-02 5.678133479764804759e-02 5.952135138060581782e-02 6.213636187558619489e-02 6.458908901586775386e-02 6.684256642868470488e-02 6.886121399564555656e-02 7.061194210904375712e-02 7.206522883121438405e-02 7.319611186613102227e-02 7.398504031026981176e-02 7.441853863310832207e-02 7.448964684921864643e-02 7.419811529465319966e-02 7.355034808197018215e-02 7.255910473629489932e-02 7.124298334509136799e-02 6.962571971864736642e-02 6.773534475047625347e-02 6.560324644405073069e-02 6.326318389821278254e-02 6.075029840841590645e-02 5.810016241329220982e-02 5.534790071122161481e-02 5.252741116271265193e-02 4.967070420685952559e-02 4.680737266780657380e-02 4.396419598553398533e-02 4.116487627400031157e-02 3.842989810633459791e-02 3.577649952157518909e-02 3.321873873630139945e-02 3.076763927628096279e-02 2.843139571360408721e-02 2.621562267222158141e-02 2.412363104933316557e-02 2.215671728706026036e-02 2.031445374023858191e-02 1.859497055723252287e-02 1.699522179118451506e-02 1.551123065862284808e-02 1.413831074770797828e-02 1.287126159395896724e-02 1.170453835608483567e-02 1.063239629996159084e-02 9.649011525788038848e-03 8.748579846583889180e-03 7.925395987185770638e-03 7.173915399037445774e-03 6.488800967725082657e-03 5.864956781222820104e-03 5.297550981522030147e-03 4.782029509120737029e-03 4.314122338975391255e-03 3.889843588228016676e-03 3.505486670735000459e-03 3.157615491637291109e-03 2.843052532670919518e-03 2.558864609015420663e-03 2.302347005363305013e-03 2.071006752511480881e-03 1.862545804971704700e-03 1.674844921295287874e-03 1.505948994130297623e-03 1.354054422858422474e-03 1.217498854925961639e-03 1.094753265626725218e-03 9.844159764870513609e-04 8.852079326619884895e-04 7.959684174258606750e-04 7.156504367144870225e-04 6.433152015052449879e-04 5.781254340236958609e-04 5.193375467609418926e-04 4.662929786545343515e-04 4.184091364956590256e-04 3.751704154196061321e-04 3.361196986862480837e-04 3.008506346956553749e-04 2.690008337526587977e-04 2.402460251417019290e-04 2.142951183376096570e-04 1.908860700640390990e-04 1.697824243123344766e-04 1.507704162866416544e-04 1.336565152581676848e-04 1.182653190181865625e-04 1.044377293420440376e-04 9.202934191973091412e-05 8.090901634018233428e-05 7.095758865354389678e-05 6.206670890972978570e-05 5.413778156493182593e-05 4.708100473398540558e-05 4.081449511880642678e-05 3.526349278215697625e-05 3.035964768573538205e-05 2.604037648928527848e-05 2.224829467221418861e-05 1.893071475083792587e-05 1.603921130104195769e-05 1.352924669061926214e-05 1.135985231383882561e-05 9.493361142298055113e-06 7.895182565614869251e-06 6.533615036390914515e-06 5.379685261565443760e-06 4.407010287349344395e-06 3.591672707631174700e-06 2.912101535037961681e-06 2.348958601327372668e-06 1.885017552932049315e-06 1.505043446299368379e-06 1.195662962066430622e-06 9.452272142229021261e-07 2.451955309371043126e-03 2.393384189612781342e-03 2.325806554921427093e-03 2.250403048404071328e-03 2.168477124118442772e-03 2.081346788698680995e-03 1.990291578237138662e-03 1.896629127203228789e-03 1.801580027097555428e-03 1.706274821435390656e-03 1.611751444475219893e-03 1.518964793742380234e-03 1.428709064643064785e-03 1.341660981709579675e-03 1.258421969441133074e-03 1.179434547188136853e-03 1.105099636788038978e-03 1.035663927411374727e-03 9.713360199191708576e-04 9.122510062457730952e-04 8.584813398140363075e-04 8.100713170076131835e-04 7.670245858565731545e-04 7.293253187863862463e-04 6.969538996586059068e-04 6.698822605875885162e-04 6.480879072327064847e-04 6.315690466519890316e-04 6.203362967792624928e-04 6.144228006381843247e-04 6.138999875855788522e-04 6.188710744324360221e-04 6.294733660034934316e-04 6.458968524164436075e-04 6.683768119127639481e-04 6.971990449386653282e-04 7.327116777143424754e-04 7.753212691378280575e-04 8.255054809627070849e-04 8.838149965132737190e-04 9.508789084247721993e-04 1.027412992499021453e-03 1.114228801747843773e-03 1.212236347507842813e-03 1.322457046888380087e-03 1.446031934515242499e-03 1.584230618934035807e-03 1.738463272523460817e-03 1.910291728747607123e-03 2.101441319234629949e-03 2.313814858965745295e-03 2.549504832067901305e-03 2.810808848663457361e-03 3.100243032951336460e-03 3.420557530819072142e-03 3.775157437010917810e-03 4.167490032719179185e-03 4.600550591241045831e-03 5.078164719853018802e-03 5.604666546831062537e-03 6.184856813526389344e-03 6.822902293720137235e-03 7.523815032781010215e-03 8.292885560925312982e-03 9.135659979229196828e-03 1.005790538661371220e-02 1.106556214345613687e-02 1.216467894267567011e-02 1.336132973878057136e-02 1.466150828298522571e-02 1.607099848501006290e-02 1.759521732120069779e-02 1.923902952453635656e-02 2.100653107572863013e-02 2.290080290005043484e-02 2.492363511151357222e-02 2.707522582937598593e-02 2.935385978462782403e-02 3.175557609730363107e-02 3.427383655377762989e-02 3.689921017817359566e-02 3.961909257433458842e-02 4.241748169273758945e-02 4.527483369973954452e-02 4.816802330475966620e-02 5.107043189070516187e-02 5.395218342488749402e-02 5.678054244931354105e-02 5.952048025665406666e-02 6.213540480996392057e-02 6.458803841039889582e-02 6.684141425806405801e-02 6.885995186600533946e-02 7.061056134004403684e-02 7.206372052103876547e-02 7.319446700456748445e-02 7.398324991807857243e-02 7.441659388675272990e-02 7.448753921940810818e-02 7.419583670920013030e-02 7.354789107655292091e-02 7.255646258794433423e-02 7.124015021959610727e-02 6.962269077818278307e-02 6.773211625209554776e-02 6.559981581261785377e-02 6.325954976735791158e-02 6.074646065396668848e-02 5.809612214221334531e-02 5.534366023361808606e-02 5.252297394539379854e-02 4.966607480017502102e-02 4.680255663083541379e-02 4.395919978384902477e-02 4.115970718691879665e-02 3.842456412361211493e-02 3.577100924519328179e-02 3.321310128670453693e-02 3.076186421147301259e-02 2.842549296072631806e-02 2.620960247692297879e-02 2.411750394081496607e-02 2.215049406921919262e-02 2.030814550768336377e-02 1.858858872608887269e-02 1.698877816822655720e-02 1.550473753326380918e-02 1.413178101274412644e-02 1.286470889957357436e-02 1.169797728821640043e-02 1.062584258915672507e-02 9.642482279400746426e-03 8.742093792332112506e-03 7.918973723306223234e-03 7.167579622928765305e-03 6.482576655259996747e-03 5.858871277774425727e-03 5.291633938702701087e-03 4.776312603965922853e-03 4.308638685857821976e-03 3.884626753456385355e-03 3.500569207819260314e-03 3.153026946767872613e-03 2.838816942147824249e-03 2.554997592963481091e-03 2.298852714682255317e-03 2.067875041913044484e-03 1.859750123368327131e-03 1.672341433735405813e-03 1.503677353577650153e-03 1.351940395623307378e-03 1.215458681122749338e-03 1.092699304421884980e-03 9.822629238737154000e-04 8.828787810453850781e-04 7.933993875418713943e-04 7.127943230307154506e-04 6.401428786454078533e-04 5.746255962294028125e-04 5.155149945853052928e-04 4.621659368304617890e-04 4.140061066895670320e-04 3.705270060709620907e-04 3.312757571688608829e-04 2.958478664702116219e-04 2.638809755852989346e-04 2.350495515012403789e-04 2.090604054509651272e-04 1.856489213604216955e-04 1.645758621311278020e-04 1.456246463121312149e-04 1.285989948471841563e-04 1.133208788390349040e-04 9.962870202863851178e-05 8.737567989995287583e-05 7.642838269608072464e-05 6.666541581777170767e-05 5.797622202316617070e-05 5.025999906337533089e-05 4.342471911721306616e-05 3.738624271724809878e-05 3.206752961867909564e-05 2.739793854909373420e-05 2.331260731119717757e-05 1.975191919927370135e-05 1.666104114011424608e-05 1.398953342443011462e-05 1.169101962614525281e-05 9.722909192857871584e-06 8.046168010823105893e-06 6.625120113142829139e-06 5.427279465081925929e-06 4.423193640836096977e-06 3.586300845965823674e-06 2.892786385355370258e-06 2.321438598780988052e-06 1.853496003928541366e-06 1.472488710994344687e-06 1.164072054888549480e-06 9.158531777326010945e-07 2.500384366002968411e-03 2.451938041031821898e-03 2.393387660226854816e-03 2.325801003561802499e-03 2.250416863221405255e-03 2.168485467360306215e-03 2.081336499033553666e-03 1.990298353888714494e-03 1.896627061798927209e-03 1.801573626417998526e-03 1.706276351884796318e-03 1.611754416017835163e-03 1.518964992702316000e-03 1.428693456154869713e-03 1.341662882756793421e-03 1.258413720603124807e-03 1.179444672889867936e-03 1.105104039304185756e-03 1.035670901706481004e-03 9.713361346966939555e-04 9.122520845610031714e-04 8.584841577218043284e-04 8.100762528587799900e-04 7.670236696967267084e-04 7.293241583698451772e-04 6.969493521877606016e-04 6.698804496747973744e-04 6.480882242329284552e-04 6.315672495840696449e-04 6.203329352510045941e-04 6.144190154204058922e-04 6.138982842038556362e-04 6.188658632196721932e-04 6.294696347045672380e-04 6.458928587099656716e-04 6.683720883908199220e-04 6.971951229551253109e-04 7.327055918579112584e-04 7.753154788312883669e-04 8.254989349425978723e-04 8.838072356002425658e-04 9.508702067491418223e-04 1.027404512075221626e-03 1.114218350101008450e-03 1.212225058134225233e-03 1.322444545863594220e-03 1.446018261632979690e-03 1.584215509744485266e-03 1.738446246843656454e-03 1.910272866218431804e-03 2.101420330509801496e-03 2.313791306872483092e-03 2.549478732452107634e-03 2.810779945431877980e-03 3.100211289339278517e-03 3.420522335579709913e-03 3.775117916464554128e-03 4.167446323151359835e-03 4.600502149643148804e-03 5.078111011510247352e-03 5.604606707705738454e-03 6.184790541901801983e-03 6.822828823795801939e-03 7.523733663716013036e-03 8.292795410995217401e-03 9.135560103897603229e-03 1.005779485482995173e-02 1.106543969979223961e-02 1.216454343563784686e-02 1.336117979740941361e-02 1.466134242704914513e-02 1.607081495950654637e-02 1.759501438169875157e-02 1.923880513220418975e-02 2.100628307347414750e-02 2.290052884501438471e-02 2.492333237751998345e-02 2.707489146523972892e-02 2.935349064310610601e-02 3.175516865713504111e-02 3.427338697215190355e-02 3.689871425836224045e-02 3.961854571102805395e-02 4.241687883225078726e-02 4.527416934575809182e-02 4.816729144606457513e-02 5.106962599715360318e-02 5.395129641587476099e-02 5.677956666307975436e-02 5.951940744606607631e-02 6.213422617595951852e-02 6.458674457572965988e-02 6.683999535255033542e-02 6.885839755044642629e-02 7.060886091668176767e-02 7.206186302769049257e-02 7.319244136341540585e-02 7.398104506185190776e-02 7.441419894561814019e-02 7.448494369491782952e-02 7.419303066758563270e-02 7.354486532511946006e-02 7.255320885773691719e-02 7.123666132596066791e-02 6.961896076978799086e-02 6.772814052340481172e-02 6.559559119702951246e-02 6.325507459698918866e-02 6.074173478418304351e-02 5.809114694231148207e-02 5.533843856262266742e-02 5.251751008396889076e-02 4.966037436920726217e-02 4.679662648842355943e-02 4.395304791238905523e-02 4.115334257120476652e-02 3.841799662085858963e-02 3.576424946983336461e-02 3.320616049292531013e-02 3.075475419287182488e-02 2.841822596700344442e-02 2.620219114757428580e-02 2.410996126456561514e-02 2.214283337203175328e-02 2.030038045917154435e-02 1.858073338898080101e-02 1.698084706734250340e-02 1.549674576580337658e-02 1.412374438656168081e-02 1.285664410140616512e-02 1.168990208692810909e-02 1.061777606044190560e-02 9.634445047985716257e-03 8.734108275212426609e-03 7.911064356936814077e-03 7.159773039974426032e-03 6.474901769254074423e-03 5.851359215903192447e-03 5.284317755251381581e-03 4.769226682636525973e-03 4.301817744888968530e-03 3.878104372294401310e-03 3.494375826487794521e-03 3.147187357930107936e-03 2.833347390446793335e-03 2.549902734393340135e-03 2.294122815838323982e-03 2.063483910452158614e-03 1.855654280421106242e-03 1.668480948854066028e-03 1.499978533413078366e-03 1.348320205461277406e-03 1.211830439171861533e-03 1.088978932769185020e-03 9.783749210401644462e-04 8.787611457205948091e-04 7.890069426759834708e-04 7.081001887473312682e-04 6.351381726969975881e-04 5.693176824857662088e-04 5.099247677618449093e-04 4.563246481663224574e-04 4.079521706663561016e-04 3.643031160054685893e-04 3.249264892305702389e-04 2.894178380988091407e-04 2.574135330127718421e-04 2.285859119903159561e-04 2.026391590904917119e-04 1.793057843917009707e-04 1.583436079859695377e-04 1.395331265216044527e-04 1.226752111855075448e-04 1.075890612170065101e-04 9.411037076512580044e-05 8.208968556607577113e-05 7.139090975444706136e-05 6.188996740977841416e-05 5.347358360633602895e-05 4.603819494316673411e-05 3.948897591770119655e-05 3.373897204758864211e-05 2.870834121525216273e-05 2.432369579494101584e-05 2.051753339282671990e-05 1.722775758678367036e-05 1.439727045726003835e-05 1.197363619794498630e-05 9.908793201471270611e-06 8.158815219178765422e-06 6.683700988788438429e-06 5.447184902263945410e-06 4.416559409919692939e-06 3.562499779167349917e-06 2.858884513072326344e-06 2.282610951173483344e-06 1.813397448212047425e-06 1.433578714290353362e-06 1.127893628037373213e-06 8.832653117695552984e-07 2.537800196035132350e-03 2.500379858874948649e-03 2.451956414434860922e-03 2.393377891173963101e-03 2.325796562887766979e-03 2.250415302728166721e-03 2.168493046581774965e-03 2.081333298808054569e-03 1.990291626254591956e-03 1.896631233092865290e-03 1.801576017266038037e-03 1.706266850138901670e-03 1.611752129155613654e-03 1.518959321920584438e-03 1.428694551950869876e-03 1.341653950751218582e-03 1.258412608146609228e-03 1.179442719950918707e-03 1.105102119054562166e-03 1.035667521493385248e-03 9.713376581985773070e-04 9.122518018472728155e-04 8.584829827177196298e-04 8.100696733753289793e-04 7.670211573597896957e-04 7.293227761100842073e-04 6.969513144820401428e-04 6.698775349456038020e-04 6.480859050726955678e-04 6.315635331130461374e-04 6.203299815081442670e-04 6.144173126771272685e-04 6.138927684279050709e-04 6.188622431984294649e-04 6.294648867691103340e-04 6.458874047453936045e-04 6.683664572430192624e-04 6.971873075003654939e-04 7.326987406432263795e-04 7.753079864195059007e-04 8.254903886751141333e-04 8.837983974175012353e-04 9.508601477587403424e-04 1.027392802818820122e-03 1.114206227522774890e-03 1.212211181702734170e-03 1.322429149568110467e-03 1.446000618727884268e-03 1.584196084027467448e-03 1.738425229123905435e-03 1.910249631114653525e-03 2.101394335881742910e-03 2.313762595683848192e-03 2.549446832597363367e-03 2.810744711200530328e-03 3.100172082096890047e-03 3.420478813889096109e-03 3.775069406681185943e-03 4.167392440833680121e-03 4.600442458061986505e-03 5.078044839875156709e-03 5.604532974180675108e-03 6.184708892552389335e-03 6.822738359881640180e-03 7.523633397584169637e-03 8.292684312034892535e-03 9.135437149624867775e-03 1.005765867093265549e-02 1.106528897097610806e-02 1.216437658312432418e-02 1.336099513716789561e-02 1.466113810475734233e-02 1.607058895185541764e-02 1.759476444341711437e-02 1.923852881718776317e-02 2.100597762690155010e-02 2.290019134489447092e-02 2.492295953781254944e-02 2.707447970964905332e-02 2.935303603574260581e-02 3.175466688062378307e-02 3.427283331445347275e-02 3.689810352517979009e-02 3.961787222867726305e-02 4.241613640938694807e-02 4.527335118266351266e-02 4.816639015694996334e-02 5.106863353944817580e-02 5.395020404966979766e-02 5.677836496854148096e-02 5.951808627832205767e-02 6.213277467842988344e-02 6.458515121844916884e-02 6.683824796621434805e-02 6.885648341365883940e-02 7.060676685173021550e-02 7.205957554306126334e-02 7.318994680524321117e-02 7.397832981473383140e-02 7.441124962166217882e-02 7.448174737521330580e-02 7.418957511688673012e-02 7.354113922739179132e-02 7.254920203853292004e-02 7.123236494403499541e-02 6.961436750341468138e-02 6.772324471204646534e-02 6.559038895213070708e-02 6.324956387501634580e-02 6.073591541798842308e-02 5.808502064126670056e-02 5.533200886061405421e-02 5.251078227260094766e-02 4.965335539199868670e-02 4.678932481549178540e-02 4.394547340153031473e-02 4.114550631083251087e-02 3.840991078411410548e-02 3.575592715893691209e-02 3.319761560147001245e-02 3.074600128104706259e-02 2.840928015522522360e-02 2.619306803571133310e-02 2.410067688293033097e-02 2.213340415522444676e-02 2.029082326142911744e-02 1.857106552890564963e-02 1.697108641553816966e-02 1.548691085951510275e-02 1.411385458682098797e-02 1.284671978043844254e-02 1.167996484546872729e-02 1.060784895851755137e-02 9.624552843136700842e-03 8.724277645498722950e-03 7.901324069139327444e-03 7.150154029868308059e-03 6.465437067287901039e-03 5.842083652142631214e-03 5.275267352620309838e-03 4.760437655307215785e-03 4.293325016707951608e-03 3.869939574720137557e-03 3.486564792560356476e-03 3.139747238173857830e-03 2.826283637819875221e-03 2.543206345693956212e-03 2.287768317413524204e-03 2.057428596663420962e-03 1.849839120553112889e-03 1.662833340879723600e-03 1.494416783376620447e-03 1.342759260002209876e-03 1.206188152895522597e-03 1.083182035673700347e-03 9.723639201543228137e-04 8.724936136292484436e-04 7.824589497809007190e-04 7.012659634821635877e-04 6.280283148177365346e-04 5.619564179105338269e-04 5.023467513244300568e-04 4.485717519202920200e-04 4.000705826749805134e-04 3.563409250487560944e-04 3.169318230139525129e-04 2.814375214408801080e-04 2.494921991842242114e-04 2.207654598430911408e-04 1.949584605632737836e-04 1.718005580697399984e-04 1.510463793341454788e-04 1.324732347896154336e-04 1.158788203417787367e-04 1.010791549387419976e-04 8.790673116286398629e-05 7.620884247572804132e-05 6.584608354536758391e-05 5.669100133438510671e-05 4.862689213692382971e-05 4.154673653366689964e-05 3.535226441239205637e-05 2.995314428941962481e-05 2.526628528358721481e-05 2.121524561259408143e-05 1.772973624162316417e-05 1.474520049843999612e-05 1.220246768895007213e-05 1.004745483315295117e-05 8.230909437657504745e-06 6.708178160811767546e-06 5.438987048157910195e-06 4.387226920786190924e-06 3.520732725260758709e-06 2.811055223963128933e-06 2.233219618877606469e-06 1.765472030148323567e-06 1.389019213861874748e-06 1.087756978138146194e-06 8.480031736346770680e-07 2.563396703092376758e-03 2.537799858721276249e-03 2.500387880606962532e-03 2.451925758671411916e-03 2.393372844081634830e-03 2.325800201572622572e-03 2.250409600464376662e-03 2.168504636479471476e-03 2.081340774729498102e-03 1.990284125877594956e-03 1.896631996203461921e-03 1.801576726700609456e-03 1.706265575791756283e-03 1.611752635379712318e-03 1.518962817317046510e-03 1.428703637140503468e-03 1.341657714950216873e-03 1.258415674159041233e-03 1.179442747842304740e-03 1.105097754841803843e-03 1.035663230901793163e-03 9.713367454840050918e-04 9.122506853875737105e-04 8.584813351409765168e-04 8.100684758123602664e-04 7.670188697261713521e-04 7.293195694022708590e-04 6.969496833034292309e-04 6.698760768754331244e-04 6.480803451994103861e-04 6.315606573015013995e-04 6.203247910749209613e-04 6.144119654939430783e-04 6.138899649099146139e-04 6.188573135835286109e-04 6.294581642946981293e-04 6.458812513771688144e-04 6.683593721924241133e-04 6.971805783413827489e-04 7.326910431188886092e-04 7.752985071862981709e-04 8.254803506451728005e-04 8.837864559024564233e-04 9.508475105926298071e-04 1.027378590255039522e-03 1.114190585205885198e-03 1.212193608339899153e-03 1.322410010620149933e-03 1.445979711280872973e-03 1.584172636273499394e-03 1.738399337223258496e-03 1.910220523285475515e-03 2.101362486124959145e-03 2.313727087815479512e-03 2.549407599786878646e-03 2.810701141486999718e-03 3.100123841457501101e-03 3.420425343022307982e-03 3.775009564366481676e-03 4.167326079207099923e-03 4.600368888364610685e-03 5.077963491407929547e-03 5.604442139425840075e-03 6.184608276549887450e-03 6.822626902028061657e-03 7.523509958889152381e-03 8.292547608775714674e-03 9.135285659607977546e-03 1.005749098011771321e-02 1.106510330573049275e-02 1.216417107516727485e-02 1.336076772934589180e-02 1.466088647847263622e-02 1.607031062905436500e-02 1.759445665823405197e-02 1.923818852552700021e-02 2.100560150335052320e-02 2.289977570630507414e-02 2.492250039044387883e-02 2.707397264293583128e-02 2.935247618560286528e-02 3.175404894409884077e-02 3.427215147094166137e-02 3.689735140783625272e-02 3.961704284228131923e-02 4.241522210982538732e-02 4.527234361474478941e-02 4.816528022175765172e-02 5.106741131973260156e-02 5.394885880907110409e-02 5.677688508868095757e-02 5.951645926769000283e-02 6.213098716879801586e-02 6.458318901159501579e-02 6.683609607602693237e-02 6.885412617763470022e-02 7.060418804735774101e-02 7.205675855590557011e-02 7.318687482662744603e-02 7.397498607320718289e-02 7.440761764089429131e-02 7.447781124686636556e-02 7.418531978420911388e-02 7.353655076365797627e-02 7.254426791612252068e-02 7.122707429226719789e-02 6.960871131457854744e-02 6.771721603085009700e-02 6.558398300623156929e-02 6.324277816671526609e-02 6.072874976533899211e-02 5.807747716759696643e-02 5.532409194816552411e-02 5.250249846744049070e-02 4.964471327780853316e-02 4.678033485917962309e-02 4.393614777901242580e-02 4.113585872325160875e-02 3.839995626747405577e-02 3.574568189756507225e-02 3.318709675764342643e-02 3.073522683724089904e-02 2.839826878630632295e-02 2.618183900652703427e-02 2.408924998244323795e-02 2.212179966386337154e-02 2.027906196351514714e-02 1.855916875958108295e-02 1.695907615256820114e-02 1.547480985372090383e-02 1.410168652949482168e-02 1.283450950452920750e-02 1.166773854072803221e-02 1.059563440289895166e-02 9.612379611266711615e-03 8.712177271443983378e-03 7.889330114779094169e-03 7.138302005254634416e-03 6.453764123073275384e-03 5.830627965723526006e-03 5.264067118620460554e-03 4.749529599297279067e-03 4.282742395581058334e-03 3.859709683143140377e-03 3.476706105411786919e-03 3.130266433985534613e-03 2.817172901003705838e-03 2.534441423053910170e-03 2.279307838984921415e-03 2.049215061987261742e-03 1.841801723856496126e-03 1.654892503785829498e-03 1.486489914349723883e-03 1.334767021411177677e-03 1.198060406734478920e-03 1.074862706713909828e-03 9.638142348232671798e-04 8.636934847117652041e-04 7.734065925059840831e-04 6.919760739467111302e-04 6.185292997102079726e-04 5.522871736721791155e-04 4.925534360246609962e-04 4.387048609585185552e-04 3.901825109339898722e-04 3.464840711264595787e-04 3.071572073507392400e-04 2.717938463185713672e-04 2.400252454448410669e-04 2.115177263456847307e-04 1.859689596586841217e-04 1.631046975710189492e-04 1.426758842868667524e-04 1.244560764462372552e-04 1.082391364753186949e-04 9.383715866501548240e-05 8.107860955939392576e-05 6.980666124010135882e-05 5.987770923949165637e-05 5.116005932248393493e-05 4.353277755902448072e-05 3.688468979432328566e-05 3.111352971430864984e-05 2.612520760376718984e-05 2.183320005041049461e-05 1.815803774474219161e-05 1.502687589781219299e-05 1.237313119968505944e-05 1.013616440108648839e-05 8.260996937842177314e-06 6.698039748293936369e-06 5.402831307786316279e-06 4.335766072621669473e-06 3.461812134097160833e-06 2.750215073632665730e-06 2.174188063162379475e-06 1.710587677688935582e-06 1.339583868639343629e-06 1.044326418259854896e-06 8.106175560913088452e-07 2.576676609497379183e-03 2.563397935368197638e-03 2.537780428926537414e-03 2.500382697280756350e-03 2.451936123173579889e-03 2.393385838248476317e-03 2.325796774714261692e-03 2.250421432398177438e-03 2.168486118224878089e-03 2.081341985239116427e-03 1.990288820623988247e-03 1.896630920118720859e-03 1.801572318981722962e-03 1.706266603886926912e-03 1.611754986404444201e-03 1.518957828831246073e-03 1.428695450024741439e-03 1.341661137479081573e-03 1.258409150494845582e-03 1.179439031221035748e-03 1.105096413625915926e-03 1.035659437649568684e-03 9.713329966122708891e-04 9.122460627642383800e-04 8.584793090207848637e-04 8.100651923446982238e-04 7.670183876374068272e-04 7.293187120239316354e-04 6.969435027518521919e-04 6.698722616101154739e-04 6.480781338766652445e-04 6.315570533711483596e-04 6.203208464081063061e-04 6.144075849633976816e-04 6.138834562426056162e-04 6.188510775167066101e-04 6.294531662691577089e-04 6.458746989463737091e-04 6.683511449591374382e-04 6.971711439214024753e-04 7.326801985242386997e-04 7.752864811143957494e-04 8.254677015549980986e-04 8.837724508581777313e-04 9.508322137818568881e-04 1.027361603784530258e-03 1.114170970517227395e-03 1.212172581880793408e-03 1.322386439101661763e-03 1.445953796731580055e-03 1.584143941543870527e-03 1.738367327033952647e-03 1.910185267817435554e-03 2.101323152331427847e-03 2.313683662793357930e-03 2.549359276447018662e-03 2.810647543090937991e-03 3.100064466410787627e-03 3.420359472493295343e-03 3.774935850888507752e-03 4.167244474729931217e-03 4.600278414389956556e-03 5.077863064931500449e-03 5.604330397732568483e-03 6.184484462851194513e-03 6.822489697172595853e-03 7.523357896688817430e-03 8.292379231349384858e-03 9.135099204524087593e-03 1.005728447619243585e-02 1.106487469761651375e-02 1.216391803282091885e-02 1.336048767135288896e-02 1.466057663242074059e-02 1.606996788997641645e-02 1.759407760175937460e-02 1.923776944613847864e-02 2.100513829740834754e-02 2.289926385227794223e-02 2.492193494799864809e-02 2.707334817308718056e-02 2.935178671800759906e-02 3.175328796592982727e-02 3.427131179548868756e-02 3.689642517692967583e-02 3.961602144877597598e-02 4.241409614279247758e-02 4.527110280093978728e-02 4.816391333773872158e-02 5.106590617184387365e-02 5.394720215634749710e-02 5.677506263235546774e-02 5.951445562364218733e-02 6.212878588649682621e-02 6.458077259403080528e-02 6.683344608040056589e-02 6.885122331358230208e-02 7.060101233480226002e-02 7.205328954269520081e-02 7.318309181732923774e-02 7.397086842162485520e-02 7.440314506666910466e-02 7.447296416502491301e-02 7.418007966131523467e-02 7.353090045916120532e-02 7.253819202178714287e-02 7.122055943322735949e-02 6.960174641979022248e-02 6.770979255485470860e-02 6.557609509821812899e-02 6.323442277935549527e-02 6.071992670485756860e-02 5.806818908713765742e-02 5.531434428253630825e-02 5.249229932515704633e-02 4.963407327647280376e-02 4.676926694379955618e-02 4.392466700482582087e-02 4.112398202714983436e-02 3.838770223371333612e-02 3.573307053234334868e-02 3.317414927333810215e-02 3.072196546075489990e-02 2.838471659650377774e-02 2.616801980866411553e-02 2.407518821999491548e-02 2.210752037666131181e-02 2.026459078918832479e-02 1.854453198439430517e-02 1.694430080376567796e-02 1.545992383913801470e-02 1.408671880892740230e-02 1.281949028852825793e-02 1.165269950039794257e-02 1.058060886404349130e-02 9.597402704010223051e-03 8.697285986148941064e-03 7.874563210654543510e-03 7.123699691259035953e-03 6.439367435615590135e-03 5.816477750656860041e-03 5.250202546331197984e-03 4.735986170670680034e-03 4.269549472288793231e-03 3.846887664249230929e-03 3.464263510183089329e-03 3.118197279563223335e-03 2.805454848116431879e-03 2.523035194286012053e-03 2.268158295296289310e-03 2.038254105903065157e-03 1.830952878285932754e-03 1.644076687816963065e-03 1.475631696525632128e-03 1.323800523902173790e-03 1.186934112848640538e-03 1.063542635894396387e-03 9.522852720492872665e-04 8.519589463932457710e-04 7.614863687396535236e-04 6.799038304460413998e-04 6.063492326730335683e-04 5.400507608067994314e-04 4.803164827335762031e-04 4.265250262361660986e-04 3.781173624097068707e-04 3.345896422796907949e-04 2.954869846188699131e-04 2.603980812007969099e-04 2.289504997963011151e-04 2.008065699703972563e-04 1.756597464046321863e-04 1.532313881974901415e-04 1.332678789562694044e-04 1.155380550422220728e-04 9.983089716626323499e-05 8.595347669557543721e-05 7.372912397523665048e-05 6.299581156168690128e-05 5.360473923793588350e-05 4.541910729316857173e-05 3.831306458380675817e-05 3.217081269813414340e-05 2.688585870507636253e-05 2.236038408820542340e-05 1.850471928242927323e-05 1.523689665557692685e-05 1.248226359258693112e-05 1.017313148938560353e-05 8.248446722214746100e-06 6.653465306259342907e-06 5.339420351650102756e-06 4.263176643075714774e-06 3.386865137222700401e-06 2.677501174648952609e-06 2.106585539822602012e-06 1.649698738569825252e-06 1.286091346009213187e-06 9.982802169831348950e-07 7.716548110150780727e-07 2.577332402764877760e-03 2.576698516312627731e-03 2.563409638066341950e-03 2.537790921358537479e-03 2.500391147024385533e-03 2.451948027771854062e-03 2.393390643693055903e-03 2.325799357338261333e-03 2.250411975940358380e-03 2.168483021865206389e-03 2.081335399845609443e-03 1.990290656633441659e-03 1.896630368022354622e-03 1.801571242432742793e-03 1.706267293335949524e-03 1.611750483449405193e-03 1.518957216521810930e-03 1.428697131829158307e-03 1.341660583594781820e-03 1.258412744036481717e-03 1.179443251063749939e-03 1.105096544551602668e-03 1.035660426285956066e-03 9.713355641535912841e-04 9.122446808754607105e-04 8.584765779595514724e-04 8.100644972092177964e-04 7.670130642675192408e-04 7.293144954010162204e-04 6.969399771118132709e-04 6.698664737111026521e-04 6.480741927361615600e-04 6.315521841109507286e-04 6.203156740025478648e-04 6.144026193654962857e-04 6.138755463379110553e-04 6.188422912073441359e-04 6.294442114046436276e-04 6.458651392157486537e-04 6.683406674368143818e-04 6.971600257520063756e-04 7.326672774551134604e-04 7.752726740312994433e-04 8.254519922948200380e-04 8.837553840000412489e-04 9.508127574731374803e-04 1.027340555979159046e-03 1.114147692520817828e-03 1.212146671872924584e-03 1.322357695667378654e-03 1.445921646104986755e-03 1.584108263305458904e-03 1.738327852631414922e-03 1.910141488287837213e-03 2.101274719818406900e-03 2.313629871091034147e-03 2.549299682263957232e-03 2.810581490701683210e-03 3.099991272806241864e-03 3.420278346604728979e-03 3.774845065622071342e-03 4.167143840927728382e-03 4.600166859318107274e-03 5.077739511278527712e-03 5.604192734384004157e-03 6.184331899113854926e-03 6.822320680115441169e-03 7.523170643279099290e-03 8.292171845866705762e-03 9.134869538079128451e-03 1.005703012609378104e-02 1.106459312927742487e-02 1.216360636374501022e-02 1.336014279054457618e-02 1.466019503761187628e-02 1.606954577639321813e-02 1.759361082235012114e-02 1.923725334515759972e-02 2.100456785746187063e-02 2.289863351700911417e-02 2.492123859807778355e-02 2.707257913398618612e-02 2.935093767224257466e-02 3.175235082621425536e-02 3.427027773829650209e-02 3.689528453081755699e-02 3.961476362328145151e-02 4.241270954273199806e-02 4.526957476198996411e-02 4.816223005412397645e-02 5.106405261361764147e-02 5.394516203300133567e-02 5.677281833208973338e-02 5.951198820335228123e-02 6.212607507915607341e-02 6.457779687164319493e-02 6.683018272497219525e-02 6.884764857251715608e-02 7.059710161678975360e-02 7.204901765877551323e-02 7.317843329230021288e-02 7.396579784134300894e-02 7.439763746149312407e-02 7.446699543306996294e-02 7.417362699235233170e-02 7.352394276701298970e-02 7.253071035167872604e-02 7.121253733905984207e-02 6.959317029703868118e-02 6.770065191389051940e-02 6.556638276986685721e-02 6.322413505370758080e-02 6.070906339299729504e-02 5.805675351147641938e-02 5.530234319983272362e-02 5.247974278243584118e-02 4.962097442809478010e-02 4.675564181274542014e-02 4.391053422060868516e-02 4.110936254456141331e-02 3.837261904501806237e-02 3.571754838586710390e-02 3.315821440890140415e-02 3.070564537278616321e-02 2.836803983091313111e-02 2.615101580231722622e-02 2.405788718897594949e-02 2.208995325372286808e-02 2.024678921562634779e-02 1.852652835283006422e-02 1.692612835034697574e-02 1.544161677871486692e-02 1.406831249965720745e-02 1.280102141473761328e-02 1.163420624456593631e-02 1.056213103434656096e-02 9.578981773413260820e-03 8.678964985528801745e-03 7.856386396504570421e-03 7.105711911514151283e-03 6.421613107745439801e-03 5.798999378344838959e-03 5.233038739562529025e-03 4.719169207363188741e-03 4.253102524420271022e-03 3.830821956375562824e-03 3.448575788979609674e-03 3.102868069326066101e-03 2.790447982393122299e-03 2.508298995675439617e-03 2.253628558301289456e-03 2.023858718836786877e-03 1.816617606543937443e-03 1.629731395000534599e-03 1.461216188355818563e-03 1.309269280812965820e-03 1.172259389154174528e-03 1.048715717589211336e-03 9.373159869797273100e-04 8.368737634380282037e-04 7.463255673808369146e-04 6.647182258895662898e-04 5.911968928892381283e-04 5.249940115918701319e-04 4.654193771320485826e-04 4.118513262009178646e-04 3.637290121654553564e-04 3.205456494637943100e-04 2.818426202123280855e-04 2.472043030351809331e-04 2.162535210544049361e-04 1.886475130171559220e-04 1.640743484420234999e-04 1.422497307661068331e-04 1.229141461467303336e-04 1.058303193619854465e-04 9.078095829748228298e-05 7.756676486810434087e-05 6.600469269069382636e-05 5.592644118479137683e-05 4.717716279055754957e-05 3.961436712199863086e-05 3.310699951313279382e-05 2.753467049414785796e-05 2.278701205809776286e-05 1.876312787512467688e-05 1.537111995496892380e-05 1.252765842712415004e-05 1.015757864984386749e-05 8.193479834138696455e-06 6.575319219905014799e-06 5.249984661542415201e-06 4.170848453474098160e-06 3.297294456932014887e-06 2.594229918451900101e-06 2.031586287378749591e-06 1.583811752133204026e-06 1.229377044431370995e-06 9.502911583935251941e-07 7.316426052313319825e-07 2.565317321320783901e-03 2.577332317018605264e-03 2.576685388284199497e-03 2.563398873881537164e-03 2.537784873422041683e-03 2.500381019500415476e-03 2.451932529370842283e-03 2.393379281067465475e-03 2.325798204647738440e-03 2.250413222017205121e-03 2.168486036698834361e-03 2.081342989144038293e-03 1.990293156571249205e-03 1.896625349677002071e-03 1.801570051071785207e-03 1.706263186616761287e-03 1.611751416052184917e-03 1.518959370258489081e-03 1.428693631350621282e-03 1.341653366276687308e-03 1.258413491493495752e-03 1.179437946579024992e-03 1.105089977807013164e-03 1.035658172585492837e-03 9.713282460829800917e-04 9.122396273963146070e-04 8.584724247642652002e-04 8.100608346626838371e-04 7.670104038181307796e-04 7.293118111719343755e-04 6.969361753759446658e-04 6.698626352490762333e-04 6.480669395398187599e-04 6.315452947137249534e-04 6.203089924042433888e-04 6.143936254984479293e-04 6.138674456556915317e-04 6.188333468796687088e-04 6.294341316887423808e-04 6.458532805767617461e-04 6.683285693979728248e-04 6.971456925391404354e-04 7.326519688327688554e-04 7.752557701306007605e-04 8.254327554672582709e-04 8.837344110323789833e-04 9.507891901218196076e-04 1.027314086586366424e-03 1.114118967445480593e-03 1.212114444654994279e-03 1.322322013258584242e-03 1.445882211397320335e-03 1.584064819714851380e-03 1.738279312218839450e-03 1.910087565220767742e-03 2.101214938314898556e-03 2.313563802089360893e-03 2.549226412342177252e-03 2.810500228643020813e-03 3.099901179884196906e-03 3.420178472569375405e-03 3.774733322275569680e-03 4.167020017416891292e-03 4.600029630620433747e-03 5.077587371636186828e-03 5.604023198597844410e-03 6.184144034052563646e-03 6.822112583943613917e-03 7.522940107805801274e-03 8.291916452943425692e-03 9.134586691066783753e-03 1.005671697676161110e-02 1.106424639497292917e-02 1.216322257154633761e-02 1.335971805487587427e-02 1.465972511629843981e-02 1.606902596843116579e-02 1.759303598619129869e-02 1.923661779975707753e-02 2.100386537765411288e-02 2.289785726622104237e-02 2.492038108049112952e-02 2.707163209893269015e-02 2.934989207289440821e-02 3.175119675608296943e-02 3.426900432994209322e-02 3.689387986469271768e-02 3.961321465124445496e-02 4.241100198936085391e-02 4.526769303717578796e-02 4.816015714890337085e-02 5.106177003614944393e-02 5.394264970867541226e-02 5.677005457786265391e-02 5.950894969715953692e-02 6.212273687355486518e-02 6.457413244497892113e-02 6.682616411169969850e-02 6.884324653139593797e-02 7.059228586692650742e-02 7.204375719386596488e-02 7.317269675297871645e-02 7.395955394276045036e-02 7.439085546909793289e-02 7.445964568948772178e-02 7.416568143176266448e-02 7.351537544916492140e-02 7.252149796431811568e-02 7.120265967029608400e-02 6.958261063663297163e-02 6.768939739508726683e-02 6.555442462208435628e-02 6.321146877365690919e-02 6.069568882181223396e-02 5.804267482173181697e-02 5.528756880395989393e-02 5.246428515834802159e-02 4.960484988907357812e-02 4.673887021300343614e-02 4.389313863813108785e-02 4.109136893138806007e-02 3.835405587469659788e-02 3.569844630490990461e-02 3.313860590888330349e-02 3.068556449732474933e-02 2.834752191984341724e-02 2.613009729359495881e-02 2.403660546531359576e-02 2.206834655929515790e-02 2.022489662392610091e-02 1.850438979773433648e-02 1.690378470324052293e-02 1.541910996616852395e-02 1.404568564617188209e-02 1.277831897689358370e-02 1.161147411136572230e-02 1.053941654169396856e-02 9.556333572760717515e-03 8.656432695992590312e-03 7.834019959458199747e-03 7.083560561820687225e-03 6.399723897809391458e-03 5.777415218543569680e-03 5.211796001421822172e-03 4.698295014621251160e-03 4.232612003364050537e-03 3.810715818111170931e-03 3.428838714956451705e-03 3.083468371854550857e-03 2.771338900783020150e-03 2.489421760861042481e-03 2.234917058212316805e-03 2.005245272836786267e-03 1.798039138589215599e-03 1.611135199252681713e-03 1.442564564073316180e-03 1.290542536634498982e-03 1.153457015395878025e-03 1.029855827412154944e-03 9.184333630889328012e-04 8.180169817692941941e-04 7.275536786602404505e-04 6.460974220321051087e-04 5.727974471650107468e-04 5.068876637590634740e-04 4.476772127450427772e-04 3.945421276273959610e-04 3.469180013274295277e-04 3.042935406317459363e-04 2.662048873383490938e-04 2.322305944671447986e-04 2.019871729034257511e-04 1.751251242081054314e-04 1.513254134839887800e-04 1.302963301320855013e-04 1.117707070748259312e-04 9.550347594415070542e-05 8.126952468933017529e-05 6.886184876488438849e-05 5.808996787671716019e-05 4.877857836812487667e-05 4.076642862629162089e-05 3.390537441556224255e-05 2.805958780928429980e-05 2.310488767524356341e-05 1.892815920414671810e-05 1.542682627414552752e-05 1.250835757562144553e-05 1.008977606324038502e-05 8.097159587981371735e-06 6.465116432062672437e-06 5.136234802083457187e-06 4.060505624528752260e-06 3.194718232180225478e-06 2.501847970106557665e-06 1.950430724779173387e-06 1.513956261561435541e-06 1.170269601117564141e-06 9.010091226804648553e-07 6.910773083803667033e-07 2.540765583012559621e-03 2.565309964998768819e-03 2.577341046907560655e-03 2.576677413584278244e-03 2.563396873506654933e-03 2.537784535597614397e-03 2.500382745070469509e-03 2.451944811919689205e-03 2.393378601322846376e-03 2.325805354192322840e-03 2.250405873498942909e-03 2.168487639028975327e-03 2.081341970569189695e-03 1.990289749193059274e-03 1.896619721148739678e-03 1.801574065340715491e-03 1.706264239510354563e-03 1.611750645919806692e-03 1.518956957376653774e-03 1.428693059755523423e-03 1.341655122925526286e-03 1.258411647949440925e-03 1.179433266188644174e-03 1.105088493387327902e-03 1.035653212191761218e-03 9.713247983118652616e-04 9.122387542323287220e-04 8.584684672930652802e-04 8.100557429315792752e-04 7.670061142267764562e-04 7.293045497606217469e-04 6.969313684897851524e-04 6.698551815988628083e-04 6.480608361144961057e-04 6.315376952494421593e-04 6.203000939837262449e-04 6.143838649947371087e-04 6.138579610138614672e-04 6.188220984958878700e-04 6.294207499021171838e-04 6.458391246676052806e-04 6.683124465092849572e-04 6.971280829941854012e-04 7.326327614800420959e-04 7.752339018135007837e-04 8.254091054767243984e-04 8.837078622108304705e-04 9.507598614669185476e-04 1.027282322137512650e-03 1.114083277144175968e-03 1.212074774481600213e-03 1.322278139291084174e-03 1.445833504057446491e-03 1.584010787434142259e-03 1.738219654083295171e-03 1.910021460684800448e-03 2.101141610842652448e-03 2.313482461625266610e-03 2.549136182839085042e-03 2.810400141813218511e-03 3.099790256901450037e-03 3.420055365123050688e-03 3.774595713492649891e-03 4.166867444355635067e-03 4.599860547603285520e-03 5.077399991605946461e-03 5.603814448012639504e-03 6.183912731957988754e-03 6.821856244456888166e-03 7.522656213331157388e-03 8.291601955010262717e-03 9.134238382438340798e-03 1.005633129495052749e-02 1.106381941212459391e-02 1.216274995020882529e-02 1.335919502324298819e-02 1.465914643627034587e-02 1.606838585109815823e-02 1.759232806765593723e-02 1.923583514101587580e-02 2.100300029525574083e-02 2.289690133858004323e-02 2.491932506418592305e-02 2.707046585861584698e-02 2.934860446301340575e-02 3.174977557539741119e-02 3.426743618914033368e-02 3.689215008542273688e-02 3.961130717207086982e-02 4.240889922967272518e-02 4.526537579746629097e-02 4.815760449241182628e-02 5.105895917876187434e-02 5.393955594592379083e-02 5.676665120992090835e-02 5.950520800213054268e-02 6.211862613376209485e-02 6.456962001401633788e-02 6.682121555767729648e-02 6.883782585060940762e-02 7.058635578334167271e-02 7.203727954219743546e-02 7.316563292954814113e-02 7.395186544043386156e-02 7.438250447643982022e-02 7.445059570575440766e-02 7.415589793183011147e-02 7.350482653308747227e-02 7.251015497650747932e-02 7.119049777382693844e-02 6.956960932331371361e-02 6.767554089363907177e-02 6.553970222205067475e-02 6.319587502795032119e-02 6.067922364621512743e-02 5.802534348163623096e-02 5.526938179538114920e-02 5.244525800660149173e-02 4.958500284910305478e-02 4.671822792759421777e-02 4.387172973135317067e-02 4.106922558590715006e-02 3.833121339387449839e-02 3.567494268320386963e-02 3.311448142978427184e-02 3.066086136240527699e-02 2.832228393802743716e-02 2.610436961418527435e-02 2.401043439202216884e-02 2.204177941969047427e-02 2.019798171052590921e-02 1.847717636688228290e-02 1.687632302441659238e-02 1.539145140362233218e-02 1.401788274278536854e-02 1.275042551051304603e-02 1.158354507200815876e-02 1.051150797079047385e-02 9.528502193691598676e-03 8.628735250383665414e-03 7.806512175193708325e-03 7.056295685824435192e-03 6.372750765551820663e-03 5.750775908097582878e-03 5.185523206708959019e-03 4.672409404939009171e-03 4.207119939250692463e-03 3.785607887487349964e-03 3.404089539901517057e-03 3.059038032168012212e-03 2.747176087157216819e-03 2.465468473802746776e-03 2.211114365142906497e-03 1.981539413345964704e-03 1.774387184954616175e-03 1.587509573499923518e-03 1.418955923992178949e-03 1.266960842587077285e-03 1.129930882782445361e-03 1.006430501235037198e-03 8.951677757681816708e-04 7.949803693552306809e-04 7.048221664106071047e-04 6.237508673382016495e-04 5.509167028765537622e-04 4.855523139357470160e-04 4.269637574025227371e-04 3.745225475725677089e-04 3.276586212122383737e-04 2.858541108319102636e-04 2.486378224727914905e-04 2.155803315432639725e-04 1.862896234311482496e-04 1.604072247461754436e-04 1.376047852214347411e-04 1.175810667008894927e-04 1.000593198151009686e-04 8.478501520712056531e-05 7.152390236924434884e-05 6.006036380304463970e-05 5.019603544831841919e-05 4.174865209393259719e-05 3.455108279127571536e-05 2.845051023452825997e-05 2.330772068519968126e-05 1.899646080519321685e-05 1.540283278470148183e-05 1.242469122481096391e-05 9.971032346822967190e-06 7.961350979431724932e-06 6.324962568905169223e-06 5.000294252240022153e-06 3.934143271422658538e-06 3.080919336899541641e-06 2.401882152830811296e-06 1.864386238318298616e-06 1.441152284338520090e-06 1.109568842999434487e-06 8.510452210484127134e-07 6.504156440392030650e-07 2.504145621235317250e-03 2.540752407949821781e-03 2.565297984976059285e-03 2.577347610419710670e-03 2.576692378131094797e-03 2.563405051047354648e-03 2.537797954945760544e-03 2.500383156687645183e-03 2.451936555198600681e-03 2.393369334574299914e-03 2.325799750966225325e-03 2.250410246952978029e-03 2.168487045736862406e-03 2.081331282470275535e-03 1.990290020562913813e-03 1.896627040383339373e-03 1.801568010964003930e-03 1.706260924016909236e-03 1.611752302827422793e-03 1.518952555070357145e-03 1.428688977777740074e-03 1.341652824088815669e-03 1.258404219363837718e-03 1.179429594077435533e-03 1.105085162201119948e-03 1.035652082129831118e-03 9.713219020615112415e-04 9.122335375548814998e-04 8.584622357732180553e-04 8.100484918941232597e-04 7.669983783775635115e-04 7.292984504067929943e-04 6.969237467871455859e-04 6.698477203992573908e-04 6.480522561758889685e-04 6.315288498890216963e-04 6.202898726732503911e-04 6.143726162598388057e-04 6.138444367669154949e-04 6.188083991154646243e-04 6.294049403707542133e-04 6.458218750148450680e-04 6.682928135134596310e-04 6.971065881216209192e-04 7.326087148533637220e-04 7.752074970739095735e-04 8.253801419454146393e-04 8.836757487385775390e-04 9.507243815282133328e-04 1.027242280509834804e-03 1.114039209028297754e-03 1.212026255029343075e-03 1.322224168396058048e-03 1.445773671528549371e-03 1.583944536347792241e-03 1.738146119393525974e-03 1.909939803244402887e-03 2.101051224935028116e-03 2.313382145382932801e-03 2.549024963967655259e-03 2.810276926669743984e-03 3.099653508910759411e-03 3.419903881781795763e-03 3.774426194337953712e-03 4.166679601308313427e-03 4.599652355421170007e-03 5.077169227694370603e-03 5.603557395132146082e-03 6.183627853777454685e-03 6.821540643119628801e-03 7.522306531921194896e-03 8.291214660672766371e-03 9.133809471909819927e-03 1.005585633817601340e-02 1.106329360557290441e-02 1.216216793184498809e-02 1.335855093414167576e-02 1.465843380350413498e-02 1.606759757847803921e-02 1.759145632288293057e-02 1.923487135187043270e-02 2.100193499527089683e-02 2.289572417871041377e-02 2.491802465945887682e-02 2.706902970515933163e-02 2.934701886095467463e-02 3.174802548673694158e-02 3.426550512805808663e-02 3.689001998371094909e-02 3.960895824549872518e-02 4.240630984255317620e-02 4.526252230115346969e-02 4.815446110824378456e-02 5.105549785857320388e-02 5.393574626501269204e-02 5.676246029349047567e-02 5.950060049089833658e-02 6.211356420470730971e-02 6.456406347833787418e-02 6.681512202578765436e-02 6.883115100068994130e-02 7.057905373546149996e-02 7.202930331333576297e-02 7.315693501187044145e-02 7.394239845048172777e-02 7.437222188321430949e-02 7.443945261178784578e-02 7.414385187780024589e-02 7.349183829848292271e-02 7.249618934947131554e-02 7.117552425955475659e-02 6.955360276445669843e-02 6.765848198913924916e-02 6.552157791144541665e-02 6.317667875560131763e-02 6.065895547640005880e-02 5.800401008842587941e-02 5.524699631925415744e-02 5.242183979525612270e-02 4.956057710999577093e-02 4.669282528874336979e-02 4.384538575409556438e-02 4.104198023773419218e-02 3.830311051087213758e-02 3.564602944246270111e-02 3.308480784495552995e-02 3.063047983000507027e-02 2.829124883423914452e-02 2.607273697047895675e-02 2.397826163477330408e-02 2.200912519073227464e-02 2.016490575982381184e-02 1.844373950016258215e-02 1.684258710111454990e-02 1.535747934706669857e-02 1.398373853255971411e-02 1.271617410802286692e-02 1.154925221552519955e-02 1.047723977433474493e-02 9.494324462776084980e-03 8.594712441944258111e-03 7.772705943730448368e-03 7.022762986993037748e-03 6.339541574626285543e-03 5.717930690481498775e-03 5.153070404815371375e-03 4.640363310878313323e-03 4.175479401037358006e-03 3.754356280484982388e-03 3.373196327187061045e-03 3.028462009255710775e-03 2.716870108457152683e-03 2.435385176686110167e-03 2.181212181966916009e-03 1.951788104065657441e-03 1.744772206130519024e-03 1.558034815503876475e-03 1.389644643925503189e-03 1.237854901497450078e-03 1.101088616759443497e-03 9.779236847187293153e-04 8.670781317764273029e-04 7.673960369645927869e-04 6.778343997302298078e-04 5.974511255178124348e-04 5.253941920471396840e-04 4.608919558518462440e-04 4.032445282044911901e-04 3.518161144347873508e-04 3.060282085525884658e-04 2.653535517285335928e-04 2.293107625809028417e-04 1.974595846573931450e-04 1.693966815796760965e-04 1.447519511958153472e-04 1.231853077890961243e-04 1.043839071001868683e-04 8.805976944049035858e-05 7.394777249935170652e-05 6.180396383536288505e-05 5.140415268178620463e-05 4.254273152811594878e-05 3.503167758653298803e-05 2.869968447567863810e-05 2.339137766403869042e-05 1.896657338913941288e-05 1.529954488854988955e-05 1.227826983801582840e-05 9.803643239907980649e-06 7.788646411631596221e-06 6.157473104627543599e-06 4.844620124301700331e-06 3.793955183876763556e-06 2.957778000555535562e-06 2.295893173893031094e-06 1.774708978856625476e-06 1.366384854832193634e-06 1.048027778908354038e-06 8.009625475574798377e-07 6.100675065775736236e-07 2.456105066125794170e-03 2.504144219871872259e-03 2.540760002434766778e-03 2.565298869103825076e-03 2.577335836290693422e-03 2.576678732763838537e-03 2.563404629756356034e-03 2.537792028227774804e-03 2.500386273533078407e-03 2.451946174175892446e-03 2.393377645458706366e-03 2.325799452791712466e-03 2.250413658034796077e-03 2.168478900769259254e-03 2.081334619663611444e-03 1.990286066987290246e-03 1.896619203060490944e-03 1.801563090756849467e-03 1.706257828042658615e-03 1.611746064962953041e-03 1.518950918658644629e-03 1.428688939044839724e-03 1.341644265522241907e-03 1.258405752275277211e-03 1.179427552418181330e-03 1.105081010011361694e-03 1.035646245361492284e-03 9.713172404762934710e-04 9.122281546494206105e-04 8.584574275442744765e-04 8.100434148712011779e-04 7.669916826101266967e-04 7.292905290968101526e-04 6.969141183533061890e-04 6.698380104863188101e-04 6.480409360760620505e-04 6.315158556493213893e-04 6.202772073658537879e-04 6.143582740291336558e-04 6.138288713045343464e-04 6.187899030609343145e-04 6.293855699167476845e-04 6.458004461423632638e-04 6.682690911213235753e-04 6.970801709096388589e-04 7.325797434695761803e-04 7.751754797485323678e-04 8.253442986460392044e-04 8.836359610290037917e-04 9.506805154679993106e-04 1.027193589754715796e-03 1.113985046630780462e-03 1.211966168286047075e-03 1.322157866419401305e-03 1.445699961993558106e-03 1.583862673396678163e-03 1.738055435204746441e-03 1.909839441582947273e-03 2.100939856066956490e-03 2.313258536065201671e-03 2.548888048437768141e-03 2.810125164946478474e-03 3.099485230590035695e-03 3.419717399787801457e-03 3.774217559970901963e-03 4.166448255834498231e-03 4.599395947067239782e-03 5.076885093636571318e-03 5.603240848656561475e-03 6.183277025015142779e-03 6.821151968267272908e-03 7.521875966701395931e-03 8.290737750591956057e-03 9.133281282935022671e-03 1.005527149775980317e-02 1.106264611711766863e-02 1.216145124964210060e-02 1.335775778372299237e-02 1.465755625681016382e-02 1.606662688067113723e-02 1.759038285145886338e-02 1.923368450643318794e-02 2.100062316816111649e-02 2.289427460702287559e-02 2.491642331562708701e-02 2.706726122343929009e-02 2.934506634362859731e-02 3.174587042869395775e-02 3.426312721627076952e-02 3.688739697933056394e-02 3.960606579192985088e-02 4.240312128772562306e-02 4.525900854045966648e-02 4.815059039623195702e-02 5.105123565369921318e-02 5.393105511520609324e-02 5.675729972718002170e-02 5.949492697462045038e-02 6.210733118033453376e-02 6.455722146417397500e-02 6.680761884085072155e-02 6.882293209451585680e-02 7.057006263277779134e-02 7.201948219784130856e-02 7.314622541966181446e-02 7.393074208301363137e-02 7.435956150196629255e-02 7.442573299990191960e-02 7.412902083249676977e-02 7.347584761924402796e-02 7.247899579296813999e-02 7.115709040665267604e-02 6.953389778975638258e-02 6.763748229812967250e-02 6.549926762510435707e-02 6.315305002553864289e-02 6.063400864154320363e-02 5.797775365230366934e-02 5.521944678408274854e-02 5.239302134460649407e-02 4.953052117448734221e-02 4.666157001621565326e-02 4.381297540519047545e-02 4.100846453945509312e-02 3.826854399387957795e-02 3.561047078560644619e-02 3.304831925481471061e-02 3.059312646958993812e-02 2.825309832273124183e-02 2.603385895800783972e-02 2.393872746322977391e-02 2.196900763748245097e-02 2.012427885187844170e-02 1.840267839271814143e-02 1.680116798036111400e-02 1.531577933556982352e-02 1.394183553604825231e-02 1.267414655154968858e-02 1.150717859329359292e-02 1.043519793515186936e-02 9.452390560365080477e-03 8.552959492020286228e-03 7.731201968954191234e-03 6.981568810669021991e-03 6.298708403904115967e-03 5.677497751631496725e-03 5.113062992218484273e-03 4.600791683312629478e-03 4.136338933313985812e-03 3.715629171268383830e-03 3.334854933917144083e-03 2.990473593015055033e-03 2.679202502614217059e-03 2.398012681703952983e-03 2.144120932862005318e-03 1.914980255616015922e-03 1.708268482736367572e-03 1.521875272379460357e-03 1.353887745578328692e-03 1.202575248452591615e-03 1.066373763209420593e-03 9.438704956208768867e-04 8.337890727349433215e-04 7.349756665513215324e-04 6.463862289367794606e-04 5.670749026506018186e-04 4.961835987034770700e-04 4.329326730940748560e-04 3.766126135323965098e-04 3.265766377517878745e-04 2.822341185813636633e-04 2.430447597088128799e-04 2.085134501996561605e-04 1.781857548301876151e-04 1.516439823815541406e-04 1.285037979886528034e-04 1.084113218311506669e-04 9.104068355009809789e-05 7.609196457535433676e-05 6.328948485638930096e-05 5.238036781076725249e-05 4.313332585634829466e-05 3.533760157928872745e-05 2.880201490188731727e-05 2.335405656838544038e-05 1.883899220456107426e-05 1.511894287334040833e-05 1.207191843010985735e-05 9.590800121581418293e-06 7.582265319941324125e-06 5.965672109109848159e-06 4.671912369833527412e-06 3.642257109727419190e-06 2.827215597545368460e-06 2.185427540844063063e-06 1.682612242662982571e-06 1.290581264717768929e-06 9.863388217051234705e-07 7.512648104379149186e-07 5.703908208243906159e-07 2.397538507783997415e-03 2.456113503522651311e-03 2.504138765753107128e-03 2.540755632366228402e-03 2.565287193723308524e-03 2.577343203549829504e-03 2.576677073936165224e-03 2.563391489128282082e-03 2.537784485340410182e-03 2.500374444079910517e-03 2.451935240621107813e-03 2.393376860199458115e-03 2.325799711551490827e-03 2.250408406755659285e-03 2.168478078179185507e-03 2.081331945056212607e-03 1.990288090171282113e-03 1.896619899663124810e-03 1.801559385251240734e-03 1.706257497251812512e-03 1.611741843108913932e-03 1.518947510280165870e-03 1.428684035659662233e-03 1.341642840228745182e-03 1.258398815449527763e-03 1.179425036749830180e-03 1.105078635774592701e-03 1.035640877888718532e-03 9.713133647838933203e-04 9.122214402808054724e-04 8.584502444201306962e-04 8.100357355316391414e-04 7.669836204760197918e-04 7.292812368347456348e-04 6.969040825517994154e-04 6.698268931088316750e-04 6.480278130624515884e-04 6.315017935952461827e-04 6.202614966133371396e-04 6.143412646544420437e-04 6.138095174644904103e-04 6.187690172064721659e-04 6.293618435969415906e-04 6.457736507963948410e-04 6.682400648685143810e-04 6.970477720947460031e-04 7.325435850919227157e-04 7.751354284363794027e-04 8.253000223874701899e-04 8.835870458475301135e-04 9.506260879428593633e-04 1.027133466579884706e-03 1.113918513659745146e-03 1.211892348942840338e-03 1.322075748347206932e-03 1.445609260156936835e-03 1.583761988357474575e-03 1.737943892348524540e-03 1.909715741281173794e-03 2.100802716607470984e-03 2.313106482610568799e-03 2.548719481817773250e-03 2.809938217508881671e-03 3.099277974192089086e-03 3.419487620652450141e-03 3.773960615584588760e-03 4.166163472172954019e-03 4.599080258537439903e-03 5.076535179199793968e-03 5.602851026907911501e-03 6.182845126981147132e-03 6.820673350623539070e-03 7.521345762955882093e-03 8.290150471165281740e-03 9.132630886247354238e-03 1.005455128876366414e-02 1.106184878925567210e-02 1.216056870031896782e-02 1.335678113078640414e-02 1.465647566766169196e-02 1.606543158461591278e-02 1.758906099053980654e-02 1.923222304741750710e-02 2.099900781752152626e-02 2.289248963200568240e-02 2.491445146695303592e-02 2.706508354321149681e-02 2.934266206102987412e-02 3.174321673827169843e-02 3.426019912945704737e-02 3.688416710377058483e-02 3.960250413257752206e-02 4.239919503949862722e-02 4.525468186091332473e-02 4.814582420109134869e-02 5.104598742974762043e-02 5.392527874600055310e-02 5.675094538344394035e-02 5.948794107055160874e-02 6.209965639876833393e-02 6.454879690433090733e-02 6.679838027531194433e-02 6.881281238165624925e-02 7.055899227439652033e-02 7.200739004963049861e-02 7.313303955459517225e-02 7.391639078475689684e-02 7.434397437877759973e-02 7.440884216586404754e-02 7.411076213338413377e-02 7.345616185281288180e-02 7.245782987900499517e-02 7.113439846926182530e-02 6.950964210617260886e-02 6.761163408023314336e-02 6.547180762261133047e-02 6.312396892107928481e-02 6.060330723627600086e-02 5.794544285510968423e-02 5.518554739895105421e-02 5.235756368958675161e-02 4.949354454736376585e-02 4.662312204219169753e-02 4.377311129757060354e-02 4.096724630162965758e-02 3.822603960351934893e-02 3.556675338434883704e-02 3.300346637768176994e-02 3.054721933191389266e-02 2.820622118649862564e-02 2.598609858500104328e-02 2.389017266592752958e-02 2.191974891166514547e-02 2.007440808788322692e-02 1.835228863483396103e-02 1.675035320439071870e-02 1.526463418436768173e-02 1.389045496972465994e-02 1.262262532760343933e-02 1.145561050731130383e-02 1.038367474993555362e-02 9.401000571355677682e-03 8.501785719304532155e-03 7.680320032917407544e-03 6.931044643961175103e-03 6.248596051260221253e-03 5.627837615829689444e-03 5.063880938269566846e-03 4.552099384502824100e-03 4.088135730230407945e-03 3.667905491713101176e-03 3.287597040479999302e-03 2.943669169829617269e-03 2.632846394680306984e-03 2.352112056523330674e-03 2.098699231182648856e-03 1.870079503914392387e-03 1.663949825930825322e-03 1.478217834364143951e-03 1.310986152466576569e-03 1.160536232419020217e-03 1.025312295197892184e-03 9.039058224475048347e-04 7.950409293729169538e-04 6.975608299334671745e-04 6.104154751181374355e-04 5.326503775942894583e-04 4.633965705999492680e-04 4.018616302621529535e-04 3.473216788795320618e-04 2.991142859042341079e-04 2.566322070086444031e-04 2.193178835571941662e-04 1.866586609697015254e-04 1.581826597075898641e-04 1.334552529765887759e-04 1.120760910716118834e-04 9.367660190583476014e-05 7.791791461435065185e-05 6.448911361525094083e-05 5.310576898475229991e-05 4.350865073711794953e-05 3.546256876469514524e-05 2.875527361212528823e-05 2.319636179834844486e-05 1.861615137294132460e-05 1.486450247624943831e-05 1.180956496801833694e-05 9.336465121754704974e-06 7.345930848370662817e-06 5.752884411943080449e-06 4.485023085540442632e-06 3.481414601516243875e-06 2.691136371578007515e-06 2.071979525267419710e-06 1.589237416871551539e-06 1.214594187584280753e-06 9.251233632834060919e-07 7.023938007804435567e-07 5.316916752939079452e-07 2.329325185726943085e-03 2.397499655921982945e-03 2.456100843111202504e-03 2.504145920602058283e-03 2.540744893417421803e-03 2.565287959777593635e-03 2.577348472779444205e-03 2.576686401907812493e-03 2.563413031165581897e-03 2.537789226422349550e-03 2.500377167135151447e-03 2.451926640500673438e-03 2.393373733472398991e-03 2.325797261325586712e-03 2.250404275043009755e-03 2.168477810579817061e-03 2.081333300596175002e-03 1.990284580616144289e-03 1.896616567766590744e-03 1.801563418409842529e-03 1.706256752312692573e-03 1.611740569152203843e-03 1.518943319669767899e-03 1.428678019027574070e-03 1.341637313497491980e-03 1.258393835262861709e-03 1.179416924179197768e-03 1.105070256352867633e-03 1.035635489428615936e-03 9.713042543669759242e-04 9.122143407856149553e-04 8.584412775425785897e-04 8.100262152137172218e-04 7.669731887881027759e-04 7.292695657703494611e-04 6.968907263901173580e-04 6.698115655812788335e-04 6.480119811873964004e-04 6.314845974578403359e-04 6.202408296559532973e-04 6.143183874276482133e-04 6.137850250965068422e-04 6.187421254248529371e-04 6.293324259570889619e-04 6.457412022927850855e-04 6.682037450177605092e-04 6.970076402313261010e-04 7.324994634241580515e-04 7.750864410304577311e-04 8.252455416608882929e-04 8.835267628078152151e-04 9.505593832777660965e-04 1.027059453894869261e-03 1.113836488610503179e-03 1.211801439846669267e-03 1.321974989937347873e-03 1.445497521693150716e-03 1.583638177294370867e-03 1.737806537193706128e-03 1.909563350043409595e-03 2.100633778359822963e-03 2.312919259458308223e-03 2.548511859740280102e-03 2.809708054518683575e-03 3.099022881344862864e-03 3.419204721406675623e-03 3.773644220671514959e-03 4.165812732509126780e-03 4.598691465826348218e-03 5.076104274241287351e-03 5.602370972194847809e-03 6.182313230384394766e-03 6.820084057991749119e-03 7.520692925210879093e-03 8.289427342110218880e-03 9.131830014912070345e-03 1.005366451043628734e-02 1.106086701057350762e-02 1.215948196892750743e-02 1.335557850413905505e-02 1.465514506877456206e-02 1.606395974520808886e-02 1.758743331469993926e-02 1.923042349787941474e-02 2.099701876160231864e-02 2.289029171762114664e-02 2.491202344218678560e-02 2.706240208771338793e-02 2.933970158918008247e-02 3.173994917239403996e-02 3.425659370077695220e-02 3.688019008912248736e-02 3.959811860363660063e-02 4.239436060681046892e-02 4.524935439546583227e-02 4.813995559125647944e-02 5.103952533134389902e-02 5.391816639478651252e-02 5.674312144224016863e-02 5.947933957937241028e-02 6.209020680894047906e-02 6.453842425291456131e-02 6.678700552442967675e-02 6.880035291005844045e-02 7.054536256934625105e-02 7.199250258531250668e-02 7.311680585811673738e-02 7.389872266467444051e-02 7.432478529351395358e-02 7.438804868497915501e-02 7.408828545261669785e-02 7.343192929870137609e-02 7.243177635641934176e-02 7.110646779308280041e-02 6.947978817787764383e-02 6.757982185567987243e-02 6.543801385791836456e-02 6.308818266309312861e-02 6.056553006051863114e-02 5.790568885108125091e-02 5.514384291724166304e-02 5.231394687447654679e-02 4.944806468620008971e-02 4.657583876289783653e-02 4.372409365943830117e-02 4.091657181691848999e-02 3.817379322784145851e-02 3.551302651868779026e-02 3.294835590510184625e-02 3.049082673063854831e-02 2.814865172340836469e-02 2.592746061596775189e-02 2.383057702743121911e-02 2.185930841351630544e-02 2.001323707116094142e-02 1.829050256881374972e-02 1.668806827339733290e-02 1.520196680761042723e-02 1.382752118368252639e-02 1.255953995459772356e-02 1.139248604928947556e-02 1.032061995291926049e-02 9.338118661355783792e-03 8.439172367456769866e-03 7.618061203744245190e-03 6.869214577764551702e-03 6.187255721649079047e-03 5.567034054488668136e-03 5.003647782919565939e-03 4.492458887293703310e-03 4.029102250529889920e-03 3.609490219183228779e-03 3.229813464045030915e-03 2.886538609774632388e-03 2.576402901992915894e-03 2.296406063673496999e-03 2.043799556660100616e-03 1.816073578088769859e-03 1.610942257771444570e-03 1.426327640119860350e-03 1.260343058478088397e-03 1.111276489762033247e-03 9.775743711063313631e-04 8.578262416579151509e-04 7.507504384878565997e-04 6.551809629781918691e-04 5.700555469967806370e-04 4.944049042870503428e-04 4.273430965590361078e-04 3.680589669135865159e-04 3.158085565620357663e-04 2.699084508647518559e-04 2.297299778212330502e-04 1.946942155051008825e-04 1.642677207228026778e-04 1.379589298805308480e-04 1.153151360929349794e-04 9.591997746347569360e-05 7.939133068450148238e-05 6.537953097918527447e-05 5.356582187121287030e-05 4.366094881962457247e-05 3.540382376048352490e-05 2.856019729218481123e-05 2.292128593504015417e-05 1.830232838766329269e-05 1.454105806027570023e-05 1.149608748197227835e-05 9.045223028523777559e-06 7.083736911456078326e-06 5.522621360454004418e-06 4.286864287015935370e-06 3.313772883681932179e-06 2.551379673865929933e-06 1.956954592023006360e-06 1.495634372937499544e-06 1.139188855854962606e-06 8.649248356737575956e-07 6.547252403009648137e-07 4.942223570903254375e-07 2.252734587042990334e-03 2.329320798607163647e-03 2.397483778845846489e-03 2.456111967431131703e-03 2.504141794602302885e-03 2.540746495100833571e-03 2.565301675613752743e-03 2.577337709204425946e-03 2.576687441244175127e-03 2.563401457462915079e-03 2.537797210779243508e-03 2.500381686062820141e-03 2.451929196017308115e-03 2.393371000400578048e-03 2.325793406880853707e-03 2.250404999996578285e-03 2.168475234629795197e-03 2.081326860081217280e-03 1.990276469539608607e-03 1.896611409698449949e-03 1.801556837219537785e-03 1.706250096067005780e-03 1.611732616353255161e-03 1.518941184785349129e-03 1.428675560674612334e-03 1.341632797806209055e-03 1.258388141055833504e-03 1.179411956875357380e-03 1.105063995589275396e-03 1.035626541613430965e-03 9.712954182636976061e-04 9.122034783658419408e-04 8.584308989211830200e-04 8.100138028544700240e-04 7.669594583112713127e-04 7.292547762797294431e-04 6.968744909122971372e-04 6.697938900453887521e-04 6.479917943653795698e-04 6.314630847375063676e-04 6.202164539847996629e-04 6.142919805057821345e-04 6.137555490372982722e-04 6.187093669467643711e-04 6.292962342624197928e-04 6.457007807354905003e-04 6.681592595981262908e-04 6.969587685039629584e-04 7.324448220519632399e-04 7.750262014725652505e-04 8.251787829373641173e-04 8.834524009260028574e-04 9.504771039753335789e-04 1.026968185365941194e-03 1.113735349157712537e-03 1.211689348360205434e-03 1.321850923102460638e-03 1.445359958195223263e-03 1.583485572040241492e-03 1.737637318205093127e-03 1.909375780670051872e-03 2.100425784862578523e-03 2.312688727089595806e-03 2.548256259917760103e-03 2.809424608698391640e-03 3.098708653481670617e-03 3.418856370161997907e-03 3.773254575841594651e-03 4.165380836150378747e-03 4.598212794249219304e-03 5.075573737475452991e-03 5.601779932991686820e-03 6.181658279321278378e-03 6.819358408479930626e-03 7.519889050193027773e-03 8.288536924182582019e-03 9.130843893848000423e-03 1.005257255191759590e-02 1.105965813101741739e-02 1.215814388944871753e-02 1.335409770930577264e-02 1.465350670816604334e-02 1.606214746497174051e-02 1.758542915736696979e-02 1.922820770273496113e-02 2.099456964272120030e-02 2.288758543435011339e-02 2.490903383710155877e-02 2.705910045011663406e-02 2.933605640547497923e-02 3.173592588978068479e-02 3.425215442526956949e-02 3.687529331301741403e-02 3.959271886466896734e-02 4.238840817443142311e-02 4.524279495968893533e-02 4.813272991603384510e-02 5.103156899069781482e-02 5.390940950947537003e-02 5.673348852402829851e-02 5.946874943889196574e-02 6.207857262202268883e-02 6.452565378189570322e-02 6.677300150661508171e-02 6.878501369586749459e-02 7.052858296403193006e-02 7.197417493611592276e-02 7.309682137178587225e-02 7.387697292401934623e-02 7.430116394603382413e-02 7.436245324790334565e-02 7.406061918357033369e-02 7.340210305793812284e-02 7.239971038853201812e-02 7.107209338217132522e-02 6.944304909249512936e-02 6.754067555920341415e-02 6.539643242472709117e-02 6.304415339315232181e-02 6.051905578281150527e-02 5.785678790865270149e-02 5.509254886373761428e-02 5.226030790548946703e-02 4.939214284212382899e-02 4.651770895007435042e-02 4.366384253037546709e-02 4.085429656751885658e-02 3.810960035258601636e-02 3.544703057332582175e-02 3.288067831507706512e-02 3.042159467198138692e-02 2.807799710567161419e-02 2.585551916992502239e-02 2.375748750495073128e-02 2.178521187488593330e-02 1.993827624041074123e-02 1.821482120823031403e-02 1.661181052059996013e-02 1.512527641285154809e-02 1.375054057258240023e-02 1.248240905579616790e-02 1.131534084166193818e-02 1.024359073297698326e-02 9.261328096445522670e-03 8.362733485938224354e-03 7.542075566028982880e-03 6.793770953685524840e-03 6.112429640574277602e-03 5.492888552419474338e-03 4.930235549072512977e-03 4.419825800553103465e-03 3.957292040812594031e-03 3.538549758933570277e-03 3.159798030997608247e-03 2.817516440100420461e-03 2.508458455309141820e-03 2.229641619891451626e-03 1.978335034364918799e-03 1.752044695643301120e-03 1.548497353749300276e-03 1.365623559700980495e-03 1.201540531993153379e-03 1.054535367470145349e-03 9.230489939985882892e-04 8.056611336316415019e-04 7.010764213483588938e-04 6.081117500298339681e-04 5.256848427983104198e-04 4.528040196400796662e-04 3.885591154223634711e-04 3.321134820190559458e-04 2.826970179086705798e-04 2.396001507400006918e-04 2.021687037589796603e-04 1.697995587473785433e-04 1.419370251989315033e-04 1.180698150142643263e-04 9.772851609017437706e-05 8.048344971738882530e-05 6.594280643438637764e-05 5.375095120541607439e-05 4.358681116713733153e-05 3.516226191262943561e-05 2.822046143634283121e-05 2.253408746118112794e-05 1.790347049760464664e-05 1.415461342123568210e-05 1.113712814757153060e-05 8.722112256684498639e-06 6.800005430641887193e-06 5.278468320768889722e-06 4.080323642785054409e-06 3.141595756965843272e-06 2.409677141808516632e-06 1.841645718181346057e-06 1.402744802183833706e-06 1.065033357434766080e-06 8.062054913951964758e-07 6.085704910833057800e-07 4.581841607717365290e-07 2.168989854864610597e-03 2.252753839088418673e-03 2.329326271805841776e-03 2.397500196014086798e-03 2.456123533790611265e-03 2.504137200813025526e-03 2.540754635734522853e-03 2.565287531923291300e-03 2.577323812830235698e-03 2.576669557539076286e-03 2.563386132945865217e-03 2.537778498217683337e-03 2.500377968724988922e-03 2.451922587025571424e-03 2.393373679784207078e-03 2.325794340858167164e-03 2.250396777438891469e-03 2.168473672544147732e-03 2.081322642073765283e-03 1.990270987816259059e-03 1.896607822344869090e-03 1.801554775658156544e-03 1.706242168618906556e-03 1.611731235081343642e-03 1.518935078596214943e-03 1.428667034076467343e-03 1.341624315401107170e-03 1.258380346608980148e-03 1.179401713243164894e-03 1.105054274178235950e-03 1.035615903245236131e-03 9.712834781526540583e-04 9.121917341963248519e-04 8.584174062833675083e-04 8.099988044965503566e-04 7.669423644043766317e-04 7.292359621810412832e-04 6.968538227369799887e-04 6.697716671696397331e-04 6.479673364195248858e-04 6.314357491500340687e-04 6.201868464485708497e-04 6.142590373835847550e-04 6.137191323255410244e-04 6.186693860556892292e-04 6.292512837675267798e-04 6.456516243271394817e-04 6.681046125473533203e-04 6.968979373970120425e-04 7.323776125649566430e-04 7.749515335482211895e-04 8.250963273958973826e-04 8.833611756386606671e-04 9.503758563679170568e-04 1.026856107159492687e-03 1.113611033491118544e-03 1.211551552187580981e-03 1.321697906579076282e-03 1.445190410237070285e-03 1.583297729246329992e-03 1.737429050901377918e-03 1.909144895535216935e-03 2.100169795395144968e-03 2.312404792282297169e-03 2.547941510206520009e-03 2.809075649241387067e-03 3.098321787848778638e-03 3.418427537815408451e-03 3.772774848873347055e-03 4.164849051055443709e-03 4.597623363469505696e-03 5.074920487086374832e-03 5.601052164947264642e-03 6.180851883881588807e-03 6.818464962393517952e-03 7.518899269055862554e-03 8.287440581522458743e-03 9.129629706187353602e-03 1.005122811048566808e-02 1.105816969578102965e-02 1.215649637641184021e-02 1.335227447894707029e-02 1.465148947517512165e-02 1.605991610756072815e-02 1.758296155231271057e-02 1.922547954031847070e-02 2.099155419194163527e-02 2.288425336919655551e-02 2.490535295021814935e-02 2.705503538551689430e-02 2.933156837809155690e-02 3.173097235558747231e-02 3.424668874798465074e-02 3.686926437775950999e-02 3.958607072100032986e-02 4.238107961216755482e-02 4.523471911140145713e-02 4.812383387944976082e-02 5.102177346965108828e-02 5.389862850319560722e-02 5.672162912600645784e-02 5.945571174210792509e-02 6.206424979225812905e-02 6.450993232181494175e-02 6.675576176992825683e-02 6.876613064464075220e-02 7.050792722474791274e-02 7.195161414377278242e-02 7.307222179225639214e-02 7.385020133148512134e-02 7.427208970412686739e-02 7.433095055163169151e-02 7.402656935843651698e-02 7.336539686461648890e-02 7.236025023359161923e-02 7.102979535761876073e-02 6.939784477158768283e-02 6.749251349226878527e-02 6.534527927876362940e-02 6.298999472632285657e-02 6.046189641607032511e-02 5.779665192926192185e-02 5.502947925689023745e-02 5.219436586632521941e-02 4.932340680046737313e-02 4.644627337134703965e-02 4.358981654442058845e-02 4.077780248852186373e-02 3.803077214513848198e-02 3.536601231952131441e-02 3.279762272914368837e-02 3.033666170014058527e-02 2.799135262948657457e-02 2.576733383140021247e-02 2.366793564087189480e-02 2.169447054526620761e-02 1.984652430914002341e-02 1.812223842878591534e-02 1.651857656203961286e-02 1.503156976350572202e-02 1.365653725676487656e-02 1.238828112867458760e-02 1.122125466658109236e-02 1.014970510801048616e-02 9.167792376991237835e-03 8.269685938753454021e-03 7.449642263529711317e-03 6.702065538294679770e-03 6.021554253439953194e-03 5.402936085002877677e-03 4.841293178217079968e-03 4.331979524655686642e-03 3.870631714751555496e-03 3.453173990293567988e-03 3.075818279238510047e-03 2.735059774305831880e-03 2.427668613295298674e-03 2.150678278612069231e-03 1.901371422808716431e-03 1.677263857893023132e-03 1.476087475276827935e-03 1.295772770085526103e-03 1.134431561360938184e-03 9.903403438553100378e-04 8.619245957160334920e-04 7.477442233003264195e-04 6.464802594950099564e-04 5.569228444042870034e-04 4.779604838266319003e-04 4.085705561952397398e-04 3.478110081285450995e-04 2.948131825751518806e-04 2.487756830596278643e-04 2.089592008574355452e-04 1.746821765067150384e-04 1.453171914546296883e-04 1.202879512357679924e-04 9.906673007624840167e-05 8.117214199917077830e-05 6.616711142129939763e-05 5.365693194827397344e-05 4.328732045619105022e-05 3.474239530190146945e-05 2.774253252202939877e-05 2.204208544797448482e-05 1.742696535742081421e-05 1.371211241570282665e-05 1.073888963753353695e-05 8.372454428439790684e-06 6.499150365210976227e-06 5.023979539648054837e-06 3.868188679345989020e-06 2.967015438514212973e-06 2.267619592127636882e-06 1.727211965710658578e-06 1.311392667878760504e-06 9.926989354684827958e-07 7.493493788519156060e-07 5.641773216324695853e-07 4.237317293220264898e-07 2.079353464210727080e-03 2.169004309067193697e-03 2.252728096942128218e-03 2.329343203763122906e-03 2.397488402412914325e-03 2.456105630958263161e-03 2.504142726157309196e-03 2.540757336591443778e-03 2.565293805489907153e-03 2.577332151019658471e-03 2.576677632181682311e-03 2.563392792455951395e-03 2.537776637219460191e-03 2.500378839697456248e-03 2.451925936958042167e-03 2.393365284912345181e-03 2.325791887765869294e-03 2.250398199324599603e-03 2.168470635002832467e-03 2.081320620034768105e-03 1.990270264060053917e-03 1.896607166761400502e-03 1.801543794946617065e-03 1.706240593412627991e-03 1.611722378071709684e-03 1.518925059512386518e-03 1.428660974496067390e-03 1.341616832655032282e-03 1.258372123218149015e-03 1.179391905878414502e-03 1.105042444402223011e-03 1.035602631478122881e-03 9.712698261903702146e-04 9.121758399122293802e-04 8.584004873538396245e-04 8.099807530404400839e-04 7.669219759363061053e-04 7.292146037054482097e-04 6.968293805357272160e-04 6.697444769280163973e-04 6.479373123329942256e-04 6.314021766397904514e-04 6.201500162364266761e-04 6.142183530609726357e-04 6.136742784202664763e-04 6.186195320110062608e-04 6.291963955583999976e-04 6.455908449749373813e-04 6.680370219393121436e-04 6.968234225663928532e-04 7.322948591929335756e-04 7.748602062887654119e-04 8.249946575571325599e-04 8.832486016469939414e-04 9.502511867061786679e-04 1.026717935402386966e-03 1.113457956410479448e-03 1.211381702465304765e-03 1.321509805602846376e-03 1.444981725967578066e-03 1.583066356662238966e-03 1.737172535390738189e-03 1.908860530530106896e-03 2.099854537128759829e-03 2.312055283174588739e-03 2.547553970756094577e-03 2.808645977167523351e-03 3.097845480289089428e-03 3.417899465504691502e-03 3.772184240635668984e-03 4.164194362947829312e-03 4.596897706823051440e-03 5.074116223086963008e-03 5.600156211349774718e-03 6.179859066332557722e-03 6.817364949535932757e-03 7.517680641670052705e-03 8.286090788644515440e-03 9.128134839648794491e-03 1.004957284357211635e-02 1.105633715095931044e-02 1.215446796749142591e-02 1.335002974122105265e-02 1.464900589703297708e-02 1.605716890440246278e-02 1.757992349527039491e-02 1.922212069543708518e-02 2.098784167083118241e-02 2.288015105894769183e-02 2.490082119855048862e-02 2.705003067559034330e-02 2.932604296364023366e-02 3.172487386946314103e-02 3.423995977516911676e-02 3.686184201514015185e-02 3.957788609242517130e-02 4.237205737952018381e-02 4.522477698276765323e-02 4.811288213714788597e-02 5.100971451724216343e-02 5.388535651724262604e-02 5.670702978568703534e-02 5.943966212715431213e-02 6.204661846739223385e-02 6.449057967877874775e-02 6.673454064809121455e-02 6.874288728606299526e-02 7.048250257284584264e-02 7.192384550764976958e-02 7.304194484794244990e-02 7.381725245034141680e-02 7.423630852825913173e-02 7.429218275088078638e-02 7.398466949296113315e-02 7.332023122272020299e-02 7.231169957420559291e-02 7.097775743257687953e-02 6.934223655654092600e-02 6.743327303670834660e-02 6.528236713725311946e-02 6.292339491432438758e-02 6.039161689577254161e-02 5.772272462145301014e-02 5.495195960618709519e-02 5.211333200594479159e-02 4.923895836811973542e-02 4.635853003903076669e-02 4.349891634067287044e-02 4.068389997578157613e-02 3.793403652835768136e-02 3.526662554944746258e-02 3.269577765248322249e-02 3.023256029714082790e-02 2.788520437144563144e-02 2.565935416006686481e-02 2.355834456667357801e-02 2.158349133414901380e-02 1.973438221984124066e-02 1.800915944052392317e-02 1.640478603826886830e-02 1.491729099128989364e-02 1.354198983443356472e-02 1.227367920916098282e-02 1.110680512024706315e-02 1.003560574979287315e-02 9.054230479366171674e-03 8.156837313847094262e-03 7.337671210286516102e-03 6.591125906814712491e-03 5.911791743320900933e-03 5.294491702629416582e-03 4.734307548671240484e-03 4.226597555381977726e-03 3.767006991312120325e-03 3.351472273090611194e-03 2.976219586187624049e-03 2.637758731047250109e-03 2.332872992559917660e-03 2.058605878681889646e-03 1.812245592686783854e-03 1.591308090209382327e-03 1.393519481086068950e-03 1.216798432164612311e-03 1.059239074104770294e-03 9.190947888139898957e-04 7.947631228474679637e-04 6.847719723638896359e-04 5.877671226175626949e-04 5.025011476583653852e-04 4.278236629638266586e-04 3.626728704365692578e-04 3.060683226138114768e-04 2.571048046209778340e-04 2.149472113970502831e-04 1.788262812280549615e-04 1.480350323939512111e-04 1.219257393736852108e-04 9.990729291913137819e-05 8.144278793375349162e-05 6.604720439724599520e-05 5.328506842482262716e-05 4.276801178810967413e-05 3.415217160118421140e-05 2.713541087170297678e-05 2.145436794415433673e-05 1.688135951942014789e-05 1.322118924958202006e-05 1.030792105950088729e-05 8.001681300645729968e-06 6.185547771713555032e-06 4.762586906308984575e-06 3.653083187562073182e-06 2.791990173541780426e-06 2.126633794989561570e-06 1.614666846332552533e-06 1.222278998285841196e-06 9.226558694110387003e-07 6.946618094251418758e-07 5.217356467275026691e-07 3.909741199647493237e-07 1.985096518031412034e-03 2.079343249885793905e-03 2.168990181941764153e-03 2.252749223358439887e-03 2.329332216582198287e-03 2.397492075777520742e-03 2.456099691835195685e-03 2.504135832174394279e-03 2.540746634881588684e-03 2.565278246152157080e-03 2.577333193631969194e-03 2.576675253410453705e-03 2.563391880819932984e-03 2.537775079020471950e-03 2.500371150846294587e-03 2.451918744415327537e-03 2.393362891443124620e-03 2.325788202376785543e-03 2.250391510051225671e-03 2.168463030229044342e-03 2.081314765489713624e-03 1.990263081229471862e-03 1.896600111197287728e-03 1.801540736599335692e-03 1.706231449619696836e-03 1.611715452406089480e-03 1.518917548062254921e-03 1.428649083819569059e-03 1.341606960184352128e-03 1.258360089986497237e-03 1.179379031854029545e-03 1.105029784254415092e-03 1.035588133737484241e-03 9.712531674237496072e-04 9.121575382693545729e-04 8.583796248033224042e-04 8.099581419532247278e-04 7.668977141477310768e-04 7.291864476062910562e-04 6.968003790779163245e-04 6.697109328498156329e-04 6.479009114791546044e-04 6.313613015467208498e-04 6.201050313978805247e-04 6.141684369000070635e-04 6.136189242550924017e-04 6.185585039694572670e-04 6.291286809989624735e-04 6.455157318348874384e-04 6.679539966623764284e-04 6.967314681327744282e-04 7.321933412190549792e-04 7.747473097315304633e-04 8.248698291996785312e-04 8.831101420374960157e-04 9.500978012922535855e-04 1.026547846285912058e-03 1.113269325446163355e-03 1.211172650413804572e-03 1.321278045448016610e-03 1.444724888271585938e-03 1.582781550138842152e-03 1.736856801594456341e-03 1.908510465013477575e-03 2.099466375751303255e-03 2.311624996987272224e-03 2.547076830468568594e-03 2.808117033304964854e-03 3.097259023202560309e-03 3.417249354285949777e-03 3.771457072891223200e-03 4.163388349624412392e-03 4.596004305213326722e-03 5.073126084186189121e-03 5.599053141711422647e-03 6.178636775930101792e-03 6.816010708922066834e-03 7.516180422784991821e-03 8.284429044541352649e-03 9.126294493090427937e-03 1.004753502642280645e-02 1.105408110434638949e-02 1.215197080093979518e-02 1.334726626736198844e-02 1.464594838393988747e-02 1.605378686504948735e-02 1.757618339093275708e-02 1.921798568728744910e-02 2.098327127720080176e-02 2.287510082415224189e-02 2.489524231467211621e-02 2.704386958110857261e-02 2.931924088970726955e-02 3.171736636503075940e-02 3.423167618037236543e-02 3.685270490603598237e-02 3.956781069852522564e-02 4.236095099239747114e-02 4.521253833879244899e-02 4.809940083085009754e-02 5.099487047284780028e-02 5.386901953309581464e-02 5.668905922102392830e-02 5.941990677470845167e-02 6.202491667279633192e-02 6.446675975647585266e-02 6.670842165812961022e-02 6.871428021504868977e-02 7.045121194968248513e-02 7.188967145511840351e-02 7.300468556996302094e-02 7.377670710334684190e-02 7.419228041249412153e-02 7.424448273114936381e-02 7.393311952292506983e-02 7.326466787726827745e-02 7.225197743528356809e-02 7.091375222354542873e-02 6.927384790902503531e-02 6.736042679450268689e-02 6.520501713782009268e-02 6.284152419422005253e-02 6.030523831050714489e-02 5.763188088171001394e-02 5.485672276872671782e-02 5.201380246117923156e-02 4.913526340229362743e-02 4.625082204041398165e-02 4.338737074082283512e-02 4.056871301207727598e-02 3.781542291145496143e-02 3.514481611107848902e-02 3.257101704134300613e-02 3.010510476541569669e-02 2.775531968756875939e-02 2.552731365288857593e-02 2.342442729393099179e-02 2.144798034484268062e-02 1.959756286585406099e-02 1.787131768824221784e-02 1.626620673541557052e-02 1.477825605901673077e-02 1.340277639846425631e-02 1.213455773380540254e-02 1.096803767929872483e-02 9.897444641722485947e-03 8.916917434390467939e-03 8.020603554465089574e-03 7.202738567257824243e-03 6.457709063510886499e-03 5.780101490342542774e-03 5.164738881626099697e-03 4.606707178748144574e-03 4.101372540325921856e-03 3.644390807820079882e-03 3.231710161028212951e-03 2.859567959195005032e-03 2.524482754369497626e-03 2.223242496640766546e-03 1.952889934668763580e-03 1.710706178104931833e-03 1.494193283701399392e-03 1.301056606356179764e-03 1.129187499520666613e-03 9.766468116905202036e-04 8.416494840477985661e-04 7.225504519741168504e-04 6.178319597116626802e-04 5.260923275661159729e-04 4.460361635572019311e-04 3.764659555312888941e-04 3.162749484088122199e-04 2.644411740386867532e-04 2.200224768139094568e-04 1.821523595848325726e-04 1.500364515866595171e-04 1.229494180073324066e-04 1.002321209384297065e-04 8.128887323163109992e-05 6.558464829075782868e-05 5.264214524489549228e-05 4.203865021340481915e-05 3.340265729649760185e-05 2.641027700275981355e-05 2.078145070457314983e-05 1.627604601670559089e-05 1.268990364537037090e-05 9.850909533744124113e-06 7.615180488118828457e-06 5.863421228876277585e-06 4.497520615838445366e-06 3.437417762194444632e-06 2.618276646271018541e-06 1.987968274241880600e-06 1.504874713291771773e-06 1.135985106308321242e-06 8.552810245432358739e-07 6.423745422142406384e-07 4.813797811739555662e-07 3.599824869066813678e-07 1.887577718641331214e-03 1.985111142194980957e-03 2.079354801560317090e-03 2.169004199561151008e-03 2.252738006394379607e-03 2.329326725497168470e-03 2.397495166649007883e-03 2.456101076127645017e-03 2.504130965228019284e-03 2.540757063755716243e-03 2.565286915223503276e-03 2.577329666832079303e-03 2.576671632516586413e-03 2.563386613984293926e-03 2.537778198625953441e-03 2.500364696883827700e-03 2.451913737764166174e-03 2.393359890043951586e-03 2.325780933387404208e-03 2.250385473797885619e-03 2.168458956257095487e-03 2.081309350952783264e-03 1.990256182479272287e-03 1.896589572980260851e-03 1.801531321803301984e-03 1.706222191174123050e-03 1.611706665209826968e-03 1.518908997421894664e-03 1.428636963662345940e-03 1.341592061817363036e-03 1.258344422582695615e-03 1.179362966993934567e-03 1.105012456927726610e-03 1.035568868066864216e-03 9.712332594078123453e-04 9.121347624897513428e-04 8.583539903723678413e-04 8.099299107201158882e-04 7.668679127427539518e-04 7.291534391259556127e-04 6.967615269975214196e-04 6.696695495514218537e-04 6.478553391157136155e-04 6.313109621026788279e-04 6.200494157802808768e-04 6.141071880883449416e-04 6.135510687436326882e-04 6.184830187506504132e-04 6.290452977672296615e-04 6.454232495027954894e-04 6.678521185818246187e-04 6.966184446282936869e-04 7.320677968700229667e-04 7.746084708035121504e-04 8.247159388680625662e-04 8.829396656320907984e-04 9.499088000047526152e-04 1.026338476613644505e-03 1.113037214892711579e-03 1.210915389811087397e-03 1.320992829103839620e-03 1.444408633750575563e-03 1.582430978062767616e-03 1.736468128446659468e-03 1.908079567607816459e-03 2.098988572258299757e-03 2.311095181163267970e-03 2.546489536964648831e-03 2.807465874465999052e-03 3.096537097978683227e-03 3.416449044896236690e-03 3.770561928440414792e-03 4.162396066905428745e-03 4.594904501381154825e-03 5.071907170537725933e-03 5.597695250950765131e-03 6.177132114705649601e-03 6.814343625335365570e-03 7.514333606329060521e-03 8.282383424922502499e-03 9.124029006828016097e-03 1.004502647976843709e-02 1.105130391034733414e-02 1.214889679400790214e-02 1.334386444679489837e-02 1.464218461742650308e-02 1.604962361970257989e-02 1.757157940267230906e-02 1.921289559573472958e-02 2.097764526944499025e-02 2.286888418180860888e-02 2.488837497224485884e-02 2.703628561471926872e-02 2.931086797585010645e-02 3.170812517825825905e-02 3.422147976983582612e-02 3.684145800011035671e-02 3.955540899860982701e-02 4.234728042143055121e-02 4.519747430172794955e-02 4.808280750433262946e-02 5.097660014050060112e-02 5.384891204303473428e-02 5.666694159502289052e-02 5.939559306619345003e-02 6.199820811361241024e-02 6.443744528453369813e-02 6.667627888476995723e-02 6.867907689120900105e-02 7.041270796510679109e-02 7.184762138852200664e-02 7.295884177044535679e-02 7.372682324509828578e-02 7.413811544801948705e-02 7.418580512363476265e-02 7.386971162754783771e-02 7.319633030741780344e-02 7.217853326950940396e-02 7.083505089702028801e-02 6.918976865011440547e-02 6.727088150265217448e-02 6.510995260558856412e-02 6.274092363092798053e-02 6.019912213776865834e-02 5.752030681274364343e-02 5.473978521328101005e-02 5.189163130909484750e-02 4.900802227607654882e-02 4.611870611104450929e-02 4.325060420378067788e-02 4.042754634102069256e-02 3.767012997839314786e-02 3.499569127336410457e-02 3.241837226403981170e-02 2.994926684570194467e-02 2.759662760506065293e-02 2.536611606679671851e-02 2.326108017428464222e-02 2.128284471152820309e-02 1.943100260150788100e-02 1.770369738569859547e-02 1.609788956368538720e-02 1.460960166166830852e-02 1.323413888512817334e-02 1.196628388779813652e-02 1.080046556475272763e-02 9.730902822155102286e-03 8.751725020896706370e-03 7.857071232150009479e-03 7.041170618142030858e-03 6.298406232137640157e-03 5.623364346082914550e-03 5.010871168850360852e-03 4.456018577401324628e-03 3.954180268397061368e-03 3.501019632325570990e-03 3.092490576465387400e-03 2.724832516962211269e-03 2.394560742781730658e-03 2.098453326537596132e-03 1.833535686711796654e-03 1.597063787561214723e-03 1.386506822406251196e-03 1.199530066711855525e-03 1.033978424112699671e-03 8.878610412597705455e-04 7.593372495278217019e-04 6.467039725658941304e-04 5.483846628942902002e-04 4.629197457914414654e-04 3.889584971067872781e-04 3.252522223914035195e-04 2.706485674009019397e-04 2.240867608177393982e-04 1.845935631458084272e-04 1.512797054893578910e-04 1.233365955391321279e-04 1.000331027399755941e-04 8.071225729327932913e-05 6.478774968906895007e-05 5.174015204854476443e-05 4.111283588239746003e-05 3.250760075925686798e-05 2.558006465802048000e-05 2.003489018850724971e-05 1.562094379717219266e-05 1.212648503547530904e-05 9.374483594711305426e-06 7.218149136125603890e-06 5.536746569288748151e-06 4.231748095775916216e-06 3.223355695822508624e-06 2.447410995102007151e-06 1.852686479533242433e-06 1.398549562310836567e-06 1.052972867042510104e-06 7.908600391100489672e-07 5.926551099102552287e-07 4.431976435530795046e-07 3.307926348507823769e-07 1.788031720759663797e-03 1.887592325597309099e-03 1.985115357490516760e-03 2.079342900585663418e-03 2.168962670813321530e-03 2.252743055844051798e-03 2.329316945726848075e-03 2.397494159858476730e-03 2.456102240657856428e-03 2.504130152198235162e-03 2.540740957160787794e-03 2.565287016088544855e-03 2.577316812487751626e-03 2.576671866333760802e-03 2.563384448952626959e-03 2.537772240736236272e-03 2.500362437750977291e-03 2.451909364573780833e-03 2.393351264300464919e-03 2.325776599067521169e-03 2.250378875499176989e-03 2.168452274601397577e-03 2.081298808834186782e-03 1.990249560703484435e-03 1.896580722218107725e-03 1.801522187026621032e-03 1.706210374191646307e-03 1.611692744625684752e-03 1.518893253290411758e-03 1.428623626233011153e-03 1.341576599493729755e-03 1.258327180923042663e-03 1.179342594872254211e-03 1.104990887864525746e-03 1.035545534278111681e-03 9.712067036254638406e-04 9.121062157633881519e-04 8.583232792324719173e-04 8.098956949091720182e-04 7.668294574454120752e-04 7.291105049732893566e-04 6.967163050887459352e-04 6.696187846334269956e-04 6.477992011233281791e-04 6.312489957670183727e-04 6.199808307733639581e-04 6.140310406270014544e-04 6.134669954822027579e-04 6.183902609931381461e-04 6.289426304787765643e-04 6.453097309614123272e-04 6.677262377680568675e-04 6.964789351329315342e-04 7.319135407380815330e-04 7.744376439114344793e-04 8.245266344880322227e-04 8.827299946186565986e-04 9.496762218885546145e-04 1.026080573136507832e-03 1.112751607572464926e-03 1.210598712023880840e-03 1.320641761863482460e-03 1.444019358206096240e-03 1.581999452139724914e-03 1.735989662679682027e-03 1.907549021492949267e-03 2.098400429625143886e-03 2.310443108295880642e-03 2.545766580571409612e-03 2.806664330066241646e-03 3.095648496307742189e-03 3.415463906692203615e-03 3.769460083384356362e-03 4.161174713380889206e-03 4.593550760862919607e-03 5.070406799280125984e-03 5.596023838564261749e-03 6.175280053440104777e-03 6.812291630573408426e-03 7.512060405492902368e-03 8.279865512681838791e-03 9.121240475449949453e-03 1.004193877324466126e-02 1.104788555819006569e-02 1.214511311266508638e-02 1.333967727679213379e-02 1.463755196237161160e-02 1.604449928367277997e-02 1.756591260343475652e-02 1.920663051964911078e-02 2.097072060088022230e-02 2.286123258963339636e-02 2.487992254419361948e-02 2.702695122502933242e-02 2.930056263185128532e-02 3.169675128833558675e-02 3.420893034535323757e-02 3.682761583230401148e-02 3.954014576245273860e-02 4.233045578748158982e-02 4.517893501663465539e-02 4.806238650504264520e-02 5.095411576089572958e-02 5.382416733689920907e-02 5.663972388419833554e-02 5.936567375633222676e-02 6.196534289477059754e-02 6.440137479713189950e-02 6.663672992139975382e-02 6.863576422423799117e-02 7.036533683412476980e-02 7.179589066325016422e-02 7.290244776962724604e-02 7.366546415040105267e-02 7.407149620710942739e-02 7.411364270132224374e-02 7.379174043711990427e-02 7.311230763565977619e-02 7.208824450196577027e-02 7.073831435497755782e-02 6.908643987824963917e-02 6.716085685715285358e-02 6.499317204741625331e-02 6.261737264742224529e-02 6.006883277633726093e-02 5.738335782551296643e-02 5.459630136642663889e-02 5.174178193132176334e-02 4.885201913992260475e-02 4.595680077019510812e-02 4.308308490906641308e-02 4.025473465773422854e-02 3.749237723655308996e-02 3.481337495118604769e-02 3.223189240261182392e-02 2.975904255501686871e-02 2.740309371555724530e-02 2.516971993902440696e-02 2.306227866602768295e-02 2.108210128846184708e-02 1.922878456824745133e-02 1.750047323511280326e-02 1.589412645411749508e-02 1.440576308572922605e-02 1.303068263408016167e-02 1.176366046738219935e-02 1.059911723392046971e-02 9.531263420876975520e-03 8.554220674967832894e-03 7.662121902456763868e-03 6.849192295368863523e-03 6.109813407101976658e-03 5.438572252811227706e-03 4.830297244695284757e-03 4.280082612888360012e-03 3.783302869928012544e-03 3.335618807059521473e-03 2.932976472372216328e-03 2.571600570086655241e-03 2.247983632319224597e-03 1.958872239159082252e-03 1.701251424920608444e-03 1.472328240474376918e-03 1.269515268888888725e-03 1.090414706506872373e-03 9.328034723671834068e-04 7.946196326427956702e-04 6.739503284683594827e-04 5.690212575661011095e-04 4.781876846108949731e-04 3.999268666291449581e-04 3.328317240326269968e-04 2.756055334951432460e-04 2.270573985838532241e-04 1.860982372390155887e-04 1.517370378915772601e-04 1.230771492303874882e-04 9.931242838867330373e-05 7.972309522433579051e-05 6.367121762673905205e-05 5.059579676424592908e-05 4.000747041733333369e-05 3.148290850975230670e-05 2.465899059274799648e-05 1.922688896387636948e-05 1.492617723512662383e-05 1.153909011147173002e-05 8.885040562278612031e-06 6.815480744134521365e-06 5.209175451577269920e-06 3.967929452819929858e-06 3.012786466692357120e-06 2.280701540638733684e-06 1.721666442137601132e-06 1.296260682622454523e-06 9.735952426914334001e-07 7.295985486755788629e-07 5.456100717491694268e-07 4.072335095749065114e-07 3.034122798551089269e-07 1.687483277723741829e-03 1.788019908456304607e-03 1.887597630215714873e-03 1.985107812094653520e-03 2.079333909691138006e-03 2.168975659519261755e-03 2.252757076497501672e-03 2.329327792973162788e-03 2.397489795291194489e-03 2.456091417501381213e-03 2.504134258058931736e-03 2.540739939929649062e-03 2.565282224226080737e-03 2.577316755124569713e-03 2.576658672191655536e-03 2.563379260952762615e-03 2.537765724387840496e-03 2.500353764255356780e-03 2.451902832170633345e-03 2.393341921084765969e-03 2.325767356642691793e-03 2.250375615105738251e-03 2.168441729713586549e-03 2.081288633882728573e-03 1.990237702701415454e-03 1.896568194487848087e-03 1.801509302669088109e-03 1.706196478961508360e-03 1.611677431042771733e-03 1.518875610452317644e-03 1.428605556681699111e-03 1.341557334858302494e-03 1.258305102708275622e-03 1.179319278035073333e-03 1.104965287998329682e-03 1.035516387173954136e-03 9.711749805742109090e-04 9.120713145949815512e-04 8.582846441812782634e-04 8.098537633077902654e-04 7.667826846058048039e-04 7.290595500676882307e-04 6.966592781224251272e-04 6.695564654781589178e-04 6.477299180258809996e-04 6.311725173584998390e-04 6.198964478989038270e-04 6.139379618272687101e-04 6.133640158244981020e-04 6.182762352516656557e-04 6.288163135018661008e-04 6.451700758403092163e-04 6.675714242267024277e-04 6.963076155107408589e-04 7.317236085499843716e-04 7.742271786553413335e-04 8.242935026007152007e-04 8.824715434964209518e-04 9.493899267317692592e-04 1.025763431562898981e-03 1.112399866107761492e-03 1.210208877766186719e-03 1.320209546367384417e-03 1.443540304462834819e-03 1.581468349541691317e-03 1.735400788584164555e-03 1.906896146147814058e-03 2.097676520811100117e-03 2.309640537184694687e-03 2.544876719533828088e-03 2.805677786779533795e-03 3.094554767767085813e-03 3.414251435778919118e-03 3.768103993792939078e-03 4.159671536376236163e-03 4.591884625384282624e-03 5.068560233008141160e-03 5.593966776152137915e-03 6.173000661019912953e-03 6.809766184879550120e-03 7.509262703874924547e-03 8.276766649508278395e-03 9.117808566470535225e-03 1.003813866837936601e-02 1.104367852875643569e-02 1.214045649655504794e-02 1.333452411317205370e-02 1.463185056340077228e-02 1.603819281467252361e-02 1.755893856389464588e-02 1.919892024468391675e-02 2.096219864657606138e-02 2.285181611281609723e-02 2.486952059674736593e-02 2.701546401800681077e-02 2.928788068047725318e-02 3.168275452991155955e-02 3.419348717864394843e-02 3.681058207603873228e-02 3.952136359931109066e-02 4.230975262916034790e-02 4.515612239786426924e-02 4.803725901155512373e-02 5.092645004073169390e-02 5.379372129011631559e-02 5.660623610972140285e-02 5.932886335087900198e-02 6.192490971228591795e-02 6.435700028342927759e-02 6.658807863535613769e-02 6.858248610459320715e-02 7.030707029857005685e-02 7.173226654143505243e-02 7.283309405229224098e-02 7.359001146953822459e-02 7.398958392489896063e-02 7.402492543439995187e-02 7.369589480733393372e-02 7.300903901524123663e-02 7.197729351533568853e-02 7.061946290943475757e-02 6.895951651139324567e-02 6.702574123496296554e-02 6.484979847256658325e-02 6.246573250544754791e-02 5.990897587306610872e-02 5.721539263781704604e-02 5.442039425399257391e-02 5.155815540271517505e-02 4.866094929424200077e-02 4.575861405173599350e-02 4.287815433032862722e-02 4.004347564017358974e-02 3.727524322005786039e-02 3.459085290273601621e-02 3.200449833067127436e-02 2.952731712309131576e-02 2.716759800534740768e-02 2.493103139743695421e-02 2.282098725038241363e-02 2.083880581400064311e-02 1.898408926112322634e-02 1.725498451717802709e-02 1.564845000919764736e-02 1.416050130097675983e-02 1.278643253148740999e-02 1.152101225688091646e-02 1.035865359030105869e-02 9.293559515869341883e-03 8.319844870527233482e-03 7.431636862120875701e-03 6.623156125089243486e-03 5.888780333610794081e-03 5.223092307290945653e-03 4.620914490918101580e-03 4.077331597902029113e-03 3.587703181366016635e-03 3.147667845738983013e-03 2.753140761037792521e-03 2.400306068579941259e-03 2.085605633434385164e-03 1.805725459211253436e-03 1.557580879669981421e-03 1.338301440770475314e-03 1.145216198934100645e-03 9.758399476954255454e-04 8.278607242002067801e-04 6.991287806237777821e-04 5.876470722917569514e-04 4.915632050087574570e-04 4.091626734483920199e-04 3.388631819284969641e-04 2.792097616730907449e-04 2.288704064966474278e-04 1.866319283157327790e-04 1.513957811009990630e-04 1.221736275117082016e-04 9.808249418623274829e-05 7.833941944388265858e-05 6.225556789880849729e-05 4.922984732558801583e-05 3.874210783172192762e-05 3.034606224979513570e-05 2.366206352252305515e-05 1.836990315413386031e-05 1.420178213276973029e-05 1.093559049368897754e-05 8.388600669372104352e-06 6.411668354255869315e-06 4.883981603340186670e-06 3.708391160505472895e-06 2.807320343014303416e-06 2.119229807084591268e-06 1.595608724147038258e-06 1.198441405525352695e-06 8.981034546049805351e-07 6.716268379572834972e-07 5.012937176608432945e-07 3.734948510524332576e-07 2.778223593960195771e-07 1.587075355045833303e-03 1.687495326132862480e-03 1.788006544030154880e-03 1.887571963066972305e-03 1.985103733073345731e-03 2.079341793153273270e-03 2.168991072387500829e-03 2.252749456293793619e-03 2.329319458882678218e-03 2.397492978494531694e-03 2.456097065609289237e-03 2.504133560812457204e-03 2.540735055822252331e-03 2.565272974040501853e-03 2.577306785673156003e-03 2.576659557842645148e-03 2.563369965289420682e-03 2.537757875986528400e-03 2.500351929845939011e-03 2.451897563699409824e-03 2.393336554546126281e-03 2.325755500958270189e-03 2.250361188265281170e-03 2.168432719718059540e-03 2.081276519837973408e-03 1.990223403218470497e-03 1.896552596800443616e-03 1.801492900289185673e-03 1.706180154631002296e-03 1.611657397040193755e-03 1.518855387724920474e-03 1.428583217510490284e-03 1.341531488622689375e-03 1.258278023297184755e-03 1.179290862316667663e-03 1.104932216339047247e-03 1.035481221092532725e-03 9.711361419668739598e-04 9.120279474882352641e-04 8.582378211717428844e-04 8.098012917504928722e-04 7.667255518886877466e-04 7.289962587447975989e-04 6.965896170235918962e-04 6.694794454450802949e-04 6.476452059156343399e-04 6.310789421013399516e-04 6.197925271727461891e-04 6.138232061062554295e-04 6.132371321874268951e-04 6.181358455527903454e-04 6.286611658683276217e-04 6.449980047058144397e-04 6.673809451310407830e-04 6.960965479124412185e-04 7.314899519193522517e-04 7.739682334790560624e-04 8.240066135469418336e-04 8.821537880890365163e-04 9.490376626255179462e-04 1.025372910549959089e-03 1.111967105759752899e-03 1.209729151550057759e-03 1.319677853331284760e-03 1.442950760636535230e-03 1.580814658064821215e-03 1.734676045043517193e-03 1.906092659410452963e-03 2.096785727762657744e-03 2.308652830112817907e-03 2.543781676429295990e-03 2.804463757718574177e-03 3.093208848866429474e-03 3.412759346852399251e-03 3.766435212683757593e-03 4.157821741449143314e-03 4.589834331910779344e-03 5.066287884277740489e-03 5.591435456359396955e-03 6.170195766635258594e-03 6.806658521678774117e-03 7.505820035360646555e-03 8.272953387068250272e-03 9.113585510433147574e-03 1.003346255490428565e-02 1.103850169620649094e-02 1.213472648002236753e-02 1.332818310774170310e-02 1.462483499490547720e-02 1.603043275516103858e-02 1.755035713719213172e-02 1.918943295984548714e-02 2.095171270647588901e-02 2.284022961045657774e-02 2.485672167113398695e-02 2.700132991644199620e-02 2.927227674896619100e-02 3.166553311365156304e-02 3.417448642957685023e-02 3.678962471211540824e-02 3.949825556362366458e-02 4.228428173695134018e-02 4.512805697042420600e-02 4.800634655694577257e-02 5.089241606699309445e-02 5.375626831865139982e-02 5.656504300966964244e-02 5.928358510948495558e-02 6.187517779332948192e-02 6.430242368453446822e-02 6.652824578839482139e-02 6.851696772326289209e-02 7.023542323767877071e-02 7.165403870178380097e-02 7.274783028785657135e-02 7.349726041092001505e-02 7.388890555504523672e-02 7.391589920846046435e-02 7.357812805576517678e-02 7.288217534479998760e-02 7.184102092107122473e-02 7.047352130102273182e-02 6.880370440745650629e-02 6.685992140689785146e-02 6.467390237485479143e-02 6.227976338816327423e-02 5.971301053270152565e-02 5.700958181668271813e-02 5.420496175477342027e-02 5.133339602659595102e-02 4.842722574841050454e-02 4.551635299261524992e-02 4.262784172856169673e-02 3.978565165191486758e-02 3.701049674247750693e-02 3.431981597040373311e-02 3.172784049586300364e-02 2.924573991806448878e-02 2.688182957201214543e-02 2.464182133206689954e-02 2.252910170529463102e-02 2.054502287353893869e-02 1.868919463631460096e-02 1.695976760085364521e-02 1.535370036451656761e-02 1.386700566328843282e-02 1.249497240615346158e-02 1.123236214825879854e-02 1.007357983340209651e-02 9.012819551159675230e-03 8.044186686509224513e-03 7.161798199007939070e-03 6.359862965820778369e-03 5.632744195206218669e-03 4.975005946629310755e-03 4.381445785155404539e-03 3.847115588525145194e-03 3.367332485533282207e-03 2.937681853677716771e-03 2.554014196622587420e-03 2.212437583354305657e-03 1.909307138113479048e-03 1.641212868238605760e-03 1.404966868684810613e-03 1.197590716934107029e-03 1.016303649105126505e-03 8.585118759100124428e-04 7.217992400663084855e-04 6.039192262303920205e-04 5.027882218983199206e-04 4.164798148891181331e-04 3.432198463588930393e-04 2.813819073771909435e-04 2.294829512022098894e-04 1.861787378394034315e-04 1.502588524006186058e-04 1.206411306310322626e-04 9.636538287524512927e-05 7.658640242366329621e-05 6.056630750391576589e-05 4.766633386520453304e-05 3.733823989035785690e-05 2.911551748748670827e-05 2.260460128656421221e-05 1.747627537578147345e-05 1.345744060964359208e-05 1.032339044342486440e-05 7.890691176719884695e-06 6.010739181210666877e-06 4.564026925982351538e-06 3.455113857822920396e-06 2.608286806430701297e-06 1.963856717279900303e-06 1.475046399374180540e-06 1.105401094792546266e-06 8.266584962930557865e-07 6.170124751648481979e-07 4.597158065239730687e-07 3.419599964409800810e-07 2.539856365971143526e-07 1.487736832094910906e-03 1.587096772318632738e-03 1.687486922680988882e-03 1.788000410566653467e-03 1.887581823498452526e-03 1.985117737900871267e-03 2.079341418797000293e-03 2.168982109289391627e-03 2.252738947807325035e-03 2.329302901390776798e-03 2.397488113656785508e-03 2.456082468780140630e-03 2.504119204411478158e-03 2.540726970590944517e-03 2.565268595783439399e-03 2.577304620389246365e-03 2.576649266941236343e-03 2.563366541942869135e-03 2.537742714285303597e-03 2.500336114197689637e-03 2.451883574146449755e-03 2.393325300241694754e-03 2.325743254012683624e-03 2.250349643844286925e-03 2.168416366919304668e-03 2.081262985047305832e-03 1.990206482513049921e-03 1.896536125797473014e-03 1.801472939120861514e-03 1.706157869773672169e-03 1.611635349633011062e-03 1.518832415167437663e-03 1.428555551626179820e-03 1.341502056793270883e-03 1.258245247794805358e-03 1.179253998822778725e-03 1.104892525874306020e-03 1.035437217981596695e-03 9.710880303418806432e-04 9.119757856753638340e-04 8.581801221493773639e-04 8.097377793183809219e-04 7.666551493334611625e-04 7.289188043783169412e-04 6.965044223225483767e-04 6.693847283047864609e-04 6.475406268056392361e-04 6.309634778134759698e-04 6.196650285001195115e-04 6.136820968835356421e-04 6.130806710334910396e-04 6.179630269060205081e-04 6.284697838997469702e-04 6.447862869263358294e-04 6.671464864600859437e-04 6.958369410926402553e-04 7.312024375061794207e-04 7.736496966044711064e-04 8.236536978856992455e-04 8.817626264754614782e-04 9.486043331390651891e-04 1.024892534418750693e-03 1.111434607860000302e-03 1.209138939235243843e-03 1.319023442655755480e-03 1.442225340867199805e-03 1.580010415716514563e-03 1.733784414692415756e-03 1.905104058049826576e-03 2.095689640295526207e-03 2.307437633449277263e-03 2.542434352315101672e-03 2.802970016039793306e-03 3.091552818925523763e-03 3.410923479598521654e-03 3.764382022220186339e-03 4.155545840530698067e-03 4.587311751199017219e-03 5.063492129566247654e-03 5.588321135163457076e-03 6.166744877903513819e-03 6.802835129524357517e-03 7.501584482668288527e-03 8.268261951406317284e-03 9.108389900134489237e-03 1.002770958331605095e-02 1.103213274756796938e-02 1.212767698189293197e-02 1.332038198216247728e-02 1.461620405061095189e-02 1.602088596718999683e-02 1.753979995636412853e-02 1.917776148095213379e-02 2.093881279879117319e-02 2.282597595333788615e-02 2.484097671001488095e-02 2.698394271060357633e-02 2.925308173342149043e-02 3.164434875035200545e-02 3.415111375930719034e-02 3.676384580694383453e-02 3.946983190744952213e-02 4.225295256207221850e-02 4.509353758986164862e-02 4.796832676402931761e-02 5.085055868268732043e-02 5.371020800608916623e-02 5.651438548181456772e-02 5.922790688869777193e-02 6.181402668179378918e-02 6.423532012218448328e-02 6.645468524777592423e-02 6.843642428080901063e-02 7.014735440558600432e-02 7.155789154741852565e-02 7.264304880878319493e-02 7.338329404128239586e-02 7.376521861375912037e-02 7.378198102231849076e-02 7.343350344145295472e-02 7.272641510251129371e-02 7.167375196250995451e-02 7.029443607659778548e-02 6.861256930328803183e-02 6.665658384702170813e-02 6.445829642755152022e-02 6.205191374597205517e-02 5.947303480219568589e-02 5.675769113630189239e-02 5.394145981163980114e-02 5.105867660564388649e-02 4.814176898304517449e-02 4.522072052675117637e-02 4.232267100404265431e-02 3.947164954953998744e-02 3.668843278802592922e-02 3.399051530141423971e-02 3.139217675879170388e-02 2.890462822907699514e-02 2.653621964600676869e-02 2.429269086306562117e-02 2.217745004901045675e-02 2.019186509484308806e-02 1.833555595749133960e-02 1.660667830974786249e-02 1.500219122765596158e-02 1.351810386662892494e-02 1.214969800561852518e-02 1.089172492840989950e-02 9.738576366157233530e-03 8.684430148807067290e-03 7.723371837098514346e-03 6.849494047190215519e-03 6.056975423317194698e-03 5.340141391212701628e-03 4.693508900886826825e-03 4.111817417550737291e-03 3.590048409602013962e-03 3.123435524070099743e-03 2.707467524926415996e-03 2.337885904131986776e-03 2.010678856192377531e-03 1.722073063377547097e-03 1.468524455189894372e-03 1.246708842813316334e-03 1.053513053777629114e-03 8.860269482346150045e-04 7.415364768492512708e-04 6.175177601294386037e-04 5.116320183313622901e-04 4.217210887486681466e-04 3.458031926739741019e-04 2.820686223151121046e-04 2.288750112434559478e-04 1.847419280385997019e-04 1.483446010669058708e-04 1.185066690605478566e-04 9.419195698316513662e-05 7.449535314919188025e-05 5.863295309641940428e-05 4.593166738563748795e-05 3.581855283610531246e-05 2.781010825679503806e-05 2.150178298293273151e-05 1.655791292852635876e-05 1.270225982367759753e-05 9.709288861971675203e-06 7.396265137682206136e-06 5.616212601405428913e-06 4.251746218000628536e-06 3.209732060537112265e-06 2.416744499604355720e-06 1.815237047802281049e-06 1.360358942241461419e-06 1.017337381329348173e-06 7.593421246342136933e-07 5.657666180673470375e-07 4.208495264657908170e-07 3.125822386636722072e-07 2.318485320973566932e-07 1.390409833944302939e-03 1.487801171580353625e-03 1.587116723325700295e-03 1.687455238676612143e-03 1.787976528489038921e-03 1.887581563566319851e-03 1.985112753039242756e-03 2.079322707012003831e-03 2.168981289421115059e-03 2.252720407993903141e-03 2.329308765511633669e-03 2.397477515943676526e-03 2.456070757894360853e-03 2.504113447218395648e-03 2.540724726149380924e-03 2.565256824622538789e-03 2.577297082306848498e-03 2.576639708802180937e-03 2.563352879538436518e-03 2.537735606250073744e-03 2.500324602322586288e-03 2.451870783636157358e-03 2.393311438357145250e-03 2.325728949136161156e-03 2.250333222296133084e-03 2.168400011348993375e-03 2.081244004853120399e-03 1.990186550263179331e-03 1.896513513265574418e-03 1.801448878315430350e-03 1.706132589160500729e-03 1.611606512581946525e-03 1.518800543510342039e-03 1.428521147833370416e-03 1.341464854429264648e-03 1.258204505858615593e-03 1.179209465858078098e-03 1.104843416585900642e-03 1.035383582840715974e-03 9.710294693360306409e-04 9.119109437544995053e-04 8.581087018336256171e-04 8.096593971285724394e-04 7.665685307593437256e-04 7.288230566949701955e-04 6.963984866841197450e-04 6.692681280663615416e-04 6.474119719106580456e-04 6.308213253752495810e-04 6.195079292799539209e-04 6.135083189908364801e-04 6.128887210399963908e-04 6.177503597289227830e-04 6.282345236374389406e-04 6.445258300229780423e-04 6.668581977753147792e-04 6.955177326374738971e-04 7.308488125629451857e-04 7.732578818008683944e-04 8.232195922905210248e-04 8.812815524204931734e-04 9.480711119120245525e-04 1.024301667452211587e-03 1.110779635484766695e-03 1.208412811140797613e-03 1.318218541075678743e-03 1.441332974885465787e-03 1.579021108643275479e-03 1.732687552896223712e-03 1.903888022121873842e-03 2.094341307543550086e-03 2.305942722312180615e-03 2.540776974381632469e-03 2.801132501530549743e-03 3.089515663853092866e-03 3.408665115743037943e-03 3.761856444921081802e-03 4.152746332767065333e-03 4.584208808966675971e-03 5.060053158181915603e-03 5.584490412755341304e-03 6.162500183364301616e-03 6.798132263638255457e-03 7.496374692351189493e-03 8.262491417438696736e-03 9.101999279425822265e-03 1.002063344346670361e-02 1.102429900357815122e-02 1.211900623166845339e-02 1.331078683756708493e-02 1.460558833423321323e-02 1.600914393043911463e-02 1.752681533220467117e-02 1.916340652524364113e-02 2.092294719152750296e-02 2.280844563318581639e-02 2.482161258026256700e-02 2.696255924228361731e-02 2.922947543372182364e-02 3.161829651092494531e-02 3.412237108897022558e-02 3.673214493345999115e-02 3.943487980631591588e-02 4.221442891560413940e-02 4.505109275934836982e-02 4.792157984102887736e-02 5.079909573298373171e-02 5.365358064657004683e-02 5.645210994745810534e-02 5.915946378999912408e-02 6.173886164401028165e-02 6.415284553068550943e-02 6.636428328664752130e-02 6.833745142178870857e-02 7.003914747300164778e-02 7.143977538676382633e-02 7.251434550589772043e-02 7.324333355989923189e-02 7.361335060016967191e-02 7.361758746155865063e-02 7.325601176344770371e-02 7.253531130752871592e-02 7.146859331722651976e-02 7.007486293809017663e-02 6.837831567793449528e-02 6.640748635638822617e-02 6.419430142139211093e-02 6.177308239764103814e-02 5.917954610924699987e-02 5.644984283688250781e-02 5.361966729696785589e-02 5.072346999260143874e-02 4.779378854320838477e-02 4.486071071849125069e-02 4.195147337614375804e-02 3.909019477729731157e-02 3.629773210583778914e-02 3.359165156813394976e-02 3.098629535731220810e-02 2.849292797644733047e-02 2.611994384650146925e-02 2.387311860830098123e-02 2.175588784351381588e-02 1.976963886172346252e-02 1.791400346861691042e-02 1.618714205042700791e-02 1.458601167348804253e-02 1.310661309651453554e-02 1.174421349180706717e-02 1.049354326448450128e-02 9.348966599287661383e-03 8.304626341226846106e-03 7.354564474362074861e-03 6.492819989014087141e-03 5.713506237656296692e-03 5.010870121332081269e-03 4.379335551346802240e-03 3.813533687269240677e-03 3.308322392621756980e-03 2.858797246114696058e-03 2.460296231272527442e-03 2.108400005254870181e-03 1.798929329567033712e-03 1.527940944861226136e-03 1.291722840988013959e-03 1.086789572354554491e-03 9.098779703274679142e-04 7.579433792273775452e-04 6.281563236506672960e-04 5.178993865278583818e-04 4.247639794062172455e-04 3.465466511103583230e-04 2.812446026914505585e-04 2.270501195177856589e-04 1.823437336462417515e-04 1.456860190808776528e-04 1.158080471567826561e-04 9.160062077244605146e-05 7.210250835378150956e-05 5.648794442101868059e-05 4.405372208060922694e-05 3.420619394167915390e-05 2.644849280414395649e-05 2.036824661169263394e-05 1.562601284793530701e-05 1.194459910907854113e-05 9.099376183972302524e-06 6.909649794954981244e-06 5.231083110940409561e-06 3.949149162249329495e-06 2.973546884328382200e-06 2.233498079398606295e-06 1.673836792853651049e-06 1.251788659082572021e-06 9.343496079752249808e-07 6.961685283207396929e-07 5.178549718955419696e-07 3.846363798437937103e-07 2.852949421377567428e-07 2.113445879471548902e-07 1.295589924101167535e-03 1.390412866244832317e-03 1.487800939463929887e-03 1.587067285168025426e-03 1.687483182355502482e-03 1.787978542985761135e-03 1.887573294820819696e-03 1.985099051775252206e-03 2.079340904923059931e-03 2.168974795606222992e-03 2.252717614323693045e-03 2.329306029501743234e-03 2.397461973744417166e-03 2.456071547732644172e-03 2.504104486411811489e-03 2.540712351099743988e-03 2.565251072304269072e-03 2.577281402656532525e-03 2.576628361765709481e-03 2.563341408369996469e-03 2.537723044051069625e-03 2.500311866206013454e-03 2.451857125107775263e-03 2.393291686371613707e-03 2.325711979730298029e-03 2.250313111379719563e-03 2.168376131089504773e-03 2.081221685124179030e-03 1.990162273673929619e-03 1.896488002435491906e-03 1.801418394327329846e-03 1.706102100911026853e-03 1.611571910322027405e-03 1.518762178235329380e-03 1.428480198979686878e-03 1.341419292354304989e-03 1.258154899991235226e-03 1.179154796237007934e-03 1.104783794449290014e-03 1.035318002371978180e-03 9.709564449556639266e-04 9.118310620846884016e-04 8.580206239042009004e-04 8.095619981686908058e-04 7.664623346303971576e-04 7.287055333977356586e-04 6.962686593533312608e-04 6.691252832814768500e-04 6.472538465678085622e-04 6.306464577700320647e-04 6.193148363729816547e-04 6.132949107360497398e-04 6.126524773642185633e-04 6.174891975853359334e-04 6.279452419309935552e-04 6.442057463917964756e-04 6.665035561059723997e-04 6.951251223223459336e-04 7.304137601184359282e-04 7.727759646294056093e-04 8.226856155642618641e-04 8.806898965192479830e-04 9.474154257021457975e-04 1.023574924141156363e-03 1.109974108762439926e-03 1.207519870950513313e-03 1.317228651741695266e-03 1.440235544699520510e-03 1.577804418249963017e-03 1.731338616203281777e-03 1.902392373862288062e-03 2.092683194797424848e-03 2.304104303931794624e-03 2.538738696486052878e-03 2.798872734502860435e-03 3.087010407985570949e-03 3.405887807120557692e-03 3.758750651698282517e-03 4.149303672187659719e-03 4.580393040072111739e-03 5.055824181350110705e-03 5.579779850005513013e-03 6.157280582174591739e-03 6.792349303975527518e-03 7.489968402571349146e-03 8.255395645765576870e-03 9.094141065562414902e-03 1.001193235346956208e-02 1.101466640942770636e-02 1.210834454211737708e-02 1.329898859668681745e-02 1.459253535018206240e-02 1.599470620229565335e-02 1.751084996687641768e-02 1.914575651999216033e-02 2.090344010399505792e-02 2.278689214733322851e-02 2.479780491733358030e-02 2.693626945044867022e-02 2.920045351952402918e-02 3.158626841849718203e-02 3.408703652336179946e-02 3.669317505978407501e-02 3.939191483001960870e-02 4.216707560671174859e-02 4.499892198061109655e-02 4.786412418629156645e-02 5.073584741530051678e-02 5.358398979810898022e-02 5.637558353654257420e-02 5.907536539692759964e-02 6.164651234802722563e-02 6.405152616495475570e-02 6.625323830434895478e-02 6.821589457972267179e-02 6.990626946333115821e-02 7.129475346790400958e-02 7.235635507678639389e-02 7.307156148701605958e-02 7.342701001589553578e-02 7.341593361913641147e-02 7.303835847042243479e-02 7.230104739420828430e-02 7.121719857617708760e-02 6.980592299922049049e-02 6.809153532468557868e-02 6.610270086035545389e-02 6.387148558503684403e-02 6.143235708420589913e-02 5.882118215826550450e-02 5.607426236549729881e-02 5.322744248835897807e-02 5.031531953829580101e-02 4.737057199530526896e-02 4.442342103080024890e-02 4.150122794827004052e-02 3.862822532675671411e-02 3.582537367276411588e-02 3.311033094007154176e-02 3.049751916256513221e-02 2.799827065063032264e-02 2.562103564049564991e-02 2.337163375280531391e-02 2.125353295682156154e-02 1.926814163718918241e-02 1.741510163776006925e-02 1.569257256667969461e-02 1.409749999948699956e-02 1.262586240560453765e-02 1.127289352341705533e-02 1.003327853098652175e-02 8.901323624354648759e-03 7.871099659006678545e-03 6.936561242372562067e-03 6.091643245169292738e-03 5.330337070274384498e-03 4.646749261726394395e-03 4.035145145100010530e-03 3.489980163652125870e-03 3.005921473047982236e-03 2.577862125356450689e-03 2.200929900402690247e-03 1.870492491000693954e-03 1.582160395177516785e-03 1.331788487680922103e-03 1.115476898310756738e-03 9.295715101888820482e-04 7.706641335443081050e-04 6.355922055622473818e-04 5.214377486026801995e-04 4.255252477154347016e-04 3.454181202434450349e-04 2.789134955391359204e-04 2.240351291425012232e-04 1.790243862055622534e-04 1.423293623262931670e-04 1.125923348561943226e-04 8.863583218709049968e-05 6.944769304372763209e-05 5.416551743383842546e-05 4.206093731763833470e-05 3.252409120747877351e-05 2.504866082564432194e-05 1.921775476362825403e-05 1.469085042957069596e-05 1.119194344386164224e-05 8.498970539398433531e-06 6.434523987426529217e-06 4.857818515892580270e-06 3.657833881739947999e-06 2.747545828958269724e-06 2.059119133477283329e-06 1.539952770799727069e-06 1.149457119444764244e-06 8.564545280592404092e-07 6.370946751384129795e-07 4.732066156158839986e-07 3.509934663094863784e-07 2.600160613827026411e-07 1.923980758334583782e-07 1.203959605794342096e-03 1.295595946024522688e-03 1.390399681462896591e-03 1.487765693838729577e-03 1.587086532239634666e-03 1.687456726615341619e-03 1.787964695714278898e-03 1.887569046089308334e-03 1.985091467405570003e-03 2.079324200715175833e-03 2.168969892276331139e-03 2.252716762036166900e-03 2.329290056815180518e-03 2.397458213571323268e-03 2.456058452209259300e-03 2.504096473840276837e-03 2.540702572356897705e-03 2.565236498732528184e-03 2.577267543308491352e-03 2.576613518720511590e-03 2.563324244953701925e-03 2.537705247088583443e-03 2.500292481329101455e-03 2.451836631710381693e-03 2.393273609956727936e-03 2.325690409848393120e-03 2.250289024486093643e-03 2.168352410758221400e-03 2.081193368442110867e-03 1.990131826044048285e-03 1.896452191926749744e-03 1.801382795504682987e-03 1.706060729266375064e-03 1.611528806070255558e-03 1.518714529549495401e-03 1.428428575863124146e-03 1.341363405301557437e-03 1.258093855645462961e-03 1.179087596803141515e-03 1.104709722237792301e-03 1.035236970053268757e-03 9.708670129637619406e-04 9.117329759923473295e-04 8.579130163320538432e-04 8.094434728511654175e-04 7.663308594975684574e-04 7.285611438091588827e-04 6.961095382195933365e-04 6.689491361737322922e-04 6.470592934360980784e-04 6.304316029850314624e-04 6.190774179822810521e-04 6.130324615960713788e-04 6.123620627053478344e-04 6.171677553020187999e-04 6.275896359061899129e-04 6.438119951002404823e-04 6.660675791612795946e-04 6.946422169324540773e-04 7.298790195317257472e-04 7.721835667907047188e-04 8.220291663382838041e-04 8.799625107751540267e-04 9.466093582901808929e-04 1.022681424203377397e-03 1.108983756695044098e-03 1.206422073134878108e-03 1.316011662939293265e-03 1.438886321467454116e-03 1.576308603462431507e-03 1.729680226553850916e-03 1.900553740391843242e-03 2.090644607388478498e-03 2.301844120910014578e-03 2.536232870670999950e-03 2.796094577881323793e-03 3.083930472873522809e-03 3.402473422852931098e-03 3.754932662296560364e-03 4.145071590201753961e-03 4.575702298252998755e-03 5.050625509435956520e-03 5.573989384691968932e-03 6.150864409314317494e-03 6.785240677902312084e-03 7.482093621729960474e-03 8.246673397081976178e-03 9.084481682937902564e-03 1.000123699366297844e-02 1.100282616546702751e-02 1.209523947698842861e-02 1.328448671760739871e-02 1.457649140518290851e-02 1.597696048669710114e-02 1.749122692912312080e-02 1.912406329096734761e-02 2.087946487329858311e-02 2.276040238372150845e-02 2.476854545272032596e-02 2.690396036521248979e-02 2.916478786765645120e-02 3.154690975064209507e-02 3.404361624296347449e-02 3.664528960634731714e-02 3.933912273468690574e-02 4.210889448249994366e-02 4.493482552773648414e-02 4.779353934507796220e-02 5.065815182950480361e-02 5.349850980362062802e-02 5.628159292937316011e-02 5.897208527612117501e-02 6.153311234687193487e-02 6.392712738851241694e-02 6.611691828328727927e-02 6.806669448872164352e-02 6.974320377049257613e-02 7.111682207990042970e-02 7.216255790260860115e-02 7.286091520177044589e-02 7.319856665637945736e-02 7.316880051244006866e-02 7.277171889143188577e-02 7.201418127886907716e-02 7.090950259392755917e-02 6.947692930867245542e-02 6.774092839245696163e-02 6.573033182267069841e-02 6.347738374069492040e-02 6.101673824646430128e-02 5.838445371864532663e-02 5.561702505604344121e-02 5.275048894375952702e-02 4.981962985957379131e-02 4.685730659226151895e-02 4.389391108169032885e-02 4.095696384451890520e-02 3.807084347465714003e-02 3.525664202613791598e-02 3.253213359056625342e-02 2.991184028613009388e-02 2.740717805375777680e-02 2.502666408402819467e-02 2.277616818740513596e-02 2.065919173394221986e-02 1.867715969436025900e-02 1.682971361283342598e-02 1.511499570626945003e-02 1.352991668932785468e-02 1.207040209656557068e-02 1.073161383016901956e-02 9.508145299206479870e-03 8.394189892039886219e-03 7.383683572294908772e-03 6.470423235011495827e-03 5.648163020644006785e-03 4.910691189696073100e-03 4.251890347492939294e-03 3.665783842692480182e-03 3.146571055698742410e-03 2.688654055957601357e-03 2.286657793111149771e-03 1.935445587986968840e-03 1.630131287919871913e-03 1.366089040538312959e-03 1.138961246761753142e-03 9.446649437019510095e-04 7.793965954846427324e-04 6.396351138196138333e-04 5.221428166123154909e-04 4.239640287910260226e-04 3.424210894596043634e-04 2.751076138490288659e-04 2.198790145915473714e-04 1.748404189192783083e-04 1.383322739338854659e-04 1.089140384949459405e-04 8.534645469047187096e-05 6.657293361494601234e-05 5.170059459757386474e-05 3.998147434303264187e-05 3.079434525703269741e-05 2.362752276088895845e-05 1.806293152980725778e-05 1.376162240945500912e-05 1.045082779895635885e-05 7.912591174653502667e-06 5.973920914555085195e-06 4.498381337382560264e-06 3.379012152793399878e-06 2.532429923220214495e-06 1.893970560803750336e-06 1.413733196605094550e-06 1.053383896656233665e-06 7.835982514014490524e-07 5.820311477446603430e-07 4.317179543249864184e-07 3.198202107606087812e-07 2.366527817528637363e-07 1.749282270297944825e-07 1.115972997364908558e-03 1.203973488983567939e-03 1.295600628344979830e-03 1.390396699584155703e-03 1.487792656403828361e-03 1.587084941426183645e-03 1.687460313075509963e-03 1.787960287671661345e-03 1.887572755313536230e-03 1.985097609577967000e-03 2.079308421105040793e-03 2.168958851507028860e-03 2.252705449794499201e-03 2.329287853210610434e-03 2.397446533976809076e-03 2.456049752375879993e-03 2.504079216018172734e-03 2.540687403985779098e-03 2.565223404992955127e-03 2.577256221825576562e-03 2.576595607822940517e-03 2.563306097113509513e-03 2.537685424212219633e-03 2.500272724647327818e-03 2.451814883081062345e-03 2.393248802649358600e-03 2.325662771505108105e-03 2.250259555185567337e-03 2.168319831583244688e-03 2.081157925727568966e-03 1.990092567372030163e-03 1.896412201643244083e-03 1.801338107722688826e-03 1.706012544169003935e-03 1.611475966073799100e-03 1.518656809303754393e-03 1.428365188154325253e-03 1.341294476258566258e-03 1.258018855271576504e-03 1.179004107619974120e-03 1.104618725649540159e-03 1.035136865151714894e-03 9.707578941995642641e-04 9.116120919559894935e-04 8.577799139439549417e-04 8.092969686789527363e-04 7.661695971688070551e-04 7.283836277630028038e-04 6.959134245759850904e-04 6.687327385372223787e-04 6.468205107936247271e-04 6.301675946605761513e-04 6.187855853176516116e-04 6.127095237472602067e-04 6.120050851713333033e-04 6.167728667192472853e-04 6.271525743353719741e-04 6.433280382149099462e-04 6.655319587774581646e-04 6.940489078513163192e-04 7.292217098594784390e-04 7.714554963797829725e-04 8.212224973518846439e-04 8.790686415429963462e-04 9.456186260135325278e-04 1.021583405238740954e-03 1.107766691753231565e-03 1.205072970152360314e-03 1.314516061338093624e-03 1.437228267353934160e-03 1.574470367210427336e-03 1.727642235723496214e-03 1.898294196668522419e-03 2.088139432541465893e-03 2.299066615272354116e-03 2.533153446129669459e-03 2.792680535603536424e-03 3.080145552368448135e-03 3.398277529968755407e-03 3.750241112037940201e-03 4.139871232768782376e-03 4.569938353457794235e-03 5.044237467202948230e-03 5.566874526035624215e-03 6.142980786131848128e-03 6.776506265785262571e-03 7.472417922535939429e-03 8.235956519321544975e-03 9.072613490163994668e-03 9.988096073269669972e-03 1.098827876348925162e-02 1.207913829485555111e-02 1.326666963081513453e-02 1.455678006907186114e-02 1.595515877839473809e-02 1.746711931528977663e-02 1.909741298025393469e-02 2.085001184332650054e-02 2.272786121497928288e-02 2.473260297282043815e-02 2.686427307581264190e-02 2.912097915462512690e-02 3.149856687676914901e-02 3.399028711448889850e-02 3.658647935284844999e-02 3.927429013772929661e-02 4.203744831949975114e-02 4.485612096177237634e-02 4.770687450289852471e-02 5.056276478264253027e-02 5.339357621605569926e-02 5.616622469143245366e-02 5.884533048547323231e-02 6.139395702934243026e-02 6.377449936676815589e-02 6.594969355830898605e-02 6.788370645598225395e-02 6.954325547522523243e-02 7.089870159247864401e-02 7.192505671833701597e-02 7.260284939329940401e-02 7.291880032137788847e-02 7.286627089471246765e-02 7.244546242397265079e-02 7.166335970681296519e-02 7.053342831004394409e-02 6.907508904371564840e-02 6.731300449142614550e-02 6.527622043708201927e-02 6.299720941204228764e-02 6.051086451933018751e-02 5.785348958049843504e-02 5.506182715641089881e-02 5.217215968961618627e-02 4.921951160542686887e-02 4.623697223968185194e-02 4.325515146900715119e-02 4.030177235026856375e-02 3.740139827524368438e-02 3.457528642453803341e-02 3.184135481438336163e-02 2.921424708692423391e-02 2.670547738754553563e-02 2.432363708074929132e-02 2.207464553887313746e-02 1.996202856394235434e-02 1.798720990818451076e-02 1.614980365794831119e-02 1.444789765074777979e-02 1.287832051567232121e-02 1.143688714065712458e-02 1.011861940054595808e-02 8.917940660930804078e-03 7.828844010883361654e-03 6.845035271210837824e-03 5.960052657993823028e-03 5.167365542533806227e-03 4.460455058902264465e-03 3.832879406633202344e-03 3.278326618381927071e-03 2.790657303981483855e-03 2.363939545369532751e-03 1.992477685808992371e-03 1.670836318530060597e-03 1.393860332349926463e-03 1.156691498263129813e-03 9.547817563111840686e-04 7.839031429974959711e-04 6.401541677709390518e-04 5.199624195071914697e-04 4.200832228324014256e-04 3.375942917882873598e-04 2.698864646537902680e-04 2.146507858597608781e-04 1.698623590324587732e-04 1.337615324175375569e-04 1.048330750473372723e-04 8.178405071345912279e-05 6.352109382745608959e-05 4.912775144820085696e-05 3.784247255141661809e-05 2.903772289553602402e-05 2.220058196494613739e-05 1.691507334097848262e-05 1.284635351614755387e-05 9.726800822568470496e-06 7.343960595184088853e-06 5.530247032309717960e-06 4.154257988215545153e-06 3.113542634011618531e-06 2.328642712864499154e-06 1.738232695192578503e-06 1.295199697559651361e-06 9.635007342742981543e-07 7.156694670712739853e-07 5.308518581214567248e-07 3.932651426467898920e-07 2.910022935311191501e-07 2.151044393243369319e-07 1.588498763257223606e-07 1.031983112624356878e-03 1.115953081233007340e-03 1.203985794084681555e-03 1.295574591737180814e-03 1.390370805897190058e-03 1.487770517788640110e-03 1.587075684528202859e-03 1.687443677231199131e-03 1.787963937262740562e-03 1.887566080132422209e-03 1.985072467882144972e-03 2.079305054897092556e-03 2.168942454413961846e-03 2.252692487908935191e-03 2.329268931757929716e-03 2.397432721819339231e-03 2.456033639903616034e-03 2.504065559137463957e-03 2.540671772352942441e-03 2.565204670131937970e-03 2.577231249882135956e-03 2.576574225009736849e-03 2.563282345847586741e-03 2.537660656981402182e-03 2.500243180688638614e-03 2.451785498825124598e-03 2.393217004862804170e-03 2.325628532673490977e-03 2.250223746765974558e-03 2.168279931103951706e-03 2.081115912721172648e-03 1.990047929126300633e-03 1.896362709420996951e-03 1.801283170627938955e-03 1.705953288711606775e-03 1.611410711569687907e-03 1.518585448437473600e-03 1.428287883448066745e-03 1.341209450039878952e-03 1.257925830419918175e-03 1.178902967794560322e-03 1.104507433923859966e-03 1.035014955860248925e-03 9.706230306776468314e-04 9.114646723476216555e-04 8.576170497867033771e-04 8.091177280222105897e-04 7.659719946775234546e-04 7.281652913313172706e-04 6.956726857409642733e-04 6.684671315282597007e-04 6.465267157592634057e-04 6.298434436183182345e-04 6.184271677158186160e-04 6.123130688987574307e-04 6.115667489968286625e-04 6.162876648736052582e-04 6.266156130962202394e-04 6.427337396276588564e-04 6.648738172430153012e-04 6.933201352810986970e-04 7.284145155545710760e-04 7.705612772581238055e-04 8.202316867840043829e-04 8.779706225472849344e-04 9.444017944969015227e-04 1.020234772150209728e-03 1.106271794039536630e-03 1.203415844191531130e-03 1.312678989730301686e-03 1.435191711124157764e-03 1.572212520314902624e-03 1.725138939617220160e-03 1.895518778137480782e-03 2.085062285826480479e-03 2.295654986948995457e-03 2.529371035519429288e-03 2.788487106081389850e-03 3.075496603352166885e-03 3.393123794390621919e-03 3.744479122982750929e-03 4.133484355649329200e-03 4.562859381023976965e-03 5.036392053364790664e-03 5.558159117382724217e-03 6.133299219953428777e-03 6.765780001854161674e-03 7.460535806051623794e-03 8.222795955194886486e-03 9.058039257326594429e-03 9.971959147739252113e-03 1.097041495979405971e-02 1.205936682612987303e-02 1.324479153076457867e-02 1.453257645608131698e-02 1.592838901543178545e-02 1.743751893624941041e-02 1.906469148192720814e-02 2.081385026105913791e-02 2.268790947989567444e-02 2.468847702376360254e-02 2.681555173936591568e-02 2.906720073434283791e-02 3.143922549979614317e-02 3.392482880400278511e-02 3.651429787341781141e-02 3.919472266830635598e-02 4.194977105580598858e-02 4.475954476465523330e-02 4.760054082379630569e-02 5.044574209587504576e-02 5.326485731170931687e-02 5.602472521339728340e-02 5.868988917142788087e-02 6.122333814406431124e-02 6.358739782697413190e-02 6.574474321559165002e-02 6.765949192807460544e-02 6.929832778951666716e-02 7.063159773613338077e-02 7.163432297657938708e-02 7.228706813751502314e-02 7.257661967399017811e-02 7.249643649525784606e-02 7.204685035213422017e-02 7.123500950674666043e-02 7.007457502271342842e-02 6.858519317140356064e-02 6.679177890375488647e-02 6.472365336772528677e-02 6.241358286386065185e-02 5.989676758769441750e-02 5.720982640433325966e-02 5.438981939220149248e-02 5.147334358379955510e-02 4.849572988454256550e-02 4.549036115703573857e-02 4.248812343429356209e-02 3.951699462140100677e-02 3.660176821181392037e-02 3.376390379094500183e-02 3.102149158893909714e-02 2.838931517860721412e-02 2.587899459462214904e-02 2.349919155443487562e-02 2.125585894951698834e-02 1.915251810340959371e-02 1.719054923963313913e-02 1.536948290704240501e-02 1.368728258664322212e-02 1.214061114971512825e-02 1.072507614357910005e-02 9.435450922260574941e-03 8.265870398590677640e-03 7.210001620559768239e-03 6.261190444922628932e-03 5.412586364273435681e-03 4.657247974892965610e-03 3.988231774058456289e-03 3.398666909843564479e-03 2.881818283956752609e-03 2.431140048549404117e-03 2.040321089272225351e-03 1.703323645915582815e-03 1.414415799714970057e-03 1.168198180557961010e-03 9.596249989700639639e-04 7.840193469355428513e-04 6.370826536661824578e-04 5.148982491947352294e-04 4.139290921028912322e-04 3.310099111417804068e-04 2.633341965418010597e-04 2.084366621794099864e-04 1.641719644564587719e-04 1.286905646239789626e-04 1.004126745503571542e-04 7.800120664149444384e-05 6.033460445933508555e-05 4.648029999003410460e-05 3.566942628101476648e-05 2.727325933710733562e-05 2.078170718914620820e-05 1.578403037285902995e-05 1.195185430410883030e-05 9.024429469631405898e-06 6.796031055320581136e-06 5.105323975165130236e-06 3.826498707597598037e-06 2.861966559950504172e-06 2.136402379356258928e-06 1.591929295636081534e-06 1.184266853207983403e-06 8.796695872131766189e-07 6.525121776479033564e-07 4.834016970132180707e-07 3.577057722719275469e-07 2.644146368915333108e-07 1.952663067558507451e-07 1.440751495659913156e-07 9.521808169895628693e-04 1.031966759904270198e-03 1.115963448995169150e-03 1.203971322609775994e-03 1.295583217113656805e-03 1.390377567679457844e-03 1.487780543765011496e-03 1.587074240609409950e-03 1.687444566170358175e-03 1.787940461480070319e-03 1.887556051367461803e-03 1.985066553915130951e-03 2.079294712328609487e-03 2.168915346206013069e-03 2.252674166938007771e-03 2.329250545073999982e-03 2.397416828531771273e-03 2.456019985913318257e-03 2.504047139138525051e-03 2.540653247517056686e-03 2.565183578122775740e-03 2.577213925612225395e-03 2.576552184107446918e-03 2.563255802090564067e-03 2.537630759902052228e-03 2.500212872511311385e-03 2.451748821340271091e-03 2.393178484102258859e-03 2.325587457427398964e-03 2.250178226541458583e-03 2.168232141542036310e-03 2.081064877781660816e-03 1.989991303005879484e-03 1.896300644338430336e-03 1.801216426322488828e-03 1.705879507577961205e-03 1.611330944964218213e-03 1.518498337719914170e-03 1.428192978255339151e-03 1.341105962633759368e-03 1.257811808949071963e-03 1.178778185723829012e-03 1.104370335509095033e-03 1.034864029938762546e-03 9.704576296533731512e-04 9.112827314395521763e-04 8.574171078627668618e-04 8.088973203643745049e-04 7.657290196645525791e-04 7.278976214673014760e-04 6.953773954450077465e-04 6.681409151894987389e-04 6.461666978216637275e-04 6.294454137569169272e-04 6.179870606197381423e-04 6.118266134654120345e-04 6.110285643804136109e-04 6.156920411258114557e-04 6.259565953658807226e-04 6.420042576175426967e-04 6.640659670075560938e-04 6.924255280504928566e-04 7.274235955785274049e-04 7.694633861254788825e-04 8.190153123647072111e-04 8.766227325647540534e-04 9.429080468900259389e-04 1.018579153207318285e-03 1.104436655717928612e-03 1.201381594684817295e-03 1.310423910425600590e-03 1.432691666682512624e-03 1.569440834710851508e-03 1.722066026766464007e-03 1.892111819560573409e-03 2.081284992585853439e-03 2.291467076008656557e-03 2.524727967533305691e-03 2.783339535370923500e-03 3.069789911814238548e-03 3.386797515821633221e-03 3.737406929181915412e-03 4.125645255484701804e-03 4.554170848993759589e-03 5.026762885984357651e-03 5.547488536803204043e-03 6.121417433885213873e-03 6.752616243778913202e-03 7.445953729263063078e-03 8.206645135490854906e-03 9.040153846397693677e-03 9.952156346491032243e-03 1.094849338776630876e-02 1.203510476692364745e-02 1.321794498079431265e-02 1.450287704229257998e-02 1.589554168289721015e-02 1.740119947780342097e-02 1.902454381506621731e-02 2.076948347305567627e-02 2.263889460027489892e-02 2.463434352640471794e-02 2.675578372502600971e-02 2.900123280783835703e-02 3.136643831892808876e-02 3.384454432708486338e-02 3.642577434118765556e-02 3.909714938936285217e-02 4.184226311335342841e-02 4.464113783679062725e-02 4.747018634593368203e-02 5.030230310985185638e-02 5.310710540541626473e-02 5.585133905590749376e-02 5.849945519755019724e-02 6.101435401558351346e-02 6.335827927907866641e-02 6.549383488452435731e-02 6.738508263199978476e-02 6.899867060192950430e-02 7.030493495728026843e-02 7.127891586164586402e-02 7.190123094880625232e-02 7.215875733731454134e-02 7.204508488657597465e-02 7.156071801664697085e-02 7.071301948494633505e-02 6.951590538677164532e-02 6.798931490620957474e-02 6.615848985834411888e-02 6.405310717097348339e-02 6.170631190427110224e-02 5.915369938140910278e-02 5.643229292866808883e-02 5.357955918338919155e-02 5.063249661816159042e-02 4.762682543950044062e-02 4.459629900719387641e-02 4.157214884539976035e-02 3.858266768120845180e-02 3.565292807724053381e-02 3.280462843697105196e-02 3.005605362791258922e-02 2.742213427602504389e-02 2.491458697220572810e-02 2.254211702523346503e-02 2.031066591220169470e-02 1.822368692630043849e-02 1.628243451511962939e-02 1.448625515709764736e-02 1.283287015115922372e-02 1.131864319580157437e-02 9.938827970358179997e-03 8.687792984991397210e-03 7.559222699366878635e-03 6.546295259100913186e-03 5.641838168379979812e-03 4.838463838686886745e-03 4.128687238310711251e-03 3.505027879552603896e-03 2.960098196618277198e-03 2.486680021067129605e-03 2.077790472385406765e-03 1.726738147476632483e-03 1.427170154982684413e-03 1.173110242265055451e-03 9.589881051160096745e-04 7.796599271035571568e-04 6.304202478660861884e-04 5.070054182388205721e-04 4.055890960669677309e-04 3.227704739166482222e-04 2.555561440776384823e-04 2.013366853661665006e-04 1.578591737101382275e-04 1.231968735213356456e-04 9.571732432437980340e-05 7.404997493956969046e-05 5.705434275134722844e-05 4.378952727769630125e-05 3.348569625692148399e-05 2.551797341963692189e-05 1.938298575303957428e-05 1.467815887260980805e-05 1.108372584967173136e-05 8.347333174350138812e-06 6.271033330331940527e-06 4.700436340090781636e-06 3.515763502169591059e-06 2.624548119940644685e-06 1.955734413747721693e-06 1.454952304284252857e-06 1.080762878809434116e-06 8.016963441036647209e-07 5.939346032107654018e-07 4.395056155526647233e-07 3.248863104530260439e-07 2.399276111963402995e-07 1.770307479208868096e-07 1.305179933608162681e-07 8.767662569735951410e-04 9.521673240194760378e-04 1.031992007363882529e-03 1.115964946681709258e-03 1.203954962048884051e-03 1.295599214904428814e-03 1.390375894216219852e-03 1.487743803438416413e-03 1.587054906246046591e-03 1.687428243748032323e-03 1.787942964490809314e-03 1.887533116494143591e-03 1.985051781338008879e-03 2.079285430876124437e-03 2.168920586851248548e-03 2.252659115718781083e-03 2.329242708849297433e-03 2.397395941831618853e-03 2.455996595133870791e-03 2.504024671573295332e-03 2.540625226698341437e-03 2.565153287318186742e-03 2.577183111897527086e-03 2.576517909935496699e-03 2.563219695739227776e-03 2.537595349208086187e-03 2.500172132579129257e-03 2.451706657035942691e-03 2.393132324057107175e-03 2.325537065690253067e-03 2.250123790852368976e-03 2.168172967916075309e-03 2.080999461649202849e-03 1.989921354636734439e-03 1.896223715707731411e-03 1.801134323842915400e-03 1.705789544411943567e-03 1.611233053788338910e-03 1.518391959483476189e-03 1.428076282475259891e-03 1.340977617246523566e-03 1.257671928077463757e-03 1.178624804169225429e-03 1.104202240819480985e-03 1.034679688014245773e-03 9.702550646488396126e-04 9.110597561167604365e-04 8.571719490847120758e-04 8.086273911716761274e-04 7.654314871110791309e-04 7.275690564447561629e-04 6.950149094374959971e-04 6.677407367127209930e-04 6.457247903607177091e-04 6.289570383174171398e-04 6.174473943798131212e-04 6.112296806004151361e-04 6.103683373483635667e-04 6.149617072706896293e-04 6.251481648837461545e-04 6.411093091923514677e-04 6.630750709766652495e-04 6.913280577363673960e-04 7.262079971057473424e-04 7.681167428861161240e-04 8.175232273381291288e-04 8.749693536853061582e-04 9.410757386927937670e-04 1.016548334393748950e-03 1.102185610526228848e-03 1.198886315529055710e-03 1.307657724460153806e-03 1.429625023462005465e-03 1.566040977728428481e-03 1.718296661657309470e-03 1.887932775875669203e-03 2.076651649894044934e-03 2.286330147037396194e-03 2.519032739942652331e-03 2.777025518392585608e-03 3.062790090277186465e-03 3.379037762242850101e-03 3.728733382539985066e-03 4.116031232505330990e-03 4.543515165998606928e-03 5.014953712396359731e-03 5.534402307918123189e-03 6.106847093023848490e-03 6.736474071653018696e-03 7.428072603308747551e-03 8.186840701115803351e-03 9.018222831506713527e-03 9.927874733405011795e-03 1.092161442046352994e-02 1.200535678433778917e-02 1.318502905434755165e-02 1.446646441573735432e-02 1.585527097952972586e-02 1.735667366085820104e-02 1.897532688712855881e-02 2.071509687321402074e-02 2.257881328961327053e-02 2.456799172878715298e-02 2.668253030349622759e-02 2.892038626402706689e-02 3.127724141689749993e-02 3.374616835642030993e-02 3.631731307738880060e-02 3.897761283863006992e-02 4.171057120438132620e-02 4.449611427484968101e-02 4.731055295043461867e-02 5.012667505079065888e-02 5.291398784826436413e-02 5.563912584345534484e-02 5.826643028280503039e-02 6.075869640123707227e-02 6.307807224915697175e-02 6.518708024755578978e-02 6.704972058813436775e-02 6.863260563187140173e-02 6.990606787401025535e-02 7.084518183479428244e-02 7.143064294616903454e-02 7.164945407632200558e-02 7.149538204745331527e-02 7.096916120167147402e-02 7.007843722567236311e-02 6.883746041187978337e-02 6.726655190507270510e-02 6.539137808964658183e-02 6.324207645032617342e-02 6.085228076258521190e-02 5.825809445860073016e-02 5.549705896889124690e-02 5.260715927803093217e-02 4.962590261207722175e-02 4.658949865600572199e-02 4.353216164115841780e-02 4.048554654238171319e-02 3.747832393616053193e-02 3.453589117825562466e-02 3.168021173308939453e-02 2.892976993471188529e-02 2.629962526768592213e-02 2.380154842523299341e-02 2.144422084325038266e-02 1.923347992901047396e-02 1.717259361562751066e-02 1.526254989493221019e-02 1.350234938934340330e-02 1.188929157001614514e-02 1.041924773390376369e-02 9.086916144361667155e-03 7.886056724010699279e-03 6.809704279823135774e-03 5.850360435153834603e-03 5.000165221351138799e-03 4.251049714078090729e-03 3.594871212395798783e-03 3.023532360436421377e-03 2.529085370148330750e-03 2.103822182082090275e-03 1.740351132624390427e-03 1.431660430225573230e-03 1.171168649771740745e-03 9.527624257489489094e-04 7.708216384618441419e-04 6.202325842201341505e-04 4.963898801301581737e-04 3.951881291741459194e-04 3.130046406341783290e-04 2.466746959017639520e-04 1.934609971157629578e-04 1.510189657448091788e-04 1.173595257009360559e-04 9.081086657969635414e-05 6.998050071761959293e-05 5.371869398352931027e-05 4.108409735650516998e-05 3.131216423124173916e-05 2.378669510786530575e-05 1.801466753281914527e-05 1.360432549939264782e-05 1.024640311617121303e-05 7.698242936204833896e-06 5.770537312384875564e-06 4.316387819434547222e-06 3.222371495434599786e-06 2.401314126368822271e-06 1.786503280249170626e-06 1.327088147636252036e-06 9.844458901099341539e-07 7.293433839186264826e-07 5.397196729492981925e-07 3.989737322877475911e-07 2.946462744439602406e-07 2.174083782541242887e-07 1.602893384339027871e-07 1.180914661415847250e-07 8.057194454636255020e-04 8.767439476986880033e-04 9.521161959220340518e-04 1.031963141678127888e-03 1.115956890456594290e-03 1.203962456801945706e-03 1.295569749065112776e-03 1.390374597602572673e-03 1.487741021783818346e-03 1.587037556598858926e-03 1.687413170168462241e-03 1.787930734601244276e-03 1.887520395058290721e-03 1.985044166585658940e-03 2.079265555539896917e-03 2.168894348141237396e-03 2.252639725131891021e-03 2.329211336049436410e-03 2.397372455625428490e-03 2.455973718476304243e-03 2.503993416035660280e-03 2.540595111456266618e-03 2.565120315479360678e-03 2.577146649677542010e-03 2.576479823909011337e-03 2.563179715161371160e-03 2.537549728842067483e-03 2.500123105942300868e-03 2.451654926382340789e-03 2.393074408043791273e-03 2.325475266693648093e-03 2.250057125997828675e-03 2.168099328733635086e-03 2.080919838674248189e-03 1.989834939526476804e-03 1.896132177232614678e-03 1.801032937228611280e-03 1.705680302425223319e-03 1.611113249118559070e-03 1.518261339713272186e-03 1.427933441267146674e-03 1.340821580463720346e-03 1.257500884754873902e-03 1.178437642418665851e-03 1.103996790206613352e-03 1.034453802313053516e-03 9.700069847374361617e-04 9.107866675555125130e-04 8.568712251575235283e-04 8.082960087136998066e-04 7.650661849014693625e-04 7.271664749267058286e-04 6.945707622600030958e-04 6.672504166148257370e-04 6.451831524900195460e-04 6.283586403131888407e-04 6.167858804838339658e-04 6.104983547884860334e-04 6.095591757733340079e-04 6.140665003867809731e-04 6.241573349795209768e-04 6.400124636281977067e-04 6.618606159350346472e-04 6.899831470835404669e-04 7.247182729588721485e-04 7.664663992934795094e-04 8.156947031165954912e-04 8.729431375703708331e-04 9.388301689726188644e-04 1.014059496302917480e-03 1.099426970730317445e-03 1.195828299642526845e-03 1.304267749169817341e-03 1.425866826535213345e-03 1.561874460444868202e-03 1.713677345988694764e-03 1.882811372864265798e-03 2.070973594774541508e-03 2.280034914672651215e-03 2.512053389471362481e-03 2.769287901468015737e-03 3.054212127238195400e-03 3.369528600759988304e-03 3.718182489890801967e-03 4.104251680809837925e-03 4.530459493535523782e-03 5.000484930713223856e-03 5.518369077706008693e-03 6.088997419084262591e-03 6.716699123874730372e-03 7.406167756052232931e-03 8.162580257755130617e-03 8.991357942596705718e-03 9.898131183843606254e-03 1.088869019359962019e-02 1.196891941790128276e-02 1.314471276621260488e-02 1.442186698186822234e-02 1.580595033744838784e-02 1.730214421893655832e-02 1.891505549965535535e-02 2.064849848452405406e-02 2.250524618354415862e-02 2.448675236859686535e-02 2.659284774262564779e-02 2.882141612180195295e-02 3.116805939493299399e-02 3.362576335713158421e-02 3.618457997077760557e-02 3.883134501594764920e-02 4.154945310346880305e-02 4.431871417972643029e-02 4.711531644692441845e-02 4.991191966831742127e-02 5.267789954858480284e-02 5.537975812470967429e-02 5.798170679524386473e-02 6.044641803599529184e-02 6.273592966949533001e-02 6.481267276466856631e-02 6.664058213615708937e-02 6.818623834165812858e-02 6.941998339734438417e-02 7.031695016397586373e-02 7.085794801825447131e-02 7.103015498010059603e-02 7.082757822872053077e-02 7.025125972363865934e-02 6.930921987914621940e-02 6.801614836181565926e-02 6.639286556746895607e-02 6.446559005428083300e-02 6.226505549947139451e-02 5.982552532629600156e-02 5.718375420326169550e-02 5.437794356662098427e-02 5.144673378462888413e-02 4.842826921659149769e-02 4.535936489518471032e-02 4.227479545599416300e-02 3.920671881152414801e-02 3.618423933939143161e-02 3.323310844254760005e-02 3.037555447981245965e-02 2.763022951111570452e-02 2.501225710989504053e-02 2.253336367491701880e-02 2.020207513280164804e-02 1.802396147403280760e-02 1.600191299719970137e-02 1.413643415108993724e-02 1.242594326514218604e-02 1.086706892776723860e-02 9.454936185510154703e-03 8.183437856408669678e-03 7.045488052290090585e-03 6.033256378192395665e-03 5.138382238184874967e-03 4.352169284980518700e-03 3.665760326672629164e-03 3.070293072025830593e-03 2.557037041939574495e-03 2.117511848447660959e-03 1.743586982788120944e-03 1.427563244999338924e-03 1.162236050999544516e-03 9.409410723493278521e-04 7.575829583040141844e-04 6.066482460231709074e-04 4.832039233279244008e-04 3.828834374490737501e-04 3.018621973780699608e-04 2.368247707054705882e-04 1.849260120236181557e-04 1.437482945896662663e-04 1.112568303442875567e-04 8.575482347302435394e-05 6.583988538390461048e-05 5.036283157734777700e-05 3.838963330371447083e-05 2.916702617948120429e-05 2.209199638074655831e-05 1.668517152211107627e-05 1.256796567742427933e-05 9.443229993821638393e-06 7.079077281390979161e-06 5.295522687354326779e-06 3.953564317124461099e-06 2.946349577750169452e-06 2.192092861397179664e-06 1.628442225728343422e-06 1.208036910098623617e-06 8.950234987841296469e-07 6.623430873906519279e-07 4.896323859433211052e-07 3.616071285469591687e-07 2.668217731119126159e-07 1.967241220769967518e-07 1.449365404889033094e-07 1.067116128394997853e-07 7.392068776817463556e-04 8.057708820161027649e-04 8.767313029836093985e-04 9.521914323181862594e-04 1.031952313546647022e-03 1.115931749660865413e-03 1.203953940725054723e-03 1.295548064568784229e-03 1.390329158729471234e-03 1.487733125708152419e-03 1.587026527011100620e-03 1.687415936873517402e-03 1.787911963540247690e-03 1.887497565827539036e-03 1.985020140624813110e-03 2.079242784199407043e-03 2.168871116649610711e-03 2.252613200000260375e-03 2.329188847695260606e-03 2.397339528877086290e-03 2.455941759544832959e-03 2.503960671652442384e-03 2.540557223160520590e-03 2.565080199604036822e-03 2.577104281728382577e-03 2.576431613622131526e-03 2.563127927885298224e-03 2.537492353711069681e-03 2.500063500350867794e-03 2.451588734470812499e-03 2.393006265300524210e-03 2.325398823896142938e-03 2.249973733372606730e-03 2.168011251533335463e-03 2.080824130225858958e-03 1.989731428784740144e-03 1.896018275603850905e-03 1.800909701749726097e-03 1.705545562841853571e-03 1.610966822633736438e-03 1.518100774528542522e-03 1.427758575305149765e-03 1.340629794217384867e-03 1.257291507519803751e-03 1.178207799849643892e-03 1.103744445861102848e-03 1.034177213555049785e-03 9.697025471111576141e-04 9.104522008761425055e-04 8.565029827820540677e-04 8.078905936855469228e-04 7.646193230764278259e-04 7.266736800339119399e-04 6.940270321795909700e-04 6.666502757549624524e-04 6.445202751328521452e-04 6.276260173020133896e-04 6.159760997981680603e-04 6.096029297489504589e-04 6.085687374436905090e-04 6.129706451813822857e-04 6.229445394974726874e-04 6.386698299042341135e-04 6.603739952818143358e-04 6.883367330819398829e-04 7.228946984947466018e-04 7.644461560746831311e-04 8.134562797490777972e-04 8.704626979930335040e-04 9.360813085349375734e-04 1.011012840860903844e-03 1.096049939459678218e-03 1.192084936245322311e-03 1.300117968704460119e-03 1.421266368906261247e-03 1.556774188864233415e-03 1.708022831338992667e-03 1.876542279242683587e-03 2.064023096425790429e-03 2.272329028360048266e-03 2.503510156652792758e-03 2.759816552088556734e-03 3.043712225162740082e-03 3.357888983243327314e-03 3.705280168643047475e-03 4.089835845151813115e-03 4.514482140093782278e-03 4.982778510011715359e-03 5.498748460937649511e-03 6.067156677160731766e-03 6.692503132654729903e-03 7.379366315656416854e-03 8.132897400395447743e-03 8.958489450291364994e-03 9.861741857216291263e-03 1.084841090374476409e-02 1.192434387850128084e-02 1.309539404862142091e-02 1.436731371367397717e-02 1.574562258765445366e-02 1.723544901583223474e-02 1.884134197690917611e-02 2.056705258607082268e-02 2.241528493874399286e-02 2.438741767289032136e-02 2.648319963135771851e-02 2.870042552608523256e-02 3.103460038977315719e-02 3.347860493948746213e-02 3.602237747097924991e-02 3.865263129505543127e-02 4.135262980203524563e-02 4.410204337431295613e-02 4.687691323241737623e-02 4.964974632099714708e-02 5.238976209759358543e-02 5.506330631872349141e-02 5.763443857825253230e-02 6.006568973883136264e-02 6.231897312395111993e-02 6.435662048007850800e-02 6.614250145192289432e-02 6.764317516956026843e-02 6.882901571755914438e-02 6.967525091536010129e-02 7.016285642837963299e-02 7.027925479667276876e-02 7.001878076262038619e-02 6.938288914091873816e-02 6.838009787476914680e-02 6.702567516058928476e-02 6.534109419434200317e-02 6.335329095848063474e-02 6.109376889009682926e-02 5.859759893805308040e-02 5.590236465486270179e-02 5.304709993996761797e-02 5.007126254723744813e-02 4.701378008500402272e-02 4.391219772049025083e-02 4.080194865470353205e-02 3.771576031397138457e-02 3.468320143245515186e-02 3.173036829338997389e-02 2.887970251689045420e-02 2.614992821944409768e-02 2.355609317821710097e-02 2.110969679881248562e-02 1.881888712684269202e-02 1.668870966452815421e-02 1.472139209071482088e-02 1.291665092355419667e-02 1.127200836992703695e-02 9.783109902274352357e-03 8.444035238150598977e-03 7.247597290621656668e-03 6.185625159158818220e-03 5.249228408765465800e-03 4.429040688664772317e-03 3.715441272823639431e-03 3.098753475534983450e-03 2.569419119082054850e-03 2.118148472806898486e-03 1.736045352345583562e-03 1.414707402925319485e-03 1.146302029262035371e-03 9.236189251785410564e-04 7.401006808235366993e-04 5.898534475202815664e-04 4.676400925329870389e-04 3.688585873196050706e-04 2.895085856712592727e-04 2.261491782847336077e-04 1.758507055331071892e-04 1.361432766560083515e-04 1.049643116865622952e-04 8.060702068061390121e-05 6.167131292218790356e-05 4.701821410283129211e-05 3.572847200999356435e-05 2.706571096371587071e-05 2.044420876093941574e-05 1.540116464631332416e-05 1.157317688787146404e-05 8.676554068326524321e-06 6.491032412951557268e-06 4.846455939926372446e-06 3.611993001460097517e-06 2.687483099136832554e-06 1.996552501799873581e-06 1.481179958380878144e-06 1.097436225993415781e-06 8.121625379925167646e-07 6.004042541031835178e-07 4.434278602818251863e-07 3.272036216001856009e-07 2.412481492686720500e-07 1.777433256373161590e-07 1.308685149207878277e-07 9.629740937446993739e-08 6.771452129849925804e-04 7.392669675041808625e-04 8.057944385489301115e-04 8.767148070259828336e-04 9.521525529436738675e-04 1.031928754632296420e-03 1.115946012712459596e-03 1.203929415845013222e-03 1.295539060215874887e-03 1.390331659181718183e-03 1.487716876762989072e-03 1.587019779638665319e-03 1.687373753417612627e-03 1.787905240828121340e-03 1.887480517065609487e-03 1.984990836571399672e-03 2.079219549469083286e-03 2.168838082352506948e-03 2.252585077687726568e-03 2.329152114024582443e-03 2.397306898788137321e-03 2.455896806459034482e-03 2.503914573190754722e-03 2.540509730559778294e-03 2.565026703596412234e-03 2.577046755050365050e-03 2.576372386061356011e-03 2.563063032341176151e-03 2.537425010667878310e-03 2.499989569279716019e-03 2.451509797984509353e-03 2.392919577744167907e-03 2.325307779217047205e-03 2.249874949957679591e-03 2.167902475729030585e-03 2.080706539510329082e-03 1.989602733194948368e-03 1.895879382537334545e-03 1.800758347353752275e-03 1.705381049940519122e-03 1.610787345062941788e-03 1.517905420547575879e-03 1.427544510855678064e-03 1.340396335694180995e-03 1.257034796970965106e-03 1.177926902390468485e-03 1.103436753474793365e-03 1.033839087322369760e-03 9.693307897416577213e-04 9.100434376276819509e-04 8.560530903433518973e-04 8.073949039531215727e-04 7.640730123945467479e-04 7.260712978044594861e-04 6.933622372956162010e-04 6.659163779244486924e-04 6.437095597519310172e-04 6.267304399266219713e-04 6.149862072823967423e-04 6.085082180036028091e-04 6.073579451563386033e-04 6.116310211837979469e-04 6.214617933904914527e-04 6.370284405668521924e-04 6.585566663562967757e-04 6.863241283029628556e-04 7.206654219630389451e-04 7.619764984193401263e-04 8.107199555142023759e-04 8.674305682197429399e-04 9.327210152670437765e-04 1.007288486551984530e-03 1.091921819842829730e-03 1.187508913150696647e-03 1.295045218607764146e-03 1.415642726130813623e-03 1.550539587962324961e-03 1.701110739538695509e-03 1.868878987089704928e-03 2.055526955200020871e-03 2.262909569374887964e-03 2.493067216689141743e-03 2.748239256041133585e-03 3.030877798995615293e-03 3.343661611236181837e-03 3.689509573931165284e-03 4.072219171642043646e-03 4.494957552692723998e-03 4.961141370661580931e-03 5.474772672089475364e-03 6.040471933877739411e-03 6.662941535296189668e-03 7.346622410675871483e-03 8.096634331946767071e-03 8.918335930375364748e-03 9.817288839062385947e-03 1.079920800454089481e-02 1.186989546755584136e-02 1.303515502582213575e-02 1.430068490865244249e-02 1.567194577154468194e-02 1.715400149822687501e-02 1.875133073827083691e-02 2.046760791847931568e-02 2.230545354697536717e-02 2.426615521519167457e-02 2.634936267733666015e-02 2.855276290428097885e-02 3.087174396499794624e-02 3.329905988116157317e-02 3.582451213143242330e-02 3.843466692617859143e-02 4.111263042935091316e-02 4.383790630968054103e-02 4.658636087255717262e-02 4.933032007261475144e-02 5.203881947241888184e-02 5.467802244424822128e-02 5.721181352833171196e-02 5.960256319145819381e-02 6.181204786414050412e-02 6.380249614049776641e-02 6.553771963708066028e-02 6.698427666987182005e-02 6.811260997613433066e-02 6.889809720605531707e-02 6.932195546022076882e-02 6.937194867761255213e-02 6.904285853554287256e-02 6.833669450930264511e-02 6.726263528193059116e-02 6.583671015718969843e-02 6.408124398995290738e-02 6.202410121439220353e-02 5.969777315096677639e-02 5.713835757972550444e-02 5.438448079174162952e-02 5.147621040558181954e-02 4.845400273536144831e-02 4.535772219039315573e-02 4.222576264492321207e-02 3.909429261343833062e-02 3.599663792570988174e-02 3.296280785824591553e-02 3.001916371468044131e-02 2.718822298515198924e-02 2.448858758506851016e-02 2.193498141535050322e-02 1.953838055022283360e-02 1.730621865373495674e-02 1.524265053952470958e-02 1.334885789308120491e-02 1.162338279539679685e-02 1.006247657850697225e-02 8.660453473403370572e-03 7.410040334607182790e-03 6.302715323608789472e-03 5.329029781691903798e-03 4.478908626403236767e-03 3.741925513243026316e-03 3.107549785585914711e-03 2.565362981211366782e-03 2.105243382810897696e-03 1.717517884700934909e-03 1.393081266724392362e-03 1.123483802990255225e-03 9.009889707474015444e-04 7.186037765840445251e-04 5.700848598002299268e-04 4.499239969653320349e-04 3.533169085148310778e-04 2.761193276115422412e-04 2.147941546803069782e-04 1.663532228073729725e-04 1.282967501186002568e-04 9.855305484787824978e-05 7.542054476078797229e-05 5.751345404775339161e-05 4.371229752561985461e-05 3.311957683535420759e-05 2.502091521442418895e-05 1.885152089171213144e-05 1.416767681478687822e-05 1.062283925013766153e-05 7.947840363265071698e-06 5.934675824832586463e-06 4.423366415024047803e-06 3.291405421330216241e-06 2.445360355940010263e-06 1.814234914169337290e-06 1.344267803797698549e-06 9.948749464093692855e-07 7.355054492785852799e-07 5.432256916239389354e-07 4.008563290679233357e-07 2.955610398173931911e-07 2.177645315857434373e-07 1.603386907546288039e-07 1.179849308690848593e-07 8.677153981131366018e-08 6.193276528109493148e-04 6.771401429618778079e-04 7.392675678240058544e-04 8.057592138209782517e-04 8.767175521013519969e-04 9.521524274922904280e-04 1.031908809295136766e-03 1.115923517453334089e-03 1.203904788840708465e-03 1.295523243758952723e-03 1.390306457858612576e-03 1.487702346241473895e-03 1.586982174559896938e-03 1.687352884954277646e-03 1.787862967253906182e-03 1.887452703556575162e-03 1.984967027533064178e-03 2.079179879707204227e-03 2.168804403502581479e-03 2.252542915656289245e-03 2.329109124220297890e-03 2.397260223992679021e-03 2.455848571487631582e-03 2.503864333324133228e-03 2.540452229158926978e-03 2.564967824046618296e-03 2.576982741946505333e-03 2.576302068974331387e-03 2.562985917024545538e-03 2.537340382742842102e-03 2.499899970110130119e-03 2.451412657145999544e-03 2.392814744946396722e-03 2.325193705357201171e-03 2.249752636078197754e-03 2.167769809220904207e-03 2.080562655305921715e-03 1.989447259992216215e-03 1.895709735464188011e-03 1.800574116038971498e-03 1.705180334509255949e-03 1.610568899773195993e-03 1.517666374655558944e-03 1.427283158670861717e-03 1.340110519319398074e-03 1.256722394174899149e-03 1.177584209645664726e-03 1.103060537866273113e-03 1.033426209742849874e-03 9.688773155368359587e-04 9.095442552724766370e-04 8.555037862651476872e-04 8.067899636484764754e-04 7.634064782568982790e-04 7.253361755005933694e-04 6.925510059871828805e-04 6.650208366245247572e-04 6.427205031797776288e-04 6.256376334389818911e-04 6.137781757799839295e-04 6.071724052653730249e-04 6.058803690380987379e-04 6.099960808216413908e-04 6.196523744049370081e-04 6.350255293903153296e-04 6.563388538931235437e-04 6.838679548816673382e-04 7.179448783216795839e-04 7.589625945905580659e-04 8.073806671432057084e-04 8.637302748520983824e-04 9.286202503485886574e-04 1.002743515928622908e-03 1.086884083160557634e-03 1.181924656798268112e-03 1.288854803322735240e-03 1.408780047498975774e-03 1.542931394179271895e-03 1.692675852013285484e-03 1.859527499354793117e-03 2.045159207720266287e-03 2.251415234317264043e-03 2.480324112374236983e-03 2.734112075750870334e-03 3.015216843528309952e-03 3.326301189740789310e-03 3.670266398426300786e-03 4.050728971988720381e-03 4.471140416359421950e-03 4.934747816626968916e-03 5.445527110722706531e-03 6.007927714841485196e-03 6.626889863743214495e-03 7.306691140495051931e-03 8.052413124044848630e-03 8.869372542547968724e-03 9.763085151731526121e-03 1.073921565249325027e-02 1.180351113949843975e-02 1.296171533904922485e-02 1.421946087449134713e-02 1.558213679263682934e-02 1.705472885984079742e-02 1.864163056966438789e-02 2.034642356577551214e-02 2.217162733828319243e-02 2.411841956068994097e-02 2.618633049933975429e-02 2.837291739691572348e-02 3.067342771517320155e-02 3.308046345281095979e-02 3.558366227810755289e-02 3.816941473510705729e-02 4.082063981216713100e-02 4.351664346661584387e-02 4.623308555234290768e-02 4.894207970476029124e-02 5.161244749912895224e-02 5.421014241820727025e-02 5.669885074796353341e-02 5.904076576070432791e-02 6.119751906095172861e-02 6.313123981904836257e-02 6.480570003405014545e-02 6.618749343937310736e-02 6.724718853436136012e-02 6.796039356741369331e-02 6.830867375879673409e-02 6.828026855001895212e-02 6.787056859049463153e-02 6.708232730915360265e-02 6.592559866682948244e-02 6.441740941778541230e-02 6.258118932243766919e-02 6.044599512577356754e-02 5.804557291618950288e-02 5.541730852736523327e-02 5.260111702378152121e-02 4.963832051667424472e-02 4.657055917659354283e-02 4.343877407502540894e-02 4.028229301033066367e-02 3.713804244105656238e-02 3.403990049468295920e-02 3.101819829751622029e-02 2.809936984547768690e-02 2.530574464530057494e-02 2.265547257353171806e-02 2.016256686194787054e-02 1.783704888584810785e-02 1.568517730053338097e-02 1.370974395383486866e-02 1.191041959199961274e-02 1.028413352611655916e-02 8.825472842211346675e-03 7.527088326342845463e-03 6.380095845364829044e-03 5.374463485929108046e-03 4.499376223785205020e-03 3.743571340913414910e-03 3.095639225168647472e-03 2.544285615617341689e-03 2.078552810356641169e-03 1.687998807845613120e-03 1.362834777756531321e-03 1.094022601695641495e-03 8.733354179732120710e-04 6.933850771631784376e-04 5.476211511382217097e-04 4.303065367478313853e-04 3.364748583944002290e-04 2.618746965936773197e-04 2.029053118512177240e-04 1.565479694114558303e-04 1.202963069854115122e-04 9.208847117486487484e-05 7.024304465403319547e-05 5.340014020464340397e-05 4.046844972669338508e-05 3.057859437281403264e-05 2.304273213768140037e-05 1.732013433423712414e-05 1.298826110380143870e-05 9.718760905633576385e-06 7.257791099931616173e-06 5.410046965882577715e-06 4.025925532280148250e-06 2.991296514607925193e-06 2.219417321743847738e-06 1.644587385108002817e-06 1.217201509755892455e-06 8.999132897578385605e-07 6.646806409534437234e-07 4.904991464950444659e-07 3.616688358644120429e-07 2.664797317733000178e-07 1.962126577579767085e-07 1.443863609395790679e-07 1.061906755215999111e-07 7.806052958656516635e-08 5.656889892144300507e-04 6.193104178789034416e-04 6.771280416642215918e-04 7.392414692956538434e-04 8.057417282646951945e-04 8.767073655599758519e-04 9.521201350982184041e-04 1.031895560872451469e-03 1.115904201795668094e-03 1.203889462397765130e-03 1.295498695572313902e-03 1.390300315379015567e-03 1.487670765584086108e-03 1.586957993520286608e-03 1.687329319936739860e-03 1.787832848171416831e-03 1.887416018679939156e-03 1.984928817839678745e-03 2.079134809649644915e-03 2.168764276895999293e-03 2.252499988961847131e-03 2.329059741229540497e-03 2.397203445261894723e-03 2.455789452900468753e-03 2.503798096599574481e-03 2.540382062422368373e-03 2.564894025691883371e-03 2.576900804439092620e-03 2.576213818135664625e-03 2.562893134407652224e-03 2.537241132049688867e-03 2.499790308260890336e-03 2.451294814933432063e-03 2.392687768981955048e-03 2.325056797304587627e-03 2.249603170994260177e-03 2.167608491578206648e-03 2.080386875227303867e-03 1.989257238576845263e-03 1.895503502366775121e-03 1.800349810624160378e-03 1.704935448561181342e-03 1.610302012386104166e-03 1.517375173757119864e-03 1.426965452824717267e-03 1.339762782381367793e-03 1.256341710622590297e-03 1.177166766549617291e-03 1.102602769776290072e-03 1.032923539217431167e-03 9.683246643939121814e-04 9.089365496126321524e-04 8.548347516439604599e-04 8.060532055219369685e-04 7.625945858731787578e-04 7.244406499725323080e-04 6.915631064232445309e-04 6.639301765090789131e-04 6.415159374143486731e-04 6.243064938282578361e-04 6.123068843762200040e-04 6.055455339160691021e-04 6.040808662244854816e-04 6.080050561772031925e-04 6.174488658445085459e-04 6.325861228178067917e-04 6.536378903192026834e-04 6.808768102062408203e-04 7.146317425804017600e-04 7.552922495584188161e-04 8.033140425381189286e-04 8.592240182141211956e-04 9.236263028799093951e-04 9.972086443921059432e-04 1.080749189711539002e-03 1.175124225788449833e-03 1.281316240764268774e-03 1.400422878154495209e-03 1.533666450459733903e-03 1.682404300959747983e-03 1.848139843485963529e-03 2.032534173365072201e-03 2.237418482510012113e-03 2.464806903083437833e-03 2.716909779905177322e-03 2.996147192707442238e-03 3.305162549321487547e-03 3.646835732700855030e-03 4.024570147814461943e-03 4.442149869995933205e-03 4.902622106987664964e-03 5.409931075142643611e-03 5.968324804405533181e-03 6.583020410646058147e-03 7.258102841437996319e-03 7.998607319900982032e-03 8.809799791264580002e-03 9.697140379785964756e-03 1.066623292625248388e-02 1.172275798125736040e-02 1.287238658194356233e-02 1.412067201305910145e-02 1.547291678400547314e-02 1.693401234886111884e-02 1.850824948137316794e-02 2.019909802994433040e-02 2.200895590417503711e-02 2.393886867317251629e-02 2.598822321573019886e-02 2.815442136565357231e-02 3.043254248331993261e-02 3.281500723686736620e-02 3.529125844280010110e-02 3.784747835789809001e-02 4.046636491043983236e-02 4.312699167800140843e-02 4.580477733723828382e-02 4.847158944243759593e-02 5.109600416119275401e-02 5.364373780270349085e-02 5.607825749873868171e-02 5.836156752439073531e-02 6.045515511667731712e-02 6.232106627570848517e-02 6.392306922087044596e-02 6.522785237185538265e-02 6.620619635639619915e-02 6.683405668224347285e-02 6.709349604672260048e-02 6.697341272360685105e-02 6.647002348674518890e-02 6.558707484462590609e-02 6.433577340987921278e-02 6.273444328762431410e-02 6.080793389119518860e-02 5.858681431115531080e-02 5.610639955427491887e-02 5.340565932068253724e-02 5.052606164005559591e-02 4.751040214607570727e-02 4.440166557241937567e-02 4.124195997221575399e-02 3.807155683067856011e-02 3.492806222088826185e-02 3.184573601895341471e-02 2.885496833699017702e-02 2.598191508240031006e-02 2.324828821723223457e-02 2.067129101953016704e-02 1.826368452379223406e-02 1.603396837516348622e-02 1.398665748442069756e-02 1.212263499120512164e-02 1.043956197464301731e-02 8.932324942232351336e-03 7.593503216143609666e-03 6.413839799825151594e-03 5.382701067779642294e-03 4.488512612214492700e-03 3.719160731698994363e-03 3.062351355550726496e-03 2.505920577501351450e-03 2.038093355755137958e-03 1.647689276799326656e-03 1.324276421265279053e-03 1.058276291429645745e-03 8.410243026205708582e-04 6.647915023563681722e-04 5.227739040553792006e-04 4.090561009885296945e-04 3.185557347574991351e-04 2.469549386391472773e-04 1.906242086674893440e-04 1.465433037131223153e-04 1.122228613186232872e-04 8.562950553147798290e-05 6.511638092955187695e-05 4.936029542508874502e-05 3.730604835445339450e-05 2.811803390358270767e-05 2.113885663954508952e-05 1.585446789300447645e-05 1.186517521149070598e-05 8.861829874213548186e-06 6.606471208168629792e-06 4.916753085495460962e-06 3.653519949797783158e-06 2.710978298577896500e-06 2.008978981002582646e-06 1.486992952539200175e-06 1.099441563310477289e-06 8.120950986406007793e-07 5.993105261137180775e-07 4.419189187671716851e-07 3.256204432392983409e-07 2.397668184024212045e-07 1.764418483034445411e-07 1.297697627660263825e-07 9.539554325199731712e-08 7.009491204196823764e-08
[truncated: 1,600,000 more chars]
