# Supplementary material for: Magnetosensitivity of tightly bound radical pairs in cryptochrome is enabled by the quantum Zeno effect
Source: Nat Commun. 2024 Dec 30;15:10823. doi: 10.1038/s41467-024-55124-x (PMC11686217; doi:10.1038/s41467-024-55124-x)
Supplement: Supplementary file 6 — Source Data [file 41467_2024_55124_MOESM6_ESM.zip › Source_Data/supplementary/fig_s12b.txt]

1.655921514749442436e-01 1.915131967632069387e-01 2.211618138250624754e-01 2.549742573256363887e-01 2.934256626098937781e-01 3.370325224182916801e-01 3.863570249542096491e-01 4.420106239574564388e-01 5.047129884807038946e-01 5.752186174138680386e-01 6.542458000661348638e-01 7.426532549331394950e-01 8.414071670138878467e-01 9.515852786440692768e-01 1.074212448225535743e+00 1.210489519467632835e+00 1.361719592129748690e+00 1.529313766244483341e+00 1.714795941079892527e+00 1.919809767181124727e+00 2.146121495545578739e+00 2.395622460245359964e+00 2.670331378815180123e+00 2.972391222973229663e+00 3.304066483126204545e+00 3.667736065794467315e+00 4.065881755013536214e+00 4.501073180985620148e+00 4.975946587394866505e+00 5.493180090331724941e+00 6.055459892004924960e+00 6.665442339762887691e+00 7.325708312164283420e+00 8.038709489282226173e+00 8.806710337847043490e+00 9.631721687389934061e+00 1.051543087663997689e+01 1.145912687139876596e+01 1.246362387038294095e+01 1.352918589950519035e+01 1.465545299388881872e+01 1.584137351026781637e+01 1.708514608049816275e+01 1.838417308384558169e+01 1.973502865257114891e+01 2.113344410376322458e+01 2.257431538328454224e+01 2.405173044304168073e+01 2.555901918797690797e+01 2.708882857492697127e+01 2.863321819737137020e+01 3.018377834910862845e+01 3.173176633689529424e+01 3.326825879682073861e+01 3.478431561509238179e+01 3.627114968508077908e+01 3.772029847847757367e+01 3.912378999650241695e+01 4.047429704221207913e+01 4.176527444881114803e+01 4.299107215664223958e+01 4.414702158317592762e+01 4.522949028526339532e+01 4.623590481435503818e+01 4.716474143969392685e+01 4.801548621117651550e+01 4.878856926879844025e+01 4.948527647567627952e+01 5.010764494875991204e+01 5.065834747896528256e+01 5.114057201398016161e+01 5.155790090435894513e+01 5.191419473530553574e+01 5.221348394103148394e+01 5.245987100359670308e+01 5.265744472083896000e+01 5.281020744079760476e+01 5.292201517005379685e+01 5.299653006959412238e+01 5.303718440619388730e+01 5.304715460467419064e+01 5.302934418645283188e+01 5.298637381410895841e+01 5.292057743381730006e+01 5.283400276835529041e+01 5.272841540446962227e+01 5.260530505438484283e+01 5.246589340348058528e+01 5.231114280919992865e+01 5.214176523029627219e+01 5.195823113746255473e+01 5.176077807840767520e+01 5.154941881131809112e+01 5.132394891929578762e+01 5.108395404869003187e+01 5.082881675721028358e+01 5.055772326554138374e+01 5.026967029344534410e+01 4.996347227351891718e+01 4.963776931022641037e+01 4.929103623116993305e+01 4.892159323227151191e+01 4.852761853081644716e+01 4.810716365085087887e+01 4.765817181679756942e+01 4.717850011517861475e+01 4.666594602241185186e+01 4.611827876279451743e+01 4.553327616526532040e+01 4.490876728533856976e+01 4.424268098769042723e+01 4.353310067276490258e+01 4.277832459019176525e+01 4.197693113164386602e+01 4.112784807285070343e+01 4.023061932494176318e+01 3.928538682658114567e+01 3.829317326445974601e+01 3.725480807690242813e+01 3.617207431235621584e+01 3.504699277932114398e+01 3.388411611688366776e+01 3.268648535973298408e+01 3.145815850700149596e+01 3.020423342579542592e+01 2.893327843767896823e+01 2.765053950793151927e+01 2.636251389675822665e+01 2.507672387471583519e+01 2.380014949829205051e+01 2.253979473598615257e+01 2.130478786852298612e+01 2.010117855757607330e+01 1.893490157448920996e+01 1.781216599414169366e+01 1.674061424928015285e+01 1.572501111420712050e+01 1.476780170764652667e+01 1.387256565534963570e+01 1.304618013253777953e+01 1.228780481243277833e+01 1.159768275794583658e+01 1.097658886798896205e+01 1.042467429368393361e+01 9.941526884488126825e+00 9.526249590247827470e+00 9.177828928707249645e+00 8.895402152872886603e+00 8.676151943663469979e+00 8.518481791806951975e+00 8.421036078093230515e+00 8.382857591130655095e+00 8.403501858183997086e+00 8.483087876061386368e+00 8.622275950276604206e+00 8.822175944676258652e+00 9.084203683961762366e+00 9.410366770044277018e+00 9.802780139219835931e+00 1.026186697967144212e+01 1.078857573132760095e+01 1.138340663065672409e+01 1.204632726947179577e+01 1.277671000902287801e+01 1.357328435489593410e+01 1.443808686573259159e+01 1.536596610640730809e+01 1.635229797579895461e+01 1.739308037336770241e+01 1.848747937903162253e+01 1.962637891513277921e+01 2.080390123799006830e+01 2.201366667521270060e+01 2.325099619523226124e+01 2.450719009778766733e+01 2.577482787552066412e+01 2.704671091400951255e+01 2.831687546242494946e+01 2.957679462683702809e+01 3.082301456526774075e+01 3.204687421423223981e+01 3.324217375344004921e+01 3.440475763786766805e+01 3.553093559709206062e+01 3.661673542216823307e+01 3.765874124173937076e+01 3.865588482139326487e+01 3.960561057652543582e+01 4.050739457175422586e+01 4.136029575744379372e+01 4.216429287042635110e+01 4.291988140303503485e+01 4.362802216127010269e+01 4.428996064871119387e+01 4.490715602939986439e+01 4.548122647003420838e+01 4.601388146651544986e+01 4.650688330948055693e+01 4.696196728057399383e+01 4.738083304639646798e+01 1.429988686624246996e-01 1.655921656812209541e-01 1.915131428961349691e-01 2.211617242975207065e-01 2.549743382392090085e-01 2.934255815737489281e-01 3.370325264521289998e-01 3.863570058118431239e-01 4.420106276562341674e-01 5.047129801239982339e-01 5.752185685955063521e-01 6.542459140612810753e-01 7.426532564399709324e-01 8.414071932356078642e-01 9.515852721983358853e-01 1.074212298789646303e+00 1.210489567692030644e+00 1.361719740252731681e+00 1.529313802109391496e+00 1.714795908456723694e+00 1.919809740002931253e+00 2.146121417640538986e+00 2.395622544595388703e+00 2.670331381746076982e+00 2.972391227041115247e+00 3.304066417084862373e+00 3.667736147269985647e+00 4.065881852528511864e+00 4.501073269262103160e+00 4.975946642954885313e+00 5.493180147106688338e+00 6.055459921298741222e+00 6.665442456453744668e+00 7.325708249794494975e+00 8.038709456586021318e+00 8.806710207597312490e+00 9.631721704171336995e+00 1.051543092279721137e+01 1.145912695474543419e+01 1.246362393149762049e+01 1.352918598096956515e+01 1.465545304828846085e+01 1.584137344990958596e+01 1.708514615115824142e+01 1.838417321342976862e+01 1.973502856088509105e+01 2.113344408543869690e+01 2.257431535944950340e+01 2.405173039842362215e+01 2.555901916249181127e+01 2.708882854604162560e+01 2.863321817558682980e+01 3.018377823669403170e+01 3.173176627503881519e+01 3.326825874653598447e+01 3.478431556044836270e+01 3.627114962308741042e+01 3.772029841154019181e+01 3.912378985991783509e+01 4.047429698786364582e+01 4.176527437220090633e+01 4.299107207752668103e+01 4.414702149968147182e+01 4.522949020932930608e+01 4.623590474658808347e+01 4.716474133347133346e+01 4.801548610350250357e+01 4.878856912098761711e+01 4.948527634022914157e+01 5.010764477111577264e+01 5.065834732478831626e+01 5.114057185122207727e+01 5.155790073259733219e+01 5.191419454125656330e+01 5.221348373479396088e+01 5.245987077090540396e+01 5.265744447675051276e+01 5.281020719401350050e+01 5.292201491261884172e+01 5.299652980018216653e+01 5.303718412503399549e+01 5.304715432764184158e+01 5.302934390185971125e+01 5.298637354425100199e+01 5.292057717593888810e+01 5.283400254828593745e+01 5.272841523657287865e+01 5.260530495619153157e+01 5.246589341536532203e+01 5.231114296521504059e+01 5.214176559154876855e+01 5.195823177260785997e+01 5.176077908191301447e+01 5.154942030889600346e+01 5.132395108328392297e+01 5.108395709420391029e+01 5.082882097881523720e+01 5.055772904481397489e+01 5.026967813352241166e+01 4.996348284383577010e+01 4.963778349955258307e+01 4.929105520971621957e+01 4.892161853860518050e+01 4.852765221615560876e+01 4.810720838456774828e+01 4.765823113861199545e+01 4.717857867102362235e+01 4.666604988971292300e+01 4.611841591563468512e+01 4.553345701614153285e+01 4.490900535246031211e+01 4.424299386130689271e+01 4.353351103824761736e+01 4.277886166498662845e+01 4.197763239410655700e+01 4.112876135114338183e+01 4.023180502306959738e+01 3.928692089115955355e+01 3.829515079674070677e+01 3.725734670907658597e+01 3.617532373039983185e+01 3.505113715938920649e+01 3.388937052225985980e+01 3.269312207435526574e+01 3.146650800277141968e+01 3.021468564873995177e+01 2.894626013891886629e+01 2.766662278879004333e+01 2.638230807775881104e+01 2.510098216988192021e+01 2.382970328200655885e+01 2.257561289589753883e+01 2.134787061158924004e+01 2.015280979471506484e+01 1.899643274467690546e+01 1.788508966621200358e+01 1.682626556082954039e+01 1.582540026971197378e+01 1.488482936752523855e+01 1.400826402105874990e+01 1.320174249615941520e+01 1.246626112615924953e+01 1.180137174108909548e+01 1.120795244291061366e+01 1.068626620259255411e+01 1.023603589747193787e+01 9.856541674621865923e+00 9.546743164383935110e+00 9.305424940202746242e+00 9.131900857900925317e+00 9.024483008585557187e+00 8.982189168631347087e+00 9.004639826434571503e+00 9.091912071604641099e+00 9.244518605834640468e+00 9.464005718092627362e+00 9.751193689458458991e+00 1.010701375262446078e+01 1.053246969295230429e+01 1.102829977836266551e+01 1.159484686179416535e+01 1.223195337207489786e+01 1.293888126610914924e+01 1.371425362394938752e+01 1.456071458526749751e+01 1.547144061749033384e+01 1.644254427092154458e+01 1.747015745681043342e+01 1.855272233112651747e+01 1.968130946747659493e+01 2.084990053508705543e+01 2.205197870458372833e+01 2.328279513087203867e+01 2.453338878508216325e+01 2.579630516458248835e+01 2.706423954057279602e+01 2.833108803826181799e+01 2.958826017602680380e+01 3.083224335132288374e+01 3.205424574255046366e+01 3.324803434465862750e+01 3.440939966608770106e+01 3.553460065491071163e+01 3.661961383618756827e+01 3.766099199645186246e+01 3.865764127855426580e+01 3.960697643326041373e+01 4.050845236644121172e+01 4.136111409216007928e+01 4.216492283940588948e+01 4.292036692278983878e+01 4.362839661248910517e+01 4.429024650493960280e+01 4.490737479454981695e+01 4.548139285643016905e+01 4.601401083205652043e+01 4.650698067723305940e+01 4.696204203992468251e+01 4.738088874941470152e+01 4.776512314018607697e+01 1.233667566104120622e-01 1.429988071582735942e-01 1.655921524891138530e-01 1.915130904979998328e-01 2.211617716647018839e-01 2.549742825750971886e-01 2.934256313971986829e-01 3.370325600253722964e-01 3.863570573801353714e-01 4.420106407137437965e-01 5.047130382202249521e-01 5.752185875932572801e-01 6.542458079729364107e-01 7.426532506423264568e-01 8.414071960581579468e-01 9.515852548412172540e-01 1.074212424678279820e+00 1.210489607859185579e+00 1.361719832699981536e+00 1.529313704402806229e+00 1.714795886086902144e+00 1.919809788269321027e+00 2.146121525584113954e+00 2.395622622064968787e+00 2.670331424164735346e+00 2.972391211787626553e+00 3.304066412314792700e+00 3.667736119402097206e+00 4.065881912184162061e+00 4.501073193003672479e+00 4.975946686024444787e+00 5.493180121374381386e+00 6.055459825733617407e+00 6.665442423467895061e+00 7.325708259172609260e+00 8.038709521033975847e+00 8.806710252842766096e+00 9.631721773449003265e+00 1.051543088199690423e+01 1.145912679715427274e+01 1.246362389290201378e+01 1.352918602283854099e+01 1.465545297015243698e+01 1.584137332543816434e+01 1.708514609701815345e+01 1.838417318211069329e+01 1.973502858713711561e+01 2.113344393000066646e+01 2.257431534484839375e+01 2.405173037648643586e+01 2.555901918610566881e+01 2.708882852183795364e+01 2.863321812015360734e+01 3.018377826024928012e+01 3.173176620188175434e+01 3.326825870668494645e+01 3.478431550151146467e+01 3.627114953882919224e+01 3.772029832069731725e+01 3.912378982838131236e+01 4.047429690996154505e+01 4.176527427011718174e+01 4.299107204274608307e+01 4.414702136237178109e+01 4.522949007956924561e+01 4.623590460567719163e+01 4.716474118747284194e+01 4.801548594258242986e+01 4.878856893908780989e+01 4.948527616297662490e+01 5.010764461919221446e+01 5.065834713025232361e+01 5.114057164744363604e+01 5.155790050278708492e+01 5.191419430770225318e+01 5.221348347087644726e+01 5.245987048499503658e+01 5.265744417890397244e+01 5.281020688013245490e+01 5.292201458286265137e+01 5.299652945054108955e+01 5.303718376549224445e+01 5.304715397519077413e+01 5.302934355518974741e+01 5.298637321493670527e+01 5.292057686287942175e+01 5.283400227718316700e+01 5.272841502839754213e+01 5.260530483955317749e+01 5.246589342728561434e+01 5.231114315857838903e+01 5.214176603191732795e+01 5.195823255343437808e+01 5.176078032046380883e+01 5.154942215876341294e+01 5.132395374998969118e+01 5.108396085150103971e+01 5.082882617481750032e+01 5.055773615599377990e+01 5.026968778884881317e+01 4.996349586829672518e+01 4.963780097299797944e+01 4.929107858194365832e+01 4.892164970679078095e+01 4.852769368763686941e+01 4.810726346830716693e+01 4.765830418703227878e+01 4.717867539243759012e+01 4.666617779592203874e+01 4.611858482269679627e+01 4.553367972883186354e+01 4.490929854664833698e+01 4.424337913360271557e+01 4.353401635932333136e+01 4.277952301354597608e+01 4.197849588782462149e+01 4.112988585206930736e+01 4.023326489764564684e+01 3.928880961486455448e+01 3.829758535245705531e+01 3.726047182015643244e+01 3.617932347383205638e+01 3.505623803166229635e+01 3.389583681936729675e+01 3.270128841896575977e+01 3.147678029214501194e+01 3.022754259998252380e+01 2.896222507376914379e+01 2.768639734456391821e+01 2.640663850167341664e+01 2.513079030850438755e+01 2.386600540288566208e+01 2.261959202249734702e+01 2.140074533705047344e+01 2.021614368726030264e+01 1.907186768437537694e+01 1.797443543459294446e+01 1.693113433679458524e+01 1.594822349878440271e+01 1.502789755172438824e+01 1.417402186954498156e+01 1.339161710240212066e+01 1.268390551608630723e+01 1.204960302534207095e+01 1.148972193479609949e+01 1.100467600630864418e+01 1.059437165625866051e+01 1.025832327529900567e+01 9.995791110754458586e+00 9.805934288296381141e+00 9.687965591712215385e+00 9.641288948391821378e+00 9.665599012381875355e+00 9.760925215364100183e+00 9.927612965856658533e+00 1.016624448771307243e+01 1.047751463647172443e+01 1.086208071504006334e+01 1.132040783991982913e+01 1.185262510952835946e+01 1.245840342579923465e+01 1.313685778669326787e+01 1.388709077864647590e+01 1.471063575733744777e+01 1.560048680227061801e+01 1.655303727364699284e+01 1.756458840245359099e+01 1.863270362924033208e+01 1.974868661141182002e+01 2.090635133502375709e+01 2.209901669151629378e+01 2.332185256323884204e+01 2.456557966156808348e+01 2.582270262757952040e+01 2.708578964815119150e+01 2.834856624834688432e+01 2.960236250723898976e+01 3.084359697909485476e+01 3.206331618913012704e+01 3.325524666041004451e+01 3.441511326362446255e+01 3.553911137523071062e+01 3.662315664835887219e+01 3.766376258675853705e+01 3.865980401126116561e+01 3.960865798453799158e+01 4.050975616343975361e+01 4.136212095502837371e+01 4.216569867007206796e+01 4.292096365766101229e+01 4.362885504293845429e+01 4.429059804850897564e+01 4.490764362104228269e+01 4.548160038818296158e+01 4.601416928977072018e+01 4.650710280773684957e+01 4.696213593481047610e+01 4.738096109646146203e+01 4.776517887322028599e+01 4.811625776606022242e+01 1.063609532093104382e-01 1.233666744768737028e-01 1.429988260848933102e-01 1.655921357080987200e-01 1.915131593632501406e-01 2.211617683525984313e-01 2.549742585195176048e-01 2.934256313683843986e-01 3.370325112882354146e-01 3.863570472772603348e-01 4.420106055953237911e-01 5.047130171778119179e-01 5.752186186590644290e-01 6.542458375772919332e-01 7.426532266372980473e-01 8.414072948886256453e-01 9.515851654513403091e-01 1.074212309978817226e+00 1.210489698973140849e+00 1.361719796484024858e+00 1.529313709414119371e+00 1.714795989283080857e+00 1.919809900232879896e+00 2.146121512283270860e+00 2.395622614056069910e+00 2.670331336790421783e+00 2.972391169527028865e+00 3.304066370120228413e+00 3.667736116389495926e+00 4.065881873074385311e+00 4.501073130051687521e+00 4.975946747005529858e+00 5.493180083366308253e+00 6.055459867490559311e+00 6.665442476337215538e+00 7.325708262259539083e+00 8.038709378761891955e+00 8.806710275017016087e+00 9.631721682804837315e+00 1.051543086969109986e+01 1.145912678851569133e+01 1.246362389700297690e+01 1.352918597075374585e+01 1.465545288651497557e+01 1.584137338747421708e+01 1.708514614389948250e+01 1.838417313045712831e+01 1.973502852045766787e+01 2.113344397142314790e+01 2.257431530925753549e+01 2.405173033026967389e+01 2.555901912409882470e+01 2.708882852361563209e+01 2.863321804878277632e+01 3.018377817491677106e+01 3.173176612402899366e+01 3.326825863419533391e+01 3.478431542476047156e+01 3.627114950908955393e+01 3.772029826339673519e+01 3.912378970947972334e+01 4.047429677212497268e+01 4.176527417710148882e+01 4.299107187239431482e+01 4.414702123820073609e+01 4.522948994367786923e+01 4.623590448445349921e+01 4.716474103601739642e+01 4.801548575821428955e+01 4.878856875996019227e+01 4.948527594429413767e+01 5.010764437694788853e+01 5.065834686212208737e+01 5.114057135951672706e+01 5.155790020240085170e+01 5.191419398984212563e+01 5.221348315302640941e+01 5.245987015789082619e+01 5.265744381508205407e+01 5.281020649392278443e+01 5.292201418332827956e+01 5.299652904161163747e+01 5.303718334305410309e+01 5.304715354231320390e+01 5.302934312189431409e+01 5.298637279555101998e+01 5.292057647658671726e+01 5.283400194294668495e+01 5.272841476869360378e+01 5.260530469424011102e+01 5.246589343864193467e+01 5.231114339696858906e+01 5.214176657746497057e+01 5.195823351328006368e+01 5.176078184238540558e+01 5.154942443493090565e+01 5.132395703080401717e+01 5.108396546988967657e+01 5.082883257461976001e+01 5.055774491825141581e+01 5.026969967982510923e+01 4.996351190194531000e+01 4.963782249710190797e+01 4.929110736272318150e+01 4.892168809848772781e+01 4.852774476394894521e+01 4.810733131087162207e+01 4.765839414903527427e+01 4.717879451832457249e+01 4.666633532109278093e+01 4.611879282396825630e+01 4.553395398446374998e+01 4.490965957065365188e+01 4.424385357372131722e+01 4.353463860127766338e+01 4.278033735451932529e+01 4.197955911531418138e+01 4.113127036611071219e+01 4.023506225415912496e+01 3.929113478094421197e+01 3.830058229268075110e+01 3.726431849526707651e+01 3.618424620243909828e+01 3.506251522840782542e+01 3.390379324152734597e+01 3.271133496123896833e+01 3.148941520317073639e+01 3.024335305501183768e+01 2.898185248474771925e+01 2.771070109218694100e+01 2.643653141085212610e+01 2.516739910591448748e+01 2.391057011098949658e+01 2.267355415607563884e+01 2.146558610350948371e+01 2.029376202042681854e+01 1.916425212283768786e+01 1.808377241206958885e+01 1.705936137582706635e+01 1.609826886520836098e+01 1.520250687260174338e+01 1.437611834730512506e+01 1.362289100352832349e+01 1.294873312208775396e+01 1.235134705766065899e+01 1.183190980548445737e+01 1.139102200613747229e+01 1.102881383907593893e+01 1.074507298919755627e+01 1.053938729654406714e+01 1.041128938289454098e+01 1.036038490771886167e+01 1.038644560543324502e+01 1.048945072200893058e+01 1.066956961918635649e+01 1.092708883531388153e+01 1.126229667287313774e+01 1.167534414899602524e+01 1.216610124629645107e+01 1.273402475419804603e+01 1.337804591993500303e+01 1.409836887290424912e+01 1.489361703087084443e+01 1.575813511989735893e+01 1.668813782909610310e+01 1.768014258478136824e+01 1.873065019967566158e+01 1.983125440693224917e+01 2.097557224354717675e+01 2.215672766478202504e+01 2.336979609784505385e+01 2.460511134260720567e+01 2.585513303580511035e+01 2.711227387075379980e+01 2.837005303819237412e+01 2.961970365593280263e+01 3.085756102599228967e+01 3.207447452322602288e+01 3.326412027865371357e+01 3.442214432832070514e+01 3.554466288575414978e+01 3.662751808855136204e+01 3.766717334210779455e+01 3.866246626142134346e+01 3.961072848769611454e+01 4.051136083975620750e+01 4.136336192564812109e+01 4.216665461971450668e+01 4.292169921540501321e+01 4.362941983684352465e+01 4.429103225851370951e+01 4.490797694777042182e+01 4.548185444625252671e+01 4.601436552288333814e+01 4.650725122724327321e+01 4.696225000489463497e+01 4.738104836100403361e+01 4.776524475652744428e+01 4.811631044265615031e+01 4.843556662807527857e+01 9.167659028950249367e-02 1.063609929501008883e-01 1.233666791008660307e-01 1.429988695682987976e-01 1.655921295880646571e-01 1.915131442812461615e-01 2.211617709578501678e-01 2.549742831118109732e-01 2.934256145951855688e-01 3.370324594053931144e-01 3.863570595509532857e-01 4.420106252019341819e-01 5.047129599403985534e-01 5.752186077033992762e-01 6.542458533861205128e-01 7.426531986756783610e-01 8.414072896516400224e-01 9.515852954836470090e-01 1.074212353272909315e+00 1.210489583369931177e+00 1.361719787898736822e+00 1.529313713535246810e+00 1.714796004852547906e+00 1.919809796750381103e+00 2.146121477045816128e+00 2.395622620172267681e+00 2.670331368386843263e+00 2.972391099219152455e+00 3.304066449223577173e+00 3.667736084064090019e+00 4.065881816244719893e+00 4.501073174515608066e+00 4.975946677490015624e+00 5.493180125066392527e+00 6.055459926612485333e+00 6.665442340137846422e+00 7.325708245711494371e+00 8.038709558442391767e+00 8.806710250187300915e+00 9.631721662492068958e+00 1.051543085857912985e+01 1.145912676324906165e+01 1.246362390865293435e+01 1.352918596955052877e+01 1.465545289898843251e+01 1.584137340425948537e+01 1.708514602741601962e+01 1.838417316236654742e+01 1.973502843175765520e+01 2.113344391821101453e+01 2.257431531973949390e+01 2.405173029345596802e+01 2.555901907507843163e+01 2.708882844916268695e+01 2.863321801763100538e+01 3.018377813051767689e+01 3.173176607168413810e+01 3.326825858746845910e+01 3.478431530988959963e+01 3.627114938754648676e+01 3.772029817344777314e+01 3.912378961162059454e+01 4.047429667289090105e+01 4.176527400959128755e+01 4.299107170532402478e+01 4.414702108866242725e+01 4.522948974335768213e+01 4.623590427154458382e+01 4.716474081651555395e+01 4.801548553305782008e+01 4.878856853001329341e+01 4.948527568745797822e+01 5.010764410609312591e+01 5.065834656079088916e+01 5.114057105070967424e+01 5.155789985639689377e+01 5.191419362201925480e+01 5.221348274738589623e+01 5.245986972329905740e+01 5.265744336547294324e+01 5.281020601845448681e+01 5.292201368854448873e+01 5.299652853081296655e+01 5.303718282354299163e+01 5.304715300901963104e+01 5.302934260136148481e+01 5.298637228549115008e+01 5.292057600511291326e+01 5.283400152691778828e+01 5.272841444918857690e+01 5.260530451266462393e+01 5.246589345699124607e+01 5.231114368975874385e+01 5.214176724932723772e+01 5.195823469806289552e+01 5.176078372153016005e+01 5.154942723911430136e+01 5.132396107230842119e+01 5.108397115996231719e+01 5.082884045981510468e+01 5.055775570987121625e+01 5.026971432168068077e+01 4.996353165229425741e+01 4.963784900553634571e+01 4.929114281562993227e+01 4.892173537018366858e+01 4.852780766754325725e+01 4.810741485880427604e+01 4.765850493059745929e+01 4.717894121873065671e+01 4.666652930149029288e+01 4.611904896275621724e+01 4.553429170496849565e+01 4.491010415141075640e+01 4.424443776639435555e+01 4.353540478438799255e+01 4.278134003562118437e+01 4.198086817721570441e+01 4.113297492847179626e+01 4.023727495121542574e+01 3.929399704415205719e+01 3.830427114756202656e+01 3.726905274174890792e+01 3.619030403863725098e+01 3.507023870884618333e+01 3.391358108938040061e+01 3.272369153104452977e+01 3.150495160618920210e+01 3.026278892863232883e+01 2.900597283180511710e+01 2.774055737120379916e+01 2.647323848249957834e+01 2.521233154313925340e+01 2.396523786023223224e+01 2.273970935381899139e+01 2.154502351592065423e+01 2.038878062185985840e+01 1.927725083098785319e+01 1.821738078524086646e+01 1.721589405873336176e+01 1.628123379043382712e+01 1.541517293862911941e+01 1.462195421506964621e+01 1.390506159026736555e+01 1.327005965889486561e+01 1.271698370936197975e+01 1.224600865206763878e+01 1.185794408813081624e+01 1.155316047989175665e+01 1.133171945218426302e+01 1.119350664171591880e+01 1.113835035528183681e+01 1.116610748004151965e+01 1.127670230238569715e+01 1.147011104410744409e+01 1.174629511744429777e+01 1.210509571215231794e+01 1.254610678733931195e+01 1.306854468937950742e+01 1.367112915255717986e+01 1.435539894466181110e+01 1.511648902024034058e+01 1.595037051033934361e+01 1.685305557561031264e+01 1.782133951561278806e+01 1.885044261420772571e+01 1.993232334380358850e+01 2.106036798041568758e+01 2.222747217098300254e+01 2.342860315618729672e+01 2.465362695148389349e+01 2.589495245070957807e+01 2.714480621420026196e+01 2.839645590345102732e+01 2.964101954581190412e+01 3.087473048471865766e+01 3.208819775029357402e+01 3.327503635053260211e+01 3.443079540101138747e+01 3.555149457968898474e+01 3.663288493738595264e+01 3.767137160896512427e+01 3.866574336861609140e+01 3.961327672096363273e+01 4.051333679500334739e+01 4.136488812722981123e+01 4.216783132487927332e+01 4.292260510530557127e+01 4.363011565018726401e+01 4.429156549922760888e+01 4.490838581034650900e+01 4.548216840351022938e+01 4.601460516716674221e+01 4.650743518448410185e+01 4.696239130103771942e+01 4.738115698829250988e+01 4.776532697207110090e+01 4.811637437926849969e+01 4.843561592620779521e+01 4.872419137374574660e+01 7.903635668008390791e-02 9.167659418167786733e-02 1.063609386692087738e-01 1.233666759709631938e-01 1.429988153194141076e-01 1.655921755068137935e-01 1.915131271453417161e-01 2.211618137768038006e-01 2.549742665217146764e-01 2.934255903779250940e-01 3.370325346548114775e-01 3.863570231571410996e-01 4.420106348283663333e-01 5.047129817327089540e-01 5.752186643775262231e-01 6.542458366947376813e-01 7.426532256280266031e-01 8.414072187822673188e-01 9.515853069236681616e-01 1.074212373016893540e+00 1.210489545627449814e+00 1.361719822021267845e+00 1.529313748179358168e+00 1.714795941624970288e+00 1.919809786106533966e+00 2.146121490048952030e+00 2.395622650507832851e+00 2.670331396036970784e+00 2.972391110832036443e+00 3.304066470955520085e+00 3.667736193628727825e+00 4.065881825940141248e+00 4.501073126855731132e+00 4.975946725335360199e+00 5.493180103625821431e+00 6.055459764805394940e+00 6.665442393903082241e+00 7.325708247499627568e+00 8.038709464200323396e+00 8.806710193329816860e+00 9.631721641734973360e+00 1.051543081170735050e+01 1.145912681149384227e+01 1.246362385810741635e+01 1.352918593507540734e+01 1.465545285657877805e+01 1.584137337280088431e+01 1.708514605805947184e+01 1.838417305902058274e+01 1.973502840847662654e+01 2.113344393008143385e+01 2.257431529039219242e+01 2.405173023061385962e+01 2.555901903946137566e+01 2.708882838033123974e+01 2.863321794110749607e+01 3.018377803934542314e+01 3.173176599196017378e+01 3.326825849115171962e+01 3.478431525505163080e+01 3.627114928199669919e+01 3.772029802171685020e+01 3.912378947861595435e+01 4.047429654162278467e+01 4.176527386738093384e+01 4.299107154007376863e+01 4.414702089009477248e+01 4.522948953399930616e+01 4.623590405647370716e+01 4.716474054039299091e+01 4.801548525188209027e+01 4.878856823650683339e+01 4.948527536049993358e+01 5.010764374016633838e+01 5.065834619226391311e+01 5.114057064625149707e+01 5.155789943793499930e+01 5.191419316245774951e+01 5.221348226026096739e+01 5.245986920448143564e+01 5.265744281364808188e+01 5.281020543993277272e+01 5.292201307827173906e+01 5.299652790095998256e+01 5.303718217061101114e+01 5.304715235545852181e+01 5.302934195583603127e+01 5.298637166082966132e+01 5.292057541969915491e+01 5.283400102463302517e+01 5.272841405862830300e+01 5.260530429357483229e+01 5.246589348130738983e+01 5.231114405232683850e+01 5.214176807353235432e+01 5.195823615724361844e+01 5.176078602914475368e+01 5.154943069128518829e+01 5.132396605040597137e+01 5.108397816848318485e+01 5.082885016472112483e+01 5.055776899913866629e+01 5.026973235699837517e+01 4.996355597249089442e+01 4.963788165143191122e+01 4.929118647015476995e+01 4.892179359243086623e+01 4.852788513561215922e+01 4.810751774357763111e+01 4.765864136482191782e+01 4.717912187084202458e+01 4.666676817874709116e+01 4.611936438994214882e+01 4.553470757386001821e+01 4.491065158066833618e+01 4.424515710496916654e+01 4.353634816479630842e+01 4.278257456310979734e+01 4.198247982681998280e+01 4.113507334977348506e+01 4.023999868669296376e+01 3.929752006685725974e+01 3.830881105956797938e+01 3.727487845552065693e+01 3.619775734234677600e+01 3.507973960425188409e+01 3.392561885667697652e+01 3.273888468409027297e+01 3.152404898401103850e+01 3.028667149881155751e+01 2.903560004889360968e+01 2.777721370255668987e+01 2.651828274423730392e+01 2.526743724142471592e+01 2.403223869403046820e+01 2.282072857932373822e+01 2.164222764324574655e+01 2.050494181717886732e+01 1.941524911242397877e+01 1.838036101026781921e+01 1.740689990087789951e+01 1.650384152913236946e+01 1.567354060127189364e+01 1.492015726720930324e+01 1.424737786190025446e+01 1.365858147188420801e+01 1.315831972105774206e+01 1.274494691703124793e+01 1.241947364556741285e+01 1.218248278514938399e+01 1.203424896282607470e+01 1.197484573141252717e+01 1.200422430456329259e+01 1.212224923084123596e+01 1.232868518174110228e+01 1.262313749471870850e+01 1.300495752609040778e+01 1.347312998565844921e+01 1.402756482309192521e+01 1.466720874033726929e+01 1.538726405945323172e+01 1.618425359384076501e+01 1.705396763664213466e+01 1.799356241191915373e+01 1.899672323240281457e+01 2.005586752875181134e+01 2.116411695297218287e+01 2.231424231206944242e+01 2.350066847912674106e+01 2.471312032407140080e+01 2.594381051782711012e+01 2.718474377212548276e+01 2.842888385764851833e+01 2.966721006994582410e+01 3.089583380356315701e+01 3.210506959032988306e+01 3.328846077037886175e+01 3.444143583135005571e+01 3.555989896391443494e+01 3.663948884713027354e+01 3.767653803394991741e+01 3.866977679462040385e+01 3.961641385939628179e+01 4.051576889173504981e+01 4.136676835316886525e+01 4.216928037683402408e+01 4.292372027577918914e+01 4.363097203461293105e+01 4.429222341364022952e+01 4.490888852375650231e+01 4.548255410255499953e+01 4.601490121973851899e+01 4.650766147986202270e+01 4.696256442511835871e+01 4.738129057650685638e+01 4.776542927643788516e+01 4.811645339179823821e+01 4.843567826991098002e+01 4.872423877370785306e+01 4.898307205626451832e+01 6.818947919644544053e-02 7.903638339353546982e-02 9.167655692157532232e-02 1.063610131260798453e-01 1.233667306026323268e-01 1.429988161881615705e-01 1.655921529443908080e-01 1.915131349761492741e-01 2.211618050612288999e-01 2.549743085775899587e-01 2.934255987710160385e-01 3.370324758135167520e-01 3.863571261977651328e-01 4.420106462694418092e-01 5.047130165693408665e-01 5.752185835994919616e-01 6.542458593366842212e-01 7.426531844164657725e-01 8.414071823089940283e-01 9.515852623488731954e-01 1.074212319343472055e+00 1.210489548360805134e+00 1.361719779638309591e+00 1.529313764064474279e+00 1.714795949353629112e+00 1.919809839448789912e+00 2.146121397973518530e+00 2.395622590188323908e+00 2.670331364730566204e+00 2.972391087074002236e+00 3.304066435393975709e+00 3.667736063830516535e+00 4.065881877688347856e+00 4.501073188481650611e+00 4.975946619791834280e+00 5.493180039255243230e+00 6.055459774033984388e+00 6.665442384283307042e+00 7.325708248209410911e+00 8.038709388000231826e+00 8.806710251321074878e+00 9.631721622183913922e+00 1.051543086669738436e+01 1.145912679542348123e+01 1.246362384303141368e+01 1.352918587112934645e+01 1.465545281742996941e+01 1.584137332635454953e+01 1.708514603603204307e+01 1.838417306001871765e+01 1.973502839857283320e+01 2.113344387482861819e+01 2.257431519650822338e+01 2.405173018854705447e+01 2.555901896173665833e+01 2.708882827158488382e+01 2.863321787663080897e+01 3.018377792289031802e+01 3.173176585141253625e+01 3.326825838037780869e+01 3.478431513526463448e+01 3.627114914840611704e+01 3.772029788910810311e+01 3.912378931097276791e+01 4.047429634433970591e+01 4.176527367755538478e+01 4.299107132975162671e+01 4.414702066740584030e+01 4.522948926983726636e+01 4.623590376054598750e+01 4.716474025488381727e+01 4.801548492408935687e+01 4.878856785515574757e+01 4.948527497129958874e+01 5.010764332729156223e+01 5.065834574063151052e+01 5.114057014660514255e+01 5.155789890946454790e+01 5.191419259586738377e+01 5.221348165322105928e+01 5.245986855562990314e+01 5.265744213254799888e+01 5.281020472006596123e+01 5.292201232391012411e+01 5.299652712019423006e+01 5.303718137763147666e+01 5.304715154961761669e+01 5.302934115248422842e+01 5.298637088395359029e+01 5.292057470403897668e+01 5.283400039637619727e+01 5.272841357729373613e+01 5.260530402076746981e+01 5.246589350900544702e+01 5.231114449510573650e+01 5.214176909038116747e+01 5.195823795197197370e+01 5.176078887538003670e+01 5.154943494197970466e+01 5.132397218044459919e+01 5.108398680128532732e+01 5.082886211911390006e+01 5.055778535974287990e+01 5.026975456576221291e+01 4.996358592348202166e+01 4.963792185015981318e+01 4.929124023506150110e+01 4.892186528831435766e+01 4.852798052943628448e+01 4.810764444364583881e+01 4.765880937240682158e+01 4.717934433524033722e+01 4.666706233353670541e+01 4.611975279444865805e+01 4.553521966486704287e+01 4.491132564464366794e+01 4.424604280760236463e+01 4.353750966630599351e+01 4.278409443622065567e+01 4.198446385394032632e+01 4.113765642110974596e+01 4.024335117586335997e+01 3.930185581545477191e+01 3.831439752811598254e+01 3.728204598413826432e+01 3.620692555465709006e+01 3.509142390411663115e+01 3.394041909143146540e+01 3.275755865819216694e+01 3.154751326372652187e+01 3.031600298669405191e+01 2.907196938645968132e+01 2.782218698563778858e+01 2.657351240800763392e+01 2.533495515693345723e+01 2.411426444811035452e+01 2.291982562413054580e+01 2.176099895789452532e+01 2.064671383044430186e+01 1.958345876711819500e+01 1.857874329396429758e+01 1.763947657572079919e+01 1.677394337028515636e+01 1.598647204628935548e+01 1.528064661051120154e+01 1.466035331254160745e+01 1.412870628354141012e+01 1.368848950653296193e+01 1.334289058732211508e+01 1.309070615545762806e+01 1.293263696891462367e+01 1.286902604284772700e+01 1.289992868901039103e+01 1.302514511784081463e+01 1.324420968462288783e+01 1.355633959849461156e+01 1.396133530374917520e+01 1.445855258910468777e+01 1.504417244099725792e+01 1.571522659339352934e+01 1.646802597031937765e+01 1.729813160038476738e+01 1.820317268223908869e+01 1.917500628106182603e+01 2.020662988587199749e+01 2.129086727697362136e+01 2.242039705171218600e+01 2.358888188957392273e+01 2.478600390842895251e+01 2.600370850813345314e+01 2.723373669055114021e+01 2.846868655340358956e+01 2.969937220508557374e+01 3.092175983075673784e+01 3.212580514690391453e+01 3.330496414652549220e+01 3.445452104695224449e+01 3.557023676973759763e+01 3.664761362908605946e+01 3.768289512775920258e+01 3.867474059960638755e+01 3.962027480743230967e+01 4.051876237767852729e+01 4.136908198254099744e+01 4.217106531016392523e+01 4.292509330985708260e+01 4.363202673171816315e+01 4.429303155052881635e+01 4.490951002536598935e+01 4.548302917286261504e+01 4.601526476075682837e+01 4.650794073947609064e+01 4.696277807774598756e+01 4.738145378183502032e+01 4.776555609729041407e+01 4.811654933473639773e+01 4.843575109684424262e+01 4.872429504381439358e+01 4.898311835012743387e+01 4.921292837644222118e+01 5.890961217796938237e-02 6.818946618850638131e-02 7.903638022613149183e-02 9.167661270507004856e-02 1.063609760483089639e-01 1.233666987678954663e-01 1.429988109909499372e-01 1.655921679390926771e-01 1.915131355744970620e-01 2.211618107215158335e-01 2.549742525276771921e-01 2.934255858254440907e-01 3.370325275276629395e-01 3.863570302670701895e-01 4.420106160645012050e-01 5.047129668446797002e-01 5.752186123016052033e-01 6.542458838312324998e-01 7.426532600760668013e-01 8.414072194061419374e-01 9.515852852763536651e-01 1.074212299393267234e+00 1.210489541503556365e+00 1.361719750056079370e+00 1.529313686722109544e+00 1.714795932893140806e+00 1.919809742825843157e+00 2.146121505843354704e+00 2.395622587886864441e+00 2.670331353548512698e+00 2.972391086032728058e+00 3.304066460971447849e+00 3.667736024965557728e+00 4.065881845839026454e+00 4.501073179389630141e+00 4.975946710763542669e+00 5.493180050268385628e+00 6.055459820213424216e+00 6.665442334689303472e+00 7.325708122893753504e+00 8.038709455969046402e+00 8.806710212839579555e+00 9.631721620790077765e+00 1.051543083669671752e+01 1.145912670350866769e+01 1.246362380215138721e+01 1.352918586213446339e+01 1.465545280610778001e+01 1.584137326410385249e+01 1.708514597450053785e+01 1.838417299318943066e+01 1.973502832768132365e+01 2.113344379664208006e+01 2.257431513735149409e+01 2.405173006787461532e+01 2.555901890629873208e+01 2.708882820159143989e+01 2.863321774901562478e+01 3.018377782285180544e+01 3.173176573464462535e+01 3.326825816242495648e+01 3.478431495269886398e+01 3.627114895268212535e+01 3.772029770880671862e+01 3.912378909979785391e+01 4.047429612788912578e+01 4.176527340560392787e+01 4.299107104852274119e+01 4.414702035827345838e+01 4.522948895404686454e+01 4.623590340842593349e+01 4.716473987607202645e+01 4.801548451756082159e+01 4.878856740019045901e+01 4.948527447884991659e+01 5.010764280397887660e+01 5.065834517478891996e+01 5.114056952402365397e+01 5.155789825222284861e+01 5.191419188687827813e+01 5.221348089694443217e+01 5.245986776597985113e+01 5.265744129331303469e+01 5.281020383988580136e+01 5.292201140025176187e+01 5.299652616491806612e+01 5.303718039694170727e+01 5.304715055693065295e+01 5.302934016568808318e+01 5.298636993197860789e+01 5.292057381950832706e+01 5.283399962667916583e+01 5.272841298305392144e+01 5.260530368515431832e+01 5.246589353985530124e+01 5.231114504344875371e+01 5.214177034323080306e+01 5.195824016423900815e+01 5.176079237867963911e+01 5.154944017758752040e+01 5.132397972812544396e+01 5.108399742894488327e+01 5.082887684107998183e+01 5.055780551316954075e+01 5.026978191625214265e+01 4.996362280863772298e+01 4.963797135894807155e+01 4.929130644158734498e+01 4.892195357772605036e+01 4.852809801157182790e+01 4.810780047099834178e+01 4.765901626966640237e+01 4.717961828123844015e+01 4.666742455416243729e+01 4.612023105367324405e+01 4.553585020417335727e+01 4.491215559226719733e+01 4.424713328657105649e+01 4.353893962997268119e+01 4.278596547087443724e+01 4.198690607861377089e+01 4.114083570934210599e+01 4.024747698473176172e+01 3.930719093255810748e+01 3.832127048852080264e+01 3.729086231030656506e+01 3.621820012423138024e+01 3.510578864282260980e+01 3.395860867047555587e+01 3.278050036064141182e+01 3.157632740548212524e+01 3.035200376145995094e+01 2.911658197167886897e+01 2.787731656747327591e+01 2.664116242170400284e+01 2.541758450263256819e+01 2.421454919345974588e+01 2.304084634542417120e+01 2.190586487714441688e+01 2.081939244798354949e+01 1.978802124574390220e+01 1.881958732228488884e+01 1.792130560636396197e+01 1.710058801325788735e+01 1.636408502647507746e+01 1.571462508659210933e+01 1.515626521661248205e+01 1.469225481389772447e+01 1.432508499467794039e+01 1.405655795403875530e+01 1.388786571342830456e+01 1.381966508169345254e+01 1.385213451656595574e+01 1.398500163468758295e+01 1.421753612907837017e+01 1.454851043421684054e+01 1.497613705555277974e+01 1.549799629105340415e+01 1.611096799467307861e+01 1.681117926895363723e+01 1.759460077019377167e+01 1.845761241678885511e+01 1.939178501414871647e+01 2.039022759720801048e+01 2.144543796460203922e+01 2.255001350837231300e+01 2.369671243039639918e+01 2.487518450662824776e+01 2.607706440162217021e+01 2.729378420356121282e+01 2.851750336376744244e+01 2.973884178295352143e+01 3.095359317129462440e+01 3.215127674028239824e+01 3.332524498292670501e+01 3.447060641552863558e+01 3.558294873811898640e+01 3.665760657045114357e+01 3.769071550384875735e+01 3.868084823432062080e+01 3.962502666154405517e+01 4.052244659509306501e+01 4.137193055845686018e+01 4.217326134290277651e+01 4.292678346675025125e+01 4.363332520722764230e+01 4.429402840634759997e+01 4.491027339957252451e+01 4.548361457965407340e+01 4.601571346425164677e+01 4.650828371097448155e+01 4.696304177516084621e+01 4.738165617037028454e+01 4.776571061997182710e+01 4.811666870138852659e+01 4.843584382123106025e+01 4.872436632797059985e+01 4.898317282769813374e+01 4.921297226387286372e+01 4.941423952473608239e+01 5.099390561870831978e-02 5.890957234806785958e-02 6.818940923771747709e-02 7.903637205647093267e-02 9.167659543747294637e-02 1.063609642597974497e-01 1.233666991850035227e-01 1.429988456451400936e-01 1.655921693546967555e-01 1.915130969522824134e-01 2.211617566818969705e-01 2.549742853358964445e-01 2.934256130418304576e-01 3.370324977378287845e-01 3.863570400419273354e-01 4.420106077758556573e-01 5.047130033394048310e-01 5.752186096869212895e-01 6.542459113838194895e-01 7.426531945740827423e-01 8.414071924464028296e-01 9.515852493857951400e-01 1.074212358391499533e+00 1.210489544301841303e+00 1.361719763333275601e+00 1.529313689615768412e+00 1.714795899630929599e+00 1.919809797112562944e+00 2.146121372671559779e+00 2.395622597905247453e+00 2.670331276572740276e+00 2.972391122699997723e+00 3.304066450286224477e+00 3.667736126032173249e+00 4.065881868643070440e+00 4.501073110454973936e+00 4.975946633268832464e+00 5.493180016920775621e+00 6.055459807564051111e+00 6.665442396230435662e+00 7.325708176225216306e+00 8.038709356430601360e+00 8.806710176850501171e+00 9.631721583742523407e+00 1.051543073491467339e+01 1.145912669776936710e+01 1.246362379758261696e+01 1.352918583497767102e+01 1.465545275489239074e+01 1.584137318214604839e+01 1.708514593648219559e+01 1.838417292077448906e+01 1.973502823410594331e+01 2.113344375630434513e+01 2.257431507442606744e+01 2.405172997177611549e+01 2.555901875960455527e+01 2.708882807448592445e+01 2.863321763445477686e+01 3.018377767103344667e+01 3.173176555270012855e+01 3.326825801574820929e+01 3.478431477586382670e+01 3.627114876407181043e+01 3.772029746847888276e+01 3.912378885710306520e+01 4.047429583437541822e+01 4.176527310091321965e+01 4.299107072214078329e+01 4.414701998737194089e+01 4.522948855492567333e+01 4.623590296694011670e+01 4.716473939775703172e+01 4.801548399315105087e+01 4.878856685432432982e+01 4.948527387603356686e+01 5.010764215551974843e+01 5.065834447493131876e+01 5.114056878465881795e+01 5.155789744284294329e+01 5.191419102757748050e+01 5.221347998802949775e+01 5.245986678891154753e+01 5.265744025979667242e+01 5.281020275048638979e+01 5.292201026408289266e+01 5.299652498965496505e+01 5.303717918693375566e+01 5.304714933522021170e+01 5.302933895107005924e+01 5.298636875810941405e+01 5.292057272970547643e+01 5.283399867792363835e+01 5.272841224881630495e+01 5.260530327181827204e+01 5.246589358349754662e+01 5.231114571726526208e+01 5.214177188800921670e+01 5.195824288788072920e+01 5.176079669419043938e+01 5.154944662621900875e+01 5.132398902602602675e+01 5.108401052130823672e+01 5.082889497169929172e+01 5.055783032996697557e+01 5.026981559986605674e+01 4.996366823783608879e+01 4.963803232794371212e+01 4.929138797442426068e+01 4.892206230715944315e+01 4.852824268061123547e+01 4.810799260974611258e+01 4.765927104081929144e+01 4.717995561810811722e+01 4.666787058024369372e+01 4.612081994937236118e+01 4.553662655763451284e+01 4.491317742615003539e+01 4.424847579698407429e+01 4.354069996038319346e+01 4.278826857895457181e+01 4.198991197439058709e+01 4.114474830106961178e+01 4.025255365582727052e+01 3.931375446230945414e+01 3.832972415757037510e+01 3.730170364991886345e+01 3.623206031810047278e+01 3.512344165851769873e+01 3.398095314911811471e+01 3.280866938996121718e+01 3.161168782054711457e+01 3.039615597177695605e+01 2.917125645250147770e+01 2.794482440038621718e+01 2.672392386229373074e+01 2.551856323932867454e+01 2.433695571750890707e+01 2.318836167725045883e+01 2.208217632188785018e+01 2.102919686082150363e+01 2.003609675972813875e+01 1.911105619394287913e+01 1.826159931168257344e+01 1.749449431635306595e+01 1.681770667986518930e+01 1.623445760293322238e+01 1.574844053924792142e+01 1.536294293904539821e+01 1.508042449604712054e+01 1.490257262601138066e+01 1.483035946612845102e+01 1.486408716917523520e+01 1.500341139998013773e+01 1.524733768691171143e+01 1.559419291599214397e+01 1.604158042392513650e+01 1.658633035006232248e+01 1.722445869512106853e+01 1.795301920701265175e+01 1.876547832500821400e+01 1.965462237792479172e+01 2.061325116411037683e+01 2.163351962277507212e+01 2.270797143817000929e+01 2.382830061699266366e+01 2.498414617007535199e+01 2.616678811917381253e+01 2.736730009793067353e+01 2.857731972245421659e+01 2.978724020650261650e+01 3.099265275718391166e+01 3.218254774290137732e+01 3.335015534014714689e+01 3.449037183344347568e+01 3.559857409109240223e+01 3.666989378795791765e+01 3.770033418499315303e+01 3.868836178226930400e+01 3.963087315911973718e+01 4.052698068234356299e+01 4.137543620366432151e+01 4.217596484992370165e+01 4.292886418378051161e+01 4.363492404194528973e+01 4.429525487241791382e+01 4.491121412203145979e+01 4.548433483199038818e+01 4.601626529087772610e+01 4.650870654275919236e+01 4.696336605858221702e+01 4.738190395134675725e+01 4.776590152411707635e+01 4.811681620074673305e+01 4.843595577944341102e+01 4.872445357730207149e+01 4.898324038597184682e+01 4.921302443311846275e+01 4.941428167818913408e+01 4.958722753158096452e+01 4.426089877701606251e-02 5.099387412453125490e-02 5.890961401083112670e-02 6.818944685008261619e-02 7.903636557902952997e-02 9.167658784660069615e-02 1.063609929967509748e-01 1.233667040665471643e-01 1.429988525803423949e-01 1.655921762694078370e-01 1.915131080246144923e-01 2.211617654459585580e-01 2.549742761545196190e-01 2.934255880214991508e-01 3.370324745729550986e-01 3.863570461721448357e-01 4.420106486332394113e-01 5.047130237430552668e-01 5.752185696903611145e-01 6.542459177457716768e-01 7.426532273672780127e-01 8.414072287433724817e-01 9.515852324779650040e-01 1.074212387878830333e+00 1.210489578699915469e+00 1.361719785344131184e+00 1.529313688681975369e+00 1.714795934923045495e+00 1.919809736498569785e+00 2.146121388708600364e+00 2.395622549500621368e+00 2.670331280831032217e+00 2.972391108301422058e+00 3.304066408052779291e+00 3.667736089064445704e+00 4.065881887842907716e+00 4.501073202249743055e+00 4.975946652535681025e+00 5.493180010896833387e+00 6.055459798183948195e+00 6.665442281347933928e+00 7.325708146263883336e+00 8.038709350307355450e+00 8.806710198198272721e+00 9.631721578723270838e+00 1.051543068182317242e+01 1.145912665457334612e+01 1.246362371732377206e+01 1.352918578155887097e+01 1.465545268963125380e+01 1.584137314586210366e+01 1.708514581087710127e+01 1.838417286765110958e+01 1.973502814890019508e+01 2.113344362546513011e+01 2.257431497090017203e+01 2.405172987123333783e+01 2.555901862641764666e+01 2.708882791060564443e+01 2.863321741865502190e+01 3.018377749547808619e+01 3.173176537347264414e+01 3.326825781683918137e+01 3.478431452342751129e+01 3.627114849732937785e+01 3.772029717589062159e+01 3.912378852577885624e+01 4.047429549835387519e+01 4.176527271456759394e+01 4.299107029126285084e+01 4.414701952197345491e+01 4.522948805469382449e+01 4.623590243475261730e+01 4.716473882171764842e+01 4.801548335796994138e+01 4.878856617062282197e+01 4.948527313809289296e+01 5.010764134902033362e+01 5.065834360884053922e+01 5.114056785771808933e+01 5.155789644877593503e+01 5.191418996793940721e+01 5.221347885274612111e+01 5.245986558823496893e+01 5.265743898487159669e+01 5.281020140994026946e+01 5.292200886540570082e+01 5.299652353852439290e+01 5.303717769918355174e+01 5.304714783016398627e+01 5.302933745683834843e+01 5.298636731616237938e+01 5.292057138512643633e+01 5.283399750684464635e+01 5.272841134825638676e+01 5.260530276342317535e+01 5.246589363383564830e+01 5.231114655021846005e+01 5.214177378897874604e+01 5.195824624273460302e+01 5.176080200855064817e+01 5.154945456834786199e+01 5.132400047591743686e+01 5.108402664049614827e+01 5.082891729969320949e+01 5.055786089373930992e+01 5.026985708037027933e+01 4.996372417668522559e+01 4.963810740942907529e+01 4.929148838141792766e+01 4.892219620183113449e+01 4.852842083391897177e+01 4.810822921109635075e+01 4.765958476126088783e+01 4.718037099190721761e+01 4.666841977075144143e+01 4.612154502803297618e+01 4.553758240625477072e+01 4.491443541886354751e+01 4.425012846806971112e+01 4.354286678901854657e+01 4.279110321097070369e+01 4.199361111436745375e+01 4.114956250296631168e+01 4.025879905405298587e+01 3.932182726976164133e+01 3.834011910265216017e+01 3.731503047703346709e+01 3.624909203082498266e+01 3.514512499921642075e+01 3.400838558232968012e+01 3.284323291760087926e+01 3.165504659694636658e+01 3.045025382475300901e+01 2.923818761806966293e+01 2.802738262991671547e+01 2.682501990077058096e+01 2.564175145413921442e+01 2.448606442739512801e+01 2.336775856693471098e+01 2.229636048610005261e+01 2.128334709495634769e+01 2.033592201136974964e+01 1.946244238796236203e+01 1.867071907542364784e+01 1.796774044218065569e+01 1.735969992757240021e+01 1.685338559890366383e+01 1.645083057578618480e+01 1.615519260427169002e+01 1.596868802856963043e+01 1.589262738349037640e+01 1.592744706125360743e+01 1.607272767977311645e+01 1.632719471505080122e+01 1.668870274646901919e+01 1.715421117293288233e+01 1.772077104682656667e+01 1.838383437753068250e+01 1.913654269906721339e+01 1.997220728291141256e+01 2.088334253332426016e+01 2.186176401458031293e+01 2.290001517244350282e+01 2.398855080184252841e+01 2.511704089587728461e+01 2.627636163721786389e+01 2.745718452464719306e+01 2.865052929070232679e+01 2.984666846692867992e+01 3.104053851372851369e+01 3.222091095676501027e+01 3.338073314731965269e+01 3.451464654557825185e+01 3.561777278006566405e+01 3.668499647968690169e+01 3.771217330685164626e+01 3.869760232748456730e+01 3.963806487531969225e+01 4.053255929989288120e+01 4.137974994236432735e+01 4.217929200315339955e+01 4.293142526477338805e+01 4.363689228587063695e+01 4.429676528786485079e+01 4.491237177716727302e+01 4.548522192239758510e+01 4.601694461635324984e+01 4.650922733017574018e+01 4.696376455773403080e+01 4.738221068643501610e+01 4.776613682310788533e+01 4.811699659530327011e+01 4.843609533139150614e+01 4.872456173613819175e+01 4.898332288247576827e+01 4.921308892019467862e+01 4.941433094363423351e+01 4.958726657346862510e+01 4.973184723045347511e+01 3.854919489066638283e-02 4.426085071952159250e-02 5.099387083848058722e-02 5.890961635200956531e-02 6.818944441974347792e-02 7.903636452401015255e-02 9.167657633773144965e-02 1.063609860494825893e-01 1.233666701550155953e-01 1.429988264001269549e-01 1.655921880647725775e-01 1.915131359194159333e-01 2.211617795781911089e-01 2.549743075417185700e-01 2.934255995302194053e-01 3.370324497233351257e-01 3.863570642629977070e-01 4.420106242009809172e-01 5.047129808187122979e-01 5.752185992906172496e-01 6.542458825833252778e-01 7.426532261234470855e-01 8.414072231471892982e-01 9.515852229935658491e-01 1.074212359889291424e+00 1.210489582020401578e+00 1.361719730782390503e+00 1.529313702981617951e+00 1.714795941787198519e+00 1.919809788268547646e+00 2.146121437995024639e+00 2.395622576634179879e+00 2.670331277837025397e+00 2.972391083638500575e+00 3.304066388547400646e+00 3.667736088141917872e+00 4.065881831364440480e+00 4.501073144209699173e+00 4.975946581664437929e+00 5.493180006797662607e+00 6.055459747989814012e+00 6.665442283138117929e+00 7.325708123811023320e+00 8.038709267308323803e+00 8.806710101132170010e+00 9.631721513569798887e+00 1.051543066244914293e+01 1.145912656795197115e+01 1.246362366928370591e+01 1.352918567843791919e+01 1.465545261570069790e+01 1.584137305277044128e+01 1.708514574187320889e+01 1.838417275456048472e+01 1.973502802189119976e+01 2.113344347635784715e+01 2.257431482045329219e+01 2.405172972426966638e+01 2.555901845536299533e+01 2.708882772772243896e+01 2.863321725788582839e+01 3.018377723531183676e+01 3.173176512115218983e+01 3.326825755985099420e+01 3.478431423420959590e+01 3.627114817293693250e+01 3.772029681343633456e+01 3.912378814594251963e+01 4.047429503677919627e+01 4.176527226515909774e+01 4.299106979418228036e+01 4.414701897857268165e+01 4.522948744616086714e+01 4.623590178418309193e+01 4.716473809884067236e+01 4.801548257277332965e+01 4.878856533105344795e+01 4.948527222913567414e+01 5.010764036863859872e+01 5.065834256092926324e+01 5.114056672408109705e+01 5.155789523181479694e+01 5.191418866272592680e+01 5.221347745741807955e+01 5.245986409936994477e+01 5.265743742656989923e+01 5.281019976377198333e+01 5.292200714333129952e+01 5.299652175177495650e+01 5.303717586732788902e+01 5.304714597581348556e+01 5.302933561554355890e+01 5.298636553711283881e+01 5.292056973478132420e+01 5.283399606691439487e+01 5.272841023751615097e+01 5.260530213612923944e+01 5.246589369532465952e+01 5.231114757055924969e+01 5.214177612965884379e+01 5.195825037364716792e+01 5.176080855324579488e+01 5.154946434789970766e+01 5.132401457687279134e+01 5.108404649289888511e+01 5.082894479712294356e+01 5.055789853533561740e+01 5.026990816408492435e+01 4.996379306609612314e+01 4.963819987252740162e+01 4.929161202707978617e+01 4.892236108545631623e+01 4.852864021377016002e+01 4.810852055761581880e+01 4.765997106170436837e+01 4.718088244176195900e+01 4.666909596330732768e+01 4.612243773113389977e+01 4.553875915481972214e+01 4.491598403129655992e+01 4.425216274516967019e+01 4.354553365155389599e+01 4.279459153471469790e+01 4.199816258649187972e+01 4.115548486756674151e+01 4.026648032865463023e+01 3.933175344974349485e+01 3.835289650247850091e+01 3.733140562625526115e+01 3.627001032970532890e+01 3.517174277300638607e+01 3.404204048721346965e+01 3.288560677943313948e+01 3.170816009248251888e+01 3.051646050111080299e+01 2.932001170487331265e+01 2.812818685359227544e+01 2.694828574070403349e+01 2.579171564850627973e+01 2.466725779602227320e+01 2.358531885916558934e+01 2.255583675220163187e+01 2.159010441059584551e+01 2.069681232225117284e+01 1.988411472170644601e+01 1.916004698332572431e+01 1.853172348095266031e+01 1.800524347091283417e+01 1.758562896983741553e+01 1.727732588785139356e+01 1.708279615094555837e+01 1.700310273326828536e+01 1.703882599399496200e+01 1.718946963133019779e+01 1.745348362252496344e+01 1.782953561983211088e+01 1.831295895338075042e+01 1.889895404351188546e+01 1.958168764429722586e+01 2.035434844878737692e+01 2.120923105543817044e+01 2.213784790171738237e+01 2.313283389971835291e+01 2.418321869881282993e+01 2.527882777245823931e+01 2.640992323519519758e+01 2.756690257465750094e+01 2.874000468411085407e+01 2.991941342354388311e+01 3.109918402936519044e+01 3.226793324792692630e+01 3.341823988645310806e+01 3.454444038162851882e+01 3.564134910575575077e+01 3.670355124228043309e+01 3.772672998651579945e+01 3.870896310280559760e+01 3.964690942259868223e+01 4.053942166887154741e+01 4.138505752752390521e+01 4.218338650776823329e+01 4.293457735743519521e+01 4.363931439023458125e+01 4.429862459373658368e+01 4.491379749170928193e+01 4.548631444873167595e+01 4.601778129513232329e+01 4.650986842689048473e+01 4.696425642402599010e+01 4.738258779773220652e+01 4.776642600581753584e+01 4.811721901298757587e+01 4.843626694488398954e+01 4.872469312088863092e+01 4.898342610504226968e+01 4.921316843209957881e+01 4.941439269023155845e+01 4.958731437278751741e+01 4.973188536035679164e+01 4.984778192591968349e+01 3.371620663824801550e-02 3.854923079447449691e-02 4.426088753839262091e-02 5.099388810746891681e-02 5.890960922104081926e-02 6.818942401703328993e-02 7.903637476026187381e-02 9.167658171338123607e-02 1.063609850916299310e-01 1.233666801570412336e-01 1.429988326979034219e-01 1.655921815646536344e-01 1.915131265409534544e-01 2.211617566097486276e-01 2.549743103184002879e-01 2.934255903093292428e-01 3.370324749789187502e-01 3.863570482218001145e-01 4.420106105214934855e-01 5.047129678131417885e-01 5.752185920751252679e-01 6.542458957880731285e-01 7.426532420824024650e-01 8.414072370897136555e-01 9.515852467387638791e-01 1.074212342983057678e+00 1.210489552129809576e+00 1.361719743714826736e+00 1.529313677516046965e+00 1.714795895371096446e+00 1.919809762193556368e+00 2.146121436640306523e+00 2.395622553829120704e+00 2.670331322886343450e+00 2.972390984603129560e+00 3.304066377682609357e+00 3.667736031101670235e+00 4.065881806224756367e+00 4.501073081772501538e+00 4.975946582594179546e+00 5.493179969516556405e+00 6.055459660173180936e+00 6.665442231647875637e+00 7.325708083520216185e+00 8.038709292122907968e+00 8.806710040035689246e+00 9.631721457967643119e+00 1.051543062359199787e+01 1.145912655708743166e+01 1.246362359862634506e+01 1.352918563532270824e+01 1.465545256060911683e+01 1.584137295306158322e+01 1.708514558416301554e+01 1.838417261612447007e+01 1.973502793193751259e+01 2.113344331905681983e+01 2.257431464444814040e+01 2.405172953804415670e+01 2.555901825617466372e+01 2.708882753293469037e+01 2.863321702415739622e+01 3.018377699017156957e+01 3.173176481014623818e+01 3.326825719633330891e+01 3.478431386990793328e+01 3.627114775979821815e+01 3.772029636727710056e+01 3.912378767788059974e+01 4.047429453167262636e+01 4.176527168174548876e+01 4.299106915450213506e+01 4.414701828887489654e+01 4.522948669390798671e+01 4.623590095027459768e+01 4.716473721489989401e+01 4.801548161975847506e+01 4.878856429246954463e+01 4.948527110703487608e+01 5.010763915804417223e+01 5.065834124782114856e+01 5.114056531303148034e+01 5.155789371992360515e+01 5.191418705436317538e+01 5.221347574385630708e+01 5.245986228099953053e+01 5.265743549166497672e+01 5.281019773317999011e+01 5.292200502299824194e+01 5.299651955055152541e+01 5.303717360853984530e+01 5.304714369345312264e+01 5.302933334864331272e+01 5.298636334500889689e+01 5.292056769660921844e+01 5.283399429268858682e+01 5.272840886981269648e+01 5.260530136428261017e+01 5.246589377325296510e+01 5.231114883004894978e+01 5.214177901170777574e+01 5.195825546072594392e+01 5.176081661265895661e+01 5.154947639165136053e+01 5.132403194118107592e+01 5.108407094255225189e+01 5.082897865904724455e+01 5.055794488755000060e+01 5.026997107321243163e+01 4.996387790136753893e+01 4.963831373180094175e+01 4.929176429084956368e+01 4.892256412349563277e+01 4.852891035260069685e+01 4.810887930034581927e+01 4.766044671199767890e+01 4.718151216258281266e+01 4.666992847249426291e+01 4.612353673864628689e+01 4.554020773912348830e+01 4.491789020839092217e+01 4.425466644039808273e+01 4.354881546338179987e+01 4.279888353409867818e+01 4.200376160324687902e+01 4.116276859865862292e+01 4.027592469996378810e+01 3.934395400541877308e+01 3.836859547815244298e+01 3.735151577600002781e+01 3.629568605636642076e+01 3.520439360983925781e+01 3.408329301817830981e+01 3.293750213257229831e+01 3.177314388304461446e+01 3.059737113912012418e+01 2.941987648480773387e+01 2.825103223024769861e+01 2.709842522659510422e+01 2.597380618762761983e+01 2.488678971488844383e+01 2.384827122259730814e+01 2.286859993211046316e+01 2.195874884961120799e+01 2.112907585450031078e+01 2.038734740707999649e+01 1.974170503111894703e+01 1.919922913582998447e+01 1.876582977602630820e+01 1.844617073276915775e+01 1.824362367579365340e+01 1.816024638869386010e+01 1.819677727719831850e+01 1.835263990949659529e+01 1.862595394909988755e+01 1.901355321393483422e+01 1.951101549124649637e+01 2.011271054118848056e+01 2.081187251089095724e+01 2.160070063353931502e+01 2.247085202408252513e+01 2.341411065205184272e+01 2.441898027406069005e+01 2.547519670099697464e+01 2.657234986790442477e+01 2.770056345955533672e+01 2.884917163332769974e+01 3.000828719642084508e+01 3.117091604412544470e+01 3.232550697479027946e+01 3.346420332962280497e+01 3.458097962149286531e+01 3.567028201191705250e+01 3.672633443157631206e+01 3.774461253766602198e+01 3.872292523331368130e+01 3.965778296921472901e+01 4.054786049394327563e+01 4.139158626595981616e+01 4.218842384146256563e+01 4.293845580430622988e+01 4.364229591585566936e+01 4.430091305231192678e+01 4.491555222394853075e+01 4.548765914833457202e+01 4.601881138302272234e+01 4.651065799572810988e+01 4.696486125877081719e+01 4.738305196162989574e+01 4.776678263350454046e+01 4.811749365707898107e+01 4.843647815709515214e+01 4.872485635481996269e+01 4.898355249223867958e+01 4.921326648293651829e+01 4.941446835097815438e+01 4.958737431669559470e+01 4.973193195184000359e+01 4.984781744344536492e+01 4.993442368956276312e+01 2.963612981259301435e-02 3.371622117582662170e-02 3.854924753320498193e-02 4.426088642460034722e-02 5.099387565060665289e-02 5.890959928310521981e-02 6.818941167194249309e-02 7.903636053488137525e-02 9.167658318915715421e-02 1.063609793684517635e-01 1.233666765523726283e-01 1.429988159697004879e-01 1.655921759325632570e-01 1.915131210876015455e-01 2.211617657823734540e-01 2.549742788320528142e-01 2.934255906048723328e-01 3.370324752435328031e-01 3.863570440807496675e-01 4.420106273471601788e-01 5.047129850428615505e-01 5.752185993298696287e-01 6.542458962089267027e-01 7.426532117952123757e-01 8.414072183818599449e-01 9.515852185864068780e-01 1.074212290946549020e+00 1.210489565840285220e+00 1.361719746114361085e+00 1.529313673918020866e+00 1.714795904701682971e+00 1.919809731250524010e+00 2.146121399070969549e+00 2.395622536516116785e+00 2.670331305778181452e+00 2.972391010939299694e+00 3.304066365329009436e+00 3.667736024982947374e+00 4.065881795474039606e+00 4.501073040177050011e+00 4.975946561242484023e+00 5.493179905362516102e+00 6.055459677748528335e+00 6.665442176742007341e+00 7.325708011366417693e+00 8.038709228783982752e+00 8.806710037772987221e+00 9.631721384457362589e+00 1.051543052799531175e+01 1.145912643217232230e+01 1.246362348948101406e+01 1.352918551674127379e+01 1.465545242187782726e+01 1.584137282762008780e+01 1.708514548608298966e+01 1.838417247801744381e+01 1.973502776111974910e+01 2.113344314248368150e+01 2.257431444634964990e+01 2.405172929336197996e+01 2.555901800150930825e+01 2.708882724351200366e+01 2.863321671929957901e+01 3.018377664610844491e+01 3.173176443166913074e+01 3.326825680414109598e+01 3.478431341137138588e+01 3.627114727150232198e+01 3.772029584248306122e+01 3.912378707025956004e+01 4.047429388575440612e+01 4.176527096564041130e+01 4.299106838013139509e+01 4.414701743892393893e+01 4.522948577057447750e+01 4.623589995493405524e+01 4.716473610905580927e+01 4.801548044811529081e+01 4.878856300781713884e+01 4.948526972843690430e+01 5.010763766869506242e+01 5.065833964330764871e+01 5.114056357999549363e+01 5.155789186624691922e+01 5.191418507178930497e+01 5.221347362882276855e+01 5.245986003091051231e+01 5.265743311433200091e+01 5.281019522813952705e+01 5.292200240722873872e+01 5.299651683937680957e+01 5.303717082950325334e+01 5.304714088035195374e+01 5.302933056056195227e+01 5.298636064702973414e+01 5.292056519207772425e+01 5.283399211109530569e+01 5.272840718506693491e+01 5.260530041531993106e+01 5.246589386879969652e+01 5.231115038108033133e+01 5.214178256303328851e+01 5.195826172579000968e+01 5.176082653683520363e+01 5.154949122412136120e+01 5.132405332592288261e+01 5.108410105052994510e+01 5.082902035969955534e+01 5.055800196863209806e+01 5.027004854158388980e+01 4.996398237300389411e+01 4.963845394248640019e+01 4.929195178391231025e+01 4.892281413891178232e+01 4.852924297992593949e+01 4.810932102084606043e+01 4.766103234899273389e+01 4.718228745921286560e+01 4.667095337086175277e+01 4.612488961539374799e+01 4.554199077369145243e+01 4.492023621062152472e+01 4.425774741813711444e+01 4.355285330309079939e+01 4.280416322916265415e+01 4.201064745003532863e+01 4.117172381823812088e+01 4.028753245989640419e+01 3.935894328487744787e+01 3.838787364266633517e+01 3.737619691927193344e+01 3.632717703477258198e+01 3.524440859210580612e+01 3.413380409493269241e+01 3.300097811386413582e+01 3.185253290548202187e+01 3.069607984793226763e+01 2.954151320626832700e+01 2.840038713736494813e+01 2.728059951309261422e+01 2.619421685987088466e+01 2.515184217557834145e+01 2.416479530375414697e+01 2.324385624429439545e+01 2.239973159910037381e+01 2.164380040473248812e+01 2.098398630264588505e+01 2.042807381335426697e+01 1.998286695595914608e+01 1.965379358889384065e+01 1.944481707591971187e+01 1.935838113180755826e+01 1.939538293195329643e+01 1.955516945171410725e+01 1.983555416865604570e+01 2.023285443561768915e+01 2.074195218214576286e+01 2.135638204346524205e+01 2.206845036061962517e+01 2.287054978076218958e+01 2.375251777328795200e+01 2.470346587074248390e+01 2.571277637976169217e+01 2.676932829098757693e+01 2.786299759104155527e+01 2.898208489961244894e+01 3.011667008025222714e+01 3.125851902292482265e+01 3.239590645176260608e+01 3.352046658565186021e+01 3.462574855550643349e+01 3.570576009208162560e+01 3.675429084790406620e+01 3.776656837282745016e+01 3.874007648164542417e+01 3.967114552111687686e+01 4.055823482283365422e+01 4.139961466515686794e+01 4.219462006640276286e+01 4.294322771822132978e+01 4.364596426324150968e+01 4.430372935082020547e+01 4.491771209360665296e+01 4.548931449762218904e+01 4.602007987756643814e+01 4.651162958640657763e+01 4.696560640133250786e+01 4.738362371516073779e+01 4.776722181801867606e+01 4.811783095432006263e+01 4.843673850906532152e+01 4.872505752003466739e+01 4.898370690643319136e+01 4.921338690820103778e+01 4.941456183077888653e+01 4.958744654021197107e+01 4.973198907979848826e+01 4.984786304452082106e+01 4.993445910831226797e+01 4.999087661215268241e+01 2.619876763210945286e-02 2.963612830913333121e-02 3.371622682317982483e-02 3.854921795970619319e-02 4.426086075968155287e-02 5.099386661423083861e-02 5.890959972202626516e-02 6.818943877616323590e-02 7.903637673245120232e-02 9.167658135223988314e-02 1.063609651115692833e-01 1.233666882275467752e-01 1.429988149612649861e-01 1.655921724892722990e-01 1.915131293132875667e-01 2.211617717690428919e-01 2.549742730609869668e-01 2.934256049784949583e-01 3.370324824182782120e-01 3.863570538158221379e-01 4.420106359031688581e-01 5.047129494737903066e-01 5.752185762682121561e-01 6.542458906969560450e-01 7.426531839244013833e-01 8.414072068935112281e-01 9.515852323003660684e-01 1.074212305247535859e+00 1.210489511901708948e+00 1.361719736563057781e+00 1.529313658873131976e+00 1.714795892442986691e+00 1.919809715828939112e+00 2.146121365276218107e+00 2.395622486544330521e+00 2.670331256571777168e+00 2.972390980763665702e+00 3.304066344206785910e+00 3.667736001270089030e+00 4.065881705891278841e+00 4.501073026426128720e+00 4.975946501611245409e+00 5.493179884609920016e+00 6.055459644035756206e+00 6.665442142783136958e+00 7.325707970828521098e+00 8.038709165152626568e+00 8.806709947599197008e+00 9.631721330205566645e+00 1.051543044900006052e+01 1.145912633945037840e+01 1.246362343137761819e+01 1.352918540394051483e+01 1.465545227204976264e+01 1.584137267535986204e+01 1.708514530057194492e+01 1.838417229208796044e+01 1.973502754463258668e+01 2.113344291514086848e+01 2.257431419595764055e+01 2.405172902827987258e+01 2.555901767741899633e+01 2.708882692901440592e+01 2.863321633804767430e+01 3.018377624240840262e+01 3.173176398263167641e+01 3.326825630885574014e+01 3.478431285723520716e+01 3.627114666489895711e+01 3.772029516255031467e+01 3.912378632490012365e+01 4.047429307670473975e+01 4.176527008883874004e+01 4.299106742024881811e+01 4.414701640250483194e+01 4.522948464766793109e+01 4.623589872788684829e+01 4.716473478285051613e+01 4.801547899249987239e+01 4.878856143784507537e+01 4.948526802993292506e+01 5.010763582163186669e+01 5.065833766564750107e+01 5.114056145791913366e+01 5.155788959066397581e+01 5.191418262444788922e+01 5.221347102365732695e+01 5.245985726627829848e+01 5.265743018383906815e+01 5.281019215089565222e+01 5.292199918790849011e+01 5.299651350324029409e+01 5.303716740531390883e+01 5.304713741852444286e+01 5.302932712232201595e+01 5.298635732429478651e+01 5.292056210274603245e+01 5.283398942067148596e+01 5.272840511210406333e+01 5.260529924493370402e+01 5.246589398372044144e+01 5.231115229168292302e+01 5.214178693379897567e+01 5.195826944100048195e+01 5.176083876078585888e+01 5.154950948977660374e+01 5.132407966056832294e+01 5.108413812863268788e+01 5.082907171283018499e+01 5.055807226256676756e+01 5.027014393916947199e+01 4.996411101850961245e+01 4.963862659841288405e+01 4.929218265805295829e+01 4.892312198840500059e+01 4.852965254287111208e+01 4.810986487677777035e+01 4.766175336508377569e+01 4.718324191314042793e+01 4.667221500785120725e+01 4.612655482605749313e+01 4.554418520355513778e+01 4.492312309643973123e+01 4.426153808852558313e+01 4.355782023073594900e+01 4.281065617328791717e+01 4.201911315535942038e+01 4.118272985072649561e+01 4.030179256137684973e+01 3.937734847925329262e+01 3.841153130394369697e+01 3.740646408196660389e+01 3.636576409446789881e+01 3.529339413090875865e+01 3.419557047741248823e+01 3.307849912020512306e+01 3.194934499903069280e+01 3.081624746795708347e+01 2.968930457635291731e+01 2.858145613102282567e+01 2.750090450630760230e+01 2.646000984961876767e+01 2.547055832445335000e+01 2.454395016179550382e+01 2.369161466183523501e+01 2.292438220697977869e+01 2.225246876788421346e+01 2.168590722824746564e+01 2.123106907790611331e+01 2.089414605492366661e+01 2.067969833063569496e+01 2.059056209409796878e+01 2.062779824035833443e+01 2.079067932520201722e+01 2.107671263582577836e+01 2.148169879087254230e+01 2.199982676123607561e+01 2.262441866909573918e+01 2.334715869109628628e+01 2.415762774673241964e+01 2.504523457361912975e+01 2.599910492596637823e+01 2.700740185917367242e+01 2.805981908547148151e+01 2.914349788888324611e+01 3.024855458197790270e+01 3.136530300774784052e+01 3.248185010516439064e+01 3.358928944544224038e+01 3.468053682579813568e+01 3.574922088567578982e+01 3.678856646380796747e+01 3.779350638236328308e+01 3.876113234965897902e+01 3.968755900109891144e+01 4.057098340890911459e+01 4.140948412188826921e+01 4.220223944707053221e+01 4.294909708049455332e+01 4.365047744079320324e+01 4.430719462561770428e+01 4.492037001612207092e+01 4.549135178220757325e+01 4.602164106545123445e+01 4.651282604688994127e+01 4.696652347245387915e+01 4.738432701455258211e+01 4.776776203746464233e+01 4.811824683385215451e+01 4.843705850602310647e+01 4.872530508747226463e+01 4.898389854443324509e+01 4.921353548083515506e+01 4.941467820884465567e+01 4.958753620022523023e+01 4.973205989523352599e+01 4.984791800981352594e+01 4.993450196283768605e+01 4.999091113525973640e+01 5.001594987517236746e+01 2.330801773650769196e-02 2.619876357976120076e-02 2.963615821763601610e-02 3.371622049206689231e-02 3.854922812147750649e-02 4.426087238695566167e-02 5.099385785836644397e-02 5.890958223681785205e-02 6.818943438829934423e-02 7.903636817276914195e-02 9.167658282461296770e-02 1.063609955920304384e-01 1.233666957793141117e-01 1.429988246419782727e-01 1.655921660428166797e-01 1.915131133107195460e-01 2.211617622787118154e-01 2.549742665134476227e-01 2.934255885880363013e-01 3.370324765157041158e-01 3.863570322426931880e-01 4.420105993675089717e-01 5.047129532309707622e-01 5.752185880647446847e-01 6.542458541665812088e-01 7.426531961236125801e-01 8.414071925044016576e-01 9.515852269965189292e-01 1.074212309553740807e+00 1.210489531815849062e+00 1.361719711396439436e+00 1.529313660893079740e+00 1.714795880776234904e+00 1.919809707983786362e+00 2.146121328021569852e+00 2.395622452575475236e+00 2.670331242542677064e+00 2.972390978300607056e+00 3.304066314763506984e+00 3.667735957237026057e+00 4.065881691352430494e+00 4.501072984298882140e+00 4.975946453330696073e+00 5.493179829731144714e+00 6.055459548140814441e+00 6.665442092264817653e+00 7.325707905203290515e+00 8.038709076583106850e+00 8.806709877335904935e+00 9.631721215566916072e+00 1.051543035717647179e+01 1.145912620199671572e+01 1.246362325037714847e+01 1.352918523120922778e+01 1.465545211206114651e+01 1.584137251358984066e+01 1.708514509728270170e+01 1.838417205717396641e+01 1.973502729393653254e+01 2.113344262542108609e+01 2.257431389172361236e+01 2.405172867554932026e+01 2.555901732152231887e+01 2.708882649455757985e+01 2.863321586745292535e+01 3.018377572026297528e+01 3.173176341246407262e+01 3.326825567490387670e+01 3.478431216230562484e+01 3.627114591934064691e+01 3.772029432993674192e+01 3.912378543225344174e+01 4.047429208808343759e+01 4.176526901279315496e+01 4.299106625198601961e+01 4.414701511622969576e+01 4.522948324199103354e+01 4.623589720847425610e+01 4.716473312372556848e+01 4.801547720135723551e+01 4.878855950305422340e+01 4.948526593038731392e+01 5.010763356549881564e+01 5.065833522255504562e+01 5.114055883544573078e+01 5.155788677436001421e+01 5.191417961363544720e+01 5.221346781423495287e+01 5.245985385691781033e+01 5.265742658064223036e+01 5.281018835809799583e+01 5.292199522430116332e+01 5.299650939264365945e+01 5.303716318888726988e+01 5.304713315294723230e+01 5.302932288882322354e+01 5.298635323201885683e+01 5.292055830162980357e+01 5.283398610894070657e+01 5.272840255794083220e+01 5.260529780404399247e+01 5.246589412922054407e+01 5.231115464316971497e+01 5.214179231666914660e+01 5.195827894233651278e+01 5.176085381257198748e+01 5.154953198388881219e+01 5.132411208971490169e+01 5.108418378868682197e+01 5.082913495098466683e+01 5.055815882353816448e+01 5.027026141293835337e+01 4.996426943317555924e+01 4.963883919931052446e+01 4.929246693909048105e+01 4.892350103783484627e+01 4.853015680422922173e+01 4.811053445363733516e+01 4.766264099072161997e+01 4.718441682418285410e+01 4.667376790194211367e+01 4.612860422432389385e+01 4.554688552979822447e+01 4.492667489793806368e+01 4.426620086415762501e+01 4.356392835769463545e+01 4.281863854023391980e+01 4.202951709016037540e+01 4.119624992828412502e+01 4.031930107788770812e+01 3.939993265391103705e+01 3.844053974969142473e+01 3.744354559663612037e+01 3.641299190786999418e+01 3.535327976750969015e+01 3.427097916202295380e+01 3.317299466723014945e+01 3.206714407902524755e+01 3.096216410613245174e+01 2.986840565029396544e+01 2.880021964675637847e+01 2.776627043118233473e+01 2.677908379301691255e+01 2.585172042499482004e+01 2.499549291582862764e+01 2.422239371429938970e+01 2.354315515876059095e+01 2.296770210092340747e+01 2.250459367968025148e+01 2.216115578898786609e+01 2.194228574132206333e+01 2.185084994471869635e+01 2.188807548266594694e+01 2.205316427211768371e+01 2.234332287479799817e+01 2.275468405596297572e+01 2.328017709724590034e+01 2.391167705297798207e+01 2.463970286591919034e+01 2.545376898386174247e+01 2.634258401533748994e+01 2.729432810670056853e+01 2.829746149818045353e+01 2.933891744429876525e+01 3.040860938983619377e+01 3.149516915935872063e+01 3.258656384135233708e+01 3.367329108582583785e+01 3.474749095600123638e+01 3.580239611636973507e+01 3.683054652024559061e+01 3.782652880820191399e+01 3.878696347188633808e+01 3.970770758304292514e+01 4.058664149513457176e+01 4.142161153117203298e+01 4.221160553028829554e+01 4.295631447433762418e+01 4.365602859586093132e+01 4.431145798982202422e+01 4.492364075183047589e+01 4.549385917357739118e+01 4.602356256983303950e+01 4.651429884213072796e+01 4.696765268343603594e+01 4.738519336465695631e+01 4.776842760033325419e+01 4.811875859514800169e+01 4.843745316059342088e+01 4.872560959281564408e+01 4.898413416979060031e+01 4.921371853702363097e+01 4.941482009510286133e+01 4.958764749667582095e+01 4.973214582510813386e+01 4.984798593835686376e+01 4.993455583541942389e+01 4.999095277221771028e+01 5.001598231742795519e+01 5.000815670748006880e+01 2.088043032812954281e-02 2.330801407459058561e-02 2.619877887459854532e-02 2.963617021381857036e-02 3.371624209873877454e-02 3.854921571781751155e-02 4.426087246955103666e-02 5.099387767062655424e-02 5.890959854832044512e-02 6.818942281273182582e-02 7.903635310614205711e-02 9.167659745710297903e-02 1.063609576826155256e-01 1.233666845233009901e-01 1.429988234468208552e-01 1.655921663101317665e-01 1.915131013539703997e-01 2.211617599978042970e-01 2.549742673423771588e-01 2.934255841018166278e-01 3.370324616304723464e-01 3.863570375298733817e-01 4.420106315760303217e-01 5.047129634259964748e-01 5.752185785981476229e-01 6.542458699151298962e-01 7.426531655221808581e-01 8.414072195510898799e-01 9.515852134089856085e-01 1.074212276168284408e+00 1.210489517051063446e+00 1.361719699621664281e+00 1.529313622914837190e+00 1.714795847999969869e+00 1.919809699198646191e+00 2.146121328340873546e+00 2.395622436093410190e+00 2.670331204421949600e+00 2.972390957405375733e+00 3.304066288979047084e+00 3.667735921106785035e+00 4.065881661698691474e+00 4.501072899663983939e+00 4.975946388127893805e+00 5.493179736243739342e+00 6.055459486338255815e+00 6.665442011132734379e+00 7.325707820434338657e+00 8.038708979933165466e+00 8.806709717834714013e+00 9.631721091971826354e+00 1.051543021845720105e+01 1.145912608159985169e+01 1.246362308791954909e+01 1.352918504434495617e+01 1.465545192164591448e+01 1.584137226128766152e+01 1.708514485433813590e+01 1.838417174503976526e+01 1.973502696445821414e+01 2.113344228986033002e+01 2.257431348400364257e+01 2.405172824651348051e+01 2.555901684363539061e+01 2.708882595716269748e+01 2.863321528619533751e+01 3.018377508126627262e+01 3.173176273596127572e+01 3.326825491704212112e+01 3.478431133221990024e+01 3.627114498893192973e+01 3.772029333762141334e+01 3.912378431981344562e+01 4.047429087989839758e+01 4.176526767827960640e+01 4.299106478675306420e+01 4.414701353845492093e+01 4.522948152728751836e+01 4.623589533881751379e+01 4.716473110083391163e+01 4.801547499825000642e+01 4.878855711672074591e+01 4.948526334674313887e+01 5.010763078108810475e+01 5.065833222207888298e+01 5.114055560839859993e+01 5.155788331120898249e+01 5.191417591307718027e+01 5.221346386656561833e+01 5.245984966167954866e+01 5.265742213980238517e+01 5.281018368386194339e+01 5.292199034008895353e+01 5.299650432998279115e+01 5.303715799769685901e+01 5.304712790167259584e+01 5.302931767387543260e+01 5.298634819140616514e+01 5.292055361794692914e+01 5.283398202894142059e+01 5.272839941098553851e+01 5.260529602876388822e+01 5.246589430572838353e+01 5.231115754019629804e+01 5.214179894638469648e+01 5.195829064284325938e+01 5.176087234847014429e+01 5.154955968264390265e+01 5.132415202598595982e+01 5.108424001592533870e+01 5.082921282393489548e+01 5.055826541576584532e+01 5.027040606858363248e+01 4.996446449528072975e+01 4.963910097724421178e+01 4.929281696566627602e+01 4.892396772679634154e+01 4.853077762527608030e+01 4.811135874274559399e+01 4.766373362764375088e+01 4.718586295667522279e+01 4.667567904539656354e+01 4.613112604480540568e+01 4.555020774174164444e+01 4.493104376155368129e+01 4.427193480554169014e+01 4.357143737442072506e+01 4.282844802923661831e+01 4.204229679814027776e+01 4.121284862560338524e+01 4.034078296307870204e+01 3.942762151414363814e+01 3.847607377171379994e+01 3.748892183198448436e+01 3.647073344115241156e+01 3.542636957813883214e+01 3.436286362967240393e+01 3.328791809195603690e+01 3.221009704291635956e+01 3.113879756882356276e+01 3.008512604522669420e+01 2.906343298275590925e+01 2.808440242572951462e+01 2.716023126569314883e+01 2.630478298187400554e+01 2.552969195031614902e+01 2.484674634652300895e+01 2.426668489642343829e+01 2.379873338906637414e+01 2.345056618132752035e+01 2.322792081355079929e+01 2.313441871595525967e+01 2.317145617728650464e+01 2.333816822757805198e+01 2.363146547871729553e+01 2.404614168099420368e+01 2.457504727323350835e+01 2.520932599953853526e+01 2.593897390107049006e+01 2.675233683502638371e+01 2.763803487756570121e+01 2.858316607331855863e+01 2.957462803368192539e+01 3.060222578390498427e+01 3.165266772086786773e+01 3.271384219066132459e+01 3.377559357631287185e+01 3.482916984434739760e+01 3.586736104470854514e+01 3.688189879303635621e+01 3.786696719750521112e+01 3.881862456356817859e+01 3.973242302723699027e+01 4.060586139657228699e+01 4.143650588474585561e+01 4.222311403519904616e+01 4.296518604855671697e+01 4.366285433022571993e+01 4.431670162518778255e+01 4.492766450476084117e+01 4.549694445239677520e+01 4.602592741247002550e+01 4.651611129836505398e+01 4.696904251338523295e+01 4.738625983182586765e+01 4.776924684134566235e+01 4.811938900721717260e+01 4.843793851007732343e+01 4.872598461571681838e+01 4.898442415759807744e+01 4.921394359173046240e+01 4.941499499420387309e+01 4.958778420366598283e+01 4.973225228022583622e+01 4.984806961356565580e+01 4.993462123619814008e+01 4.999100425197897124e+01 5.001602364003824874e+01 5.000818994709712939e+01 4.996572291999332549e+01 1.884400184804849859e-02 2.088049901848179277e-02 2.330802071133265818e-02 2.619874702331452879e-02 2.963615158361385810e-02 3.371624337331563526e-02 3.854923688874040827e-02 4.426086597026175629e-02 5.099388469062350604e-02 5.890960182265330553e-02 6.818942814325278101e-02 7.903637492379717022e-02 9.167657952632324303e-02 1.063609752347035031e-01 1.233666802369849519e-01 1.429988063365061068e-01 1.655921534293678665e-01 1.915131126087785962e-01 2.211617567345106339e-01 2.549742613546736592e-01 2.934255845755665004e-01 3.370324667944475383e-01 3.863570441639632147e-01 4.420106095154373582e-01 5.047129786143657038e-01 5.752185660183012361e-01 6.542458576720716623e-01 7.426531659684951769e-01 8.414071606898442246e-01 9.515852075917917707e-01 1.074212281405225067e+00 1.210489497170760487e+00 1.361719687124964162e+00 1.529313594125271791e+00 1.714795835114455436e+00 1.919809671667732642e+00 2.146121294997617390e+00 2.395622418009045074e+00 2.670331166848452398e+00 2.972390883960033037e+00 3.304066230706555363e+00 3.667735858888516720e+00 4.065881586416215221e+00 4.501072858345386507e+00 4.975946332474777023e+00 5.493179666905583680e+00 6.055459428625524332e+00 6.665441907181679504e+00 7.325707700696697522e+00 8.038708829901073827e+00 8.806709626417916326e+00 9.631720946675734751e+00 1.051543006340017428e+01 1.145912589146697691e+01 1.246362287926524282e+01 1.352918481818433882e+01 1.465545165587410636e+01 1.584137197839443978e+01 1.708514452759732904e+01 1.838417140560881435e+01 1.973502658947068156e+01 2.113344186144975367e+01 2.257431301329576456e+01 2.405172773494237504e+01 2.555901624343725587e+01 2.708882532396019727e+01 2.863321458337502179e+01 3.018377430770059533e+01 3.173176187557340455e+01 3.326825397518965843e+01 3.478431030586125416e+01 3.627114384865806329e+01 3.772029207273780571e+01 3.912378295848400711e+01 4.047428938597186487e+01 4.176526604846226576e+01 4.299106300536269742e+01 4.414701158537772585e+01 4.522947939703605869e+01 4.623589302744404961e+01 4.716472859109067883e+01 4.801547228668263045e+01 4.878855417896412661e+01 4.948526017335780125e+01 5.010762735025855363e+01 5.065832852846612155e+01 5.114055163453763697e+01 5.155787904933157506e+01 5.191417135043032260e+01 5.221345899932383361e+01 5.245984449138916261e+01 5.265741667161000805e+01 5.281017793210949662e+01 5.292198432607753489e+01 5.299649809616122553e+01 5.303715160496174263e+01 5.304712143361265930e+01 5.302931125333994800e+01 5.298634198308730703e+01 5.292054784956943081e+01 5.283397700395493501e+01 5.272839553650937461e+01 5.260529384175438139e+01 5.246589452276367638e+01 5.231116110568208200e+01 5.214180711000315682e+01 5.195830505015723588e+01 5.176089517443389809e+01 5.154959379370264827e+01 5.132420120320437462e+01 5.108430925450760896e+01 5.082930871685595520e+01 5.055839666978233993e+01 5.027058418723719768e+01 4.996470467706593155e+01 4.963942329253002583e+01 4.929324791873508360e+01 4.892454228672099248e+01 4.853154188867842578e+01 4.811237340552315089e+01 4.766507847715191559e+01 4.718764268494795999e+01 4.667803070712727020e+01 4.613422858913185109e+01 4.555429411136805840e+01 4.493641612253569662e+01 4.427898357755015013e+01 4.358066477283500717e+01 4.284049689760198731e+01 4.205798544019391016e+01 4.123321240750588856e+01 4.036711738827851548e+01 3.946153415987448199e+01 3.851954830102762628e+01 3.754436786663976733e+01 3.654120143300573176e+01 3.551539486220489295e+01 3.447455806913128384e+01 3.342729777444097294e+01 3.238301499620802559e+01 3.135181438812658783e+01 3.034559636142078531e+01 2.937856144933878966e+01 2.846364240039507720e+01 2.761278009035362402e+01 2.683942989801852619e+01 2.615648422745385204e+01 2.557471978449368777e+01 2.510429945661770290e+01 2.475363105322647428e+01 2.452884987961279961e+01 2.443394612483070460e+01 2.447047765697405808e+01 2.463752112933535443e+01 2.493171572939019853e+01 2.534744482250498265e+01 2.587706971386093358e+01 2.651090900828508268e+01 2.723815636374910909e+01 2.804734917754675294e+01 2.892489779465314115e+01 2.985766619292391866e+01 3.083553155918036737e+01 3.184303617984312851e+01 3.286809958875760884e+01 3.389987462047670874e+01 3.492860932496760284e+01 3.594658664517933744e+01 3.694461969365989518e+01 3.791642321983874808e+01 3.885738949062159975e+01 3.976271285370953734e+01 4.062943532907987532e+01 4.145478685517394268e+01 4.223724741253786874e+01 4.297608648727398872e+01 4.367124452375120569e+01 4.432314921080129722e+01 4.493261329199916077e+01 4.550073996127961351e+01 4.602883718382749123e+01 4.651834204036340026e+01 4.697075321145717197e+01 4.738757281230206075e+01 4.777025543634631788e+01 4.812016499684488480e+01 4.843853653057519182e+01 4.872644621572685963e+01 4.898478157994865967e+01 4.921422063534686941e+01 4.941521051614052595e+01 4.958795213039200434e+01 4.973238415687394820e+01 4.984817233811761383e+01 4.993470214127547280e+01 4.999106810516146737e+01 5.001607428989970572e+01 5.000822933457445885e+01 4.996575423617487388e+01 4.988658985487887065e+01 1.713656119150276658e-02 1.884399618662808626e-02 2.088049889947979354e-02 2.330800118805897991e-02 2.619876880108830061e-02 2.963613043550988521e-02 3.371621848832746793e-02 3.854923678434858669e-02 4.426086801734795823e-02 5.099387765000300970e-02 5.890960926010753440e-02 6.818941748904079614e-02 7.903636332837901679e-02 9.167658588193541847e-02 1.063609719783739915e-01 1.233666735618622612e-01 1.429988095090742872e-01 1.655921597693668368e-01 1.915131216625848565e-01 2.211617652488694075e-01 2.549742714648331465e-01 2.934255781272575581e-01 3.370324743720108374e-01 3.863570283175253306e-01 4.420106091464925391e-01 5.047129578249934800e-01 5.752185502489309821e-01 6.542458357104612432e-01 7.426531481606845064e-01 8.414071681423999083e-01 9.515851694578868480e-01 1.074212267998150505e+00 1.210489471703264597e+00 1.361719646857967314e+00 1.529313578971444265e+00 1.714795808177724812e+00 1.919809634339470827e+00 2.146121269926884345e+00 2.395622377730836750e+00 2.670331119049857982e+00 2.972390860151004066e+00 3.304066179061916131e+00 3.667735812152984831e+00 4.065881521282973310e+00 4.501072792061569849e+00 4.975946229431760237e+00 5.493179581612079865e+00 6.055459288924899042e+00 6.665441779796974053e+00 7.325707543995644500e+00 8.038708715022204743e+00 8.806709441022455565e+00 9.631720751412796488e+00 1.051542983060845593e+01 1.145912565545413209e+01 1.246362261750259393e+01 1.352918452944683025e+01 1.465545132384258231e+01 1.584137163831455730e+01 1.708514413307054269e+01 1.838417098780348979e+01 1.973502613294140318e+01 2.113344133388354962e+01 2.257431244129576697e+01 2.405172709905532358e+01 2.555901554665082287e+01 2.708882453798052126e+01 2.863321371127086934e+01 3.018377333938958884e+01 3.173176082115866592e+01 3.326825281856490335e+01 3.478430902450578799e+01 3.627114245402464832e+01 3.772029054361262723e+01 3.912378126907050557e+01 4.047428753978396543e+01 4.176526402237092839e+01 4.299106080771176153e+01 4.414700919219291819e+01 4.522947679418805933e+01 4.623589018426820729e+01 4.716472550944055087e+01 4.801546893650394310e+01 4.878855055392226348e+01 4.948525625556314367e+01 5.010762312054068701e+01 5.065832397445512925e+01 5.114054673770127124e+01 5.155787379660147707e+01 5.191416573382977617e+01 5.221345301146783413e+01 5.245983812402903368e+01 5.265740993636877221e+01 5.281017084631913150e+01 5.292197691946464033e+01 5.299649041766113555e+01 5.303714372949080058e+01 5.304711346774186609e+01 5.302930334641406773e+01 5.298633433931640013e+01 5.292054074535268171e+01 5.283397081621728120e+01 5.272839076295685601e+01 5.260529114901704872e+01 5.246589478914049920e+01 5.231116549674066363e+01 5.214181716177358084e+01 5.195832279221309591e+01 5.176092328199779757e+01 5.154963579695517240e+01 5.132426176036059218e+01 5.108439451249366670e+01 5.082942679383644702e+01 5.055855828610347658e+01 5.027080350426518152e+01 4.996500039932520565e+01 4.963982012515636910e+01 4.929377847483691966e+01 4.892524959285911024e+01 4.853248265046195797e+01 4.811362226964494226e+01 4.766673353633608201e+01 4.718983260465484619e+01 4.668092385428234792e+01 4.613804467778965090e+01 4.555931895502278905e+01 4.494302018038690960e+01 4.428764504117909695e+01 4.359199805908193071e+01 4.285528734406366880e+01 4.207723107518472716e+01 4.125817340453466642e+01 4.039936664074882344e+01 3.950301759690638193e+01 3.857265860411478542e+01 3.761199880789539662e+01 3.662700167282853414e+01 3.562356410010472274e+01 3.460994324135921829e+01 3.359577154860337345e+01 3.259136566221600617e+01 3.160755583674610136e+01 3.065703550503508978e+01 2.975362381185491145e+01 2.891270965183510810e+01 2.814562924359617924e+01 2.746554134403780267e+01 2.688493207604565072e+01 2.641468597402490559e+01 2.606326096051182972e+01 2.583744741926559740e+01 2.574158370924751793e+01 2.577738323371306706e+01 2.594387183664524343e+01 2.623743842505263402e+01 2.665199425632839692e+01 2.717933389686316659e+01 2.780991585692119727e+01 2.853143806187377507e+01 2.933115776535157337e+01 3.019664998226719987e+01 3.111535280597605535e+01 3.207220328040926205e+01 3.305440098683715888e+01 3.405040220168923781e+01 3.504953921244363357e+01 3.604299150869895385e+01 3.702108361716320672e+01 3.797681278619319301e+01 3.890478934969824820e+01 3.979979313960871679e+01 4.065832280333088278e+01 4.147720710790378007e+01 4.225459306426620998e+01 4.298947232070968738e+01 4.368155277703498029e+01 4.433107414798237755e+01 4.493869830122365272e+01 4.550540804470640666e+01 4.603241683859180711e+01 4.652108674612715333e+01 4.697285842065676320e+01 4.738918862485203221e+01 4.777149690221514078e+01 4.812112009449260341e+01 4.843927280431817906e+01 4.872701461627447372e+01 4.898522147857138265e+01 4.921456181903223381e+01 4.941547588696526816e+01 4.958815880435254542e+01 4.973254575221392315e+01 4.984829927060603438e+01 4.993480174147230599e+01 4.999114671849303448e+01 5.001613629563239272e+01 5.000827778168148541e+01 4.996579365486403645e+01 4.988661995614539535e+01 4.976843078518841423e+01 1.570498520844179624e-02 1.713654462003419768e-02 1.884398602961023100e-02 2.088050492442994344e-02 2.330800438804099539e-02 2.619876182221323596e-02 2.963614239698772468e-02 3.371623861134504657e-02 3.854922801138044308e-02 4.426085278679302293e-02 5.099387286643757011e-02 5.890958869070266751e-02 6.818941936762147604e-02 7.903635568779351916e-02 9.167657712429216899e-02 1.063609711257830076e-01 1.233666759844884164e-01 1.429988170054119490e-01 1.655921541732278124e-01 1.915131231769793552e-01 2.211617591605635758e-01 2.549742557665325426e-01 2.934255710845900533e-01 3.370324637827198933e-01 3.863570182344091553e-01 4.420105970580446852e-01 5.047129453197312099e-01 5.752185502180017229e-01 6.542458204471237604e-01 7.426531632277035833e-01 8.414071302298671284e-01 9.515851585928249978e-01 1.074212234725194115e+00 1.210489440761829405e+00 1.361719642408049324e+00 1.529313544567677541e+00 1.714795776858598408e+00 1.919809599849468418e+00 2.146121242216220359e+00 2.395622323524129182e+00 2.670331065784833591e+00 2.972390787219880259e+00 3.304066092621724682e+00 3.667735710749794542e+00 4.065881423882143686e+00 4.501072687695218733e+00 4.975946127677084441e+00 5.493179456425426821e+00 6.055459165964753865e+00 6.665441641076841783e+00 7.325707398963553274e+00 8.038708510556034526e+00 8.806709228701118164e+00 9.631720527914861663e+00 1.051542959156783752e+01 1.145912537660950115e+01 1.246362231410993004e+01 1.352918418305478454e+01 1.465545094235915080e+01 1.584137120302345281e+01 1.708514364692715759e+01 1.838417044715528093e+01 1.973502553007362792e+01 2.113344069615822107e+01 2.257431173044602701e+01 2.405172629755319491e+01 2.555901466794025012e+01 2.708882357501309812e+01 2.863321264794685561e+01 3.018377218163528397e+01 3.173175952477790673e+01 3.326825138614480437e+01 3.478430746015359887e+01 3.627114072664900135e+01 3.772028864673203685e+01 3.912377919683634531e+01 4.047428527035546608e+01 4.176526155320978972e+01 4.299105810146571827e+01 4.414700624218654212e+01 4.522947357970792126e+01 4.623588669233769366e+01 4.716472171273453995e+01 4.801546482079585587e+01 4.878854609688772115e+01 4.948525143394611803e+01 5.010761791643587060e+01 5.065831836627280893e+01 5.114054070763285154e+01 5.155786732663348459e+01 5.191415881538738830e+01 5.221344562963894020e+01 5.245983028336475229e+01 5.265740164257471889e+01 5.281016211833384233e+01 5.292196779814423735e+01 5.299648096207638304e+01 5.303713403030047147e+01 5.304710365625869883e+01 5.302929360672983705e+01 5.298632492398098037e+01 5.292053199782874628e+01 5.283396319504447547e+01 5.272838488484019592e+01 5.260528783210668280e+01 5.246589511660388183e+01 5.231117090262606695e+01 5.214182953925504194e+01 5.195834463915199564e+01 5.176095789236676126e+01 5.154968751817511929e+01 5.132433632718949923e+01 5.108449949382757183e+01 5.082957218344395756e+01 5.055875728056014395e+01 5.027107353339756202e+01 4.996536448545865028e+01 4.964030866929697794e+01 4.929443160326469098e+01 4.892612023094654461e+01 4.853364053919803212e+01 4.811515917450328317e+01 4.766877001609215370e+01 4.719252671577804392e+01 4.668448230553540412e+01 4.614273704147787214e+01 4.556549562299436218e+01 4.495113485822032118e+01 4.429828269374006311e+01 4.360590920441016749e+01 4.287342964815735513e+01 4.210081901949474315e+01 4.128873665239538582e+01 4.043880860705365876e+01 3.955368448179046936e+01 3.863742269439350707e+01 3.769431532685702280e+01 3.673120582324764882e+01 3.575460380677679950e+01 3.477347466541156251e+01 3.379874706694589293e+01 3.284123929530568375e+01 3.191294612896464855e+01 3.102713760851152713e+01 3.019774770934079910e+01 2.944028884350444386e+01 2.876751266533424456e+01 2.819134942515666253e+01 2.772318257110682183e+01 2.737253825680823738e+01 2.714667123860247955e+01 2.705035722174936552e+01 2.708518239599767341e+01 2.725026681021257602e+01 2.754186508398715105e+01 2.795343660167958433e+01 2.847617485202571785e+01 2.909932947814770898e+01 2.981065975734030715e+01 3.059901472492208185e+01 3.144909784018051724e+01 3.234673886411960808e+01 3.327845657086994180e+01 3.423205786674905937e+01 3.519591711248880728e+01 3.615998886988560201e+01 3.711409104335800890e+01 3.805041180651045352e+01 3.896265392364821167e+01 3.984512456106650546e+01 4.069368116605159003e+01 4.150467781967068959e+01 4.227586453762826579e+01 4.300589961488586255e+01 4.369421093949740964e+01 4.434081062722189870e+01 4.494617734569465028e+01 4.551114779001729715e+01 4.603681935995422236e+01 4.652446331002978042e+01 4.697544883027351403e+01 4.739117716809945335e+01 4.777302501132852797e+01 4.812229590899240605e+01 4.844017908941887640e+01 4.872771443466132268e+01 4.898576306087885968e+01 4.921498194754578037e+01 4.941580285716317889e+01 4.958841381161117567e+01 4.973274487438799696e+01 4.984845554360739328e+01 4.993492474876097731e+01 4.999124369213836871e+01 5.001621253912097131e+01 5.000833884465910728e+01 4.996584163374661358e+01 4.988665869776812656e+01 4.976846139560806392e+01 4.960867285686118322e+01 1.450372239070987952e-02 1.570495738477762152e-02 1.713657523826284459e-02 1.884403179586121441e-02 2.088047887402520036e-02 2.330802539594911335e-02 2.619876557547795928e-02 2.963611947954222087e-02 3.371623434634343774e-02 3.854924227037339474e-02 4.426086002155235621e-02 5.099388030535569744e-02 5.890960473031556927e-02 6.818941503777842250e-02 7.903634899034746308e-02 9.167658454536581347e-02 1.063609689224797455e-01 1.233666860346057381e-01 1.429988071592923904e-01 1.655921495456856851e-01 1.915131063543302758e-01 2.211617497596995996e-01 2.549742607599715938e-01 2.934255569328325097e-01 3.370324471216888385e-01 3.863570066072007370e-01 4.420105830222289534e-01 5.047129313775181592e-01 5.752185302195267358e-01 6.542458086285530827e-01 7.426531245177852014e-01 8.414071402115232967e-01 9.515851398674312067e-01 1.074212204603564924e+00 1.210489434643296836e+00 1.361719588498684352e+00 1.529313519285001144e+00 1.714795712114570492e+00 1.919809560582561581e+00 2.146121160741525813e+00 2.395622245604061451e+00 2.670330995060036461e+00 2.972390711345787473e+00 3.304066015333357864e+00 3.667735629605984649e+00 4.065881327030069770e+00 4.501072588392387885e+00 4.975945996156963425e+00 5.493179310094931544e+00 6.055458996836512675e+00 6.665441454323649317e+00 7.325707187116734076e+00 8.038708286270974668e+00 8.806708961062986063e+00 9.631720254477963650e+00 1.051542926604902206e+01 1.145912501977562492e+01 1.246362191545574660e+01 1.352918375993832178e+01 1.465545046587500089e+01 1.584137066460157683e+01 1.708514307927112341e+01 1.838416979555076836e+01 1.973502481568301548e+01 2.113343989076652818e+01 2.257431082410078105e+01 2.405172532778977157e+01 2.555901357975728061e+01 2.708882237930030001e+01 2.863321133682729069e+01 3.018377072899826175e+01 3.173175792472987666e+01 3.326824961999908936e+01 3.478430551484668598e+01 3.627113860148626401e+01 3.772028631876868587e+01 3.912377664499843632e+01 4.047428247266729784e+01 4.176525849491979159e+01 4.299105476830964534e+01 4.414700260042204860e+01 4.522946961781199349e+01 4.623588238518916427e+01 4.716471703658335457e+01 4.801545974766857938e+01 4.878854060265401671e+01 4.948524549360706004e+01 5.010761150567063282e+01 5.065831145756357756e+01 5.114053328147647903e+01 5.155785936225988308e+01 5.191415029388451785e+01 5.221343654191839079e+01 5.245982062697346038e+01 5.265739142832709518e+01 5.281015136961362799e+01 5.292195656354633115e+01 5.299646931785150628e+01 5.303712208410314588e+01 5.304709157352674964e+01 5.302928161157218767e+01 5.298631332823533313e+01 5.292052122337701547e+01 5.283395380918761219e+01 5.272837764469142030e+01 5.260528374496534809e+01 5.246589551845357136e+01 5.231117755784631385e+01 5.214184477985444488e+01 5.195837153919514151e+01 5.176100050973192879e+01 5.154975120376897735e+01 5.132442814277622745e+01 5.108462875650334922e+01 5.082975119418966159e+01 5.055900228391644191e+01 5.027140598133760818e+01 4.996581270785002715e+01 4.964091006841606912e+01 4.929523554027900190e+01 4.892719179368042859e+01 4.853506546271906075e+01 4.811705023906375089e+01 4.767127531158964615e+01 4.719584028552817756e+01 4.668885775317545495e+01 4.614850482545069355e+01 4.557308483641911323e+01 4.496110046313970798e+01 4.431133915570097059e+01 4.362297158172260225e+01 4.289566306971559584e+01 4.212969731966586551e+01 4.132611044621106799e+01 4.048697205797457599e+01 3.961545266553988398e+01 3.871622353064659450e+01 3.779424528419217921e+01 3.685737403816824553e+01 3.591278093451235520e+01 3.497017990117177533e+01 3.404194216891561808e+01 3.313924587675814593e+01 3.227530654314187331e+01 3.146377722422827006e+01 3.071891836926585739e+01 3.005474499017837431e+01 2.948593191533076663e+01 2.902289945893828005e+01 2.867533824171554357e+01 2.845089974576146830e+01 2.835452566701772170e+01 2.838820820589710436e+01 2.855089856753055599e+01 2.883857003805549013e+01 2.924442898150564929e+01 2.975925494879874122e+01 3.037314346080054861e+01 3.107298562865096869e+01 3.184453516198051304e+01 3.267372488468956249e+01 3.354656120067396330e+01 3.445032330982284918e+01 3.537243345704912656e+01 3.630152084001667134e+01 3.722691110899233280e+01 3.813990104489265320e+01 3.903315461296281086e+01 3.990045139338462832e+01 4.073689987088664566e+01 4.153829746737553563e+01 4.230192488590874689e+01 4.302604314980999334e+01 4.370974428026492831e+01 4.435276614797858485e+01 4.495536569188951148e+01 4.551820234836118573e+01 4.604223243015035649e+01 4.652861612951522119e+01 4.697863549437157360e+01 4.739362396344722583e+01 4.777490554523492960e+01 4.812374308008757851e+01 4.844129460690061961e+01 4.872857600091558794e+01 4.898642992191864209e+01 4.921549935159710998e+01 4.941620510619074480e+01 4.958872750106549177e+01 4.973299032576559142e+01 4.984864784221882417e+01 4.993507569314683536e+01 4.999136263978002859e+01 5.001630638834143383e+01 5.000841290692318353e+01 4.996590044183801638e+01 4.988670528121699022e+01 4.976849819597172342e+01 4.960870195561994223e+01 4.940452209969832609e+01 1.349414995057443035e-02 1.450373782499561788e-02 1.570496087402518601e-02 1.713657093832253453e-02 1.884399403675207293e-02 2.088047576003894401e-02 2.330801714990698298e-02 2.619877587017417631e-02 2.963612897580500741e-02 3.371621812620739789e-02 3.854923742597465841e-02 4.426086955756439179e-02 5.099388477518600193e-02 5.890959573558433165e-02 6.818941710380792276e-02 7.903635244879975152e-02 9.167658302772761780e-02 1.063609547964712299e-01 1.233666693133214504e-01 1.429988015762141962e-01 1.655921497054327340e-01 1.915130943205162473e-01 2.211617472622065816e-01 2.549742468777087545e-01 2.934255524029172335e-01 3.370324319532527202e-01 3.863570023135926568e-01 4.420105682112108747e-01 5.047129208695892988e-01 5.752185135774244840e-01 6.542457955265521541e-01 7.426531178264939026e-01 8.414070929668513443e-01 9.515851127731996817e-01 1.074212183211033622e+00 1.210489384822933889e+00 1.361719557280937076e+00 1.529313484126067602e+00 1.714795663645630519e+00 1.919809490708605404e+00 2.146121102404637604e+00 2.395622180456494110e+00 2.670330894094405938e+00 2.972390628865172690e+00 3.304065910971522690e+00 3.667735498834071350e+00 4.065881179574554416e+00 4.501072430581348094e+00 4.975945821025264948e+00 5.493179115417675007e+00 6.055458786894186041e+00 6.665441219526238470e+00 7.325706933915630437e+00 8.038708004933988960e+00 8.806708661567453689e+00 9.631719877131542873e+00 1.051542887217245337e+01 1.145912458432965941e+01 1.246362143179406345e+01 1.352918322373247229e+01 1.465544987441126068e+01 1.584137000759190883e+01 1.708514234347906680e+01 1.838416899389024195e+01 1.973502390912063120e+01 2.113343890391063695e+01 2.257430974874465690e+01 2.405172412001959970e+01 2.555901225451897574e+01 2.708882091119090774e+01 2.863320970850690728e+01 3.018376894335005289e+01 3.173175595505807323e+01 3.326824746480348693e+01 3.478430313281546660e+01 3.627113597456077798e+01 3.772028344865149307e+01 3.912377349797717585e+01 4.047427902580417935e+01 4.176525473657077470e+01 4.299105065429119321e+01 4.414699812753642050e+01 4.522946473724384475e+01 4.623587708427555754e+01 4.716471127691863785e+01 4.801545350129502054e+01 4.878853383549126477e+01 4.948523817845496353e+01 5.010760361029195309e+01 5.065830295251420523e+01 5.114052413729008606e+01 5.155784955280895332e+01 5.191413979832316272e+01 5.221342534976518124e+01 5.245980873642260178e+01 5.265737884742969754e+01 5.281013813535184198e+01 5.292194272786520060e+01 5.299645497375038161e+01 5.303710737300551159e+01 5.304707669361333444e+01 5.302926683993108981e+01 5.298629904750802666e+01 5.292050795403111607e+01 5.283394224772380454e+01 5.272836872667133434e+01 5.260527871030556213e+01 5.246589601064497543e+01 5.231118575044222041e+01 5.214186354297318360e+01 5.195840466040919381e+01 5.176105298345408556e+01 5.154982961830146593e+01 5.132454118981745239e+01 5.108478790741452968e+01 5.082997158939499371e+01 5.055930391444276495e+01 5.027181524557894932e+01 4.996636446053013003e+01 4.964165031977783826e+01 4.929622498858708468e+01 4.892851045726825987e+01 4.853681870394605369e+01 4.811937658666460038e+01 4.767435657020320861e+01 4.719991450413778011e+01 4.669423579896266574e+01 4.615559135427956505e+01 4.558240466078677144e+01 4.497333131633779857e+01 4.432735200663901054e+01 4.364387951855591297e+01 4.292287968961168332e+01 4.216500514050178339e+01 4.137173928164401815e+01 4.054567342635819216e+01 3.969058413800107843e+01 3.881184691099704764e+01 3.791528431587328640e+01 3.700957210093243077e+01 3.610289403961985499e+01 3.520592066491003891e+01 3.433163005648174249e+01 3.349231852149561917e+01 3.270204851794951395e+01 3.197456717378270596e+01 3.132411330387543202e+01 3.076423624041982663e+01 3.030719852151305460e+01 2.996348915897717546e+01 2.974160326280903632e+01 2.964575601382096437e+01 2.967805548976750885e+01 2.983743080084818544e+01 3.012009779043402347e+01 3.051944663105940947e+01 3.102542063666865602e+01 3.162643151054700041e+01 3.230943685887549321e+01 3.306052053239452704e+01 3.386566756736290529e+01 3.471121090987152513e+01 3.558433527604841373e+01 3.647210905544758219e+01 3.736331088924204380e+01 3.824840446822274487e+01 3.911884551098816587e+01 3.996786875696073338e+01 4.078963672787374861e+01 4.157938406508122853e+01 4.233381439319593653e+01 4.305071924870270550e+01 4.372879022789268788e+01 4.436743637377543337e+01 4.496664767307889576e+01 4.552686883259336525e+01 4.604888527071204862e+01 4.653372187281191685e+01 4.698255459183275207e+01 4.739663394126130669e+01 4.777721936055633734e+01 4.812552404307185583e+01 4.844266758880475976e+01 4.872963647828123612e+01 4.898725079731322296e+01 4.921613628565230414e+01 4.941670053739415636e+01 4.958911373740038897e+01 4.973329229647779925e+01 4.984888472769810619e+01 4.993526198325569965e+01 4.999150922280662002e+01 5.001642219602462802e+01 5.000850466754981483e+01 4.996597305795913968e+01 4.988676318694066936e+01 4.976854448645359241e+01 4.960873905373134107e+01 4.940455120994795379e+01 4.915300380807283176e+01 1.264352518967737198e-02 1.349415187682764285e-02 1.450371863506994506e-02 1.570493582416412903e-02 1.713654931705625370e-02 1.884400565581119402e-02 2.088048509348117490e-02 2.330800511687267443e-02 2.619876863422610294e-02 2.963613182550298847e-02 3.371621439559317063e-02 3.854923022389384474e-02 4.426086389912731178e-02 5.099388344023318004e-02 5.890959017320375468e-02 6.818941242815598769e-02 7.903635177571351200e-02 9.167657715462565471e-02 1.063609577836529679e-01 1.233666661078801768e-01 1.429987981451442958e-01 1.655921383885765041e-01 1.915130920672497850e-01 2.211617337214855927e-01 2.549742385996665583e-01 2.934255479674902634e-01 3.370324213601363361e-01 3.863569778197215032e-01 4.420105481318241103e-01 5.047128915409238026e-01 5.752184902476930040e-01 6.542457646851058684e-01 7.426530694980992831e-01 8.414070669716718909e-01 9.515850757342146915e-01 1.074212116869357247e+00 1.210489333438135917e+00 1.361719499481448992e+00 1.529313426730918080e+00 1.714795603046951111e+00 1.919809416181145645e+00 2.146121013156703228e+00 2.395622085963418080e+00 2.670330799532004029e+00 2.972390493978799508e+00 3.304065768313343643e+00 3.667735344349987603e+00 4.065881020697037940e+00 4.501072220841517257e+00 4.975945628602229220e+00 5.493178898511631658e+00 6.055458544688226752e+00 6.665440948889774120e+00 7.325706622641211752e+00 8.038707665040016437e+00 8.806708249933709709e+00 9.631719452977709039e+00 1.051542840135928714e+01 1.145912405444667570e+01 1.246362084766651890e+01 1.352918257595414353e+01 1.465544914701321488e+01 1.584136920000737625e+01 1.708514145213655055e+01 1.838416800907193149e+01 1.973502281075329279e+01 2.113343769145508588e+01 2.257430840966096852e+01 2.405172263731648030e+01 2.555901062493971310e+01 2.708881909177589975e+01 2.863320771717173940e+01 3.018376673235601260e+01 3.173175353109686725e+01 3.326824478557213638e+01 3.478430020027519021e+01 3.627113276049504265e+01 3.772027991273357372e+01 3.912376962142113257e+01 4.047427479382750448e+01 4.176525010186782794e+01 4.299104560086621518e+01 4.414699260884235343e+01 4.522945873757383595e+01 4.623587054918846206e+01 4.716470418597714342e+01 4.801544580999659217e+01 4.878852550743825844e+01 4.948522917144421740e+01 5.010759389064420333e+01 5.065829247595686979e+01 5.114051287495739473e+01 5.155783747186200117e+01 5.191412687713834373e+01 5.221341156689490504e+01 5.245979409259370385e+01 5.265736335658748146e+01 5.281012183362857115e+01 5.292192568883779558e+01 5.299643731117321011e+01 5.303708925665205953e+01 5.304705836592782475e+01 5.302924864580366915e+01 5.298628145848076088e+01 5.292049160968967669e+01 5.283392800894468877e+01 5.272835774194864200e+01 5.260527250702021718e+01 5.246589661281625183e+01 5.231119583516877469e+01 5.214188664360209913e+01 5.195844543873128174e+01 5.176111758901025439e+01 5.154992616239913161e+01 5.132468037192636245e+01 5.108498384482684429e+01 5.083024291721373800e+01 5.055967523232159522e+01 5.027231902998440205e+01 4.996704358549479963e+01 4.964256136409495923e+01 4.929744257386020934e+01 4.893013291285231503e+01 4.853897544703065847e+01 4.812223767587713041e+01 4.767814503014707839e+01 4.720492211941716221e+01 4.670084320754302354e+01 4.616429342971037642e+01 4.559384224315758161e+01 4.498833048184405925e+01 4.434697201805316524e+01 4.366947051776237743e+01 4.295615084637713466e+01 4.220810340341520828e+01 4.142733794722136054e+01 4.061705265913388274e+01 3.978171940207463564e+01 3.892750892876236435e+01 3.806129525070400632e+01 3.719235709615399799e+01 3.633021651434430765e+01 3.548650247844405214e+01 3.467435431440981120e+01 3.390759709095439689e+01 3.320022415398181437e+01 3.256625685599500031e+01 3.201924296288386529e+01 3.157170672790588384e+01 3.123432385699109304e+01 3.101535425519949740e+01 3.092018503100731763e+01 3.095102722560715236e+01 3.110679527810423650e+01 3.138318010139141023e+01 3.177290679256124761e+01 3.226615007085570141e+01 3.285106664156359102e+01 3.351439558960208842e+01 3.424261431438957004e+01 3.502114596246268974e+01 3.583734939207978698e+01 3.667678601122418769e+01 3.752756113010440231e+01 3.837951423680785012e+01 3.922272526837582518e+01 4.004980075188357347e+01 4.085385532593247859e+01 4.162950912000406589e+01 4.237278053599529670e+01 4.308091136307812974e+01 4.375211970897900216e+01 4.438542283495171858e+01 4.498049076392889134e+01 4.553750968192369442e+01 4.605705814931495468e+01 4.653999706675846681e+01 4.698737310197182637e+01 4.740033568872383540e+01 4.778006575560266356e+01 4.812771537993581461e+01 4.844435726555033028e+01 4.873094176115512965e+01 4.898826120922196026e+01 4.921692026331898973e+01 4.941731034018691560e+01 4.958958946020806025e+01 4.973366411074399451e+01 4.984917622608581667e+01 4.993549108360235067e+01 4.999168996500131357e+01 5.001656478239456760e+01 5.000861760666980160e+01 4.996606235681269936e+01 4.988683409326969098e+01 4.976860046898435996e+01 4.960878340080152782e+01 4.940458738327443200e+01 4.915303148530638566e+01 4.885100461289413687e+01 1.192403795176353795e-02 1.264351501843491432e-02 1.349415271137006586e-02 1.450370202114934989e-02 1.570494749925156058e-02 1.713656703490412658e-02 1.884400634542365491e-02 2.088047347206843304e-02 2.330801030707596241e-02 2.619875300833658660e-02 2.963613759462500885e-02 3.371621823196437051e-02 3.854923886685974327e-02 4.426084699500541092e-02 5.099386799597310088e-02 5.890959758396838164e-02 6.818941059346862732e-02 7.903634706563203438e-02 9.167657288373110003e-02 1.063609599202295780e-01 1.233666576864923536e-01 1.429987889184566041e-01 1.655921342208779290e-01 1.915130786687677666e-01 2.211617310129852243e-01 2.549742245497046977e-01 2.934255357247485541e-01 3.370324109293687531e-01 3.863569627241835169e-01 4.420105376072376302e-01 5.047128669913530929e-01 5.752184741142066793e-01 6.542457396893579524e-01 7.426530517258803643e-01 8.414070285981087860e-01 9.515850216388306304e-01 1.074212074777055159e+00 1.210489275828229072e+00 1.361719451265280822e+00 1.529313344917678785e+00 1.714795527313538681e+00 1.919809325717618531e+00 2.146120909326282522e+00 2.395621980284564412e+00 2.670330674487416900e+00 2.972390351706110323e+00 3.304065607030658658e+00 3.667735174295521539e+00 4.065880830589951422e+00 4.501072004969418394e+00 4.975945362004852157e+00 5.493178609986406613e+00 6.055458228910400642e+00 6.665440589984664932e+00 7.325706231815683367e+00 8.038707222626605642e+00 8.806707784337753253e+00 9.631718938149559150e+00 1.051542780189169868e+01 1.145912339692645432e+01 1.246362012184945023e+01 1.352918175860517636e+01 1.465544825587351419e+01 1.584136821875656231e+01 1.708514035353343630e+01 1.838416679128030751e+01 1.973502146400656798e+01 2.113343620351923491e+01 2.257430675485115401e+01 2.405172080549193581e+01 2.555900860482453751e+01 2.708881687033088426e+01 2.863320525829038132e+01 3.018376402406511971e+01 3.173175054899358472e+01 3.326824150209774444e+01 3.478429658498297528e+01 3.627112878627055892e+01 3.772027555628257289e+01 3.912376485210827326e+01 4.047426956933529851e+01 4.176524439319542381e+01 4.299103936760647571e+01 4.414698581992999493e+01 4.522945133765951908e+01 4.623586250724629565e+01 4.716469544610103526e+01 4.801543633446822668e+01 4.878851524785242333e+01 4.948521807784220528e+01 5.010758191498347003e+01 5.065827957654682479e+01 5.114049900541625249e+01 5.155782259456081817e+01 5.191411095809946374e+01 5.221339459275953487e+01 5.245977605594173809e+01 5.265734427806233242e+01 5.281010175825493747e+01 5.292190470531554780e+01 5.299641555773944646e+01 5.303706694302498192e+01 5.304703579573288152e+01 5.302922624027278431e+01 5.298625979866936575e+01 5.292047148119489464e+01 5.283391047292716536e+01 5.272834421106700376e+01 5.260526486398652679e+01 5.246589734952310380e+01 5.231120824703857153e+01 5.214191508072769921e+01 5.195849564190103109e+01 5.176119712774996628e+01 5.155004502040750936e+01 5.132485171812012226e+01 5.108522505479212583e+01 5.083057691928713240e+01 5.056013229165355227e+01 5.027293909491241664e+01 4.996787937631834353e+01 4.964368243425855098e+01 4.929894061990553666e+01 4.893212871107072459e+01 4.854162785888096465e+01 4.812575531179395938e+01 4.768280123822062677e+01 4.721107414766850496e+01 4.670895651367403190e+01 4.617497223133578643e+01 4.560786753932470816e+01 4.500670676255008829e+01 4.437098384949123897e+01 4.370074987988131454e+01 4.299675559582018991e+01 4.226060630763990389e+01 4.149492443418308341e+01 4.070360424328338667e+01 3.989190120432157727e+01 3.906686426541062929e+01 3.823652120051685444e+01 3.741071560632692439e+01 3.660042601240919424e+01 3.581799853393776800e+01 3.507659387117457328e+01 3.439160302452109619e+01 3.377597683220498226e+01 3.324398317550597426e+01 3.280782647789467177e+01 3.247832036540420830e+01 3.226390950845086536e+01 3.217012583255756653e+01 3.219925800196428156e+01 3.235021793159195624e+01 3.261861729604783733e+01 3.299704421534955401e+01 3.347550942836626575e+01 3.404233496330638786e+01 3.468412012317994453e+01 3.538721674069003598e+01 3.613752769888031224e+01 3.692092363093438223e+01 3.772440407683066610e+01 3.853729189385836662e+01 3.934826855761211561e+01 4.014905808648582308e+01 4.093185973422534829e+01 4.169053224893232112e+01 4.242030964326437470e+01 4.311779807719741342e+01 4.378066103342943904e+01 4.440745273961029227e+01 4.499746209210335479e+01 4.555056551763806993e+01 4.606709256745455150e+01 4.654770578079342158e+01 4.699329506198201756e+01 4.740488692916500213e+01 4.778356629903056074e+01 4.813041103998728687e+01 4.844643625008759358e+01 4.873254800326710523e+01 4.898950484620604584e+01 4.921788531486172502e+01 4.941806109978732309e+01 4.959017496371374989e+01 4.973412200674668782e+01 4.984953524154717286e+01 4.993577332249636669e+01 4.999191229981500584e+01 5.001674040864158854e+01 5.000875654262090109e+01 4.996617257555400471e+01 4.988692143493059206e+01 4.976867000624957882e+01 4.960883907226812539e+01 4.940463096758045936e+01 4.915306641071644833e+01 4.885103148343060298e+01 4.849533322268580093e+01 1.131223175147454130e-02 1.192400207907374533e-02 1.264353528910646708e-02 1.349417894462370468e-02 1.450368938798456651e-02 1.570491740333074607e-02 1.713656794823419094e-02 1.884400142443335910e-02 2.088047146362276285e-02 2.330801480593859901e-02 2.619875789388852183e-02 2.963612782940873783e-02 3.371621977503579115e-02 3.854922857760197802e-02 4.426085248757906376e-02 5.099386710036447196e-02 5.890958766109844619e-02 6.818940577384041690e-02 7.903634159663400216e-02 9.167656880879783421e-02 1.063609510474416708e-01 1.233666500343217343e-01 1.429987823568306671e-01 1.655921257538886804e-01 1.915130747843305503e-01 2.211617156937344120e-01 2.549742116000818237e-01 2.934255125243846463e-01 3.370324001964066785e-01 3.863569438334760187e-01 4.420105160339395933e-01 5.047128366031958802e-01 5.752184412263602331e-01 6.542456962074051363e-01 7.426530093332994742e-01 8.414069753526333129e-01 9.515849669934228761e-01 1.074212027042443562e+00 1.210489210362528212e+00 1.361719353652675712e+00 1.529313255443632391e+00 1.714795429304320606e+00 1.919809205157286813e+00 2.146120786406659597e+00 2.395621839221308669e+00 2.670330506814521332e+00 2.972390159462372505e+00 3.304065400418340737e+00 3.667734950239915470e+00 4.065880577063564871e+00 4.501071724907608207e+00 4.975945052661892909e+00 5.493178263124177896e+00 6.055457846837260405e+00 6.665440152234488380e+00 7.325705760933846733e+00 8.038706684160658256e+00 8.806707197230384310e+00 9.631718269029342139e+00 1.051542708447811592e+01 1.145912259267377742e+01 1.246361922462268979e+01 1.352918076660239777e+01 1.465544714036173168e+01 1.584136699871936038e+01 1.708513900470319058e+01 1.838416528846578046e+01 1.973501982225139528e+01 2.113343435516854640e+01 2.257430472215849804e+01 2.405171855553208005e+01 2.555900611429472846e+01 2.708881411542793316e+01 2.863320223011463028e+01 3.018376069045191556e+01 3.173174686687996982e+01 3.326823745150187506e+01 3.478429213407599008e+01 3.627112390084486293e+01 3.772027019886623833e+01 3.912375897585693707e+01 4.047426314364357580e+01 4.176523736374679174e+01 4.299103169768307708e+01 4.414697745169635112e+01 4.522944223087541360e+01 4.623585259733974340e+01 4.716468468914938228e+01 4.801542466824930244e+01 4.878850261347545825e+01 4.948520441858162400e+01 5.010756717034539776e+01 5.065826369173287702e+01 5.114048192087448541e+01 5.155780426990101262e+01 5.191409135671703012e+01 5.221337368739511220e+01 5.245975384357944904e+01 5.265732078013486728e+01 5.281007703364013395e+01 5.292187886085891080e+01 5.299638876765962436e+01 5.303703946376082001e+01 5.304700799823296364e+01 5.302919864527137861e+01 5.298623311986766282e+01 5.292044668920455308e+01 5.283388887229182274e+01 5.272832754393481025e+01 5.260525544556343647e+01 5.246589824886175535e+01 5.231122352033100498e+01 5.214195008459481073e+01 5.195855744140165200e+01 5.176129504244529045e+01 5.155019133700746181e+01 5.132506264378383776e+01 5.108552196849316829e+01 5.083098803045292868e+01 5.056069482455171737e+01 5.027370217222061655e+01 4.996890780792860909e+01 4.964506168471174874e+01 4.930078331253888280e+01 4.893458309480534751e+01 4.854488880104622694e+01 4.813007847478894519e+01 4.768852127412757369e+01 4.721862787450182708e+01 4.671891217126132290e+01 4.618806608639133771e+01 4.562504910366572375e+01 4.502919391564260110e+01 4.440032888353392337e+01 4.373891703679599630e+01 4.304620979650673718e+01 4.232441147933148784e+01 4.157684786493338436e+01 4.080819759623798859e+01 4.002457920299136163e+01 3.923398345316236657e+01 3.844566746220235132e+01 3.766993568613904131e+01 3.691936353069913679e+01 3.620644012154821922e+01 3.554512383172511392e+01 3.494965046917882745e+01 3.443419022536973984e+01 3.401065693545326951e+01 3.369007611991188611e+01 3.348107568551814950e+01 3.338904904785420769e+01 3.341634188454943910e+01 3.356187240975771857e+01 3.382128116163534770e+01 3.418728542563794548e+01 3.464963732165490029e+01 3.519651321995859661e+01 3.581523290981177610e+01 3.649100147676753636e+01 3.721022259709032909e+01 3.795921552979691427e+01 3.872623211489693773e+01 3.949925425478746632e+01 4.026887495295363806e+01 4.102633628813172351e+01 4.176463324053628412e+01 4.247815919977416144e+01 4.316278296410919069e+01 4.381552635982797028e+01 4.443440156388179219e+01 4.501824712900349823e+01 4.556657082040068474e+01 4.607940388366962736e+01 4.655716999180243931e+01 4.700056970084204266e+01 4.741048027753995342e+01 4.778787011853189881e+01 4.813372626190661663e+01 4.844899369432900471e+01 4.873452442471746338e+01 4.899103532272827977e+01 4.921907311068709845e+01 4.941898522845017538e+01 4.959089581953529802e+01 4.973468580583652709e+01 4.984997725968383264e+01 4.993612073916209937e+01 4.999218613296512359e+01 5.001695672603713660e+01 5.000892761310172574e+01 4.996630840171943788e+01 4.988702922030829257e+01 4.976875557083355517e+01 4.960890681626843701e+01 4.940468497732805275e+01 4.915310989373038097e+01 4.885106568973088059e+01 4.849535993049025961e+01 4.808278889963030167e+01 1.078840938900778139e-02 1.131225297148167816e-02 1.192401320045657215e-02 1.264354065973703409e-02 1.349417796667595065e-02 1.450369147103050885e-02 1.570494444554436375e-02 1.713655369548915813e-02 1.884400422530753405e-02 2.088047813477608705e-02 2.330801578304285762e-02 2.619875122571283660e-02 2.963613366098736754e-02 3.371622428565913820e-02 3.854921979014963584e-02 4.426085029513394248e-02 5.099386589469285386e-02 5.890958726142785790e-02 6.818940545046676960e-02 7.903634054183665547e-02 9.167656797147789860e-02 1.063609382994755020e-01 1.233666497792121619e-01 1.429987759108156120e-01 1.655921175288499470e-01 1.915130635272955240e-01 2.211617011340127337e-01 2.549741998715906455e-01 2.934254959003932406e-01 3.370323659252663639e-01 3.863569157930368814e-01 4.420104809424373338e-01 5.047128028608101058e-01 5.752183969943028830e-01 6.542456513654576478e-01 7.426529510156753000e-01 8.414069095163835277e-01 9.515849037157156909e-01 1.074211952273917081e+00 1.210489128453113628e+00 1.361719255422642050e+00 1.529313134643050631e+00 1.714795307191863571e+00 1.919809070037897358e+00 2.146120631176811511e+00 2.395621664289131481e+00 2.670330315522939646e+00 2.972389956157701629e+00 3.304065166059453773e+00 3.667734684860171956e+00 4.065880265086765810e+00 4.501071381578853448e+00 4.975944669363712158e+00 5.493177838688779069e+00 6.055457371415447376e+00 6.665439623903810507e+00 7.325705177628262454e+00 8.038706044101164849e+00 8.806706467257008342e+00 9.631717470231414779e+00 1.051542618016635799e+01 1.145912160223006460e+01 1.246361812172542649e+01 1.352917954277127421e+01 1.465544578638476203e+01 1.584136549659007009e+01 1.708513733487947306e+01 1.838416344433091609e+01 1.973501776831970034e+01 2.113343209392110111e+01 2.257430221994317066e+01 2.405171578939715715e+01 2.555900305430660069e+01 2.708881074447559811e+01 2.863319850136101152e+01 3.018375656963412723e+01 3.173174233621529794e+01 3.326823246377743004e+01 3.478428665877942905e+01 3.627111787836965107e+01 3.772026359118465422e+01 3.912375174152758461e+01 4.047425522438167178e+01 4.176522870928969411e+01 4.299102224895087687e+01 4.414696714814601108e+01 4.522943100695522389e+01 4.623584039665795586e+01 4.716467144066833583e+01 4.801541029789758852e+01 4.878848705149677301e+01 4.948518759329896710e+01 5.010754900904388620e+01 5.065824412553256195e+01 5.114046088524148104e+01 5.155778170471326405e+01 5.191406721433256166e+01 5.221334794014860847e+01 5.245972648478424816e+01 5.265729184097989446e+01 5.281004658511424310e+01 5.292184703472921825e+01 5.299635577251359564e+01 5.303700562098934057e+01 5.304697376335349901e+01 5.302916465842329075e+01 5.298620026191566268e+01 5.292041615424148659e+01 5.283386226566323529e+01 5.272830701120931707e+01 5.260524383751978661e+01 5.246589934341451311e+01 5.231124231184091400e+01 5.214199316620327807e+01 5.195863351047608347e+01 5.176141556640328645e+01 5.155037143895549434e+01 5.132532226415655430e+01 5.108588740869752343e+01 5.083149398595480761e+01 5.056138706894680723e+01 5.027464108791014752e+01 4.997017302838877129e+01 4.964675817500592814e+01 4.930304930975480460e+01 4.893760043638894786e+01 4.854889629085852221e+01 4.813538909157824719e+01 4.769554416904408356e+01 4.722789626475798741e+01 4.673111838922536521e+01 4.620410510946392435e+01 4.564607191540319775e+01 4.505667183312075963e+01 4.443612961502099523e+01 4.378539238034750269e+01 4.310629366375844285e+01 4.240172500389176946e+01 4.167580580588921890e+01 4.093407858075040906e+01 4.018364968582201868e+01 3.943338212080026750e+01 3.869369704088806117e+01 3.797550378757641454e+01 3.729251160983869795e+01 3.665734775225834596e+01 3.608415153083237925e+01 3.558629817242297122e+01 3.517640326685122432e+01 3.486594331961067184e+01 3.466289418271393430e+01 3.457286445161562227e+01 3.459823704567839542e+01 3.473794378044948417e+01 3.498754594211511204e+01 3.533996028389744026e+01 3.578511890705627252e+01 3.631074835655487476e+01 3.690381637065028997e+01 3.755040007141618474e+01 3.823727716406035171e+01 3.895117277468791883e+01 3.967992867680190727e+01 4.041288992286600035e+01 4.114033870638345292e+01 4.185433706416296218e+01 4.254838707264259057e+01 4.321752428179170380e+01 4.385803929105856014e+01 4.446731753634779949e+01 4.504367084058481652e+01 4.558617148760163929e+01 4.609449576120911019e+01 4.656878134148438164e+01 4.700950079532450587e+01 4.741735114246520766e+01 4.779315933763587765e+01 4.813780209779095998e+01 4.845213889644904270e+01 4.873695557796124689e+01 4.899291832745552711e+01 4.922053484142156776e+01 4.942012260525157075e+01 4.959178304232774082e+01 4.973537971826927873e+01 4.985052146742673784e+01 4.993654866742244991e+01 4.999252334209543136e+01 5.001722298663864308e+01 5.000913851420794742e+01 4.996647542686284282e+01 4.988716185879739129e+01 4.976886099064937241e+01 4.960899069621266477e+01 4.940475145734120588e+01 4.915316230874044834e+01 4.885110775077087197e+01 4.849539321631782229e+01 4.808281489628753747e+01 4.761023766721152128e+01 1.033593038781002900e-02 1.078839024369926056e-02 1.131223625234390601e-02 1.192399491668382112e-02 1.264350133855031075e-02 1.349416868645884546e-02 1.450370934173971470e-02 1.570494702665548373e-02 1.713656992060326109e-02 1.884401475193902067e-02 2.088047777713761266e-02 2.330800691386577736e-02 2.619876248151813830e-02 2.963612104945279047e-02 3.371621118356716434e-02 3.854923042364089697e-02 4.426084533694595036e-02 5.099386245739352674e-02 5.890958175358582821e-02 6.818939642142192448e-02 7.903633142183198734e-02 9.167655536896814061e-02 1.063609283027572711e-01 1.233666353036242530e-01 1.429987578204678922e-01 1.655920997687131135e-01 1.915130478454117047e-01 2.211616782311798535e-01 2.549741780882276432e-01 2.934254659129316156e-01 3.370323369645616407e-01 3.863568844166620497e-01 4.420104410505893977e-01 5.047127625435043896e-01 5.752183543108541075e-01 6.542455951938656034e-01 7.426528848861475574e-01 8.414068439299213775e-01 9.515848166673770425e-01 1.074211854802854749e+00 1.210489025981491995e+00 1.361719136546746478e+00 1.529312997821299813e+00 1.714795135025311223e+00 1.919808899024907367e+00 2.146120430990485328e+00 2.395621442931774592e+00 2.670330070645416498e+00 2.972389681237988412e+00 3.304064855442900850e+00 3.667734328780678954e+00 4.065879881771642168e+00 4.501070956008176971e+00 4.975944208240018263e+00 5.493177316901223683e+00 6.055456780136850625e+00 6.665438976922100522e+00 7.325704438413638719e+00 8.038705231652926386e+00 8.806705577099112503e+00 9.631716472490010617e+00 1.051542508743908755e+01 1.145912037671146244e+01 1.246361676547624242e+01 1.352917803684342424e+01 1.465544412665368590e+01 1.584136364257556195e+01 1.708513527961335043e+01 1.838416117549947870e+01 1.973501524813104169e+01 2.113342931106274136e+01 2.257429913624731910e+01 2.405171238213093332e+01 2.555899928737261106e+01 2.708880657540371217e+01 2.863319390789034813e+01 3.018375150064017376e+01 3.173173675021472562e+01 3.326822632142136626e+01 3.478427990597784714e+01 3.627111046434561104e+01 3.772025545610279096e+01 3.912374282546350912e+01 4.047424546723016903e+01 4.176521804828528417e+01 4.299101061172591187e+01 4.414695445851724287e+01 4.522941719246377090e+01 4.623582537547058990e+01 4.716465512324045051e+01 4.801539260101839801e+01 4.878846788660355571e+01 4.948516687316993057e+01 5.010752664200686013e+01 5.065822002761848353e+01 5.114043497588639298e+01 5.155775391291440002e+01 5.191403748278820984e+01 5.221331623305464831e+01 5.245969279492638293e+01 5.265725620080193892e+01 5.281000908361604473e+01 5.292180783526067245e+01 5.299631513712715503e+01 5.303696394040347428e+01 5.304693160026959475e+01 5.302912280076181162e+01 5.298615979215403371e+01 5.292037854452604506e+01 5.283382949233469361e+01 5.272828171489027227e+01 5.260522952892823412e+01 5.246590067249510270e+01 5.231126542647552924e+01 5.214204618128617597e+01 5.195872713045263680e+01 5.176156390386579176e+01 5.155059309975171544e+01 5.132564177986724729e+01 5.108633712724981990e+01 5.083211656856665428e+01 5.056223877893125263e+01 5.027579611799734494e+01 4.997172917594215846e+01 4.964884427115331533e+01 4.930583489953776422e+01 4.894130834301302713e+01 4.855381883353670247e+01 4.814190888516003497e+01 4.770416060616751963e+01 4.723925891533470889e+01 4.674606868973236828e+01 4.622372771444315021e+01 4.567175696771506210e+01 4.509018904610610434e+01 4.447971429515153829e+01 4.384184235451921552e+01 4.317907415844598518e+01 4.249507601260987855e+01 4.179484313634113590e+01 4.108484145349525818e+01 4.037324318271337376e+01 3.966973342218391707e+01 3.898561859546555297e+01 3.833291178860676496e+01 3.772483954258755290e+01 3.717524091370732009e+01 3.669686227202350182e+01 3.630240638863416791e+01 3.600259011424822830e+01 3.580592021782489098e+01 3.571807992155778777e+01 3.574146943557901324e+01 3.587504055480150811e+01 3.611437791895469474e+01 3.645201532986824589e+01 3.687815491687722158e+01 3.738081032511204427e+01 3.794695365383857677e+01 3.856381325650726666e+01 3.921713333779944577e+01 3.989484324738377552e+01 4.058510426692804884e+01 4.127729006289661129e+01 4.196252545324058758e+01 4.263337401920074399e+01 4.328396191010138239e+01 4.390976251954260334e+01 4.450744768158030951e+01 4.507472064334031359e+01 4.561014454620038805e+01 4.611297664879414526e+01 4.658301450864144044e+01 4.702045770992641138e+01 4.742578634122338599e+01 4.779965650208752947e+01 4.814281113842456250e+01 4.845600564439155988e+01 4.873994552925180557e+01 4.899523473360806491e+01 4.922233328968935240e+01 4.942152230420425241e+01 4.959287508755596718e+01 4.973623392349514916e+01 4.985119140385535275e+01 4.993707528104019389e+01 4.999293830693797958e+01 5.001755092505599976e+01 5.000939789598643159e+01 4.996668113980668835e+01 4.988732505989743515e+01 4.976899063827450931e+01 4.960909374230055846e+01 4.940483334011888417e+01 4.915322729149136904e+01 4.885115898818114033e+01 4.849543370934550524e+01 4.808284691102693387e+01 4.761026258536048772e+01 4.707470411882196970e+01 9.941005113652975206e-03 1.033597575630572536e-02 1.078840961145300682e-02 1.131224436756066327e-02 1.192402764838510626e-02 1.264354615975608019e-02 1.349418520553267477e-02 1.450371443320948826e-02 1.570495130804484829e-02 1.713656788438833178e-02 1.884398495455430131e-02 2.088047108584432932e-02 2.330802082744327583e-02 2.619876079498980465e-02 2.963613382069937158e-02 3.371622463822964572e-02 3.854921799840515390e-02 4.426084592640391197e-02 5.099385590007663588e-02 5.890957560440571172e-02 6.818938998312117084e-02 7.903632878957306263e-02 9.167654218944455702e-02 1.063609197408175167e-01 1.233666223684911079e-01 1.429987471447170255e-01 1.655920839020183222e-01 1.915130242655670723e-01 2.211616597091258518e-01 2.549741491580074793e-01 2.934254342635128077e-01 3.370323009918739787e-01 3.863568469917991743e-01 4.420103874356788309e-01 5.047127106549285092e-01 5.752182834172373527e-01 6.542455234333296454e-01 7.426528150580381515e-01 8.414067578540598280e-01 9.515847076044666730e-01 1.074211741316293933e+00 1.210488886465499236e+00 1.361718992362154879e+00 1.529312830707942661e+00 1.714794954848615660e+00 1.919808689635338350e+00 2.146120192496154377e+00 2.395621168023684522e+00 2.670329777909413504e+00 2.972389346302242163e+00 3.304064482875388009e+00 3.667733903790541206e+00 4.065879417722682021e+00 4.501070441523883581e+00 4.975943624099786078e+00 5.493176658862020112e+00 6.055456063041700254e+00 6.665438173388035459e+00 7.325703560480782528e+00 8.038704247330139552e+00 8.806704485217412781e+00 9.631715249280322411e+00 1.051542373703706090e+01 1.145911886890109521e+01 1.246361509756005148e+01 1.352917618806535138e+01 1.465544206604833732e+01 1.584136136127836281e+01 1.708513274653482483e+01 1.838415837275489295e+01 1.973501214822333338e+01 2.113342588046756632e+01 2.257429533656630483e+01 2.405170817734441613e+01 2.555899464373406715e+01 2.708880145785910898e+01 2.863318824614601255e+01 3.018374526975823002e+01 3.173172988042212239e+01 3.326821875894439273e+01 3.478427158933757823e+01 3.627110133519059332e+01 3.772024543750611514e+01 3.912373185353845173e+01 4.047423345893412971e+01 4.176520492180360833e+01 4.299099627679569124e+01 4.414693883415199593e+01 4.522940017630590148e+01 4.623580686870283785e+01 4.716463502581541434e+01 4.801537080709645977e+01 4.878844428525358268e+01 4.948514135485343957e+01 5.010749909824729542e+01 5.065819035009759119e+01 5.114040306850062478e+01 5.155771968622770629e+01 5.191400086631030319e+01 5.221327718276184271e+01 5.245965130287363820e+01 5.265721230683287502e+01 5.280996289952864942e+01 5.292175955911797303e+01 5.299626509173459965e+01 5.303691260680835029e+01 5.304687967098109169e+01 5.302907124664426419e+01 5.298610994782173123e+01 5.292033221956511824e+01 5.283378912078371314e+01 5.272825054768706110e+01 5.260521188690046301e+01 5.246590228025850422e+01 5.231129385086953931e+01 5.214211140921690912e+01 5.195884233329513791e+01 5.176174644606963682e+01 5.155086586873499499e+01 5.132603494535236877e+01 5.108689046333329742e+01 5.083288251095903831e+01 5.056328645534490107e+01 5.027721663866814339e+01 4.997364256880991462e+01 4.965140853455213232e+01 4.930925778090660572e+01 4.894586257602203716e+01 4.855986174154310220e+01 4.814990742122363088e+01 4.771472304947480580e+01 4.725317460226763444e+01 4.676435717705700057e+01 4.624769870785437575e+01 4.570308201807252857e+01 4.513098534745064683e+01 4.453263977831483800e+01 4.391019945867672902e+01 4.326691713571583620e+01 4.260731328400965623e+01 4.193732221710918395e+01 4.126439370448281352e+01 4.059765366860643354e+01 3.994759149469717840e+01 3.932617862045430712e+01 3.874631297216885883e+01 3.822060003675294126e+01 3.776247121959405462e+01 3.738417849442974727e+01 3.709600900018871528e+01 3.690643926819281972e+01 3.682110769160899366e+01 3.684240911754131531e+01 3.696932215058005511e+01 3.719749011672426064e+01 3.751954360914501763e+01 3.792564525554909949e+01 3.840488476359259096e+01 3.894376947819884549e+01 3.952931470637190614e+01 4.014878192893966968e+01 4.078978985826816483e+01 4.144095193498186802e+01 4.209242619559444165e+01 4.273583296618699734e+01 4.336433757001288569e+01 4.397252260800001977e+01 4.455626333242384618e+01 4.511257064055137533e+01 4.563941983741131736e+01 4.613557854031574124e+01 4.660044300618345403e+01 4.703388815668605361e+01 4.743613458499721247e+01 4.780763268768591701e+01 4.814896396825444924e+01 4.846075765327604046e+01 4.874362133459862179e+01 4.899808339120175305e+01 4.922454565543655036e+01 4.942324443102685905e+01 4.959421891022257256e+01 4.973728522830640486e+01 4.985201594156028193e+01 4.993772364185412727e+01 4.999344940429556061e+01 5.001795457022010538e+01 5.000971753748923732e+01 4.996693441996062290e+01 4.988752630485628714e+01 4.976915047718351559e+01 4.960922073553050637e+01 4.940493430718611023e+01 4.915330744555134856e+01 4.885122246512178634e+01 4.849548388827556522e+01 4.808288647075490729e+01 4.761029351156099665e+01 4.707472774079538880e+01 4.647347016240477302e+01 9.591820146403478783e-03 9.940957330649162829e-03 1.033598959832581106e-02 1.078840799834096184e-02 1.131226029928038106e-02 1.192404314179151652e-02 1.264351907755730323e-02 1.349417304099243681e-02 1.450370817409329764e-02 1.570494197452150520e-02 1.713657445171528487e-02 1.884399845430507342e-02 2.088047448341220913e-02 2.330801017346146795e-02 2.619875338986005567e-02 2.963611806357398237e-02 3.371620960124537686e-02 3.854920915626696559e-02 4.426084359905536891e-02 5.099385990137293712e-02 5.890956486576588713e-02 6.818938433717117165e-02 7.903631577898739824e-02 9.167653436221896712e-02 1.063609116822247513e-01 1.233666043387966066e-01 1.429987318436439503e-01 1.655920662849143521e-01 1.915130029040990611e-01 2.211616304280225043e-01 2.549741192517230304e-01 2.934254023719364279e-01 3.370322594177482811e-01 3.863567974289818796e-01 4.420103327722076925e-01 5.047126430473095615e-01 5.752182111251998853e-01 6.542454412861085089e-01 7.426527040733055252e-01 8.414066421770075577e-01 9.515845826133335628e-01 1.074211586504598470e+00 1.210488718103498451e+00 1.361718805831400259e+00 1.529312629806535373e+00 1.714794716155997989e+00 1.919808420354377043e+00 2.146119893225758357e+00 2.395620845405316501e+00 2.670329399740982268e+00 2.972388931834535786e+00 3.304064026972008072e+00 3.667733399791689219e+00 4.065878847962787646e+00 4.501069795713493527e+00 4.975942908511219009e+00 5.493175866864744350e+00 6.055455176375171611e+00 6.665437188839095306e+00 7.325702454468054015e+00 8.038703017350455227e+00 8.806703124392658566e+00 9.631713742177813842e+00 1.051542205563268162e+01 1.145911701057310239e+01 1.246361303598395942e+01 1.352917389689028838e+01 1.465543953673325284e+01 1.584135855695875605e+01 1.708512964342650875e+01 1.838415492012659413e+01 1.973500833146624700e+01 2.113342165362914216e+01 2.257429066203868473e+01 2.405170300419455032e+01 2.555898892660151844e+01 2.708879513996685162e+01 2.863318127879178832e+01 3.018373758874812651e+01 3.173172142077321567e+01 3.326820944707571925e+01 3.478426134891831367e+01 3.627109008588100636e+01 3.772023310237608484e+01 3.912371833549877209e+01 4.047421866742510588e+01 4.176518875201799119e+01 4.299097862884228505e+01 4.414691958785012815e+01 4.522937922265363397e+01 4.623578407853996453e+01 4.716461027647347493e+01 4.801534396618914258e+01 4.878841521745358989e+01 4.948510992737464420e+01 5.010746517515981679e+01 5.065815380205987140e+01 5.114036376968211783e+01 5.155767753298211176e+01 5.191395577143445195e+01 5.221322909014898528e+01 5.245960020324928763e+01 5.265715824970015291e+01 5.280990601999710776e+01 5.292170010305694205e+01 5.299620345617307748e+01 5.303684938406036053e+01 5.304681571444839960e+01 5.302900775032176028e+01 5.298604855445525885e+01 5.292027515773561674e+01 5.283373938673599923e+01 5.272821214295215242e+01 5.260519013009015055e+01 5.246590421693213102e+01 5.231132879220074727e+01 5.214219164488006442e+01 5.195898406791039292e+01 5.176197103871041350e+01 5.155120146742022769e+01 5.132651864346301096e+01 5.108757114421917578e+01 5.083382459716551693e+01 5.056457483272752995e+01 5.027896311981609756e+01 4.997599434632297033e+01 4.965455919277614072e+01 4.931346157703540456e+01 4.895145286013593022e+01 4.856727454861491111e+01 4.815971143820843281e+01 4.772765731618016360e+01 4.727019535173204901e+01 4.678669520755952504e+01 4.627692836306091095e+01 4.574120229427187212e+01 4.518051252863271117e+01 4.459670929858182120e+01 4.399267220313193150e+01 4.337248205959014058e+01 4.274157417757592015e+01 4.210685201696092150e+01 4.147673567323970190e+01 4.086118608506488670e+01 4.027140781784886769e+01 3.971979494250190612e+01 3.921905770019343862e+01 3.878187828503337897e+01 3.841988145997839865e+01 3.814356548000807123e+01 3.796129685650980434e+01 3.787868042808628388e+01 3.789782300748122168e+01 3.801781870152373699e+01 3.823461497223728855e+01 3.854085108094970735e+01 3.892686889626555313e+01 3.938129280750916195e+01 3.989211735592213870e+01 4.044635441239751827e+01 4.103133145545790228e+01 4.163532532154989241e+01 4.224756904780356592e+01 4.285879665390999094e+01 4.346120201200668021e+01 4.404842810278295673e+01 4.461548295852179535e+01 4.515860537076607528e+01 4.567510249327731486e+01 4.616317702047521720e+01 4.662175644341214564e+01 4.705033294870383997e+01 4.744881853225513879e+01 4.781741760895944537e+01 4.815651737643136698e+01 4.846659474815820801e+01 4.874813864680932340e+01 4.900158555814828532e+01 4.922726635639006787e+01 4.942536283278278120e+01 4.959587231326275258e+01 4.973857895530993289e+01 4.985303075937382289e+01 4.993852170483889097e+01 4.999407845431699826e+01 5.001845151416760160e+01 5.001011086680456685e+01 4.996724632802297350e+01 4.988777389894094227e+01 4.976934725143763671e+01 4.960937712510778397e+01 4.940505840954176620e+01 4.915340605207531155e+01 4.885130069971394562e+01 4.849554572299818744e+01 4.808293490870508435e+01 4.761033126807480897e+01 4.707475713757683877e+01 4.647349292702031676e+01 4.580418353944223497e+01 9.278702214654370450e-03 9.591794307004812906e-03 9.940985291164061016e-03 1.033592960310903211e-02 1.078839473709494387e-02 1.131225064384346404e-02 1.192403354172791655e-02 1.264354323375531733e-02 1.349416107549464804e-02 1.450370432168976258e-02 1.570494862808574990e-02 1.713655614736288302e-02 1.884399816020208146e-02 2.088047100942127740e-02 2.330801000382165880e-02 2.619874954372945416e-02 2.963612613496487136e-02 3.371620951601665001e-02 3.854920928033322980e-02 4.426083281787581564e-02 5.099383973257675534e-02 5.890955531549812996e-02 6.818937401288080458e-02 7.903631070998341779e-02 9.167652168030072934e-02 1.063608935383979909e-01 1.233665906306643800e-01 1.429987035895432246e-01 1.655920362657056499e-01 1.915129737570420987e-01 2.211615952475754765e-01 2.549740772047409121e-01 2.934253535288670611e-01 3.370322045305042535e-01 3.863567325756280257e-01 4.420102635097093446e-01 5.047125606068174619e-01 5.752181163957212906e-01 6.542453353331516563e-01 7.426525921896683924e-01 8.414064957080060747e-01 9.515844350435331833e-01 1.074211421232686314e+00 1.210488522841652648e+00 1.361718573040695990e+00 1.529312376547067753e+00 1.714794433329278833e+00 1.919808100791140282e+00 2.146119539042423252e+00 2.395620436209222159e+00 2.670328943503127217e+00 2.972388424831670317e+00 3.304063460222546933e+00 3.667732763587366662e+00 4.065878128461466012e+00 4.501069012905403177e+00 4.975942032571143869e+00 5.493174890860368365e+00 6.055454085822192134e+00 6.665435976871562751e+00 7.325701105237385491e+00 8.038701525288745486e+00 8.806701453812209479e+00 9.631711893542039604e+00 1.051541999380332015e+01 1.145911472695431144e+01 1.246361049651830299e+01 1.352917108550351522e+01 1.465543641629553484e+01 1.584135509644892181e+01 1.708512580887014565e+01 1.838415067869071606e+01 1.973500362596409019e+01 2.113341644140397335e+01 2.257428489876804889e+01 2.405169663176256734e+01 2.555898188815882932e+01 2.708878736282522937e+01 2.863317270341836718e+01 3.018372812798685700e+01 3.173171099519930749e+01 3.326819797611100427e+01 3.478424873982878296e+01 3.627107623833806116e+01 3.772021791179140848e+01 3.912370169223451910e+01 4.047420044854822407e+01 4.176516883738560182e+01 4.299095688903730661e+01 4.414689588755611993e+01 4.522935341101869966e+01 4.623575601277094194e+01 4.716457979568425429e+01 4.801531090951758074e+01 4.878837942242127923e+01 4.948507122333237618e+01 5.010742339830454739e+01 5.065810878955520025e+01 5.114031537489599089e+01 5.155762562093579504e+01 5.191390023445539015e+01 5.221316986208371702e+01 5.245953726934747863e+01 5.265709167444876471e+01 5.280983596848827943e+01 5.292162687935026355e+01 5.299612754609888299e+01 5.303677151818530433e+01 5.304673694239303217e+01 5.302892954367758449e+01 5.298597293434353617e+01 5.292020486735820839e+01 5.283367811473532782e+01 5.272816481432715108e+01 5.260516329006630087e+01 5.246590653520450331e+01 5.231137172609950170e+01 5.214229031323126407e+01 5.195915840336931524e+01 5.176224730739271251e+01 5.155161427386315154e+01 5.132711357574875422e+01 5.108840825611709136e+01 5.083498299084590855e+01 5.056615867460882185e+01 5.028110951881584612e+01 4.997888362991523081e+01 4.965842826285610556e+01 4.931862116827571185e+01 4.895830970067734711e+01 4.857635959652941438e+01 4.817171551172422994e+01 4.774347553211357109e+01 4.729098178037688172e+01 4.681392888921586604e+01 4.631249134492412622e+01 4.578746927780345999e+01 4.524045013485573463e+01 4.467398051353714550e+01 4.409173828868393485e+01 4.349869016546072231e+01 4.290121432239347854e+01 4.230716285061211579e+01 4.172583554816162632e+01 4.116783708401208486e+01 4.064492272800804784e+01 4.016917403253192020e+01 3.975310552722164203e+01 3.940800584950691388e+01 3.914430875061861315e+01 3.896977687745324914e+01 3.888983896003828278e+01 3.890682258343294819e+01 3.901977248197770365e+01 3.922452843845881887e+01 3.951419258099399912e+01 3.987949799412557184e+01 4.030932907956827904e+01 4.079166110208826979e+01 4.131405342418402427e+01 4.186449681898300668e+01 4.243169553952621698e+01 4.300557335986407992e+01 4.357740164251970327e+01 4.413987511663704311e+01 4.468708840730391785e+01 4.521444079214883516e+01 4.571849507303787163e+01 4.619681235303031031e+01 4.664777964622949469e+01 4.707044231159303393e+01 4.746434863157845285e+01 4.782941071208660588e+01 4.816578336087130197e+01 4.847376035527486948e+01 4.875368734469154930e+01 4.900588939601969685e+01 4.923061115460897241e+01 4.942796796974500495e+01 4.959790617365275267e+01 4.974017068100629757e+01 4.985427958815147775e+01 4.993950388512258343e+01 4.999485280059509762e+01 5.001906329517905903e+01 5.001059517560644707e+01 4.996763032532750515e+01 4.988807870981910497e+01 4.976958946763392078e+01 4.960956970960967283e+01 4.940521149606393436e+01 4.915352753855195544e+01 4.885139684200878207e+01 4.849562158344307505e+01 4.808299461314271639e+01 4.761037803190896511e+01 4.707479345386187219e+01 4.647352078922367724e+01 4.580420451614671151e+01 4.506496509638530057e+01 8.993475659072923747e-03 9.278725087782980357e-03 9.591840609251627361e-03 9.940983776128418936e-03 1.033598331383328919e-02 1.078839529639994896e-02 1.131222114740681149e-02 1.192404161861767772e-02 1.264351969457028560e-02 1.349417404937360704e-02 1.450369417524244656e-02 1.570494395084956127e-02 1.713656184751900791e-02 1.884399943182683834e-02 2.088046511185602527e-02 2.330801086034437267e-02 2.619874520973977314e-02 2.963611163511656668e-02 3.371620998264229785e-02 3.854919642127843660e-02 4.426082568523817540e-02 5.099383979345558510e-02 5.890955435736067169e-02 6.818936461227513568e-02 7.903629446573512407e-02 9.167650405322197438e-02 1.063608743461356837e-01 1.233665663646420774e-01 1.429986811481689657e-01 1.655920069474633161e-01 1.915129315082658434e-01 2.211615506967665457e-01 2.549740287003638972e-01 2.934253018900611076e-01 3.370321428634784899e-01 3.863566608311043149e-01 4.420101736187281305e-01 5.047124597151232406e-01 5.752180030377527231e-01 6.542452050381968309e-01 7.426524395279477941e-01 8.414063315294370016e-01 9.515842391143448653e-01 1.074211190179060083e+00 1.210488277433306781e+00 1.361718305942363205e+00 1.529312058289536980e+00 1.714794082479961457e+00 1.919807702200193367e+00 2.146119091608522655e+00 2.395619939504957774e+00 2.670328381876310608e+00 2.972387798657027513e+00 3.304062752845667195e+00 3.667731980850231555e+00 4.065877255597768247e+00 4.501068035360420438e+00 4.975940944141983735e+00 5.493173688022996437e+00 6.055452743449277975e+00 6.665434483933388776e+00 7.325699446645429269e+00 8.038699675390438060e+00 8.806699406906499661e+00 9.631709605903342464e+00 1.051541745749944567e+01 1.145911191300332810e+01 1.246360737530282847e+01 1.352916762732723122e+01 1.465543257614632644e+01 1.584135083787825060e+01 1.708512109146722580e+01 1.838414544869614886e+01 1.973499783260652407e+01 2.113341002991431949e+01 2.257427780554502306e+01 2.405168879017579187e+01 2.555897321872112471e+01 2.708877778908274792e+01 2.863316213651868480e+01 3.018371647456634577e+01 3.173169816147112954e+01 3.326818385155241486e+01 3.478423320973247712e+01 3.627105917982240157e+01 3.772019920327877429e+01 3.912368118880634427e+01 4.047417801293696726e+01 4.176514431661077253e+01 4.299093011962757771e+01 4.414686669702818023e+01 4.522932162868008987e+01 4.623572145018778912e+01 4.716454225874070971e+01 4.801527019801162766e+01 4.878833533583508597e+01 4.948502355689108612e+01 5.010737194674726425e+01 5.065805335542881238e+01 5.114025577205844542e+01 5.155756168439476284e+01 5.191383183573225324e+01 5.221309691707649137e+01 5.245945976276932754e+01 5.265700968237904789e+01 5.280974969388086038e+01 5.292153669614633316e+01 5.299603405418707780e+01 5.303667561599277036e+01 5.304663992279843399e+01 5.302883321679146889e+01 5.298587978830740042e+01 5.292011827859724349e+01 5.283360262217163239e+01 5.272810647911386894e+01 5.260513016608477699e+01 5.246590928953459354e+01 5.231142445335630953e+01 5.214241160840764167e+01 5.195937277638438445e+01 5.176258704807787581e+01 5.155212190859395349e+01 5.132784510451607218e+01 5.108943741249895965e+01 5.083640683602100552e+01 5.056810493012532959e+01 5.028374614226876815e+01 4.998243127734652802e+01 4.966317642351852868e+01 4.932494892625422267e+01 4.896671225413187045e+01 4.858748181479580808e+01 4.818639393226947476e+01 4.776279019302283757e+01 4.731631909894013432e+01 4.684705632853400914e+01 4.635564365750780524e+01 4.584344458538350153e+01 4.531271178037493286e+01 4.476675739037032287e+01 4.421011235353739721e+01 4.364865521489025468e+01 4.308968570993387459e+01 4.254191468640296137e+01 4.201534168947942760e+01 4.152099658352678091e+01 4.107056084226497461e+01 4.067580883164634287e+01 4.034780138638114977e+01 4.009645065594266100e+01 3.992961177396541927e+01 3.985244515597688775e+01 3.986721972077064891e+01 3.997301710736986280e+01 4.016582068817022133e+01 4.043898047264355000e+01 4.078328116185040386e+01 4.118804040975770420e+01 4.164172638290012429e+01 4.213241107159420551e+01 4.264860974475508471e+01 4.317965878206750574e+01 4.371603457370741097e+01 4.424953323646380454e+01 4.477332926147659009e+01 4.528193902795007375e+01 4.577111698509864368e+01 4.623771012698871630e+01 4.667949219522156312e+01 4.709499366892628558e+01 4.748333849594451550e+01 4.784409441930225171e+01 4.817714013100332693e+01 4.848255045210195391e+01 4.876049881669788277e+01 4.901117575864333276e+01 4.923472149883846072e+01 4.943117068487659793e+01 4.960040731808094705e+01 4.974212863612667235e+01 4.985581604123508725e+01 4.994071248159683307e+01 4.999580569323077128e+01 5.001981623590886272e+01 5.001119120525349615e+01 4.996810301606686977e+01 4.988845405265046651e+01 4.976988769271440560e+01 4.960980676280327373e+01 4.940539984237379656e+01 4.915367698895551740e+01 4.885151534889282487e+01 4.849571522569292625e+01 4.808306813504434274e+01 4.761043560236306860e+01 4.707483806950179428e+01 4.647355500923634963e+01 4.580423035523477182e+01 4.506498432801483034e+01 4.425452526533946696e+01 8.729463945650816140e-03 8.993512962876641648e-03 9.278698234309764453e-03 9.591808334127920055e-03 9.941002081867655882e-03 1.033594338134260875e-02 1.078840341688746401e-02 1.131223625167405121e-02 1.192403480786615073e-02 1.264355400051305790e-02 1.349417936841834122e-02 1.450369871781393045e-02 1.570493186685655712e-02 1.713655147999835690e-02 1.884399966150640190e-02 2.088045744794000957e-02 2.330800468608284007e-02 2.619874344593999330e-02 2.963610985857187061e-02 3.371620142658282582e-02 3.854920029764121597e-02 4.426081845979112223e-02 5.099381974342370033e-02 5.890953989938935847e-02 6.818935101651185660e-02 7.903627263343636355e-02 9.167648606484422869e-02 1.063608479730241141e-01 1.233665389274363061e-01 1.429986498437190168e-01 1.655919670929277554e-01 1.915128906608335457e-01 2.211615013041251243e-01 2.549739673060381073e-01 2.934252282605419593e-01 3.370320635884896388e-01 3.863565655695304080e-01 4.420100745391143393e-01 5.047123375512672094e-01 5.752178630419900740e-01 6.542450406785248473e-01 7.426522569004313512e-01 8.414061198270522679e-01 9.515840014790910573e-01 1.074210926988303783e+00 1.210487969062086000e+00 1.361717965999030167e+00 1.529311676358780403e+00 1.714793648522916047e+00 1.919807217378797892e+00 2.146118546290487039e+00 2.395619328873750842e+00 2.670327704672938562e+00 2.972387016112413072e+00 3.304061894870644611e+00 3.667731018108843610e+00 4.065876187795967489e+00 4.501066838810459991e+00 4.975939608811748016e+00 5.493172192565142886e+00 6.055451085683974277e+00 6.665432637035125119e+00 7.325697396763383828e+00 8.038697396678113449e+00 8.806696864856386142e+00 9.631706799915132677e+00 1.051541434065511282e+01 1.145910845026955194e+01 1.246360353010322619e+01 1.352916335542758297e+01 1.465542784380233954e+01 1.584134559487054794e+01 1.708511527330817614e+01 1.838413900433990733e+01 1.973499070179170189e+01 2.113340213582929294e+01 2.257426906423592783e+01 2.405167912557918086e+01 2.555896254174957605e+01 2.708876599603773272e+01 2.863314912128799961e+01 3.018370212170478339e+01 3.173168235489047362e+01 3.326816645334812961e+01 3.478421408162597572e+01 3.627103817628488969e+01 3.772017615960108827e+01 3.912365594144145575e+01 4.047415038130080944e+01 4.176511411652585082e+01 4.299089714631845283e+01 4.414683075005218882e+01 4.522928248567139775e+01 4.623567888062703446e+01 4.716449602691971421e+01 4.801522006308398716e+01 4.878828104176637481e+01 4.948496485178734616e+01 5.010730858038491675e+01 5.065798508368744280e+01 5.114018236751518032e+01 5.155748294596131842e+01 5.191374759976324782e+01 5.221300708044401517e+01 5.245936430616703916e+01 5.265690870166664439e+01 5.280964343897652213e+01 5.292142562672624706e+01 5.299591890775402447e+01 5.303655749829159305e+01 5.304652042582822702e+01 5.302871456714401432e+01 5.298576504889428662e+01 5.292001160455378539e+01 5.283350959900499788e+01 5.272803456394440502e+01 5.260508926782704719e+01 5.246591252913605530e+01 5.231148916438613838e+01 5.214256065529056627e+01 5.195963628780949506e+01 5.176300470114241392e+01 5.155274593878066014e+01 5.132874426196358542e+01 5.109070216278774268e+01 5.083815617586726887e+01 5.057049530089970091e+01 5.028698303952049997e+01 4.998678430420833507e+01 4.966899869453526151e+01 4.933270190653100684e+01 4.897699726771740814e+01 4.860107958979836695e+01 4.820431356402748690e+01 4.778632876496094184e+01 4.734713277400133080e+01 4.688724285619442611e+01 4.640783480065078948e+01 4.591090474778076924e+01 4.539943598834403105e+01 4.487755785365379779e+01 4.435067818917492843e+01 4.382556545497453016e+01 4.331035235733004640e+01 4.281443208888264707e+01 4.234822251148151651e+01 4.192278479348109244e+01 4.154930110158699819e+01 4.123843943851649385e+01 4.099970922972543974e+01 4.084061477303111332e+01 4.076623431743857395e+01 4.077876328247332083e+01 4.087732160850660534e+01 4.105802607307924035e+01 4.131434805552354561e+01 4.163754941904480233e+01 4.201732801756885038e+01 4.244256588362051019e+01 4.290196045116222479e+01 4.338459235909792966e+01 4.388036510249174427e+01 4.438030229090025358e+01 4.487670826857564776e+01 4.536321158582024538e+01 4.583471774908287699e+01 4.628729920764602923e+01 4.671804778142912795e+01 4.712491016773252284e+01 4.750652170337656344e+01 4.786204852814023525e+01 4.819104425309812711e+01 4.849332364565985642e+01 4.876885430579861946e+01 4.901766508722878513e+01 4.923977017824380908e+01 4.943510634530957049e+01 4.960348205204994088e+01 4.974453637335384570e+01 4.985770593773531090e+01 4.994219948368827744e+01 4.999697828100626396e+01 5.002074289487850223e+01 5.001192491172596277e+01 4.996868484933294496e+01 4.988891605253959227e+01 4.977025489847017781e+01 4.961009858838428954e+01 4.940563174249179923e+01 4.915386112963068399e+01 4.885166119615626457e+01 4.849583037040693512e+01 4.808315885335545659e+01 4.761050637725280410e+01 4.707489304373078198e+01 4.647359705645048678e+01 4.580426210580790070e+01 4.506500818958351573e+01 4.425454203332098757e+01 4.337226791711614737e+01 8.480906335886707198e-03 8.729492815906410297e-03 8.993498153802115952e-03 9.278694776235963185e-03 9.591823821918596740e-03 9.940983625270422702e-03 1.033595764104025885e-02 1.078842268901908895e-02 1.131223956686386138e-02 1.192402402105286960e-02 1.264352704430172364e-02 1.349416642221981134e-02 1.450368986279071057e-02 1.570493035372848289e-02 1.713655516850139462e-02 1.884399837321914031e-02 2.088045846431105246e-02 2.330800311526896873e-02 2.619873144286295405e-02 2.963610070075840472e-02 3.371618862713206266e-02 3.854918410013331853e-02 4.426080686607541254e-02 5.099381811043246504e-02 5.890952433661555271e-02 6.818933270098631594e-02 7.903625261270919022e-02 9.167646054736011685e-02 1.063608237140317436e-01 1.233665052905427995e-01 1.429986069558740192e-01 1.655919236299157604e-01 1.915128371000382468e-01 2.211614364575121283e-01 2.549738906741110811e-01 2.934251404541117769e-01 3.370319636224424764e-01 3.863564512639932613e-01 4.420099383716113994e-01 5.047121860323139364e-01 5.752176878658216141e-01 6.542448456437477411e-01 7.426520289029662214e-01 8.414058673961207768e-01 9.515837142922639602e-01 1.074210594118440110e+00 1.210487599914247925e+00 1.361717535321046890e+00 1.529311196723263322e+00 1.714793115334692475e+00 1.919806611812518993e+00 2.146117873335665838e+00 2.395618568941489723e+00 2.670326855417218592e+00 2.972386074264856237e+00 3.304060835824195852e+00 3.667729840248383777e+00 4.065874860795775092e+00 4.501065361402520892e+00 4.975937966392067757e+00 5.493170363127108935e+00 6.055449043969197476e+00 6.665430374059206464e+00 7.325694871484673243e+00 8.038694590568763232e+00 8.806693752106548700e+00 9.631703332020041586e+00 1.051541048938509881e+01 1.145910417759277777e+01 1.246359879792208858e+01 1.352915810354433823e+01 1.465542201559887303e+01 1.584133913686845752e+01 1.708510811407622398e+01 1.838413107601796881e+01 1.973498191703418314e+01 2.113339240986527301e+01 2.257425830488982044e+01 2.405166722806137258e+01 2.555894938822929419e+01 2.708875147490458701e+01 2.863313309316368560e+01 3.018368445167196867e+01 3.173166288294711279e+01 3.326814502765459025e+01 3.478419052588282057e+01 3.627101230660608877e+01 3.772014778205375052e+01 3.912362484554685693e+01 4.047411635250652751e+01 4.176507692032653551e+01 4.299085654296028025e+01 4.414678647786825394e+01 4.522923427742526314e+01 4.623562645594932974e+01 4.716443909302273596e+01 4.801515831608504925e+01 4.878821417651190018e+01 4.948489255574384060e+01 5.010723054226336615e+01 5.065790100458029599e+01 5.114009196595770135e+01 5.155738597281158775e+01 5.191364385634004464e+01 5.221289644012594522e+01 5.245924674433689461e+01 5.265678433440378114e+01 5.280951257481773098e+01 5.292128883116378546e+01 5.299577708890220151e+01 5.303641201695362639e+01 5.304637323967367735e+01 5.302856841758592310e+01 5.298562370381430497e+01 5.291988017698589886e+01 5.283339496005458358e+01 5.272794588710722508e+01 5.260503874092280086e+01 5.246591628699724907e+01 5.231156851861251766e+01 5.214274370784655588e+01 5.195996005727145217e+01 5.176351791908025035e+01 5.155351272609635060e+01 5.132984896071099001e+01 5.109225566987117162e+01 5.084030422923605386e+01 5.057342928041695984e+01 5.029095398761543123e+01 4.999212102632210275e+01 4.967613096661672500e+01 4.934218997794530281e+01 4.898956897952059819e+01 4.861767646221935735e+01 4.822614710123619375e+01 4.781494783252615832e+01 4.738450213372106390e+01 4.693583157705973719e+01 4.647071114438842443e+01 4.599183116082399891e+01 4.550295394175306285e+01 4.500904773259499336e+01 4.451637491822697967e+01 4.403250704944036897e+01 4.356623784841981006e+01 4.312736896655616903e+01 4.272635363693310495e+01 4.237380093839576745e+01 4.207986653962693424e+01 4.185358062203773244e+01 4.170218426000863587e+01 4.163055581908725600e+01 4.164080458077329183e+01 4.173208910284294859e+01 4.190068603525121205e+01 4.214029804501845433e+01 4.244255515163975190e+01 4.279763932769561308e+01 4.319495209383786971e+01 4.362374959681337572e+01 4.407368612495002225e+01 4.453522998409692946e+01 4.499993928372909835e+01 4.546060467236544156e+01 4.591127945564871737e+01 4.634722382655461814e+01 4.676479081137699012e+01 4.716127863071321258e+01 4.753476904123515112e+01 4.788396608444362812e+01 4.820804445959748108e+01 4.850651286382143468e+01 4.877909453677947482e+01 4.902562522801157030e+01 4.924596756795536834e+01 4.943994031160234925e+01 4.960726044472119867e+01 4.974749625143720522e+01 4.986002998464642388e+01 4.994402846249527528e+01 4.999842092497878809e+01 5.002188315462963430e+01 5.001282785836892941e+01 4.996940102626996349e+01 4.988948477861748643e+01 4.977070679199290737e+01 4.961045789534607309e+01 4.940591728116451975e+01 4.915408773099289874e+01 4.885184078236271432e+01 4.849597226995607002e+01 4.808327038117148078e+01 4.761059362123015859e+01 4.707496071026344708e+01 4.647364892757364885e+01 4.580430140744905998e+01 4.506503680793871069e+01 4.425456293421043341e+01 4.337228219853797384e+01 4.241839456597975300e+01 8.243179254984677254e-03 8.480922297300519386e-03 8.729439738112172373e-03 8.993517116299525049e-03 9.278704973109371326e-03 9.591808090111774224e-03 9.940993127850782443e-03 1.033597107851915928e-02 1.078839948846178377e-02 1.131223290419764403e-02 1.192403055801031196e-02 1.264354133195725802e-02 1.349416880729160766e-02 1.450369333216445719e-02 1.570493122561615260e-02 1.713655465096261890e-02 1.884399491518276570e-02 2.088044649393660732e-02 2.330799853423446907e-02 2.619873445977072973e-02 2.963609639326731868e-02 3.371618143112373872e-02 3.854918068641673135e-02 4.426079673213953458e-02 5.099379673697956861e-02 5.890950419657141335e-02 6.818930830335209747e-02 7.903622749396072011e-02 9.167642835161780857e-02 1.063607859915045306e-01 1.233664626023902033e-01 1.429985582208953554e-01 1.655918684948541053e-01 1.915127712402138194e-01 2.211613601637152648e-01 2.549738013100715794e-01 2.934250369793065527e-01 3.370318414835379861e-01 3.863563104385929758e-01 4.420097776833509240e-01 5.047119968216018382e-01 5.752174721778313682e-01 6.542445978371113080e-01 7.426517548689158810e-01 8.414055444691139751e-01 9.515833473831668554e-01 1.074210186186021820e+00 1.210487141027221547e+00 1.361717013452079073e+00 1.529310609079054917e+00 1.714792451219480984e+00 1.919805871272679987e+00 2.146117037995912025e+00 2.395617634548393493e+00 2.670325806652472878e+00 2.972384902926545003e+00 3.304059529206617718e+00 3.667728373790489105e+00 4.065873237091768289e+00 4.501063548327844721e+00 4.975935936946743965e+00 5.493168109606278549e+00 6.055446535393930851e+00 6.665427572893995567e+00 7.325691764187519439e+00 8.038691138299171257e+00 8.806689912294773492e+00 9.631699068025252330e+00 1.051540575985797155e+01 1.145909892410996989e+01 1.246359295729284966e+01 1.352915163335180537e+01 1.465541484079795964e+01 1.584133117261735357e+01 1.708509929565784802e+01 1.838412130650523224e+01 1.973497109507352931e+01 2.113338043333338589e+01 2.257424505572739193e+01 2.405165257756473096e+01 2.555893319303235955e+01 2.708873358690845023e+01 2.863311335391320966e+01 3.018366269001198532e+01 3.173163890878500126e+01 3.326811863922495149e+01 3.478416151600670503e+01 3.627098044622496076e+01 3.772011283314524377e+01 3.912358655230441684e+01 4.047407444570251300e+01 4.176503111204387153e+01 4.299080653536831420e+01 4.414673195515334925e+01 4.522917490717126299e+01 4.623556189105809722e+01 4.716436897369298009e+01 4.801508227236615767e+01 4.878813182684181982e+01 4.948480351456566950e+01 5.010713443225611030e+01 5.065779745497093955e+01 5.113998062967083769e+01 5.155726654359506256e+01 5.191351608915034888e+01 5.221276017764384392e+01 5.245910195700294310e+01 5.265663116497058382e+01 5.280935140108818615e+01 5.292112035003798809e+01 5.299560241628193324e+01 5.303623282777554238e+01 5.304619194317876918e+01 5.302838838599864602e+01 5.298544957299620251e+01 5.291971823576157874e+01 5.283325366092113740e+01 5.272783651167596020e+01 5.260497627419881184e+01 5.246592056441098606e+01 5.231166573077331350e+01 5.214296837958212905e+01 5.196035764847861316e+01 5.176414824202093712e+01 5.155445443366456715e+01 5.133120542998013036e+01 5.109416269843973879e+01 5.084294007591269349e+01 5.057702770475586362e+01 5.029582110486717994e+01 4.999865694619057876e+01 4.968485735182099461e+01 4.935378478491170995e+01 4.900490970133030544e+01 4.863789310189569193e+01 4.825268577256629499e+01 4.784964516673819901e+01 4.742966940091837813e+01 4.699434544167738181e+01 4.654610512525954391e+01 4.608837809518375650e+01 4.562572533446296319e+01 4.516393134214312965e+01 4.471002837824453735e+01 4.427222434270642282e+01 4.385970887421941455e+01 4.348232181375315974e+01 4.315008508996758962e+01 4.287262169796348132e+01 4.265851014032399746e+01 4.251464342581168410e+01 4.244567249559322875e+01 4.245361023281754598e+01 4.253765305484879633e+01 4.269424592068867952e+01 4.291737988298140039e+01 4.319907723598306148e+01 4.352999522329198356e+01 4.390006931136858270e+01 4.429912211985752890e+01 4.471738075703913751e+01 4.514586831320048788e+01 4.557665856020772566e+01 4.600300219026795645e+01 4.641934537580515041e+01 4.682126750035072860e+01 4.720536504839973446e+01 4.756910543976406558e+01 4.791066959057864949e+01 4.822879649142177527e+01 4.852263833773201185e+01 4.879163086506111568e+01 4.903538063770684374e+01 4.925356936131929331e+01 4.944587400492433460e+01 4.961190111487153587e+01 4.975113337259254109e+01 4.986288688505813127e+01 4.994627752368226226e+01 5.000019532488123275e+01 5.002328594162445086e+01 5.001393887111939307e+01 4.997028234097489019e+01 4.989018470460784016e+01 4.977126315492695596e+01 4.961090015546920284e+01 4.940626877451425258e+01 4.915436679781359430e+01 4.885206182411416620e+01 4.849614692120311332e+01 4.808340772016638454e+01 4.761070102107279212e+01 4.707504397310433575e+01 4.647371293285243610e+01 4.580434982607655314e+01 4.506507279884443307e+01 4.425458866284287041e+01 4.337230021587357243e+01 4.241840579541626255e+01 4.139398477271772947e+01 8.012520222689523477e-03 8.243199343996844564e-03 8.480863206585902841e-03 8.729442580557824488e-03 8.993506817726796068e-03 9.278697857432207513e-03 9.591818961987273046e-03 9.940958981792549776e-03 1.033596114128935983e-02 1.078840663126086341e-02 1.131224510524888281e-02 1.192402818259107218e-02 1.264353754879960282e-02 1.349415523804305649e-02 1.450369914104788008e-02 1.570493032842795039e-02 1.713654781957785200e-02 1.884398300458577438e-02 2.088044528935278921e-02 2.330798823407604151e-02 2.619872989760584428e-02 2.963608747431042620e-02 3.371617265638764821e-02 3.854916131682876307e-02 4.426078050784172657e-02 5.099378113976533317e-02 5.890948151694528484e-02 6.818928008732350055e-02 7.903619775787110169e-02 9.167639268951985332e-02 1.063607441326314962e-01 1.233664088734479913e-01 1.429984937417164703e-01 1.655917922027175249e-01 1.915126855050499344e-01 2.211612616983355817e-01 2.549736873148742977e-01 2.934249090798892179e-01 3.370316927672027396e-01 3.863561344170917677e-01 4.420095774764281060e-01 5.047117657167815574e-01 5.752172118171646753e-01 6.542442971670182628e-01 7.426514088027756921e-01 8.414051542219748159e-01 9.515829046404091773e-01 1.074209684837888812e+00 1.210486572310177200e+00 1.361716372698593691e+00 1.529309887671719048e+00 1.714791635551741189e+00 1.919804957214148455e+00 2.146116010919612904e+00 2.395616483005889918e+00 2.670324522457792948e+00 2.972383463165094941e+00 3.304057919022697298e+00 3.667726573100723808e+00 4.065871225132963396e+00 4.501061304301739341e+00 4.975933446421416662e+00 5.493165333469224088e+00 6.055443437053192213e+00 6.665424135089404345e+00 7.325687936526225741e+00 8.038686886784555341e+00 8.806685181499707582e+00 9.631693817325146512e+00 1.051539992971559911e+01 1.145909245079802474e+01 1.246358577275339741e+01 1.352914366456022144e+01 1.465540600375804381e+01 1.584132137769140947e+01 1.708508843735137006e+01 1.838410926997658379e+01 1.973495777261470607e+01 2.113336568116600489e+01 2.257422873511968930e+01 2.405163452472045904e+01 2.555891324853411817e+01 2.708871155825646326e+01 2.863308904640016550e+01 3.018363588418781163e+01 3.173160938084687999e+01 3.326808614541521081e+01 3.478412578704178060e+01 3.627094120909358566e+01 3.772006979138890870e+01 3.912353939312261986e+01 4.047402283176295157e+01 4.176497469924373718e+01 4.299074494947815595e+01 4.414666480753987798e+01 4.522910178800211156e+01 4.623548237619525736e+01 4.716428261937168287e+01 4.801498861974292964e+01 4.878803040737946617e+01 4.948469385878788529e+01 5.010701606778741279e+01 5.065766992663079549e+01 5.113984351163978914e+01 5.155711945833729715e+01 5.191335873377955323e+01 5.221259235923601949e+01 5.245892363689492299e+01 5.265644251816849675e+01 5.280915289540606494e+01 5.292091283896061071e+01 5.299538727474747191e+01 5.303601211564709672e+01 5.304596862277431768e+01 5.302816660581196118e+01 5.298523503520262778e+01 5.291951867419484756e+01 5.283307946874637651e+01 5.272770155865315189e+01 5.260489897906958134e+01 5.246592530046545733e+01 5.231178466999502064e+01 5.214324391289606098e+01 5.196084556476277072e+01 5.176492189731912674e+01 5.155561021628210483e+01 5.133286990762869806e+01 5.109650194249316968e+01 5.084617177797697707e+01 5.058143684816299412e+01 5.030178010621289530e+01 5.000665134166569459e+01 4.969551823404240309e+01 4.936792925642631502e+01 4.902359055323258019e+01 4.866245862183875914e+01 4.828484994026661781e+01 4.789156731308543868e+01 4.748404054161996157e+01 4.706447577673413463e+01 4.663600358588686134e+01 4.620281052613048445e+01 4.577023342355037983e+01 4.534479084145718986e+01 4.493412399690233627e+01 4.454682181504469440e+01 4.419211365511920775e+01 4.387942931093440535e+01 4.361784786142451509e+01 4.341548120942506728e+01 4.327885883234299058e+01 4.321239133454873382e+01 4.321798723563221500e+01 4.329487906035826938e+01 4.343968433884271718e+01 4.364669120829454130e+01 4.390832481438991408e+01 4.421572705826067562e+01 4.455937263654019631e+01 4.492964956327932669e+01 4.531734903605561016e+01 4.571403228954250153e+01 4.611226495240816803e+01 4.650572812668850275e+01 4.688922718686107771e+01 4.725862479995649323e+01 4.761072438805774709e+01 4.794312690189303083e+01 4.825407849632050272e+01 4.854232167564354228e+01 4.880695749434009656e+01 4.904732300354006469e+01 4.926288531876736698e+01 4.945315210903226699e+01 4.961759732087626418e+01 4.975560038087341042e+01 4.986639732547390480e+01 4.994904216821031184e+01 5.000237718726003777e+01 5.002501127118489421e+01 5.001530565692219454e+01 4.997136671631350424e+01 4.989104602037038205e+01 4.977194778647935891e+01 4.961144452215327760e+01 4.940670141803419568e+01 4.915471027170028862e+01 4.885233397262871335e+01 4.849636191382652584e+01 4.808357683973321883e+01 4.761083327309227542e+01 4.707514656495088445e+01 4.647379157735955602e+01 4.580440914204962866e+01 4.506511674914668220e+01 4.425462021795866008e+01 4.337232172933055097e+01 4.241841954385856184e+01 4.139399222789133148e+01 4.030106536415905083e+01 7.785794567483969933e-03 8.012527891676257327e-03 8.243182277119396814e-03 8.480931549692941052e-03 8.729467068657292828e-03 8.993480223389469994e-03 9.278695709234691807e-03 9.591823903794295669e-03 9.940974834321334233e-03 1.033595527956942053e-02 1.078839047656176067e-02 1.131223867644372619e-02 1.192402843776398970e-02 1.264352356811533802e-02 1.349415755737425060e-02 1.450369223462632390e-02 1.570492817819757816e-02 1.713654393662907352e-02 1.884398386639750053e-02 2.088044347136838730e-02 2.330797918253827566e-02 2.619871629866468363e-02 2.963607024159750636e-02 3.371615590060689921e-02 3.854914819152525235e-02 4.426075846948316489e-02 5.099375752943016704e-02 5.890945363981397315e-02 6.818924922591428073e-02 7.903615544350883759e-02 9.167634637825267108e-02 1.063606870242639890e-01 1.233663460099258397e-01 1.429984224490817302e-01 1.655917064861737731e-01 1.915125828794059792e-01 2.211611415700663330e-01 2.549735482066045056e-01 2.934247440282208852e-01 3.370315055487191902e-01 3.863559209398671479e-01 4.420093338892118195e-01 5.047114834951949014e-01 5.752168847447940436e-01 6.542439270487818703e-01 7.426509887519885389e-01 8.414046748169061729e-01 9.515823589107442748e-01 1.074209065795244333e+00 1.210485870184942581e+00 1.361715586748794005e+00 1.529308996035367185e+00 1.714790636458717321e+00 1.919803834370046314e+00 2.146114747161165681e+00 2.395615071947599706e+00 2.670322935255589503e+00 2.972381693004241043e+00 3.304055938421707861e+00 3.667724361686587109e+00 4.065868752854623125e+00 4.501058550968904726e+00 4.975930373825264041e+00 5.493161913396265028e+00 6.055439629825032810e+00 6.665419896257740007e+00 7.325683225158962308e+00 8.038681640779145710e+00 8.806679360497374986e+00 9.631687347656589182e+00 1.051539274573311467e+01 1.145908447728516144e+01 1.246357692810337703e+01 1.352913385194385398e+01 1.465539511841054043e+01 1.584130930556994876e+01 1.708507506161205214e+01 1.838409445343318893e+01 1.973494136207724026e+01 2.113334751875331818e+01 2.257420863210006701e+01 2.405161229775362131e+01 2.555888868406389136e+01 2.708868443038246454e+01 2.863305910580057656e+01 3.018360287493513283e+01 3.173157301731539448e+01 3.326804612321288346e+01 3.478408178779618964e+01 3.627089288748513951e+01 3.772001678218682486e+01 3.912348131107359706e+01 4.047395926975324443e+01 4.176490522152613494e+01 4.299066910260556540e+01 4.414658211135078147e+01 4.522901173909114902e+01 4.623538444938471059e+01 4.716417626821854014e+01 4.801487328127205956e+01 4.878790550519178737e+01 4.948455880916555572e+01 5.010687029408646254e+01 5.065751286680103505e+01 5.113967464051518164e+01 5.155693831072150601e+01 5.191316493596148263e+01 5.221238567413504228e+01 5.245870401578395814e+01 5.265621017735641374e+01 5.280890840624352478e+01 5.292065725375344698e+01 5.299512228231861144e+01 5.303574024875455706e+01 5.304569352489464507e+01 5.302789337889672083e+01 5.298497068902967300e+01 5.291927271800277310e+01 5.283286467679074150e+01 5.272753497587605409e+01 5.260480323435816530e+01 5.246593032786914534e+01 5.231192996421723507e+01 5.214358148766390855e+01 5.196144382839271003e+01 5.176587073020195362e+01 5.155702760611792712e+01 5.133491060574917242e+01 5.109936871328081764e+01 5.085012995364871102e+01 5.058683304910729106e+01 5.030906614030342894e+01 5.001641442162219420e+01 4.970851872587441989e+01 4.938514712977817567e+01 4.904628143103585103e+01 4.869221974689207855e+01 4.832369527701940370e+01 4.794200926112689132e+01 4.754917315700189562e+01 4.714805096456397138e+01 4.674248757664975784e+01 4.633740358348132560e+01 4.593883218089832354e+01 4.555387136423846073e+01 4.519052650033023610e+01 4.485742648327077120e+01 4.456341188391920127e+01 4.431701467841960351e+01 4.412587273777158714e+01 4.399614272905550649e+01 4.393198624123903073e+01 4.393520133190648380e+01 4.400505414880914401e+01 4.413833582722379134e+01 4.432963492130592442e+01 4.457178302482488164e+01 4.485640816872901127e+01 4.517452142930273595e+01 4.551706741575906534e+01 4.587538590033270935e+01 4.624155415123929203e+01 4.660860185792341781e+01 4.697060840269343629e+01 4.732270355762111080e+01 4.766099739521757073e+01 4.798246473114483024e+01 4.828480588713976118e+01 4.856630034163955401e+01 4.882566482151517562e+01 4.906192283505878748e+01 4.927428924143786304e+01 4.946207103160765683e+01 4.962458385668582395e+01 4.976108321464796092e+01 4.987070858740469959e+01 4.995243910894760120e+01 5.000505908452517190e+01 5.002713269705159149e+01 5.001698663527599820e+01 4.997270064763002750e+01 4.989210575093085964e+01 4.977279028564790053e+01 4.961211446521661372e+01 4.940723392483625531e+01 4.915513305888677564e+01 4.885266899560507881e+01 4.849662655476058859e+01 4.808378507164253790e+01 4.761099602176577150e+01 4.707527280319413876e+01 4.647388848069110168e+01 4.580448242984271445e+01 4.506517106284057661e+01 4.425465911903604876e+01 4.337234842132041734e+01 4.241843652489312433e+01 4.139400144349993838e+01 4.030106837330770730e+01 3.914265012295950186e+01 7.560536720352410180e-03 7.785782858194232464e-03 8.012537075318397484e-03 8.243203292542742797e-03 8.480903923978582587e-03 8.729452099030157730e-03 8.993508712746003594e-03 9.278698195581474781e-03 9.591806044732557532e-03 9.940979742999157820e-03 1.033595755769036936e-02 1.078840256947866810e-02 1.131222977130838005e-02 1.192402432291835707e-02 1.264352912176354253e-02 1.349415703968519578e-02 1.450367826704824538e-02 1.570491955337704332e-02 1.713653561090310029e-02 1.884397426686938715e-02 2.088043072422403335e-02 2.330796988180221241e-02 2.619870702848873037e-02 2.963606527279209410e-02 3.371614068904042055e-02 3.854912642777004461e-02 4.426073464879894809e-02 5.099373025337156778e-02 5.890942059304170308e-02 6.818920897715466389e-02 7.903610771259940437e-02 9.167628733383838269e-02 1.063606201637122273e-01 1.233662647577920823e-01 1.429983270457416134e-01 1.655915976985164462e-01 1.915124556426599789e-01 2.211609952994900707e-01 2.549733790484721152e-01 2.934245484924464242e-01 3.370312760328564861e-01 3.863556595531508764e-01 4.420090303650144326e-01 5.047111359160685318e-01 5.752164837350837168e-01 6.542434679275640486e-01 7.426504696026887675e-01 8.414040814418481951e-01 9.515816850201863630e-01 1.074208298333195977e+00 1.210485005317948115e+00 1.361714616042962067e+00 1.529307898626414808e+00 1.714789405262953981e+00 1.919802446204904589e+00 2.146113192888690069e+00 2.395613333307671677e+00 2.670320986551627307e+00 2.972379507675371624e+00 3.304053495459637890e+00 3.667721637149025327e+00 4.065865713297930562e+00 4.501055153064566383e+00 4.975926591825576395e+00 5.493157699310628139e+00 6.055434940816208034e+00 6.665414675532480793e+00 7.325677422220981505e+00 8.038675187606683537e+00 8.806672186377548783e+00 9.631679382342227314e+00 1.051538389937078932e+01 1.145907465875713527e+01 1.246356603641361005e+01 1.352912175933595584e+01 1.465538171264740619e+01 1.584129444740326953e+01 1.708505858833405355e+01 1.838407620731662462e+01 1.973492115523377066e+01 2.113332514490581104e+01 2.257418388098313500e+01 2.405158492441009344e+01 2.555885843374642619e+01 2.708865102275889214e+01 2.863302223807684044e+01 3.018356222261715516e+01 3.173152823211857054e+01 3.326799683467653779e+01 3.478402759921863208e+01 3.627083337606981672e+01 3.771995149990577545e+01 3.912340978218060172e+01 4.047388098963158143e+01 4.176481965841148281e+01 4.299057569225385578e+01 4.414648026616108467e+01 4.522890083985868870e+01 4.623526384602907768e+01 4.716404529112000432e+01 4.801473123448973723e+01 4.878775167893667941e+01 4.948439248756934461e+01 5.010669076273129008e+01 5.065731943601067400e+01 5.113946666236656569e+01 5.155671521149992742e+01 5.191292625636266678e+01 5.221213111894130776e+01 5.245843352650149427e+01 5.265592401702025427e+01 5.280860727680131816e+01 5.292034244786974995e+01 5.299479587731629238e+01 5.303540535737186445e+01 5.304535462653340971e+01 5.302755674402097696e+01 5.298464493410608611e+01 5.291896952810044041e+01 5.283259974733677211e+01 5.272732924322554737e+01 5.260468448397232066e+01 5.246593529956288648e+01 5.231210710722280055e+01 5.214399456680640554e+01 5.196217664259659585e+01 5.176703327468752036e+01 5.155876410651515585e+01 5.133740995658766337e+01 5.110287798536700876e+01 5.085497177336871744e+01 5.059342779974468840e+01 5.031796005829036034e+01 5.002831474391164335e+01 4.972433700272873125e+01 4.940605159283705206e+01 4.907375876515791191e+01 4.872814561061210981e+01 4.837041128042692861e+01 4.800240168980876376e+01 4.762674547305071826e+01 4.724697812707938738e+01 4.686763602428045772e+01 4.649429719806850869e+01 4.613354317878589939e+01 4.579281762276527701e+01 4.548016486971930306e+01 4.520384589721009405e+01 4.497184936158909352e+01 4.479133825189705220e+01 4.466809264442706962e+01 4.460602024583693748e+01 4.460680423792167915e+01 4.466974128113159281e+01 4.479179426998410207e+01 4.496785071261290057e+01 4.519114604081411812e+01 4.545378893156534161e+01 4.574731689349790287e+01 4.606321572116872431e+01 4.639335256410266339e+01 4.673029416910826939e+01 4.706750336167214499e+01 4.739942392026013351e+01 4.772147461499368859e+01 4.802997740806516447e+01 4.832204405772554878e+01 4.859544173996049210e+01 4.884845320049605277e+01 4.907974213364378357e+01 4.928823014165372030e+01 4.947298840224022598e+01 4.963314505889353256e+01 4.976780769902678969e+01 4.987599999496798375e+01 4.995661074795744838e+01 5.000835420649024599e+01 5.002974019607716372e+01 5.001905340207216710e+01 4.997434115524989551e+01 4.989340929911276845e+01 4.977382679029636137e+01 4.961293878352623210e+01 4.940788921260046607e+01 4.915565337893161058e+01 4.885308133285705878e+01 4.849695234399365518e+01 4.808404128159239832e+01 4.761119642364865001e+01 4.707542821153858625e+01 4.647400768165984886e+01 4.580457257183034159e+01 4.506523772879130973e+01 4.425470711100118137e+01 4.337238142474208757e+01 4.241845739490793932e+01 4.139401272788251873e+01 4.030107231986725225e+01 3.914264823275527760e+01 3.792275328193817785e+01 7.334772469524961265e-03 7.560529783540208271e-03 7.785793371549817009e-03 8.012503269030631786e-03 8.243193234933627461e-03 8.480917699060499734e-03 8.729411941315420864e-03 8.993518494603391922e-03 9.278701165549673238e-03 9.591811707653774555e-03 9.940976152880101613e-03 1.033595613095916917e-02 1.078838973590105950e-02 1.131221712919789485e-02 1.192402302353354551e-02 1.264351846060788806e-02 1.349415259558251097e-02 1.450367558130646016e-02 1.570491659301249260e-02 1.713653116221858577e-02 1.884396735981037907e-02 2.088042530128535537e-02 2.330795982295605362e-02 2.619868911617255491e-02 2.963604402216200515e-02 3.371612258316625255e-02 3.854909833849903822e-02 4.426070505500852986e-02 5.099369131170459341e-02 5.890937846759421864e-02 6.818916041476302814e-02 7.903604934648662816e-02 9.167621831789116160e-02 1.063605368745048629e-01 1.233661683044313673e-01 1.429982130302472620e-01 1.655914631836472584e-01 1.915122981307213756e-01 2.211608130105415237e-01 2.549731684177548030e-01 2.934243010556510933e-01 3.370309960578279362e-01 3.863553358533898807e-01 4.420086580138522514e-01 5.047107028272795892e-01 5.752159921970597667e-01 6.542429075357972801e-01 7.426498329165562851e-01 8.414033501479677435e-01 9.515808567529587814e-01 1.074207364396218445e+00 1.210483948335277837e+00 1.361713416815512723e+00 1.529306555214277719e+00 1.714787888519754722e+00 1.919800741502765362e+00 2.146111280505909491e+00 2.395611182387153537e+00 2.670318581789798085e+00 2.972376818629939965e+00 3.304050487129910785e+00 3.667718282475500580e+00 4.065861964834147635e+00 4.501050978808575742e+00 4.975921930546838290e+00 5.493152507719947231e+00 6.055429163517579205e+00 6.665408249992743173e+00 7.325670267388115775e+00 8.038667240953282445e+00 8.806663358899223581e+00 9.631669573315601696e+00 1.051537300970141864e+01 1.145906256870964235e+01 1.246355261665833147e+01 1.352910687418552627e+01 1.465536520579759561e+01 1.584127614377800164e+01 1.708503830462460726e+01 1.838405373613313643e+01 1.973489626288102627e+01 2.113329759218532899e+01 2.257415339766802020e+01 2.405155121620757441e+01 2.555882117636277329e+01 2.708860987482752236e+01 2.863297683266230464e+01 3.018351215425891709e+01 3.173147307694438979e+01 3.326793613204893774e+01 3.478396086189171399e+01 3.627076008584648292e+01 3.771987110101286333e+01 3.912332168954831957e+01 4.047378458372980958e+01 4.176471428098729888e+01 4.299046065451975096e+01 4.414635483896431367e+01 4.522876425957353774e+01 4.623511531692927434e+01 4.716388398304589913e+01 4.801455629462989094e+01 4.878756223302502093e+01 4.948418764968268846e+01 5.010646965762436622e+01 5.065708121068190195e+01 5.113921051930304174e+01 5.155644044365952539e+01 5.191263229673158719e+01 5.221181760421679030e+01 5.245810038056301750e+01 5.265557156310971720e+01 5.280823637723501207e+01 5.291995468933588853e+01 5.299439381114026304e+01 5.303499281038052260e+01 5.304493710117601779e+01 5.302714194501508871e+01 5.298424344772856642e+01 5.291859570636754739e+01 5.283227286402745193e+01 5.272707499826234567e+01 5.260453697110980187e+01 5.246593957582796008e+01 5.231232255184526991e+01 5.214449926890092968e+01 5.196307312609911122e+01 5.176845595577254500e+01 5.156088897819784478e+01 5.134046711607024349e+01 5.110716775425196090e+01 5.086088529433914118e+01 5.060147312212112780e+01 5.032879479465905348e+01 5.004278636376138678e+01 4.974353162407951601e+01 4.943135163978763558e+01 4.910690893697279336e+01 4.877132508758777618e+01 4.842630781623942227e+01 4.807428017266541076e+01 4.771849973294637692e+01 4.736315074537238701e+01 4.701338744743060971e+01 4.667530406075162119e+01 4.635580802369899800e+01 4.606237979802907745e+01 4.580271595973223953e+01 4.558427153622851336e+01 4.541373942486135462e+01 4.529652410514547967e+01 4.523627787895798491e+01 4.523456612389573905e+01 4.529071235339662138e+01 4.540184686381533652e+01 4.556315044678375159e+01 4.576825436910394274e+01 4.600973643732461227e+01 4.627964461746174152e+01 4.656998491631500059e+01 4.687312600165729037e+01 4.718209400378219698e+01 4.749075164275456018e+01 4.779387201866109791e+01 4.808712733007819651e+01 4.836701654651434268e+01 4.863075513336337252e+01 4.887614616154361613e+01 4.910144741159518134e+01 4.930524418000063491e+01 4.948633371334209130e+01 4.964362392195769047e+01 4.977604728214225815e+01 4.988248928173985774e+01 4.996173044197609414e+01 5.001240051317699908e+01 5.003294363521354882e+01 5.002159354453064566e+01 4.997635800231115866e+01 4.989501231871459197e+01 4.977510168250730516e+01 4.961395286026743889e+01 4.940869544596680640e+01 4.915629366812932943e+01 4.885358875508310916e+01 4.849735324975275574e+01 4.808435667532234703e+01 4.761144308089520649e+01 4.707561954098559909e+01 4.647415448996383702e+01 4.580468347961492981e+01 4.506531989108577108e+01 4.425476625314414747e+01 4.337242193162960291e+01 4.241848313391724190e+01 4.139402683545758066e+01 4.030107702323777374e+01 3.914264586500337373e+01 3.792274516034037646e+01 3.664636876828170386e+01 7.107026314616797687e-03 7.334696116486191277e-03 7.560502590748074785e-03 7.785770905025093079e-03 8.012529157519676995e-03 8.243191494568497674e-03 8.480877176625004066e-03 8.729445177414764043e-03 8.993511797132142452e-03 9.278700143018171059e-03 9.591815010886257237e-03 9.940985760779431912e-03 1.033594895195798051e-02 1.078839801383690150e-02 1.131222408006707543e-02 1.192402184569511282e-02 1.264351436317978292e-02 1.349414722427755460e-02 1.450367356158879448e-02 1.570490703712144540e-02 1.713652002911912609e-02 1.884395376343894757e-02 2.088041188179123528e-02 2.330794278730532326e-02 2.619866970353179961e-02 2.963602278522131650e-02 3.371609454832073111e-02 3.854906901401860403e-02 4.426066956738586994e-02 5.099364717003394831e-02 5.890932414357293034e-02 6.818909608754987473e-02 7.903597727002975581e-02 9.167613201700941516e-02 1.063604343080096493e-01 1.233660501701182299e-01 1.429980723155811762e-01 1.655912973019241508e-01 1.915121069910386276e-01 2.211605896623023149e-01 2.549729073742657004e-01 2.934240022287881167e-01 3.370306488405006018e-01 3.863549366678293295e-01 4.420081998749410546e-01 5.047101723270962514e-01 5.752153833346023148e-01 6.542422179726378184e-01 7.426490428718343084e-01 8.414024497469515529e-01 9.515798368503929350e-01 1.074206209464932060e+00 1.210482640796125553e+00 1.361711942211973225e+00 1.529304891526603205e+00 1.714786018701118575e+00 1.919798641962075836e+00 2.146108922363410887e+00 2.395608539666770564e+00 2.670315624321913273e+00 2.972373502927694755e+00 3.304046785521161045e+00 3.667714143128126381e+00 4.065857349070787663e+00 4.501045832297927873e+00 4.975916195143811116e+00 5.493146119061345090e+00 6.055422050410067314e+00 6.665400333031225699e+00 7.325661466340223527e+00 8.038657454010150971e+00 8.806652480686109286e+00 9.631657491516826042e+00 1.051535959234682238e+01 1.145904767545080283e+01 1.246353609108849980e+01 1.352908854406467576e+01 1.465534487254969775e+01 1.584125360239209357e+01 1.708501332256236083e+01 1.838402605494739106e+01 1.973486561056489563e+01 2.113326365988986311e+01 2.257411585282606126e+01 2.405150969552829920e+01 2.555877529246156143e+01 2.708855920282097074e+01 2.863292091110234594e+01 3.018345049487085419e+01 3.173140515073351153e+01 3.326786137681847322e+01 3.478387867304360270e+01 3.627066982352381785e+01 3.771977208481371235e+01 3.912321319930482133e+01 4.047366585287954166e+01 4.176458450267357136e+01 4.299031897795767776e+01 4.414620036696195626e+01 4.522859605262743798e+01 4.623493239415831368e+01 4.716368532311500417e+01 4.801434084535668489e+01 4.878732891639936042e+01 4.948393537862521185e+01 5.010619734857026231e+01 5.065678781540421483e+01 5.113889505538961089e+01 5.155610203882822873e+01 5.191227025073394685e+01 5.221143146804924129e+01 5.245769005959989784e+01 5.265513744994884604e+01 5.280777953010822756e+01 5.291947705600934171e+01 5.299389852388039657e+01 5.303448456806022904e+01 5.304442266308746667e+01 5.302663077254084101e+01 5.298374853819511543e+01 5.291813467802644055e+01 5.283186936738331241e+01 5.272676055784578608e+01 5.260435338484871437e+01 5.246594204740850387e+01 5.231258377474372168e+01 5.214511474881336994e+01 5.196416810512938866e+01 5.177019439764276143e+01 5.156348518349358301e+01 5.134420066467146171e+01 5.111240259550273635e+01 5.086809393102979726e+01 5.061126690223220237e+01 5.034196131815333786e+01 5.006033482577966254e+01 4.976674647375531180e+01 4.946185407977065296e+01 4.914672437943866612e+01 4.882295255688751467e+01 4.849278440463212547e+01 4.815923005722185479e+01 4.782615342300478289e+01 4.749831689898567078e+01 4.718135817701236334e+01 4.688167669620182920e+01 4.660621344346154160e+01 4.636212028437605426e+01 4.615633316869814706e+01 4.599508442713933931e+01 4.588340798040061941e+01 4.582470204222077115e+01 4.582041254755372250e+01 4.586988573119979407e+01 4.597041275423570283e+01 4.611745841789817746e+01 4.630503720684863112e+01 4.652617945113463804e+01 4.677342252802384337e+01 4.703926713141454030e+01 4.731655384975529444e+01 4.759873538366210965e+01 4.788003943961534503e+01 4.815553267989508157e+01 4.842110531572382115e+01 4.867339926519035487e+01 4.890970170058221100e+01 4.912782222652175079e+01 4.932596710876899238e+01 4.950261970092501684e+01 4.965643225767453828e+01 4.978613172002568632e+01 4.989044004690003931e+01 4.996800865380385659e+01 5.001736599409245798e+01 5.003687707414481167e+01 5.002471398754611442e+01 4.997883657946923108e+01 4.989698294311359206e+01 4.977666933978051844e+01 4.961520005588167237e+01 4.940968722505089517e+01 4.915708136082014335e+01 4.885421313573156255e+01 4.849784661491444382e+01 4.808474482509355141e+01 4.761174661170026923e+01 4.707585501026283481e+01 4.647433512939979039e+01 4.580482004434043120e+01 4.506542101082808216e+01 4.425483887131316862e+01 4.337247187410289939e+01 4.241851484658707960e+01 4.139404411243012305e+01 4.030108301677118732e+01 3.914264281689062841e+01 3.792273537407450590e+01 3.664635389189680126e+01 3.531941962303088189e+01 6.876342689753491000e-03 7.107056609817152121e-03 7.334738857219682759e-03 7.560518738665430484e-03 7.785802601645754571e-03 8.012511262879799465e-03 8.243190198312539199e-03 8.480880568728458094e-03 8.729445009879058248e-03 8.993490385262897790e-03 9.278679366454583438e-03 9.591805106717653934e-03 9.940972137516768115e-03 1.033594877673283882e-02 1.078839056059824331e-02 1.131221932389563783e-02 1.192401603845929907e-02 1.264351681283382330e-02 1.349414194382151169e-02 1.450365927707031148e-02 1.570490231118020288e-02 1.713651213404387627e-02 1.884394901401234210e-02 2.088039541783582448e-02 2.330792545132603921e-02 2.619864760189128533e-02 2.963599486316311968e-02 3.371606250050002834e-02 3.854903226237148262e-02 4.426062345916261659e-02 5.099359549792090163e-02 5.890926103153881765e-02 6.818901991343567781e-02 7.903588481313625347e-02 9.167602437118771430e-02 1.063603085560802103e-01 1.233658998555670766e-01 1.429978995585414192e-01 1.655910943942112135e-01 1.915118720196249680e-01 2.211603147933063618e-01 2.549725872810613692e-01 2.934236314088613518e-01 3.370302227543565676e-01 3.863544435110357056e-01 4.420076341328498803e-01 5.047095199674980215e-01 5.752146375012908708e-01 6.542413650636769162e-01 7.426480701546709362e-01 8.414013409179570413e-01 9.515785800338590894e-01 1.074204784769718701e+00 1.210481032311963023e+00 1.361710127545559423e+00 1.529302846973877639e+00 1.714783716106398126e+00 1.919796055516094890e+00 2.146106020454955576e+00 2.395605286193278616e+00 2.670311977289998140e+00 2.972369426024034311e+00 3.304042227214977423e+00 3.667709053056216639e+00 4.065851665557549843e+00 4.501039491654172053e+00 4.975909129287654942e+00 5.493138250344939522e+00 6.055413287882318585e+00 6.665390586878981338e+00 7.325650623557435459e+00 8.038645400550453957e+00 8.806639087421791245e+00 9.631642613244958184e+00 1.051534307139058733e+01 1.145902933537123758e+01 1.246351573898053289e+01 1.352906596286729091e+01 1.465531983535305649e+01 1.584122584369587194e+01 1.708498255548141387e+01 1.838399196654821210e+01 1.973482786165742553e+01 2.113322187141162090e+01 2.257406961293524716e+01 2.405145856586565856e+01 2.555871878447194234e+01 2.708849679534433719e+01 2.863285204190258781e+01 3.018337455690167559e+01 3.173132149448102268e+01 3.326776930800741638e+01 3.478377745383890129e+01 3.627055866124266004e+01 3.771965014247530945e+01 3.912307958557473597e+01 4.047351962939439574e+01 4.176442467454891982e+01 4.299014449527616932e+01 4.414601012509765354e+01 4.522838889618936520e+01 4.623470711280831580e+01 4.716344066102995214e+01 4.801407550418375081e+01 4.878704156975119588e+01 4.948362468517480295e+01 5.010586197693424992e+01 5.065642647216481720e+01 5.113850652869514590e+01 5.155568525302514615e+01 5.191182434262056233e+01 5.221095588128720522e+01 5.245718467293776399e+01 5.265460274401504392e+01 5.280721679963676962e+01 5.291888868983930649e+01 5.299328836641667806e+01 5.303385838554230247e+01 5.304378875151910933e+01 5.302600074271465758e+01 5.298313833730123434e+01 5.291756591617698291e+01 5.283137104283276386e+01 5.272637130259024474e+01 5.260412438871764351e+01 5.246594086405036705e+01 5.231289927371253867e+01 5.214586354915665112e+01 5.196550291364211205e+01 5.177231477766947876e+01 5.156665139976735901e+01 5.134875136470040502e+01 5.111877720564420002e+01 5.087686071379369679e+01 5.062315761656422097e+01 5.035791326410445379e+01 5.008154064619760959e+01 4.979471130389043765e+01 4.949845832654124678e+01 4.919428843935838813e+01 4.888429707434187321e+01 4.857127629262982538e+01 4.825880085604805458e+01 4.795127339648418285e+01 4.765390684174435876e+01 4.737262276827899399e+01 4.711384990507196591e+01 4.688421860933406293e+01 4.669016420745284535e+01 4.653747184667479075e+01 4.643081325412719451e+01 4.637333624872864846e+01 4.636636673125326524e+01 4.640926912575621088e+01 4.649948707404740134e+01 4.663275707375031942e+01 4.680346034470448302e+01 4.700505890532917164e+01 4.723055436398374951e+01 4.747291291935243862e+01 4.772541457902771356e+01 4.798190377545901697e+01 4.823693719219077991e+01 4.848583902964390546e+01 4.872468250991985883e+01 4.895021935532219715e+01 4.915977779435274186e+01 4.935114608512812850e+01 4.952245415025926434e+01 4.967206156402756534e+01 4.979845681780560795e+01 4.990017008637519780e+01 4.997570005942311866e+01 5.002345449043674819e+01 5.004170355615156041e+01 5.002854511049545749e+01 4.998188110976131782e+01 4.989940446093275739e+01 4.977859630503775179e+01 4.961673350121676407e+01 4.941090687072301080e+01 4.915805021737569547e+01 4.885498117213343505e+01 4.849845357900284171e+01 4.808522239154968503e+01 4.761212011462905735e+01 4.707614473250806952e+01 4.647455746571419866e+01 4.580498815360244436e+01 4.506554539559805050e+01 4.425492822961006567e+01 4.337253326648483664e+01 4.241855383235450461e+01 4.139406534348739086e+01 4.030109018398466247e+01 3.914263908296324956e+01 3.792272325130346644e+01 3.664633511908947128e+01 3.531939632787788952e+01 3.394867201317212846e+01 6.642045091948755101e-03 6.876350494015601687e-03 7.107028033123106298e-03 7.334756063084982118e-03 7.560524216590048738e-03 7.785786176032520427e-03 8.012499940083503414e-03 8.243200142650602275e-03 8.480888415496946539e-03 8.729452766522562829e-03 8.993502862270321557e-03 9.278697584507654764e-03 9.591814910366551830e-03 9.940957758677109249e-03 1.033595153279798576e-02 1.078839189106475804e-02 1.131221885109148957e-02 1.192400583190895112e-02 1.264350590705959169e-02 1.349412883641549522e-02 1.450365687169755634e-02 1.570488981402578740e-02 1.713649861087183229e-02 1.884392828729257799e-02 2.088037443518740710e-02 2.330790127358737043e-02 2.619862178293826463e-02 2.963596473243574822e-02 3.371602370305097629e-02 3.854898537689564059e-02 4.426056968960774551e-02 5.099352867463136790e-02 5.890918273830132029e-02 6.818892541544649410e-02 7.903577406014056228e-02 9.167589429269100421e-02 1.063601540521390415e-01 1.233657188802503302e-01 1.429976868282802627e-01 1.655908451242348867e-01 1.915115811863205009e-01 2.211599729129914427e-01 2.549721937185864817e-01 2.934231779923365258e-01 3.370296948676039794e-01 3.863538398759917003e-01 4.420069384913117294e-01 5.047087168005667257e-01 5.752137181527681165e-01 6.542403138989811850e-01 7.426468778236750001e-01 8.413999746024860560e-01 9.515770314793404738e-01 1.074203033036996935e+00 1.210479050680187463e+00 1.361707890142566102e+00 1.529300327640741308e+00 1.714780881783789290e+00 1.919792868066575897e+00 2.146102443826328532e+00 2.395601275781410688e+00 2.670307488852924127e+00 2.972364405102831064e+00 3.304036613125949984e+00 3.667702779067083085e+00 4.065844667887385633e+00 4.501031683065169986e+00 4.975900428535479314e+00 5.493128555257920098e+00 6.055402496806425283e+00 6.665378577424985629e+00 7.325637269171093813e+00 8.038630555287966217e+00 8.806622591317790238e+00 9.631624290045930792e+00 1.051532272103761834e+01 1.145900675079693265e+01 1.246349067307652625e+01 1.352903815946659805e+01 1.465528899571113541e+01 1.584119165375466665e+01 1.708494466469131368e+01 1.838394999010764153e+01 1.973478137036962110e+01 2.113317040720940909e+01 2.257401267211022855e+01 2.405139559609635924e+01 2.555864919295537163e+01 2.708841993826373695e+01 2.863276722629374405e+01 3.018328103705218624e+01 3.173121847039062615e+01 3.326765592430181329e+01 3.478365279640218688e+01 3.627042176010493080e+01 3.771949996385960446e+01 3.912291503577375096e+01 4.047333954763341524e+01 4.176422783799029759e+01 4.298992960959213150e+01 4.414577583220457768e+01 4.522813377004455049e+01 4.623442966389105635e+01 4.716313934263086338e+01 4.801374871691215418e+01 4.878668767931059591e+01 4.948324203953385592e+01 5.010544893488565776e+01 5.065598144030655448e+01 5.113802801207276616e+01 5.155517192609144672e+01 5.191127513797015069e+01 5.221037011034869835e+01 5.245656218143034266e+01 5.265394411482941450e+01 5.280652361716354903e+01 5.291816388117259606e+01 5.299253664411574505e+01 5.303308682144373165e+01 5.304300751909722322e+01 5.302522407899677859e+01 5.298238579185230890e+01 5.291686397037021550e+01 5.283075521475955583e+01 5.272588887996352724e+01 5.260383798141008072e+01 5.246593301612166726e+01 5.231327844532056304e+01 5.214677185812200122e+01 5.196712612176321500e+01 5.177489511660169796e+01 5.157050393873335992e+01 5.135428473266247806e+01 5.112651954636874763e+01 5.088749174999362168e+01 5.063754755487519787e+01 5.037716890195432740e+01 5.010705831945453781e+01 4.982823510596611527e+01 4.954214019797189650e+01 4.925074419837880413e+01 4.895664929745983329e+01 4.866317151603874436e+01 4.837438555562226128e+01 4.809511180441757716e+01 4.783082535090645138e+01 4.758747188617127932e+01 4.737118610525616447e+01 4.718792418630435037e+01 4.704304051246847962e+01 4.694085566031307621e+01 4.688427263997662919e+01 4.687449758237681863e+01 4.691090819392289291e+01 4.699109068669235967e+01 4.711103841552619542e+01 4.726547968923926391e+01 4.744828395043970204e+01 4.765288855998096551e+01 4.787269318190139700e+01 4.810138256397638656e+01 4.833315663579191579e+01 4.856286441135221565e+01 4.878605166146180494e+01 4.899894024587353414e+01 4.919835960573220035e+01 4.938164967976099717e+01 4.954655108999283897e+01 4.969109419011067530e+01 4.981349475949799910e+01 4.991206064211910842e+01 4.998511155373136461e+01 5.003091254960792611e+01 5.004762086175943381e+01 5.003324545551702585e+01 4.998561854066850429e+01 4.990237849547961702e+01 4.978096384011244169e+01 4.961861817200296088e+01 4.941240622359212864e+01 4.915924154285584535e+01 4.885592570690079128e+01 4.849920011936284681e+01 4.808580983845035917e+01 4.761257957370528260e+01 4.707650119071832506e+01 4.647483097851475264e+01 4.580519487427280012e+01 4.506569850931894905e+01 4.425503822205834581e+01 4.337260870171942173e+01 4.241860178393270786e+01 4.139409141745652221e+01 4.030109907287104676e+01 3.914263458473272550e+01 3.792270842643341666e+01 3.664631237585527401e+01 3.531936768049150999e+01 3.394863898384045342e+01 3.254161946342266276e+01 6.403808416424090072e-03 6.642026452031707731e-03 6.876335916511687636e-03 7.107042936047681253e-03 7.334733340923695055e-03 7.560509927863053731e-03 7.785802728651891082e-03 8.012531389836794610e-03 8.243195450543026534e-03 8.480893362414103701e-03 8.729443540876557009e-03 8.993508421583700993e-03 9.278695673749620329e-03 9.591805871501001696e-03 9.940973927051992981e-03 1.033594611458508311e-02 1.078837725686470662e-02 1.131221531651220233e-02 1.192400705077569303e-02 1.264350522544669710e-02 1.349412514760326212e-02 1.450364630690280029e-02 1.570487700773827433e-02 1.713648411870629176e-02 1.884390650682559940e-02 2.088035150703701145e-02 2.330787482741552077e-02 2.619859056063011948e-02 2.963592430413174161e-02 3.371597532100156780e-02 3.854892808654428876e-02 4.426049859630202393e-02 5.099344824804871723e-02 5.890908533821088283e-02 6.818881082158202711e-02 7.903563762074790333e-02 9.167573085592264914e-02 1.063599632459388128e-01 1.233654944718786117e-01 1.429974230095979737e-01 1.655905372747151494e-01 1.915112206752022650e-01 2.211595568424587488e-01 2.549717111560586003e-01 2.934226152093843409e-01 3.370290481586337705e-01 3.863530917881549676e-01 4.420060821976826704e-01 5.047077252310214757e-01 5.752125862937164102e-01 6.542390221935818762e-01 7.426454036724418062e-01 8.413982964467230374e-01 9.515751236952152414e-01 1.074200872737549384e+00 1.210476612565735133e+00 1.361705137075561067e+00 1.529297223372675818e+00 1.714777388431623750e+00 1.919788946394952456e+00 2.146098040163717080e+00 2.395596339871459701e+00 2.670301958896752481e+00 2.972358217622149912e+00 3.304029699169131362e+00 3.667695056498060158e+00 4.065836045853279401e+00 4.501022068977240664e+00 4.975889709418036766e+00 5.493116617738913909e+00 6.055389209490457780e+00 6.665363789157392915e+00 7.325620825557566995e+00 8.038612271480220173e+00 8.806602275472888763e+00 9.631601723198103926e+00 1.051529766308313718e+01 1.145897893228714182e+01 1.246345980538069398e+01 1.352900391450573458e+01 1.465525101847778444e+01 1.584114954957982846e+01 1.708489800039594897e+01 1.838389828880691468e+01 1.973472411324105735e+01 2.113310702528183782e+01 2.257394254484127316e+01 2.405131804383285754e+01 2.555856348789107457e+01 2.708832528473660517e+01 2.863266277176230190e+01 3.018316586242074706e+01 3.173109158968502186e+01 3.326751628448655396e+01 3.478349927340028103e+01 3.627025315793158455e+01 3.771931501121429164e+01 3.912271238290826147e+01 4.047311776774453307e+01 4.176398542021563998e+01 4.298966496427887307e+01 4.414548728600153282e+01 4.522781956559787631e+01 4.623408796732604742e+01 4.716276824587647098e+01 4.801334625240269816e+01 4.878625183311330460e+01 4.948277077621507658e+01 5.010494023128477892e+01 5.065543333124148262e+01 5.113743865569034597e+01 5.155453968606109783e+01 5.191059869523513726e+01 5.220964861088461362e+01 5.245579542641105064e+01 5.265313281032513970e+01 5.280566969793294163e+01 5.291727092993190951e+01 5.299161043245537428e+01 5.303213601251807319e+01 5.304204457650590143e+01 5.302426644229158370e+01 5.298145740037253404e+01 5.291599723786818288e+01 5.282999358870409878e+01 5.272529016139954194e+01 5.260347862513154382e+01 5.246591369820042416e+01 5.231373125594856077e+01 5.214786956557664155e+01 5.196909405410706739e+01 5.177802630932060879e+01 5.157517829568206480e+01 5.136099301114840188e+01 5.113589297619490281e+01 5.090033796727977489e+01 5.065489318907727068e+01 5.040030849228283927e+01 5.013760812118660226e+01 4.986818864901179893e+01 4.959392010964420905e+01 4.931724185731875565e+01 4.904124065785067899e+01 4.876969460740507145e+01 4.850706381122210331e+01 4.825840891329138316e+01 4.802922310172205300e+01 4.782517312720782598e+01 4.765175972558345308e+01 4.751392525471532480e+01 4.741565222773424892e+01 4.735960591078384851e+01 4.734687355873813885e+01 4.737684093871950353e+01 4.744722564735560155e+01 4.755426102587060910e+01 4.769300028212904863e+01 4.785769330992334858e+01 4.804218218842866150e+01 4.824026587503617947e+01 4.844599762881939853e+01 4.865389576206309385e+01 4.885906474051687809e+01 4.905723628133858227e+01 4.924474730685447810e+01 4.941847403444957365e+01 4.957574018226349466e+01 4.971421396898865197e+01 4.983180474903613089e+01 4.992656633693150781e+01 4.999661114853923749e+01 5.004003714208681686e+01 5.005486811407445913e+01 5.003900722006356006e+01 4.999020321136728029e+01 4.990602884152330176e+01 4.978387115103205929e+01 4.962093338510710083e+01 4.941424872486400943e+01 4.916070585021264350e+01 4.885708696014522445e+01 4.850011810222118669e+01 4.808653228149220382e+01 4.761314468409837986e+01 4.707693966228297455e+01 4.647516744521389853e+01 4.580544923423533277e+01 4.506588680747575637e+01 4.425517350407638162e+01 4.337270151231448523e+01 4.241866079509949117e+01 4.139412351600447693e+01 4.030110995377072669e+01 3.914262887706310323e+01 3.792268991424683122e+01 3.664628423133748925e+01 3.531933231656650918e+01 3.394859859622106057e+01 3.254157552350956450e+01 3.110634173457594187e+01 6.161601677006997395e-03 6.403772834678066531e-03 6.642031433138101404e-03 6.876352364625470948e-03 7.107032762804482880e-03 7.334729609517698368e-03 7.560499026618870341e-03 7.785782085882426810e-03 8.012517956727098836e-03 8.243203227093133523e-03 8.480889616942564879e-03 8.729434478151274976e-03 8.993492729849464351e-03 9.278691527320571258e-03 9.591793364449719902e-03 9.940957312027150911e-03 1.033594043467978701e-02 1.078839292405837057e-02 1.131220450416895763e-02 1.192399948516883329e-02 1.264348389601023005e-02 1.349411317900033394e-02 1.450363526892015434e-02 1.570485848076406607e-02 1.713646462381160362e-02 1.884388453560898596e-02 2.088032411937579269e-02 2.330784196473159597e-02 2.619854691532205043e-02 2.963587410445099254e-02 3.371591847391163660e-02 3.854885599043880728e-02 4.426041369699423855e-02 5.099334516560034142e-02 5.890896447997094609e-02 6.818866901803297131e-02 7.903546904881691981e-02 9.167553136475391218e-02 1.063597282282155998e-01 1.233652186972899606e-01 1.429970991980344941e-01 1.655901593502827340e-01 1.915107788529426258e-01 2.211590419666442375e-01 2.549711132221856857e-01 2.934219253122711257e-01 3.370282490537970244e-01 3.863521733107787570e-01 4.420050269093281359e-01 5.047065058290334250e-01 5.752111904977018630e-01 6.542374282332656943e-01 7.426435908572821543e-01 8.413962230913640816e-01 9.515727750093964099e-01 1.074198214072761948e+00 1.210473606374005362e+00 1.361701746682119962e+00 1.529293402659266166e+00 1.714773089444938448e+00 1.919784112760283268e+00 2.146092617788108559e+00 2.395590259656146248e+00 2.670295150651362803e+00 2.972350598768848773e+00 3.304021180773531352e+00 3.667685543140161819e+00 4.065825428602391156e+00 4.501010226841462902e+00 4.975876512755478487e+00 5.493101918884131685e+00 6.055372841495374026e+00 6.665345579679360810e+00 7.325600571989666854e+00 8.038589756909889417e+00 8.806577256004636922e+00 9.631573932215321321e+00 1.051526679979363443e+01 1.145894467333463496e+01 1.246342178887765684e+01 1.352896174096637871e+01 1.465520424920955911e+01 1.584109769659707467e+01 1.708484053222458243e+01 1.838383461894185089e+01 1.973465359928555074e+01 2.113302896754634119e+01 2.257385617826955126e+01 2.405122253688780276e+01 2.555845793687324985e+01 2.708820871552693887e+01 2.863253413022245653e+01 3.018302401760940867e+01 3.173093532992468369e+01 3.326734431116946666e+01 3.478331020357413195e+01 3.627004551506892938e+01 3.771908723119771167e+01 3.912246280325182823e+01 4.047284463220754702e+01 4.176368686928732643e+01 4.298933903782188537e+01 4.414513192134864994e+01 4.522743260081303163e+01 4.623366714237207020e+01 4.716231121063258058e+01 4.801285058272731021e+01 4.878571504736008535e+01 4.948219036624410450e+01 5.010431370286718078e+01 5.065475826278458982e+01 5.113671277421060068e+01 5.155376097125157742e+01 5.190976551625821145e+01 5.220875990620282892e+01 5.245485093827606704e+01 5.265213339147536686e+01 5.280461770590328285e+01 5.291617074167881896e+01 5.299046910732386806e+01 5.303096415094078964e+01 5.304085742871126286e+01 5.302308534408949470e+01 5.298031162754917034e+01 5.291492640745970988e+01 5.282905076494645868e+01 5.272454587060141762e+01 5.260302604371988622e+01 5.246587534009307774e+01 5.231426757117549187e+01 5.214918995045952954e+01 5.197147086809659555e+01 5.178181258300251244e+01 5.158082987678573517e+01 5.136909589092524442e+01 5.114719642195912286e+01 5.091579377283428443e+01 5.067570074593744067e+01 5.042796435243139541e+01 5.017395715475951334e+01 4.991547172179426894e+01 4.965481046782979746e+01 4.939485939904577094e+01 4.913913062047372193e+01 4.889175591142680588e+01 4.865741371418272365e+01 4.844117598214916853e+01 4.824827044963654998e+01 4.808376766395890911e+01 4.795221835221389028e+01 4.785728155551636576e+01 4.780139293582483617e+01 4.778552221517604437e+01 4.780905769780319048e+01 4.786983615822013860e+01 4.796431243384930809e+01 4.808784046503674858e+01 4.823502155234043443e+01 4.840006955976885195e+01 4.857714704829334806e+01 4.876063856485419734e+01 4.894534325140062236e+01 4.912658426599182349e+01 4.930024422377100279e+01 4.946274250034750963e+01 4.961097241518586287e+01 4.974221499827156379e+01 4.985404300977342018e+01 4.994422519541555516e+01 5.001063736439843410e+01 5.005118410985788557e+01 5.006373311554763461e+01 5.004606262558994700e+01 4.999582210797146331e+01 4.991050581663216690e+01 4.978743889427366298e+01 4.962377590078427403e+01 4.941651170847363517e+01 4.916250492229923452e+01 4.885851404169759604e+01 4.850124646163161657e+01 4.808742045458257053e+01 4.761383953067306152e+01 4.707747881100543452e+01 4.647558117577102621e+01 4.580576201326383767e+01 4.506611840207879283e+01 4.425533988688084008e+01 4.337281566195795790e+01 4.241873320165735350e+01 4.139416285160329068e+01 4.030112323150740394e+01 3.914262178997002906e+01 3.792266711850303551e+01 3.664624962246253403e+01 3.531928883779663408e+01 3.394854867832251699e+01 3.254152143638111028e+01 3.110628477662036317e+01 2.965133919314608235e+01 5.915755741650836202e-03 6.161600201083429137e-03 6.403764786136833739e-03 6.642020181904788323e-03 6.876325920808017481e-03 7.107014687613620596e-03 7.334742067362631963e-03 7.560508613961432547e-03 7.785790617281422923e-03 8.012507302261709027e-03 8.243193089934095982e-03 8.480886829221635781e-03 8.729437244609741797e-03 8.993494534949473054e-03 9.278684153194946896e-03 9.591795473295517543e-03 9.940966179955764565e-03 1.033593506532228500e-02 1.078837480457945329e-02 1.131220413831359080e-02 1.192399076486544592e-02 1.264347889692065026e-02 1.349409719738530258e-02 1.450361501680326633e-02 1.570483736241441025e-02 1.713644174560231132e-02 1.884385541037741918e-02 2.088028751947140424e-02 2.330779958690115672e-02 2.619849709873020571e-02 2.963581259252125177e-02 3.371584401798956993e-02 3.854877087844083700e-02 4.426031058531133128e-02 5.099322087652172208e-02 5.890881739731634176e-02 6.818849283635834702e-02 7.903526208539654596e-02 9.167528640622378544e-02 1.063594388352855774e-01 1.233648781929273797e-01 1.429966998022411118e-01 1.655896918587567712e-01 1.915102332591470669e-01 2.211584088435898376e-01 2.549703770736362896e-01 2.934210753107421854e-01 3.370272670150762928e-01 3.863510421322015609e-01 4.420037262489315832e-01 5.047050019515457731e-01 5.752094720716010023e-01 6.542354679116502147e-01 7.426413577734943816e-01 8.413936730120727958e-01 9.515698815569725300e-01 1.074194940469096915e+00 1.210469905035732374e+00 1.361697570333993301e+00 1.529288697138235564e+00 1.714767794011519353e+00 1.919778164383963759e+00 2.146085940585889862e+00 2.395582771621896256e+00 2.670286762313933249e+00 2.972341217212208342e+00 3.304010691645681064e+00 3.667673828357301602e+00 4.065812353581359950e+00 4.500995643709476468e+00 4.975860260155732462e+00 5.493083811465520938e+00 6.055352686424835262e+00 6.665323152412283569e+00 7.325575627630672493e+00 8.038562028662752823e+00 8.806546442359682203e+00 9.631539702398947966e+00 1.051522879528142163e+01 1.145890248391950550e+01 1.246337497232281244e+01 1.352890980164888646e+01 1.465514664766844888e+01 1.584103383638403173e+01 1.708476975549395149e+01 1.838375620555423851e+01 1.973456675942702887e+01 2.113293283681058909e+01 2.257374981351545884e+01 2.405110491585859478e+01 2.555832794614146763e+01 2.708806515469687426e+01 2.863237570346726812e+01 3.018284933119914371e+01 3.173074288910479623e+01 3.326713251835066387e+01 3.478307735264070288e+01 3.626978979314066720e+01 3.771880670752119613e+01 3.912215543472203905e+01 4.047250824936747904e+01 4.176331918426836864e+01 4.298893763807183177e+01 4.414469426557823795e+01 4.522695602493975287e+01 4.623314886222318165e+01 4.716174833342425643e+01 4.801224011920623980e+01 4.878505393981910032e+01 4.948147552400421745e+01 5.010354205114723669e+01 5.065392681492310345e+01 5.113581872500932235e+01 5.155280182502804820e+01 5.190873925428309832e+01 5.220766520698740720e+01 5.245368746578221675e+01 5.265090216774981968e+01 5.280332159782656731e+01 5.291481508680787726e+01 5.298906252606292355e+01 5.302951959329742948e+01 5.303939352716412969e+01 5.302162815881808910e+01 5.297889690143633601e+01 5.291360247625328839e+01 5.282788231056632355e+01 5.272361876005697212e+01 5.260245355329900008e+01 5.246580614187699609e+01 5.231489593879874889e+01 5.215076872955696530e+01 5.197432783746298668e+01 5.178637088755885287e+01 5.158763320948433773e+01 5.137883899505644081e+01 5.116076119224318575e+01 5.093429067482243511e+01 5.070051432076762410e+01 5.046080012774510237e+01 5.021688526990190837e+01 4.997096003838086631e+01 4.972573715239263237e+01 4.948449249364384883e+01 4.925106091518463103e+01 4.902977072543075820e+01 4.882530415953113589e+01 4.864247951528217584e+01 4.848596336045471844e+01 4.835993627331078670e+01 4.826774942898024534e+01 4.821161775575178865e+01 4.819239505320813066e+01 4.820946635949363213e+01 4.826077460664118490e+01 4.834297639351163411e+01 4.845170073558505663e+01 4.858186978600534189e+01 4.872803493043436873e+01 4.888468566898532686e+01 4.904650008336259503e+01 4.920852054967988920e+01 4.936625256741325529e+01 4.951569541415299369e+01 4.965331944364351102e+01 4.977600679159948527e+01 4.988097097975821725e+01 4.996566808075403543e+01 5.002770874492568254e+01 5.006477712837046568e+01 5.007456044501124381e+01 5.005469092288434041e+01 5.000270093410389904e+01 4.991599142492019325e+01 4.979181353517385844e+01 4.962726331238113175e+01 4.941928943714746936e+01 4.916471407542438499e+01 4.886026696985338447e+01 4.850263280387963505e+01 4.808851188536041121e+01 4.761469354590001046e+01 4.707814153061092810e+01 4.647608981688070173e+01 4.580614653817996640e+01 4.506640305024502879e+01 4.425554436943590275e+01 4.337295591329453259e+01 4.241882222417453363e+01 4.139421118480503736e+01 4.030113949013207275e+01 3.914261298466864503e+01 3.792263896292843839e+01 3.664620675815768180e+01 3.531923508460364047e+01 3.394848725121048005e+01 3.254145464208425409e+01 3.110621495847315288e+01 2.965126753478940103e+01 2.818535628635748580e+01 5.666703231834145128e-03 5.915756194605021646e-03 6.161602324290004970e-03 6.403795327763200582e-03 6.642029486980381182e-03 6.876339325588713518e-03 7.107024334327199586e-03 7.334737775537855317e-03 7.560500736867294992e-03 7.785800044069222069e-03 8.012520985264406925e-03 8.243186563289033042e-03 8.480885446234423183e-03 8.729439445951919785e-03 8.993491635449685218e-03 9.278684262920697950e-03 9.591790733029879196e-03 9.940955335888490216e-03 1.033592929431129646e-02 1.078836524218580555e-02 1.131218769335108620e-02 1.192397200685234131e-02 1.264346486978087242e-02 1.349408438855359722e-02 1.450359355574449075e-02 1.570481123522009248e-02 1.713641033441134012e-02 1.884382162255222176e-02 2.088024685500481162e-02 2.330774859119365619e-02 2.619843612380944389e-02 2.963573676318859498e-02 3.371575511736777525e-02 3.854866312642669934e-02 4.426018159197897539e-02 5.099306871186354284e-02 5.890863594457385749e-02 6.818827654778414349e-02 7.903500465775621653e-02 9.167498370843037148e-02 1.063590834421635906e-01 1.233644589240470851e-01 1.429962096772898761e-01 1.655891165217041883e-01 1.915095621127513026e-01 2.211576283191470371e-01 2.549694728193320770e-01 2.934200267806268969e-01 3.370260573898313794e-01 3.863496494014807547e-01 4.420021281630134302e-01 5.047031517998336048e-01 5.752073554817087597e-01 6.542330530102520303e-01 7.426386100345877539e-01 8.413905321349878230e-01 9.515663206196717239e-01 1.074190905670346474e+00 1.210465347124647817e+00 1.361692426735647610e+00 1.529282900338207130e+00 1.714761275046606359e+00 1.919770833747323380e+00 2.146077713294226808e+00 2.395573550241469896e+00 2.670276435359103306e+00 2.972329660924359018e+00 3.303997773711186525e+00 3.667659399238848206e+00 4.065796250732681472e+00 4.500977686163211366e+00 4.975840243581735933e+00 5.493061515668368422e+00 6.055327863454532000e+00 6.665295532747105511e+00 7.325544909089462209e+00 8.038527879485732441e+00 8.806508496383106177e+00 9.631497549942263703e+00 1.051518198941734639e+01 1.145885052598158538e+01 1.246331731238315577e+01 1.352884583859005296e+01 1.465507570994322961e+01 1.584095518895894905e+01 1.708468259202044237e+01 1.838365963600123365e+01 1.973445981179447983e+01 2.113281444638568018e+01 2.257361882031844402e+01 2.405096005874797527e+01 2.555816785687079928e+01 2.708788835190160782e+01 2.863218059129729198e+01 3.018263419501251121e+01 3.173050588777925896e+01 3.326687168448913212e+01 3.478279058586996797e+01 3.626947485611275823e+01 3.771846122719344407e+01 3.912177688965910960e+01 4.047209397318058421e+01 4.176286635859290186e+01 4.298844328647788871e+01 4.414415526118346378e+01 4.522636908405149825e+01 4.623251055686401401e+01 4.716105509680492958e+01 4.801148826980745099e+01 4.878423970941310017e+01 4.948059510141035133e+01 5.010259164585743008e+01 5.065290274231248446e+01 5.113471752207819065e+01 5.155162040635846665e+01 5.190747511868073616e+01 5.220631670489944298e+01 5.245225415364178900e+01 5.264938526433070365e+01 5.280172457668967212e+01 5.291314444269657002e+01 5.298732876363822442e+01 5.302773850299078617e+01 5.303758782929055826e+01 5.301982962344938954e+01 5.297714907785034910e+01 5.291196420621732699e+01 5.282643224716676400e+01 5.272246116592800291e+01 5.260172572313371830e+01 5.246568786786964012e+01 5.231562151484761358e+01 5.215264206411038117e+01 5.197774129427348555e+01 5.179182846870985912e+01 5.159577859413651169e+01 5.139048867717782798e+01 5.117694244581812768e+01 5.095628319503045844e+01 5.072989305855052322e+01 5.049947497823387721e+01 5.026713093410241839e+01 5.003542681204991283e+01 4.980743110323507494e+01 4.958671238672994974e+01 4.937728043344894502e+01 4.918345913263679137e+01 4.900968711154082769e+01 4.886025361806592571e+01 4.873899116757494454e+01 4.864895927084752714e+01 4.859216140628947045e+01 4.856933717929165795e+01 4.857986229596369299e+01 4.862177218346901952e+01 4.869190454890899389e+01 4.878613676291652723e+01 4.889968024425455440e+01 4.902738880747828176e+01 4.916404171620687436e+01 4.930457272271269176e+01 4.944423013979078974e+01 4.957866614212754541e+01 4.970396346341845373e+01 4.981661329296523633e+01 4.991345988259707411e+01 4.999162624527926369e+01 5.004843267768807635e+01 5.008131665798328669e+01 5.008775992328498461e+01 5.006522611089243924e+01 5.001111084549035724e+01 4.992270511877243422e+01 4.979717219495469038e+01 4.963153821190962134e+01 4.942269638090992601e+01 4.916742493322221463e+01 4.886241881383967467e+01 4.850433517358749924e+01 4.808985247643371963e+01 4.761574270462010361e+01 4.707895583344733836e+01 4.647671482242252949e+01 4.580661905612405604e+01 4.506675287796622342e+01 4.425579561333919543e+01 4.337312820872108432e+01 4.241893149530252316e+01 4.139427045986170128e+01 4.030115932185326244e+01 3.914260195557072564e+01 3.792260419468342292e+01 3.664615392503067426e+01 3.531916903453580403e+01 3.394841145122617121e+01 3.254137243785432076e+01 3.110612870647675265e+01 2.965117934948926859e+01 2.818526758262427734e+01 2.671719527175168452e+01 5.415217473698359131e-03 5.666702074576276602e-03 5.915756057012014346e-03 6.161594696884367325e-03 6.403786787245653069e-03 6.642037670298769556e-03 6.876341907724950984e-03 7.107023174154584490e-03 7.334741683195490289e-03 7.560500106699751845e-03 7.785787474675457537e-03 8.012526743447309641e-03 8.243180982719635827e-03 8.480888608885732427e-03 8.729435029137113528e-03 8.993497695834721042e-03 9.278675523941719988e-03 9.591792164339597512e-03 9.940941170666659638e-03 1.033591793528016410e-02 1.078835969771948372e-02 1.131218031334354363e-02 1.192396222956430482e-02 1.264344719723361175e-02 1.349406206690202670e-02 1.450357172443134980e-02 1.570478437903566338e-02 1.713637495561650195e-02 1.884377844005049110e-02 2.088019268796072192e-02 2.330768384569064169e-02 2.619835880635602854e-02 2.963564520669407718e-02 3.371564461537001484e-02 3.854853104638680805e-02 4.426002387451326292e-02 5.099288133636475234e-02 5.890841168650643583e-02 6.818801056671060234e-02 7.903468941961186434e-02 9.167461152140159164e-02 1.063586441282656503e-01 1.233639431187591035e-01 1.429956025521756935e-01 1.655884092002461727e-01 1.915087370133654876e-01 2.211566682309087928e-01 2.549683563158688937e-01 2.934187359949003149e-01 3.370245685966587468e-01 3.863479336110232643e-01 4.420001548699797334e-01 5.047008710932859854e-01 5.752047490002355490e-01 6.542300796658632178e-01 7.426352226253710720e-01 8.413866637780982316e-01 9.515619325836112141e-01 1.074185938630578097e+00 1.210459732115094056e+00 1.361686091469226811e+00 1.529275764067608012e+00 1.714753242586128712e+00 1.919761810336834351e+00 2.146067583085225383e+00 2.395562193393191208e+00 2.670263718139596509e+00 2.972315429486079630e+00 3.303981865379239657e+00 3.667641631840885541e+00 4.065776418218584709e+00 4.500955567141475377e+00 4.975815591269638460e+00 5.493034056069207693e+00 6.055297292531470532e+00 6.665261517563303428e+00 7.325507080338165444e+00 8.038485824263243984e+00 8.806461762466607723e+00 9.631445638056689518e+00 1.051512434267534957e+01 1.145878653628003185e+01 1.246324630417984913e+01 1.352876706478206792e+01 1.465498834690975372e+01 1.584085833347910999e+01 1.708457524583666398e+01 1.838354070766345671e+01 1.973432810060318943e+01 2.113266864357614239e+01 2.257345749758629694e+01 2.405078166127008998e+01 2.555797069918109798e+01 2.708767061162911460e+01 2.863194030288075709e+01 3.018236924447377589e+01 3.173021400907596856e+01 3.326655045343732553e+01 3.478243741626000940e+01 3.626908699418997628e+01 3.771803574862227038e+01 3.912131068908727372e+01 4.047158376538983759e+01 4.176230867045131845e+01 4.298783445658143165e+01 4.414349143385031482e+01 4.522564621665232210e+01 4.623172442285984118e+01 4.716020130304135449e+01 4.801056227939101007e+01 4.878323687703437628e+01 4.947951072919470761e+01 5.010142105727760509e+01 5.065164138995285015e+01 5.113336112902234731e+01 5.155016515520922127e+01 5.190591790424567620e+01 5.220465546462668982e+01 5.245048829634919940e+01 5.264751622895634853e+01 5.279975655581250749e+01 5.291108531493681966e+01 5.298519129749361412e+01 5.302554190617284036e+01 5.303535974243016682e+01 5.301760868314320163e+01 5.297498820904999661e+01 5.290993484499340838e+01 5.282462974744670703e+01 5.272101170386159197e+01 5.260079507937345511e+01 5.246549253930449908e+01 5.231644267279299498e+01 5.215484291790166083e+01 5.198178841286964058e+01 5.179831751711653709e+01 5.160546469114946433e+01 5.140432110206945993e+01 5.119610261477625102e+01 5.098222359832099926e+01 5.076437314326594219e+01 5.054458781091626207e+01 5.032531211348365474e+01 5.010943500332942335e+01 4.990028855506333372e+01 4.970159489671778630e+01 4.951735048878379075e+01 4.935164385576299395e+01 4.920841362371883321e+01 4.909116652095369915e+01 4.900268682626686712e+01 4.894477601582251935e+01 4.891806120219763443e+01 4.892190243814069817e+01 4.895441350316984597e+01 4.901259190909122054e+01 4.909253597355723997e+01 4.918971418323825162e+01 4.929924728560295932e+01 4.941616703078213391e+01 4.953562522780990918e+01 4.965303944239985157e+01 4.976417381890931324e+01 4.986516261313186504e+01 4.995248925274844254e+01 5.002293524329358121e+01 5.007351223400079476e+01 5.010138809476122645e+01 5.010381499360114077e+01 5.007806488171314641e+01 5.002137570711425241e+01 4.993091019584112900e+01 4.980372816406970315e+01 4.963677281587769130e+01 4.942687114750329158e+01 4.917074866641734587e+01 4.886505840825243752e+01 4.850642421029336759e+01 4.809149804736050982e+01 4.761703084867150437e+01 4.707995577866265791e+01 4.647748241014048176e+01 4.580719940496629761e+01 4.506718251757169469e+01 4.425610415358493555e+01 4.337333972499141055e+01 4.241906556416702045e+01 4.139434303939493986e+01 4.030118343434163819e+01 3.914258818510156601e+01 3.792256117965495577e+01 3.664608872735208678e+01 3.531908736462465725e+01 3.394831819008056328e+01 3.254127122410933026e+01 3.110602253130371508e+01 2.965107080481265456e+01 2.818515858926624773e+01 2.671708707962731921e+01 2.525553194070154461e+01 5.162105235737465304e-03 5.415231280456585423e-03 5.666707130231069846e-03 5.915736195401234687e-03 6.161574938641506925e-03 6.403789249534490302e-03 6.642026911078708663e-03 6.876336012607424039e-03 7.107017669735193714e-03 7.334731827443580383e-03 7.560511802461812071e-03 7.785782629847038880e-03 8.012508560027444340e-03 8.243175837903491537e-03 8.480879678305183050e-03 8.729429812713011827e-03 8.993485788867388794e-03 9.278669017303033811e-03 9.591780568419193062e-03 9.940944590873425010e-03 1.033591315878779580e-02 1.078834519552042404e-02 1.131216124885777580e-02 1.192394642959785853e-02 1.264342681584544256e-02 1.349403389636712539e-02 1.450354186286265806e-02 1.570474828300812489e-02 1.713632921471762091e-02 1.884372349335560262e-02 2.088012938328551865e-02 2.330760523841378731e-02 2.619826392184205696e-02 2.963553056091748281e-02 3.371550851580146224e-02 3.854836833001119845e-02 4.425982923540910247e-02 5.099264952845096455e-02 5.890813519871092308e-02 6.818768248722602288e-02 7.903430223146595823e-02 9.167415324045205538e-02 1.063581031524556131e-01 1.233633072343835596e-01 1.429948578920346436e-01 1.655875380517332351e-01 1.915077203996952138e-01 2.211554842126049469e-01 2.549669849975695901e-01 2.934171463972393701e-01 3.370227335879149577e-01 3.863458212446523321e-01 4.419977274477169260e-01 5.046980638723294055e-01 5.752015381871534716e-01 6.542264170617888563e-01 7.426310525765872361e-01 8.413818998818364259e-01 9.515565299229757912e-01 1.074179821181121763e+00 1.210452819156776494e+00 1.361678289169962364e+00 1.529266974332654794e+00 1.714743351891121703e+00 1.919750694821853676e+00 2.146055110048853187e+00 2.395548208085273689e+00 2.670248051095525543e+00 2.972297904105300148e+00 3.303962273392872184e+00 3.667619748697445559e+00 4.065751995262794516e+00 4.500928328951406598e+00 4.975785231341482984e+00 5.493000237710109701e+00 6.055259646319503197e+00 6.665219625367567957e+00 7.325460489397986663e+00 8.038434030626902427e+00 8.806404207813615770e+00 9.631381706683077581e+00 1.051505335176030798e+01 1.145870773271361465e+01 1.246315885293865833e+01 1.352867004979355769e+01 1.465488075714038274e+01 1.584073905197526067e+01 1.708444304440358863e+01 1.838339424041237535e+01 1.973416589384082087e+01 2.113248908176617391e+01 2.257325882140231244e+01 2.405056195717638445e+01 2.555772789109360588e+01 2.708740245431449267e+01 2.863164437606276991e+01 3.018204294502403329e+01 3.172985454575061226e+01 3.326615484077365892e+01 3.478200246902993342e+01 3.626860932235222634e+01 3.771751174528748152e+01 3.912073653501771986e+01 4.047095541155267995e+01 4.176162183877142553e+01 4.298708463433986537e+01 4.414267387423065969e+01 4.522475593757337720e+01 4.623075621742712116e+01 4.715914975749752358e+01 4.800942180028479100e+01 4.878200173871473311e+01 4.947817513610771556e+01 5.009997924213773501e+01 5.065008773626656335e+01 5.113169034943680913e+01 5.154837252331819286e+01 5.190399956009144944e+01 5.220260881847004697e+01 5.244831255245938451e+01 5.264521306699449354e+01 5.279733100908944721e+01 5.290854690576252750e+01 5.298255549629116246e+01 5.302283200760153647e+01 5.303260927354916276e+01 5.301486449009475166e+01 5.297231440671079383e+01 5.290741786300394267e+01 5.282238475566312985e+01 5.271919076451369079e+01 5.259959743504155227e+01 5.246517750227017984e+01 5.231734561856987398e+01 5.215739487574789024e+01 5.198653965432878010e+01 5.180596530872598038e+01 5.161688493537316447e+01 5.142060284567975259e+01 5.121858327112590814e+01 5.101252116715012619e+01 5.080440973625560730e+01 5.059659662910527800e+01 5.039181810930260497e+01 5.019319854342162301e+01 5.000420244339619558e+01 4.982852905262675591e+01 4.966994586036079795e+01 4.953206726395450943e+01 4.941809633065876994e+01 4.933055847504517288e+01 4.927106255057751127e+01 4.924012474556564456e+01 4.923708288999075933e+01 4.926011462310121658e+01 4.930635555723857522e+01 4.937209716913675805e+01 4.945303257260107443e+01 4.954451392746964444e+01 4.964178846167838799e+01 4.974018901030314765e+01 4.983526663194860618e+01 4.992286396557634731e+01 4.999913640196717068e+01 5.006053284864208308e+01 5.010374935899366022e+01 5.012566787349059894e+01 5.012329015982897573e+01 5.009367440180334796e+01 5.003387954136894678e+01 4.994092062228128981e+01 4.981173695401797374e+01 4.964317419904964623e+01 4.943198089725062516e+01 4.917481968699864581e+01 4.886829335275531605e+01 4.850898561743631632e+01 4.809351647830182230e+01 4.761861130847903922e+01 4.708118291190757532e+01 4.647842452240301014e+01 4.580791173960068363e+01 4.506770983645885309e+01 4.425648279727732159e+01 4.337359919380603657e+01 4.241922990552143347e+01 4.139443182760599882e+01 4.030121261756023188e+01 3.914257087648980615e+01 3.792250791847685321e+01 3.664600828174799574e+01 3.531898670530993201e+01 3.394820311350899544e+01 3.254114629773495437e+01 3.110589163454464412e+01 2.965093683084876375e+01 2.818502407434039725e+01 2.671695385591966954e+01 2.525540143061039799e+01 2.380873983946901262e+01 4.908439934214805893e-03 5.162119297988277886e-03 5.415235994679226152e-03 5.666728336763677057e-03 5.915742268052830675e-03 6.161614961786941042e-03 6.403781605414787630e-03 6.642037904613033727e-03 6.876348586319698530e-03 7.107035032463977949e-03 7.334731852300525011e-03 7.560503746538273576e-03 7.785790861729473267e-03 8.012505481708153895e-03 8.243183142026207916e-03 8.480877104364750729e-03 8.729420649378479696e-03 8.993477596720768005e-03 9.278668883282889870e-03 9.591774992225599386e-03 9.940931432590772304e-03 1.033589618684787811e-02 1.078833357846389548e-02 1.131214155860894507e-02 1.192392033270870885e-02 1.264339821997564547e-02 1.349400663137820429e-02 1.450350415044499020e-02 1.570470360085987269e-02 1.713627361386441811e-02 1.884365634290629740e-02 2.088004757093162370e-02 2.330750819295489273e-02 2.619814739510073834e-02 2.963539309706198638e-02 3.371534072828972356e-02 3.854816717640836138e-02 4.425959014371045469e-02 5.099236348209486291e-02 5.890779572016184573e-02 6.818727960125904597e-02 7.903382396413378974e-02 9.167358880653543596e-02 1.063574372033937315e-01 1.233625247801712205e-01 1.429939397144150970e-01 1.655864638406277511e-01 1.915064674198959926e-01 2.211540277768185014e-01 2.549652942347992446e-01 2.934151893491815932e-01 3.370204731834840484e-01 3.863432185809292929e-01 4.419947391567973782e-01 5.046946065363659972e-01 5.751975851803154960e-01 6.542219062211087621e-01 7.426259173481056797e-01 8.413760327583038601e-01 9.515498751706711333e-01 1.074172289405923575e+00 1.210444304193760034e+00 1.361668683066541874e+00 1.529256148111148628e+00 1.714731170288730011e+00 1.919737006909204347e+00 2.146039745602217774e+00 2.395530982424130872e+00 2.670228761912919691e+00 2.972276319888561780e+00 3.303938145240074675e+00 3.667592798458014336e+00 4.065721917398509966e+00 4.500894781637518882e+00 4.975747842023759304e+00 5.492958589630469568e+00 6.055213279173383256e+00 6.665168036002061314e+00 7.325403111673542078e+00 8.038370245793124980e+00 8.806333327589527471e+00 9.631302971326226370e+00 1.051496592267969277e+01 1.145861068128845695e+01 1.246305115515772677e+01 1.352855057410699580e+01 1.465474825558857752e+01 1.584059215064876547e+01 1.708428023347937241e+01 1.838321386196787799e+01 1.973396612924354088e+01 2.113226794400699404e+01 2.257301414407813667e+01 2.405029138268243116e+01 2.555742886302802575e+01 2.708707220750854106e+01 2.863127992905072716e+01 3.018164109141037699e+01 3.172941184890866850e+01 3.326566762381086306e+01 3.478146680824241344e+01 3.626802104052064379e+01 3.771686640361675558e+01 3.912002942461786148e+01 4.047018154847987859e+01 4.176077595235793183e+01 4.298616116606439164e+01 4.414166697343843282e+01 4.522365946600276487e+01 4.622956375988717070e+01 4.715785464043929665e+01 4.800801712905835217e+01 4.878048045134249122e+01 4.947653008506335226e+01 5.009820330562256885e+01 5.064817397733298776e+01 5.112963222729977986e+01 5.154616417602927925e+01 5.190163618030007342e+01 5.220008714208554323e+01 5.244563149817832937e+01 5.264237456215546018e+01 5.279434105757862739e+01 5.290541696139668915e+01 5.297930422763174363e+01 5.301948756035613997e+01 5.302921216472278587e+01 5.301147130497869853e+01 5.296900250922684705e+01 5.290429137816823868e+01 5.281958213971497429e+01 5.271689433005980163e+01 5.259804525047320567e+01 5.246467811482333587e+01 5.231829603455251743e+01 5.216030214575912538e+01 5.199204618811432255e+01 5.181487763519059797e+01 5.163020493389571186e+01 5.143955943652085949e+01 5.124466111692241554e+01 5.104748113421796063e+01 5.085029389346686912e+01 5.065570882496866290e+01 5.046667035501438647e+01 5.028641441514574240e+01 5.011837235488541609e+01 4.996601895262981685e+01 4.983267019094665784e+01 4.972124717779722403e+01 4.963403251977061359e+01 4.957245157937044411e+01 4.953691096075235123e+01 4.952671947058416180e+01 4.954010388236970641e+01 4.957431600801236016e+01 4.962581260670678773e+01 4.969047905571760992e+01 4.976386372623137078e+01 4.984139291049306308e+01 4.991854436011765017e+01 4.999096808781413159e+01 5.005455330568423733e+01 5.010544799956628026e+01 5.014004200735175232e+01 5.015492579349108837e+01 5.014683626735997990e+01 5.011259896454438945e+01 5.004907361146555900e+01 4.995310789647940197e+01 4.982150258302192469e+01 4.965098989225751325e+01 4.943822620840758475e+01 4.917979975208283605e+01 4.887225344928221205e+01 4.851212300095748020e+01 4.809598990920527939e+01 4.762054874788998404e+01 4.708268759436788997e+01 4.647957992164368335e+01 4.580878540882410022e+01 4.506835655659309481e+01 4.425694706669501244e+01 4.337391720735959666e+01 4.241943111669026933e+01 4.139454029119274026e+01 4.030124791448878341e+01 3.914254897767281705e+01 3.792244195473347190e+01 3.664590887254875895e+01 3.531886249738958838e+01 3.394806117583637217e+01 3.254099236774352732e+01 3.110573031748213069e+01 2.965077188532763941e+01 2.818485830317016649e+01 2.671678978241683922e+01 2.525524081678202748e+01 2.380858385097033292e+01 2.238472923418660443e+01 4.655211661473817805e-03 4.908435187421677191e-03 5.162103898184404807e-03 5.415230883583671551e-03 5.666728193728647923e-03 5.915741563855900741e-03 6.161606364120034499e-03 6.403795824575721392e-03 6.642031349635428746e-03 6.876326724552051482e-03 7.107034705925872366e-03 7.334729847947473423e-03 7.560488665708806413e-03 7.785773480673870671e-03 8.012506668315703962e-03 8.243186895150215673e-03 8.480870828434709449e-03 8.729419740562833693e-03 8.993478242359661048e-03 9.278656759853688360e-03 9.591767482750097884e-03 9.940921677337861279e-03 1.033588377688349387e-02 1.078831427822897308e-02 1.131212272367967085e-02 1.192389635173299323e-02 1.264337012042316029e-02 1.349396698051495355e-02 1.450345372370303969e-02 1.570464467965520042e-02 1.713620693015827437e-02 1.884357280283771238e-02 2.087994890057149472e-02 2.330738970949462058e-02 2.619800393159447266e-02 2.963522125801652460e-02 3.371513421177591702e-02 3.854792074808670310e-02 4.425929507801671520e-02 5.099201146276301916e-02 5.890737668656466364e-02 6.818678276640771641e-02 7.903323538397975800e-02 9.167289274084011730e-02 1.063566181650095477e-01 1.233615606159778055e-01 1.429928101523431638e-01 1.655851418537508390e-01 1.915049254472835083e-01 2.211522325324335458e-01 2.549632108413351639e-01 2.934127793438369158e-01 3.370176899154726513e-01 3.863400137043184190e-01 4.419910570101808767e-01 5.046903488935334803e-01 5.751927168155339665e-01 6.542163507570495362e-01 7.426195928197437679e-01 8.413688074727939670e-01 9.515416813779452587e-01 1.074163011664796885e+00 1.210433819399036937e+00 1.361656849493254384e+00 1.529242815396346211e+00 1.714716168799289120e+00 1.919720149565383949e+00 2.146020825832136492e+00 2.395509770725472443e+00 2.670205004849294017e+00 2.972249739669969859e+00 3.303908430917137373e+00 3.667559609654717612e+00 4.065684875514399721e+00 4.500853468247972167e+00 4.975701795876162237e+00 5.492907299849169256e+00 6.055156180990605819e+00 6.665104501214080379e+00 7.325332450032660425e+00 8.038291692200091987e+00 8.806246035967253860e+00 9.631206007265429747e+00 1.051485825123181606e+01 1.145849115937261509e+01 1.246291852161512104e+01 1.352840343400544043e+01 1.465458507556392753e+01 1.584041123760831837e+01 1.708407972794074325e+01 1.838299171885321215e+01 1.973372011165386652e+01 2.113199560525573162e+01 2.257271281397821383e+01 2.404995815838201523e+01 2.555706059740228753e+01 2.708666549463260509e+01 2.863083109600687237e+01 3.018114619066091819e+01 3.172886664595296935e+01 3.326506759039983052e+01 3.478080711245932122e+01 3.626729653669997333e+01 3.771607162528592738e+01 3.911915857080007441e+01 4.046922847731306661e+01 4.175973417277985078e+01 4.298502382948409917e+01 4.414042687140013044e+01 4.522230903473411701e+01 4.622809509120138927e+01 4.715625950883207196e+01 4.800628703237441641e+01 4.877860667960231922e+01 4.947450381633912997e+01 5.009601574504385724e+01 5.064581654823921042e+01 5.112709682922683641e+01 5.154344353010255730e+01 5.189872428356888889e+01 5.219697986299398451e+01 5.244232735095446429e+01 5.263887570823334272e+01 5.279065459557951812e+01 5.290155658577518238e+01 5.297529235149654880e+01 5.301535802930279573e+01 5.302501371621040249e+01 5.300727196531198615e+01 5.296489516500976436e+01 5.290040080517306365e+01 5.281607382009563878e+01 5.271398543393875258e+01 5.259601817717506123e+01 5.246389697511445860e+01 5.231922636646586966e+01 5.216353394786027309e+01 5.199831997294452179e+01 5.182511256739503835e+01 5.164552716491090933e+01 5.146132743240620755e+01 5.127448313359882803e+01 5.108721820436287686e+01 5.090204012251250276e+01 5.072174008625781028e+01 5.054935340890635587e+01 5.038807184234585179e+01 5.024110485210981381e+01 5.011149502993066562e+01 5.000190257861986254e+01 4.991438284640169343e+01 4.985018644637798957e+01 4.980961144176234967e+01 4.979193060086045364e+01 4.979540498271244076e+01 4.981738069751306597e+01 4.985445206765979265e+01 4.990266474934945506e+01 4.995772875586284556e+01 5.001521396709818390e+01 5.007070817253698891e+01 5.011992736982937657e+01 5.015877731346704849e+01 5.018337229943179523e+01 5.019002117848449274e+01 5.017519179070262680e+01 5.013546432370524997e+01 5.006748224262184266e+01 4.996790739285306415e+01 4.983338386692837929e+01 4.966051369223206535e+01 4.944584624341050016e+01 4.918588247736078500e+01 4.887709455982982121e+01 4.851596105802563841e+01 4.809901743521272977e+01 4.762292122285198559e+01 4.708453074136119199e+01 4.648099549725913704e+01 4.580985590818977471e+01 4.506914894691566076e+01 4.425751577057103248e+01 4.337430653232054567e+01 4.241967715574245545e+01 4.139467249060903953e+01 4.030129030843848170e+01 3.914252122547812007e+01 3.792236004654395032e+01 3.664578588916578639e+01 3.531870916463198995e+01 3.394788609800304613e+01 3.254080254709390374e+01 3.110553143899743844e+01 2.965056853670692405e+01 2.818465409568847946e+01 2.671658748945370832e+01 2.525504277378220763e+01 2.380839190234017977e+01 2.238454431476171536e+01 2.099080738785160349e+01 4.403649886910974282e-03 4.655209456184871558e-03 4.908409781992721307e-03 5.162113327756871414e-03 5.415207772814285662e-03 5.666707791005438227e-03 5.915744882446691798e-03 6.161599315084805711e-03 6.403787636631406641e-03 6.642036862935596711e-03 6.876338018403020495e-03 7.107021176845793910e-03 7.334726685317208977e-03 7.560501914960816167e-03 7.785773387685712699e-03 8.012510423921297836e-03 8.243165536371726762e-03 8.480857720379280165e-03 8.729405452223844286e-03 8.993463953275005959e-03 9.278646622245763365e-03 9.591749828405767703e-03 9.940899674940058273e-03 1.033586680507306461e-02 1.078829302960022940e-02 1.131210024784175608e-02 1.192386304966732910e-02 1.264332805938049066e-02 1.349391957121109757e-02 1.450339783621058809e-02 1.570457686633012356e-02 1.713612176404157722e-02 1.884347373556129190e-02 2.087982722001639757e-02 2.330724287545939827e-02 2.619782821138354201e-02 2.963500788462173144e-02 3.371488035359950647e-02 3.854761629949140372e-02 4.425893205814298431e-02 5.099157847460858428e-02 5.890686193655805120e-02 6.818617089571644974e-02 7.903251099146128833e-02 9.167203603043906635e-02 1.063556079211557398e-01 1.233603735807521085e-01 1.429914179177509126e-01 1.655835128010425816e-01 1.915030257674454339e-01 2.211500225226888383e-01 2.549606458819566601e-01 2.934098105885327712e-01 3.370142636744921649e-01 3.863360667399648452e-01 4.419865230094213726e-01 5.046851055051180257e-01 5.751867219037398726e-01 6.542095096416324917e-01 7.426118039292545214e-01 8.413599097075351585e-01 9.515315893561587801e-01 1.074151585875222192e+00 1.210420905912393374e+00 1.361642279269806188e+00 1.529226397346328037e+00 1.714697693371669329e+00 1.919699389662490097e+00 2.145997524332667439e+00 2.395483646927755395e+00 2.670175748574855401e+00 2.972217004845811417e+00 3.303871838320916687e+00 3.667518737142013929e+00 4.065639257035341458e+00 4.500802590910132572e+00 4.975645089042370905e+00 5.492844134455827643e+00 6.055085859973535101e+00 6.665026254635523451e+00 7.325245428280352300e+00 8.038194951356931739e+00 8.806138534030470311e+00 9.631086592436144400e+00 1.051472565030638506e+01 1.145834396433760993e+01 1.246275517902247643e+01 1.352822222876144309e+01 1.465438411319386525e+01 1.584018843797508858e+01 1.708383279698109192e+01 1.838271814308398433e+01 1.973341713250672669e+01 2.113166021011562279e+01 2.257234171513236376e+01 2.404954778198155552e+01 2.555660706305685181e+01 2.708616460992725550e+01 2.863027833867221972e+01 3.018053669790934634e+01 3.172819520297520768e+01 3.326432861813481168e+01 3.477999465998242812e+01 3.626640426668544137e+01 3.771509280174367262e+01 3.911808605006048367e+01 4.046805469326753268e+01 4.175845112710612028e+01 4.298362308353970462e+01 4.413889954327487430e+01 4.522064580172444437e+01 4.622628620563553170e+01 4.715429482768126235e+01 4.800415607014053876e+01 4.877629868762465293e+01 4.947200790188139763e+01 5.009332104001948949e+01 5.064291243978829016e+01 5.112397327411771641e+01 5.154009147267631619e+01 5.189513620670850713e+01 5.219315050943597356e+01 5.243825465863097435e+01 5.263456201821313130e+01 5.278610820647221402e+01 5.289679374263526057e+01 5.297033978804851984e+01 5.301025620139893135e+01 5.301982090514716361e+01 5.300206946374731132e+01 5.295979380020191485e+01 5.289554909715999997e+01 5.281166810718233506e+01 5.271028231359741767e+01 5.259334959066925563e+01 5.246268817628713066e+01 5.232001681774036683e+01 5.216700082919943782e+01 5.200530339899091814e+01 5.183664073460332844e+01 5.166283844562699556e+01 5.148588494277716876e+01 5.130797568116376084e+01 5.113154012122569014e+01 5.095924188174438285e+01 5.079394249519940985e+01 5.063862128927772943e+01 5.049624875222859544e+01 5.036961815323476088e+01 5.026114903350797647e+01 5.017268437211683363e+01 5.010530827719245650e+01 5.005921097147871279e+01 5.003362198707232977e+01 5.002682180398622336e+01 5.003622910798686974e+01 5.005854846679562087e+01 5.008995448914456006e+01 5.012628521163871653e+01 5.016321988121658393e+01 5.019642304602568572e+01 5.022164565424365890e+01 5.023478227722976897e+01 5.023188995799572609e+01 5.020917782800344753e+01 5.016297779778287946e+01 5.008970602341668155e+01 4.998582319884505409e+01 4.984779987593298500e+01 4.967209119329965716e+01 4.945512397065628818e+01 4.919329801208429842e+01 4.888300265866051575e+01 4.852064903566657961e+01 4.810271791867911872e+01 4.762582259792520034e+01 4.708678565598680876e+01 4.648272775969738291e+01 4.581116602908132052e+01 4.507011862353449061e+01 4.425821149020772793e+01 4.337478245242787267e+01 4.241997746642837086e+01 4.139483323866720355e+01 4.030134095362404878e+01 3.914248582784756536e+01 3.792225825259673400e+01 3.664563371664941371e+01 3.531851969895772214e+01 3.394766997772697437e+01 3.254056844849525731e+01 3.110528626529140439e+01 2.965031785453182422e+01 2.818440242476593838e+01 2.671633841598448100e+01 2.525479889344744322e+01 2.380815528344078302e+01 2.238431655559898914e+01 2.099058960306204469e+01 1.963356460415306159e+01 4.154888677015926637e-03 4.403649801075659731e-03 4.655193947215195346e-03 4.908418042098731948e-03 5.162134135164544134e-03 5.415206556458841344e-03 5.666708900479742322e-03 5.915748676914443088e-03 6.161601185294293855e-03 6.403787769128559647e-03 6.642027549389760248e-03 6.876343789731575312e-03 7.107025021003313993e-03 7.334733472842490387e-03 7.560494133276074273e-03 7.785777401587486157e-03 8.012507281341832086e-03 8.243164216418260790e-03 8.480852229468894068e-03 8.729398822897119561e-03 8.993452460941440268e-03 9.278633486415518647e-03 9.591734841650932306e-03 9.940887819434009176e-03 1.033584506904892779e-02 1.078826564563638464e-02 1.131206174878869250e-02 1.192382449502438560e-02 1.264327972255362142e-02 1.349386260178895777e-02 1.450332716878941289e-02 1.570448963882058180e-02 1.713602032389300103e-02 1.884334928791714728e-02 2.087967735366911409e-02 2.330706286855893303e-02 2.619761099449969752e-02 2.963474894254151601e-02 3.371456794348816344e-02 3.854724210195709100e-02 4.425848430332778721e-02 5.099104414798092538e-02 5.890622627800692901e-02 6.818541715383483193e-02 7.903161756641002844e-02 9.167098123159991840e-02 1.063543653303289510e-01 1.233589120792187022e-01 1.429897034326292615e-01 1.655815081255486432e-01 1.915006865280047266e-01 2.211473009596620076e-01 2.549574875523292761e-01 2.934061544883853623e-01 3.370100424108541382e-01 3.863312065412037311e-01 4.419809398087738983e-01 5.046786476938128763e-01 5.751793371605278260e-01 6.542010851670790883e-01 7.426022122650861590e-01 8.413489519384925730e-01 9.515191615597202723e-01 1.074137516487540633e+00 1.210405003804336577e+00 1.361624333135628362e+00 1.529206176635195202e+00 1.714674943597473966e+00 1.919673822166127808e+00 2.145968828381775495e+00 2.395451475529884799e+00 2.670139716837469201e+00 2.972176689376552883e+00 3.303826771493668435e+00 3.667468399610655627e+00 4.065583076996148293e+00 4.500739934051710911e+00 4.975575253172443979e+00 5.492766345178386800e+00 6.054999258701183606e+00 6.664929894436490976e+00 7.325138258437586813e+00 8.038075811307736629e+00 8.806006143320574964e+00 9.630939530365356660e+00 1.051456234829785608e+01 1.145816269100042639e+01 1.246255401850317668e+01 1.352799906886972892e+01 1.465413662435686781e+01 1.583991405307386557e+01 1.708352869594778056e+01 1.838238122584369449e+01 1.973304400526844304e+01 2.113124716048387342e+01 2.257188469528708552e+01 2.404904238800128269e+01 2.555604852050726095e+01 2.708554775251474211e+01 2.862959759690516037e+01 3.017978608086775338e+01 3.172736828849526702e+01 3.326341853608856525e+01 3.477899407842358670e+01 3.626530537944473309e+01 3.771388731228074676e+01 3.911676515683348043e+01 4.046660907453428280e+01 4.175687092832394143e+01 4.298189790647190023e+01 4.413701844049515444e+01 4.521859728186898053e+01 4.622405825024941350e+01 4.715187492735432784e+01 4.800153128679004766e+01 4.877345575197360716e+01 4.946893335758311849e+01 5.009000144561963452e+01 5.063933464970588005e+01 5.112012481764796235e+01 5.153596105918325065e+01 5.189071439171502220e+01 5.218843056308012507e+01 5.243323369089233665e+01 5.262924243003906355e+01 5.278049954899259433e+01 5.289091509171515071e+01 5.296422276220802416e+01 5.300394878634651263e+01 5.301339227454231917e+01 5.299561602752792311e+01 5.295344674388519479e+01 5.288948370596381210e+01 5.280611517741004235e+01 5.270554192869305155e+01 5.258980745316336680e+01 5.246083449675053600e+01 5.232046742750537049e+01 5.217051963591411834e+01 5.201282450238652189e+01 5.184928741896644055e+01 5.168193491523291527e+01 5.151295520742114320e+01 5.134472275545029163e+01 5.117979818861213914e+01 5.102089494394793689e+01 5.087080591159841703e+01 5.073228777905010389e+01 5.060790749043767534e+01 5.049986323038499592e+01 5.040979973622850707e+01 5.033864227933706559e+01 5.028647358266523781e+01 5.025247260447660835e+01 5.023492448493350793e+01 5.023129911719695428e+01 5.023838463989076075e+01 5.025245422955198649e+01 5.026944159964993020e+01 5.028510276172051618e+01 5.029514772518930243e+01 5.029533372564520732e+01 5.028151923381708599e+01 5.024968375325320835e+01 5.019592180239876456e+01 5.011642055358785797e+01 5.000743007063267953e+01 4.986523368657962152e+01 4.968612431102130955e+01 4.946639084953692844e+01 4.920231753539038522e+01 4.889019790894673889e+01 4.852636430003662582e+01 4.810723305430109775e+01 4.762936499733154250e+01 4.708954007466388703e+01 4.648484438764657511e+01 4.581276704622806761e+01 4.507130348436920997e+01 4.425906125774790922e+01 4.337536324451325953e+01 4.242034324179140725e+01 4.139502809237140468e+01 4.030140092105268224e+01 3.914244035627649509e+01 3.792213142102854562e+01 3.664544519416583057e+01 3.531828550225458230e+01 3.394740316932760749e+01 3.254027956738569571e+01 3.110498388448018403e+01 2.965000886353855591e+01 2.818409225057024514e+01 2.671603133450026846e+01 2.525449820647447652e+01 2.380786367465601572e+01 2.238403597919298704e+01 2.099032131084233654e+01 1.963330944042551351e+01 1.831878796828407729e+01 3.910081582974297455e-03 4.154874476419680857e-03 4.403653202144791785e-03 4.655215949092322836e-03 4.908418949502836061e-03 5.162118410558121616e-03 5.415198800737947710e-03 5.666700952519107201e-03 5.915739946692796791e-03 6.161601713210449090e-03 6.403783586442639807e-03 6.642033270790194399e-03 6.876341656717636225e-03 7.107021202018535405e-03 7.334726301595080253e-03 7.560478962601980581e-03 7.785767032745911746e-03 8.012495555545843390e-03 8.243155339555129080e-03 8.480849776570004855e-03 8.729392218228408315e-03 8.993437973854960174e-03 9.278617170971713637e-03 9.591712606886040188e-03 9.940863303759768510e-03 1.033581801777984019e-02 1.078823203081551337e-02 1.131202029093839913e-02 1.192377365495402193e-02 1.264322294590295923e-02 1.349379028393832107e-02 1.450324218952809587e-02 1.570438641966006091e-02 1.713589140050686063e-02 1.884319549137880925e-02 2.087949377334288870e-02 2.330684052054824568e-02 2.619734363752187351e-02 2.963442716660229237e-02 3.371418158284524708e-02 3.854678068158162024e-02 4.425793361122887931e-02 5.099038823627236733e-02 5.890544504422149524e-02 6.818448941110499817e-02 7.903051867921813411e-02 9.166968253629793895e-02 1.063528335352372928e-01 1.233571115581598987e-01 1.429875919483665214e-01 1.655790385192455472e-01 1.914978059679281475e-01 2.211439483038173948e-01 2.549535985099151691e-01 2.934016525563811206e-01 3.370048451266541290e-01 3.863252208460606907e-01 4.419740630280779015e-01 5.046706950198025510e-01 5.751702433412183568e-01 6.541907101114305956e-01 7.425903985498747417e-01 8.413354563010977394e-01 9.515038560997026718e-01 1.074120188613413962e+00 1.210385418912102606e+00 1.361602233025246189e+00 1.529181275814176955e+00 1.714646924937477612e+00 1.919642336226912382e+00 2.145933488779425691e+00 2.395411855620245500e+00 2.670095344428212947e+00 2.972127042534741470e+00 3.303771272255935809e+00 3.667406409015996349e+00 4.065513890462801427e+00 4.500662770618387043e+00 4.975489248349441951e+00 5.492670545949636107e+00 6.054892607828597839e+00 6.664811225229334113e+00 7.325006276430141128e+00 8.037929090289651413e+00 8.805843101695446151e+00 9.630758421384527423e+00 1.051436123945556034e+01 1.145793944839756762e+01 1.246230628545538544e+01 1.352772424240947302e+01 1.465383183572201453e+01 1.583957614301035122e+01 1.708315418839077182e+01 1.838196630532727127e+01 1.973258449074976895e+01 2.113073847932846761e+01 2.257132186260236395e+01 2.404841998122258673e+01 2.555536065655372369e+01 2.708478807001067068e+01 2.862875923576092063e+01 3.017886166420595373e+01 3.172634990386013598e+01 3.326229772172892041e+01 3.477776180346567259e+01 3.626395202690920883e+01 3.771240266157425225e+01 3.911513836420438395e+01 4.046482865493262437e+01 4.175492473813618233e+01 4.297977313007740463e+01 4.413470158424545531e+01 4.521607417766691839e+01 4.622131407552141980e+01 4.714889424853233635e+01 4.799829813436157622e+01 4.876995373677505086e+01 4.946514584289532479e+01 5.008591179225712153e+01 5.063492655405599407e+01 5.111538276768036582e+01 5.153087094256815703e+01 5.188526429475081869e+01 5.218261181283978800e+01 5.242704220126887549e+01 5.262268043240693061e+01 5.277357780167120893e+01 5.288365569031576996e+01 5.295666269384140179e+01 5.299614440252940994e+01 5.300542488793522011e+01 5.298759886606835323e+01 5.294553351977879174e+01 5.288187905701650493e+01 5.279908721277362815e+01 5.269943701986488804e+01 5.258506723255180049e+01 5.245801470601806216e+01 5.232025775638241782e+01 5.217376294851750629e+01 5.202053284912649644e+01 5.186265100928464022e+01 5.170231891897549303e+01 5.154187815721803645e+01 5.138380990379886981e+01 5.123070402162439052e+01 5.108519172434285593e+01 5.094983985502552315e+01 5.082701087936177231e+01 5.071869991208772177e+01 5.062636673681216593e+01 5.055078485034401581e+01 5.049192946015276817e+01 5.044892154313649968e+01 5.042003636611087813e+01 5.040277421684417902e+01 5.039398101650677120e+01 5.038999937621715475e+01 5.038682795887046240e+01 5.038026895547040596e+01 5.036604896626151628e+01 5.033990574186541522e+01 5.029764011398989965e+01 5.023513772021881607e+01 5.014836819303219784e+01 5.003337052028788179e+01 4.988623284819922077e+01 4.970307373452305910e+01 4.948003027253596287e+01 4.921325703077477698e+01 4.889893838161882655e+01 4.853331574686106364e+01 4.811273036384432089e+01 4.763368136235386174e+01 4.709289823376174411e+01 4.648742591454553974e+01 4.581471998465208628e+01 4.507274862234316970e+01 4.426009716183829568e+01 4.337607044806956935e+01 4.242078755840961435e+01 4.139526334467245761e+01 4.030147113351894461e+01 3.914238152427353867e+01 3.792197303239861839e+01 3.664521129455426518e+01 3.531799573822402749e+01 3.394707348614252140e+01 3.253992298228708080e+01 3.110461085161869121e+01 2.964962775370268488e+01 2.818370981770315353e+01 2.671565281497376532e+01 2.525412777229995243e+01 2.380750438502456490e+01 2.238369018557717993e+01 2.098999073643051005e+01 1.963299527108850739e+01 1.831849077656289282e+01 1.705140521880230864e+01 3.670339912366790951e-03 3.910089863322824960e-03 4.154878250031509256e-03 4.403650031014368429e-03 4.655207241893163234e-03 4.908409218277362193e-03 5.162119133538582705e-03 5.415194784631125607e-03 5.666713837801442243e-03 5.915740097269859762e-03 6.161599553045615622e-03 6.403775400515303654e-03 6.642029310830936326e-03 6.876334139117196501e-03 7.107016621870037090e-03 7.334723177797918339e-03 7.560485732343058193e-03 7.785753605049751912e-03 8.012495546163048502e-03 8.243148858658642941e-03 8.480838983280116275e-03 8.729383072295609017e-03 8.993426331520877268e-03 9.278602069677500258e-03 9.591690663125212665e-03 9.940835991130596294e-03 1.033578139104593223e-02 1.078818904688310515e-02 1.131197421197841467e-02 1.192371449871145600e-02 1.264314814388125575e-02 1.349370108034786929e-02 1.450313453505686946e-02 1.570425601289860904e-02 1.713573616918081730e-02 1.884300646712710331e-02 2.087926407775096346e-02 2.330656600719075919e-02 2.619701378451138110e-02 2.963403073240436850e-02 3.371370795003738458e-02 3.854621337283680588e-02 4.425725498329324825e-02 5.098957876862931365e-02 5.890448232955605712e-02 6.818334659599867287e-02 7.902916524775653595e-02 9.166808267171472346e-02 1.063509481420081421e-01 1.233548943943457710e-01 1.429849918006258491e-01 1.655759973366394133e-01 1.914942575572768646e-01 2.211398202030967763e-01 2.549488073515364661e-01 2.933961083075082299e-01 3.369984436166488240e-01 3.863178493004799097e-01 4.419655948513109833e-01 5.046609016551447668e-01 5.751590448388496091e-01 6.541779329188628367e-01 7.425758507704725009e-01 8.413188374185393004e-01 9.514850069755176332e-01 1.074098849199102368e+00 1.210361301217302676e+00 1.361575017031908752e+00 1.529150609824365903e+00 1.714612418260657689e+00 1.919603560844150181e+00 2.145889968527796121e+00 2.395363063652125035e+00 2.670040698618026731e+00 2.972065901420365197e+00 3.303702923706393513e+00 3.667330069146528704e+00 4.065428686426551863e+00 4.500567742442698638e+00 4.975383334342566855e+00 5.492552568021640269e+00 6.054761267415346815e+00 6.664665081536814029e+00 7.324843741256968244e+00 8.037748401848805457e+00 8.805642314302410512e+00 9.630535383309780428e+00 1.051411357333570962e+01 1.145766452411362479e+01 1.246200119946998264e+01 1.352738579097748861e+01 1.465345648568360737e+01 1.583916000257027434e+01 1.708269297710926082e+01 1.838145532454501208e+01 1.973201858965338928e+01 2.113011202793193277e+01 2.257062872266033438e+01 2.404765347054761904e+01 2.555451353291855199e+01 2.708385249796979011e+01 2.862772676404356176e+01 3.017772320666848884e+01 3.172509571573176146e+01 3.326091737905284873e+01 3.477624418150934815e+01 3.626228527902062382e+01 3.771057419507213382e+01 3.911313481842328343e+01 4.046263587712577703e+01 4.175252776197755367e+01 4.297715615874121653e+01 4.413184798150205523e+01 4.521296647093326726e+01 4.621793397837376460e+01 4.714522271327074776e+01 4.799431543834062097e+01 4.876563962338361335e+01 4.946047972684468164e+01 5.008087305339048356e+01 5.062949494102878845e+01 5.110953894476772064e+01 5.152459721628166989e+01 5.187854556853772436e+01 5.217543682665662175e+01 5.241940513124764323e+01 5.261458293725546298e+01 5.276503162629050081e+01 5.287468595721226450e+01 5.294731203951024412e+01 5.298647813966456255e+01 5.299553740163401017e+01 5.297762146274961736e+01 5.293564394960086616e+01 5.287231289400337175e+01 5.279015118784848681e+01 5.269152422813519365e+01 5.257867383486578916e+01 5.245375727755247652e+01 5.231888975026872401e+01 5.217618783561283635e+01 5.202781038876548791e+01 5.187599194306246631e+01 5.172306242111442032e+01 5.157144604804599908e+01 5.142363246438085866e+01 5.128211472544770544e+01 5.114929252914546964e+01 5.102734451315152597e+01 5.091807994220269507e+01 5.082278606796052856e+01 5.074209105810151499e+01 5.067586227644985541e+01 5.062315533075688023e+01 5.058222146791841567e+01 5.055057132170718859e+01 5.052508397842576926e+01 5.050214393232037224e+01 5.047778608759939090e+01 5.044783069600960346e+01 5.040799504067079795e+01 5.035397509417214934e+01 5.028149659172923691e+01 5.018633972530350462e+01 5.006434447410963173e+01 4.991140456610470011e+01 4.972345770179467905e+01 4.949647853152922039e+01 4.922647944072691928e+01 4.890952274142443201e+01 4.854174658944309328e+01 4.811940579806928753e+01 4.763892777538107737e+01 4.709698282592664498e+01 4.649056726243492221e+01 4.581709682689469787e+01 4.507450712585247032e+01 4.426135689085786851e+01 4.337692922223737213e+01 4.242132546124891235e+01 4.139554593721436504e+01 4.030155210462402238e+01 3.914230485336059928e+01 3.792177467098603927e+01 3.664492066694796790e+01 3.531763685149971366e+01 3.394666590191968680e+01 3.253948256229654845e+01 3.110415041920879986e+01 2.964915762479805394e+01 2.818323815274327160e+01 2.671518617232883486e+01 2.525367111500983341e+01 2.380706161678540767e+01 2.238326412069461568e+01 2.098958345142816739e+01 1.963260806783519996e+01 1.831812459468728349e+01 1.705106036836362193e+01 1.583545646697887044e+01 3.436650406459045969e-03 3.670315399859592435e-03 3.910063559056336027e-03 4.154887354294403180e-03 4.403656093611189697e-03 4.655208359341692775e-03 4.908409875873463030e-03 5.162110752412745959e-03 5.415210271188148489e-03 5.666712187628476956e-03 5.915741361696607963e-03 6.161601366920818439e-03 6.403777131186417018e-03 6.642020078460467505e-03 6.876329055169297551e-03 7.107016530680595676e-03 7.334721587813688125e-03 7.560477056845057650e-03 7.785747500279369994e-03 8.012481264828744121e-03 8.243129152112614252e-03 8.480822118344593513e-03 8.729362392155513850e-03 8.993399266248546658e-03 9.278577060220723899e-03 9.591661624739464612e-03 9.940798814985647366e-03 1.033574110438175223e-02 1.078813891180501090e-02 1.131191286591278281e-02 1.192364219788896555e-02 1.264305690631578084e-02 1.349359248228984391e-02 1.450300192160396996e-02 1.570409501005530506e-02 1.713554482175283153e-02 1.884277523217589914e-02 2.087898425231413460e-02 2.330622846939649218e-02 2.619660809686675043e-02 2.963354326452451171e-02 3.371312407681189421e-02 3.854551383352112365e-02 4.425641964520962701e-02 5.098858230942349135e-02 5.890329691628454906e-02 6.818193860058105460e-02 7.902749754834138829e-02 9.166611239997507488e-02 1.063486254297817957e-01 1.233521640595133112e-01 1.429817897613263056e-01 1.655722517556981743e-01 1.914898882191626850e-01 2.211347367490212323e-01 2.549429079711428292e-01 2.933892798463736962e-01 3.369905603994039489e-01 3.863087712526603879e-01 4.419551660481937927e-01 5.046488408434310902e-01 5.751452537479131433e-01 6.541621978306111362e-01 7.425579350722515404e-01 8.412983711555861444e-01 9.514617949652592888e-01 1.074072568814672834e+00 1.210331599514193668e+00 1.361541500730003795e+00 1.529112844422884532e+00 1.714569925560886166e+00 1.919555809036849858e+00 2.145836372391048297e+00 2.395302975818811575e+00 2.669973403522877486e+00 2.971990605927068874e+00 3.303618752665834712e+00 3.667236054693722380e+00 4.065323758682363398e+00 4.500450717142879142e+00 4.975252900288131386e+00 5.492407278771394452e+00 6.054599520721373196e+00 6.664485106285947147e+00 7.324643578776021791e+00 8.037525884097773243e+00 8.805395044757782230e+00 9.630260712728034633e+00 1.051380857070389752e+01 1.145732595402148490e+01 1.246162548656944402e+01 1.352696898756642518e+01 1.465299424069455547e+01 1.583864752290867628e+01 1.708212499197585288e+01 1.838082604571336987e+01 1.973132167578557272e+01 2.112934054587350730e+01 2.256977510779040585e+01 2.404670949920673095e+01 2.555347028086638161e+01 2.708270031425330515e+01 2.862645524155304955e+01 3.017632115274224347e+01 3.172355112629901086e+01 3.325921741323045211e+01 3.477437513459040730e+01 3.626023255505919707e+01 3.770832227936500658e+01 3.911066724638472891e+01 4.045993520701835422e+01 4.174957554618659827e+01 4.297393292168625578e+01 4.412833320657880876e+01 4.520913860331580736e+01 4.621377045127697869e+01 4.714070000512062819e+01 4.798940917759972535e+01 4.876032475335884442e+01 4.945473075088479931e+01 5.007466438222134286e+01 5.062280137462015972e+01 5.110233632106982071e+01 5.151686327410619270e+01 5.187026107688231491e+01 5.216658704971239047e+01 5.240998170897886155e+01 5.260458628225809719e+01 5.275447395469146983e+01 5.286359509362949893e+01 5.293573615777292929e+01 5.297449161788973981e+01 5.298324798013833004e+01 5.296517888601291446e+01 5.292325023308608678e+01 5.286023426719118135e+01 5.277873159438221506e+01 5.268119997982419989e+01 5.256998857827172600e+01 5.244737580545321975e+01 5.231560836168727491e+01 5.217693795601973505e+01 5.203365112957681049e+01 5.188808645150130161e+01 5.174263263203121710e+01 5.159970126789339417e+01 5.146166952081510004e+01 5.133079137405349002e+01 5.120908107244864027e+01 5.109817817361314951e+01 5.099920895175041835e+01 5.091266211028433020e+01 5.083829660145077867e+01 5.077509542547753796e+01 5.072127223249022165e+01 5.067432897665005243e+01 5.063115477776203477e+01 5.058815043331331651e+01 5.054136085168224213e+01 5.048659923334232502e+01 5.041955120348956854e+01 5.033585285752344163e+01 5.023114225790681076e+01 5.010108822606125756e+01 4.994140283151416071e+01 4.974784490612020704e+01 4.951622159408498192e+01 4.924239391159940027e+01 4.892229092295368531e+01 4.855193577513338710e+01 4.812748547414496869e+01 4.764528516435201055e+01 4.710193654238612737e+01 4.649437904631189866e+01 4.581998148354799127e+01 4.507664084189178055e+01 4.426288414523504144e+01 4.337796849036585201e+01 4.242197389156452658e+01 4.139588319980598641e+01 4.030164352635394920e+01 3.914220398129332779e+01 3.792152537620418684e+01 3.664455884306276801e+01 3.531719181414694475e+01 3.394616155065826746e+01 3.253893828941121313e+01 3.110358189739869772e+01 2.964857746121211335e+01 2.818265639113158727e+01 2.671461072058921715e+01 2.525310817369469873e+01 2.380651582187655890e+01 2.238273902130640636e+01 2.098908144564888900e+01 1.963213106915478079e+01 1.831767332457475916e+01 1.705063562699951873e+01 1.583505816910189701e+01 1.467409426606774048e+01 3.209995683865223774e-03 3.436661025577269612e-03 3.670325208255293108e-03 3.910082480965157946e-03 4.154889900760380499e-03 4.403646539037383081e-03 4.655214641843583023e-03 4.908412105308606471e-03 5.162112435315943833e-03 5.415206543305415079e-03 5.666704094544723451e-03 5.915728934906766892e-03 6.161596929322134091e-03 6.403777545037061744e-03 6.642016594611836917e-03 6.876327196999005437e-03 7.107002456826675731e-03 7.334706290931354393e-03 7.560472004243584156e-03 7.785743475139600758e-03 8.012465827808427574e-03 8.243119115708630318e-03 8.480812543410034751e-03 8.729341516767520973e-03 8.993381418910399369e-03 9.278549750928852605e-03 9.591626970513902548e-03 9.940756437159576145e-03 1.033568804692123339e-02 1.078807549418459369e-02 1.131183555336748824e-02 1.192354857114224544e-02 1.264294813000372934e-02 1.349345829584721983e-02 1.450283924793251307e-02 1.570390011261672131e-02 1.713530696687149205e-02 1.884248920118971118e-02 2.087863902919441864e-02 2.330581333868900554e-02 2.619610785644568493e-02 2.963294350120110679e-02 3.371240413972793198e-02 3.854465191319546291e-02 4.425539040477544095e-02 5.098735502589860774e-02 5.890183690539876893e-02 6.818020546331791942e-02 7.902544449798905302e-02 9.166368661672305573e-02 1.063457658833000113e-01 1.233488013527839072e-01 1.429778462564861852e-01 1.655676395700083903e-01 1.914845078211307727e-01 2.211284763921325669e-01 2.549356430823607189e-01 2.933808707261444937e-01 3.369808528720112939e-01 3.862975916332385129e-01 4.419423233006811169e-01 5.046339883615706956e-01 5.751282702527669155e-01 6.541428200867956955e-01 7.425358723543403761e-01 8.412731666189408042e-01 9.514332084806851331e-01 1.074040206356712934e+00 1.210295021547435068e+00 1.361500225580708046e+00 1.529066337073001769e+00 1.714517595582189413e+00 1.919497004343726720e+00 2.145770370359338930e+00 2.395228978865155067e+00 2.669890529755001296e+00 2.971897880887399701e+00 3.303515098020195051e+00 3.667120277051331367e+00 4.065194541062679967e+00 4.500306600574765170e+00 4.975092273719246450e+00 5.492228357362892943e+00 6.054400332100374094e+00 6.664263470229307096e+00 7.324397080181867636e+00 8.037251856396411043e+00 8.805090535428396592e+00 9.629922458454839074e+00 1.051343296502115976e+01 1.145690900840972049e+01 1.246116279787419856e+01 1.352645569712673534e+01 1.465242498880998312e+01 1.583801640714734305e+01 1.708142551978505352e+01 1.838005109048855701e+01 1.973046342631861805e+01 2.112839046159898260e+01 2.256872387521974233e+01 2.404554698688411563e+01 2.555218549853903198e+01 2.708128137459035756e+01 2.862488932572507849e+01 3.017459447296324981e+01 3.172164889602847282e+01 3.325712381314391308e+01 3.477207328037462020e+01 3.625770446295648242e+01 3.770554883055653050e+01 3.910762815021548278e+01 4.045660896404854867e+01 4.174593941249673179e+01 4.296996288090361560e+01 4.412400395004337383e+01 4.520442353089271847e+01 4.620864169866589322e+01 4.713512850977558344e+01 4.798336480094565815e+01 4.875377647181537100e+01 4.944764694467126276e+01 5.006701324512878415e+01 5.061455148058130504e+01 5.109345738880934107e+01 5.150732718018760181e+01 5.186004318006524016e+01 5.215566790060730540e+01 5.239834923625448937e+01 5.259223856070184411e+01 5.274142268058930227e+01 5.284986990821266772e+01 5.292138997242820153e+01 5.295960709945997280e+01 5.296794533982493647e+01 5.294962507316243716e+01 5.290766954075461825e+01 5.284492019261720941e+01 5.276405952562912915e+01 5.266763987121789370e+01 5.255811620032345388e+01 5.243788040265923200e+01 5.230929366157278793e+01 5.217471256384804690e+01 5.203650363551439284e+01 5.189704042216484225e+01 5.175867746626973798e+01 5.162369704542761895e+01 5.149422758874626282e+01 5.137213717737002838e+01 5.125891074321386753e+01 5.115552431351186868e+01 5.106233248010264703e+01 5.097898509115430699e+01 5.090438562013915913e+01 5.083669734939104501e+01 5.077339584862524902e+01 5.071135900295401200e+01 5.064698075506588992e+01 5.057629279195511174e+01 5.049507977476712028e+01 5.039897761897400841e+01 5.028354945295212985e+01 5.014433889215666085e+01 4.997690412759521905e+01 4.977683866162372794e+01 4.953978536298838975e+01 4.926145024053276700e+01 4.893762134754890525e+01 4.856419693518679992e+01 4.813722558533599027e+01 4.765295972604963026e+01 4.710792266711031573e+01 4.649898814509909073e+01 4.582347024266420021e+01 4.507922057925487991e+01 4.426472868768532010e+01 4.337922075009426948e+01 4.242275132901913537e+01 4.139628231740149999e+01 4.030174359053607702e+01 3.914207004923171951e+01 3.792121079823477459e+01 3.664410733809202014e+01 3.531663911392851674e+01 3.394553677672534775e+01 3.253826511703545066e+01 3.110287946621378907e+01 2.964786116815894346e+01 2.818193849062906509e+01 2.671390089335997686e+01 2.525241395953858969e+01 2.380584293328534073e+01 2.238209171213220827e+01 2.098846286947352624e+01 1.963154311540096941e+01 1.831711743445776364e+01 1.705011214818973286e+01 1.583456717939893466e+01 1.467363556395470603e+01 1.356960681536587643e+01 2.991181125806337444e-03 3.210000049068024129e-03 3.436649868431924416e-03 3.670325817894193234e-03 3.910085906250726148e-03 4.154884830769344124e-03 4.403639970802381183e-03 4.655203095638283002e-03 4.908406694530990586e-03 5.162101662176253603e-03 5.415206836368903487e-03 5.666697664812763054e-03 5.915729555846031308e-03 6.161589950785381284e-03 6.403781069388852186e-03 6.642011171397980626e-03 6.876319237343186432e-03 7.106999107200640854e-03 7.334699998380533707e-03 7.560460707520639916e-03 7.785728122406601788e-03 8.012450691331505018e-03 8.243105871110880181e-03 8.480789343076982484e-03 8.729319737484501560e-03 8.993353209288314914e-03 9.278509838703411297e-03 9.591584033241687401e-03 9.940705093478314699e-03 1.033562486970456516e-02 1.078800042181125157e-02 1.131174239199986276e-02 1.192343698617682329e-02 1.264281026043235015e-02 1.349329321895812762e-02 1.450263973866810184e-02 1.570365861846014649e-02 1.713501389013546636e-02 1.884213636931545213e-02 2.087821483740674722e-02 2.330530163349447959e-02 2.619549274845324113e-02 2.963220473247329609e-02 3.371151791337777953e-02 3.854359195030246377e-02 4.425412342435003366e-02 5.098584442778627407e-02 5.890003935144736552e-02 6.817807076304496783e-02 7.902291596589386402e-02 9.166069908304898262e-02 1.063422440055265539e-01 1.233446607198387390e-01 1.429729903067862296e-01 1.655619596622269207e-01 1.914778814136659235e-01 2.211207667344803895e-01 2.549266965140664642e-01 2.933705153320482206e-01 3.369688975062096747e-01 3.862838240965008052e-01 4.419265075574098645e-01 5.046156974765184655e-01 5.751073555456073239e-01 6.541189571027121730e-01 7.425087023626536498e-01 8.412421290471638891e-01 9.513980068434840787e-01 1.074000352302119765e+00 1.210249978287312844e+00 1.361449396074662532e+00 1.529009064189829736e+00 1.714453152513244039e+00 1.919424587377062785e+00 2.145689090329503834e+00 2.395137853266954053e+00 2.669788473525713357e+00 2.971783692317635506e+00 3.303387450045858653e+00 3.666977701565069747e+00 4.065035413189261426e+00 4.500129125595373480e+00 4.974894466253891423e+00 5.492008020909272759e+00 6.054155037796681960e+00 6.663990530767020637e+00 7.324093524782666620e+00 8.036914398228917733e+00 8.804715540307018529e+00 9.629505907957357280e+00 1.051297041554746237e+01 1.145639555080164307e+01 1.246059300857671559e+01 1.352582359148569324e+01 1.465172396649703579e+01 1.583723919918483425e+01 1.708056413156165476e+01 1.837909674268113847e+01 1.972940650001633500e+01 2.112722043926790860e+01 2.256742928509671131e+01 2.404411534953994689e+01 2.555060327768414652e+01 2.707953392977197993e+01 2.862296086391907579e+01 3.017246801135095069e+01 3.171930621857878307e+01 3.325454542974696182e+01 3.476923838760421859e+01 3.625459090039101540e+01 3.770213303577416042e+01 3.910388511307196069e+01 4.045251217826852752e+01 4.174146083149578601e+01 4.296507287851549250e+01 4.411867129503971086e+01 4.519861538184660787e+01 4.620232363065592551e+01 4.712826458987623113e+01 4.797591772324186365e+01 4.874570778164171969e+01 4.943891737095347594e+01 5.005758317798477464e+01 5.060438163061693473e+01 5.108250967560739753e+01 5.149556590861696037e+01 5.184743657021994778e+01 5.214219005647306204e+01 5.238398264443889474e+01 5.257697723167549242e+01 5.272527605372054182e+01 5.283286765038867117e+01 5.290358779926432220e+01 5.294109372847663764e+01 5.294885063679304693e+01 5.293012935843528055e+01 5.288801386002432992e+01 5.282541709810091390e+01 5.274510353106054339e+01 5.264971621236211519e+01 5.254180585073705601e+01 5.242385849955923760e+01 5.229831770014710202e+01 5.216759612692298731e+01 5.203407134691129698e+01 5.190006061534165838e+01 5.176777106847445964e+01 5.163922448381070751e+01 5.151615982866286458e+01 5.139992147951608104e+01 5.129134519605545250e+01 5.119065641460431237e+01 5.109739522457549299e+01 5.101037919290293843e+01 5.092770955763618446e+01 5.084681948606611002e+01 5.076455666925419052e+01 5.067728799823473196e+01 5.058101234770628452e+01 5.047146870649445560e+01 5.034423034497327620e+01 5.019478027503892292e+01 5.001856771564674631e+01 4.981104873122891519e+01 4.956771632790589877e+01 4.928412602703841827e+01 4.895592267048358792e+01 4.857887325878978402e+01 4.814890934764209618e+01 4.766218114413102569e+01 4.711512404012498934e+01 4.650453703855770726e+01 4.582767125906573824e+01 4.508232561736098631e+01 4.426694575178076008e+01 4.338072141088157707e+01 4.242367697656341363e+01 4.139674940316963614e+01 4.030184794307371732e+01 3.914189046470737310e+01 3.792081200182655465e+01 3.664354239536546487e+01 3.531595144911142370e+01 3.394476184546245179e+01 3.253743174131884786e+01 3.110201097685801130e+01 2.964697628822253606e+01 2.818105220947790102e+01 2.671302497623349481e+01 2.525155760804536698e+01 2.380501318263426924e+01 2.238129372529759209e+01 2.098770031972480865e+01 1.963081849353175556e+01 1.831643227355538883e+01 1.704946705412067942e+01 1.583396229410703349e+01 1.467307038415338027e+01 1.356908023002529795e+01 1.252346184095424952e+01 2.780887065940904328e-03 2.991195177435253434e-03 3.209995981182100621e-03 3.436640516232721421e-03 3.670331068224276690e-03 3.910078527291948811e-03 4.154882308583325926e-03 4.403647250442246051e-03 4.655207211392626242e-03 4.908416794024116937e-03 5.162103886610261254e-03 5.415202125443290340e-03 5.666691922991967320e-03 5.915733019030275028e-03 6.161585127877864353e-03 6.403763905273380380e-03 6.642011918819166333e-03 6.876312275952722354e-03 7.106985376016020095e-03 7.334691607289975206e-03 7.560448881587369073e-03 7.785711376171932860e-03 8.012439589459857334e-03 8.243085300919217318e-03 8.480762813247178997e-03 8.729286832608176144e-03 8.993314571081614806e-03 9.278468858487610646e-03 9.591532148607114297e-03 9.940642941201125252e-03 1.033554768720710247e-02 1.078790513571655646e-02 1.131162776607356514e-02 1.192329754764872088e-02 1.264264255877473736e-02 1.349308861006076957e-02 1.450239287883758887e-02 1.570336084148462458e-02 1.713465478023527139e-02 1.884170149451810244e-02 2.087769173300594097e-02 2.330467100740198777e-02 2.619473541454465232e-02 2.963129478378641671e-02 3.371042697278414657e-02 3.854228589712258013e-02 4.425256268077554928e-02 5.098398377894756278e-02 5.889782509455250559e-02 6.817544248187712430e-02 7.901980257714032174e-02 9.165701959564999390e-02 1.063379071579865776e-01 1.233395615375770943e-01 1.429670104476428172e-01 1.655549648018372622e-01 1.914697217456942935e-01 2.211112727783086374e-01 2.549156787422863224e-01 2.933577634549255908e-01 3.369541756833518975e-01 3.862668703789619018e-01 4.419070308996275176e-01 5.045931736774691423e-01 5.750815999166534187e-01 6.540895712411053387e-01 7.424752438362536289e-01 8.412039070479730984e-01 9.513546566047862418e-01 1.073951274568885950e+00 1.210194508714814932e+00 1.361386802187140033e+00 1.528938536727897590e+00 1.714373793795505696e+00 1.919335409347692423e+00 2.145588998181620521e+00 2.395025637296777532e+00 2.669662796295117602e+00 2.971643075329302608e+00 3.303230257755918053e+00 3.666802125896561737e+00 4.064839455470836249e+00 4.499910574501456040e+00 4.974650875277202289e+00 5.491736686919290733e+00 6.053852968916781485e+00 6.663654419038649301e+00 7.323719710607420552e+00 8.036498834267133518e+00 8.804253750991881233e+00 9.628992943340261235e+00 1.051240080522831910e+01 1.145576324822012104e+01 1.245989133603946897e+01 1.352504517697924946e+01 1.465086068329614477e+01 1.583628209452868063e+01 1.707950335879992565e+01 1.837792149057323243e+01 1.972810492127834792e+01 2.112577957955549124e+01 2.256583501536381675e+01 2.404235229994728229e+01 2.554865477497879667e+01 2.707738193813732863e+01 2.862058593121738070e+01 3.016984921540325360e+01 3.171642111615338777e+01 3.325137000754064331e+01 3.476574701032663484e+01 3.625075625674211466e+01 3.769792608298877212e+01 3.909927501679935347e+01 4.044746625265904072e+01 4.173594448021604819e+01 4.295904954308593204e+01 4.411210241759256689e+01 4.519146039242527024e+01 4.619453997172278292e+01 4.711980779309256206e+01 4.796674156342453443e+01 4.873576452626448230e+01 4.942815816130963213e+01 5.004595857405644921e+01 5.059184236596482265e+01 5.106900767458188284e+01 5.148105562675937819e+01 5.183187673323013200e+01 5.212554587917979632e+01 5.236622862874547479e+01 5.255810064492102640e+01 5.270528119565236835e+01 5.281178101004722691e+01 5.288146417768617624e+01 5.291802335086725151e+01 5.292496718180063908e+01 5.290561867175423316e+01 5.286312287333724669e+01 5.280046211440739512e+01 5.272047654862183919e+01 5.262588734206631358e+01 5.251931917392460747e+01 5.240331802343584400e+01 5.228035958251123105e+01 5.215284333661467286e+01 5.202306772890187148e+01 5.189318320970065912e+01 5.176512256145508672e+01 5.164051155259897996e+01 5.152056713970369373e+01 5.140599415844206277e+01 5.129689360923726582e+01 5.119269542180860810e+01 5.109212569828511619e+01 5.099321340764286958e+01 5.089333542697728063e+01 5.078929313788069067e+01 5.067740977106863198e+01 5.055363617097065543e+01 5.041365371029882425e+01 5.025296613821702607e+01 5.006697617604311290e+01 4.985104662239682227e+01 4.960054882342653571e+01 4.931090321258900389e+01 4.897761728391196101e+01 4.859632605286071083e+01 4.816283911720735489e+01 4.767319714916555284e+01 4.712373922931414683e+01 4.651118101589520393e+01 4.583270238096365290e+01 4.508604188715906957e+01 4.426959440239769350e+01 4.338250718317707566e+01 4.242476918269269248e+01 4.139728787480309080e+01 4.030194804617435977e+01 3.914164725289077751e+01 3.792030368891139602e+01 3.664283320887334128e+01 3.531509403650615297e+01 3.394379921106525444e+01 3.253639887296239408e+01 3.110093621492144322e+01 2.964588243881453167e+01 2.817995746448957206e+01 2.671194367522857149e+01 2.525050088731128639e+01 2.380398957537240534e+01 2.238030959318151858e+01 2.098676013007372632e+01 1.962992529850187751e+01 1.831558777656210069e+01 1.704867215747271558e+01 1.583321690062767573e+01 1.467237385705660024e+01 1.356843154810389684e+01 1.252285931064896118e+01 1.153636712855802493e+01 2.579670882785329699e-03 2.780891436735386316e-03 2.991180042647882589e-03 3.210005403072383346e-03 3.436659454663956552e-03 3.670328771105608665e-03 3.910078589972678341e-03 4.154882239264071596e-03 4.403638823162288850e-03 4.655193646695653803e-03 4.908406495107249176e-03 5.162099590093915426e-03 5.415193124842563807e-03 5.666697493089479024e-03 5.915727433777711632e-03 6.161580907645439545e-03 6.403764586839882401e-03 6.642004788630562727e-03 6.876309195035238547e-03 7.106980268863423433e-03 7.334677241989188620e-03 7.560432550588766162e-03 7.785701351934911675e-03 8.012411798032813975e-03 8.243058202669963433e-03 8.480733110171971220e-03 8.729251306849802883e-03 8.993269416780729636e-03 9.278413404478861107e-03 9.591465920572883955e-03 9.940560896129746124e-03 1.033545134544378540e-02 1.078778829894489096e-02 1.131148681998689516e-02 1.192312677929375543e-02 1.264243609686742202e-02 1.349283934379310462e-02 1.450208975883604361e-02 1.570299405181519933e-02 1.713421212657404921e-02 1.884116856226026454e-02 2.087704703094288294e-02 2.330389516384173340e-02 2.619380210121704383e-02 2.963017398863031227e-02 3.370908299377124023e-02 3.854067713750995022e-02 4.425064095950852899e-02 5.098169227679248683e-02 5.889509854316188342e-02 6.817220556833585021e-02 7.901596858819213975e-02 9.165248894661057188e-02 1.063325666104540379e-01 1.233332822659142930e-01 1.429596464798151556e-01 1.655463515428634846e-01 1.914596733842386378e-01 2.210995812250256265e-01 2.549021116719319413e-01 2.933420601249193127e-01 3.369360462514589538e-01 3.862459928612684279e-01 4.418830468156964564e-01 5.045654365840022137e-01 5.750498836522771606e-01 6.540533842442348700e-01 7.424340423861248706e-01 8.411568389312872318e-01 9.513012741382995685e-01 1.073890838698477346e+00 1.210126202391736516e+00 1.361309723043644393e+00 1.528851686181098346e+00 1.714276070395773566e+00 1.919225592539692826e+00 2.145465741762454304e+00 2.394887451955177937e+00 2.669508033762630461e+00 2.971469915233294401e+00 3.303036686541159117e+00 3.666585917243608606e+00 4.064598147274200102e+00 4.499641443504533989e+00 4.974350910974782991e+00 5.491402557901701620e+00 6.053480992520972492e+00 6.663240519810295304e+00 7.323259383889306307e+00 8.035987095663704949e+00 8.803685088349000765e+00 9.628361262126484021e+00 1.051169936743114519e+01 1.145498460758289028e+01 1.245902726882766309e+01 1.352408660660900175e+01 1.464979759872067255e+01 1.583510347107548455e+01 1.707819707034064649e+01 1.837647422182306300e+01 1.972650208063773647e+01 2.112400521256166996e+01 2.256387171951764614e+01 2.404018114316618338e+01 2.554625521981336789e+01 2.707473176772715462e+01 2.861766118145665061e+01 3.016662410970297969e+01 3.171286800283878193e+01 3.324745929619939488e+01 3.476144710706806507e+01 3.624603349806940145e+01 3.769274466333568796e+01 3.909359691310812224e+01 4.044125114621607509e+01 4.172914968058982765e+01 4.295162991744457770e+01 4.410401033795359638e+01 4.518264570804081615e+01 4.618495002589827436e+01 4.710938750033663069e+01 4.795543357119628780e+01 4.872350949070077064e+01 4.941489516872896104e+01 5.003162575133872991e+01 5.057637772546743093e+01 5.105235025142880545e+01 5.146314697320148923e+01 5.181266284357015195e+01 5.210497962817110107e+01 5.234427280910538371e+01 5.253473169002617027e+01 5.268049366215879559e+01 5.278559286345568324e+01 5.285392287038248327e+01 5.288921258118262614e+01 5.289501406593711152e+01 5.287470082455249809e+01 5.283147455518722069e+01 5.276837815275385424e+01 5.268831218353205514e+01 5.259405152038372222e+01 5.248825822469458302e+01 5.237348626007604935e+01 5.225217344343641201e+01 5.212661647684892330e+01 5.199892624471164027e+01 5.187096295352795039e+01 5.174425400998600111e+01 5.161990125579458066e+01 5.149848746552239476e+01 5.137999389872064882e+01 5.126374045551403924e+01 5.114835739155692806e+01 5.103179307214103488e+01 5.091135685787379117e+01 5.078379118099613265e+01 5.064536333346863728e+01 5.049196612644458781e+01 5.031921751536176401e+01 5.012255195388586770e+01 4.989729978192954718e+01 4.963875443541453336e+01 4.934222997704574709e+01 4.900311306604911721e+01 4.861691402169670795e+01 4.817932126048739150e+01 4.768626243942934906e+01 4.713397432255350594e+01 4.651908195640556443e+01 4.583868629186990518e+01 4.509045801462244896e+01 4.427273416915544857e+01 4.338461311513268015e+01 4.242604267072366753e+01 4.139789585095405045e+01 4.030202863844674965e+01 3.914131456997915848e+01 3.791965182884688801e+01 3.664193960617512147e+01 3.531402223771321758e+01 3.394260119835991674e+01 3.253511700827792197e+01 3.109960482023069162e+01 2.964452914816181206e+01 2.817860431507815022e+01 2.671060809471408959e+01 2.524919641803166215e+01 2.380272653506519021e+01 2.237909557790148440e+01 2.098560065754855586e+01 1.962882397705076087e+01 1.831454676782732349e+01 1.704769235879856382e+01 1.583229821795587000e+01 1.467151550740272370e+01 1.356763214868510481e+01 1.252211678255222083e+01 1.153567935625608065e+01 1.060834267152796606e+01 2.387971209432597584e-03 2.579667162530982060e-03 2.780881595819837716e-03 2.991161338685400031e-03 3.210002151209877946e-03 3.436647575647794762e-03 3.670327772039707476e-03 3.910075579679629654e-03 4.154874222743589439e-03 4.403648242313183865e-03 4.655196206497471366e-03 4.908408098884614428e-03 5.162099086052945873e-03 5.415196495433127408e-03 5.666696146483340794e-03 5.915717664663819667e-03 6.161570267141425195e-03 6.403752854073900547e-03 6.641996417807978156e-03 6.876292901565279024e-03 7.106966430421518023e-03 7.334663367914997893e-03 7.560413104108909196e-03 7.785676167267629490e-03 8.012390218404028680e-03 8.243023497964093935e-03 8.480691126334056335e-03 8.729205068888769986e-03 8.993210960809199309e-03 9.278347061136324458e-03 9.591384354468627735e-03 9.940462973534167079e-03 1.033533157162975016e-02 1.078764408564584359e-02 1.131131199246586741e-02 1.192291580627497655e-02 1.264218096441138174e-02 1.349253049318855507e-02 1.450171581914675052e-02 1.570254202628310405e-02 1.713366650752677633e-02 1.884050920927496722e-02 2.087625342903225503e-02 2.330294021235428115e-02 2.619265249747351407e-02 2.962879394218248183e-02 3.370742839779373307e-02 3.853869677404075933e-02 4.424827477093635358e-02 5.097887078338856487e-02 5.889174154862186761e-02 6.816821962390659517e-02 7.901124700975921400e-02 9.164690983462080165e-02 1.063259901835084953e-01 1.233255497687613667e-01 1.429505784392682277e-01 1.655357449086354293e-01 1.914472997010183974e-01 2.210851844329607685e-01 2.548854048982619469e-01 2.933227231455760586e-01 3.369137217436937726e-01 3.862202842712424977e-01 4.418535130120367360e-01 5.045312812358631049e-01 5.750108282178227892e-01 6.540088231101559568e-01 7.423833067527785268e-01 8.410988800213661243e-01 9.512355394930268604e-01 1.073816417470594420e+00 1.210042089819551858e+00 1.361214807057490317e+00 1.528744738776780077e+00 1.714155732800720644e+00 1.919090365027731560e+00 2.145313963920479239e+00 2.394717289304212127e+00 2.669317459113742963e+00 2.971256685720123247e+00 3.302798322925027286e+00 3.666319677949383404e+00 4.064301000106815387e+00 4.499310035860450085e+00 4.973981534416903827e+00 5.490991111298733962e+00 6.053022939650015033e+00 6.662730844083415427e+00 7.322692535817023618e+00 8.035356938135649330e+00 8.802984834128436020e+00 9.627583405597750499e+00 1.051083561086933571e+01 1.145402578208494404e+01 1.245796324632502206e+01 1.352290620799038479e+01 1.464848849774334028e+01 1.583365208929309276e+01 1.707658847291533633e+01 1.837469200998756591e+01 1.972452828334871455e+01 2.112182017936661182e+01 2.256145401468013389e+01 2.403750744823959096e+01 2.554330023510108560e+01 2.707146812502463717e+01 2.861405935696096137e+01 3.016265234361338798e+01 3.170849222119435851e+01 3.324264303134986420e+01 3.475615141719202938e+01 3.624021688119375284e+01 3.768636296611022374e+01 3.908660323438123640e+01 4.043359573495047954e+01 4.172077983497093356e+01 4.294248989082715440e+01 4.409404125956969978e+01 4.517178553511350003e+01 4.617313354201485964e+01 4.709654638323117837e+01 4.794149655452160630e+01 4.870840265247874612e+01 4.939854238382871898e+01 5.001394935015942167e+01 5.055729941123930615e+01 5.103179233197320741e+01 5.144103397174296077e+01 5.178892355711390394e+01 5.207954970302183284e+01 5.231709789830673429e+01 5.250577124120005834e+01 5.264972534936166682e+01 5.275301761727793348e+01 5.281957035801669775e+01 5.285314683545544057e+01 5.285733873367766478e+01 5.283556318715479705e+01 5.279106706365402601e+01 5.272693571301839199e+01 5.264610288188508491e+01 5.255135797757747440e+01 5.244534647222130985e+01 5.233055916510097205e+01 5.220930651174702319e+01 5.208367553298531760e+01 5.195546903605947620e+01 5.182612989044390872e+01 5.169665642830445051e+01 5.156751794319370674e+01 5.143858089303503789e+01 5.130905615820669396e+01 5.117747537669460201e+01 5.104170039781718060e+01 5.089896513384259435e+01 5.074594464809730709e+01 5.057884319402710815e+01 5.039349172139567656e+01 5.018544615975133638e+01 4.995008011400739889e+01 4.968266869542808450e+01 4.937846324023068689e+01 4.903275901989654528e+01 4.864095942632735614e+01 4.819864050092937191e+01 4.770161924022125532e+01 4.714602811281211814e+01 4.652839689680473612e+01 4.584574150905574896e+01 4.509565805103247271e+01 4.427641899940832104e+01 4.338706738559151432e+01 4.242750396997691809e+01 4.139856197906162549e+01 4.030206388424598885e+01 3.914085509324736734e+01 3.791881021043750621e+01 3.664080869908972460e+01 3.531267840337792308e+01 3.394110700326433516e+01 3.253352348821043449e+01 3.109795339078594978e+01 2.964285317736664283e+01 2.817693044249955747e+01 2.670895736891484162e+01 2.524758518840442889e+01 2.380116723002982582e+01 2.237759749296465372e+01 2.098417031130432164e+01 1.962746571026225340e+01 1.831326314745690098e+01 1.704648437030034458e+01 1.583116584068264210e+01 1.467045765787452005e+01 1.356664691622953178e+01 1.252120199141712398e+01 1.153483209936668175e+01 1.060755976984617277e+01 9.738800671904296991e+00 2.206075487066356481e-03 2.387968677108677582e-03 2.579667354749979290e-03 2.780874595285668868e-03 2.991175381222409106e-03 3.210001301010113623e-03 3.436642944929131638e-03 3.670320646466148327e-03 3.910069516032984097e-03 4.154875177240656761e-03 4.403631543880759738e-03 4.655203151269244645e-03 4.908400115310754264e-03 5.162097865986922836e-03 5.415193565961124757e-03 5.666682262823950246e-03 5.915708190945520237e-03 6.161563843327491283e-03 6.403742851412741119e-03 6.641975326829462414e-03 6.876278246352461425e-03 7.106951271570341976e-03 7.334645244557760208e-03 7.560393177102364345e-03 7.785650963802370240e-03 8.012356791539141515e-03 8.242987392319114925e-03 8.480648159325778618e-03 8.729146286145898770e-03 8.993143690342229879e-03 9.278262556676318551e-03 9.591284420463773441e-03 9.940341422881649944e-03 1.033518471934862654e-02 1.078746700754689911e-02 1.131109787820045419e-02 1.192265662241477793e-02 1.264186644124059254e-02 1.349214957335735481e-02 1.450125742625013765e-02 1.570198746430903278e-02 1.713299559356076460e-02 1.883969931999359207e-02 2.087527654191893151e-02 2.330176327024018751e-02 2.619123769741580135e-02 2.962709480030921438e-02 3.370539060762176020e-02 3.853625776885135495e-02 4.424536101351090461e-02 5.097539633678810356e-02 5.888760735202033109e-02 6.816331135139680475e-02 7.900543320415691351e-02 9.164003970834612434e-02 1.063178918545466395e-01 1.233160278978835539e-01 1.429394120590632145e-01 1.655226841236123181e-01 1.914320633141906036e-01 2.210674565939226288e-01 2.548648326057117997e-01 2.932989116980040945e-01 3.368862318075941942e-01 3.861886266669868895e-01 4.418171457359345022e-01 5.044892235323237273e-01 5.749627364412767117e-01 6.539539524440577400e-01 7.423208319113867582e-01 8.410275114308790601e-01 9.511545957770078941e-01 1.073724778325618079e+00 1.209938516259536412e+00 1.361097931512862846e+00 1.528613047066029740e+00 1.714007553884761448e+00 1.918923849605150389e+00 2.145127069663657959e+00 2.394507757482463361e+00 2.669082792103883772e+00 2.970994122185437014e+00 3.302504810131065227e+00 3.665991839899235938e+00 4.063935103069034049e+00 4.498901951022181045e+00 4.973526695971331790e+00 5.490484469177636662e+00 6.052458907963049306e+00 6.662103245460267331e+00 7.321994536858088765e+00 8.034580980873410994e+00 8.802122560727502432e+00 9.626625573041035722e+00 1.050977200222819796e+01 1.145284510535576850e+01 1.245665302940785146e+01 1.352145268460110650e+01 1.464687648652948049e+01 1.583186486814210525e+01 1.707460764984272927e+01 1.837249738842412938e+01 1.972209772846622045e+01 2.111912948749926855e+01 2.255847678391189604e+01 2.403421495309755329e+01 2.553966131016793994e+01 2.706744905236641330e+01 2.860962376009290153e+01 3.015776108821624746e+01 3.170310331394593106e+01 3.323671152282516772e+01 3.474962929813539603e+01 3.623305297452493079e+01 3.767850280935677176e+01 3.907798895477636592e+01 4.042416591681760707e+01 4.171046938476711574e+01 4.293122990728726052e+01 4.408175891936033963e+01 4.515840400998259696e+01 4.615857196595862888e+01 4.708071989357244291e+01 4.792431643667473651e+01 4.868977662048070698e+01 4.937837503733835121e+01 4.999214285211848363e+01 5.053375443551961155e+01 5.100640933586996084e+01 5.141371484779485712e+01 5.175957371884891955e+01 5.204808064766196196e+01 5.228343027084171268e+01 5.246983838348772622e+01 5.261147725511263218e+01 5.271242511072455983e+01 5.277662916173025565e+01 5.280788097399824466e+01 5.280980242308044126e+01 5.278583998242788056e+01 5.273926458251273175e+01 5.267317378144384321e+01 5.259049252934137542e+01 5.249396850231845946e+01 5.238615799298339226e+01 5.226939888283190072e+01 5.214576848522506225e+01 5.201702611691774791e+01 5.188454298890138716e+01 5.174922498577301866e+01 5.161143645955802839e+01 5.147093458192975390e+01 5.132682352910111234e+01 5.117753568611392723e+01 5.102084352797922406e+01 5.085390162742005771e+01 5.067331433232853044e+01 5.047522190308632872e+01 5.025539683182660156e+01 5.000934273299721866e+01 4.973239019370463154e+01 4.941978662598405236e+01 4.906677976803617724e+01 4.866869648166769480e+01 4.822101961759025102e+01 4.771946594951268850e+01 4.716006766503239334e+01 4.653925886270187107e+01 4.585396716980456944e+01 4.510170919444389170e+01 4.428068714475731582e+01 4.338988279385085889e+01 4.242914406880127132e+01 4.139925898944305516e+01 4.030201158308270237e+01 3.914021471237268202e+01 3.791771551280356078e+01 3.663937033012074806e+01 3.531098756573883435e+01 3.393923858243569924e+01 3.253153868452461239e+01 3.109590191864424469e+01 2.964077512220631050e+01 2.817485784843704266e+01 2.670691553046764355e+01 2.524559377729603327e+01 2.379924123878545927e+01 2.237574797656214542e+01 2.098240511400792130e+01 1.962579004893481383e+01 1.831167992613645623e+01 1.704499485981398976e+01 1.582976979924929850e+01 1.466915364774855135e+01 1.356543271491191227e+01 1.252007446898782028e+01 1.153378781674076592e+01 1.060659490196869115e+01 9.737911301555248755e+00 8.926629136426180722e+00 2.034148576237214141e-03 2.206085285108267281e-03 2.387973997927362538e-03 2.579673997504169317e-03 2.780881867972637145e-03 2.991171359324133316e-03 3.209990259608668569e-03 3.436647452289681975e-03 3.670315206261780174e-03 3.910062703928127333e-03 4.154869147196572909e-03 4.403631686566667099e-03 4.655195344613950216e-03 4.908397916356235791e-03 5.162091264276771202e-03 5.415182821585719751e-03 5.666680721360995571e-03 5.915699978719483020e-03 6.161557149375510890e-03 6.403733816661650625e-03 6.641966437957768157e-03 6.876265782411701728e-03 7.106933983395871852e-03 7.334620003937190880e-03 7.560362969284621475e-03 7.785615213395196549e-03 8.012316198456981980e-03 8.242938084995588693e-03 8.480588217706228754e-03 8.729078225967580942e-03 8.993059649058814803e-03 9.278162446063071417e-03 9.591160558741410394e-03 9.940192929899494684e-03 1.033500508053189146e-02 1.078724848755744682e-02 1.131083428743279162e-02 1.192233665623637640e-02 1.264148035388795374e-02 1.349168120472749380e-02 1.450069115227607328e-02 1.570130279910897722e-02 1.713216878143117641e-02 1.883870148934497710e-02 2.087407361733685171e-02 2.330031472042874696e-02 2.618949535439115545e-02 2.962500188192870518e-02 3.370288177396683210e-02 3.853325444712835113e-02 4.424177292956504165e-02 5.097111847831159448e-02 5.888251693584177493e-02 6.815726780500720727e-02 7.899827451692745250e-02 9.163158053240519352e-02 1.063079203750177670e-01 1.233043038530529656e-01 1.429256628544608165e-01 1.655066018752648360e-01 1.914133020489702797e-01 2.210456278735399294e-01 2.548395009385976961e-01 2.932695915896139094e-01 3.368523825219496559e-01 3.861496463165091653e-01 4.417723651404239504e-01 5.044374365959205520e-01 5.749035199625172066e-01 6.538863886529899805e-01 7.422439055150401588e-01 8.409396335586181159e-01 9.510549277644543276e-01 1.073611940975842449e+00 1.209810984541868528e+00 1.360954019567587547e+00 1.528450892466324484e+00 1.713825097777940565e+00 1.918718816048947895e+00 2.144896942904419124e+00 2.394249756093162151e+00 2.668793841147925505e+00 2.970670822234934505e+00 3.302143401317944704e+00 3.665588165434532364e+00 4.063484565899843304e+00 4.498399467051572564e+00 4.972966642666102999e+00 5.489860628407055465e+00 6.051764401523361592e+00 6.661330466320359633e+00 7.321135070744159812e+00 8.033625522359454152e+00 8.801060816622017668e+00 9.625446162788367843e+00 1.050846234370719579e+01 1.145139129335622918e+01 1.245503970517098935e+01 1.351966289546616018e+01 1.464489153665730292e+01 1.582966416487004224e+01 1.707216854005807605e+01 1.836979499821705986e+01 1.971910479636519398e+01 2.111581620105612345e+01 2.255481062101961953e+01 2.403016052852884954e+01 2.553518022859759284e+01 2.706249977022124398e+01 2.860416145457292458e+01 3.015173752977036514e+01 3.169646674320954460e+01 3.322940652436370357e+01 3.474159667141839236e+01 3.622422959387840535e+01 3.766882147354011323e+01 3.906737822325900567e+01 4.041254993572254506e+01 4.169776770545204414e+01 4.291735730551406647e+01 4.406662522965258688e+01 4.514191398771872343e+01 4.614062520142530133e+01 4.706121080158839476e+01 4.790313435242622120e+01 4.866680603693701102e+01 4.935349602174295569e+01 4.996523168543698290e+01 5.050468451714942120e+01 5.097505239798633880e+01 5.137994251580352767e+01 5.172325944274516019e+01 5.200910200278341478e+01 5.224167158430907421e+01 5.242519357510892775e+01 5.256385267663488747e+01 5.266174201893425533e+01 5.272282524969224937e+01 5.275091010843509309e+01 5.274963138895501658e+01 5.272244063520992086e+01 5.267259939966069737e+01 5.260317247052446277e+01 5.251701722294660613e+01 5.241676532614533812e+01 5.230479360602676309e+01 5.218318209081673587e+01 5.205365919197031133e+01 5.191753646177561166e+01 5.177563803360405359e+01 5.162823210560674880e+01 5.147497305271445356e+01 5.131486247660298972e+01 5.114623563518014748e+01 5.096677656534766498e+01 5.077356150417169545e+01 5.056312677958788271e+01 5.033155491020002614e+01 5.007457170004523306e+01 4.978764764652508035e+01 4.946609867046097975e+01 4.910518342338077957e+01 4.870019662117793757e+01 4.824655950069034560e+01 4.773990937975737836e+01 4.717619036464322591e+01 4.655174665180368976e+01 4.586341881971878820e+01 4.510864219855312029e+01 4.428554508651981081e+01 4.339304335405938673e+01 4.243092702822934825e+01 4.139993383500211621e+01 4.030180448753402800e+01 3.913931478573421430e+01 3.791628031044605507e+01 3.663753063515725472e+01 3.530885151446734227e+01 3.393689518653310699e+01 3.252906082560296852e+01 3.109334890239072990e+01 2.963819484150188899e+01 2.817228859109951244e+01 2.670438756174207029e+01 2.524313061014062498e+01 2.379686075550573676e+01 2.237346340801123645e+01 2.098022575352960573e+01 1.962372196388232837e+01 1.830972660974903832e+01 1.704315764753773266e+01 1.582804820299395843e+01 1.466754583392482658e+01 1.356393578363700136e+01 1.251868473380277358e+01 1.153250084071502357e+01 1.060540599709027987e+01 9.736815176946812755e+00 8.925620702015242713e+00 8.170276137196472277e+00 1.872246224640425989e-03 2.034161457813770009e-03 2.206082671111808322e-03 2.387979026470751082e-03 2.579663794287751725e-03 2.780881464569967369e-03 2.991186425567442676e-03 3.209998566546766463e-03 3.436654260647978819e-03 3.670319564392968571e-03 3.910076078990493142e-03 4.154871343357433716e-03 4.403632880056296273e-03 4.655191412073221395e-03 4.908391286089834778e-03 5.162081711493869685e-03 5.415182384856102871e-03 5.666668598648384042e-03 5.915694490256451742e-03 6.161547588576457395e-03 6.403717883296057567e-03 6.641947079909836169e-03 6.876247420165998610e-03 7.106907153270102320e-03 7.334592383942835879e-03 7.560330518499022018e-03 7.785577432674117143e-03 8.012267198393336481e-03 8.242880730706612577e-03 8.480517837606850115e-03 8.728991802735114672e-03 8.992957950136217307e-03 9.278036515348189392e-03 9.591009060339657916e-03 9.940010017775707113e-03 1.033478414903613030e-02 1.078698104350670102e-02 1.131051004562534136e-02 1.192194354103153289e-02 1.264100372378905261e-02 1.349110514857125576e-02 1.449999387858080281e-02 1.570046010385549654e-02 1.713115066866729638e-02 1.883747256568970782e-02 2.087259243815276291e-02 2.329853057371923317e-02 2.618734991878605631e-02 2.962242566482397796e-02 3.369979265647707334e-02 3.852955692766295986e-02 4.423735501658441344e-02 5.096585065056169483e-02 5.887624891860428200e-02 6.814982634522333271e-02 7.898945993567779711e-02 9.162116452830322555e-02 1.062956427363092593e-01 1.232898681773242633e-01 1.429087335298214190e-01 1.654868001224017449e-01 1.913902017963216573e-01 2.210187503069603876e-01 2.548083106706078294e-01 2.932334906099022809e-01 3.368107047811151333e-01 3.861016501463988559e-01 4.417172277617228415e-01 5.043736726520299252e-01 5.748306081498043563e-01 6.538031989801901256e-01 7.421491877852739449e-01 8.408314319839985673e-01 9.509322096726422480e-01 1.073473007618992225e+00 1.209653958261373896e+00 1.360776825163416470e+00 1.528251236586946060e+00 1.713600444741290474e+00 1.918466364757764220e+00 2.144613594958383107e+00 2.393932087040284262e+00 2.668438065146713889e+00 2.970272752765491742e+00 3.301698409758494268e+00 3.665091132897153603e+00 4.062929832214027037e+00 4.497780772642772540e+00 4.972277064958561255e+00 5.489092509504827078e+00 6.050909274392430426e+00 6.660378963284938614e+00 7.320076831439705778e+00 8.032449087105886676e+00 8.799753512791632204e+00 9.623993976198066846e+00 1.050684978038810513e+01 1.144960123144856468e+01 1.245305323147705678e+01 1.351745913267061638e+01 1.464244746184549051e+01 1.582695441641298828e+01 1.706916522101418465e+01 1.836646747231043264e+01 1.971541948590366999e+01 2.111173638460087076e+01 2.255029623657343407e+01 2.402516798353016014e+01 2.552966221779237799e+01 2.705640510397094545e+01 2.859743489471432909e+01 3.014431963000319570e+01 3.168829369422456921e+01 3.322040999384882554e+01 3.473170363820705120e+01 3.621336216789544693e+01 3.765689670124636024e+01 3.905430787186583785e+01 4.039824026255208622e+01 4.168211921051560864e+01 4.290026448189680508e+01 4.404797631780771638e+01 4.512159075670135877e+01 4.611850277415062749e+01 4.703715755284337519e+01 4.787701190796781958e+01 4.863846940718201495e+01 4.932279390423755672e+01 4.993200697002158250e+01 5.046877502599632237e+01 5.093629187953337834e+01 5.133816189922288231e+01 5.167828832708412534e+01 5.196077031028200111e+01 5.218981123525468746e+01 5.236963993748282320e+01 5.250444539661046406e+01 5.259832463759433807e+01 5.265524275409704558e+01 5.267900324874495510e+01 5.267322624351329097e+01 5.264133155792769259e+01 5.258652322952931968e+01 5.251177183133764714e+01 5.241979105390669957e+01 5.231300560588014292e+01 5.219350866441494929e+01 5.206300890387799996e+01 5.192276939485046228e+01 5.177354305028345749e+01 5.161551128526539856e+01 5.144823360804559798e+01 5.127061558647577755e+01 5.108090096150267101e+01 5.087669091048837089e+01 5.065499019879273845e+01 5.041227693278160871e+01 5.014459048325841195e+01 4.984763126901194141e+01 4.951686649348293656e+01 4.914763731991273232e+01 4.873526482119365966e+01 4.827515384845683855e+01 4.776289526015691678e+01 4.719436761262191737e+01 4.656583930311963115e+01 4.587407152083764572e+01 4.511642130969849518e+01 4.429094283507606633e+01 4.339648376508998950e+01 4.243277270385737410e+01 4.140049293923726026e+01 4.030133752422897686e+01 3.913804091075559199e+01 3.791438306571084382e+01 3.663516305700657227e+01 3.530614060384133523e+01 3.393394581025929568e+01 3.252595907772599304e+01 3.109016497488761033e+01 2.963498550361135742e+01 2.816909928513794981e+01 2.670125419196161332e+01 2.524008107807284418e+01 2.379391627663253317e+01 2.237063956814072441e+01 2.097753350944633866e+01 1.962116842593770727e+01 1.830731572438727994e+01 1.704089069603410067e+01 1.582592448711910116e+01 1.466556294878837896e+01 1.356209002372144568e+01 1.251697136085091167e+01 1.153091445273098437e+01 1.060394050011515965e+01 9.735464343925507080e+00 8.924378026680763298e+00 8.169134975915861574e+00 7.467831746468861276e+00 1.720306093636326996e-03 1.872243440684683187e-03 2.034149103043548373e-03 2.206078505072651443e-03 2.387965941673572592e-03 2.579669687962200374e-03 2.780869880763283536e-03 2.991170074627999553e-03 3.209987500761444113e-03 3.436642808048568330e-03 3.670313060451002845e-03 3.910062012469930209e-03 4.154868767819569139e-03 4.403626101864113393e-03 4.655182051404694633e-03 4.908386439253428594e-03 5.162075531246472504e-03 5.415164807480591161e-03 5.666657288324692537e-03 5.915679937995091398e-03 6.161530179263616236e-03 6.403696510014958605e-03 6.641934305224370463e-03 6.876217929806215969e-03 7.106878726312979011e-03 7.334558048663617109e-03 7.560286814567892567e-03 7.785523619805877552e-03 8.012205149871642548e-03 8.242808005423804540e-03 8.480430506748163136e-03 8.728887682671392784e-03 8.992828952233388948e-03 9.277883176307731225e-03 9.590823124736583966e-03 9.939784069748037326e-03 1.033451144657397507e-02 1.078664960506424929e-02 1.131010940256325405e-02 1.192145911385884827e-02 1.264041759105335658e-02 1.349039597878255725e-02 1.449913583143776566e-02 1.569942261763038888e-02 1.712989723797414890e-02 1.883596007598488734e-02 2.087076855264869898e-02 2.329633432749344743e-02 2.618470870961363273e-02 2.961925330027397052e-02 3.369598909721242819e-02 3.852500401889125126e-02 4.423191603235094443e-02 5.095936513019444503e-02 5.886853189579942941e-02 6.814066418347844434e-02 7.897860718952362524e-02 9.160834027651981737e-02 1.062805259751750386e-01 1.232720943528376190e-01 1.428878896952415489e-01 1.654624198173261784e-01 1.913617599275096171e-01 2.209856578853109099e-01 2.547699084327890162e-01 2.931890424953216279e-01 3.367593898282305043e-01 3.860425558937747859e-01 4.416493413958971770e-01 5.042951659708662104e-01 5.747408384712288099e-01 6.537007750247043614e-01 7.420325704543108136e-01 8.406982143120399487e-01 9.507811189295620746e-01 1.073301952228987943e+00 1.209460626960497720e+00 1.360558663207745766e+00 1.528005419599675729e+00 1.713323851808535858e+00 1.918155545332731249e+00 2.144264735597235294e+00 2.393540971828671537e+00 2.668000031957584728e+00 2.969782647855550906e+00 3.301150533801793685e+00 3.664479184024840741e+00 4.062246841313881696e+00 4.497019032626433876e+00 4.971428051491287192e+00 5.488146796502960889e+00 6.049856433513315146e+00 6.659207461883535295e+00 7.318773913685976851e+00 8.031000643326562383e+00 8.798143938459684676e+00 9.622206015068975660e+00 1.050486435490961767e+01 1.144739725777747452e+01 1.245060741988909214e+01 1.351474577497822871e+01 1.463943820566873910e+01 1.582361802844494036e+01 1.706546734375799090e+01 1.836237037337854616e+01 1.971088180746234642e+01 2.110671289294997521e+01 2.254473757928510125e+01 2.401902045293391197e+01 2.552286752694703864e+01 2.704890017000312241e+01 2.858915163365623613e+01 3.013518475844041333e+01 3.167822852956352975e+01 3.320933025361315316e+01 3.471951922415080105e+01 3.619997693485969137e+01 3.764220820021272829e+01 3.903820706756408754e+01 4.038061122066375219e+01 4.166283876334187397e+01 4.287920187441702069e+01 4.402499285057653111e+01 4.509653944017882310e+01 4.609122801553660764e+01 4.700749489995951791e+01 4.784478787603773497e+01 4.860350141555360182e+01 4.928489034705520311e+01 4.989096743931084177e+01 5.042439069260915119e+01 5.088834601752012077e+01 5.128643050693953143e+01 5.162254074620852862e+01 5.190076967220580428e+01 5.212531445838012445e+01 5.230039685566966057e+01 5.243019640836610051e+01 5.251879602691408877e+01 5.257013855081869735e+01 5.258799219177172546e+01 5.257592212629143802e+01 5.253726505396318203e+01 5.247510331716608079e+01 5.239223530439791432e+01 5.229113943569888789e+01 5.217393015352070762e+01 5.204230600870936030e+01 5.189749198833229826e+01 5.174018036643605001e+01 5.157047610806098703e+01 5.138785376039156461e+01 5.119113249129554077e+01 5.097847444058664479e+01 5.074740909437217340e+01 5.049488352185906592e+01 5.021733564180909326e+01 4.991078577716548637e+01 4.957094093427338066e+01 4.919330650478171663e+01 4.877330118652910329e+01 4.830637240633432583e+01 4.778811094360702327e+01 4.721436446107119167e+01 4.658135004372135057e+01 4.588576565458539136e+01 4.512489972747611233e+01 4.429673715077453267e+01 4.340005882778795154e+01 4.243453107635153998e+01 4.140078042603262531e+01 4.030044911271826891e+01 3.913622669710471058e+01 3.791185388418092828e+01 3.663209567461339589e+01 3.530268241354075087e+01 3.393021899298729238e+01 3.252206424905512705e+01 3.108618438730393407e+01 2.963098579377013664e+01 2.816513385697731309e+01 2.669736526590962455e+01 2.523630145452720086e+01 2.379027081341445893e+01 2.236714650987460473e+01 2.097420557392417706e+01 1.961801373007743265e+01 1.830433861717027355e+01 1.703809247067999522e+01 1.582330389481470512e+01 1.466311681553065682e+01 1.355981353930305033e+01 1.251485859398831479e+01 1.152895847671071827e+01 1.060213398503674753e+01 9.733799369098468546e+00 8.922846463710479625e+00 8.167728600212678103e+00 7.466542658981393465e+00 6.817105944475049917e+00 1.578189542379639923e-03 1.720307125707478410e-03 1.872249871540040533e-03 2.034152611083230033e-03 2.206069360663423778e-03 2.387965351052503179e-03 2.579667420062789571e-03 2.780873196955248230e-03 2.991174173972621121e-03 3.209985920191505294e-03 3.436641938560212450e-03 3.670305590149044658e-03 3.910058374179200755e-03 4.154863356766793150e-03 4.403619010336038558e-03 4.655181399847459385e-03 4.908374646135795979e-03 5.162063280977040834e-03 5.415156274766237503e-03 5.666644758192905355e-03 5.915666431337602768e-03 6.161511204090426574e-03 6.403677238835780994e-03 6.641901208425626986e-03 6.876190089453460171e-03 7.106842529427385979e-03 7.334514371440541830e-03 7.560239315472215907e-03 7.785463209738026705e-03 8.012131363453562846e-03 8.242718274496301997e-03 8.480320916261895742e-03 8.728756511292847312e-03 8.992672323620380659e-03 9.277692648107578599e-03 9.590593654602842105e-03 9.939506107317225281e-03 1.033417477787758852e-02 1.078624371746693227e-02 1.130961532936999164e-02 1.192086266460556584e-02 1.263969514409835418e-02 1.348952233856709829e-02 1.449807883258733693e-02 1.569814511897355686e-02 1.712835442179775833e-02 1.883409775160014427e-02 2.086852340354245980e-02 2.329363046616290608e-02 2.618145673628585746e-02 2.961534794487554259e-02 3.369130615038023330e-02 3.851939908499014964e-02 4.422521944209063111e-02 5.095138030526941142e-02 5.885903086714571603e-02 6.812938424541307991e-02 7.896524614142767795e-02 9.159255181679082369e-02 1.062619153037051151e-01 1.232502123057496596e-01 1.428622278961948211e-01 1.654324042269661732e-01 1.913267439823537197e-01 2.209449166071098258e-01 2.547226297087634150e-01 2.931343198225642710e-01 3.366962136289960439e-01 3.859698025522820264e-01 4.415657633553519146e-01 5.041985137985477428e-01 5.746303200428625191e-01 6.535746773018944467e-01 7.418889986939474213e-01 8.405342064360853405e-01 9.505951074368687026e-01 1.073091362414852590e+00 1.209222612414236231e+00 1.360290078054220642e+00 1.527702788309801107e+00 1.712983331358907346e+00 1.917772888285384614e+00 2.143835246662659788e+00 2.393059460117969994e+00 2.667460758703022350e+00 2.969179267424774782e+00 3.300476029939133582e+00 3.663725798133911304e+00 4.061405993099557854e+00 4.496081233720741643e+00 4.970382807720673313e+00 5.486982501337321239e+00 6.048560249763361263e+00 6.657765189952658424e+00 7.317169847629210189e+00 8.029217411474286692e+00 8.796162327864831099e+00 9.620004779233406467e+00 1.050242000375922657e+01 1.144468383009071744e+01 1.244759623750242206e+01 1.351140518107173172e+01 1.463573328535667173e+01 1.581951031872389990e+01 1.706091453005296188e+01 1.835732598279150096e+01 1.970529489690640190e+01 2.110052774230686268e+01 2.253789338715354873e+01 2.401145104570520061e+01 2.551450107701387182e+01 2.703965892758280276e+01 2.857895166912403440e+01 3.012393570924717068e+01 3.166583334967666019e+01 3.319568495256739027e+01 3.470451259074938122e+01 3.618349023360261896e+01 3.762411483357370656e+01 3.901837219848242455e+01 4.035889135151518303e+01 4.163908127406027404e+01 4.285324452449182075e+01 4.399666325606003880e+01 4.506565453926420872e+01 4.605759354077897427e+01 4.697090487548139492e+01 4.780502415869869282e+01 4.856033329304704438e+01 4.923807419946669484e+01 4.984024645463524195e+01 5.036949460261755007e+01 5.082899078526687475e+01 5.122231784211123085e+01 5.155335725108794520e+01 5.182618531438365039e+01 5.204497992856048683e+01 5.221393918834041870e+01 5.233721202560139574e+01 5.241884011316143699e+01 5.246270940980681274e+01 5.247250901415266355e+01 5.245169448359627751e+01 5.240345252910346829e+01 5.233066409905270433e+01 5.223586341566399227e+01 5.212119157904307087e+01 5.198834488809621490e+01 5.183851989220924139e+01 5.167235908664114419e+01 5.148990270135624314e+01 5.129055280078731727e+01 5.107305564104225226e+01 5.083550688650768024e+01 5.057538211524232707e+01 5.028959250013182469e+01 4.997456319017859983e+01 4.962633019451700989e+01 4.924065077513468225e+01 4.881312247107999269e+01 4.833930668974978317e+01 4.781485393459011846e+01 4.723562880929558361e+01 4.659783364561824470e+01 4.589812981948058024e+01 4.513375554309124027e+01 4.430263826245742820e+01 4.340349897112992750e+01 4.243594491133485747e+01 4.140054652632260712e+01 4.029889421101808722e+01 3.913363054960569798e+01 3.790845431397411858e+01 3.662809349050099428e+01 3.529824604760236184e+01 3.392548875168838407e+01 3.251715614336862359e+01 3.108119355008070173e+01 2.962598947276747197e+01 2.816019405408526666e+01 2.669253100608554163e+01 2.523161079002468199e+01 2.378575253654343769e+01 2.236282163103071952e+01 2.097008859164118633e+01 1.961411374322994661e+01 1.830066025322484080e+01 1.703463672687147223e+01 1.582006881553589750e+01 1.466009804079505230e+01 1.355700492505199684e+01 1.251225254716490376e+01 1.152654646259710702e+01 1.059990647986611734e+01 9.731746658939462336e+00 8.920958486415546673e+00 8.165995170856968244e+00 7.464953732958374388e+00 6.815651885638528640e+00 6.215699431798168639e+00 1.445655282242594430e-03 1.578189189210988698e-03 1.720307613672411194e-03 1.872248776781525572e-03 2.034151690531798510e-03 2.206069158448559567e-03 2.387974279630441371e-03 2.579659510931070227e-03 2.780873110051904767e-03 2.991161519321072250e-03 3.209988662214162403e-03 3.436631077491671821e-03 3.670306537339686984e-03 3.910050866543781159e-03 4.154850305039031223e-03 4.403609366657176144e-03 4.655170146257216549e-03 4.908364948187768882e-03 5.162060747849612531e-03 5.415142702125700855e-03 5.666626965783606862e-03 5.915643773174687411e-03 6.161491431497116526e-03 6.403655575952484774e-03 6.641873471485129979e-03 6.876153299588895658e-03 7.106795739001723483e-03 7.334459065901726554e-03 7.560174568821507492e-03 7.785388449949743987e-03 8.012041666078063493e-03 8.242606978872614454e-03 8.480187200782522694e-03 8.728596411959090029e-03 8.992476777420410280e-03 9.277458818122094955e-03 9.590311622896021890e-03 9.939164856109364288e-03 1.033375986697750507e-02 1.078574140364443011e-02 1.130901092381695824e-02 1.192012899783550725e-02 1.263880640159739492e-02 1.348844697073771359e-02 1.449677817296463923e-02 1.569657213657245018e-02 1.712645450108702186e-02 1.883180515079256948e-02 2.086575922799987701e-02 2.329030200592048516e-02 2.617745305193562577e-02 2.961054000730460600e-02 3.368554173044292777e-02 3.851249911583406321e-02 4.421697561272298904e-02 5.094155056580420421e-02 5.884733490026848590e-02 6.811549807822328551e-02 7.894879792963058196e-02 9.157311521393410314e-02 1.062390042102046989e-01 1.232232743551857496e-01 1.428306368026536488e-01 1.653954532606214389e-01 1.912836375495293728e-01 2.208947617428481669e-01 2.546644271819300531e-01 2.930669535818954397e-01 3.366184404021697052e-01 3.858802393705834111e-01 4.414628741066043416e-01 5.040795315486822359e-01 5.744942676672450954e-01 6.534194468687775093e-01 7.417122568285591244e-01 8.403323088578288358e-01 9.503661227980017001e-01 1.072832120771270992e+00 1.208929610427810664e+00 1.359959443819840796e+00 1.527330241626762453e+00 1.712564142350038843e+00 1.917301828084699400e+00 2.143306535118894462e+00 2.392466707087529620e+00 2.666796899625583084e+00 2.968436490397723837e+00 3.299645698010284178e+00 3.662798359760001343e+00 4.060370886055285844e+00 4.494926776618573427e+00 4.969096081879949445e+00 5.485549217784019937e+00 6.046964604625295614e+00 6.655989702382305140e+00 7.315195182129393459e+00 8.027022180827012576e+00 8.793722877586969133e+00 9.617294950545625554e+00 1.049941087552118013e+01 1.144134343689396083e+01 1.244388926833369702e+01 1.350729265388698330e+01 1.463117220598851986e+01 1.581445331950321709e+01 1.705530949787625161e+01 1.835111567820445799e+01 1.969841657012017322e+01 2.109291275008398259e+01 2.252946681910368554e+01 2.400213135962329503e+01 2.550419974941615209e+01 2.702828011651646634e+01 2.856639188908246751e+01 3.011008351219143364e+01 3.165056900222966974e+01 3.317888010116526942e+01 3.468602990049785717e+01 3.616318298963768996e+01 3.760182649299136415e+01 3.899393588282008949e+01 4.033212927482426124e+01 4.160980410275345776e+01 4.282125067296854581e+01 4.396173812325768893e+01 4.502756969461795933e+01 4.601610587164513078e+01 4.692575570273336893e+01 4.775593832482339707e+01 4.850701821553387560e+01 4.918021886497167827e+01 4.977752030258059790e+01 5.030154620792389863e+01 5.075544619445977901e+01 5.114277833886667679e+01 5.146739622560237848e+01 5.173334377694669683e+01 5.194476003903000816e+01 5.210579497796663873e+01 5.222053626765723777e+01 5.229294609013039974e+01 5.232680616055220923e+01 5.232566860256538632e+01 5.229280999206225289e+01 5.223118594621312383e+01 5.214338412456870486e+01 5.203157447275792435e+01 5.189745693190111098e+01 5.174220851073222605e+01 5.156643329984272839e+01 5.137012034190546927e+01 5.115261491842544217e+01 5.091260853679747811e+01 5.064815168708248194e+01 5.035669150336813971e+01 5.003513420449233706e+01 4.967993007604368927e+01 4.928717718463844477e+01 4.885273921181375556e+01 4.837237276160892208e+01 4.784186003605478277e+01 4.725714358010011296e+01 4.661446055115885656e+01 4.591047443609769374e+01 4.514240221635151329e+01 4.430813468252569720e+01 4.340634706415125521e+01 4.243659651823025314e+01 4.139940251790022785e+01 4.029630593745970657e+01 3.912990276394620537e+01 3.790384891398915812e+01 3.662283364043016576e+01 3.529252036211584453e+01 3.391945534098673676e+01 3.251094641158154985e+01 3.107491566832349150e+01 2.961973153061704878e+01 2.815402686295047729e+01 2.668651059974102679e+01 2.522578058511333055e+01 2.378014527184681626e+01 2.235746102012877401e+01 2.096499078882059663e+01 1.960928859748380049e+01 1.829611239797960209e+01 1.703036650675776187e+01 1.581607312286487854e+01 1.465637100938629267e+01 1.355353849521374165e+01 1.250903704999548438e+01 1.152357097632015481e+01 1.059715932644167147e+01 9.729215517829059579e+00 8.918630801170403188e+00 8.163858444986303198e+00 7.462995329325321059e+00 6.813859505500851732e+00 6.214061507377815374e+00 5.661068313486266490e+00 1.322421537512615637e-03 1.445659594921855015e-03 1.578182979395942841e-03 1.720303376083057558e-03 1.872248243730454190e-03 2.034149460439613373e-03 2.206069668251254851e-03 2.387965624008542894e-03 2.579659299409675643e-03 2.780869110915687274e-03 2.991158375639973391e-03 3.209981012522882243e-03 3.436634006385242204e-03 3.670296928840811532e-03 3.910042848225553022e-03 4.154842038279453129e-03 4.403599418754258060e-03 4.655161382356677244e-03 4.908356737203369534e-03 5.162037766327813235e-03 5.415129535336092592e-03 5.666607709513639402e-03 5.915623719277258476e-03 6.161460190200083661e-03 6.403619123832356846e-03 6.641833614551517079e-03 6.876106409189505081e-03 7.106743386430372511e-03 7.334396411138519034e-03 7.560094758150957654e-03 7.785293189704485181e-03 8.011927858564671032e-03 8.242473364658151058e-03 8.480024695384631023e-03 8.728398664037097937e-03 8.992240171325386472e-03 9.277171611530283732e-03 9.589963672608139283e-03 9.938744535056328461e-03 1.033325151545061958e-02 1.078512691659713751e-02 1.130826387080405282e-02 1.191922521300827799e-02 1.263771255180059887e-02 1.348712329146611703e-02 1.449517691759791629e-02 1.569463704951460856e-02 1.712411652108730351e-02 1.882898335255020830e-02 2.086235680218395672e-02 2.328620447608541200e-02 2.617252522205890455e-02 2.960462213059190939e-02 3.367844570888199607e-02 3.850400543895832195e-02 4.420682805623261935e-02 5.092945070844058508e-02 5.883293775690830868e-02 6.809840521565933835e-02 7.892855090146340402e-02 9.154919003369947628e-02 1.062108023484426012e-01 1.231901153510191610e-01 1.427917501175564041e-01 1.653499688221643227e-01 1.912305760560929768e-01 2.208330241000205918e-01 2.545927834972438464e-01 2.929840300899247962e-01 3.365227061585396862e-01 3.857699925034552280e-01 4.413362239516022689e-01 5.039330741355223520e-01 5.743267989720629574e-01 6.532283709998072396e-01 7.414947027460858653e-01 8.400837924417987601e-01 9.500842647957774556e-01 1.072513019495239694e+00 1.208568953304979710e+00 1.359552464831833563e+00 1.526871672874946295e+00 1.712048161100481858e+00 1.916721998278001271e+00 2.142655742111705397e+00 2.391737085107666694e+00 2.665979752523019997e+00 2.967522203146314208e+00 3.298623638174893014e+00 3.661656770286064511e+00 4.059096765649017335e+00 4.493505746298361636e+00 4.967512239103893279e+00 5.483784973882125158e+00 6.045000504537560104e+00 6.653804227754169354e+00 7.312764529756477394e+00 8.024320022707570388e+00 8.790720093011193725e+00 9.613959335716213417e+00 1.049570682337050798e+01 1.143723159251723764e+01 1.243932615421625343e+01 1.350223027208513216e+01 1.462555761304239788e+01 1.580822818358275583e+01 1.704840963846296020e+01 1.834347059386674061e+01 1.968994896379056314e+01 2.108353805563424288e+01 2.251909273460849903e+01 2.399065739469619984e+01 2.549151678702951074e+01 2.701426999050249123e+01 2.855092697270720592e+01 3.009302631055875565e+01 3.163177173851769552e+01 3.315818428097855275e+01 3.466326583894978342e+01 3.613816928373752546e+01 3.757436942207821318e+01 3.896382872350513082e+01 4.029915151736080503e+01 4.157372056263561433e+01 4.278181049185378981e+01 4.391867365908004928e+01 4.498059529998931083e+01 4.596491655792438991e+01 4.687002568202959196e+01 4.769531940832376193e+01 4.844113802986976225e+01 4.910867881734075269e+01 4.969989318471666451e+01 5.021737327186131239e+01 5.066423345526766298e+01 5.104399175989470194e+01 5.136045531375570050e+01 5.161761296311918557e+01 5.181953704448373088e+01 5.197029518323181208e+01 5.207387193871782927e+01 5.213409921333670383e+01 5.215459366333045210e+01 5.213869896319539521e+01 5.208943075709895965e+01 5.200942253730871556e+01 5.190087153862985048e+01 5.176548497926891201e+01 5.160442845673021139e+01 5.141827977861854038e+01 5.120699265072566675e+01 5.096987517178617111e+01 5.070558779225141421e+01 5.041216428602191257e+01 5.008705754317980308e+01 4.972720996557703899e+01 4.932914633421904682e+01 4.888908555071053996e+01 4.840306682813514527e+01 4.786708571495566389e+01 4.727723562637268628e+01 4.662985106691822068e+01 4.592164922918121306e+01 4.514986692641861055e+01 4.431238983411797250e+01 4.340787077549701678e+01 4.243583344069404006e+01 4.139675760179841291e+01 4.029214177382435480e+01 3.912453944033060793e+01 3.789756555731416654e+01 3.661587100195030331e+01 3.528508396967843197e+01 3.391171890211445827e+01 3.250305524468927842e+01 3.106699000860943016e+01 2.961186963769083391e+01 2.814630788436639364e+01 2.667899715576655950e+01 2.521852111842553512e+01 2.377317610517811275e+01 2.235080818956258497e+01 2.095867166618073796e+01 1.960331330269993799e+01 1.829048503346850296e+01 1.702508623168381163e+01 1.581113508051740091e+01 1.465176715953295705e+01 1.354925832193362290e+01 1.250506804312663789e+01 1.151989931352573393e+01 1.059377019178914736e+01 9.726093536064475131e+00 8.915760320865846467e+00 8.161223727358645874e+00 7.460580896890781410e+00 6.811650300845363937e+00 6.212042691692531982e+00 5.659225991282251123e+00 5.150581179986838620e+00 1.208133584499611161e-03 1.322422511752291332e-03 1.445650087808500635e-03 1.578190186360476244e-03 1.720308564709994732e-03 1.872243375323492552e-03 2.034143306014262517e-03 2.206066311773689781e-03 2.387964272318164344e-03 2.579663561821607734e-03 2.780865020228659012e-03 2.991155747648186099e-03 3.209973087494076300e-03 3.436622365701491079e-03 3.670292019358590164e-03 3.910039715138123768e-03 4.154837097356184512e-03 4.403593082087073167e-03 4.655148986649588864e-03 4.908342069078495094e-03 5.162021618395296052e-03 5.415103630924738773e-03 5.666582254175906753e-03 5.915595354802199828e-03 6.161427170443678838e-03 6.403580840385353183e-03 6.641785732371834061e-03 6.876051509258872263e-03 7.106676005270627823e-03 7.334315939985053441e-03 7.559998471760657514e-03 7.785177649452692042e-03 8.011789194781696044e-03 8.242305232172758567e-03 8.479823448501641256e-03 8.728157076776807410e-03 8.991947205935369586e-03 9.276817330881028875e-03 9.589535351687784523e-03 9.938226066361596431e-03 1.033262512462134255e-02 1.078436727888064037e-02 1.130734549722898705e-02 1.191811272086409391e-02 1.263636637984244353e-02 1.348549422761697279e-02 1.449320611883141326e-02 1.569225454584995127e-02 1.712123858590355874e-02 1.882550986127435461e-02 2.085816920913385192e-02 2.328116124983699298e-02 2.616646008729958672e-02 2.959733810866082768e-02 3.366971203684362979e-02 3.849355167355483776e-02 4.419433839532421054e-02 5.091455853115076091e-02 5.881521788977629728e-02 6.807736707077617633e-02 7.890363117542709137e-02 9.151974292834777480e-02 1.061760914973542552e-01 1.231493034314239399e-01 1.427438885913745459e-01 1.652939867371578941e-01 1.911652681289845723e-01 2.207570378214041007e-01 2.545046044975002864e-01 2.928819679821658695e-01 3.364048772831202405e-01 3.856343011294725009e-01 4.411803435533171447e-01 5.037528188067794677e-01 5.741206829880753926e-01 6.529932005633261038e-01 7.412269435587490740e-01 8.397779298524555847e-01 9.497373671471414092e-01 1.072120284632372078e+00 1.208125073712247310e+00 1.359051574182724709e+00 1.526307288025708919e+00 1.711413115639844884e+00 1.916008370895117219e+00 2.141854776170530883e+00 2.390839100103869352e+00 2.664974045332566099e+00 2.966396939351773288e+00 3.297365732305171271e+00 3.660251752048509832e+00 4.057528632437276350e+00 4.491756800733989863e+00 4.965562907813746207e+00 5.481613608028074403e+00 6.042583158816573707e+00 6.651114414716666978e+00 7.309772950915811585e+00 8.020994269898681139e+00 8.787024320095902397e+00 9.609853899086113316e+00 1.049114788985158597e+01 1.143217071069274127e+01 1.243370979647938235e+01 1.349599934051055783e+01 1.461864691652410819e+01 1.580056588966310116e+01 1.703991670403345182e+01 1.833406018260190606e+01 1.967952585616336592e+01 2.107199806111202989e+01 2.250632211223963708e+01 2.397653228671409309e+01 2.547590267014414422e+01 2.699702114273267384e+01 2.853188595108546721e+01 3.007202342962462183e+01 3.160862453440416431e+01 3.313269694267040677e+01 3.463522858448033048e+01 3.610735765703112321e+01 3.754054348748055503e+01 3.892673213440749436e+01 4.025851044044181037e+01 4.152924243967558482e+01 4.273318262554079183e+01 4.386556160901520229e+01 4.492264107309554788e+01 4.590173657159054699e+01 4.680120846466919460e+01 4.762042298322861456e+01 4.835968689674867704e+01 4.902016040384507534e+01 4.960375358236839105e+01 5.011301199434091558e+01 5.055099686153035776e+01 5.092116466552295151e+01 5.122725017805141334e+01 5.147315588878133497e+01 5.166284968061751215e+01 5.180027150931348245e+01 5.188924886374659451e+01 5.193342001685189757e+01 5.193616359502797764e+01 5.190053287755411304e+01 5.182919353190793998e+01 5.172436420403148105e+01 5.158776045042627345e+01 5.142054377642747909e+01 5.122327879929209615e+01 5.099590250941378855e+01 5.073771000167209877e+01 5.044736073153569578e+01 5.012290831342472330e+01 4.976185529278625808e+01 4.936123247997866059e+01 4.891770067204134165e+01 4.842767119202009241e+01 4.788744080581530227e+01 4.729333623223929095e+01 4.664186353093280246e+01 4.592985792616926233e+01 4.515462991488958977e+01 4.431410369379912595e+01 4.340694395381976989e+01 4.243266701881086789e+01 4.139173221223154542e+01 4.028560938928265500e+01 3.911681887712833117e+01 3.788894068287780215e+01 3.660659084083986414e+01 3.527536406915193368e+01 3.390174348200558541e+01 3.249297977597681353e+01 3.105694398143453938e+01 2.960195935633306519e+01 2.813661917085769915e+01 2.666959789624315391e+01 2.520946363317937511e+01 2.376449929580514109e+01 2.234253948643294763e+01 2.095082877437330637e+01 1.959590573950889336e+01 1.828351548255630732e+01 1.701855179679068542e+01 1.580502826879093092e+01 1.464607685217905342e+01 1.354397056754367945e+01 1.250016673012381396e+01 1.151536675671655097e+01 1.058958770661264914e+01 9.722241729109336816e+00 8.912219601963734306e+00 8.157974527507684925e+00 7.457603889368204619e+00 6.808926574823317424e+00 6.209554029240936579e+00 5.656954926085560942e+00 5.148511028710441195e+00 4.681566781948287570e+00 1.102409353477134873e-03 1.208133241738370113e-03 1.322418679620104669e-03 1.445655557820016857e-03 1.578185338952945100e-03 1.720301483014045896e-03 1.872242097497118759e-03 2.034141082634677473e-03 2.206063580909367345e-03 2.387956030647421339e-03 2.579654670549419177e-03 2.780854576665420849e-03 2.991153715593955053e-03 3.209971541041935477e-03 3.436617539932655327e-03 3.670280384849317502e-03 3.910026032739388931e-03 4.154823386411789048e-03 4.403573497527201765e-03 4.655129175334083227e-03 4.908319036389888895e-03 5.162001928507422253e-03 5.415078936932044354e-03 5.666556625061610654e-03 5.915562207432291039e-03 6.161387668557940719e-03 6.403534027685005119e-03 6.641727912676398914e-03 6.875979242954533173e-03 7.106596194821566612e-03 7.334217633855925726e-03 7.559879852565387463e-03 7.785036352258133639e-03 8.011618828312184332e-03 8.242099097471967256e-03 8.479576145459011977e-03 8.727857452139687125e-03 8.991587112304279261e-03 9.276382337053121208e-03 9.589008561469852809e-03 9.937589264717614293e-03 1.033185352767675667e-02 1.078343399224555334e-02 1.130621500916977572e-02 1.191674404428571567e-02 1.263470927365865568e-02 1.348348873170309575e-02 1.449078115413904994e-02 1.568932273551951542e-02 1.711769699017154020e-02 1.882123547373641334e-02 2.085301533110731076e-02 2.327495517903923478e-02 2.615899607612267794e-02 2.958837438562544886e-02 3.365896414785624763e-02 3.848068692909505095e-02 4.417896836703705254e-02 5.089623159727797025e-02 5.879341122214403609e-02 6.805147720441896697e-02 7.887296439072449816e-02 9.148350478865038826e-02 1.061333754355848202e-01 1.230990793723721471e-01 1.426849891446008989e-01 1.652250940419837111e-01 1.910848988958095684e-01 2.206635273717283408e-01 2.543960896834316365e-01 2.927563681923961436e-01 3.362598741870010399e-01 3.854673164395936991e-01 4.409885137109140207e-01 5.035309987408154164e-01 5.738670393326680275e-01 6.527038024855907894e-01 7.408974419851291904e-01 8.394015450563759861e-01 9.493104855786167473e-01 1.071636997206089514e+00 1.207578848998315690e+00 1.358435193666386764e+00 1.525612773156185042e+00 1.710631648202284305e+00 1.915130202809777415e+00 2.140869131846565576e+00 2.389734066831332715e+00 2.663736451830574392e+00 2.965012222505437833e+00 3.295817788777694268e+00 3.658522774610191597e+00 4.055598928379307466e+00 4.489604590961380204e+00 4.963164104355384687e+00 5.478941568498844283e+00 6.039608413676097243e+00 6.647804366338020188e+00 7.306091540024619135e+00 8.016901608953466152e+00 8.782476289286101689e+00 9.604801702158690446e+00 1.048553757026890487e+01 1.142594262635086899e+01 1.242679804994737580e+01 1.348833117163957951e+01 1.461014205696942980e+01 1.579113588454833028e+01 1.702946420791825233e+01 1.832247823736367209e+01 1.966669716000408030e+01 2.105779423683491203e+01 2.249060298533169444e+01 2.395914517667324972e+01 2.545668170031776611e+01 2.697578656578151879e+01 2.850844348277159668e+01 3.004616357712670194e+01 3.158012190006945730e+01 3.310130947693482995e+01 3.460069675739638484e+01 3.606940351781808829e+01 3.749886957567227341e+01 3.888102021077067150e+01 4.020842000584809028e+01 4.147440901106163125e+01 4.267321574019768349e+01 4.380004252488518546e+01 4.485112012728637154e+01 4.582373014666345767e+01 4.671619549179100517e+01 4.752784088155815567e+01 4.825892680444812299e+01 4.891056150087751320e+01 4.948459623128184148e+01 4.998350933543384400e+01 5.041028439190373689e+01 5.076828721305629699e+01 5.106114555940744992e+01 5.129263443304849801e+01 5.146656873750594485e+01 5.158670407868152807e+01 5.165664564135057901e+01 5.167976450154746004e+01 5.165912050424535096e+01 5.159739099655457295e+01 5.149680525702516576e+01 5.135908533874330573e+01 5.118539510082490551e+01 5.097630023468899196e+01 5.073174284643059906e+01 5.045103441997566307e+01 5.013287061537497635e+01 4.977537036313275109e+01 4.937614023736092150e+01 4.893236338290852672e+01 4.844091061693218592e+01 4.789846997189599875e+01 4.730169002028045355e+01 4.664733185226423018e+01 4.593242445983002398e+01 4.515441838268577612e+01 4.431133265044597636e+01 4.340189021547622161e+01 4.242563721111578445e+01 4.138304151528504349e+01 4.027556636491544850e+01 3.910571521702036080e+01 3.787704481099874698e+01 3.659414440981436911e+01 3.526258057434854010e+01 3.388880835347273290e+01 3.248005146521445852e+01 3.104415567647734875e+01 2.958942104949124285e+01 2.812441988892573619e+01 2.665780797918840861e+01 2.519813693454948478e+01 2.375367528857202615e+01 2.233224522119379074e+01 2.094108066998521167e+01 1.958671121166081619e+01 1.827487443171386516e+01 1.701045784741611655e+01 1.579747002564176483e+01 1.463903885171806074e+01 1.353743416893180473e+01 1.249411097689123729e+01 1.150976896625796186e+01 1.058442405663479136e+01 9.717487802013222264e+00 8.907850744941679721e+00 8.153966254198943275e+00 7.453932090325174897e+00 6.805567823961384377e+00 6.206485743868063842e+00 5.654155200388644609e+00 5.145959355471187102e+00 4.679243487468470519e+00 4.251356436023260521e+00 1.004826875513176827e-03 1.102410493946770487e-03 1.208135963021447681e-03 1.322418864153962481e-03 1.445651759807656082e-03 1.578178701584616534e-03 1.720297678791272728e-03 1.872238963781477179e-03 2.034136247089828823e-03 2.206060100394142357e-03 2.387949946110371792e-03 2.579645171120958317e-03 2.780856928437086713e-03 2.991145895774153813e-03 3.209956673173118297e-03 3.436607038971432361e-03 3.670270931384006594e-03 3.910012706511681660e-03 4.154814148840108370e-03 4.403562962887280080e-03 4.655109952602873476e-03 4.908296728304601016e-03 5.161974705343953113e-03 5.415046854454955323e-03 5.666517988563890725e-03 5.915515441716386220e-03 6.161336602430077941e-03 6.403470832696998676e-03 6.641655710120269659e-03 6.875895767239287651e-03 7.106492118507913396e-03 7.334092962695219937e-03 7.559734574460869744e-03 7.784860574190747250e-03 8.011408013869009484e-03 8.241846037362009908e-03 8.479271364409731587e-03 8.727491008631290542e-03 8.991142990142664618e-03 9.275845658450356315e-03 9.588359904218395763e-03 9.936804685944057233e-03 1.033090443947318367e-02 1.078228487046216030e-02 1.130482333140371380e-02 1.191506005824311161e-02 1.263267073471738451e-02 1.348102171030024152e-02 1.448779689822105206e-02 1.568571519551597085e-02 1.711333961423415137e-02 1.881597633463008221e-02 2.084667474868109188e-02 2.326731909121425648e-02 2.614981236566224498e-02 2.957734521728333510e-02 3.364573988980890801e-02 3.846485803667067799e-02 4.416005692263395843e-02 5.087368215394198756e-02 5.876658009604849436e-02 6.801962213976490979e-02 7.883523164456356092e-02 9.143891696325613661e-02 1.060808173847765101e-01 1.230372833074665773e-01 1.426125187311992892e-01 1.651403280129530582e-01 1.909860119582812987e-01 2.205484714937594737e-01 2.542625722155267831e-01 2.926018294508536122e-01 3.360814617023982209e-01 3.852618575188210270e-01 4.407524852779490798e-01 5.032580783473415975e-01 5.735549644362171184e-01 6.523477365548417950e-01 7.404920341209205725e-01 8.389384628668397070e-01 9.487852752293003400e-01 1.071042388185670102e+00 1.206906805723237941e+00 1.357676834858049686e+00 1.524758282496873507e+00 1.709670175528046343e+00 1.914049755574629419e+00 2.139656451738618959e+00 2.388374496450730078e+00 2.662213786293640805e+00 2.963308543806964845e+00 3.293913283790334212e+00 3.656395533454599445e+00 4.053224720816620774e+00 4.486956619569972382e+00 4.960212730889351995e+00 5.475654010563753893e+00 6.035948409480670129e+00 6.643731803806549152e+00 7.301562046804803252e+00 8.011866099214946857e+00 8.776880467217845094e+00 9.598585514159129417e+00 1.047863460797374024e+01 1.141827947770121909e+01 1.241829359833733015e+01 1.347889584432519250e+01 1.459967702735154482e+01 1.577953223376160707e+01 1.701660205282056282e+01 1.830822583513571900e+01 1.965090999978310649e+01 2.104031412966339332e+01 2.247125716029501064e+01 2.393774539405619706e+01 2.543302337991981332e+01 2.694964793026981908e+01 2.847958470420821087e+01 3.001432590875561601e+01 3.154502676604009537e+01 3.306265748551894035e+01 3.455816659841082839e+01 3.602265069697935473e+01 3.744752494075448368e+01 3.882468821963237815e+01 4.014667668836975878e+01 4.140679957540605471e+01 4.259925177352349124e+01 4.371919873056633321e+01 4.476283053062485351e+01 4.572738368086788796e+01 4.661113084830323317e+01 4.741334046576413641e+01 4.813420958760505641e+01 4.877477448774035196e+01 4.933680418438031978e+01 4.982268230290910793e+01 5.023528248896115400e+01 5.057784201635735855e+01 5.085383740749069403e+01 5.106686491567663921e+01 5.122052773650949575e+01 5.131833094394449546e+01 5.136358449449444663e+01 5.135931429745378551e+01 5.130818136067287583e+01 5.121240938815773092e+01 5.107372186822782822e+01 5.089329051029807971e+01 5.067169767780487888e+01 5.040891600788234683e+01 5.010430851172524314e+01 4.975665200516380793e+01 4.936418572634809010e+01 4.892468558743292562e+01 4.843556288789049091e+01 4.789398473684111224e+01 4.729701209527758010e+01 4.664175038065958034e+01 4.592550700314849621e+01 4.514594996755781153e+01 4.430126168500728312e+01 4.339028229216242494e+01 4.241263702631332677e+01 4.136884254073653011e+01 4.026038750431818158e+01 3.908978348076261256e+01 3.786058296566776704e+01 3.657736261934690702e+01 3.524567112661893020e+01 3.387194272181005061e+01 3.246337907371702158e+01 3.102780387144683516e+01 2.957349588943298357e+01 2.810900747027457669e+01 2.664297606588201006e+01 2.518393675038690560e+01 2.374014335432534040e+01 2.231940515807123049e+01 2.092894493701571079e+01 1.957528271649599105e+01 1.826414803306798973e+01 1.700042172456351608e+01 1.578810689651494492e+01 1.463032708608109544e+01 1.352934876858753732e+01 1.248662441425479130e+01 1.150285195787572512e+01 1.057804620009459029e+01 9.711618189279361602e+00 8.902458308976125778e+00 8.149020260785379222e+00 7.449402398751293397e+00 6.801425163527071049e+00 6.202701907494240885e+00 5.650703291240248838e+00 5.142813657316726683e+00 4.676379675144082704e+00 4.248751624928567949e+00 3.857317545441114603e+00 9.149455665611740769e-04 1.004828081885430222e-03 1.102405468875578432e-03 1.208126583883191701e-03 1.322408851807224759e-03 1.445646694217730694e-03 1.578174023060067207e-03 1.720296256468961367e-03 1.872231709994191503e-03 2.034134216037474310e-03 2.206054625370646154e-03 2.387947994623500388e-03 2.579638415829809371e-03 2.780847060555441657e-03 2.991136480107142552e-03 3.209950410452254693e-03 3.436594636941133363e-03 3.670260281414202113e-03 3.910000959975019029e-03 4.154796223987270234e-03 4.403543413481770738e-03 4.655089200323958218e-03 4.908269642245510073e-03 5.161941977154299067e-03 5.415009161591760080e-03 5.666472655653990824e-03 5.915463314689448256e-03 6.161274906843871267e-03 6.403398163745186063e-03 6.641568983327974206e-03 6.875789949187825767e-03 7.106366847396400691e-03 7.333944429999405233e-03 7.559555388335816549e-03 7.784646029100699381e-03 8.011150075082278804e-03 8.241534841096990679e-03 8.478896771920131636e-03 8.727038950696014430e-03 8.990597064326859289e-03 9.275186423447713893e-03 9.587562693739311651e-03 9.935839859773538951e-03 1.032973695057640660e-02 1.078087170368675733e-02 1.130311248495678017e-02 1.191298864545200890e-02 1.263016305740699737e-02 1.347798682017821957e-02 1.448412599286894899e-02 1.568127772991909086e-02 1.710797901618668626e-02 1.880950675083965101e-02 2.083887448866964670e-02 2.325792566232797592e-02 2.613851484095146283e-02 2.956377763850764895e-02 3.362947199383102548e-02 3.844538615633356915e-02 4.413679308543935753e-02 5.084594296816916797e-02 5.873357399544694435e-02 6.798043567773956464e-02 7.878881492157659150e-02 9.138406762514032777e-02 1.060161634212532650e-01 1.229612651428886455e-01 1.425233698211010591e-01 1.650360536187883698e-01 1.908643669447904756e-01 2.204069363445273766e-01 2.540983268261901573e-01 2.924117247833131761e-01 3.358619889022578242e-01 3.850091140208135587e-01 4.404621367723849379e-01 5.029223608276713886e-01 5.731710830758016684e-01 6.519097422810409270e-01 7.399933447275154341e-01 8.383688422405798368e-01 9.481392332576544790e-01 1.070310981803397787e+00 1.206080150385574257e+00 1.356744005644128004e+00 1.523707205089443129e+00 1.708487504082286890e+00 1.912720737071993860e+00 2.138164778073435190e+00 2.386702138238100623e+00 2.660340809580516108e+00 2.961212907708742570e+00 3.291570616043296482e+00 3.653778882310525944e+00 4.050304279942474217e+00 4.483699424123821942e+00 4.956582320563442501e+00 5.471610056451113202e+00 6.031446301380441355e+00 6.638722192867818173e+00 7.295990341017319913e+00 8.005671905987203019e+00 8.769996978530077314e+00 9.590938833860043644e+00 1.047014301522774637e+01 1.140885262533232236e+01 1.240783164736457245e+01 1.346728853636074597e+01 1.458680269801617335e+01 1.576525677433901329e+01 1.700077782964049788e+01 1.829069057869379833e+01 1.963148567422038582e+01 2.101880579730044118e+01 2.244745185159292689e+01 2.391141098980389046e+01 2.540390750990516011e+01 2.691747688084124945e+01 2.844406232100457999e+01 2.997513246839891110e+01 3.150181778189015347e+01 3.301506240046264651e+01 3.450578731073315453e+01 3.596505985749736567e+01 3.738426395595497098e+01 3.875526489102804817e+01 4.007056241787842765e+01 4.132342606252595374e+01 4.250800712537488124e+01 4.361942289422918861e+01 4.465380994313778018e+01 4.560834500263981539e+01 4.648123361212888227e+01 4.727166842487686438e+01 4.797976048548810013e+01 4.860644790544377969e+01 4.915338704420466343e+01 4.962283153645287825e+01 5.001750431962876320e+01 5.034046728616405630e+01 5.059499242060299906e+01 5.078443741260196020e+01 5.091212789542601769e+01 5.098124776710432116e+01 5.099473860556786775e+01 5.095520904771895232e+01 5.086485517328388539e+01 5.072539335903982760e+01 5.053800762945920866e+01 5.030331405664656330e+01 5.002134506848666717e+01 4.969155644349621781e+01 4.931285921684522577e+01 4.888367769372065652e+01 4.840203337880941348e+01 4.786565306434060574e+01 4.727209778238285764e+01 4.661890800663924495e+01 4.590375949129437316e+01 4.512462351566976793e+01 4.427992502077502479e+01 4.336869213285738311e+01 4.239069081038845610e+01 4.134653877132389255e+01 4.023779348790507981e+01 3.906700984883988781e+01 3.783776414939432442e+01 3.655464235227697145e+01 3.522319207269064378e+01 3.384983938049781926e+01 3.244177323197452978e+01 3.100680198158478973e+01 2.955318787114667600e+01 2.808946652362837781e+01 2.662425919057915635e+01 2.516608572881928652e+01 2.372318601956975925e+01 2.230335681107198553e+01 2.091380981608952183e+01 1.956105547714827253e+01 1.825081516197069575e+01 1.698796287835699914e+01 1.577649614329219929e+01 1.461953403914879424e+01 1.351933961714703258e+01 1.247736285489590813e+01 1.149429995565758489e+01 1.057016476086912604e+01 9.704367910478014281e+00 8.895799976430428302e+00 8.142915112445473724e+00 7.443812713207685228e+00 6.796314312065629082e+00 6.198034799726645616e+00 5.646446368987144027e+00 5.138934953521339111e+00 4.672849063661806746e+00 4.245541005807699442e+00 3.854400114016380829e+00 3.496880858253956781e+00 8.323292089453368688e-04 9.149481237647244438e-04 1.004817934881180579e-03 1.102407142699426187e-03 1.208127752747568950e-03 1.322413943469215227e-03 1.445648713421241903e-03 1.578176994156170292e-03 1.720294446262152699e-03 1.872223295081973079e-03 2.034124780607715621e-03 2.206050644285174021e-03 2.387940629904341215e-03 2.579631860430177392e-03 2.780833622701212125e-03 2.991124720364631614e-03 3.209939537479437020e-03 3.436583144801194038e-03 3.670239978349057637e-03 3.909981248316901636e-03 4.154772286317736166e-03 4.403515632638772305e-03 4.655058906349409699e-03 4.908238822768902151e-03 5.161902363337598186e-03 5.414961932861671844e-03 5.666419824206852737e-03 5.915398341791377849e-03 6.161197120700580808e-03 6.403304439760339542e-03 6.641461411586193492e-03 6.875659191827366602e-03 7.106211869219928971e-03 7.333759884027354382e-03 7.559333364537426832e-03 7.784380649423442572e-03 8.010831281483292779e-03 8.241152634123631929e-03 8.478435335794074282e-03 8.726482410697825390e-03 8.989926706586652549e-03 9.274375651139518673e-03 9.586582102698110175e-03 9.934654334448140417e-03 1.032830097879279541e-02 1.077913358238796922e-02 1.130100846839545217e-02 1.191044031911847254e-02 1.262707882398360522e-02 1.347425482183725945e-02 1.447961152719321604e-02 1.567582018300680419e-02 1.710138657945355078e-02 1.880155000338665922e-02 2.082928162939301844e-02 2.324637312596619654e-02 2.612462104253404638e-02 2.954709194975191355e-02 3.360946558524350453e-02 3.842143923406785705e-02 4.410818286919902104e-02 5.081182881756608066e-02 5.869298251800988964e-02 6.793224347817326814e-02 7.873173082865014827e-02 9.131661275091917940e-02 1.059366508142059737e-01 1.228677767827881517e-01 1.424137329744790958e-01 1.649078151949223692e-01 1.907147659410161344e-01 2.202328741131803491e-01 2.538963352815126195e-01 2.921779311100949905e-01 3.355920779715142466e-01 3.846982861457544089e-01 4.401050617310817148e-01 5.025095097303193814e-01 5.726990023957747589e-01 6.513711158353000519e-01 7.393800782544635020e-01 8.376683682959447097e-01 9.473447827202969851e-01 1.069411556997399204e+00 1.205063596020369721e+00 1.355596887791775007e+00 1.522414675012732976e+00 1.707033149522458437e+00 1.911086416866822457e+00 2.136330437305956842e+00 2.384645605160045090e+00 2.658037570420373363e+00 2.958635857634780209e+00 3.288689782849652410e+00 3.650561120685694050e+00 4.046712934501925929e+00 4.479693953670059514e+00 4.952117884485613963e+00 5.466637054896895442e+00 6.025909867453880686e+00 6.632561629258809432e+00 7.289138498805018074e+00 7.998054496735686136e+00 8.761531818649999082e+00 9.581535013384440802e+00 1.045969998856583771e+01 1.139725922355227183e+01 1.239496500886699160e+01 1.345301295907027850e+01 1.457096841948310129e+01 1.574769868540871975e+01 1.698131413457013750e+01 1.826912141306172188e+01 1.960759169741477237e+01 2.099234677316579578e+01 2.241816523070383482e+01 2.387901050056315100e+01 2.536808176014777416e+01 2.687788796140456071e+01 2.840034438878749512e+01 2.992689027713309713e+01 3.144862511009558759e+01 3.295646031683018151e+01 3.444128220328181555e+01 3.589412114396510134e+01 3.730632138536963538e+01 3.866970534223196410e+01 3.997672609448609649e+01 4.122060198000028919e+01 4.239542777581790745e+01 4.349625796274184353e+01 4.451915892578595901e+01 4.546122855001689089e+01 4.632058337994404695e+01 4.709631516760843795e+01 4.778842007552600535e+01 4.839770490671234171e+01 4.892567542639466893e+01 4.937441209690627630e+01 4.974643840645347836e+01 5.004458651329436947e+01 5.027186426811135789e+01 5.043132694527923121e+01 5.052595634040687855e+01 5.055854937835374585e+01 5.053161809724937115e+01 5.044730284205200377e+01 5.030730067525074389e+01 5.011281129345749008e+01 4.986450297704723766e+01 4.956250114129166207e+01 4.920640176593239801e+01 4.879531127394957224e+01 4.832791333276631462e+01 4.780256164476602265e+01 4.721739624990298267e+01 4.657047935737857358e+01 4.585994542407770780e+01 4.508415921420117911e+01 4.424187496873980052e+01 4.333238957305615457e+01 4.235568272404415069e+01 4.131253751212685899e+01 4.020463552854141653e+01 3.903462156736198096e+01 3.780613419504435058e+01 3.652379989636082058e+01 3.519319013662897078e+01 3.382074240935101272e+01 3.241364813331517070e+01 3.097971191589572726e+01 2.952718818716177296e+01 2.806460232425443735e+01 2.660056411427365575e+01 2.514358160407311615e+01 2.370188313671317459e+01 2.228325461464547885e+01 2.089489785580136072e+01 1.954331451172282996e+01 1.823421832028800438e+01 1.697247685817091778e+01 1.576208235047315398e+01 1.460614967437911105e+01 1.350693871362123133e+01 1.246589717747077586e+01 1.148371987250519588e+01 1.056041995877166606e+01 9.695408033895741795e+00 8.887575189238942741e+00 8.135376590966840737e+00 7.436912967808755326e+00 6.790007537037154428e+00 6.192277037330057965e+00 5.641195781531430420e+00 5.134151932841889199e+00 4.668496167669605512e+00 4.241582854345851139e+00 3.850804011891646006e+00 3.493616145252834926e+00 3.167561776749181046e+00 7.565236923933187259e-04 8.323277738867689056e-04 9.149451248755012317e-04 1.004820036464423947e-03 1.102399333754835401e-03 1.208125217426779703e-03 1.322410642617984208e-03 1.445642780072220164e-03 1.578170352453595656e-03 1.720288087294818882e-03 1.872219590618067310e-03 2.034118527307628675e-03 2.206039900016013022e-03 2.387930802607819529e-03 2.579623872309806925e-03 2.780827629270409256e-03 2.991115953519731842e-03 3.209921941266776890e-03 3.436567975996219788e-03 3.670220778461949929e-03 3.909957250930845910e-03 4.154749428635144855e-03 4.403484483908657980e-03 4.655024041953825624e-03 4.908193706464689630e-03 5.161852005541976360e-03 5.414906271430531409e-03 5.666349828739078442e-03 5.915318968188071520e-03 6.161100727052612643e-03 6.403195949279427181e-03 6.641327517648863699e-03 6.875502323765297907e-03 7.106022607594492980e-03 7.333534486764678104e-03 7.559062196880392270e-03 7.784054935772413003e-03 8.010439901346989508e-03 8.240682072902369079e-03 8.477868668934468097e-03 8.725798636019008181e-03 8.989101388526632083e-03 9.273378307000746529e-03 9.585376366717074728e-03 9.933195532525428834e-03 1.032653616317330200e-02 1.077699661844114601e-02 1.129842093511629168e-02 1.190730810175048837e-02 1.262328721719555708e-02 1.346966637448430461e-02 1.447406117031447073e-02 1.566911049797824543e-02 1.709328170532086605e-02 1.879176818933496126e-02 2.081748781315835573e-02 2.323217045527350283e-02 2.610753974254277979e-02 2.952657847891260526e-02 3.358486922199742375e-02 3.839199839873991965e-02 4.407300884265109853e-02 5.076988820326521629e-02 5.864307847965551795e-02 6.787299516240484498e-02 7.866155058346689655e-02 9.123368269804936481e-02 1.058388966589377395e-01 1.227528405725943628e-01 1.422789436340982094e-01 1.647501567626169228e-01 1.905308441166378708e-01 2.200188793793761144e-01 2.536480036649862435e-01 2.918905016778872707e-01 3.352602454031826662e-01 3.843161497640217306e-01 4.396660687349340235e-01 5.020019741807366653e-01 5.721186533160054211e-01 6.507089596226405259e-01 7.386261639843789695e-01 8.368072774358831234e-01 9.463681665087190220e-01 1.068305896439008862e+00 1.203813949049027832e+00 1.354186739216739044e+00 1.520825771936824555e+00 1.705245316412074219e+00 1.909077352057781063e+00 2.134075487052893738e+00 2.382117513483817284e+00 2.655206201860772719e+00 2.955467890792403463e+00 3.285148371208864049e+00 3.646605516811077141e+00 4.042298073964138538e+00 4.474769994752438862e+00 4.946629697465206199e+00 5.460523657935448583e+00 6.019103799512646624e+00 6.624988258357233484e+00 7.280715254788950652e+00 7.988690025765667002e+00 8.751125050084676005e+00 9.569974135276604343e+00 1.044686132652397781e+01 1.138300601963854675e+01 1.237914610109610614e+01 1.343546136219173448e+01 1.455149981375814505e+01 1.572610982250182587e+01 1.695738117312113502e+01 1.824259819905660507e+01 1.957820800820719143e+01 2.095980654075681571e+01 2.238214475886979571e+01 2.383915668495778206e+01 2.532401030909100115e+01 2.682918160516103256e+01 2.834655104777892376e+01 2.986752114342919029e+01 3.138315257842910455e+01 3.288431568417215090e+01 3.436185304072655811e+01 3.580674823129358231e+01 3.721029508928231166e+01 3.856426131129350665e+01 3.986104013748885677e+01 4.109378398689074885e+01 4.225651453139240488e+01 4.334420468781756597e+01 4.435282936166409939e+01 4.527938337401562308e+01 4.612186670935550836e+01 4.687923887705613879e+01 4.755134562546080446e+01 4.813882237263123187e+01 4.864297943973181049e+01 4.906567448500197770e+01 4.940917747216152378e+01 4.967603315441940737e+01 4.986892552834783743e+01 4.999054813214678461e+01 5.004348353899109014e+01 5.003009501076174814e+01 4.995243305307223380e+01 4.981215953500353777e+01 4.961049201813050757e+01 4.934817087025835036e+01 4.902545148769570460e+01 4.864212340845347171e+01 4.819755721483107891e+01 4.769077890949571241e+01 4.712057000051319022e+01 4.648558998498712924e+01 4.578451644789461739e+01 4.501619674027617890e+01 4.417980428436164431e+01 4.327499203745505696e+01 4.230203554402445576e+01 4.126195831421698301e+01 4.015663294621153767e+01 3.898885242991116939e+01 3.776236739221050698e+01 3.648188660991197452e+01 3.515303987361894400e+01 3.378230414683924465e+01 3.237689581865961230e+01 3.094463360134558272e+01 2.949377811267111227e+01 2.803285535336999956e+01 2.657047200522303143e+01 2.511513068600076792e+01 2.367505304146340350e+01 2.225801777759950539e+01 2.087121956992124439e+01 1.952115335543314600e+01 1.821352684065054461e+01 1.695320239980680910e+01 1.574416795173907779e+01 1.458953501844007405e+01 1.349156100918592038e+01 1.245169204982658506e+01 1.147062216502825827e+01 1.054836443841026750e+01 9.684330073393795146e+00 8.877411303721816083e+00 8.126064904064467243e+00 7.428393635526624017e+00 6.782223020719063022e+00 6.185172331267892787e+00 5.634718634180600816e+00 5.128252792095826962e+00 4.663128538395806544e+00 4.236703089094898900e+00 3.846371307331285738e+00 3.489592322991781792e+00 3.163911724028038108e+00 2.866976108801123857e+00 6.870721506229642396e-04 7.565171224732211881e-04 8.323237228718862032e-04 9.149406992266463558e-04 1.004817563007721903e-03 1.102396792781633371e-03 1.208118838899564394e-03 1.322404880773216194e-03 1.445633594119174418e-03 1.578164138103868575e-03 1.720281287680049641e-03 1.872212294978567882e-03 2.034116006368668923e-03 2.206030044349389495e-03 2.387920500091312084e-03 2.579614326829166634e-03 2.780810695225610901e-03 2.991094756367571571e-03 3.209903041037868044e-03 3.436545860887684108e-03 3.670195720963628436e-03 3.909930752022119753e-03 4.154715242362848338e-03 4.403448312399470786e-03 4.654978655202674821e-03 4.908142295838500285e-03 5.161792421934744204e-03 5.414835864904266917e-03 5.666267418721555697e-03 5.915220510161849944e-03 6.160985865287833471e-03 6.403056127632139084e-03 6.641163445575801356e-03 6.875306808013180102e-03 7.105790328691515695e-03 7.333256518689148726e-03 7.558729269139594434e-03 7.783655086520762344e-03 8.009958684972263987e-03 8.240104427943553689e-03 8.477172708251365374e-03 8.724959247813119864e-03 8.988087145494118996e-03 9.272153532577461291e-03 9.583895426536778381e-03 9.931403728416100113e-03 1.032436717950222828e-02 1.077437037359775529e-02 1.129524149036199507e-02 1.190345885928823823e-02 1.261862731009187263e-02 1.346402735929616047e-02 1.446724036028092068e-02 1.566086530479790864e-02 1.708332130945506427e-02 1.877974698031828482e-02 2.080299413802327510e-02 2.321471636884242518e-02 2.608654788098989374e-02 2.950136870607071235e-02 3.355464222325821311e-02 3.835581774717120029e-02 4.402978245006108904e-02 5.071834627683054209e-02 5.858175022985966096e-02 6.780018335984210054e-02 7.857530435605071528e-02 9.113176778089027152e-02 1.057187641536133926e-01 1.226115927864337707e-01 1.421132979271222951e-01 1.645564067621451965e-01 1.903048184937440324e-01 2.197558964445905372e-01 2.533428237626901280e-01 2.915372736072514015e-01 3.348524495426933312e-01 3.838465346881175799e-01 4.391265814477102736e-01 5.013782972782337977e-01 5.714055012550253165e-01 6.498952800314514722e-01 7.376997293333008576e-01 8.357491872152797985e-01 9.451681218889705915e-01 1.066947285407669810e+00 1.202278410869073833e+00 1.352453980938668865e+00 1.518873364170226781e+00 1.703048468311559427e+00 1.906608659238459458e+00 2.131304655251860414e+00 2.379011050204371092e+00 2.651727076395281379e+00 2.951575157049220355e+00 3.280796750393712991e+00 3.641744935917516468e+00 4.036873153741173503e+00 4.468719484020169830e+00 4.939885844650364177e+00 5.453011515856613478e+00 6.010740455706335972e+00 6.615681981269948331e+00 7.270364550523513714e+00 7.977182594965840146e+00 8.738336638318648042e+00 9.555767269411083120e+00 1.043108393082651020e+01 1.136548990791684410e+01 1.235970534352069095e+01 1.341389052991932296e+01 1.452757210660030118e+01 1.569957509055696043e+01 1.692796384783691011e+01 1.820999515158978355e+01 1.954208635534660488e+01 2.091980141693154494e+01 2.233785707207814752e+01 2.379015086285647484e+01 2.526981203278804955e+01 2.676927550945038448e+01 2.828037835167119241e+01 2.979447714752833321e+01 3.130258394762547525e+01 3.279551741016119593e+01 3.426406495880805636e+01 3.569915095229278990e+01 3.709200519128288676e+01 3.843432563018346571e+01 3.971842898629366658e+01 4.093738313019049002e+01 4.208511573271670869e+01 4.315649464129465684e+01 4.414737680730120672e+01 4.505462418605863917e+01 4.587608674135268672e+01 4.661055435148419690e+01 4.725768088658857380e+01 4.781788488755559285e+01 4.829223206111552003e+01 4.868230519559411817e+01 4.899006714471337176e+01 4.921772229424659173e+01 4.936758153217429168e+01 4.944193527953901679e+01 4.944293869753033022e+01 4.937251280339285131e+01 4.923226490260399402e+01 4.902343142759371375e+01 4.874684587542137848e+01 4.840293396986425734e+01 4.799173735396561824e+01 4.751296602148008930e+01 4.696607834044130669e+01 4.635038600582058876e+01 4.566517970845178098e+01 4.490986987951470155e+01 4.408413570953842964e+01 4.318807485052082740e+01 4.222234587206484235e+01 4.118829566206083115e+01 4.008806455376661404e+01 3.892466296332435149e+01 3.770201469551083306e+01 3.642496374285547489e+01 3.509924327693199331e+01 3.373140750785633912e+01 3.232872905181913126e+01 3.089906627613791912e+01 2.945070665714222358e+01 2.799219339153701114e+01 2.653214323631416605e+01 2.507906380059639773e+01 2.364117822788345435e+01 2.222626445222144653e+01 2.084151504652858122e+01 1.949342219688869449e+01 1.818769070649821629e+01 1.692918025342303068e+01 1.572187649729724690e+01 1.456888928043390230e+01 1.347247500877423221e+01 1.243407948708929744e+01 1.145439710090577634e+01 1.053344196378728626e+01 9.670626858729939102e+00 8.864846153691658515e+00 8.114559206529358804e+00 7.417871710233253424e+00 6.772612406205197111e+00 6.176404082160799724e+00 5.626727233497868852e+00 5.120976653920671140e+00 4.656509550294085642e+00 4.230686984029166986e+00 3.840907250129753869e+00 3.484633262546554366e+00 3.159413930028406980e+00 2.862899273658399135e+00 2.592852360631671349e+00 6.235501733917379842e-04 6.870733034607507360e-04 7.565166794755392478e-04 8.323221045256286353e-04 9.149370515990762473e-04 1.004812532559935714e-03 1.102390965838642755e-03 1.208116314000260219e-03 1.322399115989847428e-03 1.445629575715798310e-03 1.578153552386161226e-03 1.720273780302639588e-03 1.872206548653440779e-03 2.034100083142048859e-03 2.206019740907291284e-03 2.387906313380715011e-03 2.579595021485184790e-03 2.780792899585226869e-03 2.991073507943590743e-03 3.209880862847337875e-03 3.436519198740402899e-03 3.670167052852795278e-03 3.909896527099316829e-03 4.154674977145079821e-03 4.403401287000100264e-03 4.654924150112989267e-03 4.908079463532640310e-03 5.161718643378260425e-03 5.414746894599221753e-03 5.666165133817965306e-03 5.915099441889029759e-03 6.160841436412672727e-03 6.402885550397442553e-03 6.640962707616094446e-03 6.875067094508791748e-03 7.105503673401378922e-03 7.332915167506932549e-03 7.558320362962442536e-03 7.783164629644774221e-03 8.009368376270758691e-03 8.239394122640190249e-03 8.476316848077458319e-03 8.723926768829945791e-03 8.986841680070254204e-03 9.270648141785218371e-03 9.582075669119642300e-03 9.929201845372329777e-03 1.032170251698331757e-02 1.077114498001071480e-02 1.129133617070993134e-02 1.189873031198826307e-02 1.261290391970014239e-02 1.345710073717908475e-02 1.445886214135686486e-02 1.565073732850372212e-02 1.707108671794798152e-02 1.876498104407223547e-02 2.078519130014559388e-02 2.319327702640787067e-02 2.606076330399790392e-02 2.947040298962416704e-02 3.351751350908876298e-02 3.831137628311288845e-02 4.397668657936062986e-02 5.065503625467671078e-02 5.850641942474295309e-02 6.771074712327385114e-02 7.846936640215342040e-02 9.100658395758903785e-02 1.055712033633304514e-01 1.224380956829386746e-01 1.419098324893533769e-01 1.643184206958771543e-01 1.900271877328227610e-01 2.194328709001302502e-01 2.529679669938051934e-01 2.911033988837758990e-01 3.343515487133653652e-01 3.832697006673684847e-01 4.384639227405232043e-01 5.006122926358130831e-01 5.705296027405997172e-01 6.488959137448729875e-01 7.365618769025005230e-01 8.344530278425792424e-01 9.436942991283613358e-01 1.065278721717774824e+00 1.200392556757084339e+00 1.350325913784404142e+00 1.516475537915326743e+00 1.700350435542226535e+00 1.903576763967768315e+00 2.127901690956059522e+00 2.375195882835769545e+00 2.647454225493620861e+00 2.946794332879266953e+00 3.275452341317690141e+00 3.635775440347493337e+00 4.030210551883683046e+00 4.461288540632780908e+00 4.931603338146957505e+00 5.443785382206265844e+00 6.000468840686431271e+00 6.604252190879636331e+00 7.257651887918521005e+00 7.963049076326796261e+00 8.722629575434288185e+00 9.538317710602637334e+00 1.041170495316287159e+01 1.134397475400341726e+01 1.233582540268062644e+01 1.338739316437162330e+01 1.449817833054135896e+01 1.566697711420787265e+01 1.689182250352962456e+01 1.816993722347930529e+01 1.949770183507679278e+01 2.087064070916870406e+01 2.228342816537433890e+01 2.372991647452028374e+01 2.520318672053753062e+01 2.669562272288107252e+01 2.819900737096369525e+01 2.970463983256179930e+01 3.120347119037188577e+01 3.268625515749371147e+01 3.414370964935208264e+01 3.556668419086314259e+01 3.694632747309158560e+01 3.827424891776029625e+01 3.954266794142998975e+01 4.074454480340808260e+01 4.187368751975450465e+01 4.292483032442459745e+01 4.389368051389668324e+01 4.477693212307698190e+01 4.557224660568051888e+01 4.627820239085631471e+01 4.689421670034922585e+01 4.742044423716254187e+01 4.785765821903964223e+01 4.820711971953326014e+01 4.847044142830481661e+01 4.864945181614746872e+01 4.874606537486297952e+01 4.876216417140496162e+01 4.869949546324495060e+01 4.855958958002040049e+01 4.834370166998233032e+01 4.805278018237221005e+01 4.768746405836085245e+01 4.724810948837897229e+01 4.673484575830211440e+01 4.614765819661007384e+01 4.548649464175007040e+01 4.475139030606172952e+01 4.394260456058039210e+01 4.306076214816101100e+01 4.210699074005177067e+01 4.108304666466223409e+01 3.999142106257490781e+01 3.883541964273357650e+01 3.761921056910362893e+01 3.634783672790266706e+01 3.502719056977608858e+01 3.366395181543145299e+01 3.226549038113475376e+01 3.083973880445507731e+01 2.939504010918934185e+01 2.793997830574863883e+01 2.648319952088723284e+01 2.503323200861494868e+01 2.359831305324333073e+01 2.218622999521447170e+01 2.080418148269725620e+01 1.945866352901182950e+01 1.815538335765931421e+01 1.689920226985993423e+01 1.569410721906541539e+01 1.454320933850147313e+01 1.344876652474749434e+01 1.241222644608620129e+01 1.143428576825689724e+01 1.051496134404637850e+01 9.653669157273794710e+00 8.849307163325697445e+00 8.100338726073935902e+00 7.404873782110801272e+00 6.760745600634415098e+00 6.165581614381118847e+00 5.616867172771293326e+00 5.112001782704121311e+00 4.648347546920783557e+00 4.223270173867180510e+00 3.834172599866989550e+00 3.478522312506380665e+00 3.153872173568747161e+00 2.857876651813125335e+00 2.588302722786936183e+00 2.343037408565522117e+00 5.655246589465185271e-04 6.235472523858945305e-04 6.870681094250463781e-04 7.565145011950335152e-04 8.323196722149936140e-04 9.149342283786537217e-04 1.004808473691964606e-03 1.102387511314701762e-03 1.208110113993313356e-03 1.322390220820160878e-03 1.445621665505015694e-03 1.578149290758535132e-03 1.720261218707084833e-03 1.872193365751529835e-03 2.034088567045230951e-03 2.206004704737932632e-03 2.387889696371447296e-03 2.579574943127055896e-03 2.780773525712724060e-03 2.991051336731894751e-03 3.209853489016970072e-03 3.436485572887996998e-03 3.670128195659343694e-03 3.909853047719975133e-03 4.154625036080707330e-03 4.403343795365614183e-03 4.654857926674982500e-03 4.908001451531095009e-03 5.161626596393112734e-03 5.414641036147097020e-03 5.666039077199425122e-03 5.914950589116767937e-03 6.160665853892926050e-03 6.402678270832512855e-03 6.640714576384888421e-03 6.874772844686108733e-03 7.105152487652623139e-03 7.332495080847455972e-03 7.557817134994837885e-03 7.782561040110338134e-03 8.008644426344418629e-03 8.238522548670941872e-03 8.475266989546561408e-03 8.722660717834819499e-03 8.985312709237381137e-03 9.268800426622059510e-03 9.579841469150023048e-03 9.926499296661540905e-03 1.031843160382129448e-02 1.076718510996890407e-02 1.128654158946977397e-02 1.189292591079395799e-02 1.260587720084649539e-02 1.344859779035220519e-02 1.444857721673324137e-02 1.563830398907774255e-02 1.705606775788043664e-02 1.874685484058676715e-02 2.076333678432035201e-02 2.316695852381213741e-02 2.602911063031053754e-02 2.943239013265160076e-02 3.347193517852838779e-02 3.825682111014811621e-02 4.391150741298396193e-02 5.057731850290636544e-02 5.841394531545028579e-02 6.760095767195489769e-02 7.833931992805444333e-02 9.085291178087670505e-02 1.053900619627139296e-01 1.222251157884971379e-01 1.416600645739940489e-01 1.640262762654255690e-01 1.896863770926513759e-01 2.190363351356611477e-01 2.525078053638422637e-01 2.905707890388032899e-01 3.337366602113507885e-01 3.825615996088155280e-01 4.376504666740564931e-01 4.996720696367819570e-01 5.694544924919849871e-01 6.476692552735461295e-01 7.351652363942617896e-01 8.328660192477918001e-01 9.418853941776733629e-01 1.063230801691340321e+00 1.198077945679430378e+00 1.347714022829129332e+00 1.513532558401037065e+00 1.697038997919412928e+00 1.899855559881218792e+00 2.123725054665225986e+00 2.370513326938398002e+00 2.642209927799712421e+00 2.940926567451963347e+00 3.268892848580588151e+00 3.628448730144437473e+00 4.022033130678661195e+00 4.452168055669017299e+00 4.921437628276515319e+00 5.432461426877392974e+00 5.987861593407817651e+00 6.590223286833063909e+00 7.242048213779257004e+00 7.945701187083463957e+00 8.703349947729241975e+00 9.516898819801166809e+00 1.038791716484314698e+01 1.131756402263030381e+01 1.230651077392228565e+01 1.335486408362609723e+01 1.446209176497782067e+01 1.562695450230205019e+01 1.684744655184310247e+01 1.812074857584222443e+01 1.944319563991954070e+01 2.081026311209033253e+01 2.221657274484428868e+01 2.365592062910895521e+01 2.512132799506277792e+01 2.660511503879826023e+01 2.809899709551542557e+01 2.959420158870097239e+01 3.108160327594180927e+01 3.255187441142572879e+01 3.399564557569360090e+01 3.540367213255127155e+01 3.676700061767444794e+01 3.807712891655265253e+01 3.932615393379515467e+01 4.050690065889628499e+01 4.161302714032822792e+01 4.263910089500097200e+01 4.358064364992260664e+01 4.443414294944362553e+01 4.519703092268972000e+01 4.586763224878784229e+01 4.644508493690843665e+01 4.692923883582759004e+01 4.732053773973281352e+01 4.761989153153588461e+01 4.782854502609416159e+01 4.794795008892468502e+01 4.797964726752230291e+01 4.792516263725089232e+01 4.778592485658860767e+01 4.756320656198753483e+01 4.725809319227826677e+01 4.687148110883049412e+01 4.640410546230855715e+01 4.585659668181546778e+01 4.522956279501158861e+01 4.452369312940065527e+01 4.373987743336580536e+01 4.287933322508802547e+01 4.194373335300655015e+01 4.093532543270516300e+01 3.985703504570459188e+01 3.871254536674199187e+01 3.750634715766278049e+01 3.624375476596529211e+01 3.493088575659732697e+01 3.357460396412565018e+01 3.218242792112680917e+01 3.076240863777963241e+01 2.932298246468548442e+01 2.787280611012978326e+01 2.642058173570362101e+01 2.497488038337307970e+01 2.354397175304877621e+01 2.213566761548609563e+01 2.075718501046199549e+01 1.941503387473477105e+01 1.811493212787044982e+01 1.686174951865142191e+01 1.565947995151647376e+01 1.451124058182538334e+01 1.341929481627183840e+01 1.238509562084583671e+01 1.140934494873017968e+01 1.049206505811076440e+01 9.632677507116442328e+00 8.830086077368665798e+00 8.082760104184670169e+00 7.388815692938091928e+00 6.746092388589273625e+00 6.152223991451530871e+00 5.604702198975968663e+00 5.100932835045202118e+00 4.638284198839635053e+00 4.214128131333275462e+00 3.825873419815494447e+00 3.470993205889089328e+00 3.147045910338361452e+00 2.851690975055978683e+00 2.582700424170890408e+00 2.337965875078516387e+00 2.115502588205097290e+00 5.125918998483582198e-04 5.655235581119529877e-04 6.235445440514811311e-04 6.870636003020593819e-04 7.565115078650394868e-04 8.323148596492836292e-04 9.149282755481270325e-04 1.004803861390319176e-03 1.102381450048132809e-03 1.208102710865036067e-03 1.322382988292678365e-03 1.445613565461357532e-03 1.578135388817870736e-03 1.720249641391598987e-03 1.872180180996573613e-03 2.034072699187160042e-03 2.205987959604236749e-03 2.387870431232145315e-03 2.579556685714118076e-03 2.780747052475682733e-03 2.991020546397616872e-03 3.209819535497862673e-03 3.436445700208016780e-03 3.670085113997919191e-03 3.909801805821500748e-03 4.154564661984472794e-03 4.403272920504519572e-03 4.654775763003620240e-03 4.907905663053886702e-03 5.161515207904350186e-03 5.414509225774177641e-03 5.665884664293483440e-03 5.914768161339812105e-03 6.160451004982708638e-03 6.402423831990871998e-03 6.640411535033780011e-03 6.874412159342608436e-03 7.104722402563724490e-03 7.331979508675363737e-03 7.557200626132284937e-03 7.781822136264796193e-03 8.007755833120603836e-03 8.237453501772983022e-03 8.473979132400661154e-03 8.721107186511126499e-03 8.983436964822889143e-03 9.266534286188447822e-03 9.577101050259736667e-03 9.923183660293937933e-03 1.031441902656679566e-02 1.076232768395265355e-02 1.128066074216417872e-02 1.188580578544609460e-02 1.259725820058998219e-02 1.343816770020173253e-02 1.443596096214487187e-02 1.562305278614022595e-02 1.703764465807890149e-02 1.872461964632232689e-02 2.073652876051601882e-02 2.313467467336687358e-02 2.599028351157792183e-02 2.938576142709886999e-02 3.341602614265156562e-02 3.818990041081354869e-02 4.383155489004621902e-02 5.048198535124718417e-02 5.830051125779227988e-02 6.746628370420505727e-02 7.817979775177487378e-02 9.066440904113920451e-02 1.051678641809866838e-01 1.219638635250828856e-01 1.413536863532279253e-01 1.636679172691791195e-01 1.892683218961322689e-01 2.185499251855858305e-01 2.519433491806912784e-01 2.899174649808123339e-01 3.329824098250178666e-01 3.816930110251801067e-01 4.366526456521026001e-01 4.985188933323990712e-01 5.681358792271712366e-01 6.461647706893443033e-01 7.334522717924758517e-01 8.309195716260550091e-01 9.396669655239585639e-01 1.060719249010566356e+00 1.195239327714515021e+00 1.344510826297857120e+00 1.509923320948094672e+00 1.692977890104616190e+00 1.895291921639904009e+00 2.118602881429751505e+00 2.364770700871182019e+00 2.635778387222794006e+00 2.933730409109435389e+00 3.260848355006187749e+00 3.619463313332910825e+00 4.012004383523228412e+00 4.440982701095137486e+00 4.908970353283448773e+00 5.418573590112418792e+00 5.972399791721723972e+00 6.573017765921477462e+00 7.222911106994715169e+00 7.924424566771064882e+00 8.679703672656776448e+00 9.490628164308473558e+00 1.035874021583112636e+01 1.128516883691168182e+01 1.227055228931496700e+01 1.331496078658975613e+01 1.441782212154756770e+01 1.557785316999958347e+01 1.679300039408017398e+01 1.806039250861201495e+01 1.937630834190666107e+01 2.073616262790000775e+01 2.213451200416450249e+01 2.356508288889309100e+01 2.502082219083554904e+01 2.649397100099354674e+01 2.797616055210297503e+01 2.945852883784585075e+01 3.093185537398841589e+01 3.238671068751434490e+01 3.381361625873465471e+01 3.520320986241763705e+01 3.654641061153345305e+01 3.783457757941474142e+01 3.905965573608874308e+01 4.021430315906944486e+01 4.129199410603489184e+01 4.228709357809496794e+01 4.319490040263989528e+01 4.401165753943611492e+01 4.473453012523486905e+01 4.536155357179363534e+01 4.589155567806432856e+01 4.632405808402966585e+01 4.665916340303164844e+01 4.689743497930042793e+01 4.703977642819018712e+01 4.708731795364381156e+01 4.704131593587951699e+01 4.690307148429026540e+01 4.667387258305471676e+01 4.635496314901789106e+01 4.594754080064210200e+01 4.545278344515413238e+01 4.487190299653772740e+01 4.420622273112809353e+01 4.345727309747238110e+01 4.262689935247310302e+01 4.171737333278940696e+01 4.073150109979792433e+01 3.967271818821833307e+01 3.854516476648768730e+01 3.735373415394814600e+01 3.610408975311558777e+01 3.480264743245543713e+01 3.345652257459350665e+01 3.207344324404039071e+01 3.066163303759952541e+01 2.922966901926274730e+01 2.778632158153458676e+01 2.634038400839669691e+01 2.490049990394560453e+01 2.347499646760826764e+01 2.207173092018108207e+01 2.069795623094799453e+01 1.936021086286188009e+01 1.806423558667829354e+01 1.681491872925942843e+01 1.561626962416247189e+01 1.447141857394614917e+01 1.338264054860097296e+01 1.235139899356672544e+01 1.137840564441552083e+01 1.046369210836654595e+01 9.606689046590224379e+00 8.806309181405381992e+00 8.061030712720002711e+00 7.368978554608459852e+00 6.728000977606137134e+00 6.135740392652767383e+00 5.589696990562315726e+00 5.087284896999794803e+00 4.625880511869165268e+00 4.202863481671362145e+00 3.815650154251077009e+00 3.461720862439263691e+00 3.138640867546417912e+00 2.844076185041265692e+00 2.575804960401096633e+00 2.331724565443467512e+00 2.109855781143957998e+00 1.908344462145288523e+00 4.643558100955422511e-04 5.125875266807164042e-04 5.655202028701525547e-04 6.235400816057022405e-04 6.870608326036798741e-04 7.565046392032784891e-04 8.323099638145362543e-04 9.149225399088965413e-04 1.004797005623684443e-03 1.102371361718127883e-03 1.208090376716025333e-03 1.322371652271502138e-03 1.445600590399032407e-03 1.578122246962797596e-03 1.720233305763747269e-03 1.872162146741448117e-03 2.034055128361835808e-03 2.205965650525162219e-03 2.387844946188140503e-03 2.579525770246996873e-03 2.780715344856770754e-03 2.990985604789232841e-03 3.209778409483189914e-03 3.436399337790573862e-03 3.670029436469861121e-03 3.909736671520477706e-03 4.154489052063117631e-03 4.403187108686187033e-03 4.654675436287333996e-03 4.907789439613547897e-03 5.161378289039961556e-03 5.414348028804479886e-03 5.665696216870560152e-03 5.914545925973993014e-03 6.160186939255806599e-03 6.402110414126815224e-03 6.640040383715814162e-03 6.873969292881196465e-03 7.104194379764766816e-03 7.331349065015229337e-03 7.556445012745782036e-03 7.780915111113596849e-03 8.006666843239555395e-03 8.236142853589130050e-03 8.472399930189500328e-03 8.719202991881197518e-03 8.981137892419147409e-03 9.263756551356453275e-03 9.573742577372841914e-03 9.919120943119055095e-03 1.030950202497232099e-02 1.075637496755117890e-02 1.127345337273632370e-02 1.187707963379883158e-02 1.258669525748486867e-02 1.342538512234345977e-02 1.442049936388027642e-02 1.560436158998913629e-02 1.701506642970838576e-02 1.869736974026080245e-02 2.070367451843409951e-02 2.309510965296173932e-02 2.594269944498520802e-02 2.932861618521583058e-02 3.334750770462230340e-02 3.810788682620470935e-02 4.373357037940785175e-02 5.036515159953845744e-02 5.816149442912696421e-02 6.730123684551382601e-02 7.798429877132273536e-02 9.043339396980526468e-02 1.048955551964273064e-01 1.216436925198272068e-01 1.409782127972234178e-01 1.632287404603567915e-01 1.887559866716101986e-01 2.179538204499992526e-01 2.512515980108617764e-01 2.891168053732928178e-01 3.320580643279536504e-01 3.806285433380468541e-01 4.354298027762121270e-01 4.971160901346043937e-01 5.665201427412879243e-01 6.443212824400176286e-01 7.313533294624297021e-01 8.285345387994553779e-01 9.369489195479437926e-01 1.057642068105020927e+00 1.191761427825006825e+00 1.340586246636536139e+00 1.505501262413166952e+00 1.688002203061766515e+00 1.889700537581216810e+00 2.112327183706439460e+00 2.357734826808854489e+00 2.627898456010330452e+00 2.924913665970919396e+00 3.250992223696163475e+00 3.608454346045398609e+00 3.999717097515166575e+00 4.427278288383939220e+00 4.893695250438820032e+00 5.401557890534332884e+00 5.953455484690898913e+00 6.551936783149836963e+00 7.199463156536232589e+00 7.898354734918874520e+00 8.650729772917575389e+00 9.458437815287977557e+00 1.032298763065395875e+01 1.124547131247165765e+01 1.222648638906377450e+01 1.326605821567239474e+01 1.436356530552665411e+01 1.551767055380134508e+01 1.672626148941370872e+01 1.798640272339375201e+01 1.929430363095220713e+01 2.064530400021491729e+01 2.203387991542323121e+01 2.345367153014384343e+01 2.489753365902118176e+01 2.635760930316916628e+01 2.782542535673069750e+01 2.929200884377720371e+01 3.074802112806439425e+01 3.218390664988047689e+01 3.359005189569996475e+01 3.495694954425589884e+01 3.627536211619063522e+01 3.753647904908292787e+01 3.873206101146925562e+01 3.985456552363256577e+01 4.089724861541080259e+01 4.185423832877413730e+01 4.272057731706704686e+01 4.349223351280217287e+01 4.416607969838972991e+01 4.473984466526095360e+01 4.521204033380807630e+01 4.558187059925101892e+01 4.584912866654635621e+01 4.601409018599306222e+01 4.607740957882185029e+01 4.604002656228318102e+01 4.590308907778693026e+01 4.566789764155198128e+01 4.533587463336458256e+01 4.490856028652287790e+01 4.438763522833724551e+01 4.377496745418142154e+01 4.307267972461577443e+01 4.228323169576790974e+01 4.140950976599130939e+01 4.045491677403412467e+01 3.942345340158307465e+01 3.831978346539112579e+01 3.714927621442370054e+01 3.591802021847492199e+01 3.463280531837847320e+01 3.330107127050212057e+01 3.193082396636006948e+01 3.053052228386822975e+01 2.910894053877508725e+01 2.767501303671906854e+01 2.623766824166505884e+01 2.480566055173298423e+01 2.338740755111139435e+01 2.199083998580890054e+01 2.062327059629724246e+01 1.929128652999731131e+01 1.800066841788103744e+01 1.675633751063799082e+01 1.556233067608563658e+01 1.442180163404334259e+01 1.333704565091443861e+01 1.230954414934861241e+01 1.134002512933983375e+01 1.042853520498995401e+01 9.574519131502661651e+00 8.776903017634094084e+00 8.034177958242919360e+00 7.344481276788625834e+00 6.705673313545413627e+00 6.115408163391763630e+00 5.571197316486165008e+00 5.070465838920235058e+00 4.610600681053102612e+00 4.188991520214102593e+00 3.803064431592050099e+00 3.450308876090943055e+00 3.128298874497560167e+00 2.834708604543287880e+00 2.567323924556495829e+00 2.324049410211558975e+00 2.102912788886334816e+00 1.902065941747649758e+00 1.719784674057329932e+00 4.204496576547448296e-04 4.643528433770385236e-04 5.125842307073007675e-04 5.655155805618816050e-04 6.235341225307642048e-04 6.870524339148353313e-04 7.564974344856990104e-04 8.323018745934635410e-04 9.149147550020806730e-04 1.004784706036258857e-03 1.102361406164064023e-03 1.208080759845370049e-03 1.322360511026037314e-03 1.445586679115446176e-03 1.578107300827052755e-03 1.720215448258067799e-03 1.872142495136934742e-03 2.034031040166217521e-03 2.205940507005766781e-03 2.387815728827809032e-03 2.579490572379302196e-03 2.780675356482792751e-03 2.990940094039136812e-03 3.209727553508073903e-03 3.436339940353847367e-03 3.669960706484818886e-03 3.909657711317618065e-03 4.154400246387132851e-03 4.403080544731020028e-03 4.654553378447763221e-03 4.907645554638658328e-03 5.161210115394865815e-03 5.414151592563716704e-03 5.665463940898860483e-03 5.914272020504878977e-03 6.159863995039670248e-03 6.401727057470506937e-03 6.639584686144758656e-03 6.873427645342891634e-03 7.103548195694491321e-03 7.330576685101597087e-03 7.555519813348590859e-03 7.779806270746170496e-03 8.005333214376270101e-03 8.234538494089602145e-03 8.470467681410876262e-03 8.716871807696377830e-03 8.978324195004837999e-03 9.260356437309451641e-03 9.569631390564098741e-03 9.914147245362197464e-03 1.030348235119904650e-02 1.074908766804673864e-02 1.126463034167260804e-02 1.186639735607060431e-02 1.257376436370616704e-02 1.340973722393647843e-02 1.440157178019616131e-02 1.558148074881891831e-02 1.698742704991100874e-02 1.866401159699211665e-02 2.066345571368371353e-02 2.304667589825845284e-02 2.588444928042735876e-02 2.925866169488621632e-02 3.326363064252253754e-02 3.800748987129379253e-02 4.361362278361319289e-02 5.022212991500524942e-02 5.799131746861345416e-02 6.709919560074550926e-02 7.774498013346871350e-02 9.015059873352743169e-02 1.045622108102728237e-01 1.212517588146493630e-01 1.405185817432816897e-01 1.626911286293944714e-01 1.881288198745657558e-01 2.172241095078660256e-01 2.504048043554700786e-01 2.881366949323233562e-01 3.309265479365398055e-01 3.793255012216026900e-01 4.339328914901911527e-01 4.954005282602747529e-01 5.645426330525086245e-01 6.420650298654957400e-01 7.287844297214345346e-01 8.256154969918381159e-01 9.336226704716963365e-01 1.053876329907870613e+00 1.187505313194289647e+00 1.335783512645405402e+00 1.500089745516495432e+00 1.681913191756894799e+00 1.882858077493534399e+00 2.104647306640056392e+00 2.349124697167365827e+00 2.618255424729061698e+00 2.914124223141171477e+00 3.238930837564234277e+00 3.594982177191199391e+00 3.984680573048623220e+00 4.410507520788049085e+00 4.875002283116423030e+00 5.380734750874875516e+00 5.930272022826068579e+00 6.526138272905570581e+00 7.170767634694915849e+00 7.866450052468184850e+00 8.615270333727648833e+00 9.419040977259555802e+00 1.027922975019154173e+01 1.119688341414809152e+01 1.217254945208930472e+01 1.320619807742973784e+01 1.429714719172152648e+01 1.544399325730733530e+01 1.664455123161005190e+01 1.789580674042129260e+01 1.919388353274462133e+01 2.053402895090174596e+01 2.191061967383277675e+01 2.331718937176506401e+01 2.474647917320492851e+01 2.619051102415879129e+01 2.764068314448091712e+01 2.908788588916397089e+01 3.052263542079941772e+01 3.193522172322275310e+01 3.331586665781693313e+01 3.465488703243654811e+01 3.594285706495754340e+01 3.717076426123350075e+01 3.833015265748962719e+01 3.941324767541733820e+01 4.041305754578739595e+01 4.132344737638032939e+01 4.213918342835208364e+01 4.285594692233331671e+01 4.347031858739840260e+01 4.397973702775939842e+01 4.438243565316849981e+01 4.467736425008906309e+01 4.486410215293487624e+01 4.494277033492285511e+01 4.491394955324580707e+01 4.477861096575768585e+01 4.453806444135101827e+01 4.419392819096952962e+01 4.374812146338353358e+01 4.320288000485867741e+01 4.256079192703629843e+01 4.182484971875393853e+01 4.099851253233001813e+01 4.008577171878537371e+01 3.909121198723273949e+01 3.802006058958810542e+01 3.687821759243334441e+01 3.567226154352302103e+01 3.440942656721612281e+01 3.309754898339272700e+01 3.174498375711381470e+01 3.036049326893688161e+01 2.895311285984909588e+01 2.753199920093827657e+01 2.610626864752418896e+01 2.468483327760964130e+01 2.327624229386107757e+01 2.188853588692940377e+01 2.052911762082797154e+01 1.920465001325901255e+01 1.792097639259374375e+01 1.668307042559028375e+01 1.549501314638012772e+01 1.435999588981827024e+01 1.328034638024683645e+01 1.225757447824838842e+01 1.129243349807030050e+01 1.038499295974619763e+01 9.534718629477060503e+00 8.740556167421527078e+00 8.001015018917209787e+00 7.314249890911346696e+00 6.678137642266825935e+00 6.090348128794937921e+00 5.548407910759483919e+00 5.049756443487910751e+00 4.591794347199245507e+00 4.171924346470863298e+00 3.787584886065905376e+00 3.436277110506159360e+00 3.115586033912284503e+00 2.823196304062504325e+00 2.556903303864324517e+00 2.314620850921607520e+00 2.094384978862562363e+00 1.894355552668648857e+00 1.712815329578428081e+00 1.548168346320697886e+00 3.805174679028052896e-04 4.204452895265266450e-04 4.643482482881342000e-04 5.125812853829876583e-04 5.655089394126541595e-04 6.235288046912483518e-04 6.870477043878826405e-04 7.564883720385739236e-04 8.322920144582028569e-04 9.149050160637088851e-04 1.004775564846575398e-03 1.102351307678051985e-03 1.208067743109379321e-03 1.322345209589282288e-03 1.445568416431549340e-03 1.578087335727197064e-03 1.720196092026314095e-03 1.872116663444406458e-03 2.034001578419387599e-03 2.205907689369238783e-03 2.387779520587727470e-03 2.579449987825109623e-03 2.780628876420193629e-03 2.990885468167754548e-03 3.209664449116295462e-03 3.436268840481381242e-03 3.669877899784700082e-03 3.909561111456837448e-03 4.154287343417070386e-03 4.402952039527461940e-03 4.654401978338645191e-03 4.907470067244881252e-03 5.161004244273178360e-03 5.413910432013028726e-03 5.665180571512970324e-03 5.913938335938500636e-03 6.159468995645118843e-03 6.401259108383217621e-03 6.639029035704228053e-03 6.872765930494307771e-03 7.102758253502109743e-03 7.329632183295000693e-03 7.554389424331701616e-03 7.778448852633917769e-03 8.003704034814897866e-03 8.232577514131186880e-03 8.468104646915322262e-03 8.714022302006019238e-03 8.974884191255071489e-03 9.256199530702101733e-03 9.564605466618485499e-03 9.908066960070261234e-03 1.029612370280935489e-02 1.074017910198115169e-02 1.125384444823154632e-02 1.185333893693675880e-02 1.255795711064139862e-02 1.339060808263556855e-02 1.437843356874213274e-02 1.555350983602113088e-02 1.695363895544717628e-02 1.862323257622099798e-02 2.061428992610148461e-02 2.298746779809463653e-02 2.581324091977868843e-02 2.917314539970425682e-02 3.316109483836021665e-02 3.788475936484159839e-02 4.346699268826754309e-02 5.004729299728351982e-02 5.778328501520652027e-02 6.685221108111197297e-02 7.745242631616738871e-02 8.980489791824748658e-02 1.041547171675419881e-01 1.207726440034911225e-01 1.399567120720213442e-01 1.620339336085119541e-01 1.873621511364862713e-01 2.163320891355812459e-01 2.493696604358037472e-01 2.869385831051413649e-01 3.295433560304075749e-01 3.777326352553002087e-01 4.321030390297156409e-01 4.933033971178116817e-01 5.621257975725443279e-01 6.393075319242660370e-01 7.256448347489766748e-01 8.220479824144459879e-01 9.295580169129615822e-01 1.049274636856515563e+00 1.182304400584260451e+00 1.329914656433832221e+00 1.493476987020124991e+00 1.674472571952679623e+00 1.874496786874711551e+00 2.095262743644697778e+00 2.338603424255932151e+00 2.606472012465703258e+00 2.900939969285082132e+00 3.224192347470799191e+00 3.578519791083092372e+00 3.966306621538881583e+00 4.390014389577372000e+00 4.852160265343613332e+00 5.355289662288883257e+00 5.901942553021243043e+00 6.494613044477275388e+00 7.135701938224009666e+00 7.827462227243973558e+00 8.571937760845685261e+00 9.370895656685028996e+00 1.022575343348925614e+01 1.113750227430408479e+01 1.210662827689922594e+01 1.313303398723389215e+01 1.421596289329034057e+01 1.535392986287174821e+01 1.654466068546519963e+01 1.778504390936254254e+01 1.907109802626911232e+01 2.039795673792980679e+01 2.175987455820673233e+01 2.315025437108957007e+01 2.456169781982765343e+01 2.598607857122426168e+01 2.741463762301563989e+01 2.883809892406355857e+01 3.024680268993360599e+01 3.163085293656286723e+01 3.298027496015154014e+01 3.428517779535810206e+01 3.553591614417946687e+01 3.672324595512853307e+01 3.783846781385783942e+01 3.887355265569338769e+01 3.982124506191281910e+01 4.067514055720653232e+01 4.142973483616087549e+01 4.208044460565405132e+01 4.262360159570434348e+01 4.305642308864466372e+01 4.337696387450741753e+01 4.358405570077119506e+01 4.367724092824803250e+01 4.365670716813983177e+01 4.352322913877235777e+01 4.327812289281894209e+01 4.292321601424552568e+01 4.246083550426519082e+01 4.189381303102248921e+01 4.122550518831825883e+01 4.045982458325813269e+01 3.960127611946664672e+01 3.865499190293959941e+01 3.762675787169933983e+01 3.652302556898285246e+01 3.535090342339954361e+01 3.411812337725343269e+01 3.283298057979397555e+01 3.150424595978484632e+01 3.014105361467849420e+01 2.875276691717411737e+01 2.734882887151106345e+01 2.593860341755773646e+01 2.453121500362755469e+01 2.313539379936994678e+01 2.175933341445779234e+01 2.041056701922096650e+01 1.909586642568847736e+01 1.782116714094129506e+01 1.659152075405185300e+01 1.541107447096106142e+01 1.428307620028422775e+01 1.320990248847004089e+01 1.219310576781071376e+01 1.123347693845213158e+01 1.033111911531020155e+01 9.485528476555721511e+00 8.695678524747151528e+00 7.960104428114054720e+00 7.276984860133421940e+00 6.644219174699706798e+00 6.059498355507676237e+00 5.520368949657793678e+00 5.024289209238353315e+00 4.568677621305254455e+00 4.150953707582876184e+00 3.768571684356440077e+00 3.419047644031397049e+00 3.099980495947287196e+00 2.809067959179669671e+00 2.544117635162148616e+00 2.303054707941465828e+00 2.083925679347633952e+00 1.884900296185230806e+00 1.704270304051714868e+00 1.540447778904416642e+00 1.391961179361549839e+00 3.442355735265745123e-04 3.805130411487858428e-04 4.204406195011692825e-04 4.643418650800887858e-04 5.125720295812604939e-04 5.655007775624673518e-04 6.235206039950463809e-04 6.870404122779663050e-04 7.564790347015989133e-04 8.322815027415154466e-04 9.148927644536226315e-04 1.004761621741529203e-03 1.102335883886700670e-03 1.208051150493981126e-03 1.322325917332173827e-03 1.445549023202104049e-03 1.578064585213058684e-03 1.720167909735389761e-03 1.872084288623350901e-03 2.033968830445602189e-03 2.205868531863561157e-03 2.387733166784576123e-03 2.579400030332253124e-03 2.780570446314093759e-03 2.990820190211637610e-03 3.209588320512013395e-03 3.436178812794736699e-03 3.669776008492310181e-03 3.909445762734026220e-03 4.154153027411135700e-03 4.402795409477183210e-03 4.654220069705962935e-03 4.907256094323987454e-03 5.160754752457925865e-03 5.413616726949998029e-03 5.664835036994042387e-03 5.913530529232180824e-03 6.158987083101543324e-03 6.400688279338666645e-03 6.638349951258283067e-03 6.871957495340375206e-03 7.101793538053114557e-03 7.328479838269127446e-03 7.553009170305932836e-03 7.776793434209762490e-03 8.001714358343665554e-03 8.230184239154638565e-03 8.465221444193893677e-03 8.710544688652892276e-03 8.970685679590525291e-03 9.251127135121627043e-03 9.558471983478039266e-03 9.900646816727703622e-03 1.028714296870835397e-02 1.072930727496601566e-02 1.124068156808140199e-02 1.183740242155147983e-02 1.253866585850104375e-02 1.336726314393666890e-02 1.435019588490157524e-02 1.551937447284572336e-02 1.691240449540910851e-02 1.857346663222064070e-02 2.055428890937762224e-02 2.291521116824365989e-02 2.572633977843815506e-02 2.906878337230603057e-02 3.303596272521663185e-02 3.773498239783552866e-02 4.328804956527513431e-02 4.983392752440955753e-02 5.752940912119820088e-02 6.655079993403065219e-02 7.709540480950323460e-02 8.938301853001874575e-02 1.036574293992331974e-01 1.201879540845518651e-01 1.392710333293375458e-01 1.612319261919804847e-01 1.864265497888763778e-01 2.152435179355893513e-01 2.481064324010691380e-01 2.854764822312678141e-01 3.278553992602100120e-01 3.757888108018278550e-01 4.298700182178054607e-01 4.907442149526925479e-01 5.591771943857598570e-01 6.359433223669309632e-01 7.218144709367000367e-01 8.176955634468747736e-01 9.245998393915552116e-01 1.043661387032752685e+00 1.175960236361160094e+00 1.322755754529661765e+00 1.485410701129599165e+00 1.665396497919030994e+00 1.864297726549691392e+00 2.083815555875585979e+00 2.325769752093933551e+00 2.592098872178610236e+00 2.884858187487455705e+00 3.206214829339133932e+00 3.558439599626058492e+00 3.943894847735600173e+00 4.365017789085933408e+00 4.824298633885280019e+00 5.324252920602488004e+00 5.867387508061530532e+00 6.456159790664409925e+00 7.092929861227850630e+00 7.779905570392863901e+00 8.519080715111448043e+00 9.312166937050450954e+00 1.016052030864800670e+01 1.106506402475721096e+01 1.202620906797758948e+01 1.304377515678959298e+01 1.411691467352991225e+01 1.524404257479591074e+01 1.642277546493198059e+01 1.764988304478548997e+01 1.892125500189473897e+01 2.023188608653744680e+01 2.157588162578099045e+01 2.294648508624892003e+01 2.433612853926094743e+01 2.573650604579691503e+01 2.713866909930994353e+01 2.853314237523536434e+01 2.991005716409355131e+01 3.125929903701726076e+01 3.257066553635037565e+01 3.383402903921988525e+01 3.503949945955352518e+01 3.617758119598862976e+01 3.723931877232182330e+01 3.821642600594284289e+01 3.910139431868742577e+01 3.988757696211609272e+01 4.056924741005766322e+01 4.114163186266182493e+01 4.160091755792888790e+01 4.194424021784610090e+01 4.216965529102703414e+01 4.227609853882202628e+01 4.226334183722268278e+01 4.213194979024377318e+01 4.188324188940389092e+01 4.151926359631958974e+01 4.104276801321768176e+01 4.045720792048079062e+01 3.976673610344886356e+01 3.897621026476983275e+01 3.809119759854384313e+01 3.711797342687886214e+01 3.606350824122311138e+01 3.493543806206697155e+01 3.374201417238548117e+01 3.249202987488402528e+01 3.119472380483149010e+01 2.985966131128504131e+01 2.849659730161035753e+01 2.711532555011237022e+01 2.572552065897651019e+01 2.433657952544190550e+01 2.295746928301854339e+01 2.159658825140008176e+01 2.026164552532483754e+01 1.895956356304015245e+01 1.769640662963330158e+01 1.647733636836580118e+01 1.530659423890060999e+01 1.418750919545800926e+01 1.312252788238646239e+01 1.211326383152019481e+01 1.116056167778461905e+01 1.026457225605724410e+01 9.424834557290376225e+00 8.640360856553817470e+00 7.909721771616348818e+00 7.231128611243341275e+00 6.602510962440726772e+00 6.021587986056514907e+00 5.485932508793243123e+00 4.993027416688700981e+00 4.540314233374464159e+00 4.125234080286027449e+00 3.745261413767395631e+00 3.397931202506676129e+00 3.080860043882494459e+00 2.791762030741362643e+00 2.528460172982351928e+00 2.288893681322153206e+00 2.071122349965061282e+00 1.873327917435759549e+00 1.693813531864436506e+00 1.531001514904575922e+00 1.383429624311721451e+00 1.249746684307569744e+00 3.112954034267771263e-04 3.442323559109352520e-04 3.805078232969112575e-04 4.204344737255848760e-04 4.643371510435778692e-04 5.125655776957694591e-04 5.654947139225596775e-04 6.235124908389278820e-04 6.870285379504683602e-04 7.564689129361906695e-04 8.322702451038710902e-04 9.148788385563241419e-04 1.004745996797159167e-03 1.102316746933227178e-03 1.208031042743796168e-03 1.322302693211026368e-03 1.445522124510222311e-03 1.578035429014086393e-03 1.720133286656110733e-03 1.872050366818170126e-03 2.033927343909201074e-03 2.205820782595336888e-03 2.387679664813083247e-03 2.579336630759994364e-03 2.780499500366774568e-03 2.990737754810408443e-03 3.209494270764069387e-03 3.436073382339066215e-03 3.669654090108601194e-03 3.909303198374076971e-03 4.153987190817358920e-03 4.402603659514864320e-03 4.653995820030645998e-03 4.906996301680882806e-03 5.160449035919563443e-03 5.413259718556764563e-03 5.664414146925479156e-03 5.913034143749896707e-03 6.158400111183987002e-03 6.399992132901723661e-03 6.637523646982139945e-03 6.870973560947595503e-03 7.100619999527699178e-03 7.327076445715646758e-03 7.551328221124623333e-03 7.774777044553113012e-03 7.999291824723166883e-03 8.227269419071113477e-03 8.461709865921117346e-03 8.706309540276508177e-03 8.965572782298045565e-03 9.244949374631109690e-03 9.551002499108108418e-03 9.891609917144418562e-03 1.027620580203137367e-02 1.071606702432229344e-02 1.122465097690568056e-02 1.181799421874135669e-02 1.251517204304829559e-02 1.333883277445305389e-02 1.431580688708147982e-02 1.547780291401425548e-02 1.686218738087690364e-02 1.851285957989999911e-02 2.048121723801005906e-02 2.282721451901833717e-02 2.562050857759609612e-02 2.894168780826796364e-02 3.288357300467362188e-02 3.755257971043045317e-02 4.307012798794199876e-02 4.957408604278470965e-02 5.722023382516244761e-02 6.618373604120882103e-02 7.666061864962268879e-02 8.886924886389351019e-02 1.030518280847997209e-01 1.194759156506444570e-01 1.384360126370630939e-01 1.602552430296206032e-01 1.852871796330745613e-01 2.139178660668630549e-01 2.465680900574358791e-01 2.836959610595598535e-01 3.257998415631263578e-01 3.734216712196911092e-01 4.271507123229249525e-01 4.876277309526774184e-01 5.555875066885230806e-01 6.318476858047148426e-01 7.171513534280888891e-01 8.123969177696934718e-01 9.185648120870845146e-01 1.036829055039241165e+00 1.168238298632880756e+00 1.314042198132642003e+00 1.475592776857917343e+00 1.654349583315519734e+00 1.851884065081483399e+00 2.069882858858229202e+00 2.310149649470132793e+00 2.574605196113458838e+00 2.865285069913726002e+00 3.184334593337344366e+00 3.534000421581988238e+00 3.916618163440796163e+00 4.334595414392038215e+00 4.790389567182590014e+00 5.286479789164274301e+00 5.825332618724931244e+00 6.409360739934820472e+00 7.040874658273575726e+00 7.722027224672160628e+00 8.454751240273226998e+00 9.240690725982966924e+00 1.008112684052508712e+01 1.097689987505883735e+01 1.192832920742507952e+01 1.293513354489711809e+01 1.399635417662898895e+01 1.511028426641743572e+01 1.627440739745563647e+01 1.748534860972250371e+01 1.873884102394629281e+01 2.002971081664283304e+01 2.135188280955779305e+01 2.269840828662340471e+01 2.406151588421933596e+01 2.543268555998633573e+01 2.680274476838534170e+01 2.816198509240818382e+01 2.950029673604308655e+01 3.080731748882509535e+01 3.207259206968096521e+01 3.328573716674420524e+01 3.443660706914157288e+01 3.551545458051931803e+01 3.651308198154794127e+01 3.742097721156888923e+01 3.823143119811917501e+01 3.893763335887451404e+01 3.953374367071355522e+01 4.001494122968799161e+01 4.037745076090025975e+01 4.061854990546298438e+01 4.073656114694345121e+01 4.073083280764599579e+01 4.060171357138164439e+01 4.035052446318335484e+01 3.997953120302014440e+01 3.949191848440067076e+01 3.889176618086097648e+01 3.818402596259245740e+01 3.737449550907657425e+01 3.646978660261648741e+01 3.547728300602789631e+01 3.440508421921872895e+01 3.326193196090827087e+01 3.205711745028563087e+01 3.080036913046584957e+01 2.950172220554723523e+01 2.817137306660269402e+01 2.681952317437126609e+01 2.545621810279546438e+01 2.409118810028931534e+01 2.273369667068497435e+01 2.139240328780996592e+01 2.007524550670769514e+01 1.878934453376421487e+01 1.754093686600026913e+01 1.633533309104906195e+01 1.517690343804971675e+01 1.406908836686660713e+01 1.301443141033485240e+01 1.201463070757668028e+01 1.107060525814872065e+01 1.018257174346923932e+01 9.350127930090170736e+00 8.572338978685088762e+00 7.847823457291802640e+00 7.174836469596123756e+00 6.551347822307337587e+00 5.975113791430928245e+00 5.443741597039330138e+00 4.954746067524604669e+00 4.505598421370646811e+00 4.093767428204657222e+00 3.716753283581979428e+00 3.372114893830637339e+00 3.057491073667865322e+00 2.770616606582750219e+00 2.509333584174595622e+00 2.271598952212220190e+00 2.055488855184980146e+00 1.859200060537053556e+00 1.681049684698900260e+00 1.519472643810568790e+00 1.373018592233759883e+00 1.240347085112573300e+00 1.120222597652006380e+00
[truncated: 1,600,000 more chars]
