# Supplementary material for: Magnetosensitivity of tightly bound radical pairs in cryptochrome is enabled by the quantum Zeno effect
Source: Nat Commun. 2024 Dec 30;15:10823. doi: 10.1038/s41467-024-55124-x (PMC11686217; doi:10.1038/s41467-024-55124-x)
Supplement: Supplementary file 6 — Source Data [file 41467_2024_55124_MOESM6_ESM.zip › Source_Data/supplementary/fig_s16_HEOM_AFR_x2tauc_1.txt]

8.212320195608589e-06
1.1651617449363557e-05
1.650898659758546e-05
2.327426993472447e-05
3.254327953453772e-05
4.500347322490382e-05
6.139535911139937e-05
8.24444653460322e-05
0.00010876488095505892
0.00014074504565477484
0.00017843710097647787
0.00022147802389329793
0.000269069028383886
0.00032002736474772146
0.0003729049624044455
0.00042614909793085875
0.00047826955537521275
0.0005279784543945594
0.0005742808528891963
0.0006165101405616359
0.0006543157542364083
0.0006876182935738441
0.0007165484991834958
0.0007413837280547089
0.000762490986582624
0.0007802811401016359
0.0007951755779470899
0.0008075845988902179
0.0008178959020282515
0.0008264714974552927
0.0008336517949637072
0.0008397663933517284
0.0008451520940611461
0.0008501799162266774
0.0008552944966634668
0.0008610713968025055
0.0008683007662998246
0.0008781098690495079
0.0008921425785304166
0.0009128215633319031
0.0009437289459412329
0.000990153946014885
0.0010598710490198338
0.0011642279862331684
0.00131963545439015
0.0015495525879949956
0.0018870410485272715
0.0023778972796527076
0.003084242925619929
0.004088234386070422
0.005495235653809605
0.007435414225530956
0.010062365329920442
0.013547225641570959
0.01806704207855403
0.023787112559644275
0.030838610170751846
0.03929468442764139
0.04914969655191781
0.06030649118521758
0.07257519626048037
0.08568426782306826
0.0993013572003334
0.11305930537010633
0.1265819916944455
0.1395059284839748
0.1514957260230423
0.1622538039740471
0.17152594001350252
0.1791037436372349
0.1848232295793517
0.18855742069971804
0.1902035783557654
0.1896724333900579
0.186890680389439
0.18182133727692928
0.17449395858836425
0.16503098120374915
0.15366108949528723
0.14071761774684433
0.126623513100796
0.11186487292388847
0.09695543730595091
0.08239583570332343
0.06863309755686942
0.05602666180595861
0.04482616634004444
0.035163870819360454
0.02706150111862371
0.02044857660530397
0.01518759582495477
0.011101070325821638
0.007996154068678152
0.005684086670953548
0.003993328316028055
0.0027766636267188005
0.0019134397589368746
0.0013084478523524012
0.0008888827214832418
0.0006005110662954394
