# Supplementary material for: Magnetosensitivity of tightly bound radical pairs in cryptochrome is enabled by the quantum Zeno effect
Source: Nat Commun. 2024 Dec 30;15:10823. doi: 10.1038/s41467-024-55124-x (PMC11686217; doi:10.1038/s41467-024-55124-x)
Supplement: Supplementary file 6 — Source Data [file 41467_2024_55124_MOESM6_ESM.zip › Source_Data/supplementary/fig_s16_HEOM_AFR_x2tauc_10.txt]

2.595204065124917e-05
3.570129578818362e-05
4.9654046355009725e-05
6.950962725276615e-05
9.751658107467218e-05
0.00013657048990767495
0.00019028400259020277
0.0002630007171994756
0.00035972052888043446
0.0004859062180926606
0.0006471517396344513
0.0008487122504251461
0.0010949223356803124
0.0013885582151039154
0.0017302269808971114
0.0021178853578124757
0.0025465949185628574
0.0030086021041488397
0.003493784592963195
0.003990434438047164
0.004486270057352172
0.0049695102273234915
0.005429827611879825
0.00585903463618208
0.006251426806702234
0.006603790084780554
0.0069151425883746225
0.007186312182120317
0.007419451079232359
0.007617567121955443
0.007784122056550954
0.007922719961247198
0.008036889215681846
0.008129950103851903
0.008204956062585065
0.008264697715211773
0.008311763380116764
0.008348656558910317
0.008377979498560006
0.00840270231987636
0.00842654974391012
0.00845455245744152
0.008493827529468617
0.00855467079546085
0.008652060379677334
0.008807677511659173
0.00905253610283574
0.009430256947299043
0.010000900207079888
0.010845053711471042
0.01206754837380175
0.013799754019177102
0.01619898312852297
0.019443271312894694
0.023719968114658485
0.02920741945814398
0.0360506568659722
0.04433418529166433
0.05405699966306754
0.06511589500895454
0.0773021579173161
0.09031372789772796
0.10378076922686885
0.11729889291355056
0.13046257535583594
0.14289232687485676
0.1542522924598897
0.16425863651308603
0.17268143604510833
0.1793426859392131
0.18411073701436553
0.18688959832938679
0.18760390019889783
0.18618739749057234
0.18258709153518993
0.17678751891837408
0.16884499743431292
0.15891451648901977
0.14725814614935473
0.13423467699583114
0.12027609626333913
0.10585638427014032
0.0914563740056451
0.07752801773364126
0.06446197678019416
0.05256256495238176
0.042033103267954175
0.032972967334217174
0.025385633462747137
0.019195355817828386
0.014269032039464946
0.010439483419759199
0.007526794765908562
0.005355365598916251
0.003765599125472363
0.0026203339439234696
0.0018069379966618726
0.0012363487076072488
0.0008403270803682972
0.0005679508685716428
