# Supplementary material for: Magnetosensitivity of tightly bound radical pairs in cryptochrome is enabled by the quantum Zeno effect
Source: Nat Commun. 2024 Dec 30;15:10823. doi: 10.1038/s41467-024-55124-x (PMC11686217; doi:10.1038/s41467-024-55124-x)
Supplement: Supplementary file 6 — Source Data [file 41467_2024_55124_MOESM6_ESM.zip › Source_Data/supplementary/fig_s16_HEOM_AFR_x2tauc_10e-1.txt]

1.1101436274632429e-06
1.5747395854235117e-06
2.223951304575569e-06
3.1167102700784314e-06
4.321714420211739e-06
5.913902769747489e-06
7.967919881183812e-06
1.054853775559058e-05
1.3698982041636517e-05
1.7429257516559955e-05
2.17074014514947e-05
2.6456555677169865e-05
3.1559556057724186e-05
3.687067835975275e-05
4.2232069195993456e-05
4.749114483657891e-05
5.251533448346322e-05
5.720177538509315e-05
6.148126221672701e-05
6.53172096438566e-05
6.870120756979621e-05
7.164690865695683e-05
7.418369945549072e-05
7.635113654291944e-05
7.819468030642682e-05
7.976293616660749e-05
8.110644300922225e-05
8.227801711146402e-05
8.33347421892415e-05
8.434187649683685e-05
8.537922802375267e-05
8.655095265571941e-05
8.800030693699445e-05
8.993171579721113e-05
9.264371276645339e-05
9.657803902630296e-05
0.00010239267009174574
0.00011107006402940461
0.0001240768484854632
0.00014359788247604588
0.00017287650471389804
0.00021670396924604318
0.00028211419025434004
0.0003793534760755668
0.0005232054169060085
0.0007347517359548861
0.00104362933678398
0.0014907851659017868
0.0021316128066412032
0.0030391582161717334
0.004306801057451848
0.0060494819360799035
0.00840224292559455
0.01151473873433595
0.015540664138255833
0.020621895115396693
0.02686854472664235
0.034337781911401466
0.04301555640772725
0.05280564483363337
0.06352928613768061
0.07493627560689209
0.08672548037265404
0.09857036178091727
0.11014413142874879
0.12113999282073351
0.13128417726931696
0.1403421587330218
0.14812018820771478
0.1544640754647757
0.15925510617108074
0.16240130071443737
0.1638243632707166
0.16344901983540971
0.16120519461809657
0.15704715463691343
0.1509819057733104
0.1430940958878395
0.13355930988165454
0.12264420840438106
0.11069496895073883
0.0981158416129233
0.0853398851431848
0.07279499853535754
0.060869634429082
0.04988316992239561
0.04006531459560847
0.03154723604939136
0.02436478486811211
0.018471957142537576
0.013761110612904304
0.010085786591844226
0.007282322672836017
0.005187523484892154
0.0036510644167719875
0.00254259850953531
0.001754430773871718
0.0012010305290459655
0.0008166568368324079
0.0005521362909348682
