# Supplementary material for: Magnetosensitivity of tightly bound radical pairs in cryptochrome is enabled by the quantum Zeno effect
Source: Nat Commun. 2024 Dec 30;15:10823. doi: 10.1038/s41467-024-55124-x (PMC11686217; doi:10.1038/s41467-024-55124-x)
Supplement: Supplementary file 6 — Source Data [file 41467_2024_55124_MOESM6_ESM.zip › Source_Data/supplementary/fig_s16_HEOM_EED_x2tauc_1.txt]

2.6847996962826946e-09
3.8711297024917116e-09
5.545130777944926e-09
7.872791609223832e-09
1.105483569030681e-08
1.532156847661864e-08
2.0920150913027527e-08
2.809337201596391e-08
3.70512697901032e-08
4.794021313020598e-08
6.08170867518517e-08
7.563754633971125e-08
9.226560630901277e-08
1.105071761550204e-07
1.3016429498287872e-07
1.5110245273064482e-07
1.7332266690319245e-07
1.9703332578132823e-07
2.227228951775552e-07
2.512418182025553e-07
2.8390891780648124e-07
3.2266479855829963e-07
3.7030321445091427e-07
4.308236516642819e-07
5.099671797057816e-07
6.160270122051309e-07
7.610704547307556e-07
9.627776868473964e-07
1.24720690742805e-06
1.6529515988426835e-06
2.237389895749786e-06
3.086075473205177e-06
4.326838896045321e-06
6.150936643505717e-06
8.844713914494401e-06
1.2836892465187266e-05
1.8768966776688822e-05
2.759956556971227e-05
4.075834800536249e-05
6.037142957129871e-05
8.958880814097236e-05
0.00013305491820105042
0.00019757588597635323
0.0002930498095730927
0.0004337360084862296
0.0006399390876506428
0.0009401628051751154
0.001373730880441737
0.001993756814731684
0.00287015383385969
0.00409210448605668
0.005769086811801993
0.008029267611667223
0.011013979586213196
0.014867298020712738
0.01972058326532311
0.02567324113568814
0.03277256491796732
0.040996765378556566
0.05024549865548922
0.06034097232297553
0.07104022669563248
0.08205623355459712
0.09308311886809228
0.10382002539351598
0.1139892188954219
0.12334655174180709
0.13168519652805344
0.1388352525721137
0.14466140379768166
0.149058519035413
0.15194322251992975
0.1532415273634804
0.1528789751657893
0.1507835115723939
0.14690506594885733
0.14124403559447174
0.133875931187589
0.12496414563740643
0.11475946240213375
0.1035880391775521
0.09183003807527257
0.07989127661997486
0.06817110364426071
0.05703065424120268
0.046765938623138936
0.03758950031033237
0.029622789054656096
0.022899398719118835
0.017377440490690788
0.012957971820469538
0.009505828531018778
0.006869459233712405
0.004897269452158071
0.0034492110589781078
0.0024035229816945503
0.0016593637628830038
0.0011364780912117567
0.0007730685792921577
0.0005228404079389293
