# Supplementary material for: Magnetosensitivity of tightly bound radical pairs in cryptochrome is enabled by the quantum Zeno effect
Source: Nat Commun. 2024 Dec 30;15:10823. doi: 10.1038/s41467-024-55124-x (PMC11686217; doi:10.1038/s41467-024-55124-x)
Supplement: Supplementary file 6 — Source Data [file 41467_2024_55124_MOESM6_ESM.zip › Source_Data/supplementary/fig_s16_HEOM_EED_x2tauc_10.txt]

2.150574082482098e-08
3.207759901593336e-08
4.757837450267751e-08
7.008854044832005e-08
1.0241527968778748e-07
1.482438566418557e-07
2.1225213726796394e-07
3.0013581156171105e-07
4.1847716147273666e-07
5.74389245665578e-07
7.74893276361344e-07
1.0260490071072915e-06
1.3319515660104812e-06
1.693805984804165e-06
2.1093462138251085e-06
2.572833623063972e-06
3.075739754295967e-06
3.6080305277144675e-06
4.159803366170136e-06
4.722957306506608e-06
5.292623224894058e-06
5.868214018242817e-06
6.454110593591064e-06
7.060125584508643e-06
7.70196091721487e-06
8.401907020175875e-06
9.190046954873216e-06
1.0106257648898054e-05
1.120336890711622e-05
1.2551972248885102e-05
1.4247591244536187e-05
1.6421267076693197e-05
1.9255127701314073e-05
2.3005270254460725e-05
2.80354011819757e-05
3.486629719949563e-05
4.4248476858133046e-05
5.726877366379196e-05
7.550610502925215e-05
0.00010125800018628839
0.00013786771193102787
0.00019019211983126172
0.0002652627530469187
0.0003732046794827637
0.0005284873802718637
0.0007515816367657524
0.0010710761334240537
0.0015262510432745846
0.0021699934667639975
0.003071752731964028
0.0043199671589725375
0.006023076191094656
0.008307947541593808
0.011314451307051554
0.015185199310347341
0.02005029790533297
0.026008325517938413
0.03310634298105519
0.0413229908112156
0.05055895569895119
0.060637897067170154
0.0713184773654496
0.08231520385384172
0.0933234496923343
0.10404320824931368
0.11419719113472615
0.12354136228844492
0.13186878148062142
0.13900931628576618
0.14482736716695221
0.14921748721988237
0.15209594699580453
0.15338837656534032
0.15301994404045516
0.15091827344153685
0.14703303956255453
0.141364449654791
0.1339878982299112
0.12506676367120662
0.11485194182714054
0.10366982985308937
0.09190092550679196
0.0799514263793526
0.06822104915727323
0.057071236817648696
0.04679821670970341
0.03761464735180198
0.02964199715165705
0.022913800225524028
0.017388053640843282
0.012965670841367682
0.009511334747003275
0.006873347680993902
0.004899985068732349
0.003451089336522273
0.0024048113791650394
0.0016602412815700518
0.0011370721840648912
0.0007734687751508318
0.0005231089089647867
