# Supplementary material for: Magnetosensitivity of tightly bound radical pairs in cryptochrome is enabled by the quantum Zeno effect
Source: Nat Commun. 2024 Dec 30;15:10823. doi: 10.1038/s41467-024-55124-x (PMC11686217; doi:10.1038/s41467-024-55124-x)
Supplement: Supplementary file 6 — Source Data [file 41467_2024_55124_MOESM6_ESM.zip › Source_Data/supplementary/fig_s16_HEOM_EED_x2tauc_10e-1.txt]

1.7841085558239524e-09
2.5544716618396742e-09
3.631468296970246e-09
5.1132075799451525e-09
7.114443736065158e-09
9.761141111814132e-09
1.3180331770879655e-08
1.7485327052577104e-08
2.2757966258789113e-08
2.9031444245992966e-08
3.627861899237715e-08
4.441063248400434e-08
5.328883706501829e-08
6.274989520528573e-08
7.264092561232866e-08
8.286015694869593e-08
9.339953242672866e-08
1.0438884912792983e-07
1.1614533144228487e-07
1.292373874044097e-07
1.445762879965888e-07
1.6355550976673155e-07
1.8826574519053424e-07
2.2182603716955698e-07
2.688908076284996e-07
3.364222966387165e-07
4.34863353510756e-07
5.799143711973653e-07
7.952220255971754e-07
1.1164436486358481e-06
1.5973850681447882e-06
2.3192592941354007e-06
3.404633257011319e-06
5.0383989889137e-06
7.499236282463434e-06
1.1206681965213183e-05
1.679129796905432e-05
2.5198811572556268e-05
3.7843824870001375e-05
5.6835132153251755e-05
8.530318117724867e-05
0.0001278708996583916
0.00019132158603438199
0.0002855303484221583
0.00042473522092925653
0.0006292239861376281
0.0009274918217984651
0.0013588668931551195
0.001976485676427886
0.0028503084207238683
0.0040695930566301275
0.005743922749013253
0.008001595691185082
0.01098409239382736
0.014835635901597088
0.01968771303351291
0.025639812913866633
0.032739252088260784
0.0409641978675217
0.05021420251260578
0.060311327441726625
0.07101244980707211
0.0820303870272534
0.09305913971524449
0.10379776510004568
0.11396848402394033
0.12332713744206947
0.13166690901604472
0.1388179210313254
0.14464488554712585
0.14904270276278897
0.15192803210702266
0.15322692487712963
0.15286495996270588
0.150770115161583
0.1468923453257922
0.1412320668294882
0.1338648020846307
0.12495394561999973
0.11475026986673242
0.10357990882027934
0.09182299128346472
0.0798852970272037
0.06816613831404084
0.05702661961481681
0.04676272953736316
0.03758700014839178
0.029620879327694638
0.022897966866821662
0.017376385279021633
0.012957206343799044
0.009505281078418193
0.006869072633890028
0.0048969994468279765
0.003449024298788572
0.0024033948848227737
0.0016592765223322203
0.0011364190104359295
0.0007730287834419869
0.0005228137306403369
