# Supplementary material for: Magnetosensitivity of tightly bound radical pairs in cryptochrome is enabled by the quantum Zeno effect
Source: Nat Commun. 2024 Dec 30;15:10823. doi: 10.1038/s41467-024-55124-x (PMC11686217; doi:10.1038/s41467-024-55124-x)
Supplement: Supplementary file 6 — Source Data [file 41467_2024_55124_MOESM6_ESM.zip › Source_Data/supplementary/fig_s16_HEOM_EXR_x2tauc_1.txt]

3.028823144032725e-08
4.5588414183809264e-08
6.826964024837529e-08
1.0162417447303045e-07
1.5022512700598942e-07
2.2029274023536733e-07
3.200733235862946e-07
4.6016057234457043e-07
6.536453649047275e-07
9.159385864802253e-07
1.2640938083586031e-06
1.7154938787371753e-06
2.285886355397372e-06
2.986960816890854e-06
3.823909834876731e-06
4.793602690837673e-06
5.884006127036649e-06
7.075244242651761e-06
8.342255933561828e-06
9.658555141286301e-06
1.1000325484017935e-05
1.2350094901027522e-05
1.3699501627295954e-05
1.505103976111484e-05
1.6419011349878658e-05
1.7830126956096606e-05
1.932428497439763e-05
2.0956072859060725e-05
2.2797538993276842e-05
2.4942842537704554e-05
2.7515547361502135e-05
3.067962623579633e-05
3.465573089025953e-05
3.974502966429608e-05
4.6364016960440124e-05
5.509530025392395e-05
6.676166856802584e-05
8.253400042902703e-05
0.00010408809938765307
0.0001338317069855266
0.0001752310567650489
0.00023327652370171148
0.0003151388152073942
0.00043107933035704815
0.0005956875013616303
0.0008295178254261737
0.001161179313876437
0.0016298746015555032
0.0022882753966996794
0.0032054369561876905
0.004469191569482445
0.006187147022349571
0.008485133729930205
0.011501844474033796
0.015378688946435126
0.02024470129345124
0.026197685534909754
0.033284368589846736
0.04148357644341538
0.050696691458171905
0.06074848216877493
0.07139897490734315
0.08236411608900118
0.09334063467383658
0.10402968822818259
0.11415491394565436
0.1234729694265897
0.13177741556499534
0.13889847361854368
0.14470077772025114
0.14907899582779383
0.15194938297039595
0.15323742490761028
0.15286804274294497
0.15076854518521188
0.14688824744216333
0.14122696773582888
0.13385969314363422
0.12494937921822924
0.11474647807393978
0.10357691963379523
0.09182072302917277
0.07988362391242276
0.06816492965776888
0.057025759472310256
0.04676212375488831
0.03758657648188546
0.02962058440198234
0.0228977622241473
0.017376243657508894
0.012957108581758803
0.009505213787633693
0.0068690264652104815
0.004896967880995362
0.0034490028037907905
0.0024033803110796725
0.0016592666506767273
0.0011364123893145006
0.0007730243378318846
0.0005228107220318634
