# Supplementary material for: Magnetosensitivity of tightly bound radical pairs in cryptochrome is enabled by the quantum Zeno effect
Source: Nat Commun. 2024 Dec 30;15:10823. doi: 10.1038/s41467-024-55124-x (PMC11686217; doi:10.1038/s41467-024-55124-x)
Supplement: Supplementary file 6 — Source Data [file 41467_2024_55124_MOESM6_ESM.zip › Source_Data/supplementary/fig_s16_HEOM_EXR_x2tauc_10.txt]

4.7436601834853313e-08
7.491826682675317e-08
1.181013540112446e-07
1.8558908172804436e-07
2.904408763078044e-07
4.5235360773170693e-07
7.00846612864737e-07
1.0798652041125317e-06
1.6543487373339542e-06
2.51944912063682e-06
3.8132016579491e-06
5.733477466612208e-06
8.559871589344098e-06
1.2680627782333653e-05
1.8623536051243488e-05
2.708771903016209e-05
3.8970224950431696e-05
5.5377605166382834e-05
7.760909977481707e-05
0.00010709655674057475
0.00014528942940071794
0.00019348358734020202
0.000252610522848808
0.00032302482194005583
0.00040434373649369387
0.0004953929945621244
0.0005942920402811878
0.0006986744920954059
0.0008060005112178921
0.0009138939913785199
0.001020438291863844
0.0011243864512536124
0.001225273317806929
0.0013234447971581902
0.001420035892309865
0.0015169337548575981
0.0016167584595718418
0.0017228876997998493
0.0018395460264226463
0.001971976765203956
0.0021267159743599273
0.002311992408685515
0.0025382844922426095
0.002819073192560473
0.0031718358012232384
0.0036193254908162
0.00419116786104573
0.00492576763284408
0.005872441978713838
0.007093566922009742
0.008666331887108414
0.010683457360352033
0.013251993015325203
0.01648918353574158
0.020514519593516134
0.025437634823713307
0.03134272135446481
0.03827145912132335
0.046207666827784655
0.055067402977757585
0.06469760022624893
0.07488445373937802
0.0853702263328211
0.09587482437219297
0.10611739334979431
0.11583377254395266
0.12478766649981976
0.13277584528961128
0.13962925360083744
0.14521162291882916
0.14941530145679405
0.15215270076162213
0.1533440972177189
0.15290847299006494
0.15076716787062772
0.1468638247801728
0.14119296602324738
0.13382483523108135
0.12491849424601753
0.11472155649668991
0.10355815417275949
0.09180735800435968
0.07987454534386984
0.06815901577311934
0.057022051161084164
0.04675987922837521
0.03758526230478765
0.02961983871546181
0.02289735148656291
0.017376023657561745
0.012956993794432492
0.009505155330316484
0.006868997348647099
0.004896953672869131
0.0034489959962229477
0.0024033770914684283
0.0016592651591054164
0.0011364117090124637
0.0007730240322416648
0.0005228106128924992
