# Supplementary material for: Magnetosensitivity of tightly bound radical pairs in cryptochrome is enabled by the quantum Zeno effect
Source: Nat Commun. 2024 Dec 30;15:10823. doi: 10.1038/s41467-024-55124-x (PMC11686217; doi:10.1038/s41467-024-55124-x)
Supplement: Supplementary file 6 — Source Data [file 41467_2024_55124_MOESM6_ESM.zip › Source_Data/supplementary/fig_s16_HEOM_EXR_x2tauc_10e-1.txt]

3.674110374258079e-09
5.326152561417434e-09
7.668155062420974e-09
1.0941587380922102e-08
1.544258839910901e-08
2.1516983880081643e-08
2.954441303811093e-08
3.990938994384574e-08
5.296009630980595e-08
6.896041255340015e-08
8.80457223643473e-08
1.1019610164902244e-07
1.3523937332591413e-07
1.6289040050436118e-07
1.9282401687620472e-07
2.2477083220216222e-07
2.586219959800542e-07
2.9453183040205853e-07
3.3301522664561274e-07
3.750466325358817e-07
4.221771035734824e-07
4.766946930102704e-07
5.418624668398694e-07
6.222804277830271e-07
7.24435810542292e-07
8.57534970479315e-07
1.0347548263190884e-06
1.2751204563300408e-06
1.6063193381248703e-06
2.0689191639819415e-06
2.7226903153119986e-06
3.6560835550078497e-06
5.000432728493459e-06
6.951219872024933e-06
9.799867787495947e-06
1.3981168079268969e-05
2.0143821183073174e-05
2.925493318045591e-05
4.2754018475490985e-05
6.27784715456492e-05
9.249093099007732e-05
0.00013654959647235732
0.00020177498029294583
0.00029807930225669854
0.0004397343378164664
0.0006470534297837172
0.0009485425540556869
0.0013835175769769115
0.0020050699681164463
0.0028830725652863043
0.0041066457923985
0.005785182488043494
0.008046743303693371
0.011032540651767064
0.01488652724169226
0.019739954382347324
0.02569214944253151
0.032790372236987775
0.041012852841440406
0.05025931831815367
0.06035208877626763
0.07104834249987624
0.08206119650555754
0.09308491329771318
0.1038187526446368
0.11398507316026096
0.12333979666462103
0.1316761458448008
0.13882425534193565
0.14464883242607307
0.14904475742508794
0.15192865303315184
0.15322651790759423
0.15286386887836834
0.15076861996851854
0.1468906645048058
0.14123036084694718
0.13386317896039657
0.12495246958093986
0.11474897197390987
0.10357879734382891
0.09182206019411865
0.07988453210896296
0.06816552120727692
0.05702613037618676
0.04676234823841696
0.037586707911032136
0.029620658974408798
0.022897803301020758
0.017376265657730983
0.01295712006458416
0.009505219632956141
0.006869029381050495
0.0048969693070830544
0.0034490034895497956
0.0024033806257648394
0.001659266807109816
0.001136412458436098
0.0007730243414698634
0.0005228107511356939
