# Supplementary material for: Magnetosensitivity of tightly bound radical pairs in cryptochrome is enabled by the quantum Zeno effect
Source: Nat Commun. 2024 Dec 30;15:10823. doi: 10.1038/s41467-024-55124-x (PMC11686217; doi:10.1038/s41467-024-55124-x)
Supplement: Supplementary file 6 — Source Data [file 41467_2024_55124_MOESM6_ESM.zip › Source_Data/supplementary/fig_s16_kS.txt]

0.001
0.0012328467394420659
0.0015199110829529332
0.001873817422860383
0.0023101297000831605
0.002848035868435802
0.003511191734215131
0.004328761281083057
0.005336699231206312
0.006579332246575682
0.008111308307896872
0.01
0.012328467394420659
0.01519911082952934
0.01873817422860384
0.023101297000831605
0.02848035868435802
0.03511191734215131
0.04328761281083059
0.0533669923120631
0.06579332246575682
0.08111308307896872
0.1
0.12328467394420659
0.1519911082952933
0.1873817422860385
0.23101297000831605
0.2848035868435802
0.3511191734215131
0.4328761281083057
0.5336699231206312
0.6579332246575682
0.8111308307896873
1.0
1.232846739442066
1.5199110829529348
1.873817422860385
2.31012970008316
2.848035868435802
3.511191734215131
4.328761281083062
5.336699231206313
6.5793322465756825
8.111308307896872
10.0
12.32846739442066
15.199110829529332
18.73817422860383
23.10129700083158
28.48035868435805
35.111917342151344
43.287612810830616
53.366992312063125
65.79332246575683
81.11308307896873
100.0
123.28467394420659
151.99110829529332
187.3817422860383
231.01297000831627
284.8035868435805
351.11917342151344
432.87612810830615
533.6699231206312
657.9332246575682
811.1308307896873
1000.0
1232.8467394420659
1519.9110829529332
1873.817422860383
2310.129700083163
2848.035868435805
3511.1917342151346
4328.7612810830615
5336.699231206313
6579.332246575683
8111.308307896872
10000.0
12328.467394420659
15199.11082952933
18738.174228603868
23101.297000831626
28480.35868435805
35111.91734215135
43287.612810830615
53366.99231206313
65793.32246575682
81113.08307896872
100000.0
123284.67394420685
151991.10829529332
187381.74228603867
231012.9700083158
284803.5868435805
351119.17342151277
432876.12810830615
533669.9231206302
657933.2246575683
811130.8307896889
1000000.0
