# Supplementary material for: Magnetosensitivity of tightly bound radical pairs in cryptochrome is enabled by the quantum Zeno effect
Source: Nat Commun. 2024 Dec 30;15:10823. doi: 10.1038/s41467-024-55124-x (PMC11686217; doi:10.1038/s41467-024-55124-x)
Supplement: Supplementary file 6 — Source Data [file 41467_2024_55124_MOESM6_ESM.zip › Source_Data/supplementary/fig_s16_NZ_AFR_x2tauc_1.txt]

8.207851881719935e-06
1.1645435158067689e-05
1.6500357678324805e-05
2.326218667900187e-05
3.252638544689923e-05
4.4979987778546624e-05
6.136301316788024e-05
8.240046490779179e-05
0.00010870592065041545
0.0001406673924310611
0.00017833676038791265
0.00022135098533107708
0.000268911564723514
0.0003198363427473912
0.0003726781108337961
0.00042588518597872415
0.00047796845340036505
0.0005276410756089819
0.0005739089986106047
0.0006161062861182133
0.0006538828152830149
0.0006871594058426504
0.0007160668332602169
0.0007408823490282399
0.0007619727591408449
0.0007797486737997159
0.0007946312047325231
0.0008070303745624586
0.0008173336243433617
0.0008259027352122607
0.0008330779242332765
0.0008391886387990599
0.0008445715749676175
0.0008495976984716734
0.0008547116537079395
0.0008604890848128086
0.0008677203213330945
0.0008775329379930238
0.000891571300794175
0.0009122588277863247
0.000943178757906532
0.0009896219533092748
0.001059365294731024
0.0011637599795473463
0.0013192216787087652
0.0015492165948872705
0.001886816309865591
0.002377830975205386
0.0030844008071644335
0.004088706748595072
0.0054961442195855525
0.007436919371240691
0.010064672555764043
0.013550589561532655
0.018071765690887975
0.02379353945816809
0.030847108072832752
0.039305620177991774
0.0491634054380794
0.06032324613478446
0.07259518392250452
0.08570757742321211
0.09932798420137612
0.11308916673971536
0.1266149454319847
0.13954178910386217
0.15153427033925215
0.1622947662297003
0.1715689997768557
0.17914851219917338
0.18486924054969744
0.18860412889346545
0.1902503689399655
0.18971864131518323
0.18693561866211894
0.18186433165955052
0.17453438562892387
0.16506830585318966
0.15369489803607905
0.14074764173760457
0.12664964088146746
0.11188714693048496
0.09697403769615676
0.08241105301897278
0.06864529882676607
0.05603625509320409
0.04483356829530294
0.03516948038100054
0.02706568097028139
0.02045164237915742
0.015189811999789526
0.011102651289093046
0.0079972685471148
0.0056848640660973615
0.003993865602751612
0.002777031979348976
0.0019136905830237083
0.0013086176186334342
0.0008889970922609791
0.0006005877548886929
