# Supplementary material for: Magnetosensitivity of tightly bound radical pairs in cryptochrome is enabled by the quantum Zeno effect
Source: Nat Commun. 2024 Dec 30;15:10823. doi: 10.1038/s41467-024-55124-x (PMC11686217; doi:10.1038/s41467-024-55124-x)
Supplement: Supplementary file 6 — Source Data [file 41467_2024_55124_MOESM6_ESM.zip › Source_Data/supplementary/fig_s16_NZ_AFR_x2tauc_10.txt]

2.5860106669945202e-05
3.559287133791478e-05
4.9523193144399556e-05
6.93473140719607e-05
9.730929091388826e-05
0.00013629827773994191
0.00018991783330040194
0.000262498902426338
0.0003590241054037657
0.0004849331970821465
0.0006457903408251889
0.0008468135497052276
0.0010922932068393879
0.0013849559876662988
0.001725357727702542
0.0021114079310582453
0.002538132488063838
0.002997761821390202
0.0034801841827641873
0.003973732462361417
0.004466195051020453
0.00494588358520703
0.005402576282280536
0.0058281919772325864
0.006217122551730323
0.006566232366152233
0.006874595881907305
0.00714307485460859
0.007373835311798171
0.007569882810233351
0.007734665225682403
0.007871765470978585
0.00798468710271499
0.008076724755300503
0.008150907444456512
0.008210004008631283
0.008256584544314383
0.008293138507416274
0.008322258726870202
0.008346910955542353
0.008370821107172327
0.00839902732954026
0.008438661434039041
0.008500042712016348
0.00859818342825977
0.008754812267721346
0.009001007300386887
0.009380474365085656
0.009953384436895918
0.01080046717778671
0.012026731285333714
0.01376376377087074
0.01616913399994846
0.019421169266974347
0.02370753350326149
0.029206889189593577
0.036064557906805295
0.04436527380775934
0.05410816443974564
0.06519002879165381
0.07740200410183373
0.09044171109955634
0.10393881685697126
0.11748825326387102
0.1306836390860875
0.14314446490547983
0.15453373210577404
0.16456640361323593
0.17301138788283588
0.17968964602053283
0.1844687227512818
0.18725211491524174
0.18796426599256222
0.18653907002121706
0.18292397408472993
0.17710423712471624
0.1691371373762678
0.15917881078791396
0.14749258896857498
0.13443854924069853
0.12044989145682905
0.10600164136775447
0.09157544036398235
0.07762377735832615
0.0645375814910949
0.05262119917313157
0.04207780064916733
0.033006484758971055
0.025410378689457502
0.019213359872537694
0.014281955625847331
0.01044864657387734
0.007533220101322513
0.005359827078791568
0.0037686704708903562
0.002622432608404779
0.0018083629202010343
0.0012373109602776822
0.0008409739275521133
0.0005683840136043727
