# Supplementary material for: Magnetosensitivity of tightly bound radical pairs in cryptochrome is enabled by the quantum Zeno effect
Source: Nat Commun. 2024 Dec 30;15:10823. doi: 10.1038/s41467-024-55124-x (PMC11686217; doi:10.1038/s41467-024-55124-x)
Supplement: Supplementary file 6 — Source Data [file 41467_2024_55124_MOESM6_ESM.zip › Source_Data/supplementary/fig_s16_NZ_AFR_x2tauc_10e-1.txt]

1.1100657460795006e-06
1.5746305600509872e-06
2.223798709560332e-06
3.1164976616423123e-06
4.321420636188859e-06
5.91350146171999e-06
7.967379467841806e-06
1.0547822023551732e-05
1.3698051560468057e-05
1.7428071852728082e-05
2.170592204827021e-05
2.645474898585942e-05
3.1557396410643226e-05
3.686815007609696e-05
4.2229167572995375e-05
4.748787591800905e-05
5.251171377382768e-05
5.719782584657053e-05
6.147701194966445e-05
6.531268961094353e-05
6.869644961626613e-05
7.164194396601853e-05
7.41785574639173e-05
7.634584428135426e-05
7.818926209407799e-05
7.975741357227426e-05
8.110083501293702e-05
8.227234039968976e-05
8.332901154767258e-05
8.433610528763708e-05
8.537342874711043e-05
8.654513762814536e-05
8.799448913135444e-05
8.992590995324928e-05
9.263793689543928e-05
9.657231652437231e-05
0.00010238703278145356
0.00011106455657502318
0.0001240715348539978
0.0001435928554367888
0.00017287189975004336
0.00021669998490372877
0.00028211111770465314
0.00037935174175338093
0.0005232056433680798
0.0007347548276198657
0.0010436365987507301
0.001490798465311971
0.0021316347864048235
0.003039192569287308
0.004306852865743949
0.006049558068424887
0.008402352477202113
0.011514893470639942
0.015540878887667864
0.020622188036759193
0.026868937366887113
0.03433829896690366
0.04301622511237757
0.05280649391758985
0.06353034433858484
0.07493756977677668
0.08672703331335052
0.09857219004226891
0.11014624337826984
0.12114238729512739
0.13128684302991367
0.1403450747836068
0.14812332486299606
0.15446739592971692
0.15925856834780117
0.16240485898151036
0.16382797006027694
0.1634526269296348
0.161208754182395
0.15705062008902715
0.15098523263816332
0.14309724279441838
0.13356223981494963
0.12264689021671416
0.1106973790096788
0.09811796532039807
0.08534171799587398
0.07279654639387445
0.06087091281068524
0.049884202319503856
0.04006613008084514
0.03154786653681185
0.024365262515175345
0.018472312213816622
0.01376137002989708
0.010085973199238651
0.007282455057975312
0.005187616276998597
0.0036511287826215266
0.00254264276009053
0.001754460965457838
0.0012010509708488826
0.0008166706429619808
0.000552145553228911
