# Supplementary material for: Magnetosensitivity of tightly bound radical pairs in cryptochrome is enabled by the quantum Zeno effect
Source: Nat Commun. 2024 Dec 30;15:10823. doi: 10.1038/s41467-024-55124-x (PMC11686217; doi:10.1038/s41467-024-55124-x)
Supplement: Supplementary file 6 — Source Data [file 41467_2024_55124_MOESM6_ESM.zip › Source_Data/supplementary/fig_s16_NZ_EED_x2tauc_1.txt]

2.684555672812644e-09
3.87077810353343e-09
5.544624475859166e-09
7.872066484998844e-09
1.1053805817450978e-08
1.5320119467086488e-08
2.0918140227681008e-08
2.809062176758418e-08
3.704757532186926e-08
4.793533702753764e-08
6.081077498943255e-08
7.562953741524145e-08
9.225564464492367e-08
1.1049502360608796e-07
1.301497357091702e-07
1.5108529263958836e-07
1.7330272977181954e-07
1.9701043267486389e-07
2.2269684943950624e-07
2.512123763542904e-07
2.83875766529185e-07
3.226275206219195e-07
3.7026126047676536e-07
4.3077630263723896e-07
5.099135054610453e-07
6.159658293087081e-07
7.610002638854321e-07
9.62696613038272e-07
1.247112613568871e-06
1.6528411901362006e-06
2.2372597985476778e-06
3.0859212927763363e-06
4.326655244323019e-06
6.150716932246114e-06
8.844450117263813e-06
1.2836574833044456e-05
1.876858352469618e-05
2.7599102517546215e-05
4.075778819082054e-05
6.0370752864358224e-05
8.958799086956903e-05
0.000133053932859728
0.0001975747010634632
0.00029304838972368796
0.00043373431494808656
0.0006399370793578885
0.0009401604405774866
0.0013737281202045315
0.001993753625456396
0.002870150192684995
0.004092100385731823
0.005769082265509873
0.008029262656468972
0.0110139742837021
0.014867292453708325
0.01972057752981926
0.02567323532884913
0.03277255912368049
0.040996759653750825
0.05024549302022807
0.06034096675695366
0.07104022114196207
0.08205622792966816
0.09308311307559203
0.1038200193391412
0.11398921249957539
0.12334654494939334
0.13168518931405426
0.1388352449446968
0.1446613957978542
0.14905851073481013
0.1519432140152892
0.1532415187697449
0.15287896660719902
0.15078350317458344
0.14690505783168817
0.14124402786871926
0.1338759239507894
0.12496413897208214
0.11475945637266705
0.10358803382629844
0.09183003341780704
0.07989127265102525
0.06817110033153995
0.05703065153505804
0.04676593645626781
0.03758949861094152
0.029622787750668067
0.02289939773527294
0.017377439759457047
0.012957971280229685
0.009505828149031004
0.006869458970868436
0.00489726925479772
0.003449210920734913
0.0024035228925640695
0.0016593637083133217
0.0011364780730218627
0.000773068535636412
0.00052284037519712
