# Supplementary material for: Magnetosensitivity of tightly bound radical pairs in cryptochrome is enabled by the quantum Zeno effect
Source: Nat Commun. 2024 Dec 30;15:10823. doi: 10.1038/s41467-024-55124-x (PMC11686217; doi:10.1038/s41467-024-55124-x)
Supplement: Supplementary file 6 — Source Data [file 41467_2024_55124_MOESM6_ESM.zip › Source_Data/supplementary/fig_s16_NZ_EED_x2tauc_10.txt]

2.1476171243472618e-08
3.203246308421158e-08
4.7509763362687564e-08
6.998476699868845e-08
1.0225925254194e-07
1.4801090286384322e-07
2.1190719620386208e-07
2.9963002434957656e-07
4.1774405236491997e-07
5.73340937652482e-07
7.734175446036298e-07
1.0240082390958975e-06
1.3291847874275474e-06
1.6901348258953949e-06
2.104584885288807e-06
2.566801872604628e-06
3.0682766739226555e-06
3.599006520262158e-06
4.149127823851063e-06
4.7105805503419584e-06
5.278532601462119e-06
5.852425198960877e-06
6.436655782520156e-06
7.0410403775998665e-06
7.681271174198815e-06
8.379616531912527e-06
9.166126114550782e-06
1.0080632903192513e-05
1.117591248555802e-05
1.2522491523555418e-05
1.4215817026586725e-05
1.6386840170410852e-05
1.9217583072737854e-05
2.2964018236162898e-05
2.7989705234720413e-05
3.4815247889737055e-05
4.419096193003513e-05
5.720344450178133e-05
7.543134033360932e-05
0.00010117186865492289
0.00013776793697295453
0.00019007605126558635
0.00026512735303371726
0.00037304653307296265
0.0005283027440210752
0.0007513665419996984
0.0010708265619884805
0.001525963191496782
0.0021696641051611176
0.0030713796510881686
0.004319549664118072
0.006022615572506829
0.008307447409642954
0.011313917659034
0.01518464020626542
0.02004972269048344
0.02600774363934777
0.033105762577279485
0.04132241736212583
0.05055839105301452
0.06063733909286517
0.07131792031833095
0.08231463936621264
0.09332286814657831
0.10404260023585543
0.11419654873292018
0.12354068001738705
0.13186805688588432
0.13900855020886027
0.14482656375012137
0.14921665365724301
0.15209509301845525
0.1533875136969769
0.1530190847427022
0.15091743030330385
0.14703222464879673
0.14136367405931693
0.133987171777612
0.12506609464476526
0.11485133664919545
0.10366929273584446
0.09190045819656234
0.07995102809726973
0.0682207167670299
0.057070965222067116
0.04679799939674467
0.03761447700435383
0.029641866230576852
0.02291370148373062
0.017387980463809072
0.012965617474947067
0.009511296404980385
0.006873320493468782
0.004899966010270873
0.003451076125202235
0.0024048023005889263
0.001660235075178207
0.0011370679712854326
0.0007734659593552351
0.0005231069626461249
