# Supplementary material for: Magnetosensitivity of tightly bound radical pairs in cryptochrome is enabled by the quantum Zeno effect
Source: Nat Commun. 2024 Dec 30;15:10823. doi: 10.1038/s41467-024-55124-x (PMC11686217; doi:10.1038/s41467-024-55124-x)
Supplement: Supplementary file 6 — Source Data [file 41467_2024_55124_MOESM6_ESM.zip › Source_Data/supplementary/fig_s16_NZ_EED_x2tauc_10e-1.txt]

1.7841068339753772e-09
2.5544694964168852e-09
3.6314654792372197e-09
5.113204135760111e-09
7.114439562591526e-09
9.76113577060055e-09
1.3180324460538087e-08
1.7485315903943005e-08
2.2757953973694296e-08
2.9031427969949952e-08
3.627859730312953e-08
4.441060438039983e-08
5.3288800842474227e-08
6.274984932076559e-08
7.264086858264386e-08
8.286008660349058e-08
9.339944833167135e-08
1.0438874713377885e-07
1.1614520934138776e-07
1.2923724263653145e-07
1.4457611530833622e-07
1.6355530353369743e-07
1.8826549915166788e-07
2.2182574348347459e-07
2.688904558239766e-07
3.36421873823288e-07
4.34862843988644e-07
5.799137551883854e-07
7.952212798031238e-07
1.1164427431795826e-06
1.597383967053348e-06
2.319257953242726e-06
3.404631621257287e-06
5.038396992614741e-06
7.4992338440528494e-06
1.1206678987615848e-05
1.6791294334315976e-05
2.5198807138165913e-05
3.7843819463534434e-05
5.683512557520809e-05
8.530317318714009e-05
0.0001278708899863229
0.00019132157435561292
0.00028553033438652453
0.0004247352041509833
0.0006292239661989107
0.000927491798289104
0.0013588668656724923
0.0019764856446385926
0.002850308384402367
0.004069593015703088
0.005743922703605464
0.0080015956416849
0.010984092340830642
0.014835635845946493
0.01968771297617078
0.02563981285582062
0.032739252030325794
0.04096419781027549
0.05021420245627528
0.060311327386088465
0.07101244975157694
0.0820303869710286
0.09305913965731527
0.10379776503953009
0.11396848395998127
0.12332713737417089
0.13166690894392907
0.13881792095501044
0.14464488546706633
0.14904270267976827
0.15192803202192362
0.15322692479116817
0.15286495987704107
0.15077011507765192
0.1468923452447335
0.14123206675241562
0.1338648020120985
0.12495394555341477
0.1147502698064784
0.10357990876666179
0.09182299123685311
0.07988529698735647
0.06816613828044638
0.057026619588953054
0.046762729515194223
0.0375870001300882
0.029620879316553328
0.0228979668561351
0.017376385274019412
0.012957206335613591
0.009505281074325467
0.0068690726284330594
0.004896999441371008
0.0034490243097025086
0.0024033948920987314
0.0016592765168752521
0.0011364190249878448
0.0007730287688900717
0.0005228137160884216
