# Supplementary material for: Magnetosensitivity of tightly bound radical pairs in cryptochrome is enabled by the quantum Zeno effect
Source: Nat Commun. 2024 Dec 30;15:10823. doi: 10.1038/s41467-024-55124-x (PMC11686217; doi:10.1038/s41467-024-55124-x)
Supplement: Supplementary file 6 — Source Data [file 41467_2024_55124_MOESM6_ESM.zip › Source_Data/supplementary/fig_s16_NZ_EXR_x2tauc_1.txt]

3.0237895235938565e-08
4.550996645296757e-08
6.814801026299496e-08
1.0143654530643227e-07
1.4993719785254224e-07
2.1985336961822134e-07
3.194070798482728e-07
4.5915771853958023e-07
6.521490364525245e-07
9.137294213119353e-07
1.26087327435246e-06
1.7108688528460429e-06
2.2793590256343053e-06
2.9779290074880525e-06
3.8116825463781895e-06
4.777433329488257e-06
5.863141586916719e-06
7.048982942478663e-06
8.310004083458052e-06
9.619869856026825e-06
1.0954936233348311e-05
1.2297900157943499e-05
1.3640543107447563e-05
1.4985460539806289e-05
1.63470054443636e-05
1.7751887081021364e-05
1.9239952997465552e-05
2.0865695028193104e-05
2.2701025940385228e-05
2.483993266693199e-05
2.7405771454004288e-05
3.056227085976651e-05
3.452979823759597e-05
3.960919173000982e-05
4.621656235224286e-05
5.493407249741733e-05
6.658399553731431e-05
8.233661568073092e-05
0.0001038670578536044
0.00013358230004709148
0.0001749477352258194
0.00023295284230992475
0.0003147674188767602
0.00043065201048844703
0.0005951953596712856
0.0008289515911907852
0.0011605298649901008
0.0016291337355096025
0.0022874368772719533
0.0032044978176467565
0.004468153587640189
0.0061860181640892575
0.00848392928882058
0.01150058752668981
0.01537740977429447
0.020243435550588718
0.026196471211053396
0.03328324215820766
0.041482568878158155
0.050695824924266386
0.06074776805721793
0.07139841354271415
0.08236369800483878
0.09334034299332705
0.10402950152159729
0.11415480898901498
0.12347292350022965
0.13177740817702155
0.13889848770397784
0.14470080037291755
0.1490790185268409
0.15194940122075185
0.1532374373456733
0.15286804996997105
0.1507685486661483
0.14688824870071926
0.1412269679283007
0.1338596929607121
0.12494937898417646
0.11474647789690096
0.10357691952512482
0.0918207229705672
0.07988362388351788
0.06816492964406962
0.0570257594667396
0.046762123752500884
0.03758657647858854
0.029620584401527594
0.022897762220736695
0.017376243655689905
0.012957108585851529
0.00950521378990743
0.006869026464300987
0.004896967885542836
0.0034490028010623064
0.002403380312898662
0.0016592666688666213
0.0011364123929524794
0.0007730243196419906
0.0005228107438597362
