# Supplementary material for: Magnetosensitivity of tightly bound radical pairs in cryptochrome is enabled by the quantum Zeno effect
Source: Nat Commun. 2024 Dec 30;15:10823. doi: 10.1038/s41467-024-55124-x (PMC11686217; doi:10.1038/s41467-024-55124-x)
Supplement: Supplementary file 6 — Source Data [file 41467_2024_55124_MOESM6_ESM.zip › Source_Data/supplementary/fig_s16_NZ_EXR_x2tauc_10.txt]

4.764529709622937e-08
7.520161015455752e-08
1.1846665199234489e-07
1.8602640790727496e-07
2.909042387059515e-07
4.527284066332569e-07
7.008939473413531e-07
1.079126980861123e-06
1.6519865220826404e-06
2.513971638643019e-06
3.8020070247649e-06
5.712091539606355e-06
8.520697695612797e-06
1.2610931292010227e-05
1.850227241178377e-05
2.6880694392935472e-05
3.8623002427144205e-05
5.480562963039708e-05
7.668484778370309e-05
0.00010563427628140429
0.0001430292852258909
0.00019007860688577405
0.00024762111193155426
0.000315925925689204
0.0003945481260565105
0.00048229047978463196
0.0005772995911051924
0.0006772882019584411
0.0007798389583357837
0.000882724591138119
0.0009841827914382553
0.0010831068435007557
0.0011791432774441966
0.0012727133499512398
0.0013649895834439985
0.0014578618995456719
0.0015539240417569017
0.0016565047723696713
0.0017697633473193614
0.0018988669011627685
0.002050269105201688
0.0022321144273538956
0.002454799595612678
0.0027317319023932585
0.0030803301593535504
0.003523313926263205
0.004090312741202862
0.004819788481489451
0.00576118632649969
0.006977098219875244
0.00854502941916091
0.010558116637385595
0.013123907641058308
0.01636018328989286
0.020386938005412247
0.02531418653385864
0.031226286824612925
0.0381647991586318
0.046113114230581065
0.05498659296463826
0.06463129719663208
0.07483250877467951
0.08533166578860873
0.09584803800130359
0.10610037226506197
0.1158243478511305
0.12478371496742957
0.13277544893147564
0.13963081406333888
0.1452139326662527
0.14941756624135394
0.15215450574983702
0.1533453224948058
0.15290918358195782
0.15076750964293417
0.14686394795373658
0.1411929843462545
0.1338248167190912
0.12491847082853269
0.11472153882129987
0.10355814332645252
0.0918073521324061
0.07987454243638581
0.06815901443110306
0.0570220505760517
0.046759878985540126
0.03758526220690328
0.029619838678172528
0.022897351471328875
0.017376023654378514
0.012956993789885018
0.009505155328497494
0.006868997352285078
0.00489695367468812
0.003448995998951432
0.0024033770969253965
0.001659265166381374
0.0011364116980985273
0.0007730240322416648
0.0005228105692367535
