# Supplementary material for: Magnetosensitivity of tightly bound radical pairs in cryptochrome is enabled by the quantum Zeno effect
Source: Nat Commun. 2024 Dec 30;15:10823. doi: 10.1038/s41467-024-55124-x (PMC11686217; doi:10.1038/s41467-024-55124-x)
Supplement: Supplementary file 6 — Source Data [file 41467_2024_55124_MOESM6_ESM.zip › Source_Data/supplementary/fig_s16_NZ_EXR_x2tauc_10e-1.txt]

3.673343606857638e-09
5.325022579567157e-09
7.666504384129004e-09
1.0939196610506262e-08
1.54391633656859e-08
2.151213452641562e-08
2.9537644040855855e-08
3.9900087848727256e-08
5.2947536036888725e-08
6.894376333222742e-08
8.80240857577784e-08
1.10168557372484e-07
1.352050263841737e-07
1.628484351666893e-07
1.92773722042152e-07
2.2471162520847077e-07
2.585534009920745e-07
2.9445343861138687e-07
3.3292663849707714e-07
3.749473774777162e-07
4.220665580862218e-07
4.7657198656717373e-07
5.417263914549685e-07
6.221293369829996e-07
7.242675109939492e-07
8.573465972378305e-07
1.0345427027104795e-06
1.2748799187549398e-06
1.6060445346358782e-06
2.0686028024442804e-06
2.722323361620607e-06
3.655654873800998e-06
4.999928646165497e-06
6.950623660469113e-06
9.799159059766666e-06
1.3980322084244934e-05
2.0142808015662095e-05
2.9253716901815607e-05
4.2752556165218114e-05
6.277671237950311e-05
9.248881537533837e-05
0.00013654705543303391
0.00020177193528769788
0.00029807566574033273
0.0004397300149285577
0.0006470483216660661
0.0009485365632831422
0.0013835106156254162
0.002005061968703037
0.002883063494379834
0.00410663566594105
0.0057851713863881216
0.008046731383359318
0.011032528150004106
0.014886514470360934
0.01973994170877713
0.025692137258070957
0.032790360917205996
0.04101284270538064
0.05025930959449987
0.06035208158348171
0.07104833684353729
0.08206119229146003
0.09308491035640909
0.10381875076060165
0.1139850720995903
0.12333979619868929
0.131676145767341
0.1388242554811372
0.14464883265210915
0.14904475765216674
0.15192865321582438
0.15322651803217724
0.15286386895077975
0.15076862000349855
0.14689066451743216
0.14123036084884788
0.13386317895843547
0.12495246957848138
0.1147489719718493
0.10357879734301889
0.09182206019332284
0.07988453210842295
0.06816552120693586
0.05702613037607307
0.04676234823841696
0.037586707912169004
0.029620658975318293
0.022897803298292274
0.017376265659095225
0.012957120061400929
0.00950521962977291
0.006869029378322011
0.004896969310721033
0.003449003485911817
0.002403380620307871
0.0016592668271186994
0.0011364124547981191
0.0007730243632977363
0.0005228107656876091
