# Supplementary material for: Magnetosensitivity of tightly bound radical pairs in cryptochrome is enabled by the quantum Zeno effect
Source: Nat Commun. 2024 Dec 30;15:10823. doi: 10.1038/s41467-024-55124-x (PMC11686217; doi:10.1038/s41467-024-55124-x)
Supplement: Supplementary file 6 — Source Data [file 41467_2024_55124_MOESM6_ESM.zip › Source_Data/supplementary/fig_s17_HEOM_xFR_x2tauc_1.txt]

2.69256887155977e-09
3.897158741984069e-09
5.622133505815176e-09
8.062278798401119e-09
1.1464503390243644e-08
1.6128730611166854e-08
2.2400037408710355e-08
3.064812092697447e-08
4.1231458147239844e-08
5.4446798860587585e-08
7.046986567589911e-08
8.929871740150086e-08
1.1071477068816393e-07
1.342752082068594e-07
1.5934353905940578e-07
1.8515444512355941e-07
2.108991615454043e-07
2.3581277660070232e-07
2.59246864725126e-07
2.807180114784702e-07
2.9993181363714705e-07
3.1678937888841505e-07
3.3138794717580203e-07
3.440293113565057e-07
3.552506927608813e-07
3.658945281551085e-07
3.7723771165957404e-07
3.912089739490157e-07
4.1073681583507493e-07
4.4029223124700256e-07
4.867240255106153e-07
5.605352172959738e-07
6.778252523258199e-07
8.632368369808352e-07
1.1544162100002309e-06
1.60874812584616e-06
2.313499187979462e-06
3.401048875778523e-06
5.071679420265429e-06
7.627531181109148e-06
1.1522933211299824e-05
1.743853520781713e-05
2.6389647695829188e-05
3.9883050675426635e-05
6.014123094166823e-05
9.041821934163696e-05
0.00013543599077642243
0.0002019728074512117
0.0002996314093852148
0.00044179998473503623
0.000646784605383588
0.0009390293803696048
0.0013502431906806667
0.0019201213874768808
0.002696207295946884
0.003732329425298664
0.005085053026101072
0.0068077891274276325
0.008942671832623983
0.01151101922288067
0.014503974235864359
0.01787549267709032
0.021539882872066318
0.02537539947469103
0.02923401502291867
0.032955825234341596
0.036385196318997615
0.03938529750151165
0.04184828341563129
0.043699789585233795
0.04489793954291166
0.045428239837798756
0.04529654842895248
0.044522828418312344
0.043138091186964544
0.041185184788229634
0.03872183229790238
0.03582338785147243
0.032583427434076384
0.029111358327696735
0.025527022919874298
0.02195288273921392
0.018504898740786757
0.015283571516590655
0.012366647288104105
0.009804691915746844
0.007620147133138744
0.005809762064473034
0.004349634549726034
0.0032016804602790216
0.0023202688012133876
0.0016579940765950596
0.0011699791757564526
0.0008165473664121237
0.0005644445009238552
0.00038697434320056345
0.00026344806792621966
0.00017829242278821766
0.00012006332690361887
8.051669647102244e-05
