# Supplementary material for: Magnetosensitivity of tightly bound radical pairs in cryptochrome is enabled by the quantum Zeno effect
Source: Nat Commun. 2024 Dec 30;15:10823. doi: 10.1038/s41467-024-55124-x (PMC11686217; doi:10.1038/s41467-024-55124-x)
Supplement: Supplementary file 6 — Source Data [file 41467_2024_55124_MOESM6_ESM.zip › Source_Data/supplementary/fig_s17_HEOM_xFR_x2tauc_10.txt]

1.2390459480909194e-09
1.5704940671502562e-09
2.047167087053641e-09
2.741839161854269e-09
3.760223826103706e-09
5.254125567781542e-09
7.438647759176395e-09
1.06137258989265e-08
1.518939148157511e-08
2.171276952938478e-08
3.0892342394025704e-08
4.3612042103765084e-08
6.092429984160333e-08
8.400911050577414e-08
1.1408722171320218e-07
1.5228241257532124e-07
1.9944138426441355e-07
2.5593812809018845e-07
3.2150635408036837e-07
3.951493522981464e-07
4.7516464462150215e-07
5.592915080796304e-07
6.44953524473954e-07
7.29541143848142e-07
8.10672078467925e-07
8.863812835969986e-07
9.552184751480952e-07
1.016257512002558e-06
1.0690397832802123e-06
1.113480525925109e-06
1.1497648283800843e-06
1.1782537944204918e-06
1.1994143496070475e-06
1.2137814037749273e-06
1.2219593352284785e-06
1.2246715660746421e-06
1.222872346724746e-06
1.2179444477122825e-06
1.2120212925514906e-06
1.2084942179468872e-06
1.212798479810484e-06
1.233620163187954e-06
1.2847373316027255e-06
1.38781246095121e-06
1.5766017861795767e-06
1.9032561342502419e-06
2.4476721786625966e-06
3.331222140023904e-06
4.736632705726329e-06
6.9362420761498456e-06
1.033118522841825e-05
1.5503927907611903e-05
2.3285437706022094e-05
3.48353153032388e-05
5.172741368619782e-05
7.602409828311174e-05
0.00011030973022618795
0.00015764096917392223
0.00022136429990560202
0.00030475893969983403
0.00041049465884590575
0.0005399508438235223
0.0006925136799385001
0.0008650261462905817
0.0010515777517614566
0.001243765423676102
0.0014314390560814516
0.001603803074793575
0.0017506369633268903
0.0018633728719166243
0.0019358394181523408
0.001964611270107497
0.0019490282246472646
0.0018910050780149845
0.0017947234753457053
0.0016662252866055383
0.001512907547507325
0.001342971516763214
0.0011648904062582233
0.0009868846477161242
0.0008163630409967482
0.0006593717660052789
0.0005201772929126491
0.0004010972144783409
0.0003026108058747923
0.00022369612111106107
0.0001622917420718295
0.00011577519489947008
8.137463396451494e-05
5.646852287100046e-05
3.8764471355534624e-05
2.637427405716153e-05
1.781450555427e-05
1.1963152246607933e-05
7.997005013749003e-06
5.3266667237039655e-06
3.5381799534661695e-06
2.3451721062883735e-06
1.5518635336775333e-06
1.0256517271045595e-06
