# Supplementary material for: Magnetosensitivity of tightly bound radical pairs in cryptochrome is enabled by the quantum Zeno effect
Source: Nat Commun. 2024 Dec 30;15:10823. doi: 10.1038/s41467-024-55124-x (PMC11686217; doi:10.1038/s41467-024-55124-x)
Supplement: Supplementary file 6 — Source Data [file 41467_2024_55124_MOESM6_ESM.zip › Source_Data/supplementary/fig_s17_HEOM_xFR_x2tauc_10e-1.txt]

1.8682968939010957e-09
2.676884621897937e-09
3.808957686800632e-09
5.368873482131196e-09
7.478994533979908e-09
1.0273814086525068e-08
1.3888731782382181e-08
1.8443279314471657e-08
2.4020347618716395e-08
3.06451027624801e-08
3.826889434337122e-08
4.676375012311468e-08
5.593110713182463e-08
6.552498797631617e-08
7.52860551699909e-08
8.498080080149122e-08
9.444048554990703e-08
1.0359724946537412e-07
1.1251897332007627e-07
1.2144892549081042e-07
1.3086041185297187e-07
1.415409109093227e-07
1.547256112820368e-07
1.7230831003429287e-07
1.9717028097981232e-07
2.3368755554514092e-07
2.8850757577067454e-07
3.7173283193824014e-07
4.987195573874503e-07
6.928058759042566e-07
9.894433839786887e-07
1.4424451260843657e-06
2.1334193121939904e-06
3.185987330466683e-06
4.787165910041802e-06
7.219438313096904e-06
1.090870244014469e-05
1.649567035463817e-05
2.494166699860967e-05
3.7684448084815414e-05
5.6865954326551504e-05
8.566208844280887e-05
0.00012875461870465177
0.00019299652640888953
0.0002883326513794804
0.0004290433686582329
0.0006353730311099426
0.0009355755108634289
0.0013683403405584382
0.001985436411593322
0.002854212360863584
0.004059328594617551
0.005702808815198579
0.007901289941809608
0.010779377863348039
0.014458459642929355
0.01904128050615328
0.024593964951488356
0.031128567177478583
0.03859008822362364
0.04685163928942648
0.05571985752442821
0.0649501436493849
0.07426863743221368
0.0833960928169648
0.09206869043691901
0.1000523989640163
0.10715004712889353
0.11320252363068661
0.11808626878045647
0.12170818775288605
0.12399776589590239
0.12489718684955342
0.12435425819377244
0.12232526652702447
0.11879016340273196
0.11377397343273898
0.10736486222226915
0.09972279831627873
0.09107756587981441
0.0817172220608029
0.07196868735317707
0.0621726967759173
0.052656240626845374
0.04370636382680004
0.035549188508070984
0.028337098987663012
0.02214543437548855
0.016978234769339906
0.012781037481545354
0.009457751102672773
0.006888410101964837
0.004945096598021337
0.0035042785548284883
0.002454916591887013
0.0017026144851115532
0.0011706536606652662
0.0007989440127857961
0.000541837333003059
0.00036552592428051867
