# Supplementary material for: Magnetosensitivity of tightly bound radical pairs in cryptochrome is enabled by the quantum Zeno effect
Source: Nat Commun. 2024 Dec 30;15:10823. doi: 10.1038/s41467-024-55124-x (PMC11686217; doi:10.1038/s41467-024-55124-x)
Supplement: Supplementary file 6 — Source Data [file 41467_2024_55124_MOESM6_ESM.zip › Source_Data/supplementary/fig_s17_NZ_xFR_x2tauc_1.txt]

2.6924033702936494e-09
3.896853232785401e-09
5.6216085460737e-09
8.061408607871242e-09
1.1463098157054718e-08
1.612650418888681e-08
2.2396571617037606e-08
3.064282667018803e-08
4.122353867606291e-08
5.4435219977661334e-08
7.045336337702275e-08
8.927583934397951e-08
1.1068396774810418e-07
1.3423496947849445e-07
1.5929254892042832e-07
1.8509173498396092e-07
2.108242177700434e-07
2.3572559115477357e-07
2.591478972645972e-07
2.806080770818148e-07
2.998118850327733e-07
3.1666030156363156e-07
3.312500475873524e-07
3.438818418572201e-07
3.550910354995114e-07
3.657169992937054e-07
3.770317575152102e-07
3.909564118415032e-07
4.104075961020026e-07
4.398379515012374e-07
4.860679999451473e-07
5.595573166726486e-07
6.763388127779824e-07
8.609535526379886e-07
1.1508929032774673e-06
1.6033061959463968e-06
2.3051030591803023e-06
3.3881230627544334e-06
5.051834109870423e-06
7.59715219177115e-06
1.1476572047058875e-05
1.736800682376749e-05
2.6282704850250083e-05
3.9721452296220816e-05
5.989795601735182e-05
9.005349883478564e-05
0.00013489174402370185
0.00020116499285099954
0.00029843976364740676
0.00044005468432484207
0.0006442496179454027
0.0009353827818046057
0.0013450555997740476
0.001912834948431641
0.0026861192097829
0.003718585545943176
0.0050666578732010414
0.006783638026525818
0.008911608106247026
0.011471914343507361
0.014455822525687445
0.017817506428623897
0.021471571057948058
0.02529661530646976
0.029144964606535595
0.03285703938944273
0.036277476658722385
0.039269652601643834
0.041725869886676925
0.0435718675967518
0.04476584629449043
0.045293380218978996
0.0451603989855478
0.04438694614151473
0.04300411338005361
0.04105480599869438
0.038596751948723806
0.035705232793468156
0.03247366062475976
0.029011187021851015
0.025437319408524672
0.021874129244736196
0.01843716527974948
0.015226530930135596
0.01231962576036949
0.009766747395588027
0.0075901638865616405
0.005786547752450133
0.004332007640641677
0.0031885389025774202
0.002310635727553745
0.0016510408331669169
0.0011650291671685409
0.0008130663118208759
0.0005620225056190975
0.000385304649171303
0.00026230609728372656
0.00017751656196196564
0.00011953916327911429
8.016417632461525e-05
