# Supplementary material for: Magnetosensitivity of tightly bound radical pairs in cryptochrome is enabled by the quantum Zeno effect
Source: Nat Commun. 2024 Dec 30;15:10823. doi: 10.1038/s41467-024-55124-x (PMC11686217; doi:10.1038/s41467-024-55124-x)
Supplement: Supplementary file 6 — Source Data [file 41467_2024_55124_MOESM6_ESM.zip › Source_Data/supplementary/fig_s17_NZ_xFR_x2tauc_10.txt]

1.254643844573371e-09
1.5933365268448393e-09
2.08082271324541e-09
2.791528488942964e-09
3.833525916412811e-09
5.361952003278894e-09
7.59654324633454e-09
1.0843535381242775e-08
1.5521337033783805e-08
2.2187832394516063e-08
3.1564810645031555e-08
4.455181591635389e-08
6.221840574823986e-08
8.576165505319241e-08
1.1641701184745418e-07
1.5531766160183091e-07
2.033114905597433e-07
2.60763353781418e-07
3.273870621631897e-07
4.0215699576712227e-07
4.833365213046531e-07
5.686304387865146e-07
6.5543237503813e-07
7.411109474112637e-07
8.232719144653927e-07
8.999480918502056e-07
9.696954466620333e-07
1.0316003199051932e-06
1.0852204292543383e-06
1.130488758417647e-06
1.1676070993480586e-06
1.1969493350499905e-06
1.2189874101058151e-06
1.2342478319174455e-06
1.243304439360604e-06
1.2468143704286172e-06
1.2456086921699971e-06
1.2408573798750044e-06
1.2343412128523745e-06
1.2288824868394999e-06
1.2290150849386672e-06
1.2420170293209187e-06
1.2794912723490537e-06
1.359772378972668e-06
1.511569522355538e-06
1.7794447006447278e-06
2.231984572775847e-06
2.9738662180589515e-06
4.1634356994224575e-06
6.037866154606775e-06
8.948307971157199e-06
1.3407405281662399e-05
2.0150624096215708e-05
3.0210240616224127e-05
4.4995615468002015e-05
6.636477047616829e-05
9.666054895696163e-05
0.00013867226048303039
0.00019547640518391418
0.00027011640522367486
0.00036510951845203365
0.00048182126373186307
0.0006198132406503021
0.0007763247908307847
0.0009460619759122935
0.0011214179443861383
0.0012931411794179226
0.0014513370230870848
0.0015865866121300698
0.0016909425773423692
0.0017586248280778705
0.0017863592704525644
0.0017734160035747237
0.0017214548438957422
0.0016342559018731606
0.001517346984982737
0.0013775278883301212
0.0012223492626901589
0.0010596158356719343
0.0008969040723627586
0.0007410484142553742
0.0005976301051759947
0.0004705864648713032
0.00036204976595399785
0.00027244768841683253
0.00020081662160009728
0.00014523249865305843
0.00010325745824957266
7.232361394926556e-05
5.0011103667202406e-05
3.421240899115219e-05
2.3199298993858974e-05
1.5620527847204357e-05
1.0459208169777412e-05
6.973170457058586e-06
4.6337372623384e-06
3.0715054890606552e-06
2.0321967895142734e-06
1.3426833902485669e-06
8.861970854923129e-07
