# Supplementary material for: Magnetosensitivity of tightly bound radical pairs in cryptochrome is enabled by the quantum Zeno effect
Source: Nat Commun. 2024 Dec 30;15:10823. doi: 10.1038/s41467-024-55124-x (PMC11686217; doi:10.1038/s41467-024-55124-x)
Supplement: Supplementary file 6 — Source Data [file 41467_2024_55124_MOESM6_ESM.zip › Source_Data/supplementary/fig_s17_NZ_xFR_x2tauc_10e-1.txt]

1.8683307620459295e-09
2.6769279332810626e-09
3.80901500314848e-09
5.368949320392648e-09
7.479093508139939e-09
1.027394335470326e-08
1.388889773925716e-08
1.84434843200805e-08
2.4020600372914175e-08
3.064539991714209e-08
3.826923167086788e-08
4.676411429014454e-08
5.5931476394387863e-08
6.552532858623492e-08
7.528631912963497e-08
8.498092198753852e-08
9.444037594183788e-08
1.0359678869831593e-07
1.1251799739197058e-07
1.2144720904112838e-07
1.3085763776407057e-07
1.4153663004806694e-07
1.5471918017291933e-07
1.7229879491036104e-07
1.971563181762427e-07
2.3366713507427112e-07
2.8847772716531633e-07
3.7168913955866467e-07
4.986554353481748e-07
6.927114738659867e-07
9.893039411412036e-07
1.4422384853989e-06
2.1331121759643468e-06
3.1855296393733246e-06
4.786482390377322e-06
7.218415818577295e-06
1.0907171033455731e-05
1.6493375142506705e-05
2.4938226375004202e-05
3.767929219539168e-05
5.6858234978043876e-05
8.56505483880915e-05
0.00012873740400909384
0.00019297092074757605
0.00028829470615882036
0.00042898739901159333
0.0006352909476211033
0.0009354559641334137
0.0013681676758993122
0.0019851894704346895
0.0028538632288414023
0.004058841482600384
0.005702139355443725
0.007900385256586429
0.01077817777005885
0.01445689924560356
0.019039294163689213
0.02459149123749249
0.031125554065398298
0.03858649750132681
0.0468474492715214
0.055715063523456454
0.06494475628250429
0.0742626794520711
0.08338959551922365
0.09206169066527137
0.10004493733248943
0.10714216749635597
0.11319427338361443
0.11807769934446011
0.12169935504672402
0.1239887309548866
0.12488801708839681
0.12434502931596647
0.12231606417519458
0.11878108320106406
0.1137651186411901
0.10735633924005583
0.09971471090679529
0.09107000903364337
0.08171027620895188
0.07196241346659349
0.06216713282475439
0.052651399764613416
0.043702234566580955
0.03554573686233198
0.028334272359870738
0.022143166638215916
0.016976451936216108
0.012779663245510164
0.009456711633447412
0.006887637730415008
0.004944532060108031
0.0035038720779994037
0.002454627861879999
0.0017024117823893903
0.0011705128454195801
0.0007988470570126083
0.0005417710744950455
0.00036548098796629347
