# Supplementary material for: Magnetosensitivity of tightly bound radical pairs in cryptochrome is enabled by the quantum Zeno effect
Source: Nat Commun. 2024 Dec 30;15:10823. doi: 10.1038/s41467-024-55124-x (PMC11686217; doi:10.1038/s41467-024-55124-x)
Supplement: Supplementary file 6 — Source Data [file 41467_2024_55124_MOESM6_ESM.zip › Source_Data/supplementary/figure_s1.txt]

# phi	theta	%_sensitivity
0.000000000000000000e+00	0.000000000000000000e+00	1.083074920574399469e-01
6.981317007977319578e-02	0.000000000000000000e+00	9.462615716181869974e-02
1.396263401595463638e-01	0.000000000000000000e+00	6.644780671595863775e-02
2.094395102393195596e-01	0.000000000000000000e+00	4.167091658337267884e-02
2.792526803190927276e-01	0.000000000000000000e+00	2.530176342279588653e-02
3.490658503988658401e-01	0.000000000000000000e+00	1.553124529917761752e-02
4.188790204786391747e-01	0.000000000000000000e+00	9.943647624525008000e-03
4.886921905584123427e-01	0.000000000000000000e+00	7.494762866355518874e-03
5.585053606381854552e-01	0.000000000000000000e+00	6.775063747821390321e-03
6.283185307179586232e-01	0.000000000000000000e+00	7.461275381283566203e-03
6.981317007977317912e-01	0.000000000000000000e+00	9.590557086447735677e-03
7.679448708775049592e-01	0.000000000000000000e+00	1.300855592515542947e-02
8.377580409572782383e-01	0.000000000000000000e+00	2.022892439767019768e-02
9.075712110370512953e-01	0.000000000000000000e+00	3.251376349641413310e-02
9.773843811168245743e-01	0.000000000000000000e+00	5.418834158734230771e-02
1.047197551196597631e+00	0.000000000000000000e+00	9.457374876657559382e-02
1.117010721276370910e+00	0.000000000000000000e+00	1.719355584143089366e-01
1.186823891356144189e+00	0.000000000000000000e+00	3.303297619311220679e-01
1.256637061435917246e+00	0.000000000000000000e+00	6.685687023885871216e-01
1.326450231515690525e+00	0.000000000000000000e+00	1.415439452284907640e+00
1.396263401595463582e+00	0.000000000000000000e+00	2.958264076432897127e+00
1.466076571675236861e+00	0.000000000000000000e+00	3.484649983306692178e+00
1.535889741755009918e+00	0.000000000000000000e+00	4.022071999934887288e+00
1.605702911834783198e+00	0.000000000000000000e+00	4.529480355459503116e+00
1.675516081914556477e+00	0.000000000000000000e+00	4.913368395461261251e+00
1.745329251994329534e+00	0.000000000000000000e+00	6.263547785907051413e+00
1.815142422074102813e+00	0.000000000000000000e+00	5.566027455356609366e+00
1.884955592153875870e+00	0.000000000000000000e+00	5.864937918435568776e+00
1.954768762233649149e+00	0.000000000000000000e+00	6.994344464415466867e+00
2.024581932313422428e+00	0.000000000000000000e+00	1.097935654531417171e+01
2.094395102393195263e+00	0.000000000000000000e+00	1.765182311428499418e+01
2.164208272472968542e+00	0.000000000000000000e+00	2.777589532309482223e+01
2.234021442552741821e+00	0.000000000000000000e+00	4.034908479838141204e+01
2.303834612632515100e+00	0.000000000000000000e+00	4.724139957621405728e+01
2.373647782712288379e+00	0.000000000000000000e+00	4.033858333326952561e+01
2.443460952792061214e+00	0.000000000000000000e+00	2.777512547548684907e+01
2.513274122871834493e+00	0.000000000000000000e+00	1.765435833830900236e+01
2.583087292951607772e+00	0.000000000000000000e+00	1.097746947458430533e+01
2.652900463031381051e+00	0.000000000000000000e+00	6.995127936509703659e+00
2.722713633111153886e+00	0.000000000000000000e+00	5.865088239945554172e+00
2.792526803190927165e+00	0.000000000000000000e+00	5.562274163979964214e+00
2.862339973270700444e+00	0.000000000000000000e+00	6.251348795516140200e+00
2.932153143350473723e+00	0.000000000000000000e+00	4.911841704356987748e+00
3.001966313430247002e+00	0.000000000000000000e+00	4.529199925605793986e+00
3.071779483510019837e+00	0.000000000000000000e+00	4.026879774933799894e+00
3.141592653589793116e+00	0.000000000000000000e+00	3.482739390664720602e+00
3.211405823669565951e+00	0.000000000000000000e+00	2.958772801562225219e+00
3.281218993749339230e+00	0.000000000000000000e+00	1.415133530772801684e+00
3.351032163829112953e+00	0.000000000000000000e+00	6.684898973690609481e-01
3.420845333908885344e+00	0.000000000000000000e+00	3.292694174501077931e-01
3.490658503988658623e+00	0.000000000000000000e+00	1.711331122739635502e-01
3.560471674068432346e+00	0.000000000000000000e+00	9.457651295934427216e-02
3.630284844148205625e+00	0.000000000000000000e+00	5.422015203559206464e-02
3.700098014227978460e+00	0.000000000000000000e+00	3.218530684593176594e-02
3.769911184307751295e+00	0.000000000000000000e+00	2.007149042509272577e-02
3.839724354387524574e+00	0.000000000000000000e+00	1.316912512557274345e-02
3.909537524467297853e+00	0.000000000000000000e+00	9.593419323506689050e-03
3.979350694547071132e+00	0.000000000000000000e+00	7.471484026346898212e-03
4.049163864626844855e+00	0.000000000000000000e+00	6.788097041532110965e-03
4.118977034706617246e+00	0.000000000000000000e+00	7.488761566991094729e-03
4.188790204786390525e+00	0.000000000000000000e+00	9.915505079113089149e-03
4.258603374866163804e+00	0.000000000000000000e+00	1.554684255134715365e-02
4.328416544945937083e+00	0.000000000000000000e+00	2.531944618028107719e-02
4.398229715025710362e+00	0.000000000000000000e+00	4.157025615084355280e-02
4.468042885105483641e+00	0.000000000000000000e+00	6.625911066078903067e-02
4.537856055185256920e+00	0.000000000000000000e+00	9.462633993912826502e-02
4.607669225265030200e+00	0.000000000000000000e+00	1.083074920574399469e-01
4.677482395344803479e+00	0.000000000000000000e+00	1.083074920574399469e-01
4.747295565424576758e+00	0.000000000000000000e+00	9.467444026842505855e-02
4.817108735504349148e+00	0.000000000000000000e+00	6.645056131669145605e-02
4.886921905584122428e+00	0.000000000000000000e+00	4.166852272023203324e-02
4.956735075663895707e+00	0.000000000000000000e+00	2.531303049978738534e-02
5.026548245743668986e+00	0.000000000000000000e+00	1.554000667920558097e-02
5.096361415823442265e+00	0.000000000000000000e+00	9.948765514436365073e-03
5.166174585903215544e+00	0.000000000000000000e+00	7.501392438435781559e-03
5.235987755982988823e+00	0.000000000000000000e+00	6.787856973065065254e-03
5.305800926062762102e+00	0.000000000000000000e+00	7.470415886227640967e-03
5.375614096142535381e+00	0.000000000000000000e+00	9.592449080445228024e-03
5.445427266222307772e+00	0.000000000000000000e+00	1.314309446189287044e-02
5.515240436302081051e+00	0.000000000000000000e+00	2.026931396621967085e-02
5.585053606381854330e+00	0.000000000000000000e+00	3.249877442485045453e-02
5.654866776461627609e+00	0.000000000000000000e+00	5.428895675118979025e-02
5.724679946541400888e+00	0.000000000000000000e+00	9.457617710502380648e-02
5.794493116621174167e+00	0.000000000000000000e+00	1.721782962577797227e-01
5.864306286700947446e+00	0.000000000000000000e+00	3.303352714640783727e-01
5.934119456780720725e+00	0.000000000000000000e+00	6.686661517133392074e-01
6.003932626860494004e+00	0.000000000000000000e+00	1.415484738148401478e+00
6.073745796940266395e+00	0.000000000000000000e+00	2.958365364850583656e+00
6.143558967020039674e+00	0.000000000000000000e+00	3.484993432761381182e+00
6.213372137099812953e+00	0.000000000000000000e+00	4.025897588541033301e+00
6.283185307179586232e+00	0.000000000000000000e+00	4.530678246460517755e+00
0.000000000000000000e+00	6.981317007977390354e-02	4.913648960682319711e+00
6.981317007977319578e-02	6.981317007977390354e-02	6.262207823940456386e+00
1.396263401595463638e-01	6.981317007977390354e-02	5.566390780562906038e+00
2.094395102393195596e-01	6.981317007977390354e-02	5.865761503951677724e+00
2.792526803190927276e-01	6.981317007977390354e-02	6.995196816182152943e+00
3.490658503988658401e-01	6.981317007977390354e-02	1.098019702390693553e+01
4.188790204786391747e-01	6.981317007977390354e-02	1.765261957941839910e+01
4.886921905584123427e-01	6.981317007977390354e-02	2.777881812623758506e+01
5.585053606381854552e-01	6.981317007977390354e-02	4.035012903258300554e+01
6.283185307179586232e-01	6.981317007977390354e-02	4.724166837950566133e+01
6.981317007977317912e-01	6.981317007977390354e-02	4.034663310514973489e+01
7.679448708775049592e-01	6.981317007977390354e-02	2.777860266522646526e+01
8.377580409572782383e-01	6.981317007977390354e-02	1.765426137663401818e+01
9.075712110370512953e-01	6.981317007977390354e-02	1.097859810691567084e+01
9.773843811168245743e-01	6.981317007977390354e-02	6.995457859738177575e+00
1.047197551196597631e+00	6.981317007977390354e-02	5.865403477389227405e+00
1.117010721276370910e+00	6.981317007977390354e-02	5.565224316350017908e+00
1.186823891356144189e+00	6.981317007977390354e-02	6.258154140346911198e+00
1.256637061435917246e+00	6.981317007977390354e-02	4.912613036055192950e+00
1.326450231515690525e+00	6.981317007977390354e-02	4.530934062386773320e+00
1.396263401595463582e+00	6.981317007977390354e-02	4.026850311414037265e+00
1.466076571675236861e+00	6.981317007977390354e-02	3.484767811381910718e+00
1.535889741755009918e+00	6.981317007977390354e-02	2.958395804257555106e+00
1.605702911834783198e+00	6.981317007977390354e-02	1.415163501496653709e+00
1.675516081914556477e+00	6.981317007977390354e-02	6.679343798041389446e-01
1.745329251994329534e+00	6.981317007977390354e-02	3.303516236991570487e-01
1.815142422074102813e+00	6.981317007977390354e-02	1.721429019902775415e-01
1.884955592153875870e+00	6.981317007977390354e-02	9.457659257076107828e-02
1.954768762233649149e+00	6.981317007977390354e-02	5.429525088138104777e-02
2.024581932313422428e+00	6.981317007977390354e-02	3.238489033125172695e-02
2.094395102393195263e+00	6.981317007977390354e-02	2.021338392369535081e-02
2.164208272472968542e+00	6.981317007977390354e-02	1.319522214841931974e-02
2.234021442552741821e+00	6.981317007977390354e-02	9.593670842484516501e-03
2.303834612632515100e+00	6.981317007977390354e-02	7.474159351416946075e-03
2.373647782712288379e+00	6.981317007977390354e-02	6.791851385812619490e-03
2.443460952792061214e+00	6.981317007977390354e-02	7.499050880553088071e-03
2.513274122871834493e+00	6.981317007977390354e-02	9.939769130954423729e-03
2.583087292951607772e+00	6.981317007977390354e-02	1.554518234182428009e-02
2.652900463031381051e+00	6.981317007977390354e-02	2.531923122632871379e-02
2.722713633111153886e+00	6.981317007977390354e-02	4.163414366718699855e-02
2.792526803190927165e+00	6.981317007977390354e-02	6.638671489378063229e-02
2.862339973270700444e+00	6.981317007977390354e-02	9.467450247046819978e-02
2.932153143350473723e+00	6.981317007977390354e-02	1.083074920574399469e-01
3.001966313430247002e+00	6.981317007977390354e-02	1.083074920574399469e-01
3.071779483510019837e+00	6.981317007977390354e-02	9.467450246042591333e-02
3.141592653589793116e+00	6.981317007977390354e-02	6.638671476695089113e-02
3.211405823669565951e+00	6.981317007977390354e-02	4.163414367492659918e-02
3.281218993749339230e+00	6.981317007977390354e-02	2.531923132156371770e-02
3.351032163829112953e+00	6.981317007977390354e-02	1.554518233177440770e-02
3.420845333908885344e+00	6.981317007977390354e-02	9.939769049792910455e-03
3.490658503988658623e+00	6.981317007977390354e-02	7.499050900475685497e-03
3.560471674068432346e+00	6.981317007977390354e-02	6.791851293517988351e-03
3.630284844148205625e+00	6.981317007977390354e-02	7.474159295348669317e-03
3.700098014227978460e+00	6.981317007977390354e-02	9.593670839490335209e-03
3.769911184307751295e+00	6.981317007977390354e-02	1.319522221773595551e-02
3.839724354387524574e+00	6.981317007977390354e-02	2.021338390793748011e-02
3.909537524467297853e+00	6.981317007977390354e-02	3.238489036817700228e-02
3.979350694547071132e+00	6.981317007977390354e-02	5.429525080771539780e-02
4.049163864626844855e+00	6.981317007977390354e-02	9.457659262115197807e-02
4.118977034706617246e+00	6.981317007977390354e-02	1.721429022490810479e-01
4.188790204786390525e+00	6.981317007977390354e-02	3.303516215575618697e-01
4.258603374866163804e+00	6.981317007977390354e-02	6.679343764052598775e-01
4.328416544945937083e+00	6.981317007977390354e-02	1.415163462848831655e+00
4.398229715025710362e+00	6.981317007977390354e-02	2.958395625134918383e+00
4.468042885105483641e+00	6.981317007977390354e-02	3.484767538822851396e+00
4.537856055185256920e+00	6.981317007977390354e-02	4.026849896744078450e+00
4.607669225265030200e+00	6.981317007977390354e-02	4.530933510481959026e+00
4.677482395344803479e+00	6.981317007977390354e-02	4.912612261906406985e+00
4.747295565424576758e+00	6.981317007977390354e-02	6.258152909846380396e+00
4.817108735504349148e+00	6.981317007977390354e-02	5.565224194033588034e+00
4.886921905584122428e+00	6.981317007977390354e-02	5.865403546434834858e+00
4.956735075663895707e+00	6.981317007977390354e-02	6.995457711416766422e+00
5.026548245743668986e+00	6.981317007977390354e-02	1.097859747019509058e+01
5.096361415823442265e+00	6.981317007977390354e-02	1.765425978792804074e+01
5.166174585903215544e+00	6.981317007977390354e-02	2.777859956142576436e+01
5.235987755982988823e+00	6.981317007977390354e-02	4.034662921995134610e+01
5.305800926062762102e+00	6.981317007977390354e-02	4.724166824553294930e+01
5.375614096142535381e+00	6.981317007977390354e-02	4.035013461375281452e+01
5.445427266222307772e+00	6.981317007977390354e-02	2.777882505041509731e+01
5.515240436302081051e+00	6.981317007977390354e-02	1.765262411531770326e+01
5.585053606381854330e+00	6.981317007977390354e-02	1.098019895998336004e+01
5.654866776461627609e+00	6.981317007977390354e-02	6.995197369976838608e+00
5.724679946541400888e+00	6.981317007977390354e-02	5.865761483018554046e+00
5.794493116621174167e+00	6.981317007977390354e-02	5.566390558029916669e+00
5.864306286700947446e+00	6.981317007977390354e-02	6.262209230635209067e+00
5.934119456780720725e+00	6.981317007977390354e-02	4.913649929982947029e+00
6.003932626860494004e+00	6.981317007977390354e-02	4.530678870808134029e+00
6.073745796940266395e+00	6.981317007977390354e-02	4.025898077738931491e+00
6.143558967020039674e+00	6.981317007977390354e-02	3.484993749327356394e+00
6.213372137099812953e+00	6.981317007977390354e-02	2.958365564846530571e+00
6.283185307179586232e+00	6.981317007977390354e-02	1.415484773997695234e+00
0.000000000000000000e+00	1.396263401595460307e-01	6.686661562790299218e-01
6.981317007977319578e-02	1.396263401595460307e-01	3.303352740016962108e-01
1.396263401595463638e-01	1.396263401595460307e-01	1.721782958429977084e-01
2.094395102393195596e-01	1.396263401595460307e-01	9.457617719007678503e-02
2.792526803190927276e-01	1.396263401595460307e-01	5.428895675419701666e-02
3.490658503988658401e-01	1.396263401595460307e-01	3.249877444532915660e-02
4.188790204786391747e-01	1.396263401595460307e-01	2.026931395328285604e-02
4.886921905584123427e-01	1.396263401595460307e-01	1.314309454626449991e-02
5.585053606381854552e-01	1.396263401595460307e-01	9.592449017896470184e-03
6.283185307179586232e-01	1.396263401595460307e-01	7.470415860840098204e-03
6.981317007977317912e-01	1.396263401595460307e-01	6.787856949453132532e-03
7.679448708775049592e-01	1.396263401595460307e-01	7.501392439519296781e-03
8.377580409572782383e-01	1.396263401595460307e-01	9.948765537656327484e-03
9.075712110370512953e-01	1.396263401595460307e-01	1.554000661166151688e-02
9.773843811168245743e-01	1.396263401595460307e-01	2.531303052041818102e-02
1.047197551196597631e+00	1.396263401595460307e-01	4.166852265251991261e-02
1.117010721276370910e+00	1.396263401595460307e-01	6.645056127762895282e-02
1.186823891356144189e+00	1.396263401595460307e-01	9.467444029136276584e-02
1.256637061435917246e+00	1.396263401595460307e-01	1.083074920574399469e-01
1.326450231515690525e+00	1.396263401595460307e-01	1.083074920574399469e-01
1.396263401595463582e+00	1.396263401595460307e-01	9.462633991357161101e-02
1.466076571675236861e+00	1.396263401595460307e-01	6.625911061266361035e-02
1.535889741755009918e+00	1.396263401595460307e-01	4.157025610416606454e-02
1.605702911834783198e+00	1.396263401595460307e-01	2.531944619947126135e-02
1.675516081914556477e+00	1.396263401595460307e-01	1.554684255806574635e-02
1.745329251994329534e+00	1.396263401595460307e-01	9.915505038681288880e-03
1.815142422074102813e+00	1.396263401595460307e-01	7.488761585071597102e-03
1.884955592153875870e+00	1.396263401595460307e-01	6.788097069823006632e-03
1.954768762233649149e+00	1.396263401595460307e-01	7.471484010458927585e-03
2.024581932313422428e+00	1.396263401595460307e-01	9.593419341795963659e-03
2.094395102393195263e+00	1.396263401595460307e-01	1.316912512875562796e-02
2.164208272472968542e+00	1.396263401595460307e-01	2.007149040456177383e-02
2.234021442552741821e+00	1.396263401595460307e-01	3.218530681526624027e-02
2.303834612632515100e+00	1.396263401595460307e-01	5.422015201982786220e-02
2.373647782712288379e+00	1.396263401595460307e-01	9.457651288933265066e-02
2.443460952792061214e+00	1.396263401595460307e-01	1.711331125124439523e-01
2.513274122871834493e+00	1.396263401595460307e-01	3.292694154603874046e-01
2.583087292951607772e+00	1.396263401595460307e-01	6.684898943582859854e-01
2.652900463031381051e+00	1.396263401595460307e-01	1.415133491815736999e+00
2.722713633111153886e+00	1.396263401595460307e-01	2.958772641286186111e+00
2.792526803190927165e+00	1.396263401595460307e-01	3.482739161868998679e+00
2.862339973270700444e+00	1.396263401595460307e-01	4.026879437397608008e+00
2.932153143350473723e+00	1.396263401595460307e-01	4.529199442282275889e+00
3.001966313430247002e+00	1.396263401595460307e-01	4.911841135577767581e+00
3.071779483510019837e+00	1.396263401595460307e-01	6.251347753580853706e+00
3.141592653589793116e+00	1.396263401595460307e-01	5.562273607729829372e+00
3.211405823669565951e+00	1.396263401595460307e-01	5.865088351145721468e+00
3.281218993749339230e+00	1.396263401595460307e-01	6.995128199232314437e+00
3.351032163829112953e+00	1.396263401595460307e-01	1.097747014854559033e+01
3.420845333908885344e+00	1.396263401595460307e-01	1.765435981082601913e+01
3.490658503988658623e+00	1.396263401595460307e-01	2.777512685165898887e+01
3.560471674068432346e+00	1.396263401595460307e-01	4.033858280308821520e+01
3.630284844148205625e+00	1.396263401595460307e-01	4.724140156504765287e+01
3.700098014227978460e+00	1.396263401595460307e-01	4.034909400883964281e+01
3.769911184307751295e+00	1.396263401595460307e-01	2.777590658924340516e+01
3.839724354387524574e+00	1.396263401595460307e-01	1.765183040068811948e+01
3.909537524467297853e+00	1.396263401595460307e-01	1.097935959294574282e+01
3.979350694547071132e+00	1.396263401595460307e-01	6.994345328149593755e+00
4.049163864626844855e+00	1.396263401595460307e-01	5.864937889273682536e+00
4.118977034706617246e+00	1.396263401595460307e-01	5.566026979482973758e+00
4.188790204786390525e+00	1.396263401595460307e-01	6.263549452269398188e+00
4.258603374866163804e+00	1.396263401595460307e-01	4.913369522900054243e+00
4.328416544945937083e+00	1.396263401595460307e-01	4.529481059943636367e+00
4.398229715025710362e+00	1.396263401595460307e-01	4.022072561353855491e+00
4.468042885105483641e+00	1.396263401595460307e-01	3.484650341427899978e+00
4.537856055185256920e+00	1.396263401595460307e-01	2.958264298514875268e+00
4.607669225265030200e+00	1.396263401595460307e-01	1.415439482086183309e+00
4.677482395344803479e+00	1.396263401595460307e-01	6.685687082952118665e-01
4.747295565424576758e+00	1.396263401595460307e-01	3.303297650683064135e-01
4.817108735504349148e+00	1.396263401595460307e-01	1.719355581375261732e-01
4.886921905584122428e+00	1.396263401595460307e-01	9.457374882623444112e-02
4.956735075663895707e+00	1.396263401595460307e-01	5.418834155980240680e-02
5.026548245743668986e+00	1.396263401595460307e-01	3.251376348674082234e-02
5.096361415823442265e+00	1.396263401595460307e-01	2.022892437401502264e-02
5.166174585903215544e+00	1.396263401595460307e-01	1.300855592766652843e-02
5.235987755982988823e+00	1.396263401595460307e-01	9.590557126162116766e-03
5.305800926062762102e+00	1.396263401595460307e-01	7.461275381669971521e-03
5.375614096142535381e+00	1.396263401595460307e-01	6.775063730643050841e-03
5.445427266222307772e+00	1.396263401595460307e-01	7.494762812301543169e-03
5.515240436302081051e+00	1.396263401595460307e-01	9.943647605062319594e-03
5.585053606381854330e+00	1.396263401595460307e-01	1.553124528737370724e-02
5.654866776461627609e+00	1.396263401595460307e-01	2.530176340681582897e-02
5.724679946541400888e+00	1.396263401595460307e-01	4.167091664909451654e-02
5.794493116621174167e+00	1.396263401595460307e-01	6.644780671689905216e-02
5.864306286700947446e+00	1.396263401595460307e-01	9.462615715529758276e-02
5.934119456780720725e+00	1.396263401595460307e-01	1.083074920574399469e-01
6.003932626860494004e+00	1.396263401595460307e-01	1.083074920574399469e-01
6.073745796940266395e+00	1.396263401595460307e-01	9.467450250124370692e-02
6.143558967020039674e+00	1.396263401595460307e-01	6.638671487487596279e-02
6.213372137099812953e+00	1.396263401595460307e-01	4.163414363946323776e-02
6.283185307179586232e+00	1.396263401595460307e-01	2.531923131320470630e-02
0.000000000000000000e+00	2.094395102393193098e-01	1.554518234975472459e-02
6.981317007977319578e-02	2.094395102393193098e-01	9.939769051963238608e-03
1.396263401595463638e-01	2.094395102393193098e-01	7.499050863450222940e-03
2.094395102393195596e-01	2.094395102393193098e-01	6.791851385130315451e-03
2.792526803190927276e-01	2.094395102393193098e-01	7.474159358355487830e-03
3.490658503988658401e-01	2.094395102393193098e-01	9.593670865150791607e-03
4.188790204786391747e-01	2.094395102393193098e-01	1.319522215685136300e-02
4.886921905584123427e-01	2.094395102393193098e-01	2.021338389491567078e-02
5.585053606381854552e-01	2.094395102393193098e-01	3.238489031669350426e-02
6.283185307179586232e-01	2.094395102393193098e-01	5.429525082382220813e-02
6.981317007977317912e-01	2.094395102393193098e-01	9.457659258013816073e-02
7.679448708775049592e-01	2.094395102393193098e-01	1.721429022346747106e-01
8.377580409572782383e-01	2.094395102393193098e-01	3.303516215935233258e-01
9.075712110370512953e-01	2.094395102393193098e-01	6.679343765859323545e-01
9.773843811168245743e-01	2.094395102393193098e-01	1.415163464431739015e+00
1.047197551196597631e+00	2.094395102393193098e-01	2.958395659127836641e+00
1.117010721276370910e+00	2.094395102393193098e-01	3.484767621538979121e+00
1.186823891356144189e+00	2.094395102393193098e-01	4.026850052440489769e+00
1.256637061435917246e+00	2.094395102393193098e-01	4.530933649890284798e+00
1.326450231515690525e+00	2.094395102393193098e-01	4.912612651597304314e+00
1.396263401595463582e+00	2.094395102393193098e-01	6.258153397094087467e+00
1.466076571675236861e+00	2.094395102393193098e-01	5.565223241042228430e+00
1.535889741755009918e+00	2.094395102393193098e-01	5.865403555894896037e+00
1.605702911834783198e+00	2.094395102393193098e-01	6.995458448463241830e+00
1.675516081914556477e+00	2.094395102393193098e-01	1.097859992169960996e+01
1.745329251994329534e+00	2.094395102393193098e-01	1.765426583375549896e+01
1.815142422074102813e+00	2.094395102393193098e-01	2.777860993315142579e+01
1.884955592153875870e+00	2.094395102393193098e-01	4.034664062617445524e+01
1.954768762233649149e+00	2.094395102393193098e-01	4.724167910575624774e+01
2.024581932313422428e+00	2.094395102393193098e-01	4.035014654207102325e+01
2.094395102393195263e+00	2.094395102393193098e-01	2.777883486708599392e+01
2.164208272472968542e+00	2.094395102393193098e-01	1.765262924534918199e+01
2.234021442552741821e+00	2.094395102393193098e-01	1.098020083758709298e+01
2.303834612632515100e+00	2.094395102393193098e-01	6.995197816735336360e+00
2.373647782712288379e+00	2.094395102393193098e-01	5.865761357512857543e+00
2.443460952792061214e+00	2.094395102393193098e-01	5.566390183426519478e+00
2.513274122871834493e+00	2.094395102393193098e-01	6.262209873701146456e+00
2.583087292951607772e+00	2.094395102393193098e-01	4.913650193020957957e+00
2.652900463031381051e+00	2.094395102393193098e-01	4.530679044439951397e+00
2.722713633111153886e+00	2.094395102393193098e-01	4.025898220196507005e+00
2.792526803190927165e+00	2.094395102393193098e-01	3.484993827834890201e+00
2.862339973270700444e+00	2.094395102393193098e-01	2.958365609927455786e+00
2.932153143350473723e+00	2.094395102393193098e-01	1.415484758352919092e+00
3.001966313430247002e+00	2.094395102393193098e-01	6.686661590687079659e-01
3.071779483510019837e+00	2.094395102393193098e-01	3.303352748727106380e-01
3.141592653589793116e+00	2.094395102393193098e-01	1.721782963122676369e-01
3.211405823669565951e+00	2.094395102393193098e-01	9.457617728299677617e-02
3.281218993749339230e+00	2.094395102393193098e-01	5.428895662246929765e-02
3.351032163829112953e+00	2.094395102393193098e-01	3.249877445601431075e-02
3.420845333908885344e+00	2.094395102393193098e-01	2.026931391804932814e-02
3.490658503988658623e+00	2.094395102393193098e-01	1.314309446524338995e-02
3.560471674068432346e+00	2.094395102393193098e-01	9.592449106346143117e-03
3.630284844148205625e+00	2.094395102393193098e-01	7.470415918317245378e-03
3.700098014227978460e+00	2.094395102393193098e-01	6.787856921484961351e-03
3.769911184307751295e+00	2.094395102393193098e-01	7.501392478611701442e-03
3.839724354387524574e+00	2.094395102393193098e-01	9.948765600850440621e-03
3.909537524467297853e+00	2.094395102393193098e-01	1.554000664319875324e-02
3.979350694547071132e+00	2.094395102393193098e-01	2.531303044818746656e-02
4.049163864626844855e+00	2.094395102393193098e-01	4.166852268140721488e-02
4.118977034706617246e+00	2.094395102393193098e-01	6.645056124897359695e-02
4.188790204786390525e+00	2.094395102393193098e-01	9.467444036701641585e-02
4.258603374866163804e+00	2.094395102393193098e-01	1.083074920574399469e-01
4.328416544945937083e+00	2.094395102393193098e-01	1.083074920574399469e-01
4.398229715025710362e+00	2.094395102393193098e-01	9.467444034808113196e-02
4.468042885105483641e+00	2.094395102393193098e-01	6.645056129445686688e-02
4.537856055185256920e+00	2.094395102393193098e-01	4.166852271280073461e-02
4.607669225265030200e+00	2.094395102393193098e-01	2.531303053047554569e-02
4.677482395344803479e+00	2.094395102393193098e-01	1.554000674519849003e-02
4.747295565424576758e+00	2.094395102393193098e-01	9.948765492319365869e-03
4.817108735504349148e+00	2.094395102393193098e-01	7.501392465270475748e-03
4.886921905584122428e+00	2.094395102393193098e-01	6.787856941518822206e-03
4.956735075663895707e+00	2.094395102393193098e-01	7.470415865432841057e-03
5.026548245743668986e+00	2.094395102393193098e-01	9.592449077261047674e-03
5.096361415823442265e+00	2.094395102393193098e-01	1.314309450398857063e-02
5.166174585903215544e+00	2.094395102393193098e-01	2.026931393770526127e-02
5.235987755982988823e+00	2.094395102393193098e-01	3.249877440327911954e-02
5.305800926062762102e+00	2.094395102393193098e-01	5.428895672424121494e-02
5.375614096142535381e+00	2.094395102393193098e-01	9.457617708249874133e-02
5.445427266222307772e+00	2.094395102393193098e-01	1.721782962940262840e-01
5.515240436302081051e+00	2.094395102393193098e-01	3.303352715115648874e-01
5.585053606381854330e+00	2.094395102393193098e-01	6.686661520563704775e-01
5.654866776461627609e+00	2.094395102393193098e-01	1.415484741258384638e+00
5.724679946541400888e+00	2.094395102393193098e-01	2.958365429865625451e+00
5.794493116621174167e+00	2.094395102393193098e-01	3.484993590236277416e+00
5.864306286700947446e+00	2.094395102393193098e-01	4.025897894249220066e+00
5.934119456780720725e+00	2.094395102393193098e-01	4.530678543774430800e+00
6.003932626860494004e+00	2.094395102393193098e-01	4.913649681446844220e+00
6.073745796940266395e+00	2.094395102393193098e-01	6.262208938778003997e+00
6.143558967020039674e+00	2.094395102393193098e-01	5.566388945240343666e+00
6.213372137099812953e+00	2.094395102393193098e-01	5.865761380268486036e+00
6.283185307179586232e+00	2.094395102393193098e-01	6.995198116170605829e+00
0.000000000000000000e+00	2.792526803190926166e-01	1.098020158014244529e+01
6.981317007977319578e-02	2.792526803190926166e-01	1.765263108663938851e+01
1.396263401595463638e-01	2.792526803190926166e-01	2.777883911771393954e+01
2.094395102393195596e-01	2.792526803190926166e-01	4.035015554549193695e+01
2.792526803190927276e-01	2.792526803190926166e-01	4.724169600647992695e+01
3.490658503988658401e-01	2.792526803190926166e-01	4.034665996659660436e+01
4.188790204786391747e-01	2.792526803190926166e-01	2.777862226438596593e+01
4.886921905584123427e-01	2.792526803190926166e-01	1.765427111343810296e+01
5.585053606381854552e-01	2.792526803190926166e-01	1.097860157954623794e+01
6.283185307179586232e-01	2.792526803190926166e-01	6.995458617730886175e+00
6.981317007977317912e-01	2.792526803190926166e-01	5.865403137544055845e+00
7.679448708775049592e-01	2.792526803190926166e-01	5.565223717489168997e+00
8.377580409572782383e-01	2.792526803190926166e-01	6.258155420543746850e+00
9.075712110370512953e-01	2.792526803190926166e-01	4.912613544889068429e+00
9.773843811168245743e-01	2.792526803190926166e-01	4.530934420562392262e+00
1.047197551196597631e+00	2.792526803190926166e-01	4.026850591246315503e+00
1.117010721276370910e+00	2.792526803190926166e-01	3.484767965844300264e+00
1.186823891356144189e+00	2.792526803190926166e-01	2.958395894109143054e+00
1.256637061435917246e+00	2.792526803190926166e-01	1.415163471466957423e+00
1.326450231515690525e+00	2.792526803190926166e-01	6.679343846497488579e-01
1.396263401595463582e+00	2.792526803190926166e-01	3.303516239943776744e-01
1.466076571675236861e+00	2.792526803190926166e-01	1.721429029092572671e-01
1.535889741755009918e+00	2.792526803190926166e-01	9.457659298718858187e-02
1.605702911834783198e+00	2.792526803190926166e-01	5.429525067172949471e-02
1.675516081914556477e+00	2.792526803190926166e-01	3.238489033979948667e-02
1.745329251994329534e+00	2.792526803190926166e-01	2.021338394185205611e-02
1.815142422074102813e+00	2.792526803190926166e-01	1.319522225007198693e-02
1.884955592153875870e+00	2.792526803190926166e-01	9.593670859960511110e-03
1.954768762233649149e+00	2.792526803190926166e-01	7.474159358669234254e-03
2.024581932313422428e+00	2.792526803190926166e-01	6.791851348809229555e-03
2.094395102393195263e+00	2.792526803190926166e-01	7.499050807300953678e-03
2.164208272472968542e+00	2.792526803190926166e-01	9.939769083486803616e-03
2.234021442552741821e+00	2.792526803190926166e-01	1.554518237043357211e-02
2.303834612632515100e+00	2.792526803190926166e-01	2.531923130162266194e-02
2.373647782712288379e+00	2.792526803190926166e-01	4.163414367712781061e-02
2.443460952792061214e+00	2.792526803190926166e-01	6.638671487032202223e-02
2.513274122871834493e+00	2.792526803190926166e-01	9.467450236844734968e-02
2.583087292951607772e+00	2.792526803190926166e-01	1.083074920574399469e-01
2.652900463031381051e+00	2.792526803190926166e-01	1.083074920574399469e-01
2.722713633111153886e+00	2.792526803190926166e-01	9.462615712017431735e-02
2.792526803190927165e+00	2.792526803190926166e-01	6.644780671148489692e-02
2.862339973270700444e+00	2.792526803190926166e-01	4.167091661256103197e-02
2.932153143350473723e+00	2.792526803190926166e-01	2.530176341389896513e-02
3.001966313430247002e+00	2.792526803190926166e-01	1.553124525760198223e-02
3.071779483510019837e+00	2.792526803190926166e-01	9.943647610663568226e-03
3.141592653589793116e+00	2.792526803190926166e-01	7.494762796198980309e-03
3.211405823669565951e+00	2.792526803190926166e-01	6.775063713636857513e-03
3.281218993749339230e+00	2.792526803190926166e-01	7.461275392033584267e-03
3.351032163829112953e+00	2.792526803190926166e-01	9.590557058697992202e-03
3.420845333908885344e+00	2.792526803190926166e-01	1.300855590718746208e-02
3.490658503988658623e+00	2.792526803190926166e-01	2.022892437020084103e-02
3.560471674068432346e+00	2.792526803190926166e-01	3.251376346857379890e-02
3.630284844148205625e+00	2.792526803190926166e-01	5.418834160114899268e-02
3.700098014227978460e+00	2.792526803190926166e-01	9.457374874517524010e-02
3.769911184307751295e+00	2.792526803190926166e-01	1.719355584471292109e-01
3.839724354387524574e+00	2.792526803190926166e-01	3.303297619895463888e-01
3.909537524467297853e+00	2.792526803190926166e-01	6.685687028226919848e-01
3.979350694547071132e+00	2.792526803190926166e-01	1.415439456776078631e+00
4.049163864626844855e+00	2.792526803190926166e-01	2.958264166929244876e+00
4.118977034706617246e+00	2.792526803190926166e-01	3.484650201229642086e+00
4.188790204786390525e+00	2.792526803190926166e-01	4.022072440919141734e+00
4.258603374866163804e+00	2.792526803190926166e-01	4.529480843916880772e+00
4.328416544945937083e+00	2.792526803190926166e-01	4.913369353969680553e+00
4.398229715025710362e+00	2.792526803190926166e-01	6.263549690572372874e+00
4.468042885105483641e+00	2.792526803190926166e-01	5.566025010259712857e+00
4.537856055185256920e+00	2.792526803190926166e-01	5.864937380473008943e+00
4.607669225265030200e+00	2.792526803190926166e-01	6.994345989429794130e+00
4.677482395344803479e+00	2.792526803190926166e-01	1.097936256426361368e+01
4.747295565424576758e+00	2.792526803190926166e-01	1.765183895688308979e+01
4.817108735504349148e+00	2.792526803190926166e-01	2.777592660355029253e+01
4.886921905584122428e+00	2.792526803190926166e-01	4.034913047277581910e+01
4.956735075663895707e+00	2.792526803190926166e-01	4.724145114042948279e+01
5.026548245743668986e+00	2.792526803190926166e-01	4.033862831261894399e+01
5.096361415823442265e+00	2.792526803190926166e-01	2.777515424846998471e+01
5.166174585903215544e+00	2.792526803190926166e-01	1.765437169462121147e+01
5.235987755982988823e+00	2.792526803190926166e-01	1.097747402195572342e+01
5.305800926062762102e+00	2.792526803190926166e-01	6.995128748457604573e+00
5.375614096142535381e+00	2.792526803190926166e-01	5.865087529975531844e+00
5.445427266222307772e+00	2.792526803190926166e-01	5.562273674086407382e+00
5.515240436302081051e+00	2.792526803190926166e-01	6.251350671194343178e+00
5.585053606381854330e+00	2.792526803190926166e-01	4.911842438965207336e+00
5.654866776461627609e+00	2.792526803190926166e-01	4.529200483658225806e+00
5.724679946541400888e+00	2.792526803190926166e-01	4.026880182018741650e+00
5.794493116621174167e+00	2.792526803190926166e-01	3.482739616749699785e+00
5.864306286700947446e+00	2.792526803190926166e-01	2.958772934836053192e+00
5.934119456780720725e+00	2.792526803190926166e-01	1.415133491992166537e+00
6.003932626860494004e+00	2.792526803190926166e-01	6.684899033964071258e-01
6.073745796940266395e+00	2.792526803190926166e-01	3.292694144634581987e-01
6.143558967020039674e+00	2.792526803190926166e-01	1.711331135578058604e-01
6.213372137099812953e+00	2.792526803190926166e-01	9.457651340593802025e-02
6.283185307179586232e+00	2.792526803190926166e-01	5.422015195835710316e-02
0.000000000000000000e+00	3.490658503988654515e-01	3.218530679753186380e-02
6.981317007977319578e-02	3.490658503988654515e-01	2.007149036467668554e-02
1.396263401595463638e-01	3.490658503988654515e-01	1.316912509182812351e-02
2.094395102393195596e-01	3.490658503988654515e-01	9.593419289084420196e-03
2.792526803190927276e-01	3.490658503988654515e-01	7.471484012500976407e-03
3.490658503988658401e-01	3.490658503988654515e-01	6.788097041755052422e-03
4.188790204786391747e-01	3.490658503988654515e-01	7.488761564873306145e-03
4.886921905584123427e-01	3.490658503988654515e-01	9.915505063406888919e-03
5.585053606381854552e-01	3.490658503988654515e-01	1.554684253359247571e-02
6.283185307179586232e-01	3.490658503988654515e-01	2.531944622886838844e-02
6.981317007977317912e-01	3.490658503988654515e-01	4.157025612545982990e-02
7.679448708775049592e-01	3.490658503988654515e-01	6.625911066081437151e-02
8.377580409572782383e-01	3.490658503988654515e-01	9.462633991203045492e-02
9.075712110370512953e-01	3.490658503988654515e-01	1.083074920574399469e-01
9.773843811168245743e-01	3.490658503988654515e-01	1.083074920574399469e-01
1.047197551196597631e+00	3.490658503988654515e-01	9.467444036775204963e-02
1.117010721276370910e+00	3.490658503988654515e-01	6.645056128236881410e-02
1.186823891356144189e+00	3.490658503988654515e-01	4.166852270239173456e-02
1.256637061435917246e+00	3.490658503988654515e-01	2.531303055861933507e-02
1.326450231515690525e+00	3.490658503988654515e-01	1.554000669226734098e-02
1.396263401595463582e+00	3.490658503988654515e-01	9.948765521033143752e-03
1.466076571675236861e+00	3.490658503988654515e-01	7.501392432132070534e-03
1.535889741755009918e+00	3.490658503988654515e-01	6.787856959797731841e-03
1.605702911834783198e+00	3.490658503988654515e-01	7.470415847248074864e-03
1.675516081914556477e+00	3.490658503988654515e-01	9.592449053647688142e-03
1.745329251994329534e+00	3.490658503988654515e-01	1.314309449758460126e-02
1.815142422074102813e+00	3.490658503988654515e-01	2.026931393231949305e-02
1.884955592153875870e+00	3.490658503988654515e-01	3.249877450163310422e-02
1.954768762233649149e+00	3.490658503988654515e-01	5.428895670391266359e-02
2.024581932313422428e+00	3.490658503988654515e-01	9.457617711207826072e-02
2.094395102393195263e+00	3.490658503988654515e-01	1.721782962340612511e-01
2.164208272472968542e+00	3.490658503988654515e-01	3.303352715466450484e-01
2.234021442552741821e+00	3.490658503988654515e-01	6.686661522961689919e-01
2.303834612632515100e+00	3.490658503988654515e-01	1.415484743928278499e+00
2.373647782712288379e+00	3.490658503988654515e-01	2.958365474008938456e+00
2.443460952792061214e+00	3.490658503988654515e-01	3.484993692337101656e+00
2.513274122871834493e+00	3.490658503988654515e-01	4.025898139026833356e+00
2.583087292951607772e+00	3.490658503988654515e-01	4.530678960573192526e+00
2.652900463031381051e+00	3.490658503988654515e-01	4.913650075528317451e+00
2.722713633111153886e+00	3.490658503988654515e-01	6.262210552745617775e+00
2.792526803190927165e+00	3.490658503988654515e-01	5.566388380999981678e+00
2.862339973270700444e+00	3.490658503988654515e-01	5.865760157000029729e+00
2.932153143350473723e+00	3.490658503988654515e-01	6.995198082061271805e+00
3.001966313430247002e+00	3.490658503988654515e-01	1.098020365447075974e+01
3.071779483510019837e+00	3.490658503988654515e-01	1.765263820020434693e+01
3.141592653589793116e+00	3.490658503988654515e-01	2.777885808218706742e+01
3.211405823669565951e+00	3.490658503988654515e-01	4.035019472354572656e+01
3.281218993749339230e+00	3.490658503988654515e-01	4.724174689798091009e+01
3.351032163829112953e+00	3.490658503988654515e-01	4.034669663957477326e+01
3.420845333908885344e+00	3.490658503988654515e-01	2.777863900960282351e+01
3.490658503988658623e+00	3.490658503988654515e-01	1.765427702741397553e+01
3.560471674068432346e+00	3.490658503988654515e-01	1.097860304338358617e+01
3.630284844148205625e+00	3.490658503988654515e-01	6.995458375535716478e+00
3.700098014227978460e+00	3.490658503988654515e-01	5.865402235432938483e+00
3.769911184307751295e+00	3.490658503988654515e-01	5.565224447489140580e+00
3.839724354387524574e+00	3.490658503988654515e-01	6.258156516009876214e+00
3.909537524467297853e+00	3.490658503988654515e-01	4.912613994447847077e+00
3.979350694547071132e+00	3.490658503988654515e-01	4.530934829977438127e+00
4.049163864626844855e+00	3.490658503988654515e-01	4.026850831072101400e+00
4.118977034706617246e+00	3.490658503988654515e-01	3.484768103182008137e+00
4.188790204786390525e+00	3.490658503988654515e-01	2.958395974982353849e+00
4.258603374866163804e+00	3.490658503988654515e-01	1.415163467903267414e+00
4.328416544945937083e+00	3.490658503988654515e-01	6.679343890305118325e-01
4.398229715025710362e+00	3.490658503988654515e-01	3.303516153913368947e-01
4.468042885105483641e+00	3.490658503988654515e-01	1.721429032069307641e-01
4.537856055185256920e+00	3.490658503988654515e-01	9.457659280333821639e-02
4.607669225265030200e+00	3.490658503988654515e-01	5.429525095791274542e-02
4.677482395344803479e+00	3.490658503988654515e-01	3.238489036910346952e-02
4.747295565424576758e+00	3.490658503988654515e-01	2.021338390951718522e-02
4.817108735504349148e+00	3.490658503988654515e-01	1.319522216988827136e-02
4.886921905584122428e+00	3.490658503988654515e-01	9.593670822219084807e-03
4.956735075663895707e+00	3.490658503988654515e-01	7.474159275209787436e-03
5.026548245743668986e+00	3.490658503988654515e-01	6.791851373666345920e-03
5.096361415823442265e+00	3.490658503988654515e-01	7.499050871443845197e-03
5.166174585903215544e+00	3.490658503988654515e-01	9.939769079884492459e-03
5.235987755982988823e+00	3.490658503988654515e-01	1.554518234190642965e-02
5.305800926062762102e+00	3.490658503988654515e-01	2.531923126281870884e-02
5.375614096142535381e+00	3.490658503988654515e-01	4.163414368678716032e-02
5.445427266222307772e+00	3.490658503988654515e-01	6.638671484697429570e-02
5.515240436302081051e+00	3.490658503988654515e-01	9.467450235840604855e-02
5.585053606381854330e+00	3.490658503988654515e-01	1.083074920574399469e-01
5.654866776461627609e+00	3.490658503988654515e-01	1.083074920574399469e-01
5.724679946541400888e+00	3.490658503988654515e-01	9.467450241288788426e-02
5.794493116621174167e+00	3.490658503988654515e-01	6.638671484724920080e-02
5.864306286700947446e+00	3.490658503988654515e-01	4.163414363742209273e-02
5.934119456780720725e+00	3.490658503988654515e-01	2.531923128713348126e-02
6.003932626860494004e+00	3.490658503988654515e-01	1.554518237834943799e-02
6.073745796940266395e+00	3.490658503988654515e-01	9.939769090086496631e-03
6.143558967020039674e+00	3.490658503988654515e-01	7.499050896173120248e-03
6.213372137099812953e+00	3.490658503988654515e-01	6.791851360070084651e-03
6.283185307179586232e+00	3.490658503988654515e-01	7.474159350829370947e-03
0.000000000000000000e+00	4.188790204786391747e-01	9.593670861314514825e-03
6.981317007977319578e-02	4.188790204786391747e-01	1.319522224352387071e-02
1.396263401595463638e-01	4.188790204786391747e-01	2.021338392051960295e-02
2.094395102393195596e-01	4.188790204786391747e-01	3.238489036881520705e-02
2.792526803190927276e-01	4.188790204786391747e-01	5.429525078887766781e-02
3.490658503988658401e-01	4.188790204786391747e-01	9.457659262535303424e-02
4.188790204786391747e-01	4.188790204786391747e-01	1.721429022991535218e-01
4.886921905584123427e-01	4.188790204786391747e-01	3.303516217017973822e-01
5.585053606381854552e-01	4.188790204786391747e-01	6.679343771056351908e-01
6.283185307179586232e-01	4.188790204786391747e-01	1.415163469728053514e+00
6.981317007977317912e-01	4.188790204786391747e-01	2.958395745798498400e+00
7.679448708775049592e-01	4.188790204786391747e-01	3.484767820312992370e+00
8.377580409572782383e-01	4.188790204786391747e-01	4.026850518331889894e+00
9.075712110370512953e-01	4.188790204786391747e-01	4.530934459495918887e+00
9.773843811168245743e-01	4.188790204786391747e-01	4.912613513657515085e+00
1.047197551196597631e+00	4.188790204786391747e-01	6.258156301060862070e+00
1.117010721276370910e+00	4.188790204786391747e-01	5.565222886398753843e+00
1.186823891356144189e+00	4.188790204786391747e-01	5.865400989702793666e+00
1.256637061435917246e+00	4.188790204786391747e-01	6.995458111444550653e+00
1.326450231515690525e+00	4.188790204786391747e-01	1.097860372977965326e+01
1.396263401595463582e+00	4.188790204786391747e-01	1.765427937697393190e+01
1.466076571675236861e+00	4.188790204786391747e-01	2.777864529868050525e+01
1.535889741755009918e+00	4.188790204786391747e-01	4.034671169905117694e+01
1.605702911834783198e+00	4.188790204786391747e-01	4.724177085883935234e+01
1.675516081914556477e+00	4.188790204786391747e-01	4.035021368866460989e+01
1.745329251994329534e+00	4.188790204786391747e-01	2.777886644579145070e+01
1.815142422074102813e+00	4.188790204786391747e-01	1.765264056795307823e+01
1.884955592153875870e+00	4.188790204786391747e-01	1.098020351421715013e+01
1.954768762233649149e+00	4.188790204786391747e-01	6.995197204501696575e+00
2.024581932313422428e+00	4.188790204786391747e-01	5.865759678059542459e+00
2.094395102393195263e+00	4.188790204786391747e-01	5.566391864703853720e+00
2.164208272472968542e+00	4.188790204786391747e-01	6.262211963962108108e+00
2.234021442552741821e+00	4.188790204786391747e-01	4.913651138092909321e+00
2.303834612632515100e+00	4.188790204786391747e-01	4.530679840394576274e+00
2.373647782712288379e+00	4.188790204786391747e-01	4.025898692308648386e+00
2.443460952792061214e+00	4.188790204786391747e-01	3.484994097705847338e+00
2.513274122871834493e+00	4.188790204786391747e-01	2.958365758188313599e+00
2.583087292951607772e+00	4.188790204786391747e-01	1.415484766982809894e+00
2.652900463031381051e+00	4.188790204786391747e-01	6.686661725024631853e-01
2.722713633111153886e+00	4.188790204786391747e-01	3.303352639932573553e-01
2.792526803190927165e+00	4.188790204786391747e-01	1.721782969034741373e-01
2.862339973270700444e+00	4.188790204786391747e-01	9.457617608849233637e-02
2.932153143350473723e+00	4.188790204786391747e-01	5.428895687517794333e-02
3.001966313430247002e+00	4.188790204786391747e-01	3.249877444238162549e-02
3.071779483510019837e+00	4.188790204786391747e-01	2.026931391010543260e-02
3.141592653589793116e+00	4.188790204786391747e-01	1.314309450570243752e-02
3.211405823669565951e+00	4.188790204786391747e-01	9.592449049582748785e-03
3.281218993749339230e+00	4.188790204786391747e-01	7.470415889223843212e-03
3.351032163829112953e+00	4.188790204786391747e-01	6.787856906875277228e-03
3.420845333908885344e+00	4.188790204786391747e-01	7.501392425687760171e-03
3.490658503988658623e+00	4.188790204786391747e-01	9.948765591517852100e-03
3.560471674068432346e+00	4.188790204786391747e-01	1.554000663682472520e-02
3.630284844148205625e+00	4.188790204786391747e-01	2.531303045362934961e-02
3.700098014227978460e+00	4.188790204786391747e-01	4.166852270674689662e-02
3.769911184307751295e+00	4.188790204786391747e-01	6.645056127801327039e-02
3.839724354387524574e+00	4.188790204786391747e-01	9.467444041380305986e-02
3.909537524467297853e+00	4.188790204786391747e-01	1.083074920574399469e-01
3.979350694547071132e+00	4.188790204786391747e-01	1.083074920574399469e-01
4.049163864626844855e+00	4.188790204786391747e-01	9.462633986451220169e-02
4.118977034706617246e+00	4.188790204786391747e-01	6.625911068169214324e-02
4.188790204786390525e+00	4.188790204786391747e-01	4.157025612195339170e-02
4.258603374866163804e+00	4.188790204786391747e-01	2.531944623396760810e-02
4.328416544945937083e+00	4.188790204786391747e-01	1.554684261925335514e-02
4.398229715025710362e+00	4.188790204786391747e-01	9.915505072971356193e-03
4.468042885105483641e+00	4.188790204786391747e-01	7.488761613187272688e-03
4.537856055185256920e+00	4.188790204786391747e-01	6.788097044011568576e-03
4.607669225265030200e+00	4.188790204786391747e-01	7.471484048535858950e-03
4.677482395344803479e+00	4.188790204786391747e-01	9.593419310097406685e-03
4.747295565424576758e+00	4.188790204786391747e-01	1.316912512788895144e-02
4.817108735504349148e+00	4.188790204786391747e-01	2.007149036355862157e-02
4.886921905584122428e+00	4.188790204786391747e-01	3.218530679071856387e-02
4.956735075663895707e+00	4.188790204786391747e-01	5.422015201958357150e-02
5.026548245743668986e+00	4.188790204786391747e-01	9.457651293208499399e-02
5.096361415823442265e+00	4.188790204786391747e-01	1.711331125216784543e-01
5.166174585903215544e+00	4.188790204786391747e-01	3.292694155436101111e-01
5.235987755982988823e+00	4.188790204786391747e-01	6.684898951826062641e-01
5.305800926062762102e+00	4.188790204786391747e-01	1.415133499818453933e+00
5.375614096142535381e+00	4.188790204786391747e-01	2.958772767493504485e+00
5.445427266222307772e+00	4.188790204786391747e-01	3.482739447344255446e+00
5.515240436302081051e+00	4.188790204786391747e-01	4.026880085383364616e+00
5.585053606381854330e+00	4.188790204786391747e-01	4.529200591251677288e+00
5.654866776461627609e+00	4.188790204786391747e-01	4.911842577061541704e+00
5.724679946541400888e+00	4.188790204786391747e-01	6.251351517894137899e+00
5.794493116621174167e+00	4.188790204786391747e-01	5.562274431113727324e+00
5.864306286700947446e+00	4.188790204786391747e-01	5.865084480187876537e+00
5.934119456780720725e+00	4.188790204786391747e-01	6.995127081632149135e+00
6.003932626860494004e+00	4.188790204786391747e-01	1.097747499624208523e+01
6.073745796940266395e+00	4.188790204786391747e-01	1.765437852580638989e+01
6.143558967020039674e+00	4.188790204786391747e-01	2.777517477936795487e+01
6.213372137099812953e+00	4.188790204786391747e-01	4.033867622768993755e+01
6.283185307179586232e+00	4.188790204786391747e-01	4.724152158204017127e+01
0.000000000000000000e+00	4.886921905584121761e-01	4.034918347317585585e+01
6.981317007977319578e-02	4.886921905584121761e-01	2.777595010277493870e+01
1.396263401595463638e-01	4.886921905584121761e-01	1.765184619590662862e+01
2.094395102393195596e-01	4.886921905584121761e-01	1.097936300038227309e+01
2.792526803190927276e-01	4.886921905584121761e-01	6.994344193955863709e+00
3.490658503988658401e-01	4.886921905584121761e-01	5.864935863738963917e+00
4.188790204786391747e-01	4.886921905584121761e-01	5.566029799295707292e+00
4.886921905584123427e-01	4.886921905584121761e-01	6.263552419422527606e+00
5.585053606381854552e-01	4.886921905584121761e-01	4.913371016950001113e+00
6.283185307179586232e-01	4.886921905584121761e-01	4.529482204722783401e+00
6.981317007977317912e-01	4.886921905584121761e-01	4.022073250674053746e+00
7.679448708775049592e-01	4.886921905584121761e-01	3.484650729815824910e+00
8.377580409572782383e-01	4.886921905584121761e-01	2.958264485890186979e+00
9.075712110370512953e-01	4.886921905584121761e-01	1.415439520119468941e+00
9.773843811168245743e-01	4.886921905584121761e-01	6.685687281565495521e-01
1.047197551196597631e+00	4.886921905584121761e-01	3.303297613315665515e-01
1.117010721276370910e+00	4.886921905584121761e-01	1.719355604801661164e-01
1.186823891356144189e+00	4.886921905584121761e-01	9.457374754440028841e-02
1.256637061435917246e+00	4.886921905584121761e-01	5.418834162239296454e-02
1.326450231515690525e+00	4.886921905584121761e-01	3.251376338001031596e-02
1.396263401595463582e+00	4.886921905584121761e-01	2.022892437755811207e-02
1.466076571675236861e+00	4.886921905584121761e-01	1.300855593814104726e-02
1.535889741755009918e+00	4.886921905584121761e-01	9.590557092155329796e-03
1.605702911834783198e+00	4.886921905584121761e-01	7.461275358050099837e-03
1.675516081914556477e+00	4.886921905584121761e-01	6.775063731943949466e-03
1.745329251994329534e+00	4.886921905584121761e-01	7.494762797169188598e-03
1.815142422074102813e+00	4.886921905584121761e-01	9.943647622468316377e-03
1.884955592153875870e+00	4.886921905584121761e-01	1.553124530701715210e-02
1.954768762233649149e+00	4.886921905584121761e-01	2.530176339615953021e-02
2.024581932313422428e+00	4.886921905584121761e-01	4.167091652476794666e-02
2.094395102393195263e+00	4.886921905584121761e-01	6.644780673413665240e-02
2.164208272472968542e+00	4.886921905584121761e-01	9.462615717260519643e-02
2.234021442552741821e+00	4.886921905584121761e-01	1.083074920574399469e-01
2.303834612632515100e+00	4.886921905584121761e-01	1.083074920574399469e-01
2.373647782712288379e+00	4.886921905584121761e-01	9.467450241134219013e-02
2.443460952792061214e+00	4.886921905584121761e-01	6.638671492408990127e-02
2.513274122871834493e+00	4.886921905584121761e-01	4.163414362019547676e-02
2.583087292951607772e+00	4.886921905584121761e-01	2.531923121197878629e-02
2.652900463031381051e+00	4.886921905584121761e-01	1.554518235665467742e-02
2.722713633111153886e+00	4.886921905584121761e-01	9.939769013095718295e-03
2.792526803190927165e+00	4.886921905584121761e-01	7.499050876414657153e-03
2.862339973270700444e+00	4.886921905584121761e-01	6.791851398348810326e-03
2.932153143350473723e+00	4.886921905584121761e-01	7.474159303865562237e-03
3.001966313430247002e+00	4.886921905584121761e-01	9.593670784985601149e-03
3.071779483510019837e+00	4.886921905584121761e-01	1.319522217283000155e-02
3.141592653589793116e+00	4.886921905584121761e-01	2.021338390451954403e-02
3.211405823669565951e+00	4.886921905584121761e-01	3.238489026450137170e-02
3.281218993749339230e+00	4.886921905584121761e-01	5.429525087836371833e-02
3.351032163829112953e+00	4.886921905584121761e-01	9.457659258321589324e-02
3.420845333908885344e+00	4.886921905584121761e-01	1.721429023075492504e-01
3.490658503988658623e+00	4.886921905584121761e-01	3.303516217562251223e-01
3.560471674068432346e+00	4.886921905584121761e-01	6.679343775966726238e-01
3.630284844148205625e+00	4.886921905584121761e-01	1.415163473469272626e+00
3.700098014227978460e+00	4.886921905584121761e-01	2.958395786919881143e+00
3.769911184307751295e+00	4.886921905584121761e-01	3.484767898846286904e+00
3.839724354387524574e+00	4.886921905584121761e-01	4.026850684795401314e+00
3.909537524467297853e+00	4.886921905584121761e-01	4.530934925197542817e+00
3.979350694547071132e+00	4.886921905584121761e-01	4.912614345458732323e+00
4.049163864626844855e+00	4.886921905584121761e-01	6.258157286601935709e+00
4.118977034706617246e+00	4.886921905584121761e-01	5.565226665643292492e+00
4.188790204786390525e+00	4.886921905584121761e-01	5.865399108074099921e+00
4.258603374866163804e+00	4.886921905584121761e-01	6.995455375802637654e+00
4.328416544945937083e+00	4.886921905584121761e-01	1.097860235260689699e+01
4.398229715025710362e+00	4.886921905584121761e-01	1.765428204847690452e+01
4.468042885105483641e+00	4.886921905584121761e-01	2.777865660440309981e+01
4.537856055185256920e+00	4.886921905584121761e-01	4.034673847694467241e+01
4.607669225265030200e+00	4.886921905584121761e-01	4.724180866811329338e+01
4.677482395344803479e+00	4.886921905584121761e-01	4.035024081842701094e+01
4.747295565424576758e+00	4.886921905584121761e-01	2.777887785525525288e+01
4.817108735504349148e+00	4.886921905584121761e-01	1.765264317457245724e+01
4.886921905584122428e+00	4.886921905584121761e-01	1.098020250001641429e+01
4.956735075663895707e+00	4.886921905584121761e-01	6.995195807325201187e+00
5.026548245743668986e+00	4.886921905584121761e-01	5.865760065089883568e+00
5.096361415823442265e+00	4.886921905584121761e-01	5.566394477714995404e+00
5.166174585903215544e+00	4.886921905584121761e-01	6.262213029952235388e+00
5.235987755982988823e+00	4.886921905584121761e-01	4.913651984649956006e+00
5.305800926062762102e+00	4.886921905584121761e-01	4.530680325401050368e+00
5.375614096142535381e+00	4.886921905584121761e-01	4.025898963621514781e+00
5.445427266222307772e+00	4.886921905584121761e-01	3.484994228125427362e+00
5.515240436302081051e+00	4.886921905584121761e-01	2.958365755885810078e+00
5.585053606381854330e+00	4.886921905584121761e-01	1.415484844195603387e+00
5.654866776461627609e+00	4.886921905584121761e-01	6.686661578610865186e-01
5.724679946541400888e+00	4.886921905584121761e-01	3.303352786810044850e-01
5.794493116621174167e+00	4.886921905584121761e-01	1.721782979223216714e-01
5.864306286700947446e+00	4.886921905584121761e-01	9.457617736632181749e-02
5.934119456780720725e+00	4.886921905584121761e-01	5.428895703204200673e-02
6.003932626860494004e+00	4.886921905584121761e-01	3.249877426583085149e-02
6.073745796940266395e+00	4.886921905584121761e-01	2.026931399674677253e-02
6.143558967020039674e+00	4.886921905584121761e-01	1.314309446741334687e-02
6.213372137099812953e+00	4.886921905584121761e-01	9.592449062037839563e-03
6.283185307179586232e+00	4.886921905584121761e-01	7.470415873323579467e-03
0.000000000000000000e+00	5.585053606381854552e-01	6.787857014503797908e-03
6.981317007977319578e-02	5.585053606381854552e-01	7.501392492608566741e-03
1.396263401595463638e-01	5.585053606381854552e-01	9.948765456636539384e-03
2.094395102393195596e-01	5.585053606381854552e-01	1.554000666831568608e-02
2.792526803190927276e-01	5.585053606381854552e-01	2.531303059235454761e-02
3.490658503988658401e-01	5.585053606381854552e-01	4.166852270688197607e-02
4.188790204786391747e-01	5.585053606381854552e-01	6.645056127456823447e-02
4.886921905584123427e-01	5.585053606381854552e-01	9.467444039133603162e-02
5.585053606381854552e-01	5.585053606381854552e-01	1.083074920574399469e-01
6.283185307179586232e-01	5.585053606381854552e-01	1.083074920574399469e-01
6.981317007977317912e-01	5.585053606381854552e-01	9.467444032731692216e-02
7.679448708775049592e-01	5.585053606381854552e-01	6.645056127456726303e-02
8.377580409572782383e-01	5.585053606381854552e-01	4.166852271269652630e-02
9.075712110370512953e-01	5.585053606381854552e-01	2.531303051556529210e-02
9.773843811168245743e-01	5.585053606381854552e-01	1.554000661445097999e-02
1.047197551196597631e+00	5.585053606381854552e-01	9.948765573566350703e-03
1.117010721276370910e+00	5.585053606381854552e-01	7.501392423084969792e-03
1.186823891356144189e+00	5.585053606381854552e-01	6.787856960214892071e-03
1.256637061435917246e+00	5.585053606381854552e-01	7.470415883542002797e-03
1.326450231515690525e+00	5.585053606381854552e-01	9.592449076343876821e-03
1.396263401595463582e+00	5.585053606381854552e-01	1.314309452338943869e-02
1.466076571675236861e+00	5.585053606381854552e-01	2.026931387392030479e-02
1.535889741755009918e+00	5.585053606381854552e-01	3.249877437600896118e-02
1.605702911834783198e+00	5.585053606381854552e-01	5.428895668827227877e-02
1.675516081914556477e+00	5.585053606381854552e-01	9.457617708499435616e-02
1.745329251994329534e+00	5.585053606381854552e-01	1.721782962583043586e-01
1.815142422074102813e+00	5.585053606381854552e-01	3.303352716686844825e-01
1.884955592153875870e+00	5.585053606381854552e-01	6.686661532113123974e-01
1.954768762233649149e+00	5.585053606381854552e-01	1.415484751567505084e+00
2.024581932313422428e+00	5.585053606381854552e-01	2.958365558234684389e+00
2.094395102393195263e+00	5.585053606381854552e-01	3.484993854044635242e+00
2.164208272472968542e+00	5.585053606381854552e-01	4.025898480843325800e+00
2.234021442552741821e+00	5.585053606381854552e-01	4.530679852125972573e+00
2.303834612632515100e+00	5.585053606381854552e-01	4.913651623230927079e+00
2.373647782712288379e+00	5.585053606381854552e-01	6.262212834578352982e+00
2.443460952792061214e+00	5.585053606381854552e-01	5.566394737936758652e+00
2.513274122871834493e+00	5.585053606381854552e-01	5.865758286048015968e+00
2.583087292951607772e+00	5.585053606381854552e-01	6.995193494086210606e+00
2.652900463031381051e+00	5.585053606381854552e-01	1.098020090961857953e+01
2.722713633111153886e+00	5.585053606381854552e-01	1.765264365551757919e+01
2.792526803190927165e+00	5.585053606381854552e-01	2.777888221059929208e+01
2.862339973270700444e+00	5.585053606381854552e-01	4.035025261058029145e+01
2.932153143350473723e+00	5.585053606381854552e-01	4.724182857679254255e+01
3.001966313430247002e+00	5.585053606381854552e-01	4.034675492696287336e+01
3.071779483510019837e+00	5.585053606381854552e-01	2.777866317203583435e+01
3.141592653589793116e+00	5.585053606381854552e-01	1.765428248614230355e+01
3.211405823669565951e+00	5.585053606381854552e-01	1.097860141551837820e+01
3.281218993749339230e+00	5.585053606381854552e-01	6.995456640929051062e+00
3.351032163829112953e+00	5.585053606381854552e-01	5.865404008602367547e+00
3.420845333908885344e+00	5.585053606381854552e-01	5.565229164225861780e+00
3.490658503988658623e+00	5.585053606381854552e-01	6.258158792692810835e+00
3.560471674068432346e+00	5.585053606381854552e-01	4.912615605076761760e+00
3.630284844148205625e+00	5.585053606381854552e-01	4.530935795009288114e+00
3.700098014227978460e+00	5.585053606381854552e-01	4.026851363847960386e+00
3.769911184307751295e+00	5.585053606381854552e-01	3.484768343927719503e+00
3.839724354387524574e+00	5.585053606381854552e-01	2.958395987525941351e+00
3.909537524467297853e+00	5.585053606381854552e-01	1.415163597839658838e+00
3.979350694547071132e+00	5.585053606381854552e-01	6.679343434329548801e-01
4.049163864626844855e+00	5.585053606381854552e-01	3.303516302466941723e-01
4.118977034706617246e+00	5.585053606381854552e-01	1.721428980317415980e-01
4.188790204786390525e+00	5.585053606381854552e-01	9.457659343025257015e-02
4.258603374866163804e+00	5.585053606381854552e-01	5.429525075634517722e-02
4.328416544945937083e+00	5.585053606381854552e-01	3.238489038994808028e-02
4.398229715025710362e+00	5.585053606381854552e-01	2.021338394265252691e-02
4.468042885105483641e+00	5.585053606381854552e-01	1.319522215260607659e-02
4.537856055185256920e+00	5.585053606381854552e-01	9.593670850569432917e-03
4.607669225265030200e+00	5.585053606381854552e-01	7.474159366375543803e-03
4.677482395344803479e+00	5.585053606381854552e-01	6.791851296096445764e-03
4.747295565424576758e+00	5.585053606381854552e-01	7.499050872803538804e-03
4.817108735504349148e+00	5.585053606381854552e-01	9.939769049894192285e-03
4.886921905584122428e+00	5.585053606381854552e-01	1.554518231746430598e-02
4.956735075663895707e+00	5.585053606381854552e-01	2.531923126915477246e-02
5.026548245743668986e+00	5.585053606381854552e-01	4.163414373205400615e-02
5.096361415823442265e+00	5.585053606381854552e-01	6.638671482481051100e-02
5.166174585903215544e+00	5.585053606381854552e-01	9.467450248038342120e-02
5.235987755982988823e+00	5.585053606381854552e-01	1.083074920574399469e-01
5.305800926062762102e+00	5.585053606381854552e-01	1.083074920574399469e-01
5.375614096142535381e+00	5.585053606381854552e-01	9.462615716754861628e-02
5.445427266222307772e+00	5.585053606381854552e-01	6.644780667850683220e-02
5.515240436302081051e+00	5.585053606381854552e-01	4.167091658109278729e-02
5.585053606381854330e+00	5.585053606381854552e-01	2.530176341667420351e-02
5.654866776461627609e+00	5.585053606381854552e-01	1.553124518918704532e-02
5.724679946541400888e+00	5.585053606381854552e-01	9.943647601454934370e-03
5.794493116621174167e+00	5.585053606381854552e-01	7.494762795948847062e-03
5.864306286700947446e+00	5.585053606381854552e-01	6.775063719693445036e-03
5.934119456780720725e+00	5.585053606381854552e-01	7.461275425041517459e-03
6.003932626860494004e+00	5.585053606381854552e-01	9.590557092734170591e-03
6.073745796940266395e+00	5.585053606381854552e-01	1.300855590326484290e-02
6.143558967020039674e+00	5.585053606381854552e-01	2.022892437430061016e-02
6.213372137099812953e+00	5.585053606381854552e-01	3.251376350406881555e-02
6.283185307179586232e+00	5.585053606381854552e-01	5.418834157082424996e-02
0.000000000000000000e+00	6.283185307179586232e-01	9.457374883177416258e-02
6.981317007977319578e-02	6.283185307179586232e-01	1.719355584389209990e-01
1.396263401595463638e-01	6.283185307179586232e-01	3.303297621902591685e-01
2.094395102393195596e-01	6.283185307179586232e-01	6.685687043533612428e-01
2.792526803190927276e-01	6.283185307179586232e-01	1.415439468730275152e+00
3.490658503988658401e-01	6.283185307179586232e-01	2.958264298513477275e+00
4.188790204786391747e-01	6.283185307179586232e-01	3.484650455045039230e+00
4.886921905584123427e-01	6.283185307179586232e-01	4.022072972131460311e+00
5.585053606381854552e-01	6.283185307179586232e-01	4.529482099178946619e+00
6.283185307179586232e-01	6.283185307179586232e-01	4.913371471523919176e+00
6.981317007977317912e-01	6.283185307179586232e-01	6.263553562138342024e+00
7.679448708775049592e-01	6.283185307179586232e-01	5.566032565624198902e+00
8.377580409572782383e-01	6.283185307179586232e-01	5.864938023611659723e+00
9.075712110370512953e-01	6.283185307179586232e-01	6.994341840150654299e+00
9.773843811168245743e-01	6.283185307179586232e-01	1.097935920614146532e+01
1.047197551196597631e+00	6.283185307179586232e-01	1.765184762162515497e+01
1.117010721276370910e+00	6.283185307179586232e-01	2.777596595624697429e+01
1.186823891356144189e+00	6.283185307179586232e-01	4.034922572952672937e+01
1.256637061435917246e+00	6.283185307179586232e-01	4.724158520396994021e+01
1.326450231515690525e+00	6.283185307179586232e-01	4.033872377872278747e+01
1.396263401595463582e+00	6.283185307179586232e-01	2.777519342848623296e+01
1.466076571675236861e+00	6.283185307179586232e-01	1.765438077407745965e+01
1.535889741755009918e+00	6.283185307179586232e-01	1.097747312828736632e+01
1.605702911834783198e+00	6.283185307179586232e-01	6.995128723889901146e+00
1.675516081914556477e+00	6.283185307179586232e-01	5.865091725418549728e+00
1.745329251994329534e+00	6.283185307179586232e-01	5.562279851229169125e+00
1.815142422074102813e+00	6.283185307179586232e-01	6.251354290593390317e+00
1.884955592153875870e+00	6.283185307179586232e-01	4.911844720067703562e+00
1.954768762233649149e+00	6.283185307179586232e-01	4.529201918617586919e+00
2.024581932313422428e+00	6.283185307179586232e-01	4.026880965928524070e+00
2.094395102393195263e+00	6.283185307179586232e-01	3.482739965984962716e+00
2.164208272472968542e+00	6.283185307179586232e-01	2.958773036422735814e+00
2.234021442552741821e+00	6.283185307179586232e-01	1.415133644824503545e+00
2.303834612632515100e+00	6.283185307179586232e-01	6.684898698205080647e-01
2.373647782712288379e+00	6.283185307179586232e-01	3.292694250796321387e-01
2.443460952792061214e+00	6.283185307179586232e-01	1.711331090557288714e-01
2.513274122871834493e+00	6.283185307179586232e-01	9.457651379341705522e-02
2.583087292951607772e+00	6.283185307179586232e-01	5.422015140396412025e-02
2.652900463031381051e+00	6.283185307179586232e-01	3.218530689629331420e-02
2.722713633111153886e+00	6.283185307179586232e-01	2.007149038443272263e-02
2.792526803190927165e+00	6.283185307179586232e-01	1.316912514379917076e-02
2.862339973270700444e+00	6.283185307179586232e-01	9.593419327869287874e-03
2.932153143350473723e+00	6.283185307179586232e-01	7.471484042897926121e-03
3.001966313430247002e+00	6.283185307179586232e-01	6.788097057169708952e-03
3.071779483510019837e+00	6.283185307179586232e-01	7.488761565926293703e-03
3.141592653589793116e+00	6.283185307179586232e-01	9.915505063491654447e-03
3.211405823669565951e+00	6.283185307179586232e-01	1.554684258506748400e-02
3.281218993749339230e+00	6.283185307179586232e-01	2.531944616334714029e-02
3.351032163829112953e+00	6.283185307179586232e-01	4.157025615350756070e-02
3.420845333908885344e+00	6.283185307179586232e-01	6.625911071593761081e-02
3.490658503988658623e+00	6.283185307179586232e-01	9.462633993175025016e-02
3.560471674068432346e+00	6.283185307179586232e-01	1.083074920574399469e-01
3.630284844148205625e+00	6.283185307179586232e-01	1.083074920574399469e-01
3.700098014227978460e+00	6.283185307179586232e-01	9.467444028772668829e-02
3.769911184307751295e+00	6.283185307179586232e-01	6.645056124299601741e-02
3.839724354387524574e+00	6.283185307179586232e-01	4.166852270296873134e-02
3.909537524467297853e+00	6.283185307179586232e-01	2.531303052786786079e-02
3.979350694547071132e+00	6.283185307179586232e-01	1.554000671063171003e-02
4.049163864626844855e+00	6.283185307179586232e-01	9.948765519001073060e-03
4.118977034706617246e+00	6.283185307179586232e-01	7.501392444297860611e-03
4.188790204786390525e+00	6.283185307179586232e-01	6.787856989450012472e-03
4.258603374866163804e+00	6.283185307179586232e-01	7.470415905637956336e-03
4.328416544945937083e+00	6.283185307179586232e-01	9.592449088583783826e-03
4.398229715025710362e+00	6.283185307179586232e-01	1.314309448540415017e-02
4.468042885105483641e+00	6.283185307179586232e-01	2.026931396799143761e-02
4.537856055185256920e+00	6.283185307179586232e-01	3.249877444624198197e-02
4.607669225265030200e+00	6.283185307179586232e-01	5.428895672134270017e-02
4.677482395344803479e+00	6.283185307179586232e-01	9.457617710104895825e-02
4.747295565424576758e+00	6.283185307179586232e-01	1.721782962824698615e-01
4.817108735504349148e+00	6.283185307179586232e-01	3.303352718645225505e-01
4.886921905584122428e+00	6.283185307179586232e-01	6.686661541031810874e-01
4.956735075663895707e+00	6.283185307179586232e-01	1.415484758075307159e+00
5.026548245743668986e+00	6.283185307179586232e-01	2.958365615445976982e+00
5.096361415823442265e+00	6.283185307179586232e-01	3.484993949631261856e+00
5.166174585903215544e+00	6.283185307179586232e-01	4.025898633136488769e+00
5.235987755982988823e+00	6.283185307179586232e-01	4.530680111763562223e+00
5.305800926062762102e+00	6.283185307179586232e-01	4.913652286544796688e+00
5.375614096142535381e+00	6.283185307179586232e-01	6.262214376926931614e+00
5.445427266222307772e+00	6.283185307179586232e-01	5.566396926898868891e+00
5.515240436302081051e+00	6.283185307179586232e-01	5.865765845783726284e+00
5.585053606381854330e+00	6.283185307179586232e-01	6.995197759925700254e+00
5.654866776461627609e+00	6.283185307179586232e-01	1.098020032333169738e+01
5.724679946541400888e+00	6.283185307179586232e-01	1.765264445263797910e+01
5.794493116621174167e+00	6.283185307179586232e-01	2.777889636800535200e+01
5.864306286700947446e+00	6.283185307179586232e-01	4.035029368401946925e+01
5.934119456780720725e+00	6.283185307179586232e-01	4.724188970759637130e+01
6.003932626860494004e+00	6.283185307179586232e-01	4.034679837651371770e+01
6.073745796940266395e+00	6.283185307179586232e-01	2.777867929973734107e+01
6.143558967020039674e+00	6.283185307179586232e-01	1.765428581381868156e+01
6.213372137099812953e+00	6.283185307179586232e-01	1.097860428748726491e+01
6.283185307179586232e+00	6.283185307179586232e-01	6.995462491128834337e+00
0.000000000000000000e+00	6.981317007977319022e-01	5.865409948014523422e+00
6.981317007977319578e-02	6.981317007977319022e-01	5.565230891415271941e+00
1.396263401595463638e-01	6.981317007977319022e-01	6.258160409789883083e+00
2.094395102393195596e-01	6.981317007977319022e-01	4.912616460840635746e+00
2.792526803190927276e-01	6.981317007977319022e-01	4.530936325706887757e+00
3.490658503988658401e-01	6.981317007977319022e-01	4.026851647428166814e+00
4.188790204786391747e-01	6.981317007977319022e-01	3.484768497753586214e+00
4.886921905584123427e-01	6.981317007977319022e-01	2.958396217601049649e+00
5.585053606381854552e-01	6.981317007977319022e-01	1.415163555329912226e+00
6.283185307179586232e-01	6.981317007977319022e-01	6.679344062561235473e-01
6.981317007977317912e-01	6.981317007977319022e-01	3.303516136995530150e-01
7.679448708775049592e-01	6.981317007977319022e-01	1.721429052736233034e-01
8.377580409572782383e-01	6.981317007977319022e-01	9.457659187323540217e-02
9.075712110370512953e-01	6.981317007977319022e-01	5.429525093395671381e-02
9.773843811168245743e-01	6.981317007977319022e-01	3.238489035503019225e-02
1.047197551196597631e+00	6.981317007977319022e-01	2.021338388113379583e-02
1.117010721276370910e+00	6.981317007977319022e-01	1.319522218856898806e-02
1.186823891356144189e+00	6.981317007977319022e-01	9.593670889628969772e-03
1.256637061435917246e+00	6.981317007977319022e-01	7.474159324887504237e-03
1.326450231515690525e+00	6.981317007977319022e-01	6.791851303770997730e-03
1.396263401595463582e+00	6.981317007977319022e-01	7.499050892145650050e-03
1.466076571675236861e+00	6.981317007977319022e-01	9.939769041399412752e-03
1.535889741755009918e+00	6.981317007977319022e-01	1.554518236630438380e-02
1.605702911834783198e+00	6.981317007977319022e-01	2.531923126347788641e-02
1.675516081914556477e+00	6.981317007977319022e-01	4.163414374683268443e-02
1.745329251994329534e+00	6.981317007977319022e-01	6.638671479889461657e-02
1.815142422074102813e+00	6.981317007977319022e-01	9.467450243897977680e-02
1.884955592153875870e+00	6.981317007977319022e-01	1.083074920574399469e-01
1.954768762233649149e+00	6.981317007977319022e-01	1.083074920574399469e-01
2.024581932313422428e+00	6.981317007977319022e-01	9.467450246081397791e-02
2.094395102393195263e+00	6.981317007977319022e-01	6.638671489325213837e-02
2.164208272472968542e+00	6.981317007977319022e-01	4.163414375080302932e-02
2.234021442552741821e+00	6.981317007977319022e-01	2.531923125780190936e-02
2.303834612632515100e+00	6.981317007977319022e-01	1.554518237012729800e-02
2.373647782712288379e+00	6.981317007977319022e-01	9.939769116573243454e-03
2.443460952792061214e+00	6.981317007977319022e-01	7.499050847452217068e-03
2.513274122871834493e+00	6.981317007977319022e-01	6.791851336294869347e-03
2.583087292951607772e+00	6.981317007977319022e-01	7.474159333215689600e-03
2.652900463031381051e+00	6.981317007977319022e-01	9.593670869925173886e-03
2.722713633111153886e+00	6.981317007977319022e-01	1.319522224393288035e-02
2.792526803190927165e+00	6.981317007977319022e-01	2.021338392988058369e-02
2.862339973270700444e+00	6.981317007977319022e-01	3.238489034176500470e-02
2.932153143350473723e+00	6.981317007977319022e-01	5.429525084448362515e-02
3.001966313430247002e+00	6.981317007977319022e-01	9.457659265985939034e-02
3.071779483510019837e+00	6.981317007977319022e-01	1.721429024157929699e-01
3.141592653589793116e+00	6.981317007977319022e-01	3.303516220483398436e-01
3.211405823669565951e+00	6.981317007977319022e-01	6.679343795000947104e-01
3.281218993749339230e+00	6.981317007977319022e-01	1.415163487333393366e+00
3.351032163829112953e+00	6.981317007977319022e-01	2.958395909444635485e+00
3.420845333908885344e+00	6.981317007977319022e-01	3.484768105450023690e+00
3.490658503988658623e+00	6.981317007977319022e-01	4.026851021236682371e+00
3.560471674068432346e+00	6.981317007977319022e-01	4.530935521432348345e+00
3.630284844148205625e+00	6.981317007977319022e-01	4.912615759698970130e+00
3.700098014227978460e+00	6.981317007977319022e-01	6.258160131570229545e+00
3.769911184307751295e+00	6.981317007977319022e-01	5.565231445888700001e+00
3.839724354387524574e+00	6.981317007977319022e-01	5.865411478450087479e+00
3.909537524467297853e+00	6.981317007977319022e-01	6.995464285509808811e+00
3.979350694547071132e+00	6.981317007977319022e-01	1.097860556710602786e+01
4.049163864626844855e+00	6.981317007977319022e-01	1.765428778139828836e+01
4.118977034706617246e+00	6.981317007977319022e-01	2.777868845704287182e+01
4.188790204786390525e+00	6.981317007977319022e-01	4.034682640124284347e+01
4.258603374866163804e+00	6.981317007977319022e-01	4.724193892720515464e+01
4.328416544945937083e+00	6.981317007977319022e-01	4.035033326651981866e+01
4.398229715025710362e+00	6.981317007977319022e-01	2.777891354961025172e+01
4.468042885105483641e+00	6.981317007977319022e-01	1.765265358355766878e+01
4.537856055185256920e+00	6.981317007977319022e-01	1.098021085612806047e+01
4.607669225265030200e+00	6.981317007977319022e-01	6.995206523747349081e+00
4.677482395344803479e+00	6.981317007977319022e-01	5.865770241531930829e+00
4.747295565424576758e+00	6.981317007977319022e-01	5.566398092788526597e+00
4.817108735504349148e+00	6.981317007977319022e-01	6.262216186785312111e+00
4.886921905584122428e+00	6.981317007977319022e-01	4.913653786840104232e+00
4.956735075663895707e+00	6.981317007977319022e-01	4.530681457303333382e+00
5.026548245743668986e+00	6.981317007977319022e-01	4.025899640515774536e+00
5.096361415823442265e+00	6.981317007977319022e-01	3.484994686468980696e+00
5.166174585903215544e+00	6.981317007977319022e-01	2.958366238014259686e+00
5.235987755982988823e+00	6.981317007977319022e-01	1.415484692435467151e+00
5.305800926062762102e+00	6.981317007977319022e-01	6.686661970337067773e-01
5.375614096142535381e+00	6.981317007977319022e-01	3.303352567246128912e-01
5.445427266222307772e+00	6.981317007977319022e-01	1.721782988300055717e-01
5.515240436302081051e+00	6.981317007977319022e-01	9.457617544598903581e-02
5.585053606381854330e+00	6.981317007977319022e-01	5.428895708075446441e-02
5.654866776461627609e+00	6.981317007977319022e-01	3.249877423806043358e-02
5.724679946541400888e+00	6.981317007977319022e-01	2.026931402441993491e-02
5.794493116621174167e+00	6.981317007977319022e-01	1.314309448763846012e-02
5.864306286700947446e+00	6.981317007977319022e-01	9.592449028406483183e-03
5.934119456780720725e+00	6.981317007977319022e-01	7.470415898003329030e-03
6.003932626860494004e+00	6.981317007977319022e-01	6.787856962439130226e-03
6.073745796940266395e+00	6.981317007977319022e-01	7.501392464689917577e-03
6.143558967020039674e+00	6.981317007977319022e-01	9.948765523891182211e-03
6.213372137099812953e+00	6.981317007977319022e-01	1.554000664828698169e-02
6.283185307179586232e+00	6.981317007977319022e-01	2.531303050418236972e-02
0.000000000000000000e+00	7.679448708775049592e-01	4.166852270460856544e-02
6.981317007977319578e-02	7.679448708775049592e-01	6.645056125121541479e-02
1.396263401595463638e-01	7.679448708775049592e-01	9.467444033487140698e-02
2.094395102393195596e-01	7.679448708775049592e-01	1.083074920574399469e-01
2.792526803190927276e-01	7.679448708775049592e-01	1.083074920574399469e-01
3.490658503988658401e-01	7.679448708775049592e-01	9.462633990675266282e-02
4.188790204786391747e-01	7.679448708775049592e-01	6.625911064814564433e-02
4.886921905584123427e-01	7.679448708775049592e-01	4.157025615046924805e-02
5.585053606381854552e-01	7.679448708775049592e-01	2.531944614489594833e-02
6.283185307179586232e-01	7.679448708775049592e-01	1.554684260445584124e-02
6.981317007977317912e-01	7.679448708775049592e-01	9.915505040508539036e-03
7.679448708775049592e-01	7.679448708775049592e-01	7.488761562586724631e-03
8.377580409572782383e-01	7.679448708775049592e-01	6.788097073719371634e-03
9.075712110370512953e-01	7.679448708775049592e-01	7.471484037947319357e-03
9.773843811168245743e-01	7.679448708775049592e-01	9.593419317881091840e-03
1.047197551196597631e+00	7.679448708775049592e-01	1.316912511667542827e-02
1.117010721276370910e+00	7.679448708775049592e-01	2.007149041525803021e-02
1.186823891356144189e+00	7.679448708775049592e-01	3.218530682580252739e-02
1.256637061435917246e+00	7.679448708775049592e-01	5.422015202432661773e-02
1.326450231515690525e+00	7.679448708775049592e-01	9.457651293560923045e-02
1.396263401595463582e+00	7.679448708775049592e-01	1.711331126383090484e-01
1.466076571675236861e+00	7.679448708775049592e-01	3.292694160256453562e-01
1.535889741755009918e+00	7.679448708775049592e-01	6.684898982712890181e-01
1.605702911834783198e+00	7.679448708775049592e-01	1.415133522712363590e+00
1.675516081914556477e+00	7.679448708775049592e-01	2.958772973866096834e+00
1.745329251994329534e+00	7.679448708775049592e-01	3.482739799709716699e+00
1.815142422074102813e+00	7.679448708775049592e-01	4.026880675357110029e+00
1.884955592153875870e+00	7.679448708775049592e-01	4.529201673244725335e+00
1.954768762233649149e+00	7.679448708775049592e-01	4.911844858758581900e+00
2.024581932313422428e+00	7.679448708775049592e-01	6.251355577555507637e+00
2.094395102393195263e+00	7.679448708775049592e-01	5.562282139427216165e+00
2.164208272472968542e+00	7.679448708775049592e-01	5.865098737966575548e+00
2.234021442552741821e+00	7.679448708775049592e-01	6.995140211236678063e+00
2.303834612632515100e+00	7.679448708775049592e-01	1.097748696582926264e+01
2.373647782712288379e+00	7.679448708775049592e-01	1.765439682137084532e+01
2.443460952792061214e+00	7.679448708775049592e-01	2.777523246584768657e+01
2.513274122871834493e+00	7.679448708775049592e-01	4.033882360456782123e+01
2.583087292951607772e+00	7.679448708775049592e-01	4.724173789222611219e+01
2.652900463031381051e+00	7.679448708775049592e-01	4.034933677023025922e+01
2.722713633111153886e+00	7.679448708775049592e-01	2.777601265807741981e+01
2.792526803190927165e+00	7.679448708775049592e-01	1.765186972558062095e+01
2.862339973270700444e+00	7.679448708775049592e-01	1.097937918600571727e+01
2.932153143350473723e+00	7.679448708775049592e-01	6.994358202632867005e+00
3.001966313430247002e+00	7.679448708775049592e-01	5.864948195663822972e+00
3.071779483510019837e+00	7.679448708775049592e-01	5.566035531143064929e+00
3.141592653589793116e+00	7.679448708775049592e-01	6.263557062765342742e+00
3.211405823669565951e+00	7.679448708775049592e-01	4.913373894778972684e+00
3.281218993749339230e+00	7.679448708775049592e-01	4.529484068644302752e+00
3.351032163829112953e+00	7.679448708775049592e-01	4.022074468365723021e+00
3.420845333908885344e+00	7.679448708775049592e-01	3.484651583253932206e+00
3.490658503988658623e+00	7.679448708775049592e-01	2.958265100131257874e+00
3.560471674068432346e+00	7.679448708775049592e-01	1.415439472090633144e+00
3.630284844148205625e+00	7.679448708775049592e-01	6.685686759882445429e-01
3.700098014227978460e+00	7.679448708775049592e-01	3.303297714337281588e-01
3.769911184307751295e+00	7.679448708775049592e-01	1.719355527520280702e-01
3.839724354387524574e+00	7.679448708775049592e-01	9.457374975284502105e-02
3.909537524467297853e+00	7.679448708775049592e-01	5.418834123087709620e-02
3.979350694547071132e+00	7.679448708775049592e-01	3.251376344819992964e-02
4.049163864626844855e+00	7.679448708775049592e-01	2.022892441765063859e-02
4.118977034706617246e+00	7.679448708775049592e-01	1.300855590507260691e-02
4.188790204786390525e+00	7.679448708775049592e-01	9.590557105728023113e-03
4.258603374866163804e+00	7.679448708775049592e-01	7.461275390191985345e-03
4.328416544945937083e+00	7.679448708775049592e-01	6.775063759032815339e-03
4.398229715025710362e+00	7.679448708775049592e-01	7.494762801416241828e-03
4.468042885105483641e+00	7.679448708775049592e-01	9.943647649520291620e-03
4.537856055185256920e+00	7.679448708775049592e-01	1.553124525537435095e-02
4.607669225265030200e+00	7.679448708775049592e-01	2.530176341720474092e-02
4.677482395344803479e+00	7.679448708775049592e-01	4.167091661450866152e-02
4.747295565424576758e+00	7.679448708775049592e-01	6.644780668706598559e-02
4.817108735504349148e+00	7.679448708775049592e-01	9.462615719409722681e-02
4.886921905584122428e+00	7.679448708775049592e-01	1.083074920574399469e-01
4.956735075663895707e+00	7.679448708775049592e-01	1.083074920574399469e-01
5.026548245743668986e+00	7.679448708775049592e-01	9.467450240264746464e-02
5.096361415823442265e+00	7.679448708775049592e-01	6.638671489940403680e-02
5.166174585903215544e+00	7.679448708775049592e-01	4.163414362731775870e-02
5.235987755982988823e+00	7.679448708775049592e-01	2.531923131516412503e-02
5.305800926062762102e+00	7.679448708775049592e-01	1.554518236748619019e-02
5.375614096142535381e+00	7.679448708775049592e-01	9.939769085450000582e-03
5.445427266222307772e+00	7.679448708775049592e-01	7.499050822026766261e-03
5.515240436302081051e+00	7.679448708775049592e-01	6.791851304838275941e-03
5.585053606381854330e+00	7.679448708775049592e-01	7.474159277582465011e-03
5.654866776461627609e+00	7.679448708775049592e-01	9.593670837948601454e-03
5.724679946541400888e+00	7.679448708775049592e-01	1.319522216005108300e-02
5.794493116621174167e+00	7.679448708775049592e-01	2.021338389697673044e-02
5.864306286700947446e+00	7.679448708775049592e-01	3.238489030691699827e-02
5.934119456780720725e+00	7.679448708775049592e-01	5.429525084867485585e-02
6.003932626860494004e+00	7.679448708775049592e-01	9.457659260198138240e-02
6.073745796940266395e+00	7.679448708775049592e-01	1.721429024730477542e-01
6.143558967020039674e+00	7.679448708775049592e-01	3.303516224197700080e-01
6.213372137099812953e+00	7.679448708775049592e-01	6.679343818161449509e-01
6.283185307179586232e+00	7.679448708775049592e-01	1.415163505311119563e+00
0.000000000000000000e+00	8.377580409572781273e-01	2.958396071108822412e+00
6.981317007977319578e-02	8.377580409572781273e-01	3.484768383444268647e+00
1.396263401595463638e-01	8.377580409572781273e-01	4.026851484484408772e+00
2.094395102393195596e-01	8.377580409572781273e-01	4.530936249679615280e+00
2.792526803190927276e-01	8.377580409572781273e-01	4.912616820341023427e+00
3.490658503988658401e-01	8.377580409572781273e-01	6.258161946215630600e+00
4.188790204786391747e-01	8.377580409572781273e-01	5.565233417232182234e+00
4.886921905584123427e-01	8.377580409572781273e-01	5.865415743978232399e+00
5.585053606381854552e-01	8.377580409572781273e-01	6.995474450375930076e+00
6.283185307179586232e-01	8.377580409572781273e-01	1.097862633695581813e+01
6.981317007977317912e-01	8.377580409572781273e-01	1.765431794918919195e+01
7.679448708775049592e-01	8.377580409572781273e-01	2.777874116290362494e+01
8.377580409572782383e-01	8.377580409572781273e-01	4.034693862719188928e+01
9.075712110370512953e-01	8.377580409572781273e-01	4.724209945754810747e+01
9.773843811168245743e-01	8.377580409572781273e-01	4.035044577045089653e+01
1.047197551196597631e+00	8.377580409572781273e-01	2.777896551287154026e+01
1.117010721276370910e+00	8.377580409572781273e-01	1.765268195466082801e+01
1.186823891356144189e+00	8.377580409572781273e-01	1.098022743502529330e+01
1.256637061435917246e+00	8.377580409572781273e-01	6.995213052949847743e+00
1.326450231515690525e+00	8.377580409572781273e-01	5.865772737746996590e+00
1.396263401595463582e+00	8.377580409572781273e-01	5.566399751366692961e+00
1.466076571675236861e+00	8.377580409572781273e-01	6.262218106287220643e+00
1.535889741755009918e+00	8.377580409572781273e-01	4.913655151906878515e+00
1.605702911834783198e+00	8.377580409572781273e-01	4.530682513188136085e+00
1.675516081914556477e+00	8.377580409572781273e-01	4.025900423394515926e+00
1.745329251994329534e+00	8.377580409572781273e-01	3.484995130067949809e+00
1.815142422074102813e+00	8.377580409572781273e-01	2.958366207477935106e+00
1.884955592153875870e+00	8.377580409572781273e-01	1.415484841342165900e+00
1.954768762233649149e+00	8.377580409572781273e-01	6.686661137436978875e-01
2.024581932313422428e+00	8.377580409572781273e-01	3.303352622098039704e-01
2.094395102393195263e+00	8.377580409572781273e-01	1.721782958458903390e-01
2.164208272472968542e+00	8.377580409572781273e-01	9.457617635159103198e-02
2.234021442552741821e+00	8.377580409572781273e-01	5.428895640243940751e-02
2.303834612632515100e+00	8.377580409572781273e-01	3.249877450877631385e-02
2.373647782712288379e+00	8.377580409572781273e-01	2.026931383363119593e-02
2.443460952792061214e+00	8.377580409572781273e-01	1.314309450924308620e-02
2.513274122871834493e+00	8.377580409572781273e-01	9.592449042125660019e-03
2.583087292951607772e+00	8.377580409572781273e-01	7.470415896845037686e-03
2.652900463031381051e+00	8.377580409572781273e-01	6.787856958739637257e-03
2.722713633111153886e+00	8.377580409572781273e-01	7.501392440311041056e-03
2.792526803190927165e+00	8.377580409572781273e-01	9.948765477068688412e-03
2.862339973270700444e+00	8.377580409572781273e-01	1.554000668807439464e-02
2.932153143350473723e+00	8.377580409572781273e-01	2.531303050590944306e-02
3.001966313430247002e+00	8.377580409572781273e-01	4.166852271651656087e-02
3.071779483510019837e+00	8.377580409572781273e-01	6.645056125485486465e-02
3.141592653589793116e+00	8.377580409572781273e-01	9.467444038510658411e-02
3.211405823669565951e+00	8.377580409572781273e-01	1.083074920574399469e-01
3.281218993749339230e+00	8.377580409572781273e-01	1.083074920574399469e-01
3.351032163829112953e+00	8.377580409572781273e-01	9.467444039927416788e-02
3.420845333908885344e+00	8.377580409572781273e-01	6.645056129266246892e-02
3.490658503988658623e+00	8.377580409572781273e-01	4.166852275758390484e-02
3.560471674068432346e+00	8.377580409572781273e-01	2.531303051536547277e-02
3.630284844148205625e+00	8.377580409572781273e-01	1.554000665646718127e-02
3.700098014227978460e+00	8.377580409572781273e-01	9.948765550352560438e-03
3.769911184307751295e+00	8.377580409572781273e-01	7.501392448696412446e-03
3.839724354387524574e+00	8.377580409572781273e-01	6.787857009007904237e-03
3.909537524467297853e+00	8.377580409572781273e-01	7.470415869511264420e-03
3.979350694547071132e+00	8.377580409572781273e-01	9.592449024643751737e-03
4.049163864626844855e+00	8.377580409572781273e-01	1.314309450072863490e-02
4.118977034706617246e+00	8.377580409572781273e-01	2.026931394609599035e-02
4.188790204786390525e+00	8.377580409572781273e-01	3.249877442867954436e-02
4.258603374866163804e+00	8.377580409572781273e-01	5.428895678832273974e-02
4.328416544945937083e+00	8.377580409572781273e-01	9.457617711756940992e-02
4.398229715025710362e+00	8.377580409572781273e-01	1.721782964678459371e-01
4.468042885105483641e+00	8.377580409572781273e-01	3.303352727301748226e-01
4.537856055185256920e+00	8.377580409572781273e-01	6.686661595746885567e-01
4.607669225265030200e+00	8.377580409572781273e-01	1.415484799021835993e+00
4.677482395344803479e+00	8.377580409572781273e-01	2.958365984107169666e+00
4.747295565424576758e+00	8.377580409572781273e-01	3.484994584568244846e+00
4.817108735504349148e+00	8.377580409572781273e-01	4.025899692895670512e+00
4.886921905584122428e+00	8.377580409572781273e-01	4.530681784066661777e+00
4.956735075663895707e+00	8.377580409572781273e-01	4.913654749299223745e+00
5.026548245743668986e+00	8.377580409572781273e-01	6.262218602724765937e+00
5.096361415823442265e+00	8.377580409572781273e-01	5.566401313930096073e+00
5.166174585903215544e+00	8.377580409572781273e-01	5.865775350669525601e+00
5.235987755982988823e+00	8.377580409572781273e-01	6.995216908211832063e+00
5.305800926062762102e+00	8.377580409572781273e-01	1.098023582059532544e+01
5.375614096142535381e+00	8.377580409572781273e-01	1.765270054558229162e+01
5.445427266222307772e+00	8.377580409572781273e-01	2.777900404231662534e+01
5.515240436302081051e+00	8.377580409572781273e-01	4.035052493051991007e+01
5.585053606381854330e+00	8.377580409572781273e-01	4.724221879445134675e+01
5.654866776461627609e+00	8.377580409572781273e-01	4.034702592873847493e+01
5.724679946541400888e+00	8.377580409572781273e-01	2.777878079649936538e+01
5.794493116621174167e+00	8.377580409572781273e-01	1.765433599072375159e+01
5.864306286700947446e+00	8.377580409572781273e-01	1.097863230454421490e+01
5.934119456780720725e+00	8.377580409572781273e-01	6.995474793936372393e+00
6.003932626860494004e+00	8.377580409572781273e-01	5.865415082055956297e+00
6.073745796940266395e+00	8.377580409572781273e-01	5.565233948004853382e+00
6.143558967020039674e+00	8.377580409572781273e-01	6.258163961783099083e+00
6.213372137099812953e+00	8.377580409572781273e-01	4.912618876866658546e+00
6.283185307179586232e+00	8.377580409572781273e-01	4.530938011915246477e+00
0.000000000000000000e+00	9.075712110370514063e-01	4.026852621450315972e+00
6.981317007977319578e-02	9.075712110370514063e-01	3.484768871981467342e+00
1.396263401595463638e-01	9.075712110370514063e-01	2.958396132861104810e+00
2.094395102393195596e-01	9.075712110370514063e-01	1.415163306716566538e+00
2.792526803190927276e-01	9.075712110370514063e-01	6.679343499333694201e-01
3.490658503988658401e-01	9.075712110370514063e-01	3.303516073251828722e-01
4.188790204786391747e-01	9.075712110370514063e-01	1.721428996810610845e-01
4.886921905584123427e-01	9.075712110370514063e-01	9.457659150599846687e-02
5.585053606381854552e-01	9.075712110370514063e-01	5.429525101223865030e-02
6.283185307179586232e-01	9.075712110370514063e-01	3.238489013833456553e-02
6.981317007977317912e-01	9.075712110370514063e-01	2.021338387555611515e-02
7.679448708775049592e-01	9.075712110370514063e-01	1.319522219938681212e-02
8.377580409572782383e-01	9.075712110370514063e-01	9.593670876184347621e-03
9.075712110370512953e-01	9.075712110370514063e-01	7.474159333312073439e-03
9.773843811168245743e-01	9.075712110370514063e-01	6.791851346711363403e-03
1.047197551196597631e+00	9.075712110370514063e-01	7.499050870777998479e-03
1.117010721276370910e+00	9.075712110370514063e-01	9.939769087931262306e-03
1.186823891356144189e+00	9.075712110370514063e-01	1.554518232402072632e-02
1.256637061435917246e+00	9.075712110370514063e-01	2.531923124863150534e-02
1.326450231515690525e+00	9.075712110370514063e-01	4.163414362071200803e-02
1.396263401595463582e+00	9.075712110370514063e-01	6.638671485064756572e-02
1.466076571675236861e+00	9.075712110370514063e-01	9.467450247453750023e-02
1.535889741755009918e+00	9.075712110370514063e-01	1.083074920574399469e-01
1.605702911834783198e+00	9.075712110370514063e-01	1.083074920574399469e-01
1.675516081914556477e+00	9.075712110370514063e-01	9.462615713834875153e-02
1.745329251994329534e+00	9.075712110370514063e-01	6.644780665606302150e-02
1.815142422074102813e+00	9.075712110370514063e-01	4.167091657143899563e-02
1.884955592153875870e+00	9.075712110370514063e-01	2.530176336550584576e-02
1.954768762233649149e+00	9.075712110370514063e-01	1.553124519908776445e-02
2.024581932313422428e+00	9.075712110370514063e-01	9.943647659668940902e-03
2.094395102393195263e+00	9.075712110370514063e-01	7.494762805409298581e-03
2.164208272472968542e+00	9.075712110370514063e-01	6.775063754924834890e-03
2.234021442552741821e+00	9.075712110370514063e-01	7.461275387467129414e-03
2.303834612632515100e+00	9.075712110370514063e-01	9.590557147544274963e-03
2.373647782712288379e+00	9.075712110370514063e-01	1.300855588831956872e-02
2.443460952792061214e+00	9.075712110370514063e-01	2.022892438266126955e-02
2.513274122871834493e+00	9.075712110370514063e-01	3.251376349221252876e-02
2.583087292951607772e+00	9.075712110370514063e-01	5.418834165090237465e-02
2.652900463031381051e+00	9.075712110370514063e-01	9.457374887048766721e-02
2.722713633111153886e+00	9.075712110370514063e-01	1.719355588010869906e-01
2.792526803190927165e+00	9.075712110370514063e-01	3.303297638787495716e-01
2.862339973270700444e+00	9.075712110370514063e-01	6.685687144501324397e-01
2.932153143350473723e+00	9.075712110370514063e-01	1.415439545524604714e+00
3.001966313430247002e+00	9.075712110370514063e-01	2.958264994073155130e+00
3.071779483510019837e+00	9.075712110370514063e-01	3.484651653493834988e+00
3.141592653589793116e+00	9.075712110370514063e-01	4.022074970683338080e+00
3.211405823669565951e+00	9.075712110370514063e-01	4.529485257995837344e+00
3.281218993749339230e+00	9.075712110370514063e-01	4.913376144059176553e+00
3.351032163829112953e+00	9.075712110370514063e-01	6.263561339263169714e+00
3.420845333908885344e+00	9.075712110370514063e-01	5.566040081896217018e+00
3.490658503988658623e+00	9.075712110370514063e-01	5.864953244702278745e+00
3.560471674068432346e+00	9.075712110370514063e-01	6.994366570825586216e+00
3.630284844148205625e+00	9.075712110370514063e-01	1.097940140024849853e+01
3.700098014227978460e+00	9.075712110370514063e-01	1.765192199990359612e+01
3.769911184307751295e+00	9.075712110370514063e-01	2.777612491653844273e+01
3.839724354387524574e+00	9.075712110370514063e-01	4.034957587852900218e+01
3.909537524467297853e+00	9.075712110370514063e-01	4.724208102012703137e+01
3.979350694547071132e+00	9.075712110370514063e-01	4.033905403338789597e+01
4.049163864626844855e+00	9.075712110370514063e-01	2.777533009388252694e+01
4.118977034706617246e+00	9.075712110370514063e-01	1.765443974235999391e+01
4.188790204786390525e+00	9.075712110370514063e-01	1.097750350595143232e+01
4.258603374866163804e+00	9.075712110370514063e-01	6.995143457512869034e+00
4.328416544945937083e+00	9.075712110370514063e-01	5.865098572115489794e+00
4.398229715025710362e+00	9.075712110370514063e-01	5.562283047698744376e+00
4.468042885105483641e+00	9.075712110370514063e-01	6.251358052218380479e+00
4.537856055185256920e+00	9.075712110370514063e-01	4.911846880283139427e+00
4.607669225265030200e+00	9.075712110370514063e-01	4.529202861398654356e+00
4.677482395344803479e+00	9.075712110370514063e-01	4.026880873872506150e+00
4.747295565424576758e+00	9.075712110370514063e-01	3.482739336280468834e+00
4.817108735504349148e+00	9.075712110370514063e-01	2.958772251359266470e+00
4.886921905584122428e+00	9.075712110370514063e-01	1.415133131622802409e+00
4.956735075663895707e+00	9.075712110370514063e-01	6.684897953617929822e-01
5.026548245743668986e+00	9.075712110370514063e-01	3.292693990414686800e-01
5.096361415823442265e+00	9.075712110370514063e-01	1.711331085477472980e-01
5.166174585903215544e+00	9.075712110370514063e-01	9.457651260601929177e-02
5.235987755982988823e+00	9.075712110370514063e-01	5.422015154367022111e-02
5.305800926062762102e+00	9.075712110370514063e-01	3.218530682840726326e-02
5.375614096142535381e+00	9.075712110370514063e-01	2.007149040701491916e-02
5.445427266222307772e+00	9.075712110370514063e-01	1.316912509826179828e-02
5.515240436302081051e+00	9.075712110370514063e-01	9.593419298483375768e-03
5.585053606381854330e+00	9.075712110370514063e-01	7.471484027156688815e-03
5.654866776461627609e+00	9.075712110370514063e-01	6.788097057988231285e-03
5.724679946541400888e+00	9.075712110370514063e-01	7.488761604955167586e-03
5.794493116621174167e+00	9.075712110370514063e-01	9.915505084035538749e-03
5.864306286700947446e+00	9.075712110370514063e-01	1.554684263593465385e-02
5.934119456780720725e+00	9.075712110370514063e-01	2.531944618929021784e-02
6.003932626860494004e+00	9.075712110370514063e-01	4.157025612412000581e-02
6.073745796940266395e+00	9.075712110370514063e-01	6.625911067372326768e-02
6.143558967020039674e+00	9.075712110370514063e-01	9.462633988860084944e-02
6.213372137099812953e+00	9.075712110370514063e-01	1.083074920574399469e-01
6.283185307179586232e+00	9.075712110370514063e-01	1.083074920574399469e-01
0.000000000000000000e+00	9.773843811168245743e-01	9.467444030368868391e-02
6.981317007977319578e-02	9.773843811168245743e-01	6.645056130244540726e-02
1.396263401595463638e-01	9.773843811168245743e-01	4.166852275859733723e-02
2.094395102393195596e-01	9.773843811168245743e-01	2.531303050814152911e-02
2.792526803190927276e-01	9.773843811168245743e-01	1.554000674956642833e-02
3.490658503988658401e-01	9.773843811168245743e-01	9.948765520360397172e-03
4.188790204786391747e-01	9.773843811168245743e-01	7.501392464305037949e-03
4.886921905584123427e-01	9.773843811168245743e-01	6.787856933208732610e-03
5.585053606381854552e-01	9.773843811168245743e-01	7.470415885625431712e-03
6.283185307179586232e-01	9.773843811168245743e-01	9.592449082264050894e-03
6.981317007977317912e-01	9.773843811168245743e-01	1.314309449843314645e-02
7.679448708775049592e-01	9.773843811168245743e-01	2.026931395276461087e-02
8.377580409572782383e-01	9.773843811168245743e-01	3.249877440960116659e-02
9.075712110370512953e-01	9.773843811168245743e-01	5.428895673995180748e-02
9.773843811168245743e-01	9.773843811168245743e-01	9.457617726778211331e-02
1.047197551196597631e+00	9.773843811168245743e-01	1.721782969351228765e-01
1.117010721276370910e+00	9.773843811168245743e-01	3.303352747304409975e-01
1.186823891356144189e+00	9.773843811168245743e-01	6.686661722003589547e-01
1.256637061435917246e+00	9.773843811168245743e-01	1.415484896558770744e+00
1.326450231515690525e+00	9.773843811168245743e-01	2.958366867089724295e+00
1.396263401595463582e+00	9.773843811168245743e-01	3.484996099201426389e+00
1.466076571675236861e+00	9.773843811168245743e-01	4.025902199853414132e+00
1.535889741755009918e+00	9.773843811168245743e-01	4.530685657731434723e+00
1.605702911834783198e+00	9.773843811168245743e-01	4.913660011879435352e+00
1.675516081914556477e+00	9.773843811168245743e-01	6.262225623245741168e+00
1.745329251994329534e+00	9.773843811168245743e-01	5.566405911220228653e+00
1.815142422074102813e+00	9.773843811168245743e-01	5.865776829683843729e+00
1.884955592153875870e+00	9.773843811168245743e-01	6.995217658505984204e+00
1.954768762233649149e+00	9.773843811168245743e-01	1.098023976245169386e+01
2.024581932313422428e+00	9.773843811168245743e-01	1.765271924648842727e+01
2.094395102393195263e+00	9.773843811168245743e-01	2.777906193307082106e+01
2.164208272472968542e+00	9.773843811168245743e-01	4.035066809939976196e+01
2.234021442552741821e+00	9.773843811168245743e-01	4.724240958691294168e+01
2.303834612632515100e+00	9.773843811168245743e-01	4.034710419874439680e+01
2.373647782712288379e+00	9.773843811168245743e-01	2.777878284603189485e+01
2.443460952792061214e+00	9.773843811168245743e-01	1.765432285027373638e+01
2.513274122871834493e+00	9.773843811168245743e-01	1.097861925881966982e+01
2.583087292951607772e+00	9.773843811168245743e-01	6.995465737157455344e+00
2.652900463031381051e+00	9.773843811168245743e-01	5.865408096203913679e+00
2.722713633111153886e+00	9.773843811168245743e-01	5.565228452042593865e+00
2.792526803190927165e+00	9.773843811168245743e-01	6.258157698907989008e+00
2.862339973270700444e+00	9.773843811168245743e-01	4.912613177854286306e+00
2.932153143350473723e+00	9.773843811168245743e-01	4.530931953326701844e+00
3.001966313430247002e+00	9.773843811168245743e-01	4.026846918822664101e+00
3.071779483510019837e+00	9.773843811168245743e-01	3.484764164687763177e+00
3.141592653589793116e+00	9.773843811168245743e-01	2.958392587384255812e+00
3.211405823669565951e+00	9.773843811168245743e-01	1.415162647695248133e+00
3.281218993749339230e+00	9.773843811168245743e-01	6.679342392460038136e-01
3.351032163829112953e+00	9.773843811168245743e-01	3.303515980264587482e-01
3.420845333908885344e+00	9.773843811168245743e-01	1.721428980968364719e-01
3.490658503988658623e+00	9.773843811168245743e-01	9.457659157659618898e-02
3.560471674068432346e+00	9.773843811168245743e-01	5.429525085625652031e-02
3.630284844148205625e+00	9.773843811168245743e-01	3.238489028009407938e-02
3.700098014227978460e+00	9.773843811168245743e-01	2.021338388443415582e-02
3.769911184307751295e+00	9.773843811168245743e-01	1.319522218104600929e-02
3.839724354387524574e+00	9.773843811168245743e-01	9.593670847295700937e-03
3.909537524467297853e+00	9.773843811168245743e-01	7.474159327635489236e-03
3.979350694547071132e+00	9.773843811168245743e-01	6.791851355247807524e-03
4.049163864626844855e+00	9.773843811168245743e-01	7.499050864418039912e-03
4.118977034706617246e+00	9.773843811168245743e-01	9.939769135487233620e-03
4.188790204786390525e+00	9.773843811168245743e-01	1.554518238337777511e-02
4.258603374866163804e+00	9.773843811168245743e-01	2.531923122827069855e-02
4.328416544945937083e+00	9.773843811168245743e-01	4.163414369611154880e-02
4.398229715025710362e+00	9.773843811168245743e-01	6.638671491810517467e-02
4.468042885105483641e+00	9.773843811168245743e-01	9.467450248009846858e-02
4.537856055185256920e+00	9.773843811168245743e-01	1.083074920574399469e-01
4.607669225265030200e+00	9.773843811168245743e-01	1.083074920574399469e-01
4.677482395344803479e+00	9.773843811168245743e-01	9.467450244032626916e-02
4.747295565424576758e+00	9.773843811168245743e-01	6.638671490536911246e-02
4.817108735504349148e+00	9.773843811168245743e-01	4.163414365389989796e-02
4.886921905584122428e+00	9.773843811168245743e-01	2.531923130701476191e-02
4.956735075663895707e+00	9.773843811168245743e-01	1.554518236258881081e-02
5.026548245743668986e+00	9.773843811168245743e-01	9.939769113960255503e-03
5.096361415823442265e+00	9.773843811168245743e-01	7.499050856095094281e-03
5.166174585903215544e+00	9.773843811168245743e-01	6.791851354438075902e-03
5.235987755982988823e+00	9.773843811168245743e-01	7.474159325559242943e-03
5.305800926062762102e+00	9.773843811168245743e-01	9.593670829836122016e-03
5.375614096142535381e+00	9.773843811168245743e-01	1.319522221936607863e-02
5.445427266222307772e+00	9.773843811168245743e-01	2.021338389329820767e-02
5.515240436302081051e+00	9.773843811168245743e-01	3.238489038212883503e-02
5.585053606381854330e+00	9.773843811168245743e-01	5.429525093105289774e-02
5.654866776461627609e+00	9.773843811168245743e-01	9.457659290332334767e-02
5.724679946541400888e+00	9.773843811168245743e-01	1.721429035014662989e-01
5.794493116621174167e+00	9.773843811168245743e-01	3.303516281032722324e-01
5.864306286700947446e+00	9.773843811168245743e-01	6.679344169722675195e-01
5.934119456780720725e+00	9.773843811168245743e-01	1.415163774762185245e+00
6.003932626860494004e+00	9.773843811168245743e-01	2.958398426564710526e+00
6.073745796940266395e+00	9.773843811168245743e-01	3.484772339987719736e+00
6.143558967020039674e+00	9.773843811168245743e-01	4.026857831329334836e+00
6.213372137099812953e+00	9.773843811168245743e-01	4.530945581857292126e+00
6.283185307179586232e+00	9.773843811168245743e-01	4.912628515348223424e+00
0.000000000000000000e+00	1.047197551196597631e+00	6.258175470661660356e+00
6.981317007977319578e-02	1.047197551196597631e+00	5.565239624408091501e+00
1.396263401595463638e-01	1.047197551196597631e+00	5.865413155671379108e+00
2.094395102393195596e-01	1.047197551196597631e+00	6.995467881365582841e+00
2.792526803190927276e-01	1.047197551196597631e+00	1.097861703930729682e+01
3.490658503988658401e-01	1.047197551196597631e+00	1.765431069885094573e+01
4.188790204786391747e-01	1.047197551196597631e+00	2.777874217461857143e+01
4.886921905584123427e-01	1.047197551196597631e+00	4.034696786667651480e+01
5.585053606381854552e-01	1.047197551196597631e+00	4.724208860191088633e+01
6.283185307179586232e-01	1.047197551196597631e+00	4.035029653525283067e+01
6.981317007977317912e-01	1.047197551196597631e+00	2.777882894213711396e+01
7.679448708775049592e-01	1.047197551196597631e+00	1.765260181912607251e+01
8.377580409572782383e-01	1.047197551196597631e+00	1.098018036116921436e+01
9.075712110370512953e-01	1.047197551196597631e+00	6.995184851416041738e+00
9.773843811168245743e-01	1.047197551196597631e+00	5.865751059768262721e+00
1.047197551196597631e+00	1.047197551196597631e+00	5.566380363525421870e+00
1.117010721276370910e+00	1.047197551196597631e+00	6.262194066213029764e+00
1.186823891356144189e+00	1.047197551196597631e+00	4.913634108012677082e+00
1.256637061435917246e+00	1.047197551196597631e+00	4.530662316204956852e+00
1.326450231515690525e+00	1.047197551196597631e+00	4.025883323954175808e+00
1.396263401595463582e+00	1.047197551196597631e+00	3.484982155540304660e+00
1.466076571675236861e+00	1.047197551196597631e+00	2.958357281228447988e+00
1.535889741755009918e+00	1.047197551196597631e+00	1.415483423981598543e+00
1.605702911834783198e+00	1.047197551196597631e+00	6.686659797912585246e-01
1.675516081914556477e+00	1.047197551196597631e+00	3.303352473298812320e-01
1.745329251994329534e+00	1.047197551196597631e+00	1.721782928623237785e-01
1.815142422074102813e+00	1.047197551196597631e+00	9.457617653084686438e-02
1.884955592153875870e+00	1.047197551196597631e+00	5.428895645517985147e-02
1.954768762233649149e+00	1.047197551196597631e+00	3.249877438444040423e-02
2.024581932313422428e+00	1.047197551196597631e+00	2.026931393444807855e-02
2.094395102393195263e+00	1.047197551196597631e+00	1.314309450679081344e-02
2.164208272472968542e+00	1.047197551196597631e+00	9.592449060973938860e-03
2.234021442552741821e+00	1.047197551196597631e+00	7.470415965326113530e-03
2.303834612632515100e+00	1.047197551196597631e+00	6.787856946543090533e-03
2.373647782712288379e+00	1.047197551196597631e+00	7.501392449579895837e-03
2.443460952792061214e+00	1.047197551196597631e+00	9.948765576662558022e-03
2.513274122871834493e+00	1.047197551196597631e+00	1.554000672068288173e-02
2.583087292951607772e+00	1.047197551196597631e+00	2.531303057623358194e-02
2.652900463031381051e+00	1.047197551196597631e+00	4.166852271897377585e-02
2.722713633111153886e+00	1.047197551196597631e+00	6.645056132136875626e-02
2.792526803190927165e+00	1.047197551196597631e+00	9.467444035208318065e-02
2.862339973270700444e+00	1.047197551196597631e+00	1.083074920574399469e-01
2.932153143350473723e+00	1.047197551196597631e+00	1.083074920574399469e-01
3.001966313430247002e+00	1.047197551196597631e+00	9.462633992735629274e-02
3.071779483510019837e+00	1.047197551196597631e+00	6.625911069106202311e-02
3.141592653589793116e+00	1.047197551196597631e+00	4.157025618100057551e-02
3.211405823669565951e+00	1.047197551196597631e+00	2.531944616951595228e-02
3.281218993749339230e+00	1.047197551196597631e+00	1.554684259156302074e-02
3.351032163829112953e+00	1.047197551196597631e+00	9.915505027828485848e-03
3.420845333908885344e+00	1.047197551196597631e+00	7.488761588442363441e-03
3.490658503988658623e+00	1.047197551196597631e+00	6.788096983219187031e-03
3.560471674068432346e+00	1.047197551196597631e+00	7.471484080333479910e-03
3.630284844148205625e+00	1.047197551196597631e+00	9.593419306537884217e-03
3.700098014227978460e+00	1.047197551196597631e+00	1.316912512839301004e-02
3.769911184307751295e+00	1.047197551196597631e+00	2.007149040270692769e-02
3.839724354387524574e+00	1.047197551196597631e+00	3.218530687272259938e-02
3.909537524467297853e+00	1.047197551196597631e+00	5.422015217263689152e-02
3.979350694547071132e+00	1.047197551196597631e+00	9.457651351467323553e-02
4.049163864626844855e+00	1.047197551196597631e+00	1.711331155036569240e-01
4.118977034706617246e+00	1.047197551196597631e+00	3.292694310916015610e-01
4.188790204786390525e+00	1.047197551196597631e+00	6.684899913863326937e-01
4.258603374866163804e+00	1.047197551196597631e+00	1.415134209390215725e+00
4.328416544945937083e+00	1.047197551196597631e+00	2.958778296140903041e+00
4.398229715025710362e+00	1.047197551196597631e+00	3.482748195286112569e+00
4.468042885105483641e+00	1.047197551196597631e+00	4.026893000231427600e+00
4.537856055185256920e+00	1.047197551196597631e+00	4.529217505391976317e+00
4.607669225265030200e+00	1.047197551196597631e+00	4.911860738358520884e+00
4.677482395344803479e+00	1.047197551196597631e+00	6.251366873856603945e+00
4.747295565424576758e+00	1.047197551196597631e+00	5.562278643663383981e+00
4.817108735504349148e+00	1.047197551196597631e+00	5.865079253808886506e+00
4.886921905584122428e+00	1.047197551196597631e+00	6.995109351771517936e+00
4.956735075663895707e+00	1.047197551196597631e+00	1.097742564014717459e+01
5.026548245743668986e+00	1.047197551196597631e+00	1.765425284881037271e+01
5.096361415823442265e+00	1.047197551196597631e+00	2.777486586051294282e+01
5.166174585903215544e+00	1.047197551196597631e+00	4.033798139990211240e+01
5.235987755982988823e+00	1.047197551196597631e+00	4.724037656334036228e+01
5.305800926062762102e+00	1.047197551196597631e+00	4.034816943483075846e+01
5.375614096142535381e+00	1.047197551196597631e+00	2.777542084787395638e+01
5.445427266222307772e+00	1.047197551196597631e+00	1.765161782326708817e+01
5.515240436302081051e+00	1.047197551196597631e+00	1.097926520102702774e+01
5.585053606381854330e+00	1.047197551196597631e+00	6.994297801905807965e+00
5.654866776461627609e+00	1.047197551196597631e+00	5.864902255590568103e+00
5.724679946541400888e+00	1.047197551196597631e+00	5.565991534929738194e+00
5.794493116621174167e+00	1.047197551196597631e+00	6.263501234335961954e+00
5.864306286700947446e+00	1.047197551196597631e+00	4.913327783367322787e+00
5.934119456780720725e+00	1.047197551196597631e+00	4.529444354835976405e+00
6.003932626860494004e+00	1.047197551196597631e+00	4.022044903280431960e+00
6.073745796940266395e+00	1.047197551196597631e+00	3.484631718773480991e+00
6.143558967020039674e+00	1.047197551196597631e+00	2.958252734645542059e+00
6.213372137099812953e+00	1.047197551196597631e+00	1.415438286324566697e+00
6.283185307179586232e+00	1.047197551196597631e+00	6.685685975308843787e-01
0.000000000000000000e+00	1.117010721276370910e+00	3.303297526917067239e-01
6.981317007977319578e-02	1.117010721276370910e+00	1.719355575581739404e-01
1.396263401595463638e-01	1.117010721276370910e+00	9.457374886366411160e-02
2.094395102393195596e-01	1.117010721276370910e+00	5.418834176735880248e-02
2.792526803190927276e-01	1.117010721276370910e+00	3.251376355211180180e-02
3.490658503988658401e-01	1.117010721276370910e+00	2.022892438500463116e-02
4.188790204786391747e-01	1.117010721276370910e+00	1.300855594090414603e-02
4.886921905584123427e-01	1.117010721276370910e+00	9.590557122444765686e-03
5.585053606381854552e-01	1.117010721276370910e+00	7.461275411312773623e-03
6.283185307179586232e-01	1.117010721276370910e+00	6.775063703173629139e-03
6.981317007977317912e-01	1.117010721276370910e+00	7.494762818922081488e-03
7.679448708775049592e-01	1.117010721276370910e+00	9.943647631579489998e-03
8.377580409572782383e-01	1.117010721276370910e+00	1.553124525122071865e-02
9.075712110370512953e-01	1.117010721276370910e+00	2.530176340849206451e-02
9.773843811168245743e-01	1.117010721276370910e+00	4.167091658405856769e-02
1.047197551196597631e+00	1.117010721276370910e+00	6.644780674269090692e-02
1.117010721276370910e+00	1.117010721276370910e+00	9.462615723743829366e-02
1.186823891356144189e+00	1.117010721276370910e+00	1.083074920574399469e-01
1.256637061435917246e+00	1.117010721276370910e+00	1.083074920574399469e-01
1.326450231515690525e+00	1.117010721276370910e+00	9.467450248783083888e-02
1.396263401595463582e+00	1.117010721276370910e+00	6.638671484893249319e-02
1.466076571675236861e+00	1.117010721276370910e+00	4.163414366262437050e-02
1.535889741755009918e+00	1.117010721276370910e+00	2.531923123028587130e-02
1.605702911834783198e+00	1.117010721276370910e+00	1.554518229356507790e-02
1.675516081914556477e+00	1.117010721276370910e+00	9.939769110417483525e-03
1.745329251994329534e+00	1.117010721276370910e+00	7.499050865040590534e-03
1.815142422074102813e+00	1.117010721276370910e+00	6.791851319577216911e-03
1.884955592153875870e+00	1.117010721276370910e+00	7.474159330864689997e-03
1.954768762233649149e+00	1.117010721276370910e+00	9.593670817784907823e-03
2.024581932313422428e+00	1.117010721276370910e+00	1.319522217950478381e-02
2.094395102393195263e+00	1.117010721276370910e+00	2.021338396703557458e-02
2.164208272472968542e+00	1.117010721276370910e+00	3.238489043543648499e-02
2.234021442552741821e+00	1.117010721276370910e+00	5.429525120691396783e-02
2.303834612632515100e+00	1.117010721276370910e+00	9.457659396352742498e-02
2.373647782712288379e+00	1.117010721276370910e+00	1.721429086381694451e-01
2.443460952792061214e+00	1.117010721276370910e+00	3.303516539358428705e-01
2.513274122871834493e+00	1.117010721276370910e+00	6.679345681715870287e-01
2.583087292951607772e+00	1.117010721276370910e+00	1.415164732531717373e+00
2.652900463031381051e+00	1.117010721276370910e+00	2.958402934347311941e+00
2.722713633111153886e+00	1.117010721276370910e+00	3.484777444412055836e+00
2.792526803190927165e+00	1.117010721276370910e+00	4.026861402890352437e+00
2.862339973270700444e+00	1.117010721276370910e+00	4.530943014526689794e+00
2.932153143350473723e+00	1.117010721276370910e+00	4.912613822764965832e+00
3.001966313430247002e+00	1.117010721276370910e+00	6.258140133444123343e+00
3.071779483510019837e+00	1.117010721276370910e+00	5.565199294022066923e+00
3.141592653589793116e+00	1.117010721276370910e+00	5.865364728349627299e+00
3.211405823669565951e+00	1.117010721276370910e+00	6.995398859415693948e+00
3.281218993749339230e+00	1.117010721276370910e+00	1.097846529305896901e+01
3.351032163829112953e+00	1.117010721276370910e+00	1.765391507897634682e+01
3.420845333908885344e+00	1.117010721276370910e+00	2.777765650209220283e+01
3.490658503988658623e+00	1.117010721276370910e+00	4.034434757576966746e+01
3.560471674068432346e+00	1.117010721276370910e+00	4.723820423347782338e+01
3.630284844148205625e+00	1.117010721276370910e+00	4.034763677918228097e+01
3.700098014227978460e+00	1.117010721276370910e+00	2.777773946289022788e+01
3.769911184307751295e+00	1.117010721276370910e+00	1.765221686966411241e+01
3.839724354387524574e+00	1.117010721276370910e+00	1.098003945990925700e+01
3.909537524467297853e+00	1.117010721276370910e+00	6.995123525592100933e+00
3.979350694547071132e+00	1.117010721276370910e+00	5.865708664865623589e+00
4.049163864626844855e+00	1.117010721276370910e+00	5.566342156684934039e+00
4.118977034706617246e+00	1.117010721276370910e+00	6.262153337946041454e+00
4.188790204786390525e+00	1.117010721276370910e+00	4.913610781462329768e+00
4.258603374866163804e+00	1.117010721276370910e+00	4.530652280359900530e+00
4.328416544945937083e+00	1.117010721276370910e+00	4.025883254397208511e+00
4.398229715025710362e+00	1.117010721276370910e+00	3.484986795235651247e+00
4.468042885105483641e+00	1.117010721276370910e+00	2.958362897337893482e+00
4.537856055185256920e+00	1.117010721276370910e+00	1.415485104432824714e+00
4.607669225265030200e+00	1.117010721276370910e+00	6.686662574182694607e-01
4.677482395344803479e+00	1.117010721276370910e+00	3.303352938695581775e-01
4.747295565424576758e+00	1.117010721276370910e+00	1.721783011553593423e-01
4.817108735504349148e+00	1.117010721276370910e+00	9.457617816573703207e-02
4.886921905584122428e+00	1.117010721276370910e+00	5.428895701913052929e-02
4.956735075663895707e+00	1.117010721276370910e+00	3.249877441156222985e-02
5.026548245743668986e+00	1.117010721276370910e+00	2.026931395729459143e-02
5.096361415823442265e+00	1.117010721276370910e+00	1.314309446700360172e-02
5.166174585903215544e+00	1.117010721276370910e+00	9.592449068192027833e-03
5.235987755982988823e+00	1.117010721276370910e+00	7.470415876233016915e-03
5.305800926062762102e+00	1.117010721276370910e+00	6.787857006385967715e-03
5.375614096142535381e+00	1.117010721276370910e+00	7.501392431535460967e-03
5.445427266222307772e+00	1.117010721276370910e+00	9.948765501770132427e-03
5.515240436302081051e+00	1.117010721276370910e+00	1.554000670882169088e-02
5.585053606381854330e+00	1.117010721276370910e+00	2.531303054623545989e-02
5.654866776461627609e+00	1.117010721276370910e+00	4.166852277125801529e-02
5.724679946541400888e+00	1.117010721276370910e+00	6.645056130504238545e-02
5.794493116621174167e+00	1.117010721276370910e+00	9.467444034461021396e-02
5.864306286700947446e+00	1.117010721276370910e+00	1.083074920574399469e-01
5.934119456780720725e+00	1.117010721276370910e+00	1.083074920574399469e-01
6.003932626860494004e+00	1.117010721276370910e+00	9.467444029058197374e-02
6.073745796940266395e+00	1.117010721276370910e+00	6.645056126084411541e-02
6.143558967020039674e+00	1.117010721276370910e+00	4.166852270200759739e-02
6.213372137099812953e+00	1.117010721276370910e+00	2.531303053999029232e-02
6.283185307179586232e+00	1.117010721276370910e+00	1.554000665215363348e-02
0.000000000000000000e+00	1.186823891356143967e+00	9.948765610594708514e-03
6.981317007977319578e-02	1.186823891356143967e+00	7.501392495313253909e-03
1.396263401595463638e-01	1.186823891356143967e+00	6.787857002752572914e-03
2.094395102393195596e-01	1.186823891356143967e+00	7.470415900693317020e-03
2.792526803190927276e-01	1.186823891356143967e+00	9.592449109889950726e-03
3.490658503988658401e-01	1.186823891356143967e+00	1.314309447953497870e-02
4.188790204786391747e-01	1.186823891356143967e+00	2.026931394819916216e-02
4.886921905584123427e-01	1.186823891356143967e+00	3.249877447973807676e-02
5.585053606381854552e-01	1.186823891356143967e+00	5.428895698953072058e-02
6.283185307179586232e-01	1.186823891356143967e+00	9.457617813768022519e-02
6.981317007977317912e-01	1.186823891356143967e+00	1.721783011145259779e-01
7.679448708775049592e-01	1.186823891356143967e+00	3.303352938239244030e-01
8.377580409572782383e-01	1.186823891356143967e+00	6.686662574311368346e-01
9.075712110370512953e-01	1.186823891356143967e+00	1.415485104438064301e+00
9.773843811168245743e-01	1.186823891356143967e+00	2.958362897279967374e+00
1.047197551196597631e+00	1.186823891356143967e+00	3.484986795201211685e+00
1.117010721276370910e+00	1.186823891356143967e+00	4.025883254396358524e+00
1.186823891356144189e+00	1.186823891356143967e+00	4.530652280340381033e+00
1.256637061435917246e+00	1.186823891356143967e+00	4.913610781455536092e+00
1.326450231515690525e+00	1.186823891356143967e+00	6.262153337952734766e+00
1.396263401595463582e+00	1.186823891356143967e+00	5.566342156651161055e+00
1.466076571675236861e+00	1.186823891356143967e+00	5.865708664866449595e+00
1.535889741755009918e+00	1.186823891356143967e+00	6.995123525607982451e+00
1.605702911834783198e+00	1.186823891356143967e+00	1.098003945990842389e+01
1.675516081914556477e+00	1.186823891356143967e+00	1.765221686968018844e+01
1.745329251994329534e+00	1.186823891356143967e+00	2.777773946284899864e+01
1.815142422074102813e+00	1.186823891356143967e+00	4.034763677920449254e+01
1.884955592153875870e+00	1.186823891356143967e+00	4.723820423345523523e+01
1.954768762233649149e+00	1.186823891356143967e+00	4.034434757573623642e+01
2.024581932313422428e+00	1.186823891356143967e+00	2.777765650207521020e+01
2.094395102393195263e+00	1.186823891356143967e+00	1.765391507896459800e+01
2.164208272472968542e+00	1.186823891356143967e+00	1.097846529305449970e+01
2.234021442552741821e+00	1.186823891356143967e+00	6.995398859410245862e+00
2.303834612632515100e+00	1.186823891356143967e+00	5.865364728327816302e+00
2.373647782712288379e+00	1.186823891356143967e+00	5.565199294004583130e+00
2.443460952792061214e+00	1.186823891356143967e+00	6.258140133421244755e+00
2.513274122871834493e+00	1.186823891356143967e+00	4.912613822758158832e+00
2.583087292951607772e+00	1.186823891356143967e+00	4.530943014574365435e+00
2.652900463031381051e+00	1.186823891356143967e+00	4.026861402882703445e+00
2.722713633111153886e+00	1.186823891356143967e+00	3.484777444375042332e+00
2.792526803190927165e+00	1.186823891356143967e+00	2.958402934370630621e+00
2.862339973270700444e+00	1.186823891356143967e+00	1.415164732553443550e+00
2.932153143350473723e+00	1.186823891356143967e+00	6.679345681569912596e-01
3.001966313430247002e+00	1.186823891356143967e+00	3.303516539231567406e-01
3.071779483510019837e+00	1.186823891356143967e+00	1.721429085898190381e-01
3.141592653589793116e+00	1.186823891356143967e+00	9.457659400480543377e-02
3.211405823669565951e+00	1.186823891356143967e+00	5.429525122661200964e-02
3.281218993749339230e+00	1.186823891356143967e+00	3.238489047979649371e-02
3.351032163829112953e+00	1.186823891356143967e+00	2.021338395295999013e-02
3.420845333908885344e+00	1.186823891356143967e+00	1.319522222546730926e-02
3.490658503988658623e+00	1.186823891356143967e+00	9.593670801610195212e-03
3.560471674068432346e+00	1.186823891356143967e+00	7.474159309015618834e-03
3.630284844148205625e+00	1.186823891356143967e+00	6.791851369413544684e-03
3.700098014227978460e+00	1.186823891356143967e+00	7.499050849810370671e-03
3.769911184307751295e+00	1.186823891356143967e+00	9.939769101261170664e-03
3.839724354387524574e+00	1.186823891356143967e+00	1.554518234468548962e-02
3.909537524467297853e+00	1.186823891356143967e+00	2.531923124276046211e-02
3.979350694547071132e+00	1.186823891356143967e+00	4.163414370735558229e-02
4.049163864626844855e+00	1.186823891356143967e+00	6.638671484893056418e-02
4.118977034706617246e+00	1.186823891356143967e+00	9.467450235717120299e-02
4.188790204786390525e+00	1.186823891356143967e+00	1.083074920574399469e-01
4.258603374866163804e+00	1.186823891356143967e+00	1.083074920574399469e-01
4.328416544945937083e+00	1.186823891356143967e+00	9.462615720010562892e-02
4.398229715025710362e+00	1.186823891356143967e+00	6.644780672569386426e-02
4.468042885105483641e+00	1.186823891356143967e+00	4.167091660281298238e-02
4.537856055185256920e+00	1.186823891356143967e+00	2.530176340850844377e-02
4.607669225265030200e+00	1.186823891356143967e+00	1.553124526120911245e-02
4.677482395344803479e+00	1.186823891356143967e+00	9.943647621423206198e-03
4.747295565424576758e+00	1.186823891356143967e+00	7.494762809404692007e-03
4.817108735504349148e+00	1.186823891356143967e+00	6.775063716757917347e-03
4.886921905584122428e+00	1.186823891356143967e+00	7.461275385089312720e-03
4.956735075663895707e+00	1.186823891356143967e+00	9.590557119031601838e-03
5.026548245743668986e+00	1.186823891356143967e+00	1.300855591584132095e-02
5.096361415823442265e+00	1.186823891356143967e+00	2.022892442963836884e-02
5.166174585903215544e+00	1.186823891356143967e+00	3.251376354306843158e-02
5.235987755982988823e+00	1.186823891356143967e+00	5.418834171149487788e-02
5.305800926062762102e+00	1.186823891356143967e+00	9.457374885624221517e-02
5.375614096142535381e+00	1.186823891356143967e+00	1.719355575706710826e-01
5.445427266222307772e+00	1.186823891356143967e+00	3.303297527060654604e-01
5.515240436302081051e+00	1.186823891356143967e+00	6.685685975472126508e-01
5.585053606381854330e+00	1.186823891356143967e+00	1.415438286305461535e+00
5.654866776461627609e+00	1.186823891356143967e+00	2.958252734655919092e+00
5.724679946541400888e+00	1.186823891356143967e+00	3.484631718772638553e+00
5.794493116621174167e+00	1.186823891356143967e+00	4.022044903283848782e+00
5.864306286700947446e+00	1.186823891356143967e+00	4.529444354821523966e+00
5.934119456780720725e+00	1.186823891356143967e+00	4.913327783424054296e+00
6.003932626860494004e+00	1.186823891356143967e+00	6.263501234358365366e+00
6.073745796940266395e+00	1.186823891356143967e+00	5.565991534899387361e+00
6.143558967020039674e+00	1.186823891356143967e+00	5.864902255583595014e+00
6.213372137099812953e+00	1.186823891356143967e+00	6.994297801900471789e+00
6.283185307179586232e+00	1.186823891356143967e+00	1.097926520105622572e+01
0.000000000000000000e+00	1.256637061435917246e+00	1.765161782329859008e+01
6.981317007977319578e-02	1.256637061435917246e+00	2.777542084786055909e+01
1.396263401595463638e-01	1.256637061435917246e+00	4.034816943480173990e+01
2.094395102393195596e-01	1.256637061435917246e+00	4.724037656334459712e+01
2.792526803190927276e-01	1.256637061435917246e+00	4.033798139989588094e+01
3.490658503988658401e-01	1.256637061435917246e+00	2.777486586052012640e+01
4.188790204786391747e-01	1.256637061435917246e+00	1.765425284878050860e+01
4.886921905584123427e-01	1.256637061435917246e+00	1.097742564017450739e+01
5.585053606381854552e-01	1.256637061435917246e+00	6.995109351719095869e+00
6.283185307179586232e-01	1.256637061435917246e+00	5.865079253809754256e+00
6.981317007977317912e-01	1.256637061435917246e+00	5.562278643668912004e+00
7.679448708775049592e-01	1.256637061435917246e+00	6.251366873817698178e+00
8.377580409572782383e-01	1.256637061435917246e+00	4.911860738366210732e+00
9.075712110370512953e-01	1.256637061435917246e+00	4.529217505388563048e+00
9.773843811168245743e-01	1.256637061435917246e+00	4.026893000198052519e+00
1.047197551196597631e+00	1.256637061435917246e+00	3.482748195312809880e+00
1.117010721276370910e+00	1.256637061435917246e+00	2.958778296149586762e+00
1.186823891356144189e+00	1.256637061435917246e+00	1.415134209449285807e+00
1.256637061435917246e+00	1.256637061435917246e+00	6.684899914095152607e-01
1.326450231515690525e+00	1.256637061435917246e+00	3.292694311279347197e-01
1.396263401595463582e+00	1.256637061435917246e+00	1.711331155295264528e-01
1.466076571675236861e+00	1.256637061435917246e+00	9.457651360216134950e-02
1.535889741755009918e+00	1.256637061435917246e+00	5.422015217838534185e-02
1.605702911834783198e+00	1.256637061435917246e+00	3.218530690476511386e-02
1.675516081914556477e+00	1.256637061435917246e+00	2.007149045063249052e-02
1.745329251994329534e+00	1.256637061435917246e+00	1.316912511921355076e-02
1.815142422074102813e+00	1.256637061435917246e+00	9.593419294624315127e-03
1.884955592153875870e+00	1.256637061435917246e+00	7.471484016538017942e-03
1.954768762233649149e+00	1.256637061435917246e+00	6.788097043029652639e-03
2.024581932313422428e+00	1.256637061435917246e+00	7.488761546568068611e-03
2.094395102393195263e+00	1.256637061435917246e+00	9.915505077662555011e-03
2.164208272472968542e+00	1.256637061435917246e+00	1.554684262822545772e-02
2.234021442552741821e+00	1.256637061435917246e+00	2.531944618449112616e-02
2.303834612632515100e+00	1.256637061435917246e+00	4.157025616080885916e-02
2.373647782712288379e+00	1.256637061435917246e+00	6.625911071316226142e-02
2.443460952792061214e+00	1.256637061435917246e+00	9.462633988609546465e-02
2.513274122871834493e+00	1.256637061435917246e+00	1.083074920574399469e-01
2.583087292951607772e+00	1.256637061435917246e+00	1.083074920574399469e-01
2.652900463031381051e+00	1.256637061435917246e+00	9.467444033635304124e-02
2.722713633111153886e+00	1.256637061435917246e+00	6.645056128565977882e-02
2.792526803190927165e+00	1.256637061435917246e+00	4.166852275648349341e-02
2.862339973270700444e+00	1.256637061435917246e+00	2.531303054505616018e-02
2.932153143350473723e+00	1.256637061435917246e+00	1.554000674734303325e-02
3.001966313430247002e+00	1.256637061435917246e+00	9.948765539036967878e-03
3.071779483510019837e+00	1.256637061435917246e+00	7.501392478132310609e-03
3.141592653589793116e+00	1.256637061435917246e+00	6.787856927520396523e-03
3.211405823669565951e+00	1.256637061435917246e+00	7.470415905904824461e-03
3.281218993749339230e+00	1.256637061435917246e+00	9.592449059256352717e-03
3.351032163829112953e+00	1.256637061435917246e+00	1.314309454440648096e-02
3.420845333908885344e+00	1.256637061435917246e+00	2.026931396584963005e-02
3.490658503988658623e+00	1.256637061435917246e+00	3.249877439921332323e-02
3.560471674068432346e+00	1.256637061435917246e+00	5.428895642480463524e-02
3.630284844148205625e+00	1.256637061435917246e+00	9.457617655890371289e-02
3.700098014227978460e+00	1.256637061435917246e+00	1.721782929215075753e-01
3.769911184307751295e+00	1.256637061435917246e+00	3.303352473696118397e-01
3.839724354387524574e+00	1.256637061435917246e+00	6.686659797852321230e-01
3.909537524467297853e+00	1.256637061435917246e+00	1.415483423937299534e+00
3.979350694547071132e+00	1.256637061435917246e+00	2.958357281240543202e+00
4.049163864626844855e+00	1.256637061435917246e+00	3.484982155511020530e+00
4.118977034706617246e+00	1.256637061435917246e+00	4.025883323930267821e+00
4.188790204786390525e+00	1.256637061435917246e+00	4.530662316178571736e+00
4.258603374866163804e+00	1.256637061435917246e+00	4.913634108011841306e+00
4.328416544945937083e+00	1.256637061435917246e+00	6.262194066218038202e+00
4.398229715025710362e+00	1.256637061435917246e+00	5.566380363542546839e+00
4.468042885105483641e+00	1.256637061435917246e+00	5.865751059733414152e+00
4.537856055185256920e+00	1.256637061435917246e+00	6.995184851419542049e+00
4.607669225265030200e+00	1.256637061435917246e+00	1.098018036114179985e+01
4.677482395344803479e+00	1.256637061435917246e+00	1.765260181910429793e+01
4.747295565424576758e+00	1.256637061435917246e+00	2.777882894215084164e+01
4.817108735504349148e+00	1.256637061435917246e+00	4.035029653526155613e+01
4.886921905584122428e+00	1.256637061435917246e+00	4.724208860190717019e+01
4.956735075663895707e+00	1.256637061435917246e+00	4.034696786666090418e+01
5.026548245743668986e+00	1.256637061435917246e+00	2.777874217461608453e+01
5.096361415823442265e+00	1.256637061435917246e+00	1.765431069878453485e+01
5.166174585903215544e+00	1.256637061435917246e+00	1.097861703930261257e+01
5.235987755982988823e+00	1.256637061435917246e+00	6.995467881383392594e+00
5.305800926062762102e+00	1.256637061435917246e+00	5.865413155677488000e+00
5.375614096142535381e+00	1.256637061435917246e+00	5.565239624367504412e+00
5.445427266222307772e+00	1.256637061435917246e+00	6.258175470670095386e+00
5.515240436302081051e+00	1.256637061435917246e+00	4.912628515343194557e+00
5.585053606381854330e+00	1.256637061435917246e+00	4.530945581834332714e+00
5.654866776461627609e+00	1.256637061435917246e+00	4.026857831324221593e+00
5.724679946541400888e+00	1.256637061435917246e+00	3.484772340014441472e+00
5.794493116621174167e+00	1.256637061435917246e+00	2.958398426596710706e+00
5.864306286700947446e+00	1.256637061435917246e+00	1.415163774758699811e+00
5.934119456780720725e+00	1.256637061435917246e+00	6.679344169954227750e-01
6.003932626860494004e+00	1.256637061435917246e+00	3.303516280812827111e-01
6.073745796940266395e+00	1.256637061435917246e+00	1.721429035397880336e-01
6.143558967020039674e+00	1.256637061435917246e+00	9.457659284718233916e-02
6.213372137099812953e+00	1.256637061435917246e+00	5.429525091955583055e-02
6.283185307179586232e+00	1.256637061435917246e+00	3.238489029256987756e-02
0.000000000000000000e+00	1.326450231515690525e+00	2.021338393788976381e-02
6.981317007977319578e-02	1.326450231515690525e+00	1.319522214663296396e-02
1.396263401595463638e-01	1.326450231515690525e+00	9.593670867294732882e-03
2.094395102393195596e-01	1.326450231515690525e+00	7.474159315951418858e-03
2.792526803190927276e-01	1.326450231515690525e+00	6.791851370741727040e-03
3.490658503988658401e-01	1.326450231515690525e+00	7.499050894164879452e-03
4.188790204786391747e-01	1.326450231515690525e+00	9.939769007161928377e-03
4.886921905584123427e-01	1.326450231515690525e+00	1.554518233703589859e-02
5.585053606381854552e-01	1.326450231515690525e+00	2.531923126334684540e-02
6.283185307179586232e-01	1.326450231515690525e+00	4.163414365389974531e-02
6.981317007977317912e-01	1.326450231515690525e+00	6.638671482207539332e-02
7.679448708775049592e-01	1.326450231515690525e+00	9.467450246391223567e-02
8.377580409572782383e-01	1.326450231515690525e+00	1.083074920574399469e-01
9.075712110370512953e-01	1.326450231515690525e+00	1.083074920574399469e-01
9.773843811168245743e-01	1.326450231515690525e+00	9.467450247027975330e-02
1.047197551196597631e+00	1.326450231515690525e+00	6.638671485009216278e-02
1.117010721276370910e+00	1.326450231515690525e+00	4.163414370764374067e-02
1.186823891356144189e+00	1.326450231515690525e+00	2.531923126693637338e-02
1.256637061435917246e+00	1.326450231515690525e+00	1.554518241117278793e-02
1.326450231515690525e+00	1.326450231515690525e+00	9.939769073431647256e-03
1.396263401595463582e+00	1.326450231515690525e+00	7.499050910096636234e-03
1.466076571675236861e+00	1.326450231515690525e+00	6.791851366124485555e-03
1.535889741755009918e+00	1.326450231515690525e+00	7.474159273459046390e-03
1.605702911834783198e+00	1.326450231515690525e+00	9.593670820055022475e-03
1.675516081914556477e+00	1.326450231515690525e+00	1.319522223287938889e-02
1.745329251994329534e+00	1.326450231515690525e+00	2.021338388607996084e-02
1.815142422074102813e+00	1.326450231515690525e+00	3.238489034994888882e-02
1.884955592153875870e+00	1.326450231515690525e+00	5.429525082422245741e-02
1.954768762233649149e+00	1.326450231515690525e+00	9.457659159145891115e-02
2.024581932313422428e+00	1.326450231515690525e+00	1.721428980618336935e-01
2.094395102393195263e+00	1.326450231515690525e+00	3.303515980374553407e-01
2.164208272472968542e+00	1.326450231515690525e+00	6.679342392967031472e-01
2.234021442552741821e+00	1.326450231515690525e+00	1.415162647693494868e+00
2.303834612632515100e+00	1.326450231515690525e+00	2.958392587352321801e+00
2.373647782712288379e+00	1.326450231515690525e+00	3.484764164658494590e+00
2.443460952792061214e+00	1.326450231515690525e+00	4.026846918777363449e+00
2.513274122871834493e+00	1.326450231515690525e+00	4.530931953320751937e+00
2.583087292951607772e+00	1.326450231515690525e+00	4.912613177899133987e+00
2.652900463031381051e+00	1.326450231515690525e+00	6.258157698917356626e+00
2.722713633111153886e+00	1.326450231515690525e+00	5.565228452054951980e+00
2.792526803190927165e+00	1.326450231515690525e+00	5.865408096222257228e+00
2.862339973270700444e+00	1.326450231515690525e+00	6.995465737165436515e+00
2.932153143350473723e+00	1.326450231515690525e+00	1.097861925879870348e+01
3.001966313430247002e+00	1.326450231515690525e+00	1.765432285023284820e+01
3.071779483510019837e+00	1.326450231515690525e+00	2.777878284601578684e+01
3.141592653589793116e+00	1.326450231515690525e+00	4.034710419873236020e+01
3.211405823669565951e+00	1.326450231515690525e+00	4.724240958690608494e+01
3.281218993749339230e+00	1.326450231515690525e+00	4.035066809942506438e+01
3.351032163829112953e+00	1.326450231515690525e+00	2.777906193307238070e+01
3.420845333908885344e+00	1.326450231515690525e+00	1.765271924647254664e+01
3.490658503988658623e+00	1.326450231515690525e+00	1.098023976244272149e+01
3.560471674068432346e+00	1.326450231515690525e+00	6.995217658535275440e+00
3.630284844148205625e+00	1.326450231515690525e+00	5.865776829701311534e+00
3.700098014227978460e+00	1.326450231515690525e+00	5.566405911224069136e+00
3.769911184307751295e+00	1.326450231515690525e+00	6.262225623226733262e+00
3.839724354387524574e+00	1.326450231515690525e+00	4.913660011880371492e+00
3.909537524467297853e+00	1.326450231515690525e+00	4.530685657726301940e+00
3.979350694547071132e+00	1.326450231515690525e+00	4.025902199872232856e+00
4.049163864626844855e+00	1.326450231515690525e+00	3.484996099190215801e+00
4.118977034706617246e+00	1.326450231515690525e+00	2.958366867113040310e+00
4.188790204786390525e+00	1.326450231515690525e+00	1.415484896656920899e+00
4.258603374866163804e+00	1.326450231515690525e+00	6.686661722372784222e-01
4.328416544945937083e+00	1.326450231515690525e+00	3.303352747558095936e-01
4.398229715025710362e+00	1.326450231515690525e+00	1.721782968517540369e-01
4.468042885105483641e+00	1.326450231515690525e+00	9.457617727604895885e-02
4.537856055185256920e+00	1.326450231515690525e+00	5.428895683768886204e-02
4.607669225265030200e+00	1.326450231515690525e+00	3.249877447943553405e-02
4.677482395344803479e+00	1.326450231515690525e+00	2.026931392796873718e-02
4.747295565424576758e+00	1.326450231515690525e+00	1.314309450011959778e-02
4.817108735504349148e+00	1.326450231515690525e+00	9.592449055871277511e-03
4.886921905584122428e+00	1.326450231515690525e+00	7.470415886495993148e-03
4.956735075663895707e+00	1.326450231515690525e+00	6.787856946816198458e-03
5.026548245743668986e+00	1.326450231515690525e+00	7.501392439545173652e-03
5.096361415823442265e+00	1.326450231515690525e+00	9.948765536633914428e-03
5.166174585903215544e+00	1.326450231515690525e+00	1.554000670511410109e-02
5.235987755982988823e+00	1.326450231515690525e+00	2.531303054682294829e-02
5.305800926062762102e+00	1.326450231515690525e+00	4.166852276003417399e-02
5.375614096142535381e+00	1.326450231515690525e+00	6.645056123953382854e-02
5.445427266222307772e+00	1.326450231515690525e+00	9.467444035281016856e-02
5.515240436302081051e+00	1.326450231515690525e+00	1.083074920574399469e-01
5.585053606381854330e+00	1.326450231515690525e+00	1.083074920574399469e-01
5.654866776461627609e+00	1.326450231515690525e+00	9.462633998194257268e-02
5.724679946541400888e+00	1.326450231515690525e+00	6.625911065333918437e-02
5.794493116621174167e+00	1.326450231515690525e+00	4.157025612557572330e-02
5.864306286700947446e+00	1.326450231515690525e+00	2.531944618554657356e-02
5.934119456780720725e+00	1.326450231515690525e+00	1.554684269149611206e-02
6.003932626860494004e+00	1.326450231515690525e+00	9.915505064709692271e-03
6.073745796940266395e+00	1.326450231515690525e+00	7.488761561160524327e-03
6.143558967020039674e+00	1.326450231515690525e+00	6.788097073389253756e-03
6.213372137099812953e+00	1.326450231515690525e+00	7.471484052498719372e-03
6.283185307179586232e+00	1.326450231515690525e+00	9.593419309527423389e-03
0.000000000000000000e+00	1.396263401595463582e+00	1.316912511916152120e-02
6.981317007977319578e-02	1.396263401595463582e+00	2.007149046321335742e-02
1.396263401595463638e-01	1.396263401595463582e+00	3.218530685304292482e-02
2.094395102393195596e-01	1.396263401595463582e+00	5.422015149518986943e-02
2.792526803190927276e-01	1.396263401595463582e+00	9.457651257382956866e-02
3.490658503988658401e-01	1.396263401595463582e+00	1.711331085702522681e-01
4.188790204786391747e-01	1.396263401595463582e+00	3.292693990338774745e-01
4.886921905584123427e-01	1.396263401595463582e+00	6.684897954141861831e-01
5.585053606381854552e-01	1.396263401595463582e+00	1.415133131673188771e+00
6.283185307179586232e-01	1.396263401595463582e+00	2.958772251368800177e+00
6.981317007977317912e-01	1.396263401595463582e+00	3.482739336287380638e+00
7.679448708775049592e-01	1.396263401595463582e+00	4.026880873857959564e+00
8.377580409572782383e-01	1.396263401595463582e+00	4.529202861402935376e+00
9.075712110370512953e-01	1.396263401595463582e+00	4.911846880267875193e+00
9.773843811168245743e-01	1.396263401595463582e+00	6.251358052195940651e+00
1.047197551196597631e+00	1.396263401595463582e+00	5.562283047683848736e+00
1.117010721276370910e+00	1.396263401595463582e+00	5.865098572095352125e+00
1.186823891356144189e+00	1.396263401595463582e+00	6.995143457548377519e+00
1.256637061435917246e+00	1.396263401595463582e+00	1.097750350597868341e+01
1.326450231515690525e+00	1.396263401595463582e+00	1.765443974235722635e+01
1.396263401595463582e+00	1.396263401595463582e+00	2.777533009384562845e+01
1.466076571675236861e+00	1.396263401595463582e+00	4.033905403339586826e+01
1.535889741755009918e+00	1.396263401595463582e+00	4.724208102015066402e+01
1.605702911834783198e+00	1.396263401595463582e+00	4.034957587852277783e+01
1.675516081914556477e+00	1.396263401595463582e+00	2.777612491654369364e+01
1.745329251994329534e+00	1.396263401595463582e+00	1.765192199990364585e+01
1.815142422074102813e+00	1.396263401595463582e+00	1.097940140027202816e+01
1.884955592153875870e+00	1.396263401595463582e+00	6.994366570818397300e+00
1.954768762233649149e+00	1.396263401595463582e+00	5.864953244695284340e+00
2.024581932313422428e+00	1.396263401595463582e+00	5.566040081865970102e+00
2.094395102393195263e+00	1.396263401595463582e+00	6.263561339269117845e+00
2.164208272472968542e+00	1.396263401595463582e+00	4.913376144025302317e+00
2.234021442552741821e+00	1.396263401595463582e+00	4.529485257989069424e+00
2.303834612632515100e+00	1.396263401595463582e+00	4.022074970661996041e+00
2.373647782712288379e+00	1.396263401595463582e+00	3.484651653517087500e+00
2.443460952792061214e+00	1.396263401595463582e+00	2.958264994093885214e+00
2.513274122871834493e+00	1.396263401595463582e+00	1.415439545519383335e+00
2.583087292951607772e+00	1.396263401595463582e+00	6.685687144080638689e-01
2.652900463031381051e+00	1.396263401595463582e+00	3.303297639100361005e-01
2.722713633111153886e+00	1.396263401595463582e+00	1.719355588194383944e-01
2.792526803190927165e+00	1.396263401595463582e+00	9.457374886800112845e-02
2.862339973270700444e+00	1.396263401595463582e+00	5.418834156218520909e-02
2.932153143350473723e+00	1.396263401595463582e+00	3.251376353741111669e-02
3.001966313430247002e+00	1.396263401595463582e+00	2.022892438266131812e-02
3.071779483510019837e+00	1.396263401595463582e+00	1.300855590838691234e-02
3.141592653589793116e+00	1.396263401595463582e+00	9.590557144131026113e-03
3.211405823669565951e+00	1.396263401595463582e+00	7.461275340276092745e-03
3.281218993749339230e+00	1.396263401595463582e+00	6.775063746767232692e-03
3.351032163829112953e+00	1.396263401595463582e+00	7.494762795904179667e-03
3.420845333908885344e+00	1.396263401595463582e+00	9.943647695268594336e-03
3.490658503988658623e+00	1.396263401595463582e+00	1.553124523353659713e-02
3.560471674068432346e+00	1.396263401595463582e+00	2.530176336799097245e-02
3.630284844148205625e+00	1.396263401595463582e+00	4.167091659164944700e-02
3.700098014227978460e+00	1.396263401595463582e+00	6.644780676486583548e-02
3.769911184307751295e+00	1.396263401595463582e+00	9.462615719532341263e-02
3.839724354387524574e+00	1.396263401595463582e+00	1.083074920574399469e-01
3.909537524467297853e+00	1.396263401595463582e+00	1.083074920574399469e-01
3.979350694547071132e+00	1.396263401595463582e+00	9.467450243230227103e-02
4.049163864626844855e+00	1.396263401595463582e+00	6.638671494753203839e-02
4.118977034706617246e+00	1.396263401595463582e+00	4.163414359040526480e-02
4.188790204786390525e+00	1.396263401595463582e+00	2.531923125361714919e-02
4.258603374866163804e+00	1.396263401595463582e+00	1.554518240845543381e-02
4.328416544945937083e+00	1.396263401595463582e+00	9.939769026901511609e-03
4.398229715025710362e+00	1.396263401595463582e+00	7.499050848886838587e-03
4.468042885105483641e+00	1.396263401595463582e+00	6.791851334029617993e-03
4.537856055185256920e+00	1.396263401595463582e+00	7.474159311462884314e-03
4.607669225265030200e+00	1.396263401595463582e+00	9.593670820007454622e-03
4.677482395344803479e+00	1.396263401595463582e+00	1.319522217765443754e-02
4.747295565424576758e+00	1.396263401595463582e+00	2.021338394743413258e-02
4.817108735504349148e+00	1.396263401595463582e+00	3.238489015476494343e-02
4.886921905584122428e+00	1.396263401595463582e+00	5.429525100814759642e-02
4.956735075663895707e+00	1.396263401595463582e+00	9.457659152332761887e-02
5.026548245743668986e+00	1.396263401595463582e+00	1.721428997127200933e-01
5.096361415823442265e+00	1.396263401595463582e+00	3.303516072905521295e-01
5.166174585903215544e+00	1.396263401595463582e+00	6.679343499900484149e-01
5.235987755982988823e+00	1.396263401595463582e+00	1.415163306734824822e+00
5.305800926062762102e+00	1.396263401595463582e+00	2.958396132889617558e+00
5.375614096142535381e+00	1.396263401595463582e+00	3.484768871956561043e+00
5.445427266222307772e+00	1.396263401595463582e+00	4.026852621464885651e+00
5.515240436302081051e+00	1.396263401595463582e+00	4.530938011894000361e+00
5.585053606381854330e+00	1.396263401595463582e+00	4.912618876809958124e+00
5.654866776461627609e+00	1.396263401595463582e+00	6.258163961781429308e+00
5.724679946541400888e+00	1.396263401595463582e+00	5.565233947985255725e+00
5.794493116621174167e+00	1.396263401595463582e+00	5.865415082019353576e+00
5.864306286700947446e+00	1.396263401595463582e+00	6.995474793936305780e+00
5.934119456780720725e+00	1.396263401595463582e+00	1.097863230449412697e+01
6.003932626860494004e+00	1.396263401595463582e+00	1.765433599072723680e+01
6.073745796940266395e+00	1.396263401595463582e+00	2.777878079653197219e+01
6.143558967020039674e+00	1.396263401595463582e+00	4.034702592875917304e+01
6.213372137099812953e+00	1.396263401595463582e+00	4.724221879441419958e+01
6.283185307179586232e+00	1.396263401595463582e+00	4.035052493050344680e+01
0.000000000000000000e+00	1.413716694115406902e+00	2.777900404236573451e+01
6.981317007977319578e-02	1.413716694115406902e+00	1.765270054561803548e+01
1.396263401595463638e-01	1.413716694115406902e+00	1.098023582056081082e+01
2.094395102393195596e-01	1.413716694115406902e+00	6.995216908264263900e+00
2.792526803190927276e-01	1.413716694115406902e+00	5.865775350714830694e+00
3.490658503988658401e-01	1.413716694115406902e+00	5.566401313908740711e+00
4.188790204786391747e-01	1.413716694115406902e+00	6.262218602727260830e+00
4.886921905584123427e-01	1.413716694115406902e+00	4.913654749296681779e+00
5.585053606381854552e-01	1.413716694115406902e+00	4.530681784057284389e+00
6.283185307179586232e-01	1.413716694115406902e+00	4.025899692865685608e+00
6.981317007977317912e-01	1.413716694115406902e+00	3.484994584569980791e+00
7.679448708775049592e-01	1.413716694115406902e+00	2.958365984138248805e+00
8.377580409572782383e-01	1.413716694115406902e+00	1.415484798964509849e+00
9.075712110370512953e-01	1.413716694115406902e+00	6.686661595617995335e-01
9.773843811168245743e-01	1.413716694115406902e+00	3.303352727327212857e-01
1.047197551196597631e+00	1.413716694115406902e+00	1.721782965420411149e-01
1.117010721276370910e+00	1.413716694115406902e+00	9.457617723560214629e-02
1.186823891356144189e+00	1.413716694115406902e+00	5.428895674563193052e-02
1.256637061435917246e+00	1.413716694115406902e+00	3.249877442868007171e-02
1.326450231515690525e+00	1.413716694115406902e+00	2.026931391304804750e-02
1.396263401595463582e+00	1.413716694115406902e+00	1.314309450574546560e-02
1.466076571675236861e+00	1.413716694115406902e+00	9.592449028035274911e-03
1.535889741755009918e+00	1.413716694115406902e+00	7.470415847662007641e-03
1.605702911834783198e+00	1.413716694115406902e+00	6.787856996326068620e-03
1.675516081914556477e+00	1.413716694115406902e+00	7.501392486778377978e-03
1.745329251994329534e+00	1.413716694115406902e+00	9.948765542222284472e-03
1.815142422074102813e+00	1.413716694115406902e+00	1.554000676425585509e-02
1.884955592153875870e+00	1.413716694115406902e+00	2.531303054528476898e-02
1.954768762233649149e+00	1.413716694115406902e+00	4.166852271861944818e-02
2.024581932313422428e+00	1.413716694115406902e+00	6.645056130117217574e-02
2.094395102393195263e+00	1.413716694115406902e+00	9.467444042678284377e-02
2.164208272472968542e+00	1.413716694115406902e+00	1.083074920574399469e-01
2.234021442552741821e+00	1.413716694115406902e+00	1.083074920574399469e-01
2.303834612632515100e+00	1.413716694115406902e+00	9.467444034876784653e-02
2.373647782712288379e+00	1.413716694115406902e+00	6.645056126844597899e-02
2.443460952792061214e+00	1.413716694115406902e+00	4.166852274971526160e-02
2.513274122871834493e+00	1.413716694115406902e+00	2.531303057202450441e-02
2.583087292951607772e+00	1.413716694115406902e+00	1.554000665473157135e-02
2.652900463031381051e+00	1.413716694115406902e+00	9.948765531993839645e-03
2.722713633111153886e+00	1.413716694115406902e+00	7.501392495506934918e-03
2.792526803190927165e+00	1.413716694115406902e+00	6.787856917963342590e-03
2.862339973270700444e+00	1.413716694115406902e+00	7.470415905593715683e-03
2.932153143350473723e+00	1.413716694115406902e+00	9.592449073627445574e-03
3.001966313430247002e+00	1.413716694115406902e+00	1.314309451005436433e-02
3.071779483510019837e+00	1.413716694115406902e+00	2.026931385925090021e-02
3.141592653589793116e+00	1.413716694115406902e+00	3.249877453916116821e-02
3.211405823669565951e+00	1.413716694115406902e+00	5.428895645912143464e-02
3.281218993749339230e+00	1.413716694115406902e+00	9.457617628474415672e-02
3.351032163829112953e+00	1.413716694115406902e+00	1.721782958191933055e-01
3.420845333908885344e+00	1.413716694115406902e+00	3.303352621920568888e-01
3.490658503988658623e+00	1.413716694115406902e+00	6.686661137771917618e-01
3.560471674068432346e+00	1.413716694115406902e+00	1.415484841373457758e+00
3.630284844148205625e+00	1.413716694115406902e+00	2.958366207452876040e+00
3.700098014227978460e+00	1.413716694115406902e+00	3.484995130058469837e+00
3.769911184307751295e+00	1.413716694115406902e+00	4.025900423459528810e+00
3.839724354387524574e+00	1.413716694115406902e+00	4.530682513182139992e+00
3.909537524467297853e+00	1.413716694115406902e+00	4.913655151904372964e+00
3.979350694547071132e+00	1.413716694115406902e+00	6.262218106287237518e+00
4.049163864626844855e+00	1.413716694115406902e+00	5.566399751374865090e+00
4.118977034706617246e+00	1.413716694115406902e+00	5.865772737756564936e+00
4.188790204786390525e+00	1.413716694115406902e+00	6.995213053002149017e+00
4.258603374866163804e+00	1.413716694115406902e+00	1.098022743499728016e+01
4.328416544945937083e+00	1.413716694115406902e+00	1.765268195466630274e+01
4.398229715025710362e+00	1.413716694115406902e+00	2.777896551287453875e+01
4.468042885105483641e+00	1.413716694115406902e+00	4.035044577045256631e+01
4.537856055185256920e+00	1.413716694115406902e+00	4.724209945751437090e+01
4.607669225265030200e+00	1.413716694115406902e+00	4.034693862719475277e+01
4.677482395344803479e+00	1.413716694115406902e+00	2.777874116287047457e+01
4.747295565424576758e+00	1.413716694115406902e+00	1.765431794919668107e+01
4.817108735504349148e+00	1.413716694115406902e+00	1.097862633694139411e+01
4.886921905584122428e+00	1.413716694115406902e+00	6.995474450382162424e+00
4.956735075663895707e+00	1.413716694115406902e+00	5.865415743992238085e+00
5.026548245743668986e+00	1.413716694115406902e+00	5.565233417227909207e+00
5.096361415823442265e+00	1.413716694115406902e+00	6.258161946218984362e+00
5.166174585903215544e+00	1.413716694115406902e+00	4.912616820356246805e+00
5.235987755982988823e+00	1.413716694115406902e+00	4.530936249685598938e+00
5.305800926062762102e+00	1.413716694115406902e+00	4.026851484468185305e+00
5.375614096142535381e+00	1.413716694115406902e+00	3.484768383404647007e+00
5.445427266222307772e+00	1.413716694115406902e+00	2.958396071095890534e+00
5.515240436302081051e+00	1.413716694115406902e+00	1.415163505298969060e+00
5.585053606381854330e+00	1.413716694115406902e+00	6.679343818427546653e-01
5.654866776461627609e+00	1.413716694115406902e+00	3.303516224172489135e-01
5.724679946541400888e+00	1.413716694115406902e+00	1.721429025139066260e-01
5.794493116621174167e+00	1.413716694115406902e+00	9.457659261766758474e-02
5.864306286700947446e+00	1.413716694115406902e+00	5.429525083965494603e-02
5.934119456780720725e+00	1.413716694115406902e+00	3.238489031598167089e-02
6.003932626860494004e+00	1.413716694115406902e+00	2.021338392344068993e-02
6.073745796940266395e+00	1.413716694115406902e+00	1.319522224365031471e-02
[truncated: 4,098 more rows]
