# Supplementary material for: Magnetosensitivity of tightly bound radical pairs in cryptochrome is enabled by the quantum Zeno effect
Source: Nat Commun. 2024 Dec 30;15:10823. doi: 10.1038/s41467-024-55124-x (PMC11686217; doi:10.1038/s41467-024-55124-x)
Supplement: Supplementary file 6 — Source Data [file 41467_2024_55124_MOESM6_ESM.zip › Source_Data/supplementary/figure_s10.txt]

# B0 # Chi
0 0.2570029892470438
0.001 0.25739528588912325
0.0012638482029342984 0.2576269620702826
0.001597312280060254 0.25799304117682376
0.002018760254679039 0.2585679964140724
0.0025514065200312875 0.25946278875469064
0.0032245905452963947 0.2608368344173164
0.004075392965871778 0.2629075722140082
0.005150678076168122 0.2659511762095053
0.00650967523045817 0.2702863549478059
0.008227241341700473 0.27623392787461826
0.0103979841848149 0.28404631182683643
0.013141473626117567 0.293806414741141
0.016608827826277157 0.3053190463320964
0.020991037201085545 0.31805173261667147
0.026529484644318972 0.3311648593237153
0.03352924149249558 0.3435529241687538
0.04237587160604064 0.35359447118472437
0.05355666917706899 0.3598993077764689
0.06768750009458535 0.3713415836621529
0.08554672535565684 0.3849504312698732
0.10811807510766078 0.3967076116734076
0.13664483492953258 0.4062862628791013
0.1726983290659436 0.4142257292746997
0.21826447283974873 0.42029320439335016
0.2758531617629184 0.42574892262941383
0.34863652276780877 0.42985398438074557
0.44062364277735727 0.4329415344536782
0.5568813990945273 0.43499214101221534
0.7038135554931562 0.43780442539017556
0.8895134973108236 0.44034638071931176
1.1242100350620874 0.4426204538261268
1.4208308325339223 0.4449988597927743
1.795714494371641 0.4473713915935397
2.269510536694671 0.4491359230897051
2.868316813342012 0.4491588764415312
3.6251170499885355 0.4465447485060146
4.581597669054491 0.4410472239957666
5.790443980602489 0.4329612642991244
7.318242219076182 0.4226666901270959
9.249147277217336 0.4100258496994978
11.689518164985776 0.3941210723839265
14.773776525985127 0.37302728203107394
18.671810912919206 0.3449925644166553
23.598334667821938 0.31429036314111597
29.82471286216894 0.28342058705709205
37.69390975388364 0.25269105015182136
47.639380104013405 0.22608606210309404
60.20894493336138 0.20478180919615316
76.09496685459884 0.18829707633158194
96.17248711152965 0.1757745168458182
121.54742500762885 0.16648944240572588
153.61749466718297 0.15978595042663046
194.14919457438816 0.1550280197993197
245.37511066398218 0.1516596722987275
310.11689265747816 0.14926509067597454
391.94067748472213 0.14755694705032538
495.353520895918 0.1463232889887238
626.0516572014828 0.14542197749595495
791.2342618981327 0.14475810126102934
1000.0 0.1442800524306967
