# Supplementary material for: Magnetosensitivity of tightly bound radical pairs in cryptochrome is enabled by the quantum Zeno effect
Source: Nat Commun. 2024 Dec 30;15:10823. doi: 10.1038/s41467-024-55124-x (PMC11686217; doi:10.1038/s41467-024-55124-x)
Supplement: Supplementary file 6 — Source Data [file 41467_2024_55124_MOESM6_ESM.zip › Source_Data/supplementary/figure_s12a.txt]

# \% sensitivity  kS/microsecond kT/microsecond
1.7204860730091198e-05 0.001 0.001
1.8914572996520107e-05 0.0011097524964120721 0.001
2.0817605863920896e-05 0.0012315506032928262 0.001
2.2931208199628017e-05 0.001366716356462006 0.001
2.527640623417593e-05 0.0015167168884709225 0.001
2.7876820161476523e-05 0.0016831803533309566 0.001
3.075689137421733e-05 0.0018679135990207828 0.001
3.3944498329052664e-05 0.002072921779595372 0.001
3.7472936469384877e-05 0.002300430119772917 0.001
4.1376998292319556e-05 0.0025529080682395165 0.001
4.568627272716341e-05 0.002833096101839324 0.001
5.0439066141549915e-05 0.0031440354715915 0.001
5.567826277652621e-05 0.0034891012134067737 0.001
6.145202906293612e-05 0.003872038781812557 0.001
6.78014306125796e-05 0.004297004704320844 0.001
7.47768835910323e-05 0.004768611697714469 0.001
8.243069859492635e-05 0.005291978735958442 0.001
9.08183519530148e-05 0.005872786613189483 0.001
9.999725832332551e-05 0.00651733960488242 0.001
0.0001100266852565035 0.007232633896483534 0.001
0.00012096694085073079 0.008026433522257174 0.001
0.00013287859985744443 0.00890735463861044 0.001
0.00014582154591347152 0.009884959046625586 0.001
0.00015985359547643352 0.010969857978923836 0.001
0.00017502881671205284 0.012173827277396614 0.001
0.00019139595833106426 0.013509935211980273 0.001
0.0002089962068388962 0.014992684327860457 0.001
0.00022786048861855868 0.01663816886076129 0.001
0.0002480071346485646 0.018464249428955443 0.001
0.0002694385891619522 0.020490746898158472 0.001
0.00029213832111218974 0.022739657523579287 0.001
0.0003160674585663825 0.02523539170434766 0.001
0.0003411615454336214 0.02800503894183631 0.001
0.0003673273120303744 0.03107866187782014 0.001
0.00039443995132404375 0.03448962260405758 0.001
0.0004223407822383507 0.038274944785163134 0.001
0.00045083580276172874 0.04247571552536898 0.001
0.0004796953180861152 0.047137531341167244 0.001
0.0005086547390634744 0.05231099308056263 0.001
0.0005374168608447416 0.05805225516094899 0.001
0.000565655847769575 0.06442363508721373 0.001
0.0005930228075532451 0.07149428986597581 0.001
0.0006191530285959423 0.07934096665797492 0.001
0.0006436746819244998 0.08804883581643465 0.001
0.000666218770324134 0.09771241535346502 0.001
0.0006864298055277995 0.1084365968689611 0.001
0.0007039768449389472 0.12033778407775893 0.001
0.0007185642265538084 0.13354515629298988 0.001
0.0007299415463641878 0.14820207057988585 0.001
0.0007379121305883807 0.16446761779946645 0.001
0.0007423397969625878 0.18251834943190443 0.001
0.0007431532629297299 0.20255019392306664 0.001
0.0007403481832781722 0.22478058335487253 0.001
0.0007339866470954526 0.24945081352303167 0.001
0.0007241942768593246 0.27682866303920667 0.001
0.0007111551246152814 0.3072112998861759 0.001
0.0006951047271643862 0.34092850697468147 0.001
0.0006763217309151415 0.3783462617131929 0.001
0.0006551185500432988 0.419870708444391 0.001
0.0006318315194214774 0.4659525668664682 0.001
0.0006068110440242691 0.517092024289676 0.001
0.0005804120623859044 0.5738441648302398 0.001
0.000552985266619288 0.6368249944718586 0.001
0.0005248692896677731 0.7067181273927491 0.001
0.0004963840671065034 0.7842822061337682 0.001
0.0004678255337449144 0.8703591361485166 0.001
0.0004394616166845111 0.9658832241158708 0.001
0.00041152957917267585 1.0718913192051276 0.001
0.0003842345913697143 1.1895340673703196 0.001
0.0003577494152896543 1.3200884008314182 0.001
0.0003322150530310486 1.4649713983072863 0.001
0.00030774217698437134 1.625755666443795 0.001
0.00028441317364646945 1.8041864093920719 0.001
0.0002622846221653763 2.0022003718155843 0.001
0.0002413900440925154 2.2219468609395236 0.001
0.00022174279392483953 2.4658110758226037 0.001
0.00020333895208879404 2.736439997074672 0.001
0.00018616014364847278 3.0367711180354604 0.001
0.00017017619711801046 3.370064329271928 0.001
0.00015534759539659326 3.739937302478798 0.001
0.0001416276879668832 4.150404757850477 0.001
0.00012896464610767655 4.605922041145108 0.001
0.00011730316161495669 5.1114334834401705 0.001
0.00010658588916823142 5.672426068491977 0.001
9.675465723668619e-05 6.294988990221888 0.001
8.77514539301405e-05 6.985879746785249 0.001
7.951922073501372e-05 7.752597488629465 0.001
7.200247023630979e-05 8.60346441668451 0.001
6.514775255239691e-05 9.547716114208066 0.001
5.890399395480639e-05 10.59560179277617 0.001
5.3222725899804146e-05 11.758495540521581 0.001
4.805822539244442e-05 13.049019780144016 0.001
4.336758174838806e-05 14.481182276745331 0.001
3.9110704878275726e-05 16.070528182616385 0.001
3.525028809669983e-05 17.834308769319094 0.001
3.1751736219276516e-05 19.791668678535572 0.001
2.8583067339882362e-05 21.96385372416547 0.001
2.5714796399012307e-05 24.37444150122222 0.001
2.311980635438804e-05 27.04959730463137 0.001
2.0773212532354535e-05 30.01835813575592 0.001
1.8652222700699106e-05 33.31294787934677 0.001
1.6735997590333618e-05 36.96912707195032 0.001
1.5005513225641032e-05 41.0265810582719 0.001
1.344342699560741e-05 45.52935074866948 0.001
1.203394872417718e-05 50.526310653356795 0.001
1.0762717776668929e-05 56.07169938205458 0.001
9.616686685198772e-06 62.22570836730231 0.001
8.584011381929102e-06 69.0551352016233 0.001
7.65394864221669e-06 76.63410868007462 0.001
6.816760007910538e-06 85.04489341802686 0.001
6.063622638885491e-06 94.37878277775391 0.001
5.38654666504268e-06 104.73708979594508 0.001
4.778298733243425e-06 116.23224686798542 0.001
4.2323313915737515e-06 128.9890261253308 0.001
3.7427181749372096e-06 143.14589375234786 0.001
3.304109975621472e-06 158.85651294280527 0.001
2.911665927141094e-06 176.2914118095948 0.001
2.5610153882027475e-06 195.63983435170647 0.001
2.248135287041819e-06 217.11179456945052 0.001
1.969396026257897e-06 240.9403560239527 0.001
1.7214776661944597e-06 267.38416158399497 0.001
1.5014484062714217e-06 296.73024081888724 0.001
1.3065313951843294e-06 329.2971255097155 0.001
1.1342196123420578e-06 365.43830709572546 0.001
9.82245065950238e-07 405.54607358408276 0.001
8.486232199178545e-07 450.05576757004974 0.001
7.314156322824061e-07 499.450511585514 0.001
6.288832863354799e-07 554.2664520663108 0.001
5.394571906958134e-07 615.0985788580505 0.001
4.6168982859029484e-07 682.6071834272393 0.001
3.942644427601394e-07 757.525025877192 0.001
3.360203997271327e-07 840.6652885618333 0.001
2.8585485689625045e-07 932.9304026284696 0.001
2.4277764687496983e-07 1035.3218432956637 0.001
2.0590695337663334e-07 1148.9510001873086 0.001
1.744706402684315e-07 1275.051240713013 0.001
1.4775004575362516e-07 1414.991297434576 0.001
1.2509157798490378e-07 1570.2901247293776 0.001
1.0593394228486375e-07 1742.6333860096508 0.001
8.980880850106843e-08 1933.891750455232 0.001
7.625327447247088e-08 2146.141197858406 0.001
6.487770409790983e-08 2381.6855519761607 0.001
5.535065772388492e-08 2643.0814869741084 0.001
4.738485070987508e-08 2933.1662783900483 0.001
4.073250814418117e-08 3255.0885998350564 0.001
3.518106506117391e-08 3612.3426997094302 0.001
3.0550058482958775e-08 4008.8063288984645 0.001
2.6687436704975198e-08 4448.782831127585 0.001
2.3459538089909415e-08 4937.047852839004 0.001
2.075799632184072e-08 5478.901179593945 0.001
1.849259256836433e-08 6080.224261649427 0.001
1.6588617812729467e-08 6747.5440531107 0.001
1.4984438800880184e-08 7488.10385759003 0.001
1.3629271267134868e-08 8309.941949353404 0.001
1.248120251595708e-08 9221.97882333434 0.001
1.1505482122586841e-08 10234.114021054527 0.001
1.0673115169446135e-08 11357.333583431051 0.001
9.960216873494687e-09 12603.829296797274 0.001
9.346607598992307e-09 13987.131026472387 0.001
8.813739293955791e-09 15522.25357427048 0.001
8.346697555339233e-09 17225.859653987874 0.001
7.932839496405109e-09 19116.440753857038 0.001
7.561479997697518e-09 21214.51784910632 0.001
7.2236501225120264e-09 23542.864143224204 0.001
6.911913041918183e-09 26126.752255633317 0.001
6.621980630505675e-09 28994.22853882881 0.001
6.3473463152163845e-09 32176.417502507353 0.001
6.083493375719229e-09 35707.859649004626 0.001
5.8274617353859526e-09 39626.88638701478 0.001
5.578214001822346e-09 43976.036093027215 0.001
5.332817409886559e-09 48802.515836544335 0.001
5.0902992931867175e-09 54158.71378079476 0.001
4.850144064150186e-09 60102.76782070388 0.001
4.6126149566561025e-09 66699.19663030129 0.001
4.377450735226773e-09 74019.59996915652 0.001
4.144974807829271e-09 82143.43584919439 0.001
3.915748503224847e-09 91158.88299750836 0.001
3.6905616340732195e-09 101163.7979766207 0.001
3.469897702501612e-09 112266.77735108159 0.001
3.2548354012007508e-09 124588.33642950082 0.001
3.0457594224486684e-09 138262.2173764659 0.001
2.843285051845612e-09 153436.84089300132 0.001
2.6481057346927628e-09 170276.91722258978 0.001
2.460761483469298e-09 188965.23396912115 0.001
2.281642319523769e-09 209704.64013232305 0.001
2.111032904039689e-09 232720.2478960412 0.001
1.9492160108214307e-09 258261.87606826748 0.001
1.7962507037339037e-09 286606.7616948256 0.001
1.6521782830736242e-09 318062.5692794119 0.001
1.516919478916634e-09 352970.73027306574 0.001
1.390338622009324e-09 391710.1490809261 0.001
1.2722258802000397e-09 434701.3158125035 0.001
1.1623403350924377e-09 482410.8704165374 0.001
1.0603786737561904e-09 535356.6677410719 0.001
9.660019451018798e-10 594113.3984965039 0.001
8.788505478918296e-10 659318.8271333541 0.001
7.985432315393837e-10 731680.7143427207 0.001
7.246865330046148e-10 811984.4993184009 0.001
6.568936505857437e-10 901101.8251665037 0.001
5.947714543097504e-10 1000000.0 0.001
1.5669327637080066e-05 0.001 0.0011097524964120721
1.720464526622223e-05 0.0011097524964120721 0.0011097524964120721
1.8914885790421998e-05 0.0012315506032928262 0.0011097524964120721
2.0817516780846645e-05 0.001366716356462006 0.0011097524964120721
2.293102411288217e-05 0.0015167168884709225 0.0011097524964120721
2.527660115536623e-05 0.0016831803533309566 0.0011097524964120721
2.7876757566214216e-05 0.0018679135990207828 0.0011097524964120721
3.075714661759932e-05 0.002072921779595372 0.0011097524964120721
3.394437342141288e-05 0.002300430119772917 0.0011097524964120721
3.747291991063051e-05 0.0025529080682395165 0.0011097524964120721
4.137708389406747e-05 0.002833096101839324 0.0011097524964120721
4.568626209078275e-05 0.0031440354715915 0.0011097524964120721
5.0439059678275555e-05 0.0034891012134067737 0.0011097524964120721
5.567831864916606e-05 0.003872038781812557 0.0011097524964120721
6.145201912277631e-05 0.004297004704320844 0.0011097524964120721
6.780154556695894e-05 0.004768611697714469 0.0011097524964120721
7.477680640044504e-05 0.005291978735958442 0.0011097524964120721
8.243071449420825e-05 0.005872786613189483 0.0011097524964120721
9.081838779079199e-05 0.00651733960488242 0.0011097524964120721
9.99972624968759e-05 0.007232633896483534 0.0011097524964120721
0.00011002671657245333 0.008026433522257174 0.0011097524964120721
0.00012096696480290436 0.00890735463861044 0.0011097524964120721
0.0001328786428091977 0.009884959046625586 0.0011097524964120721
0.00014582153994313618 0.010969857978923836 0.0011097524964120721
0.00015985356656378347 0.012173827277396614 0.0011097524964120721
0.0001750288086543872 0.013509935211980273 0.0011097524964120721
0.00019139595354111805 0.014992684327860457 0.0011097524964120721
0.00020899616879699323 0.01663816886076129 0.0011097524964120721
0.00022786048229517242 0.018464249428955443 0.0011097524964120721
0.00024800713795369855 0.020490746898158472 0.0011097524964120721
0.0002694385901287344 0.022739657523579287 0.0011097524964120721
0.0002921383295706459 0.02523539170434766 0.0011097524964120721
0.0003160674628224225 0.02800503894183631 0.0011097524964120721
0.0003411615469955942 0.03107866187782014 0.0011097524964120721
0.00036732731586863743 0.03448962260405758 0.0011097524964120721
0.00039443995767207696 0.038274944785163134 0.0011097524964120721
0.00042234077665581626 0.04247571552536898 0.0011097524964120721
0.00045083580598059836 0.047137531341167244 0.0011097524964120721
0.00047969532458458364 0.05231099308056263 0.0011097524964120721
0.0005086547361128346 0.05805225516094899 0.0011097524964120721
0.0005374168545864144 0.06442363508721373 0.0011097524964120721
0.0005656558432274306 0.07149428986597581 0.0011097524964120721
0.0005930228080632816 0.07934096665797492 0.0011097524964120721
0.0006191530264708645 0.08804883581643465 0.0011097524964120721
0.0006436746791957937 0.09771241535346502 0.0011097524964120721
0.000666218770921656 0.1084365968689611 0.0011097524964120721
0.0006864298057867035 0.12033778407775893 0.0011097524964120721
0.0007039768421543968 0.13354515629298988 0.0011097524964120721
0.0007185642291390737 0.14820207057988585 0.0011097524964120721
0.0007299415416417432 0.16446761779946645 0.0011097524964120721
0.0007379121292647728 0.18251834943190443 0.0011097524964120721
0.000742339796187319 0.20255019392306664 0.0011097524964120721
0.0007431532654511575 0.22478058335487253 0.0011097524964120721
0.0007403481826825375 0.24945081352303167 0.0011097524964120721
0.0007339866475302159 0.27682866303920667 0.0011097524964120721
0.0007241942754420139 0.3072112998861759 0.0011097524964120721
0.0007111551234536551 0.34092850697468147 0.0011097524964120721
0.0006951047257333087 0.3783462617131929 0.0011097524964120721
0.0006763217317126147 0.419870708444391 0.0011097524964120721
0.0006551185469538812 0.4659525668664682 0.0011097524964120721
0.0006318315174641542 0.517092024289676 0.0011097524964120721
0.000606811041918176 0.5738441648302398 0.0011097524964120721
0.0005804120587993289 0.6368249944718586 0.0011097524964120721
0.0005529852626254828 0.7067181273927491 0.0011097524964120721
0.0005248692847796832 0.7842822061337682 0.0011097524964120721
0.0004963840638231298 0.8703591361485166 0.0011097524964120721
0.00046782552979696135 0.9658832241158708 0.0011097524964120721
0.000439461613303771 1.0718913192051276 0.0011097524964120721
0.0004115295754651971 1.1895340673703196 0.0011097524964120721
0.0003842345884148557 1.3200884008314182 0.0011097524964120721
0.0003577494116004942 1.4649713983072863 0.0011097524964120721
0.00033221504885716513 1.625755666443795 0.0011097524964120721
0.0003077421724955176 1.8041864093920719 0.0011097524964120721
0.00028441316987815046 2.0022003718155843 0.0011097524964120721
0.00026228461773614153 2.2219468609395236 0.0011097524964120721
0.00024139004027945443 2.4658110758226037 0.0011097524964120721
0.0002217427899138258 2.736439997074672 0.0011097524964120721
0.00020333894740409697 3.0367711180354604 0.0011097524964120721
0.00018616013903660633 3.370064329271928 0.0011097524964120721
0.00017017619248771432 3.739937302478798 0.0011097524964120721
0.00015534759067481474 4.150404757850477 0.0011097524964120721
0.0001416276832796326 4.605922041145108 0.0011097524964120721
0.00012896464155842668 5.1114334834401705 0.0011097524964120721
0.0001173031569227101 5.672426068491977 0.0011097524964120721
0.00010658588469070196 6.294988990221888 0.0011097524964120721
9.675465283254248e-05 6.985879746785249 0.0011097524964120721
8.775144951667091e-05 7.752597488629465 0.0011097524964120721
7.951921639748338e-05 8.60346441668451 0.0011097524964120721
7.200246576744007e-05 9.547716114208066 0.0011097524964120721
6.514774834787129e-05 10.59560179277617 0.0011097524964120721
5.8903989663128264e-05 11.758495540521581 0.0011097524964120721
5.322272185637189e-05 13.049019780144016 0.0011097524964120721
4.805822171616292e-05 14.481182276745331 0.0011097524964120721
4.336757820944115e-05 16.070528182616385 0.0011097524964120721
3.911070157291974e-05 17.834308769319094 0.0011097524964120721
3.525028522211038e-05 19.791668678535572 0.0011097524964120721
3.175173373570761e-05 21.96385372416547 0.0011097524964120721
2.858306540287625e-05 24.37444150122222 0.0011097524964120721
2.5714795016784642e-05 27.04959730463137 0.0011097524964120721
2.3119805823146322e-05 30.01835813575592 0.0011097524964120721
2.0773212919600326e-05 33.31294787934677 0.0011097524964120721
1.8652224195947475e-05 36.96912707195032 0.0011097524964120721
1.673600039975298e-05 41.0265810582719 0.0011097524964120721
1.5005517697508353e-05 45.52935074866948 0.0011097524964120721
1.3443433348747647e-05 50.526310653356795 0.0011097524964120721
1.2033957450308108e-05 56.07169938205458 0.0011097524964120721
1.0762729278246397e-05 62.22570836730231 0.0011097524964120721
9.616701527437321e-06 69.0551352016233 0.0011097524964120721
8.58403018821896e-06 76.63410868007462 0.0011097524964120721
7.653972201815407e-06 85.04489341802686 0.0011097524964120721
6.816789125618783e-06 94.37878277775391 0.0011097524964120721
6.063658339439115e-06 104.73708979594508 0.0011097524964120721
5.386590103961808e-06 116.23224686798542 0.0011097524964120721
4.778351232248568e-06 128.9890261253308 0.0011097524964120721
4.2323944248190415e-06 143.14589375234786 0.0011097524964120721
3.7427934664879814e-06 158.85651294280527 0.0011097524964120721
3.3041994098592653e-06 176.2914118095948 0.0011097524964120721
2.9117715452109394e-06 195.63983435170647 0.0011097524964120721
2.5611394357527573e-06 217.11179456945052 0.0011097524964120721
2.2482801593781687e-06 240.9403560239527 0.0011097524964120721
1.9695645190331845e-06 267.38416158399497 0.0011097524964120721
1.7216727369318008e-06 296.73024081888724 0.0011097524964120721
1.5016726826466709e-06 329.2971255097155 0.0011097524964120721
1.3067880857420278e-06 365.43830709572546 0.0011097524964120721
1.1345120466410563e-06 405.54607358408276 0.0011097524964120721
9.825763789272912e-07 450.05576757004974 0.0011097524964120721
8.489954020918233e-07 499.450511585514 0.0011097524964120721
7.318325390137659e-07 554.2664520663108 0.0011097524964120721
6.293470143914348e-07 615.0985788580505 0.0011097524964120721
5.399706499709112e-07 682.6071834272393 0.0011097524964120721
4.622548261945525e-07 757.525025877192 0.0011097524964120721
3.94882764820359e-07 840.6652885618333 0.0011097524964120721
3.3669179266837546e-07 932.9304026284696 0.0011097524964120721
2.865810858621032e-07 1035.3218432956637 0.0011097524964120721
2.435586652360655e-07 1148.9510001873086 0.0011097524964120721
2.0674210654547664e-07 1275.051240713013 0.0011097524964120721
1.7535552310210534e-07 1414.991297434576 0.0011097524964120721
1.486855552013111e-07 1570.2901247293776 0.0011097524964120721
1.2607515198492791e-07 1742.6333860096508 0.0011097524964120721
1.0696243413210738e-07 1933.891750455232 0.0011097524964120721
9.087190433465508e-08 2146.141197858406 0.0011097524964120721
7.735283469312293e-08 2381.6855519761607 0.0011097524964120721
6.60091495907622e-08 2643.0814869741084 0.0011097524964120721
5.650918699640073e-08 2933.1662783900483 0.0011097524964120721
4.856556934385026e-08 3255.0885998350564 0.0011097524964120721
4.193062219659538e-08 3612.3426997094302 0.0011097524964120721
3.639207502015296e-08 4008.8063288984645 0.0011097524964120721
3.176904783686041e-08 4448.782831127585 0.0011097524964120721
2.7908328759096435e-08 4937.047852839004 0.0011097524964120721
2.4682415333820984e-08 5478.901179593945 0.0011097524964120721
2.1981441444829386e-08 6080.224261649427 0.0011097524964120721
1.971518492904778e-08 6747.5440531107 0.0011097524964120721
1.7809296704029975e-08 7488.10385759003 0.0011097524964120721
1.620221867781879e-08 8309.941949353404 0.0011097524964120721
1.4842951201465837e-08 9221.97882333434 0.0011097524964120721
1.369010083074329e-08 10234.114021054527 0.0011097524964120721
1.2707670249412217e-08 11357.333583431051 0.0011097524964120721
1.1865610605177324e-08 12603.829296797274 0.0011097524964120721
1.1138860833703745e-08 13987.131026472387 0.0011097524964120721
1.0506265524234948e-08 15522.25357427048 0.0011097524964120721
9.949954526966565e-09 17225.859653987874 0.0011097524964120721
9.45488232151348e-09 19116.440753857038 0.0011097524964120721
9.008447099390082e-09 21214.51784910632 0.0011097524964120721
8.600168577288514e-09 23542.864143224204 0.0011097524964120721
8.22408174894207e-09 26126.752255633317 0.0011097524964120721
7.870335716475552e-09 28994.22853882881 0.0011097524964120721
7.533155432781768e-09 32176.417502507353 0.0011097524964120721
7.208357244437025e-09 35707.859649004626 0.0011097524964120721
6.893886683734252e-09 39626.88638701478 0.0011097524964120721
6.585842537987219e-09 43976.036093027215 0.0011097524964120721
6.282683040481629e-09 48802.515836544335 0.0011097524964120721
5.983478046367452e-09 54158.71378079476 0.0011097524964120721
5.68834579439681e-09 60102.76782070388 0.0011097524964120721
5.396738056440142e-09 66699.19663030129 0.0011097524964120721
5.108938716524847e-09 74019.59996915652 0.0011097524964120721
4.825517652129463e-09 82143.43584919439 0.0011097524964120721
4.547353604777982e-09 91158.88299750836 0.0011097524964120721
4.274976594942359e-09 101163.7979766207 0.0011097524964120721
4.009668264082222e-09 112266.77735108159 0.0011097524964120721
3.751847277300158e-09 124588.33642950082 0.0011097524964120721
3.5022540423312876e-09 138262.2173764659 0.0011097524964120721
3.2617002432289155e-09 153436.84089300132 0.0011097524964120721
3.0308522358524215e-09 170276.91722258978 0.0011097524964120721
2.810169541511698e-09 188965.23396912115 0.0011097524964120721
2.5999919994745824e-09 209704.64013232305 0.0011097524964120721
2.4006615584326596e-09 232720.2478960412 0.0011097524964120721
2.212242389276753e-09 258261.87606826748 0.0011097524964120721
2.034792778715655e-09 286606.7616948256 0.0011097524964120721
1.868198484800132e-09 318062.5692794119 0.0011097524964120721
1.7122925299872804e-09 352970.73027306574 0.0011097524964120721
1.5668292219217506e-09 391710.1490809261 0.0011097524964120721
1.4314923690861292e-09 434701.3158125035 0.0011097524964120721
1.3059153758376851e-09 482410.8704165374 0.0011097524964120721
1.189683351832116e-09 535356.6677410719 0.0011097524964120721
1.0823503204804297e-09 594113.3984965039 0.0011097524964120721
9.834448810863705e-10 659318.8271333541 0.0011097524964120721
8.924917471730964e-10 731680.7143427207 0.0011097524964120721
8.090009773198403e-10 811984.4993184009 0.0011097524964120721
7.324906237116124e-10 901101.8251665037 0.0011097524964120721
6.624909509866939e-10 1000000.0 0.0011097524964120721
1.4293037782331375e-05 0.001 0.0012315506032928262
1.5669348313873677e-05 0.0011097524964120721 0.0012315506032928262
1.720497290580436e-05 0.0012315506032928262 0.0012315506032928262
1.8914928373359174e-05 0.001366716356462006 0.0012315506032928262
2.0817661814720445e-05 0.0015167168884709225 0.0012315506032928262
2.2931185631569484e-05 0.0016831803533309566 0.0012315506032928262
2.5276414099995037e-05 0.0018679135990207828 0.0012315506032928262
2.7876817350946936e-05 0.002072921779595372 0.0012315506032928262
3.075697633492247e-05 0.002300430119772917 0.0012315506032928262
3.394435726544742e-05 0.0025529080682395165 0.0012315506032928262
3.7472875478616885e-05 0.002833096101839324 0.0012315506032928262
4.137699675776929e-05 0.0031440354715915 0.0012315506032928262
4.568628397016994e-05 0.0034891012134067737 0.0012315506032928262
5.043904283863476e-05 0.003872038781812557 0.0012315506032928262
5.567833457265081e-05 0.004297004704320844 0.0012315506032928262
6.145202532992222e-05 0.004768611697714469 0.0012315506032928262
6.780154480290346e-05 0.005291978735958442 0.0012315506032928262
7.477689843671254e-05 0.005872786613189483 0.0012315506032928262
8.243069968427719e-05 0.00651733960488242 0.0012315506032928262
9.081833641344517e-05 0.007232633896483534 0.0012315506032928262
9.999729829812676e-05 0.008026433522257174 0.0012315506032928262
0.000110026694468357 0.00890735463861044 0.0012315506032928262
0.00012096693776375567 0.009884959046625586 0.0012315506032928262
0.0001328786152527961 0.010969857978923836 0.0012315506032928262
0.00014582156132703084 0.012173827277396614 0.0012315506032928262
0.00015985357687375856 0.013509935211980273 0.0012315506032928262
0.00017502878718600456 0.014992684327860457 0.0012315506032928262
0.00019139598968664906 0.01663816886076129 0.0012315506032928262
0.00020899618723668745 0.018464249428955443 0.0012315506032928262
0.00022786047747902494 0.020490746898158472 0.0012315506032928262
0.00024800713897865645 0.022739657523579287 0.0012315506032928262
0.0002694385977537461 0.02523539170434766 0.0012315506032928262
0.00029213833005481415 0.02800503894183631 0.0012315506032928262
0.00031606746268286745 0.03107866187782014 0.0012315506032928262
0.00034116154924246356 0.03448962260405758 0.0012315506032928262
0.000367327322074229 0.038274944785163134 0.0012315506032928262
0.00039443995358956485 0.04247571552536898 0.0012315506032928262
0.0004223407712807825 0.047137531341167244 0.0012315506032928262
0.0004508358043316951 0.05231099308056263 0.0012315506032928262
0.0004796953216925637 0.05805225516094899 0.0012315506032928262
0.0005086547354840043 0.06442363508721373 0.0012315506032928262
0.0005374168583702765 0.07149428986597581 0.0012315506032928262
0.000565655845818247 0.07934096665797492 0.0012315506032928262
0.0005930228103012691 0.08804883581643465 0.0012315506032928262
0.0006191530288388591 0.09771241535346502 0.0012315506032928262
0.0006436746802440663 0.1084365968689611 0.0012315506032928262
0.0006662187691510724 0.12033778407775893 0.0012315506032928262
0.0006864298077592368 0.13354515629298988 0.0012315506032928262
0.0007039768428808157 0.14820207057988585 0.0012315506032928262
0.0007185642282062643 0.16446761779946645 0.0012315506032928262
0.000729941539116763 0.18251834943190443 0.0012315506032928262
0.0007379121269701638 0.20255019392306664 0.0012315506032928262
0.0007423397959909206 0.22478058335487253 0.0012315506032928262
0.0007431532612338643 0.24945081352303167 0.0012315506032928262
0.0007403481805698942 0.27682866303920667 0.0012315506032928262
0.0007339866441045118 0.3072112998861759 0.0012315506032928262
0.0007241942728848372 0.34092850697468147 0.0012315506032928262
0.0007111551221026247 0.3783462617131929 0.0012315506032928262
0.0006951047252173881 0.419870708444391 0.0012315506032928262
0.0006763217276585243 0.4659525668664682 0.0012315506032928262
0.0006551185439817031 0.517092024289676 0.0012315506032928262
0.0006318315145614761 0.5738441648302398 0.0012315506032928262
0.0006068110364634283 0.6368249944718586 0.0012315506032928262
0.0005804120572791005 0.7067181273927491 0.0012315506032928262
0.0005529852600276719 0.7842822061337682 0.0012315506032928262
0.0005248692815039702 0.8703591361485166 0.0012315506032928262
0.0004963840603808833 0.9658832241158708 0.0012315506032928262
0.00046782552669510924 1.0718913192051276 0.0012315506032928262
0.00043946160966723546 1.1895340673703196 0.0012315506032928262
0.00041152957141687985 1.3200884008314182 0.0012315506032928262
0.00038423458278846745 1.4649713983072863 0.0012315506032928262
0.0003577494063157216 1.625755666443795 0.0012315506032928262
0.0003322150435420834 1.8041864093920719 0.0012315506032928262
0.00030774216770046436 2.0022003718155843 0.0012315506032928262
0.000284413163767705 2.2219468609395236 0.0012315506032928262
0.00026228461262667313 2.4658110758226037 0.0012315506032928262
0.00024139003522327673 2.736439997074672 0.0012315506032928262
0.0002217427845381259 3.0367711180354604 0.0012315506032928262
0.00020333894227253513 3.370064329271928 0.0012315506032928262
0.00018616013377203977 3.739937302478798 0.0012315506032928262
0.00017017618758008446 4.150404757850477 0.0012315506032928262
0.0001553475855073927 4.605922041145108 0.0012315506032928262
0.00014162767746606075 5.1114334834401705 0.0012315506032928262
0.00012896463603895292 5.672426068491977 0.0012315506032928262
0.00011730315106983635 6.294988990221888 0.0012315506032928262
0.00010658587922418583 6.985879746785249 0.0012315506032928262
9.675464715996895e-05 7.752597488629465 0.0012315506032928262
8.77514438446525e-05 8.60346441668451 0.0012315506032928262
7.951921085125324e-05 9.547716114208066 0.0012315506032928262
7.200246053262749e-05 10.59560179277617 0.0012315506032928262
6.514774315469207e-05 11.758495540521581 0.0012315506032928262
5.890398466212865e-05 13.049019780144016 0.0012315506032928262
5.3222716924317126e-05 14.481182276745331 0.0012315506032928262
4.8058216878699156e-05 16.070528182616385 0.0012315506032928262
4.3367573799080184e-05 17.834308769319094 0.0012315506032928262
3.911069743189888e-05 19.791668678535572 0.0012315506032928262
3.5250281533172334e-05 21.96385372416547 0.0012315506032928262
3.175173062652803e-05 24.37444150122222 0.0012315506032928262
2.8583062930298553e-05 27.04959730463137 0.0012315506032928262
2.5714793348896592e-05 30.01835813575592 0.0012315506032928262
2.311980505531608e-05 33.31294787934677 0.0012315506032928262
2.0773213352698328e-05 36.96912707195032 0.0012315506032928262
1.8652225933668554e-05 41.0265810582719 0.0012315506032928262
1.6736003834116886e-05 45.52935074866948 0.0012315506032928262
1.5005523116951025e-05 50.526310653356795 0.0012315506032928262
1.344344122211627e-05 56.07169938205458 0.0012315506032928262
1.2033968169844478e-05 62.22570836730231 0.0012315506032928262
1.0762743440140277e-05 69.0551352016233 0.0012315506032928262
9.616719791494255e-06 76.63410868007462 0.0012315506032928262
8.584053395876978e-06 85.04489341802686 0.0012315506032928262
7.65400117097581e-06 94.37878277775391 0.0012315506032928262
6.81682498060443e-06 104.73708979594508 0.0012315506032928262
6.063702298719775e-06 116.23224686798542 0.0012315506032928262
5.386643574079031e-06 128.9890261253308 0.0012315506032928262
4.778415860440255e-06 143.14589375234786 0.0012315506032928262
4.232472058496306e-06 158.85651294280527 0.0012315506032928262
3.7428861809907232e-06 176.2914118095948 0.0012315506032928262
3.304309504681413e-06 195.63983435170647 0.0012315506032928262
2.9119015597656173e-06 217.11179456945052 0.0012315506032928262
2.561292145597527e-06 240.9403560239527 0.0012315506032928262
2.2484584953907927e-06 267.38416158399497 0.0012315506032928262
1.969771919130281e-06 296.73024081888724 0.0012315506032928262
1.7219128277679019e-06 329.2971255097155 0.0012315506032928262
1.501948680537879e-06 365.43830709572546 0.0012315506032928262
1.3071039300927012e-06 405.54607358408276 0.0012315506032928262
1.1348718139680969e-06 450.05576757004974 0.0012315506032928262
9.829838911734612e-07 499.450511585514 0.0012315506032928262
8.494530950864387e-07 554.2664520663108 0.0012315506032928262
7.32345105003418e-07 615.0985788580505 0.0012315506032928262
6.299169776902147e-07 682.6071834272393 0.0012315506032928262
5.406015408659925e-07 757.525025877192 0.0012315506032928262
4.6294879341157724e-07 840.6652885618333 0.0012315506032928262
3.9564191567365015e-07 932.9304026284696 0.0012315506032928262
3.375157203722168e-07 1035.3218432956637 0.0012315506032928262
2.8747184144251037e-07 1148.9510001873086 0.0012315506032928262
2.4451607327780067e-07 1275.051240713013 0.0012315506032928262
2.0776522913212858e-07 1414.991297434576 0.0012315506032928262
1.7643882732620852e-07 1570.2901247293776 0.0012315506032928262
1.4982998919332857e-07 1742.6333860096508 0.0012315506032928262
1.2727742881857296e-07 1933.891750455232 0.0012315506032928262
1.0821857421294823e-07 2146.141197858406 0.0012315506032928262
9.216928964494997e-08 2381.6855519761607 0.0012315506032928262
7.86936315000375e-08 2643.0814869741084 0.0012315506032928262
6.738778113302146e-08 2933.1662783900483 0.0012315506032928262
5.7919855023236266e-08 3255.0885998350564 0.0012315506032928262
5.0002459617282113e-08 3612.3426997094302 0.0012315506032928262
4.3388104442598774e-08 4008.8063288984645 0.0012315506032928262
3.7864904656181864e-08 4448.782831127585 0.0012315506032928262
3.3252524733740074e-08 4937.047852839004 0.0012315506032928262
2.9398395606783367e-08 5478.901179593945 0.0012315506032928262
2.6174193035188864e-08 6080.224261649427 0.0012315506032928262
2.3472521260003987e-08 6747.5440531107 0.0012315506032928262
2.120385178550066e-08 7488.10385759003 0.0012315506032928262
1.9293707520517955e-08 8309.941949353404 0.0012315506032928262
1.7680172104128644e-08 9221.97882333434 0.0012315506032928262
1.631167079185758e-08 10234.114021054527 0.0012315506032928262
1.5145134923955084e-08 11357.333583431051 0.0012315506032928262
1.4144484805633795e-08 12603.829296797274 0.0012315506032928262
1.3279422894640902e-08 13987.131026472387 0.0012315506032928262
1.2524486114884326e-08 15522.25357427048 0.0012315506032928262
1.1858291126820575e-08 17225.859653987874 0.0012315506032928262
1.1262956678415037e-08 19116.440753857038 0.0012315506032928262
1.0724095389491595e-08 21214.51784910632 0.0012315506032928262
1.0231911873326283e-08 23542.864143224204 0.0012315506032928262
9.772963771581544e-09 26126.752255633317 0.0012315506032928262
9.339321205281692e-09 28994.22853882881 0.0012315506032928262
8.925048256003265e-09 32176.417502507353 0.0012315506032928262
8.526447659029657e-09 35707.859649004626 0.0012315506032928262
8.138304030680388e-09 39626.88638701478 0.0012315506032928262
7.75817610154661e-09 43976.036093027215 0.0012315506032928262
7.384497235918275e-09 48802.515836544335 0.0012315506032928262
7.017093128780516e-09 54158.71378079476 0.0012315506032928262
6.654960693630585e-09 60102.76782070388 0.0012315506032928262
6.298263244275404e-09 66699.19663030129 0.0012315506032928262
5.947522141447337e-09 74019.59996915652 0.0012315506032928262
5.60368806912237e-09 82143.43584919439 0.0012315506032928262
5.267313474277557e-09 91158.88299750836 0.0012315506032928262
4.939885167587477e-09 101163.7979766207 0.0012315506032928262
4.621864113651952e-09 112266.77735108159 0.0012315506032928262
4.314108847935927e-09 124588.33642950082 0.0012315506032928262
4.017596699767978e-09 138262.2173764659 0.0012315506032928262
3.733104936287646e-09 153436.84089300132 0.0012315506032928262
3.461186670605798e-09 170276.91722258978 0.0012315506032928262
3.202248466394053e-09 188965.23396912115 0.0012315506032928262
2.956694333811072e-09 209704.64013232305 0.0012315506032928262
2.724599323933319e-09 232720.2478960412 0.0012315506032928262
2.5060244990271485e-09 258261.87606826748 0.0012315506032928262
2.3008307481475754e-09 286606.7616948256 0.0012315506032928262
2.10880890527676e-09 318062.5692794119 0.0012315506032928262
1.929653992149838e-09 352970.73027306574 0.0012315506032928262
1.7629744331060238e-09 391710.1490809261 0.0012315506032928262
1.6083139264821966e-09 434701.3158125035 0.0012315506032928262
1.4651622137762388e-09 482410.8704165374 0.0012315506032928262
1.3329739534384544e-09 535356.6677410719 0.0012315506032928262
1.2111663894032176e-09 594113.3984965039 0.0012315506032928262
1.0991502152890575e-09 659318.8271333541 0.0012315506032928262
9.96326021684979e-10 731680.7143427207 0.0012315506032928262
9.021008384735296e-10 811984.4993184009 0.0012315506032928262
8.158915765221764e-10 901101.8251665037 0.0012315506032928262
7.371275811962619e-10 1000000.0 0.0012315506032928262
1.3062809019359634e-05 0.001 0.001366716356462006
1.4293427248124324e-05 0.0011097524964120721 0.001366716356462006
1.5669425844966334e-05 0.0012315506032928262 0.001366716356462006
1.720460937681967e-05 0.001366716356462006 0.001366716356462006
1.8914832755179134e-05 0.0015167168884709225 0.001366716356462006
2.081744584092604e-05 0.0016831803533309566 0.001366716356462006
2.2931074191490097e-05 0.0018679135990207828 0.001366716356462006
2.5276573754173803e-05 0.002072921779595372 0.001366716356462006
2.7876851702912653e-05 0.002300430119772917 0.001366716356462006
3.07570185955619e-05 0.0025529080682395165 0.001366716356462006
3.39443790053906e-05 0.002833096101839324 0.001366716356462006
3.747286343702694e-05 0.0031440354715915 0.001366716356462006
4.137703027939921e-05 0.0034891012134067737 0.001366716356462006
4.568634002188876e-05 0.003872038781812557 0.001366716356462006
5.0439071453523e-05 0.004297004704320844 0.001366716356462006
5.567834112374381e-05 0.004768611697714469 0.001366716356462006
6.145205857299718e-05 0.005291978735958442 0.001366716356462006
6.780153177299297e-05 0.005872786613189483 0.001366716356462006
7.477691918933438e-05 0.00651733960488242 0.001366716356462006
8.24307407899516e-05 0.007232633896483534 0.001366716356462006
9.081838726099356e-05 0.008026433522257174 0.001366716356462006
9.999729084708697e-05 0.00890735463861044 0.001366716356462006
0.00011002666645343329 0.009884959046625586 0.001366716356462006
0.00012096693056284913 0.010969857978923836 0.001366716356462006
0.00013287862619226765 0.012173827277396614 0.001366716356462006
0.0001458215773382232 0.013509935211980273 0.001366716356462006
0.000159853582680336 0.014992684327860457 0.001366716356462006
0.0001750288139161782 0.01663816886076129 0.001366716356462006
0.0001913959661512532 0.018464249428955443 0.001366716356462006
0.00020899616611991245 0.020490746898158472 0.001366716356462006
0.0002278604875458612 0.022739657523579287 0.001366716356462006
0.0002480071338062384 0.02523539170434766 0.001366716356462006
0.00026943859701522577 0.02800503894183631 0.001366716356462006
0.000292138318181312 0.03107866187782014 0.001366716356462006
0.0003160674544031572 0.03448962260405758 0.001366716356462006
0.00034116154278840405 0.038274944785163134 0.001366716356462006
0.000367327315846655 0.04247571552536898 0.001366716356462006
0.0003944399545929844 0.047137531341167244 0.001366716356462006
0.0004223407801098311 0.05231099308056263 0.001366716356462006
0.0004508358067624174 0.05805225516094899 0.001366716356462006
0.0004796953247666602 0.06442363508721373 0.001366716356462006
0.0005086547382062712 0.07149428986597581 0.001366716356462006
0.000537416858935269 0.07934096665797492 0.001366716356462006
0.0005656558458214667 0.08804883581643465 0.001366716356462006
0.0005930228083066424 0.09771241535346502 0.001366716356462006
0.0006191530212531493 0.1084365968689611 0.001366716356462006
0.000643674678754369 0.12033778407775893 0.001366716356462006
0.0006662187658470486 0.13354515629298988 0.001366716356462006
0.0006864298058100182 0.14820207057988585 0.001366716356462006
0.0007039768414962566 0.16446761779946645 0.001366716356462006
0.0007185642273761506 0.18251834943190443 0.001366716356462006
0.0007299415376473828 0.20255019392306664 0.001366716356462006
0.0007379121254829091 0.22478058335487253 0.001366716356462006
0.0007423397952085464 0.24945081352303167 0.001366716356462006
0.0007431532600705726 0.27682866303920667 0.001366716356462006
0.0007403481793616384 0.3072112998861759 0.001366716356462006
0.0007339866428573982 0.34092850697468147 0.001366716356462006
0.0007241942705422666 0.3783462617131929 0.001366716356462006
0.0007111551180564168 0.419870708444391 0.001366716356462006
0.0006951047210485006 0.4659525668664682 0.001366716356462006
0.0006763217246924524 0.517092024289676 0.001366716356462006
0.0006551185407459581 0.5738441648302398 0.001366716356462006
0.0006318315107991523 0.6368249944718586 0.001366716356462006
0.00060681103442628 0.7067181273927491 0.001366716356462006
0.0005804120531467394 0.7842822061337682 0.001366716356462006
0.0005529852555113957 0.8703591361485166 0.001366716356462006
0.0005248692756819606 0.9658832241158708 0.001366716356462006
0.0004963840549403464 1.0718913192051276 0.001366716356462006
0.0004678255216776783 1.1895340673703196 0.001366716356462006
0.0004394616039173904 1.3200884008314182 0.001366716356462006
0.0004115295660369611 1.4649713983072863 0.001366716356462006
0.00038423457768244074 1.625755666443795 0.001366716356462006
0.00035774940167931923 1.8041864093920719 0.001366716356462006
0.00033221503844116373 2.0022003718155843 0.001366716356462006
0.0003077421618415954 2.2219468609395236 0.001366716356462006
0.00028441315843918957 2.4658110758226037 0.001366716356462006
0.00026228460605426385 2.736439997074672 0.001366716356462006
0.00024139002846579327 3.0367711180354604 0.001366716356462006
0.00022174277816799925 3.370064329271928 0.001366716356462006
0.00020333893564405958 3.739937302478798 0.001366716356462006
0.0001861601269005364 4.150404757850477 0.001366716356462006
0.00017017618047154848 4.605922041145108 0.001366716356462006
0.00015534757855628634 5.1114334834401705 0.001366716356462006
0.00014162767078862437 5.672426068491977 0.001366716356462006
0.00012896462945466425 6.294988990221888 0.001366716356462006
0.00011730314448044066 6.985879746785249 0.001366716356462006
0.00010658587237211137 7.752597488629465 0.001366716356462006
9.675464017966373e-05 8.60346441668451 0.001366716356462006
8.775143712946853e-05 9.547716114208066 0.001366716356462006
7.951920415349978e-05 10.59560179277617 0.001366716356462006
7.200245398975014e-05 11.758495540521581 0.001366716356462006
6.514773660459827e-05 13.049019780144016 0.001366716356462006
5.890397837327033e-05 14.481182276745331 0.001366716356462006
5.3222710948541696e-05 16.070528182616385 0.001366716356462006
4.805821127051857e-05 17.834308769319094 0.001366716356462006
4.336756836909039e-05 19.791668678535572 0.001366716356462006
3.9110692564570115e-05 21.96385372416547 0.001366716356462006
3.525027710160611e-05 24.37444150122222 0.001366716356462006
3.1751726904283295e-05 27.04959730463137 0.001366716356462006
2.8583059877185235e-05 30.01835813575592 0.001366716356462006
2.5714791297870576e-05 33.31294787934677 0.001366716356462006
2.31198042106584e-05 36.96912707195032 0.001366716356462006
2.0773213852076644e-05 41.0265810582719 0.001366716356462006
1.8652228139126592e-05 45.52935074866948 0.001366716356462006
1.67360081138046e-05 50.526310653356795 0.001366716356462006
1.5005529852674115e-05 56.07169938205458 0.001366716356462006
1.3443450935124446e-05 62.22570836730231 0.001366716356462006
1.2033981410031203e-05 69.0551352016233 0.001366716356462006
1.0762760915605796e-05 76.63410868007462 0.001366716356462006
9.616742301044034e-06 85.04489341802686 0.001366716356462006
8.584081911400254e-06 94.37878277775391 0.001366716356462006
7.654036864757074e-06 104.73708979594508 0.001366716356462006
6.816869146608617e-06 116.23224686798542 0.001366716356462006
6.063756415874977e-06 128.9890261253308 0.001366716356462006
5.386709439281212e-06 143.14589375234786 0.001366716356462006
4.778495433233054e-06 158.85651294280527 0.001366716356462006
4.232567645701124e-06 176.2914118095948 0.001366716356462006
3.7430003272387324e-06 195.63983435170647 0.001366716356462006
3.3044450521435564e-06 217.11179456945052 0.001366716356462006
2.9120616249489473e-06 240.9403560239527 0.001366716356462006
2.5614801153484024e-06 267.38416158399497 0.001366716356462006
2.248677996696813e-06 296.73024081888724 0.001366716356462006
1.970027170283828e-06 329.2971255097155 0.001366716356462006
1.7222082756562784e-06 365.43830709572546 0.001366716356462006
1.502288267007934e-06 405.54607358408276 0.001366716356462006
1.3074924720690717e-06 450.05576757004974 0.001366716356462006
1.1353143031245239e-06 499.450511585514 0.001366716356462006
9.834849968859416e-07 554.2664520663108 0.001366716356462006
8.500157558932742e-07 615.0985788580505 0.001366716356462006
7.329750314477579e-07 682.6071834272393 0.001366716356462006
6.306172104508789e-07 757.525025877192 0.001366716356462006
5.413763131123517e-07 840.6652885618333 0.001366716356462006
4.638006430024433e-07 932.9304026284696 0.001366716356462006
3.9657330774822697e-07 1035.3218432956637 0.001366716356462006
3.385260192168005e-07 1148.9510001873086 0.001366716356462006
2.885633938465304e-07 1275.051240713013 0.001366716356462006
2.456884713453178e-07 1414.991297434576 0.001366716356462006
2.090171249413686e-07 1570.2901247293776 0.001366716356462006
1.7776325211826816e-07 1742.6333860096508 0.001366716356462006
1.5122786811705424e-07 1933.891750455232 0.001366716356462006
1.287445295927725e-07 2146.141197858406 0.001366716356462006
1.0974982889155882e-07 2381.6855519761607 0.001366716356462006
9.374925247218613e-08 2643.0814869741084 0.001366716356462006
8.032477127883908e-08 2933.1662783900483 0.001366716356462006
6.906324823141574e-08 3255.0885998350564 0.001366716356462006
5.963260651942193e-08 3612.3426997094302 0.001366716356462006
5.174549488895508e-08 4008.8063288984645 0.001366716356462006
4.515467943999596e-08 4448.782831127585 0.001366716356462006
3.9648717198303984e-08 4937.047852839004 0.001366716356462006
3.5047836188795145e-08 5478.901179593945 0.001366716356462006
3.120005598322706e-08 6080.224261649427 0.001366716356462006
2.7977561156689035e-08 6747.5440531107 0.001366716356462006
2.5273281689663918e-08 7488.10385759003 0.001366716356462006
2.2997776905064882e-08 8309.941949353404 0.001366716356462006
2.107641472459676e-08 9221.97882333434 0.001366716356462006
1.944689820287948e-08 10234.114021054527 0.001366716356462006
1.805715565961208e-08 11357.333583431051 0.001366716356462006
1.6863606955297428e-08 12603.829296797274 0.001366716356462006
1.582974373803836e-08 13987.131026472387 0.001366716356462006
1.4924989910625186e-08 15522.25357427048 0.001366716356462006
1.4123817781985792e-08 17225.859653987874 0.001366716356462006
1.340680344519285e-08 19116.440753857038 0.001366716356462006
1.2756729117491261e-08 21214.51784910632 0.001366716356462006
1.2156614381808595e-08 23542.864143224204 0.001366716356462006
1.1594982085583183e-08 26126.752255633317 0.001366716356462006
1.1063362004293253e-08 28994.22853882881 0.001366716356462006
1.0555465834727329e-08 32176.417502507353 0.001366716356462006
1.0064241218188386e-08 35707.859649004626 0.001366716356462006
9.585895299757397e-09 39626.88638701478 0.001366716356462006
9.117868016161879e-09 43976.036093027215 0.001366716356462006
8.659454930892707e-09 48802.515836544335 0.001366716356462006
8.208932866793361e-09 54158.71378079476 0.001366716356462006
7.76622510745284e-09 60102.76782070388 0.001366716356462006
7.331719009684434e-09 66699.19663030129 0.001366716356462006
6.906362148839662e-09 74019.59996915652 0.001366716356462006
6.490685433568899e-09 82143.43584919439 0.001366716356462006
6.086412263073271e-09 91158.88299750836 0.001366716356462006
5.693989724164794e-09 101163.7979766207 0.001366716356462006
5.314424234015291e-09 112266.77735108159 0.001366716356462006
4.948849885444417e-09 124588.33642950082 0.001366716356462006
4.598202041350419e-09 138262.2173764659 0.001366716356462006
4.263117858727128e-09 153436.84089300132 0.001366716356462006
3.944072179962177e-09 170276.91722258978 0.001366716356462006
3.641553725231006e-09 188965.23396912115 0.001366716356462006
3.355646538416579e-09 209704.64013232305 0.001366716356462006
3.0864079070269668e-09 232720.2478960412 0.001366716356462006
2.8336705204523582e-09 258261.87606826748 0.001366716356462006
2.597161374850998e-09 286606.7616948256 0.001366716356462006
2.3765026613276063e-09 318062.5692794119 0.001366716356462006
2.1712132092233105e-09 352970.73027306574 0.001366716356462006
1.98073257795528e-09 391710.1490809261 0.001366716356462006
1.8044350458268354e-09 434701.3158125035 0.001366716356462006
1.6416323855850123e-09 482410.8704165374 0.001366716356462006
1.4916186064084513e-09 535356.6677410719 0.001366716356462006
1.3536622933685294e-09 594113.3984965039 0.001366716356462006
1.2270281457560372e-09 659318.8271333541 0.001366716356462006
1.1109846376200494e-09 731680.7143427207 0.001366716356462006
1.0048125664852137e-09 811984.4993184009 0.001366716356462006
9.078127138906211e-10 901101.8251665037 0.001366716356462006
8.19312062638744e-10 1000000.0 0.001366716356462006
1.196446253826089e-05 0.001 0.0015167168884709225
1.3062663941965091e-05 0.0011097524964120721 0.0015167168884709225
1.4293355901084936e-05 0.0012315506032928262 0.0015167168884709225
1.566930525642718e-05 0.001366716356462006 0.0015167168884709225
1.720508802260934e-05 0.0015167168884709225 0.0015167168884709225
1.8915122270035667e-05 0.0016831803533309566 0.0015167168884709225
2.0817503291636896e-05 0.0018679135990207828 0.0015167168884709225
2.293092582572598e-05 0.002072921779595372 0.0015167168884709225
2.5276460038137216e-05 0.002300430119772917 0.0015167168884709225
2.7876888395561572e-05 0.0025529080682395165 0.0015167168884709225
3.075695560839087e-05 0.002833096101839324 0.0015167168884709225
3.3944351817249974e-05 0.0031440354715915 0.0015167168884709225
3.747293212208458e-05 0.0034891012134067737 0.0015167168884709225
4.137700610462591e-05 0.003872038781812557 0.0015167168884709225
4.568628057755042e-05 0.004297004704320844 0.0015167168884709225
5.043908154345189e-05 0.004768611697714469 0.0015167168884709225
5.567831340635987e-05 0.005291978735958442 0.0015167168884709225
6.145204757501688e-05 0.005872786613189483 0.0015167168884709225
6.780157882657623e-05 0.00651733960488242 0.0015167168884709225
7.477688934998117e-05 0.007232633896483534 0.0015167168884709225
8.243070996138968e-05 0.008026433522257174 0.0015167168884709225
9.081835829172213e-05 0.00890735463861044 0.0015167168884709225
9.999726903975326e-05 0.009884959046625586 0.0015167168884709225
0.0001100267016163059 0.010969857978923836 0.0015167168884709225
0.00012096693588392604 0.012173827277396614 0.0015167168884709225
0.00013287860268706986 0.013509935211980273 0.0015167168884709225
0.0001458215893033188 0.014992684327860457 0.0015167168884709225
0.00015985357618730767 0.01663816886076129 0.0015167168884709225
0.00017502882250119978 0.018464249428955443 0.0015167168884709225
0.00019139595707140522 0.020490746898158472 0.0015167168884709225
0.00020899618082592664 0.022739657523579287 0.0015167168884709225
0.00022786048178025098 0.02523539170434766 0.0015167168884709225
0.0002480071503865311 0.02800503894183631 0.0015167168884709225
0.0002694385943993183 0.03107866187782014 0.0015167168884709225
0.00029213831245400446 0.03448962260405758 0.0015167168884709225
0.00031606746927825835 0.038274944785163134 0.0015167168884709225
0.00034116154146579536 0.04247571552536898 0.0015167168884709225
0.0003673273157674961 0.047137531341167244 0.0015167168884709225
0.0003944399540397603 0.05231099308056263 0.0015167168884709225
0.0004223407773943366 0.05805225516094899 0.0015167168884709225
0.00045083580440241633 0.06442363508721373 0.0015167168884709225
0.0004796953235006729 0.07149428986597581 0.0015167168884709225
0.0005086547358406079 0.07934096665797492 0.0015167168884709225
0.0005374168564329374 0.08804883581643465 0.0015167168884709225
0.0005656558447819648 0.09771241535346502 0.0015167168884709225
0.0005930228041797214 0.1084365968689611 0.0015167168884709225
0.0006191530220535091 0.12033778407775893 0.0015167168884709225
0.0006436746780906777 0.13354515629298988 0.0015167168884709225
0.0006662187673551756 0.14820207057988585 0.0015167168884709225
0.0006864298038546934 0.16446761779946645 0.0015167168884709225
0.00070397683819301 0.18251834943190443 0.0015167168884709225
0.0007185642219410537 0.20255019392306664 0.0015167168884709225
0.0007299415357786554 0.22478058335487253 0.0015167168884709225
0.000737912123436324 0.24945081352303167 0.0015167168884709225
0.0007423397917230012 0.27682866303920667 0.0015167168884709225
0.0007431532570696397 0.3072112998861759 0.0015167168884709225
0.0007403481757567443 0.34092850697468147 0.0015167168884709225
0.000733986637644235 0.3783462617131929 0.0015167168884709225
0.0007241942671701862 0.419870708444391 0.0015167168884709225
0.0007111551143561545 0.4659525668664682 0.0015167168884709225
0.0006951047168856084 0.517092024289676 0.0015167168884709225
0.0006763217203629157 0.5738441648302398 0.0015167168884709225
0.0006551185365877288 0.6368249944718586 0.0015167168884709225
0.0006318315074956837 0.7067181273927491 0.0015167168884709225
0.0006068110301752361 0.7842822061337682 0.0015167168884709225
0.0005804120471427643 0.8703591361485166 0.0015167168884709225
0.0005529852514268851 0.9658832241158708 0.0015167168884709225
0.0005248692711734559 1.0718913192051276 0.0015167168884709225
0.0004963840493309446 1.1895340673703196 0.0015167168884709225
0.00046782551581170395 1.3200884008314182 0.0015167168884709225
0.00043946159688013076 1.4649713983072863 0.0015167168884709225
0.0004115295590104706 1.625755666443795 0.0015167168884709225
0.0003842345699798244 1.8041864093920719 0.0015167168884709225
0.0003577493945352561 2.0022003718155843 0.0015167168884709225
0.00033221503065750113 2.2219468609395236 0.0015167168884709225
0.00030774215421880413 2.4658110758226037 0.0015167168884709225
0.0002844131501051894 2.736439997074672 0.0015167168884709225
0.0002622845983321076 3.0367711180354604 0.0015167168884709225
0.00024139002063938708 3.370064329271928 0.0015167168884709225
0.0002217427701017849 3.739937302478798 0.0015167168884709225
0.00020333892779089702 4.150404757850477 0.0015167168884709225
0.0001861601187425066 4.605922041145108 0.0015167168884709225
0.0001701761722031625 5.1114334834401705 0.0015167168884709225
0.0001553475699680451 5.672426068491977 0.0015167168884709225
0.00014162766253456027 6.294988990221888 0.0015167168884709225
0.00012896462068101577 6.985879746785249 0.0015167168884709225
0.0001173031359035237 7.752597488629465 0.0015167168884709225
0.00010658586379708179 8.60346441668451 0.0015167168884709225
9.67546319085022e-05 9.547716114208066 0.0015167168884709225
8.775142873629349e-05 10.59560179277617 0.0015167168884709225
7.951919582205313e-05 11.758495540521581 0.0015167168884709225
7.200244584315563e-05 13.049019780144016 0.0015167168884709225
6.514772863630558e-05 14.481182276745331 0.0015167168884709225
5.8903970589718746e-05 16.070528182616385 0.0015167168884709225
5.322270343188773e-05 17.834308769319094 0.0015167168884709225
4.8058204029644e-05 19.791668678535572 0.0015167168884709225
4.336756169220912e-05 21.96385372416547 0.0015167168884709225
3.911068641160309e-05 24.37444150122222 0.0015167168884709225
3.52502715899039e-05 27.04959730463137 0.0015167168884709225
3.175172214398003e-05 30.01835813575592 0.0015167168884709225
2.8583056167152954e-05 33.31294787934677 0.0015167168884709225
2.5714788792763343e-05 36.96912707195032 0.0015167168884709225
2.311980311264783e-05 41.0265810582719 0.0015167168884709225
2.077321445514979e-05 45.52935074866948 0.0015167168884709225
1.8652230894922184e-05 50.526310653356795 0.0015167168884709225
1.67360133397354e-05 56.07169938205458 0.0015167168884709225
1.500553811373262e-05 62.22570836730231 0.0015167168884709225
1.3443462839379805e-05 69.0551352016233 0.0015167168884709225
1.2033997678351227e-05 76.63410868007462 0.0015167168884709225
1.0762782417850225e-05 85.04489341802686 0.0015167168884709225
9.61677003830097e-06 94.37878277775391 0.0015167168884709225
8.584117070165043e-06 104.73708979594508 0.0015167168884709225
7.654080802277363e-06 116.23224686798542 0.0015167168884709225
6.816923492580784e-06 128.9890261253308 0.0015167168884709225
6.063823060120654e-06 143.14589375234786 0.0015167168884709225
5.3867905174254105e-06 158.85651294280527 0.0015167168884709225
4.778593413190535e-06 176.2914118095948 0.0015167168884709225
4.232685322458352e-06 195.63983435170647 0.0015167168884709225
3.7431408463906024e-06 217.11179456945052 0.0015167168884709225
3.3046119197743806e-06 240.9403560239527 0.0015167168884709225
2.912258647569388e-06 267.38416158399497 0.0015167168884709225
2.56171147550166e-06 296.73024081888724 0.0015167168884709225
2.2489481309451165e-06 329.2971255097155 0.0015167168884709225
1.970341265145059e-06 365.43830709572546 0.0015167168884709225
1.7225717765523285e-06 405.54607358408276 0.0015167168884709225
1.5027060014105587e-06 450.05576757004974 0.0015167168884709225
1.3079703340412863e-06 499.450511585514 0.0015167168884709225
1.1358583800191724e-06 554.2664520663108 0.0015167168884709225
9.84100968937085e-07 615.0985788580505 0.0015167168884709225
8.507071652674725e-07 682.6071834272393 0.0015167168884709225
7.337488197034503e-07 757.525025877192 0.0015167168884709225
6.314769909199214e-07 840.6652885618333 0.0015167168884709225
5.423271625115689e-07 932.9304026284696 0.0015167168884709225
4.648455134148577e-07 1035.3218432956637 0.0015167168884709225
3.9771503279606435e-07 1148.9510001873086 0.0015167168884709225
3.3976361202281424e-07 1275.051240713013 0.0015167168884709225
2.8989947808977234e-07 1414.991297434576 0.0015167168884709225
2.471222796396333e-07 1570.2901247293776 0.0015167168884709225
2.1054669685494076e-07 1742.6333860096508 0.0015167168884709225
1.7937977081494694e-07 1933.891750455232 0.0015167168884709225
1.5293213151412743e-07 2146.141197858406 0.0015167168884709225
1.3053103908866603e-07 2381.6855519761607 0.0015167168884709225
1.1161209079180168e-07 2643.0814869741084 0.0015167168884709225
9.567652969888485e-08 2933.1662783900483 0.0015167168884709225
8.230340131643032e-08 3255.0885998350564 0.0015167168884709225
7.109292909923681e-08 3612.3426997094302 0.0015167168884709225
6.17046855833081e-08 4008.8063288984645 0.0015167168884709225
5.385139212332746e-08 4448.782831127585 0.0015167168884709225
4.7286116244826815e-08 4937.047852839004 0.0015167168884709225
4.179785528801716e-08 5478.901179593945 0.0015167168884709225
3.720733798839859e-08 6080.224261649427 0.0015167168884709225
3.336304377210553e-08 6747.5440531107 0.0015167168884709225
3.0137458528756156e-08 7488.10385759003 0.0015167168884709225
2.742361215890554e-08 8309.941949353404 0.0015167168884709225
2.5131949410450716e-08 9221.97882333434 0.0015167168884709225
2.3187533670920857e-08 10234.114021054527 0.0015167168884709225
2.1527675864163598e-08 11357.333583431051 0.0015167168884709225
2.009992972062946e-08 12603.829296797274 0.0015167168884709225
1.886044087573424e-08 13987.131026472387 0.0015167168884709225
1.7772622706857533e-08 15522.25357427048 0.0015167168884709225
1.6810046798987344e-08 17225.859653987874 0.0015167168884709225
1.5943943609819655e-08 19116.440753857038 0.0015167168884709225
1.5152742616209025e-08 21214.51784910632 0.0015167168884709225
1.441979924354797e-08 23542.864143224204 0.0015167168884709225
1.3732987191872326e-08 26126.752255633317 0.0015167168884709225
1.3081986383056687e-08 28994.22853882881 0.0015167168884709225
1.2457183617975431e-08 32176.417502507353 0.0015167168884709225
1.1852747894280924e-08 35707.859649004626 0.0015167168884709225
1.1264566945889953e-08 39626.88638701478 0.0015167168884709225
1.0691063145884527e-08 43976.036093027215 0.0015167168884709225
1.0129383443135964e-08 48802.515836544335 0.0015167168884709225
9.579013027227745e-09 54158.71378079476 0.0015167168884709225
9.04003982782342e-09 60102.76782070388 0.0015167168884709225
8.513308058510916e-09 66699.19663030129 0.0015167168884709225
7.999243267775569e-09 74019.59996915652 0.0015167168884709225
7.49980255676519e-09 82143.43584919439 0.0015167168884709225
7.0153620690405205e-09 91158.88299750836 0.0015167168884709225
6.54706822089679e-09 101163.7979766207 0.0015167168884709225
6.0962408454656725e-09 112266.77735108159 0.0015167168884709225
5.663969515623535e-09 124588.33642950082 0.0015167168884709225
5.250982426652229e-09 138262.2173764659 0.0015167168884709225
4.857841462424517e-09 153436.84089300132 0.0015167168884709225
4.4851229397124825e-09 170276.91722258978 0.0015167168884709225
4.1329005773249605e-09 188965.23396912115 0.0015167168884709225
3.801241432732638e-09 209704.64013232305 0.0015167168884709225
3.48992568177664e-09 232720.2478960412 0.0015167168884709225
3.1986168158582018e-09 258261.87606826748 0.0015167168884709225
2.926838660322062e-09 286606.7616948256 0.0015167168884709225
2.6739963576716264e-09 318062.5692794119 0.0015167168884709225
2.439397128739529e-09 352970.73027306574 0.0015167168884709225
2.222269812612865e-09 391710.1490809261 0.0015167168884709225
2.0217647556108886e-09 434701.3158125035 0.0015167168884709225
1.8370120979938065e-09 482410.8704165374 0.0015167168884709225
1.6671086733310858e-09 535356.6677410719 0.0015167168884709225
1.5111507600806817e-09 594113.3984965039 0.0015167168884709225
1.3682370791912035e-09 659318.8271333541 0.0015167168884709225
1.237476787707692e-09 731680.7143427207 0.0015167168884709225
1.1180183445702596e-09 811984.4993184009 0.0015167168884709225
1.0090230873061046e-09 901101.8251665037 0.0015167168884709225
9.097036457461627e-10 1000000.0 0.0015167168884709225
1.0987931181483113e-05 0.001 0.0016831803533309566
1.1964612161463606e-05 0.0011097524964120721 0.0016831803533309566
1.3062848312594966e-05 0.0012315506032928262 0.0016831803533309566
1.4293241515694888e-05 0.001366716356462006 0.0016831803533309566
1.5669593101064194e-05 0.0015167168884709225 0.0016831803533309566
1.7204821308403062e-05 0.0016831803533309566 0.0016831803533309566
1.8914967472305477e-05 0.0018679135990207828 0.0016831803533309566
2.081749455307147e-05 0.002072921779595372 0.0016831803533309566
2.2931145667759445e-05 0.002300430119772917 0.0016831803533309566
2.5276482609415396e-05 0.0025529080682395165 0.0016831803533309566
2.7876910047908154e-05 0.002833096101839324 0.0016831803533309566
3.075696620591373e-05 0.0031440354715915 0.0016831803533309566
3.394436497217157e-05 0.0034891012134067737 0.0016831803533309566
3.7472942291283395e-05 0.003872038781812557 0.0016831803533309566
4.137702457429615e-05 0.004297004704320844 0.0016831803533309566
4.568636598012432e-05 0.004768611697714469 0.0016831803533309566
5.0438995705226475e-05 0.005291978735958442 0.0016831803533309566
5.5678343192422375e-05 0.005872786613189483 0.0016831803533309566
6.14520056436696e-05 0.00651733960488242 0.0016831803533309566
6.780159286245979e-05 0.007232633896483534 0.0016831803533309566
7.477682181256107e-05 0.008026433522257174 0.0016831803533309566
8.243074395353212e-05 0.00890735463861044 0.0016831803533309566
9.081835734803256e-05 0.009884959046625586 0.0016831803533309566
9.999732424836871e-05 0.010969857978923836 0.0016831803533309566
0.0001100266915905479 0.012173827277396614 0.0016831803533309566
0.00012096692679208765 0.013509935211980273 0.0016831803533309566
0.00013287861935062928 0.014992684327860457 0.0016831803533309566
0.00014582157556142228 0.01663816886076129 0.0016831803533309566
0.0001598535754219199 0.018464249428955443 0.0016831803533309566
0.00017502879666819737 0.020490746898158472 0.0016831803533309566
0.0001913959731986159 0.022739657523579287 0.0016831803533309566
0.00020899617739678078 0.02523539170434766 0.0016831803533309566
0.0002278604819312413 0.02800503894183631 0.0016831803533309566
0.00024800713385375595 0.03107866187782014 0.0016831803533309566
0.0002694385975743341 0.03448962260405758 0.0016831803533309566
0.00029213832362418035 0.038274944785163134 0.0016831803533309566
0.0003160674600700686 0.04247571552536898 0.0016831803533309566
0.00034116154279328903 0.047137531341167244 0.0016831803533309566
0.0003673273191630022 0.05231099308056263 0.0016831803533309566
0.00039443994944188265 0.05805225516094899 0.0016831803533309566
0.0004223407770752585 0.06442363508721373 0.0016831803533309566
0.0004508358042040195 0.07149428986597581 0.0016831803533309566
0.0004796953241656965 0.07934096665797492 0.0016831803533309566
0.0005086547340782399 0.08804883581643465 0.0016831803533309566
0.0005374168563700987 0.09771241535346502 0.0016831803533309566
0.0005656558432270975 0.1084365968689611 0.0016831803533309566
0.0005930228042800856 0.12033778407775893 0.0016831803533309566
0.0006191530205702511 0.13354515629298988 0.0016831803533309566
0.0006436746782301217 0.14820207057988585 0.0016831803533309566
0.0006662187672458186 0.16446761779946645 0.0016831803533309566
0.0006864297995050617 0.18251834943190443 0.0016831803533309566
0.0007039768364671684 0.20255019392306664 0.0016831803533309566
0.0007185642221453348 0.22478058335487253 0.0016831803533309566
0.0007299415327315373 0.24945081352303167 0.0016831803533309566
0.0007379121208296313 0.27682866303920667 0.0016831803533309566
0.000742339788486146 0.3072112998861759 0.0016831803533309566
0.0007431532529709184 0.34092850697468147 0.0016831803533309566
0.0007403481724423955 0.3783462617131929 0.0016831803533309566
0.0007339866348350377 0.419870708444391 0.0016831803533309566
0.0007241942628861686 0.4659525668664682 0.0016831803533309566
0.0007111551091274482 0.517092024289676 0.0016831803533309566
0.0006951047124017506 0.5738441648302398 0.0016831803533309566
0.0006763217154031054 0.6368249944718586 0.0016831803533309566
0.0006551185305592178 0.7067181273927491 0.0016831803533309566
0.0006318315000676256 0.7842822061337682 0.0016831803533309566
0.0006068110234750401 0.8703591361485166 0.0016831803533309566
0.0005804120414683034 0.9658832241158708 0.0016831803533309566
0.0005529852443936223 1.0718913192051276 0.0016831803533309566
0.0005248692629938878 1.1895340673703196 0.0016831803533309566
0.0004963840429725863 1.3200884008314182 0.0016831803533309566
0.0004678255080631244 1.4649713983072863 0.0016831803533309566
0.00043946158909635713 1.625755666443795 0.0016831803533309566
0.00041152955130308033 1.8041864093920719 0.0016831803533309566
0.00038423456237446363 2.0022003718155843 0.0016831803533309566
0.0003577493855995151 2.2219468609395236 0.0016831803533309566
0.00033221502153835125 2.4658110758226037 0.0016831803533309566
0.00030774214478002104 2.736439997074672 0.0016831803533309566
0.00028441314091931513 3.0367711180354604 0.0016831803533309566
0.00026228458879296035 3.370064329271928 0.0016831803533309566
0.00024139001072509547 3.739937302478798 0.0016831803533309566
0.0002217427600008648 4.150404757850477 0.0016831803533309566
0.0002033389175142286 4.605922041145108 0.0016831803533309566
0.00018616010868377497 5.1114334834401705 0.0016831803533309566
0.00017017616165848626 5.672426068491977 0.0016831803533309566
0.00015534755989354831 6.294988990221888 0.0016831803533309566
0.00014162765211378492 6.985879746785249 0.0016831803533309566
0.0001289646100843811 7.752597488629465 0.0016831803533309566
0.00011730312540492172 8.60346441668451 0.0016831803533309566
0.00010658585336575932 9.547716114208066 0.0016831803533309566
9.675462137137547e-05 10.59560179277617 0.0016831803533309566
8.77514184323136e-05 11.758495540521581 0.0016831803533309566
7.951918565385352e-05 13.049019780144016 0.0016831803533309566
7.200243570604226e-05 14.481182276745331 0.0016831803533309566
6.514771876842129e-05 16.070528182616385 0.0016831803533309566
5.890396112262497e-05 17.834308769319094 0.0016831803533309566
5.3222694197718745e-05 19.791668678535572 0.0016831803533309566
4.80581952921888e-05 21.96385372416547 0.0016831803533309566
4.3367553469120246e-05 24.37444150122222 0.0016831803533309566
3.911067886330777e-05 27.04959730463137 0.0016831803533309566
3.525026486672633e-05 30.01835813575592 0.0016831803533309566
3.175171638547525e-05 33.31294787934677 0.0016831803533309566
2.8583051567276918e-05 36.96912707195032 0.0016831803533309566
2.5714785646613336e-05 41.0265810582719 0.0016831803533309566
2.3119801786930516e-05 45.52935074866948 0.0016831803533309566
2.0773215267388956e-05 50.526310653356795 0.0016831803533309566
1.8652234253568878e-05 56.07169938205458 0.0016831803533309566
1.673601979967909e-05 62.22570836730231 0.0016831803533309566
1.500554832412071e-05 69.0551352016233 0.0016831803533309566
1.3443477525298952e-05 76.63410868007462 0.0016831803533309566
1.203401770766277e-05 85.04489341802686 0.0016831803533309566
1.0762808904440924e-05 94.37878277775391 0.0016831803533309566
9.616804195533568e-06 104.73708979594508 0.0016831803533309566
8.5841603484349e-06 116.23224686798542 0.0016831803533309566
7.654134920431765e-06 128.9890261253308 0.0016831803533309566
6.816990424263203e-06 143.14589375234786 0.0016831803533309566
6.063905122699609e-06 158.85651294280527 0.0016831803533309566
5.386890339353911e-06 176.2914118095948 0.0016831803533309566
4.77871404325203e-06 195.63983435170647 0.0016831803533309566
4.232830188133363e-06 217.11179456945052 0.0016831803533309566
3.7433138435627455e-06 240.9403560239527 0.0016831803533309566
3.3048173184724305e-06 267.38416158399497 0.0016831803533309566
2.9125011502539877e-06 296.73024081888724 0.0016831803533309566
2.5619962112921613e-06 329.2971255097155 0.0016831803533309566
2.2492805376028713e-06 365.43830709572546 0.0016831803533309566
1.970727689704077e-06 405.54607358408276 0.0016831803533309566
1.7230189064409984e-06 450.05576757004974 0.0016831803533309566
1.5032197238085132e-06 499.450511585514 0.0016831803533309566
1.3085578535187992e-06 554.2664520663108 0.0016831803533309566
1.1365271121999143e-06 615.0985788580505 0.0016831803533309566
9.84857809083195e-07 682.6071834272393 0.0016831803533309566
8.515563647559787e-07 757.525025877192 0.0016831803533309566
7.346987522804937e-07 840.6652885618333 0.0016831803533309566
6.325319421573994e-07 932.9304026284696 0.0016831803533309566
5.434931684700217e-07 1035.3218432956637 0.0016831803533309566
4.6612595960837666e-07 1148.9510001873086 0.0016831803533309566
3.9911311167095676e-07 1275.051240713013 0.0016831803533309566
3.4127778547610177e-07 1414.991297434576 0.0016831803533309566
2.9153260638903333e-07 1570.2901247293776 0.0016831803533309566
2.4887300087428343e-07 1742.6333860096508 0.0016831803533309566
2.1241217951217806e-07 1933.891750455232 0.0016831803533309566
1.8135192536572475e-07 2146.141197858406 0.0016831803533309566
1.5500519501276955e-07 2381.6855519761607 0.0016831803533309566
1.3270094090245266e-07 2643.0814869741084 0.0016831803533309566
1.1387044607236163e-07 2933.1662783900483 0.0016831803533309566
9.801396994024714e-08 3255.0885998350564 0.0016831803533309566
8.469504964025987e-08 3612.3426997094302 0.0016831803533309566
7.354199116349491e-08 4008.8063288984645 0.0016831803533309566
6.420036635645943e-08 4448.782831127585 0.0016831803533309566
5.638298072874193e-08 4937.047852839004 0.0016831803533309566
4.984317325540388e-08 5478.901179593945 0.0016831803533309566
4.437032141701991e-08 6080.224261649427 0.0016831803533309566
3.9785530980829265e-08 6747.5440531107 0.0016831803533309566
3.5937553599652006e-08 7488.10385759003 0.0016831803533309566
3.269899173652391e-08 8309.941949353404 0.0016831803533309566
2.9962821557205643e-08 9221.97882333434 0.0016831803533309566
2.7639282418334687e-08 10234.114021054527 0.0016831803533309566
2.5653202118114393e-08 11357.333583431051 0.0016831803533309566
2.394170295350051e-08 12603.829296797274 0.0016831803533309566
2.2454542114580534e-08 13987.131026472387 0.0016831803533309566
2.1148874984611155e-08 15522.25357427048 0.0016831803533309566
1.998489962407035e-08 17225.859653987874 0.0016831803533309566
1.8932903689261593e-08 19116.440753857038 0.0016831803533309566
1.7968719179251025e-08 21214.51784910632 0.0016831803533309566
1.7074929803406746e-08 23542.864143224204 0.0016831803533309566
1.623502643433028e-08 26126.752255633317 0.0016831803533309566
1.5435821842935127e-08 28994.22853882881 0.0016831803533309566
1.466841859087964e-08 32176.417502507353 0.0016831803533309566
1.392642778874631e-08 35707.859649004626 0.0016831803533309566
1.3206588045377998e-08 39626.88638701478 0.0016831803533309566
1.2504544621982916e-08 43976.036093027215 0.0016831803533309566
1.1818968248533679e-08 48802.515836544335 0.0016831803533309566
1.11493770882376e-08 54158.71378079476 0.0016831803533309566
1.0496322921937917e-08 60102.76782070388 0.0016831803533309566
9.860001037864663e-09 66699.19663030129 0.0016831803533309566
9.242559162458974e-09 74019.59996915652 0.0016831803533309566
8.644202464935802e-09 82143.43584919439 0.0016831803533309566
8.066207812795767e-09 91158.88299750836 0.0016831803533309566
7.510076671657373e-09 101163.7979766207 0.0016831803533309566
6.9770554889103664e-09 112266.77735108159 0.0016831803533309566
6.467970936618883e-09 124588.33642950082 0.0016831803533309566
5.9834618371112924e-09 138262.2173764659 0.0016831803533309566
5.524200985540517e-09 153436.84089300132 0.0016831803533309566
5.090255328354942e-09 170276.91722258978 0.0016831803533309566
4.681684595553293e-09 188965.23396912115 0.0016831803533309566
4.29820212755061e-09 209704.64013232305 0.0016831803533309566
3.939382042794648e-09 232720.2478960412 0.0016831803533309566
3.6046351459262382e-09 258261.87606826748 0.0016831803533309566
3.293221473299468e-09 286606.7616948256 0.0016831803533309566
3.0042837106947218e-09 318062.5692794119 0.0016831803533309566
2.7368638466640505e-09 352970.73027306574 0.0016831803533309566
2.4899223793894976e-09 391710.1490809261 0.0016831803533309566
2.2623857232062505e-09 434701.3158125035 0.0016831803533309566
2.0531353284169995e-09 482410.8704165374 0.0016831803533309566
1.8610645247107982e-09 535356.6677410719 0.0016831803533309566
1.6850545403457318e-09 594113.3984965039 0.0016831803533309566
1.524017689824575e-09 659318.8271333541 0.0016831803533309566
1.3768963746940699e-09 731680.7143427207 0.0016831803533309566
1.2426669693255121e-09 811984.4993184009 0.0016831803533309566
1.1203472594090158e-09 901101.8251665037 0.0016831803533309566
1.0090132063211854e-09 1000000.0 0.0016831803533309566
1.0121661261242032e-05 0.001 0.0018679135990207828
1.0987598250356001e-05 0.0011097524964120721 0.0018679135990207828
1.1965002789882107e-05 0.0012315506032928262 0.0018679135990207828
1.3062561007526341e-05 0.001366716356462006 0.0018679135990207828
1.4293044733881821e-05 0.0015167168884709225 0.0018679135990207828
1.5669447923971624e-05 0.0016831803533309566 0.0018679135990207828
1.7204634536471808e-05 0.0018679135990207828 0.0018679135990207828
1.8914986598228545e-05 0.002072921779595372 0.0018679135990207828
2.0817390255167822e-05 0.002300430119772917 0.0018679135990207828
2.2931065860598565e-05 0.0025529080682395165 0.0018679135990207828
2.5276523049733157e-05 0.002833096101839324 0.0018679135990207828
2.7876916604885338e-05 0.0031440354715915 0.0018679135990207828
3.075707842592479e-05 0.0034891012134067737 0.0018679135990207828
3.394441813053817e-05 0.003872038781812557 0.0018679135990207828
3.747303100865018e-05 0.004297004704320844 0.0018679135990207828
4.1376986499863655e-05 0.004768611697714469 0.0018679135990207828
4.5686380199083665e-05 0.005291978735958442 0.0018679135990207828
5.043904548707179e-05 0.005872786613189483 0.0018679135990207828
5.567831252828448e-05 0.00651733960488242 0.0018679135990207828
6.145201602780759e-05 0.007232633896483534 0.0018679135990207828
6.780153937402389e-05 0.008026433522257174 0.0018679135990207828
7.477689193935433e-05 0.00890735463861044 0.0018679135990207828
8.243072623836945e-05 0.009884959046625586 0.0018679135990207828
9.08183789652961e-05 0.010969857978923836 0.0018679135990207828
9.999727341303277e-05 0.012173827277396614 0.0018679135990207828
0.00011002670183390961 0.013509935211980273 0.0018679135990207828
0.00012096692842422652 0.014992684327860457 0.0018679135990207828
0.00013287861628097364 0.01663816886076129 0.0018679135990207828
0.00014582155428832788 0.018464249428955443 0.0018679135990207828
0.00015985358667880423 0.020490746898158472 0.0018679135990207828
0.00017502879430053575 0.022739657523579287 0.0018679135990207828
0.00019139597106987427 0.02523539170434766 0.0018679135990207828
0.00020899618023162425 0.02800503894183631 0.0018679135990207828
0.0002278604908970694 0.03107866187782014 0.0018679135990207828
0.0002480071285804186 0.03448962260405758 0.0018679135990207828
0.0002694385927387577 0.038274944785163134 0.0018679135990207828
0.00029213831824292935 0.04247571552536898 0.0018679135990207828
0.0003160674722126888 0.047137531341167244 0.0018679135990207828
0.00034116154291985445 0.05231099308056263 0.0018679135990207828
0.0003673273115679665 0.05805225516094899 0.0018679135990207828
0.0003944399509184793 0.06442363508721373 0.0018679135990207828
0.0004223407737115048 0.07149428986597581 0.0018679135990207828
0.00045083580002291956 0.07934096665797492 0.0018679135990207828
0.0004796953189039055 0.08804883581643465 0.0018679135990207828
0.0005086547356311089 0.09771241535346502 0.0018679135990207828
0.000537416856226991 0.1084365968689611 0.0018679135990207828
0.0005656558420629176 0.12033778407775893 0.0018679135990207828
0.0005930228028147022 0.13354515629298988 0.0018679135990207828
0.0006191530193854211 0.14820207057988585 0.0018679135990207828
0.0006436746743719857 0.16446761779946645 0.0018679135990207828
0.0006662187632905381 0.18251834943190443 0.0018679135990207828
0.0006864297982850376 0.20255019392306664 0.0018679135990207828
0.0007039768341169372 0.22478058335487253 0.0018679135990207828
0.000718564218034734 0.24945081352303167 0.0018679135990207828
0.0007299415295103362 0.27682866303920667 0.0018679135990207828
0.0007379121179941217 0.3072112998861759 0.0018679135990207828
0.0007423397827436284 0.34092850697468147 0.0018679135990207828
0.0007431532507848893 0.3783462617131929 0.0018679135990207828
0.0007403481693297742 0.419870708444391 0.0018679135990207828
0.0007339866294838737 0.4659525668664682 0.0018679135990207828
0.0007241942566738047 0.517092024289676 0.0018679135990207828
0.0007111551034140184 0.5738441648302398 0.0018679135990207828
0.0006951047060674842 0.6368249944718586 0.0018679135990207828
0.0006763217088432416 0.7067181273927491 0.0018679135990207828
0.0006551185232771539 0.7842822061337682 0.0018679135990207828
0.0006318314927515889 0.8703591361485166 0.0018679135990207828
0.0006068110156215445 0.9658832241158708 0.0018679135990207828
0.0005804120322204787 1.0718913192051276 0.0018679135990207828
0.0005529852358526766 1.1895340673703196 0.0018679135990207828
0.0005248692547737965 1.3200884008314182 0.0018679135990207828
0.000496384032507402 1.4649713983072863 0.0018679135990207828
0.00046782549800483686 1.625755666443795 0.0018679135990207828
0.0004394615801969204 1.8041864093920719 0.0018679135990207828
0.0004115295406799113 2.0022003718155843 0.0018679135990207828
0.00038423455155189856 2.2219468609395236 0.0018679135990207828
0.0003577493746559357 2.4658110758226037 0.0018679135990207828
0.00033221501079327975 2.736439997074672 0.0018679135990207828
0.00030774213343121026 3.0367711180354604 0.0018679135990207828
0.00028441312936289265 3.370064329271928 0.0018679135990207828
0.0002622845769788551 3.739937302478798 0.0018679135990207828
0.0002413899989004431 4.150404757850477 0.0018679135990207828
0.0002217427479063172 4.605922041145108 0.0018679135990207828
0.00020333890528079213 5.1114334834401705 0.0018679135990207828
0.0001861600964767618 5.672426068491977 0.0018679135990207828
0.00017017614933390046 6.294988990221888 0.0018679135990207828
0.00015534754708479426 6.985879746785249 0.0018679135990207828
0.00014162763925951172 7.752597488629465 0.0018679135990207828
0.00012896459723998888 8.60346441668451 0.0018679135990207828
0.00011730311260160775 9.547716114208066 0.0018679135990207828
0.00010658584050926567 10.59560179277617 0.0018679135990207828
9.675460860913976e-05 11.758495540521581 0.0018679135990207828
8.775140559080796e-05 13.049019780144016 0.0018679135990207828
7.95191731822742e-05 14.481182276745331 0.0018679135990207828
7.200242333771367e-05 16.070528182616385 0.0018679135990207828
6.514770673105019e-05 17.834308769319094 0.0018679135990207828
5.890394938790067e-05 19.791668678535572 0.0018679135990207828
5.3222682904419116e-05 21.96385372416547 0.0018679135990207828
4.80581844873873e-05 24.37444150122222 0.0018679135990207828
4.336754332845416e-05 27.04959730463137 0.0018679135990207828
3.911066952821951e-05 30.01835813575592 0.0018679135990207828
3.525025656558878e-05 33.31294787934677 0.0018679135990207828
3.1751709269167705e-05 36.96912707195032 0.0018679135990207828
2.8583046025820735e-05 41.0265810582719 0.0018679135990207828
2.5714781860308733e-05 45.52935074866948 0.0018679135990207828
2.3119800095505738e-05 50.526310653356795 0.0018679135990207828
2.0773216220182356e-05 56.07169938205458 0.0018679135990207828
1.8652238381378083e-05 62.22570836730231 0.0018679135990207828
1.673602778762273e-05 69.0551352016233 0.0018679135990207828
1.500556086975191e-05 76.63410868007462 0.0018679135990207828
1.3443495584852805e-05 85.04489341802686 0.0018679135990207828
1.2034042396136257e-05 94.37878277775391 0.0018679135990207828
1.0762841495592923e-05 104.73708979594508 0.0018679135990207828
9.616846219584474e-06 116.23224686798542 0.0018679135990207828
8.584213634810212e-06 128.9890261253308 0.0018679135990207828
7.654201537921068e-06 143.14589375234786 0.0018679135990207828
6.817072830234139e-06 158.85651294280527 0.0018679135990207828
6.064006149220091e-06 176.2914118095948 0.0018679135990207828
5.387013250701678e-06 195.63983435170647 0.0018679135990207828
4.778862548460161e-06 217.11179456945052 0.0018679135990207828
4.233008527476656e-06 240.9403560239527 0.0018679135990207828
3.7435267733476607e-06 267.38416158399497 0.0018679135990207828
3.3050701135906024e-06 296.73024081888724 0.0018679135990207828
2.9127995733180256e-06 329.2971255097155 0.0018679135990207828
2.562346552492656e-06 365.43830709572546 0.0018679135990207828
2.249689477595851e-06 405.54607358408276 0.0018679135990207828
1.9712030012719595e-06 450.05576757004974 0.0018679135990207828
1.7235687503891484e-06 499.450511585514 0.0018679135990207828
1.5038512896081713e-06 554.2664520663108 0.0018679135990207828
1.3092799144853728e-06 615.0985788580505 0.0018679135990207828
1.137348683122319e-06 682.6071834272393 0.0018679135990207828
9.857872335095053e-07 757.525025877192 0.0018679135990207828
8.525986920915329e-07 840.6652885618333 0.0018679135990207828
7.358640907728642e-07 932.9304026284696 0.0018679135990207828
6.338252847015724e-07 1035.3218432956637 0.0018679135990207828
5.449216203823326e-07 1148.9510001873086 0.0018679135990207828
4.6769331274454373e-07 1275.051240713013 0.0018679135990207828
4.008228651208867e-07 1414.991297434576 0.0018679135990207828
3.4312759622512345e-07 1570.2901247293776 0.0018679135990207828
2.935254204139426e-07 1742.6333860096508 0.0018679135990207828
2.510065649774518e-07 1933.891750455232 0.0018679135990207828
2.1468236144350783e-07 2146.141197858406 0.0018679135990207828
1.8375274635218375e-07 2381.6855519761607 0.0018679135990207828
1.575198672609801e-07 2643.0814869741084 0.0018679135990207828
1.353283113347814e-07 2933.1662783900483 0.0018679135990207828
1.1659962118049094e-07 3255.0885998350564 0.0018679135990207828
1.0083288248807776e-07 3612.3426997094302 0.0018679135990207828
8.758801295360996e-08 4008.8063288984645 0.0018679135990207828
7.648275957006234e-08 4448.782831127585 0.0018679135990207828
6.718988876386334e-08 4937.047852839004 0.0018679135990207828
5.940762348721762e-08 5478.901179593945 0.0018679135990207828
5.288951410165055e-08 6080.224261649427 0.0018679135990207828
4.7425198657080614e-08 6747.5440531107 0.0018679135990207828
4.2836005520463516e-08 7488.10385759003 0.0018679135990207828
3.897083289405856e-08 8309.941949353404 0.0018679135990207828
3.570230155958143e-08 9221.97882333434 0.0018679135990207828
3.292333783377899e-08 10234.114021054527 0.0018679135990207828
3.0546304707890215e-08 11357.333583431051 0.0018679135990207828
2.8497495807577877e-08 12603.829296797274 0.0018679135990207828
2.671043408675189e-08 13987.131026472387 0.0018679135990207828
2.5133055303605545e-08 15522.25357427048 0.0018679135990207828
2.372246987736304e-08 17225.859653987874 0.0018679135990207828
2.2443631952917542e-08 19116.440753857038 0.0018679135990207828
2.1271504557773824e-08 21214.51784910632 0.0018679135990207828
2.0180189519436453e-08 23542.864143224204 0.0018679135990207828
1.915150182885128e-08 26126.752255633317 0.0018679135990207828
1.8171951721157598e-08 28994.22853882881 0.0018679135990207828
1.723176545898042e-08 32176.417502507353 0.0018679135990207828
1.6324878115980823e-08 35707.859649004626 0.0018679135990207828
1.5444779788431617e-08 39626.88638701478 0.0018679135990207828
1.4588759311706667e-08 43976.036093027215 0.0018679135990207828
1.3755362848755226e-08 48802.515836544335 0.0018679135990207828
1.2944523675173514e-08 54158.71378079476 0.0018679135990207828
1.2155990103401848e-08 60102.76782070388 0.0018679135990207828
1.139201466493489e-08 66699.19663030129 0.0018679135990207828
1.065247734466368e-08 74019.59996915652 0.0018679135990207828
9.938727840719253e-09 82143.43584919439 0.0018679135990207828
9.252443922136422e-09 91158.88299750836 0.0018679135990207828
8.59500304262184e-09 101163.7979766207 0.0018679135990207828
7.96732546604062e-09 112266.77735108159 0.0018679135990207828
7.37012484375299e-09 124588.33642950082 0.0018679135990207828
6.8041627887538425e-09 138262.2173764659 0.0018679135990207828
6.269482932808046e-09 153436.84089300132 0.0018679135990207828
5.766132016304937e-09 170276.91722258978 0.0018679135990207828
5.2937294547916736e-09 188965.23396912115 0.0018679135990207828
4.851735235789079e-09 209704.64013232305 0.0018679135990207828
4.439418610502344e-09 232720.2478960412 0.0018679135990207828
4.0558587599548446e-09 258261.87606826748 0.0018679135990207828
3.6999883157307067e-09 286606.7616948256 0.0018679135990207828
3.3706277768885684e-09 318062.5692794119 0.0018679135990207828
3.0664936145896604e-09 352970.73027306574 0.0018679135990207828
2.786258224141136e-09 391710.1490809261 0.0018679135990207828
2.5285555871334964e-09 434701.3158125035 0.0018679135990207828
2.292000811365824e-09 482410.8704165374 0.0018679135990207828
2.075234983855978e-09 535356.6677410719 0.0018679135990207828
1.8769116261196928e-09 594113.3984965039 0.0018679135990207828
1.6957204529433056e-09 659318.8271333541 0.0018679135990207828
1.5304074674205026e-09 731680.7143427207 0.0018679135990207828
1.3797650799673988e-09 811984.4993184009 0.0018679135990207828
1.2426517592700748e-09 901101.8251665037 0.0018679135990207828
1.117986259124848e-09 1000000.0 0.0018679135990207828
9.358033515649566e-06 0.001 0.002072921779595372
1.0121572956212077e-05 0.0011097524964120721 0.002072921779595372
1.0987751493662934e-05 0.0012315506032928262 0.002072921779595372
1.1964471784087216e-05 0.001366716356462006 0.002072921779595372
1.306264973033322e-05 0.0015167168884709225 0.002072921779595372
1.4293290499844957e-05 0.0016831803533309566 0.002072921779595372
1.5669616591051927e-05 0.0018679135990207828 0.002072921779595372
1.7204886344268644e-05 0.002072921779595372 0.002072921779595372
1.891512566143394e-05 0.002300430119772917 0.002072921779595372
2.0817510701820474e-05 0.0025529080682395165 0.002072921779595372
2.2931134713743972e-05 0.002833096101839324 0.002072921779595372
2.5276482734315486e-05 0.0031440354715915 0.002072921779595372
2.7876912739865922e-05 0.0034891012134067737 0.002072921779595372
3.075699837351564e-05 0.003872038781812557 0.002072921779595372
3.39444058583549e-05 0.004297004704320844 0.002072921779595372
3.747299662160142e-05 0.004768611697714469 0.002072921779595372
4.1377032403366876e-05 0.005291978735958442 0.002072921779595372
4.5686318691062766e-05 0.005872786613189483 0.002072921779595372
5.043904707879854e-05 0.00651733960488242 0.002072921779595372
5.5678377374412946e-05 0.007232633896483534 0.002072921779595372
6.145197205265074e-05 0.008026433522257174 0.002072921779595372
6.78015513706498e-05 0.00890735463861044 0.002072921779595372
7.477685869949902e-05 0.009884959046625586 0.002072921779595372
8.243067845759011e-05 0.010969857978923836 0.002072921779595372
9.081835123037063e-05 0.012173827277396614 0.002072921779595372
9.999726703258105e-05 0.013509935211980273 0.002072921779595372
0.00011002665968729008 0.014992684327860457 0.002072921779595372
0.00012096693768048894 0.01663816886076129 0.002072921779595372
0.00013287863461319827 0.018464249428955443 0.002072921779595372
0.00014582158453901872 0.020490746898158472 0.002072921779595372
0.00015985357896597385 0.022739657523579287 0.002072921779595372
0.0001750287984594312 0.02523539170434766 0.002072921779595372
0.00019139597056583302 0.02800503894183631 0.002072921779595372
0.00020899617149017224 0.03107866187782014 0.002072921779595372
0.0002278604795178385 0.03448962260405758 0.002072921779595372
0.000248007140668971 0.038274944785163134 0.002072921779595372
0.00026943859348216304 0.04247571552536898 0.002072921779595372
0.0002921383246907716 0.047137531341167244 0.002072921779595372
0.0003160674601887514 0.05231099308056263 0.002072921779595372
0.0003411615381231359 0.05805225516094899 0.002072921779595372
0.0003673273149848999 0.06442363508721373 0.002072921779595372
0.0003944399505442231 0.07149428986597581 0.002072921779595372
0.00042234077415936877 0.07934096665797492 0.002072921779595372
0.0004508357984539524 0.08804883581643465 0.002072921779595372
0.0004796953200438825 0.09771241535346502 0.002072921779595372
0.0005086547325560131 0.1084365968689611 0.002072921779595372
0.0005374168499135967 0.12033778407775893 0.002072921779595372
0.0005656558415901847 0.13354515629298988 0.002072921779595372
0.0005930227989140446 0.14820207057988585 0.002072921779595372
0.0006191530183122795 0.16446761779946645 0.002072921779595372
0.0006436746724965969 0.18251834943190443 0.002072921779595372
0.0006662187611083947 0.20255019392306664 0.002072921779595372
0.000686429796345478 0.22478058335487253 0.002072921779595372
0.0007039768321823736 0.24945081352303167 0.002072921779595372
0.0007185642159355243 0.27682866303920667 0.002072921779595372
0.0007299415263928299 0.3072112998861759 0.002072921779595372
0.000737912111798078 0.34092850697468147 0.002072921779595372
0.0007423397803614229 0.3783462617131929 0.002072921779595372
0.00074315324481522 0.419870708444391 0.002072921779595372
0.000740348162504012 0.4659525668664682 0.002072921779595372
0.0007339866255147154 0.517092024289676 0.002072921779595372
0.0007241942510527455 0.5738441648302398 0.002072921779595372
0.0007111550975970049 0.6368249944718586 0.002072921779595372
0.0006951046984826625 0.7067181273927491 0.002072921779595372
0.0006763217006351407 0.7842822061337682 0.002072921779595372
0.0006551185151613126 0.8703591361485166 0.002072921779595372
0.0006318314847746365 0.9658832241158708 0.002072921779595372
0.0006068110062833476 1.0718913192051276 0.002072921779595372
0.0005804120230747944 1.1895340673703196 0.002072921779595372
0.0005529852254684275 1.3200884008314182 0.002072921779595372
0.0005248692441619518 1.4649713983072863 0.002072921779595372
0.0004963840215957971 1.625755666443795 0.002072921779595372
0.00046782548602508633 1.8041864093920719 0.002072921779595372
0.0004394615679774727 2.0022003718155843 0.002072921779595372
0.00041152952844314417 2.2219468609395236 0.002072921779595372
0.00038423453868263735 2.4658110758226037 0.002072921779595372
0.0003577493613983185 2.736439997074672 0.002072921779595372
0.00033221499771951546 3.0367711180354604 0.002072921779595372
0.00030774211946926755 3.370064329271928 0.002072921779595372
0.0002844131155577134 3.739937302478798 0.002072921779595372
0.00026228456276888856 4.150404757850477 0.002072921779595372
0.00024138998402301048 4.605922041145108 0.002072921779595372
0.00022174273273811718 5.1114334834401705 0.002072921779595372
0.00020333888991874716 5.672426068491977 0.002072921779595372
0.00018616008106997484 6.294988990221888 0.002072921779595372
0.00017017613370073903 6.985879746785249 0.002072921779595372
0.00015534753139156976 7.752597488629465 0.002072921779595372
0.00014162762345060198 8.60346441668451 0.002072921779595372
0.00012896458153877077 9.547716114208066 0.002072921779595372
0.0001173030967562827 10.59560179277617 0.002072921779595372
0.00010658582465294941 11.758495540521581 0.002072921779595372
9.675459280944487e-05 13.049019780144016 0.002072921779595372
8.775139003125432e-05 14.481182276745331 0.002072921779595372
7.95191576259402e-05 16.070528182616385 0.002072921779595372
7.2002408211147e-05 17.834308769319094 0.002072921779595372
6.514769185539393e-05 19.791668678535572 0.002072921779595372
5.89039349094822e-05 21.96385372416547 0.002072921779595372
5.322266895246841e-05 24.37444150122222 0.002072921779595372
4.805817118269662e-05 27.04959730463137 0.002072921779595372
4.336753089617673e-05 30.01835813575592 0.002072921779595372
3.911065809303338e-05 33.31294787934677 0.002072921779595372
3.525024628403539e-05 36.96912707195032 0.002072921779595372
3.1751700526050364e-05 41.0265810582719 0.002072921779595372
2.8583039079377315e-05 45.52935074866948 0.002072921779595372
2.5714777135865674e-05 50.526310653356795 0.002072921779595372
2.3119798079673792e-05 56.07169938205458 0.002072921779595372
2.077321742921523e-05 62.22570836730231 0.002072921779595372
1.8652243494510223e-05 69.0551352016233 0.002072921779595372
1.6736037570908024e-05 76.63410868007462 0.002072921779595372
1.5005576331050818e-05 85.04489341802686 0.002072921779595372
1.344351785259601e-05 94.37878277775391 0.002072921779595372
1.2034072810696017e-05 104.73708979594508 0.002072921779595372
1.0762881645143274e-05 116.23224686798542 0.002072921779595372
9.616898000053276e-06 128.9890261253308 0.002072921779595372
8.584279235557268e-06 143.14589375234786 0.002072921779595372
7.65428357096809e-06 158.85651294280527 0.002072921779595372
6.817174306394946e-06 176.2914118095948 0.002072921779595372
6.064130535499146e-06 195.63983435170647 0.002072921779595372
5.387164550341161e-06 217.11179456945052 0.002072921779595372
4.779045355673972e-06 240.9403560239527 0.002072921779595372
4.2332280387746835e-06 267.38416158399497 0.002072921779595372
3.7437888388280882e-06 296.73024081888724 0.002072921779595372
3.3053812068528643e-06 329.2971255097155 0.002072921779595372
2.913166760043495e-06 365.43830709572546 0.002072921779595372
2.5627775429581945e-06 405.54607358408276 0.002072921779595372
2.2501924447082544e-06 450.05576757004974 0.002072921779595372
1.971787462640151e-06 499.450511585514 0.002072921779595372
1.724244669487618e-06 554.2664520663108 0.002072921779595372
1.5046274171037766e-06 615.0985788580505 0.002072921779595372
1.3101669019688345e-06 682.6071834272393 0.002072921779595372
1.138357459518069e-06 757.525025877192 0.002072921779595372
9.869278551066785e-07 840.6652885618333 0.002072921779595372
8.538771109067866e-07 932.9304026284696 0.002072921779595372
7.372923973569812e-07 1035.3218432956637 0.002072921779595372
6.354092462190764e-07 1148.9510001873086 0.002072921779595372
5.4666949222959e-07 1275.051240713013 0.002072921779595372
4.6960921862293503e-07 1414.991297434576 0.002072921779595372
4.029104718750176e-07 1570.2901247293776 0.002072921779595372
3.453833352651259e-07 1742.6333860096508 0.002072921779595372
2.959521039347379e-07 1933.891750455232 0.002072921779595372
2.536005578868128e-07 2146.141197858406 0.002072921779595372
2.1743767597559582e-07 2381.6855519761607 0.002072921779595372
1.8666108503317957e-07 2643.0814869741084 0.002072921779595372
1.6055993479202613e-07 2933.1662783900483 0.002072921779595372
1.384975727436455e-07 3255.0885998350564 0.002072921779595372
1.1988382797589736e-07 3612.3426997094302 0.002072921779595372
1.0421640606050886e-07 4008.8063288984645 0.002072921779595372
9.105420384347696e-08 4448.782831127585 0.002072921779595372
8.001213036568089e-08 4937.047852839004 0.002072921779595372
7.075598762451563e-08 5478.901179593945 0.002072921779595372
6.299744903515148e-08 6080.224261649427 0.002072921779595372
5.648918421918836e-08 6747.5440531107 0.002072921779595372
5.102013045377163e-08 7488.10385759003 0.002072921779595372
4.641102924196616e-08 8309.941949353404 0.002072921779595372
4.251026908264066e-08 9221.97882333434 0.002072921779595372
3.919010638231413e-08 10234.114021054527 0.002072921779595372
3.634329359680777e-08 11357.333583431051 0.002072921779595372
3.388016289740392e-08 12603.829296797274 0.002072921779595372
3.1726093863149174e-08 13987.131026472387 0.002072921779595372
2.9819352431736945e-08 15522.25357427048 0.002072921779595372
2.8110257788149795e-08 17225.859653987874 0.002072921779595372
2.6559913379742284e-08 19116.440753857038 0.002072921779595372
2.5131288383661854e-08 21214.51784910632 0.002072921779595372
2.379823060838504e-08 23542.864143224204 0.002072921779595372
2.254042419380653e-08 26126.752255633317 0.002072921779595372
2.1343068201673532e-08 28994.22853882881 0.002072921779595372
2.0195666028399728e-08 32176.417502507353 0.002072921779595372
1.9088530645028357e-08 35707.859649004626 0.002072921779595372
1.801672133705523e-08 39626.88638701478 0.002072921779595372
1.697715978909997e-08 43976.036093027215 0.002072921779595372
1.5968670386001804e-08 48802.515836544335 0.002072921779595372
1.4990205743359297e-08 54158.71378079476 0.002072921779595372
1.4043958662668388e-08 60102.76782070388 0.002072921779595372
1.3129202280914853e-08 66699.19663030129 0.002072921779595372
1.2247291736322552e-08 74019.59996915652 0.002072921779595372
1.1400002053463254e-08 82143.43584919439 0.002072921779595372
1.058883325466553e-08 91158.88299750836 0.002072921779595372
9.814734136526226e-09 101163.7979766207 0.002072921779595372
9.078478857560413e-09 112266.77735108159 0.002072921779595372
8.380926175277637e-09 124588.33642950082 0.002072921779595372
7.722059991444041e-09 138262.2173764659 0.002072921779595372
7.101885524107843e-09 153436.84089300132 0.002072921779595372
6.519910278335317e-09 170276.91722258978 0.002072921779595372
5.9754440284720545e-09 188965.23396912115 0.002072921779595372
5.467560848515518e-09 209704.64013232305 0.002072921779595372
4.99512742280217e-09 232720.2478960412 0.002072921779595372
4.556813593126208e-09 258261.87606826748 0.002072921779595372
4.151158083942619e-09 286606.7616948256 0.002072921779595372
3.776584267534133e-09 318062.5692794119 0.002072921779595372
3.431449568935818e-09 352970.73027306574 0.002072921779595372
3.114060787012818e-09 391710.1490809261 0.002072921779595372
2.8227288284554675e-09 434701.3158125035 0.002072921779595372
2.5557641558648925e-09 482410.8704165374 0.002072921779595372
2.3115152014696605e-09 535356.6677410719 0.002072921779595372
2.0883670348581518e-09 594113.3984965039 0.002072921779595372
1.884777112159952e-09 659318.8271333541 0.002072921779595372
1.6992539597637801e-09 731680.7143427207 0.002072921779595372
1.5303935896326948e-09 811984.4993184009 0.002072921779595372
1.3768551854198563e-09 901101.8251665037 0.002072921779595372
1.23740140356432e-09 1000000.0 0.002072921779595372
8.687651947170139e-06 0.001 0.002300430119772917
9.358200355968904e-06 0.0011097524964120721 0.002300430119772917
1.012202608030588e-05 0.0012315506032928262 0.002300430119772917
1.0988008592227594e-05 0.001366716356462006 0.002300430119772917
1.1964464219249571e-05 0.0015167168884709225 0.002300430119772917
1.3062719068424045e-05 0.0016831803533309566 0.002300430119772917
1.4293328034709063e-05 0.0018679135990207828 0.002300430119772917
1.5669303072729512e-05 0.002072921779595372 0.002300430119772917
1.720456681397753e-05 0.002300430119772917 0.002300430119772917
1.891505663065285e-05 0.0025529080682395165 0.002300430119772917
2.0817502951242517e-05 0.002833096101839324 0.002300430119772917
2.293110133266829e-05 0.0031440354715915 0.002300430119772917
2.5276461754542012e-05 0.0034891012134067737 0.002300430119772917
2.7876850165364786e-05 0.003872038781812557 0.002300430119772917
3.0757093756994536e-05 0.004297004704320844 0.002300430119772917
3.394445303483984e-05 0.004768611697714469 0.002300430119772917
3.747294179379246e-05 0.005291978735958442 0.002300430119772917
4.137703705775486e-05 0.005872786613189483 0.002300430119772917
4.5686321962112864e-05 0.00651733960488242 0.002300430119772917
5.043905407609017e-05 0.007232633896483534 0.002300430119772917
5.56783499875424e-05 0.008026433522257174 0.002300430119772917
6.145201638674269e-05 0.00890735463861044 0.002300430119772917
6.780151469110152e-05 0.009884959046625586 0.002300430119772917
7.47768819662209e-05 0.010969857978923836 0.002300430119772917
8.24307301503513e-05 0.012173827277396614 0.002300430119772917
9.081837983304641e-05 0.013509935211980273 0.002300430119772917
9.99972771665858e-05 0.014992684327860457 0.002300430119772917
0.00011002670403781334 0.01663816886076129 0.002300430119772917
0.0001209669475626951 0.018464249428955443 0.002300430119772917
0.00013287862163635644 0.020490746898158472 0.002300430119772917
0.0001458215791177997 0.022739657523579287 0.002300430119772917
0.00015985358106751502 0.02523539170434766 0.002300430119772917
0.00017502879776187807 0.02800503894183631 0.002300430119772917
0.00019139597379680406 0.03107866187782014 0.002300430119772917
0.00020899618527792097 0.03448962260405758 0.002300430119772917
0.0002278604779786253 0.038274944785163134 0.002300430119772917
0.00024800713009542896 0.04247571552536898 0.002300430119772917
0.000269438590301041 0.047137531341167244 0.002300430119772917
0.0002921383196470284 0.05231099308056263 0.002300430119772917
0.0003160674542985742 0.05805225516094899 0.002300430119772917
0.0003411615358825948 0.06442363508721373 0.002300430119772917
0.00036732731141886354 0.07149428986597581 0.002300430119772917
0.0003944399502464613 0.07934096665797492 0.002300430119772917
0.00042234077417913074 0.08804883581643465 0.002300430119772917
0.0004508357976679145 0.09771241535346502 0.002300430119772917
0.00047969531917846364 0.1084365968689611 0.002300430119772917
0.0005086547317296741 0.12033778407775893 0.002300430119772917
0.0005374168474681085 0.13354515629298988 0.002300430119772917
0.0005656558380984222 0.14820207057988585 0.002300430119772917
0.0005930227986150616 0.16446761779946645 0.002300430119772917
0.0006191530122042765 0.18251834943190443 0.002300430119772917
0.0006436746704989726 0.20255019392306664 0.002300430119772917
0.0006662187579171697 0.22478058335487253 0.002300430119772917
0.0006864297907972494 0.24945081352303167 0.002300430119772917
0.0007039768267712576 0.27682866303920667 0.002300430119772917
0.0007185642122695679 0.3072112998861759 0.002300430119772917
0.0007299415198613879 0.34092850697468147 0.002300430119772917
0.0007379121068409322 0.3783462617131929 0.002300430119772917
0.0007423397738841597 0.419870708444391 0.002300430119772917
0.0007431532388736395 0.4659525668664682 0.002300430119772917
0.0007403481559989933 0.517092024289676 0.002300430119772917
0.0007339866179094656 0.5738441648302398 0.002300430119772917
0.0007241942433248161 0.6368249944718586 0.002300430119772917
0.0007111550878462491 0.7067181273927491 0.002300430119772917
0.0006951046889392964 0.7842822061337682 0.002300430119772917
0.0006763216909180247 0.8703591361485166 0.002300430119772917
0.0006551185053262909 0.9658832241158708 0.002300430119772917
0.0006318314739576225 1.0718913192051276 0.002300430119772917
0.0006068109951085088 1.1895340673703196 0.002300430119772917
0.0005804120112327116 1.3200884008314182 0.002300430119772917
0.0005529852129694257 1.4649713983072863 0.002300430119772917
0.0005248692311768943 1.625755666443795 0.002300430119772917
0.0004963840078128223 1.8041864093920719 0.002300430119772917
0.00046782547221002613 2.0022003718155843 0.002300430119772917
0.00043946155263485664 2.2219468609395236 0.002300430119772917
0.0004115295131712493 2.4658110758226037 0.002300430119772917
0.0003842345226142685 2.736439997074672 0.002300430119772917
0.0003577493450709346 3.0367711180354604 0.002300430119772917
0.00033221498047308895 3.370064329271928 0.002300430119772917
0.0003077421024785254 3.739937302478798 0.002300430119772917
0.00028441309796289893 4.150404757850477 0.002300430119772917
0.0002622845445220401 4.605922041145108 0.002300430119772917
0.00024138996582401262 5.1114334834401705 0.002300430119772917
0.00022174271436048443 5.672426068491977 0.002300430119772917
0.0002033388713966744 6.294988990221888 0.002300430119772917
0.00018616006201332969 6.985879746785249 0.002300430119772917
0.00017017611443304048 7.752597488629465 0.002300430119772917
0.0001553475120601444 8.60346441668451 0.002300430119772917
0.0001416276040557829 9.547716114208066 0.002300430119772917
0.00012896456206168416 10.59560179277617 0.002300430119772917
0.00011730307730739575 11.758495540521581 0.002300430119772917
0.00010658580511480054 13.049019780144016 0.002300430119772917
9.675457336177917e-05 14.481182276745331 0.002300430119772917
8.775137082928097e-05 16.070528182616385 0.002300430119772917
7.95191386472327e-05 17.834308769319094 0.002300430119772917
7.200238934457204e-05 19.791668678535572 0.002300430119772917
6.514767352472361e-05 21.96385372416547 0.002300430119772917
5.890391706153686e-05 24.37444150122222 0.002300430119772917
5.322265177387653e-05 27.04959730463137 0.002300430119772917
4.80581548337744e-05 30.01835813575592 0.002300430119772917
4.336751551958784e-05 33.31294787934677 0.002300430119772917
3.9110643927142696e-05 36.96912707195032 0.002300430119772917
3.525023366401925e-05 41.0265810582719 0.002300430119772917
3.175168976354836e-05 45.52935074866948 0.002300430119772917
2.858303055019995e-05 50.526310653356795 0.002300430119772917
2.571477131130262e-05 56.07169938205458 0.002300430119772917
2.3119795554582545e-05 62.22570836730231 0.002300430119772917
2.0773218892045087e-05 69.0551352016233 0.002300430119772917
1.8652249754835815e-05 76.63410868007462 0.002300430119772917
1.6736049634480388e-05 85.04489341802686 0.002300430119772917
1.5005595373374092e-05 94.37878277775391 0.002300430119772917
1.3443545248126298e-05 104.73708979594508 0.002300430119772917
1.2034110251524233e-05 116.23224686798542 0.002300430119772917
1.0762931076380156e-05 128.9890261253308 0.002300430119772917
9.616961749170372e-06 143.14589375234786 0.002300430119772917
8.584360015051473e-06 158.85651294280527 0.002300430119772917
7.654384576505358e-06 176.2914118095948 0.002300430119772917
6.817299224803897e-06 195.63983435170647 0.002300430119772917
6.06428365013123e-06 217.11179456945052 0.002300430119772917
5.387350805907687e-06 240.9403560239527 0.002300430119772917
4.7792703560256555e-06 267.38416158399497 0.002300430119772917
4.233498186123619e-06 296.73024081888724 0.002300430119772917
3.7441113239777835e-06 329.2971255097155 0.002300430119772917
3.3057639616806966e-06 365.43830709572546 0.002300430119772917
2.9136184507283502e-06 405.54607358408276 0.002300430119772917
2.5633076194964133e-06 450.05576757004974 0.002300430119772917
2.25081088278678e-06 499.450511585514 0.002300430119772917
1.9725058841846277e-06 554.2664520663108 0.002300430119772917
1.7250752297748306e-06 615.0985788580505 0.002300430119772917
1.5055807172092983e-06 682.6071834272393 0.002300430119772917
1.3112558630012927e-06 757.525025877192 0.002300430119772917
1.1395952593806769e-06 840.6652885618333 0.002300430119772917
9.883265388310747e-07 932.9304026284696 0.002300430119772917
8.55443614389273e-07 1035.3218432956637 0.002300430119772917
7.39041101094351e-07 1148.9510001873086 0.002300430119772917
6.37346661669369e-07 1275.051240713013 0.002300430119772917
5.488050816015999e-07 1414.991297434576 0.002300430119772917
4.719472405101399e-07 1570.2901247293776 0.002300430119772917
4.0545449808693235e-07 1742.6333860096508 0.002300430119772917
3.481279985395602e-07 1933.891750455232 0.002300430119772917
2.9889967567697795e-07 2146.141197858406 0.002300430119772917
2.5674533643549324e-07 2381.6855519761607 0.002300430119772917
2.2077100170214692e-07 2643.0814869741084 0.002300430119772917
1.9017142127708553e-07 2933.1662783900483 0.002300430119772917
1.6422451032394036e-07 3255.0885998350564 0.002300430119772917
1.4230303002626954e-07 3612.3426997094302 0.002300430119772917
1.238157791849659e-07 4008.8063288984645 0.002300430119772917
1.082544967001553e-07 4448.782831127585 0.002300430119772917
9.517688670523938e-08 4937.047852839004 0.002300430119772917
8.419707731022186e-08 5478.901179593945 0.002300430119772917
7.498044307663321e-08 6080.224261649427 0.002300430119772917
6.723852208345704e-08 6747.5440531107 0.002300430119772917
6.072402047863079e-08 7488.10385759003 0.002300430119772917
5.5226071049574443e-08 8309.941949353404 0.002300430119772917
5.056572616179977e-08 9221.97882333434 0.002300430119772917
4.659184815736239e-08 10234.114021054527 0.002300430119772917
4.317737745118677e-08 11357.333583431051 0.002300430119772917
4.021603994264211e-08 12603.829296797274 0.002300430119772917
3.7619483195250325e-08 13987.131026472387 0.002300430119772917
3.531845049753457e-08 15522.25357427048 0.002300430119772917
3.325060382586287e-08 17225.859653987874 0.002300430119772917
3.136600734698902e-08 19116.440753857038 0.002300430119772917
2.962607359435765e-08 21214.51784910632 0.002300430119772917
2.8000507912295802e-08 23542.864143224204 0.002300430119772917
2.6467049885070537e-08 26126.752255633317 0.002300430119772917
2.5008354054278925e-08 28994.22853882881 0.002300430119772917
2.3610047694688774e-08 32176.417502507353 0.002300430119772917
2.2263693666424444e-08 35707.859649004626 0.002300430119772917
2.096360818271137e-08 39626.88638701478 0.002300430119772917
1.970671670292745e-08 43976.036093027215 0.002300430119772917
1.8490630249168305e-08 48802.515836544335 0.002300430119772917
1.731717880204542e-08 54158.71378079476 0.002300430119772917
1.6184606987934558e-08 60102.76782070388 0.002300430119772917
1.5094112404412385e-08 66699.19663030129 0.002300430119772917
1.4047475294098888e-08 74019.59996915652 0.002300430119772917
1.3046203894973019e-08 82143.43584919439 0.002300430119772917
1.2091231016420068e-08 91158.88299750836 0.002300430119772917
1.11833350358026e-08 101163.7979766207 0.002300430119772917
1.032344087992243e-08 112266.77735108159 0.002300430119772917
9.511431642295065e-09 124588.33642950082 0.002300430119772917
8.747246038609546e-09 138262.2173764659 0.002300430119772917
8.03022970341516e-09 153436.84089300132 0.002300430119772917
7.359494569314506e-09 170276.91722258978 0.002300430119772917
6.733876012354756e-09 188965.23396912115 0.002300430119772917
6.151953613198202e-09 209704.64013232305 0.002300430119772917
5.612082354389258e-09 232720.2478960412 0.002300430119772917
5.112451129107853e-09 258261.87606826748 0.002300430119772917
4.651116713993986e-09 286606.7616948256 0.002300430119772917
4.226041627752863e-09 318062.5692794119 0.002300430119772917
3.835151418662974e-09 352970.73027306574 0.002300430119772917
3.4763515399660605e-09 391710.1490809261 0.002300430119772917
3.147570648565079e-09 434701.3158125035 0.002300430119772917
2.846757718444337e-09 482410.8704165374 0.002300430119772917
2.5719395502221687e-09 535356.6677410719 0.002300430119772917
2.3212007871364904e-09 594113.3984965039 0.002300430119772917
2.092719997293102e-09 659318.8271333541 0.002300430119772917
1.884752798275713e-09 731680.7143427207 0.002300430119772917
1.6956680504165433e-09 811984.4993184009 0.002300430119772917
1.5239206563322227e-09 901101.8251665037 0.002300430119772917
1.3680676591576457e-09 1000000.0 0.002300430119772917
8.104073156212088e-06 0.001 0.0025529080682395165
8.68797112141273e-06 0.0011097524964120721 0.0025529080682395165
9.35804663426687e-06 0.0012315506032928262 0.0025529080682395165
1.0121912166871638e-05 0.001366716356462006 0.0025529080682395165
1.0987830251996122e-05 0.0015167168884709225 0.0025529080682395165
1.196463251729174e-05 0.0016831803533309566 0.0025529080682395165
1.3062521213247358e-05 0.0018679135990207828 0.0025529080682395165
1.4293291984879275e-05 0.002072921779595372 0.0025529080682395165
1.5669249602834334e-05 0.002300430119772917 0.0025529080682395165
1.7204691189154353e-05 0.0025529080682395165 0.0025529080682395165
1.8915198736424443e-05 0.002833096101839324 0.0025529080682395165
2.0817515277382626e-05 0.0031440354715915 0.0025529080682395165
2.2931010837501375e-05 0.0034891012134067737 0.0025529080682395165
2.527653106054739e-05 0.003872038781812557 0.0025529080682395165
2.7876821705130617e-05 0.004297004704320844 0.0025529080682395165
3.075700772348089e-05 0.004768611697714469 0.0025529080682395165
3.394436271264567e-05 0.005291978735958442 0.0025529080682395165
3.7472942235772244e-05 0.005872786613189483 0.0025529080682395165
4.1376967561457256e-05 0.00651733960488242 0.0025529080682395165
4.568630753576386e-05 0.007232633896483534 0.0025529080682395165
5.043904145418665e-05 0.008026433522257174 0.0025529080682395165
5.567833769171138e-05 0.00890735463861044 0.0025529080682395165
6.145201054352789e-05 0.009884959046625586 0.0025529080682395165
6.780152845020648e-05 0.010969857978923836 0.0025529080682395165
7.477685891266184e-05 0.012173827277396614 0.0025529080682395165
8.243071682878522e-05 0.013509935211980273 0.0025529080682395165
9.081835765600843e-05 0.014992684327860457 0.0025529080682395165
9.999727392773217e-05 0.01663816886076129 0.0025529080682395165
0.0001100267100226926 0.018464249428955443 0.0025529080682395165
0.00012096693499719091 0.020490746898158472 0.0025529080682395165
0.00013287862170541231 0.022739657523579287 0.0025529080682395165
0.00014582157076548086 0.02523539170434766 0.0025529080682395165
0.0001598535833429171 0.02800503894183631 0.0025529080682395165
0.00017502879276398708 0.03107866187782014 0.0025529080682395165
0.00019139596923178903 0.03448962260405758 0.0025529080682395165
0.00020899617182212893 0.038274944785163134 0.0025529080682395165
0.00022786047269529597 0.04247571552536898 0.0025529080682395165
0.0002480071348780477 0.047137531341167244 0.0025529080682395165
0.00026943858875805304 0.05231099308056263 0.0025529080682395165
0.0002921383169109948 0.05805225516094899 0.0025529080682395165
0.0003160674575737321 0.06442363508721373 0.0025529080682395165
0.00034116154031971213 0.07149428986597581 0.0025529080682395165
0.00036732731415789477 0.07934096665797492 0.0025529080682395165
0.00039443994644461355 0.08804883581643465 0.0025529080682395165
0.0004223407700172377 0.09771241535346502 0.0025529080682395165
0.000450835794011728 0.1084365968689611 0.0025529080682395165
0.0004796953140693283 0.12033778407775893 0.0025529080682395165
0.0005086547260924057 0.13354515629298988 0.0025529080682395165
0.0005374168499325815 0.14820207057988585 0.0025529080682395165
0.000565655832775791 0.16446761779946645 0.0025529080682395165
0.0005930227953223621 0.18251834943190443 0.0025529080682395165
0.0006191530104423526 0.20255019392306664 0.0025529080682395165
0.0006436746648548208 0.22478058335487253 0.0025529080682395165
0.0006662187518833296 0.24945081352303167 0.0025529080682395165
0.0006864297871127523 0.27682866303920667 0.0025529080682395165
0.0007039768208724206 0.3072112998861759 0.0025529080682395165
0.0007185642060618669 0.34092850697468147 0.0025529080682395165
0.0007299415150769928 0.3783462617131929 0.0025529080682395165
0.0007379121016951595 0.419870708444391 0.0025529080682395165
0.0007423397674432008 0.4659525668664682 0.0025529080682395165
0.0007431532304871258 0.517092024289676 0.0025529080682395165
0.0007403481479444363 0.5738441648302398 0.0025529080682395165
0.0007339866076155888 0.6368249944718586 0.0025529080682395165
0.000724194233647335 0.7067181273927491 0.0025529080682395165
0.0007111550784035803 0.7842822061337682 0.0025529080682395165
0.000695104678353764 0.8703591361485166 0.0025529080682395165
0.000676321679967451 0.9658832241158708 0.0025529080682395165
0.0006551184921728126 1.0718913192051276 0.0025529080682395165
0.0006318314607418607 1.1895340673703196 0.0025529080682395165
0.0006068109810644096 1.3200884008314182 0.0025529080682395165
0.0005804119967413035 1.4649713983072863 0.0025529080682395165
0.0005529851977300604 1.625755666443795 0.0025529080682395165
0.0005248692150336964 1.8041864093920719 0.0025529080682395165
0.0004963839907397016 2.0022003718155843 0.0025529080682395165
0.000467825454611992 2.2219468609395236 0.0025529080682395165
0.00043946153458906956 2.4658110758226037 0.0025529080682395165
0.0004115294942313996 2.736439997074672 0.0025529080682395165
0.00038423450355218325 3.0367711180354604 0.0025529080682395165
0.00035774932513032986 3.370064329271928 0.0025529080682395165
0.0003322149599375157 3.739937302478798 0.0025529080682395165
0.00030774208150630145 4.150404757850477 0.0025529080682395165
0.0002844130762511554 4.605922041145108 0.0025529080682395165
0.00026228452255527834 5.1114334834401705 0.0025529080682395165
0.0002413899433784117 5.672426068491977 0.0025529080682395165
0.00022174269174146666 6.294988990221888 0.0025529080682395165
0.00020333884828205306 6.985879746785249 0.0025529080682395165
0.00018616003874349918 7.752597488629465 0.0025529080682395165
0.0001701760908089378 8.60346441668451 0.0025529080682395165
0.00015534748832957135 9.547716114208066 0.0025529080682395165
0.0001416275800955047 10.59560179277617 0.0025529080682395165
0.00012896453811839237 11.758495540521581 0.0025529080682395165
0.0001173030532523045 13.049019780144016 0.0025529080682395165
0.00010658578121613971 14.481182276745331 0.0025529080682395165
9.67545495789146e-05 16.070528182616385 0.0025529080682395165
8.775134705141241e-05 17.834308769319094 0.0025529080682395165
7.951911515013954e-05 19.791668678535572 0.0025529080682395165
7.200236631832446e-05 21.96385372416547 0.0025529080682395165
6.514765082621388e-05 24.37444150122222 0.0025529080682395165
5.890389504958904e-05 27.04959730463137 0.0025529080682395165
5.322263057483401e-05 30.01835813575592 0.0025529080682395165
4.8058134685557974e-05 33.31294787934677 0.0025529080682395165
4.3367496588064824e-05 36.96912707195032 0.0025529080682395165
3.91106265608121e-05 41.0265810582719 0.0025529080682395165
3.5250218153759505e-05 45.52935074866948 0.0025529080682395165
3.175167646318755e-05 50.526310653356795 0.0025529080682395165
2.8583020043604357e-05 56.07169938205458 0.0025529080682395165
2.5714764157247494e-05 62.22570836730231 0.0025529080682395165
2.3119792422754415e-05 69.0551352016233 0.0025529080682395165
2.0773220665515346e-05 76.63410868007462 0.0025529080682395165
1.8652257468887434e-05 85.04489341802686 0.0025529080682395165
1.6736064504585535e-05 94.37878277775391 0.0025529080682395165
1.5005618816066324e-05 104.73708979594508 0.0025529080682395165
1.3443579003014072e-05 116.23224686798542 0.0025529080682395165
1.2034156337548119e-05 128.9890261253308 0.0025529080682395165
1.0762991938140232e-05 143.14589375234786 0.0025529080682395165
9.617040227283269e-06 158.85651294280527 0.0025529080682395165
8.584459475824424e-06 176.2914118095948 0.0025529080682395165
7.654508917487313e-06 195.63983435170647 0.0025529080682395165
6.817452995244722e-06 217.11179456945052 0.0025529080682395165
6.0644721351366115e-06 240.9403560239527 0.0025529080682395165
5.387580040427942e-06 267.38416158399497 0.0025529080682395165
4.779547271294149e-06 296.73024081888724 0.0025529080682395165
4.233830608102451e-06 329.2971255097155 0.0025529080682395165
3.7445080938169895e-06 365.43830709572546 0.0025529080682395165
3.3062347852830243e-06 405.54607358408276 0.0025529080682395165
2.9141739509297437e-06 450.05576757004974 0.0025529080682395165
2.563959343060418e-06 499.450511585514 0.0025529080682395165
2.2515710119686005e-06 554.2664520663108 0.0025529080682395165
1.97338859131424e-06 615.0985788580505 0.0025529080682395165
1.7260952764885928e-06 682.6071834272393 0.0025529080682395165
1.506750924473721e-06 757.525025877192 0.0025529080682395165
1.3125918099099465e-06 840.6652885618333 0.0025529080682395165
1.1411127895932793e-06 932.9304026284696 0.0025529080682395165
9.90039978776558e-07 1035.3218432956637 0.0025529080682395165
8.573609218132106e-07 1148.9510001873086 0.0025529080682395165
7.411792183331656e-07 1275.051240713013 0.0025529080682395165
6.39712745775789e-07 1414.991297434576 0.0025529080682395165
5.514097261016815e-07 1570.2901247293776 0.0025529080682395165
4.747945137051346e-07 1742.6333860096508 0.0025529080682395165
4.0854743232898727e-07 1933.891750455232 0.0025529080682395165
3.5146118571027785e-07 2146.141197858406 0.0025529080682395165
3.024689998465391e-07 2381.6855519761607 0.0025529080682395165
2.605446499659436e-07 2643.0814869741084 0.0025529080682395165
2.2478783989754447e-07 2933.1662783900483 0.0025529080682395165
1.9438976350816262e-07 3255.0885998350564 0.0025529080682395165
1.6862503238179727e-07 3612.3426997094302 0.0025529080682395165
1.4684727067670877e-07 4008.8063288984645 0.0025529080682395165
1.2849437391881935e-07 4448.782831127585 0.0025529080682395165
1.1304088731733941e-07 4937.047852839004 0.0025529080682395165
1.0004315131872943e-07 5478.901179593945 0.0025529080682395165
8.911442661574398e-08 6080.224261649427 0.0025529080682395165
7.991965034204185e-08 6747.5440531107 0.0025529080682395165
7.21702823058834e-08 7488.10385759003 0.0025529080682395165
6.561926135795204e-08 8309.941949353404 0.0025529080682395165
6.005624986205049e-08 9221.97882333434 0.0025529080682395165
5.5303144619323064e-08 10234.114021054527 0.0025529080682395165
5.1209995466372504e-08 11357.333583431051 0.0025529080682395165
4.7654061918755986e-08 12603.829296797274 0.0025529080682395165
4.453113622293614e-08 13987.131026472387 0.0025529080682395165
4.175214374235736e-08 15522.25357427048 0.0025529080682395165
3.9246983107865674e-08 17225.859653987874 0.0025529080682395165
3.6959183158380426e-08 19116.440753857038 0.0025529080682395165
3.484387756103047e-08 21214.51784910632 0.0025529080682395165
3.2867925714441526e-08 23542.864143224204 0.0025529080682395165
3.1003540512664074e-08 26126.752255633317 0.0025529080682395165
2.9229478615278026e-08 28994.22853882881 0.0025529080682395165
2.7531928292745533e-08 32176.417502507353 0.0025529080682395165
2.5901116806892333e-08 35707.859649004626 0.0025529080682395165
2.4330842895992078e-08 39626.88638701478 0.0025529080682395165
2.281664857051169e-08 43976.036093027215 0.0025529080682395165
2.1359179980251497e-08 48802.515836544335 0.0025529080682395165
1.995531972998066e-08 54158.71378079476 0.0025529080682395165
1.8605725182752053e-08 60102.76782070388 0.0025529080682395165
1.73119660829002e-08 66699.19663030129 0.0025529080682395165
1.607541633141807e-08 74019.59996915652 0.0025529080682395165
1.4896852418289086e-08 82143.43584919439 0.0025529080682395165
1.3776970564371993e-08 91158.88299750836 0.0025529080682395165
1.2716720565464357e-08 101163.7979766207 0.0025529080682395165
1.1715810654955305e-08 112266.77735108159 0.0025529080682395165
1.0774063086138597e-08 124588.33642950082 0.0025529080682395165
9.890586682992364e-09 138262.2173764659 0.0025529080682395165
9.064247130652348e-09 153436.84089300132 0.0025529080682395165
8.293555286975618e-09 170276.91722258978 0.0025529080682395165
7.576745342241509e-09 188965.23396912115 0.0025529080682395165
6.9117718215494506e-09 209704.64013232305 0.0025529080682395165
6.2963850799846455e-09 232720.2478960412 0.0025529080682395165
5.7281770438066815e-09 258261.87606826748 0.0025529080682395165
5.20464782383101e-09 286606.7616948256 0.0025529080682395165
4.72322436717576e-09 318062.5692794119 0.0025529080682395165
4.2813315115353134e-09 352970.73027306574 0.0025529080682395165
3.876408083414162e-09 391710.1490809261 0.0025529080682395165
3.505937540282389e-09 434701.3158125035 0.0025529080682395165
3.167479611931867e-09 482410.8704165374 0.0025529080682395165
2.8586808475949965e-09 535356.6677410719 0.0025529080682395165
2.5772943779145407e-09 594113.3984965039 0.0025529080682395165
2.3211739197392944e-09 659318.8271333541 0.0025529080682395165
2.088304418279563e-09 731680.7143427207 0.0025529080682395165
1.8767860598956077e-09 811984.4993184009 0.0025529080682395165
1.6848469286401269e-09 901101.8251665037 0.0025529080682395165
1.5108208017977631e-09 1000000.0 0.0025529080682395165
7.600959046505373e-06 0.001 0.002833096101839324
8.104406475806236e-06 0.0011097524964120721 0.002833096101839324
8.687951983166187e-06 0.0012315506032928262 0.002833096101839324
9.358053807417832e-06 0.001366716356462006 0.002833096101839324
1.0121829372766733e-05 0.0015167168884709225 0.002833096101839324
1.09879123619816e-05 0.0016831803533309566 0.002833096101839324
1.1964570338696134e-05 0.0018679135990207828 0.002833096101839324
1.306268278244982e-05 0.002072921779595372 0.002833096101839324
1.4293512102026007e-05 0.002300430119772917 0.002833096101839324
1.566931484286993e-05 0.0025529080682395165 0.002833096101839324
1.7204674838122713e-05 0.002833096101839324 0.002833096101839324
1.8915080225889724e-05 0.0031440354715915 0.002833096101839324
2.0817539795325857e-05 0.0034891012134067737 0.002833096101839324
2.293103129991092e-05 0.003872038781812557 0.002833096101839324
2.5276463450629727e-05 0.004297004704320844 0.002833096101839324
2.7876852376484962e-05 0.004768611697714469 0.002833096101839324
3.075695948373536e-05 0.005291978735958442 0.002833096101839324
3.394441003023996e-05 0.005872786613189483 0.002833096101839324
3.7472965767171296e-05 0.00651733960488242 0.002833096101839324
4.1377006442688824e-05 0.007232633896483534 0.002833096101839324
4.5686354205765056e-05 0.008026433522257174 0.002833096101839324
5.043909211677189e-05 0.00890735463861044 0.002833096101839324
5.5678377310242055e-05 0.009884959046625586 0.002833096101839324
6.145201238327846e-05 0.010969857978923836 0.002833096101839324
6.780149379459477e-05 0.012173827277396614 0.002833096101839324
7.477688115586911e-05 0.013509935211980273 0.002833096101839324
8.243070597924174e-05 0.014992684327860457 0.002833096101839324
9.081836727609094e-05 0.01663816886076129 0.002833096101839324
9.9997279731312e-05 0.018464249428955443 0.002833096101839324
0.0001100266883667933 0.020490746898158472 0.002833096101839324
0.00012096694127283758 0.022739657523579287 0.002833096101839324
0.0001328786037565477 0.02523539170434766 0.002833096101839324
0.00014582157028342202 0.02800503894183631 0.002833096101839324
0.00015985357790915256 0.03107866187782014 0.002833096101839324
0.0001750288062993821 0.03448962260405758 0.002833096101839324
0.00019139597055950475 0.038274944785163134 0.002833096101839324
0.0002089961786020389 0.04247571552536898 0.002833096101839324
0.00022786046893230605 0.047137531341167244 0.002833096101839324
0.0002480071347331636 0.05231099308056263 0.002833096101839324
0.0002694385896454543 0.05805225516094899 0.002833096101839324
0.00029213831802232804 0.06442363508721373 0.002833096101839324
0.00031606745169088235 0.07149428986597581 0.002833096101839324
0.00034116153653340753 0.07934096665797492 0.002833096101839324
0.00036732731183897194 0.08804883581643465 0.002833096101839324
0.00039443994583887587 0.09771241535346502 0.002833096101839324
0.000422340769107854 0.1084365968689611 0.002833096101839324
0.00045083579534399565 0.12033778407775893 0.002833096101839324
0.0004796953148996641 0.13354515629298988 0.002833096101839324
0.0005086547247129536 0.14820207057988585 0.002833096101839324
0.000537416846300709 0.16446761779946645 0.002833096101839324
0.0005656558318624105 0.18251834943190443 0.002833096101839324
0.0005930227903263585 0.20255019392306664 0.002833096101839324
0.0006191530061750994 0.22478058335487253 0.002833096101839324
0.0006436746616929057 0.24945081352303167 0.002833096101839324
0.0006662187482568971 0.27682866303920667 0.002833096101839324
0.0006864297816295828 0.3072112998861759 0.002833096101839324
0.0007039768153729309 0.34092850697468147 0.002833096101839324
0.0007185641987452751 0.3783462617131929 0.002833096101839324
0.0007299415072472559 0.419870708444391 0.002833096101839324
0.0007379120933956873 0.4659525668664682 0.002833096101839324
0.0007423397578771862 0.517092024289676 0.002833096101839324
0.0007431532222385018 0.5738441648302398 0.002833096101839324
0.0007403481379816279 0.6368249944718586 0.002833096101839324
0.0007339865969662185 0.7067181273927491 0.002833096101839324
0.000724194222013752 0.7842822061337682 0.002833096101839324
0.0007111550655799492 0.8703591361485166 0.002833096101839324
0.0006951046647570847 0.9658832241158708 0.002833096101839324
0.0006763216648397741 1.0718913192051276 0.002833096101839324
0.0006551184777221497 1.1895340673703196 0.002833096101839324
0.0006318314439367478 1.3200884008314182 0.002833096101839324
0.0006068109640575692 1.4649713983072863 0.002833096101839324
0.0005804119780772332 1.625755666443795 0.002833096101839324
0.0005529851785154305 1.8041864093920719 0.002833096101839324
0.0005248691946060369 2.0022003718155843 0.002833096101839324
0.0004963839699660966 2.2219468609395236 0.002833096101839324
0.00046782543344869865 2.4658110758226037 0.002833096101839324
0.0004394615122522705 2.736439997074672 0.002833096101839324
0.00041152947111466887 3.0367711180354604 0.002833096101839324
0.0003842344793572039 3.370064329271928 0.002833096101839324
0.0003577493001458709 3.739937302478798 0.002833096101839324
0.00033221493441448757 4.150404757850477 0.002833096101839324
0.0003077420552271004 4.605922041145108 0.002833096101839324
0.00028441304955872937 5.1114334834401705 0.002833096101839324
0.00026228449542964327 5.672426068491977 0.002833096101839324
0.0002413899160286226 6.294988990221888 0.002833096101839324
0.00022174266331143055 6.985879746785249 0.002833096101839324
0.00020333881974976542 7.752597488629465 0.002833096101839324
0.00018616000987914383 8.60346441668451 0.002833096101839324
0.00017017606182223588 9.547716114208066 0.002833096101839324
0.00015534745894330015 10.59560179277617 0.002833096101839324
0.00014162755067359534 11.758495540521581 0.002833096101839324
0.00012896450858379538 13.049019780144016 0.002833096101839324
0.00011730302357215727 14.481182276745331 0.002833096101839324
0.00010658575157029837 16.070528182616385 0.002833096101839324
9.675452017821051e-05 17.834308769319094 0.002833096101839324
8.775131787575052e-05 19.791668678535572 0.002833096101839324
7.951908633108129e-05 21.96385372416547 0.002833096101839324
7.200233798188016e-05 24.37444150122222 0.002833096101839324
6.514762311671252e-05 27.04959730463137 0.002833096101839324
5.890386805629255e-05 30.01835813575592 0.002833096101839324
5.3222604554870045e-05 33.31294787934677 0.002833096101839324
4.80581098338817e-05 36.96912707195032 0.002833096101839324
4.33674732902567e-05 41.0265810582719 0.002833096101839324
3.911060511485598e-05 45.52935074866948 0.002833096101839324
3.5250199010405936e-05 50.526310653356795 0.002833096101839324
3.1751660122036895e-05 56.07169938205458 0.002833096101839324
2.8583007109173053e-05 62.22570836730231 0.002833096101839324
2.571475533874601e-05 69.0551352016233 0.002833096101839324
2.311978860647379e-05 76.63410868007462 0.002833096101839324
2.0773222907721767e-05 85.04489341802686 0.002833096101839324
1.865226698805067e-05 94.37878277775391 0.002833096101839324
1.673608279184613e-05 104.73708979594508 0.002833096101839324
1.5005647661769927e-05 116.23224686798542 0.002833096101839324
1.3443620547559654e-05 128.9890261253308 0.002833096101839324
1.2034213097367186e-05 143.14589375234786 0.002833096101839324
1.0763066872421234e-05 158.85651294280527 0.002833096101839324
9.617136868089737e-06 176.2914118095948 0.002833096101839324
8.584581910664468e-06 195.63983435170647 0.002833096101839324
7.654661988820699e-06 217.11179456945052 0.002833096101839324
6.817642284495662e-06 240.9403560239527 0.002833096101839324
6.06470411590454e-06 267.38416158399497 0.002833096101839324
5.387862145656008e-06 296.73024081888724 0.002833096101839324
4.779888008954458e-06 329.2971255097155 0.002833096101839324
4.234239586953237e-06 365.43830709572546 0.002833096101839324
3.7449961227675743e-06 405.54607358408276 0.002833096101839324
3.306813791792429e-06 450.05576757004974 0.002833096101839324
2.914856899849383e-06 499.450511585514 0.002833096101839324
2.5647603265621655e-06 554.2664520663108 0.002833096101839324
2.2525048821719906e-06 615.0985788580505 0.002833096101839324
1.974472560117846e-06 682.6071834272393 0.002833096101839324
1.7273472434631287e-06 757.525025877192 0.002833096101839324
1.5081863111721105e-06 840.6652885618333 0.002833096101839324
1.314229336135675e-06 932.9304026284696 0.002833096101839324
1.1429713510091588e-06 1035.3218432956637 0.002833096101839324
9.921364803044952e-07 1148.9510001873086 0.002833096101839324
8.597042877589445e-07 1275.051240713013 0.002833096101839324
7.437891973438582e-07 1414.991297434576 0.002833096101839324
6.425968841483609e-07 1570.2901247293776 0.002833096101839324
5.545795372929874e-07 1742.6333860096508 0.002833096101839324
4.782532891933755e-07 1933.891750455232 0.002833096101839324
4.122969607944782e-07 2146.141197858406 0.002833096101839324
3.554976636399587e-07 2381.6855519761607 0.002833096101839324
3.067752583074679e-07 2643.0814869741084 0.002833096101839324
2.6511556627806243e-07 2933.1662783900483 0.002833096101839324
2.296056105244304e-07 3255.0885998350564 0.002833096101839324
1.9943219564666492e-07 3612.3426997094302 0.002833096101839324
1.7386594541868305e-07 4008.8063288984645 0.002833096101839324
1.5225609895086478e-07 4448.782831127585 0.002833096101839324
1.3402533316497767e-07 4937.047852839004 0.002833096101839324
1.1866822169359637e-07 5478.901179593945 0.002833096101839324
1.0573549691361706e-07 6080.224261649427 0.002833096101839324
9.483496932194413e-08 6747.5440531107 0.002833096101839324
8.563133579997384e-08 7488.10385759003 0.002833096101839324
7.783633937386014e-08 8309.941949353404 0.002833096101839324
7.12038057404385e-08 9221.97882333434 0.002833096101839324
6.55294954965413e-08 10234.114021054527 0.002833096101839324
6.063256385857585e-08 11357.333583431051 0.002833096101839324
5.6365198286556506e-08 12603.829296797274 0.002833096101839324
5.260473523449605e-08 13987.131026472387 0.002833096101839324
4.925031793501233e-08 15522.25357427048 0.002833096101839324
4.621996052556199e-08 17225.859653987874 0.002833096101839324
4.3447861419743106e-08 19116.440753857038 0.002833096101839324
4.088511074140655e-08 21214.51784910632 0.002833096101839324
3.848826080066203e-08 23542.864143224204 0.002833096101839324
3.6226181721055184e-08 26126.752255633317 0.002833096101839324
3.407665238874813e-08 28994.22853882881 0.002833096101839324
3.202384579736872e-08 32176.417502507353 0.002833096101839324
3.005649829024293e-08 35707.859649004626 0.002833096101839324
2.8166929455508694e-08 39626.88638701478 0.002833096101839324
2.6353473292495266e-08 43976.036093027215 0.002833096101839324
2.461093573380424e-08 48802.515836544335 0.002833096101839324
2.2938905108738084e-08 54158.71378079476 0.002833096101839324
2.1338378175528305e-08 60102.76782070388 0.002833096101839324
1.9810326157276847e-08 66699.19663030129 0.002833096101839324
1.8355133857284045e-08 74019.59996915652 0.002833096101839324
1.6973287553234684e-08 82143.43584919439 0.002833096101839324
1.566564722388364e-08 91158.88299750836 0.002833096101839324
1.4431650430246634e-08 101163.7979766207 0.002833096101839324
1.3270906151774398e-08 112266.77735108159 0.002833096101839324
1.2182208464217581e-08 124588.33642950082 0.002833096101839324
1.1164072333258446e-08 138262.2173764659 0.002833096101839324
1.021461448758032e-08 153436.84089300132 0.002833096101839324
9.331607819795806e-09 170276.91722258978 0.002833096101839324
8.512511695535352e-09 188965.23396912115 0.002833096101839324
7.75452646539776e-09 209704.64013232305 0.002833096101839324
7.054684836305114e-09 232720.2478960412 0.002833096101839324
6.409882624680563e-09 258261.87606826748 0.002833096101839324
5.816954473658598e-09 286606.7616948256 0.002833096101839324
5.272718595072945e-09 318062.5692794119 0.002833096101839324
4.774022621667484e-09 352970.73027306574 0.002833096101839324
4.317757151817148e-09 391710.1490809261 0.002833096101839324
3.9009241392662375e-09 434701.3158125035 0.002833096101839324
3.5206180193370074e-09 482410.8704165374 0.002833096101839324
3.174069451716832e-09 535356.6677410719 0.002833096101839324
2.8586450984136036e-09 594113.3984965039 0.002833096101839324
2.5718520646478282e-09 659318.8271333541 0.002833096101839324
2.3113606584246327e-09 731680.7143427207 0.002833096101839324
2.0749715279322345e-09 811984.4993184009 0.002833096101839324
1.8606560736600386e-09 901101.8251665037 0.002833096101839324
1.666515592191331e-09 1000000.0 0.002833096101839324
7.171656314808317e-06 0.001 0.0031440354715915
7.600645610117418e-06 0.0011097524964120721 0.0031440354715915
8.104073817238877e-06 0.0012315506032928262 0.0031440354715915
8.687817033781187e-06 0.001366716356462006 0.0031440354715915
9.358088561284283e-06 0.0015167168884709225 0.0031440354715915
1.0121935633100598e-05 0.0016831803533309566 0.0031440354715915
1.0987694996189568e-05 0.0018679135990207828 0.0031440354715915
1.1964671205455524e-05 0.002072921779595372 0.0031440354715915
1.3062715195411023e-05 0.002300430119772917 0.0031440354715915
1.4293372224694068e-05 0.0025529080682395165 0.0031440354715915
1.5669324253009265e-05 0.002833096101839324 0.0031440354715915
1.7204822748695392e-05 0.0031440354715915 0.0031440354715915
1.8915051011370032e-05 0.0034891012134067737 0.0031440354715915
2.0817512379256442e-05 0.003872038781812557 0.0031440354715915
2.2931037048423697e-05 0.004297004704320844 0.0031440354715915
2.527656196060768e-05 0.004768611697714469 0.0031440354715915
2.78768287066411e-05 0.005291978735958442 0.0031440354715915
3.075702362320687e-05 0.005872786613189483 0.0031440354715915
3.3944411251929374e-05 0.00651733960488242 0.0031440354715915
3.747297334399935e-05 0.007232633896483534 0.0031440354715915
4.137699325601485e-05 0.008026433522257174 0.0031440354715915
4.568630581447408e-05 0.00890735463861044 0.0031440354715915
5.043903107471159e-05 0.009884959046625586 0.0031440354715915
5.567837286724053e-05 0.010969857978923836 0.0031440354715915
6.145200692875274e-05 0.012173827277396614 0.0031440354715915
6.780152708096843e-05 0.013509935211980273 0.0031440354715915
7.477685474421847e-05 0.014992684327860457 0.0031440354715915
8.243071713687211e-05 0.01663816886076129 0.0031440354715915
9.081837428204231e-05 0.018464249428955443 0.0031440354715915
9.999729190468543e-05 0.020490746898158472 0.0031440354715915
0.00011002669051185521 0.022739657523579287 0.0031440354715915
0.0001209669589304907 0.02523539170434766 0.0031440354715915
0.00013287860805843987 0.02800503894183631 0.0031440354715915
0.00014582156872844365 0.03107866187782014 0.0031440354715915
0.0001598535681061053 0.03448962260405758 0.0031440354715915
0.0001750288041717507 0.038274944785163134 0.0031440354715915
0.00019139597405426478 0.04247571552536898 0.0031440354715915
0.00020899617463387976 0.047137531341167244 0.0031440354715915
0.0002278604743197743 0.05231099308056263 0.0031440354715915
0.0002480071273274209 0.05805225516094899 0.0031440354715915
0.0002694385889555617 0.06442363508721373 0.0031440354715915
0.0002921383109149023 0.07149428986597581 0.0031440354715915
0.0003160674525862772 0.07934096665797492 0.0031440354715915
0.00034116153258900717 0.08804883581643465 0.0031440354715915
0.0003673273086030049 0.09771241535346502 0.0031440354715915
0.00039443994527066373 0.1084365968689611 0.0031440354715915
0.0004223407634651455 0.12033778407775893 0.0031440354715915
0.00045083578952209713 0.13354515629298988 0.0031440354715915
0.0004796953093082479 0.14820207057988585 0.0031440354715915
0.0005086547203823066 0.16446761779946645 0.0031440354715915
0.0005374168392948686 0.18251834943190443 0.0031440354715915
0.0005656558276876389 0.20255019392306664 0.0031440354715915
0.0005930227857255943 0.22478058335487253 0.0031440354715915
0.0006191530008690105 0.24945081352303167 0.0031440354715915
0.0006436746540378069 0.27682866303920667 0.0031440354715915
0.0006662187415721332 0.3072112998861759 0.0031440354715915
0.0006864297753051973 0.34092850697468147 0.0031440354715915
0.0007039768073924257 0.3783462617131929 0.0031440354715915
0.0007185641903849627 0.419870708444391 0.0031440354715915
0.0007299414982977481 0.4659525668664682 0.0031440354715915
0.0007379120831725317 0.517092024289676 0.0031440354715915
0.0007423397463606207 0.5738441648302398 0.0031440354715915
0.0007431532106000338 0.6368249944718586 0.0031440354715915
0.0007403481250916055 0.7067181273927491 0.0031440354715915
0.0007339865837860948 0.7842822061337682 0.0031440354715915
0.0007241942067998108 0.8703591361485166 0.0031440354715915
0.0007111550498313246 0.9658832241158708 0.0031440354715915
0.0006951046485926815 1.0718913192051276 0.0031440354715915
0.0006763216466152411 1.1895340673703196 0.0031440354715915
0.0006551184580168012 1.3200884008314182 0.0031440354715915
0.0006318314242375056 1.4649713983072863 0.0031440354715915
0.0006068109425958479 1.625755666443795 0.0031440354715915
0.000580411956013771 1.8041864093920719 0.0031440354715915
0.0005529851551848708 2.0022003718155843 0.0031440354715915
0.0005248691705871389 2.2219468609395236 0.0031440354715915
0.0004963839445966123 2.4658110758226037 0.0031440354715915
0.0004678254065560994 2.736439997074672 0.0031440354715915
0.00043946148453344325 3.0367711180354604 0.0031440354715915
0.0004115294422737392 3.370064329271928 0.0031440354715915
0.0003842344498423689 3.739937302478798 0.0031440354715915
0.0003577492698071394 4.150404757850477 0.0031440354715915
0.00033221490346546645 4.605922041145108 0.0031440354715915
0.0003077420235423345 5.1114334834401705 0.0031440354715915
0.0002844130167780623 5.672426068491977 0.0031440354715915
0.00026228446197229527 6.294988990221888 0.0031440354715915
0.00024138988180100185 6.985879746785249 0.0031440354715915
0.00022174262893603913 7.752597488629465 0.0031440354715915
0.00020333878470268907 8.60346441668451 0.0031440354715915
0.00018615997425497355 9.547716114208066 0.0031440354715915
0.00017017602604108006 10.59560179277617 0.0031440354715915
0.00015534742295153503 11.758495540521581 0.0031440354715915
0.00014162751435997656 13.049019780144016 0.0031440354715915
0.0001289644721492733 14.481182276745331 0.0031440354715915
0.00011730298716128296 16.070528182616385 0.0031440354715915
0.00010658571524058136 17.834308769319094 0.0031440354715915
9.675448393753339e-05 19.791668678535572 0.0031440354715915
8.775128191995663e-05 21.96385372416547 0.0031440354715915
7.951905076275523e-05 24.37444150122222 0.0031440354715915
7.200230292503385e-05 27.04959730463137 0.0031440354715915
6.514758884446081e-05 30.01835813575592 0.0031440354715915
5.8903834779577835e-05 33.31294787934677 0.0031440354715915
5.322257247419859e-05 36.96912707195032 0.0031440354715915
4.805807927754646e-05 41.0265810582719 0.0031440354715915
4.3367444612862904e-05 45.52935074866948 0.0031440354715915
3.911057871730517e-05 50.526310653356795 0.0031440354715915
3.525017544403486e-05 56.07169938205458 0.0031440354715915
3.175164003288433e-05 62.22570836730231 0.0031440354715915
2.8582991145387204e-05 69.0551352016233 0.0031440354715915
2.5714744460891836e-05 76.63410868007462 0.0031440354715915
2.3119783909786307e-05 85.04489341802686 0.0031440354715915
2.0773225634762582e-05 94.37878277775391 0.0031440354715915
1.8652278692354862e-05 104.73708979594508 0.0031440354715915
1.6736105298731374e-05 116.23224686798542 0.0031440354715915
1.5005683192126362e-05 128.9890261253308 0.0031440354715915
1.3443671686208525e-05 143.14589375234786 0.0031440354715915
1.2034282958706122e-05 158.85651294280527 0.0031440354715915
1.0763159119742127e-05 176.2914118095948 0.0031440354715915
9.617255811167347e-06 195.63983435170647 0.0031440354715915
8.584732625216418e-06 217.11179456945052 0.0031440354715915
7.654850380012235e-06 240.9403560239527 0.0031440354715915
6.817875247699945e-06 267.38416158399497 0.0031440354715915
6.06498958988233e-06 296.73024081888724 0.0031440354715915
5.38820927342698e-06 329.2971255097155 0.0031440354715915
4.780307186313948e-06 365.43830709572546 0.0031440354715915
4.2347426216782225e-06 405.54607358408276 0.0031440354715915
3.7455962564880707e-06 450.05576757004974 0.0031440354715915
3.3075255840842033e-06 499.450511585514 0.0031440354715915
2.9156961975917994e-06 554.2664520663108 0.0031440354715915
2.565744298577144e-06 615.0985788580505 0.0031440354715915
2.2536515477122876e-06 682.6071834272393 0.0031440354715915
1.97580280225651e-06 757.525025877192 0.0031440354715915
1.7288826695827098e-06 840.6652885618333 0.0031440354715915
1.5099453566369547e-06 932.9304026284696 0.0031440354715915
1.3162343472927773e-06 1035.3218432956637 0.0031440354715915
1.1452447084003836e-06 1148.9510001873086 0.0031440354715915
9.946979047104065e-07 1275.051240713013 0.0031440354715915
8.625634805303761e-07 1414.991297434576 0.0031440354715915
7.469688401151586e-07 1570.2901247293776 0.0031440354715915
6.461086634601543e-07 1742.6333860096508 0.0031440354715915
5.584269570091394e-07 1933.891750455232 0.0031440354715915
4.824421792060107e-07 2146.141197858406 0.0031440354715915
4.168267495607836e-07 2381.6855519761607 0.0031440354715915
3.6036068618017225e-07 2643.0814869741084 0.0031440354715915
3.1194748850715825e-07 2933.1662783900483 0.0031440354715915
2.7058722984474315e-07 3255.0885998350564 0.0031440354715915
2.3535149673570288e-07 3612.3426997094302 0.0031440354715915
2.0542178746918438e-07 4008.8063288984645 0.0031440354715915
1.8006398594394568e-07 4448.782831127585 0.0031440354715915
1.586233381312141e-07 4937.047852839004 0.0031440354715915
1.4051935903758306e-07 5478.901179593945 0.0031440354715915
1.2524070303054913e-07 6080.224261649427 0.0031440354715915
1.1233988050918242e-07 6747.5440531107 0.0031440354715915
1.0142793427370123e-07 7488.10385759003 0.0031440354715915
9.216913832155171e-08 8309.941949353404 0.0031440354715915
8.42757073016287e-08 9221.97882333434 0.0031440354715915
7.750278674389932e-08 10234.114021054527 0.0031440354715915
7.164362969547255e-08 11357.333583431051 0.0031440354715915
6.652513351301792e-08 12603.829296797274 0.0031440354715915
6.200371815978656e-08 13987.131026472387 0.0031440354715915
5.796153812465121e-08 15522.25357427048 0.0031440354715915
5.430390448424305e-08 17225.859653987874 0.0031440354715915
5.0956819763747774e-08 19116.440753857038 0.0031440354715915
4.785623453074095e-08 21214.51784910632 0.0031440354715915
4.4955977829275184e-08 23542.864143224204 0.0031440354715915
4.2221192875224745e-08 26126.752255633317 0.0031440354715915
3.9626935732783863e-08 28994.22853882881 0.0031440354715915
3.7154051280019473e-08 32176.417502507353 0.0031440354715915
3.478990395766601e-08 35707.859649004626 0.0031440354715915
3.252876656922865e-08 39626.88638701478 0.0031440354715915
3.036230245001548e-08 43976.036093027215 0.0031440354715915
2.8288163367307106e-08 48802.515836544335 0.0031440354715915
2.630620099530745e-08 54158.71378079476 0.0031440354715915
2.441651381079879e-08 60102.76782070388 0.0031440354715915
2.2618743100721872e-08 66699.19663030129 0.0031440354715915
2.0912922171767434e-08 74019.59996915652 0.0031440354715915
1.9299642883829904e-08 82143.43584919439 0.0031440354715915
1.7777898708715156e-08 91158.88299750836 0.0031440354715915
1.6346973552572308e-08 101163.7979766207 0.0031440354715915
1.5005199971440675e-08 112266.77735108159 0.0031440354715915
1.3750623750752311e-08 124588.33642950082 0.0031440354715915
1.2580843256060348e-08 138262.2173764659 0.0031440354715915
1.1493050733335508e-08 153436.84089300132 0.0031440354715915
1.0484065948723753e-08 170276.91722258978 0.0031440354715915
9.55041856709471e-09 188965.23396912115 0.0031440354715915
8.688419983471363e-09 209704.64013232305 0.0031440354715915
7.894240927619478e-09 232720.2478960412 0.0031440354715915
7.163972415291653e-09 258261.87606826748 0.0031440354715915
6.493687143560578e-09 286606.7616948256 0.0031440354715915
5.879488562676727e-09 318062.5692794119 0.0031440354715915
5.317564166773536e-09 352970.73027306574 0.0031440354715915
4.804205144814944e-09 391710.1490809261 0.0031440354715915
4.335833914126397e-09 434701.3158125035 0.0031440354715915
3.909036094817964e-09 482410.8704165374 0.0031440354715915
3.520570168724646e-09 535356.6677410719 0.0031440354715915
3.1673712541646637e-09 594113.3984965039 0.0031440354715915
2.846557545232997e-09 659318.8271333541 0.0031440354715915
2.555436640072628e-09 731680.7143427207 0.0031440354715915
2.291493550465873e-09 811984.4993184009 0.0031440354715915
2.052398029306346e-09 901101.8251665037 0.0031440354715915
1.835990137699639e-09 1000000.0 0.0031440354715915
6.811900244318991e-06 0.001 0.0034891012134067737
7.171497272473459e-06 0.0011097524964120721 0.0034891012134067737
7.600544991714919e-06 0.0012315506032928262 0.0034891012134067737
8.104055023938628e-06 0.001366716356462006 0.0034891012134067737
8.687936075335578e-06 0.0015167168884709225 0.0034891012134067737
9.358163820083476e-06 0.0016831803533309566 0.0034891012134067737
1.0122056868233642e-05 0.0018679135990207828 0.0034891012134067737
1.098792198839238e-05 0.002072921779595372 0.0034891012134067737
1.1964715997625497e-05 0.002300430119772917 0.0034891012134067737
1.3062739224967146e-05 0.0025529080682395165 0.0034891012134067737
1.4293289717248747e-05 0.002833096101839324 0.0034891012134067737
1.5669313466082357e-05 0.0031440354715915 0.0034891012134067737
1.7204765263234556e-05 0.0034891012134067737 0.0034891012134067737
1.8915024590837604e-05 0.003872038781812557 0.0034891012134067737
2.0817487888180608e-05 0.004297004704320844 0.0034891012134067737
2.2931075334686746e-05 0.004768611697714469 0.0034891012134067737
2.5276518169303763e-05 0.005291978735958442 0.0034891012134067737
2.7876809835514216e-05 0.005872786613189483 0.0034891012134067737
3.0756994094716106e-05 0.00651733960488242 0.0034891012134067737
3.394437348580581e-05 0.007232633896483534 0.0034891012134067737
3.7472950490835544e-05 0.008026433522257174 0.0034891012134067737
4.13769848135459e-05 0.00890735463861044 0.0034891012134067737
4.568634892243573e-05 0.009884959046625586 0.0034891012134067737
5.0439031108573396e-05 0.010969857978923836 0.0034891012134067737
5.5678353676258396e-05 0.012173827277396614 0.0034891012134067737
6.145202232521463e-05 0.013509935211980273 0.0034891012134067737
6.780153528795907e-05 0.014992684327860457 0.0034891012134067737
7.47768479075761e-05 0.01663816886076129 0.0034891012134067737
8.243070935076702e-05 0.018464249428955443 0.0034891012134067737
9.081836641933183e-05 0.020490746898158472 0.0034891012134067737
9.999728626630677e-05 0.022739657523579287 0.0034891012134067737
0.00011002668954773753 0.02523539170434766 0.0034891012134067737
0.00012096694660546081 0.02800503894183631 0.0034891012134067737
0.00013287861373012522 0.03107866187782014 0.0034891012134067737
0.00014582156922127165 0.03448962260405758 0.0034891012134067737
0.00015985357800574196 0.038274944785163134 0.0034891012134067737
0.0001750288033558478 0.04247571552536898 0.0034891012134067737
0.0001913959678656596 0.047137531341167244 0.0034891012134067737
0.00020899616551606215 0.05231099308056263 0.0034891012134067737
0.00022786047509804064 0.05805225516094899 0.0034891012134067737
0.00024800712814487813 0.06442363508721373 0.0034891012134067737
0.00026943858990013947 0.07149428986597581 0.0034891012134067737
0.0002921383168976721 0.07934096665797492 0.0034891012134067737
0.0003160674511341055 0.08804883581643465 0.0034891012134067737
0.000341161531507983 0.09771241535346502 0.0034891012134067737
0.0003673273070474714 0.1084365968689611 0.0034891012134067737
0.00039443994054666476 0.12033778407775893 0.0034891012134067737
0.0004223407628111131 0.13354515629298988 0.0034891012134067737
0.00045083578801130564 0.14820207057988585 0.0034891012134067737
0.0004796953056679376 0.16446761779946645 0.0034891012134067737
0.0005086547180804812 0.18251834943190443 0.0034891012134067737
0.0005374168342507923 0.20255019392306664 0.0034891012134067737
0.0005656558221845964 0.22478058335487253 0.0034891012134067737
0.0005930227800862165 0.24945081352303167 0.0034891012134067737
0.0006191529935232198 0.27682866303920667 0.0034891012134067737
0.0006436746471695232 0.3072112998861759 0.0034891012134067737
0.0006662187333555947 0.34092850697468147 0.0034891012134067737
0.0006864297669544328 0.3783462617131929 0.0034891012134067737
0.0007039767993375357 0.419870708444391 0.0034891012134067737
0.0007185641796418896 0.4659525668664682 0.0034891012134067737
0.0007299414882082633 0.517092024289676 0.0034891012134067737
0.0007379120709307685 0.5738441648302398 0.0034891012134067737
0.0007423397334520576 0.6368249944718586 0.0034891012134067737
0.0007431531961754612 0.7067181273927491 0.0034891012134067737
0.0007403481105321408 0.7842822061337682 0.0034891012134067737
0.0007339865670945578 0.8703591361485166 0.0034891012134067737
0.0007241941892702775 0.9658832241158708 0.0034891012134067737
0.0007111550302770775 1.0718913192051276 0.0034891012134067737
0.0006951046271196359 1.1895340673703196 0.0034891012134067737
0.0006763216248680815 1.3200884008314182 0.0034891012134067737
0.0006551184347072248 1.4649713983072863 0.0034891012134067737
0.0006318313992677016 1.625755666443795 0.0034891012134067737
0.0006068109163973601 1.8041864093920719 0.0034891012134067737
0.0005804119283764342 2.0022003718155843 0.0034891012134067737
0.0005529851267865871 2.2219468609395236 0.0034891012134067737
0.0005248691401499306 2.4658110758226037 0.0034891012134067737
0.000496383913602183 2.736439997074672 0.0034891012134067737
0.00046782537333212026 3.0367711180354604 0.0034891012134067737
0.00043946145048134877 3.370064329271928 0.0034891012134067737
0.0004115294069295672 3.739937302478798 0.0034891012134067737
0.00038423441344848097 4.150404757850477 0.0034891012134067737
0.00035774923232578804 4.605922041145108 0.0034891012134067737
0.00033221486507850617 5.1114334834401705 0.0034891012134067737
0.0003077419841363005 5.672426068491977 0.0034891012134067737
0.0002844129764819625 6.294988990221888 0.0034891012134067737
0.00026228442092546267 6.985879746785249 0.0034891012134067737
0.00024138984003729824 7.752597488629465 0.0034891012134067737
0.00022174258646412426 8.60346441668451 0.0034891012134067737
0.0002033387417011978 9.547716114208066 0.0034891012134067737
0.00018615993071757764 10.59560179277617 0.0034891012134067737
0.0001701759821370885 11.758495540521581 0.0034891012134067737
0.00015534737852729297 13.049019780144016 0.0034891012134067737
0.00014162746975387996 14.481182276745331 0.0034891012134067737
0.0001289644272388646 16.070528182616385 0.0034891012134067737
0.00011730294232148442 17.834308769319094 0.0034891012134067737
0.00010658567032173494 19.791668678535572 0.0034891012134067737
9.67544392448394e-05 21.96385372416547 0.0034891012134067737
8.775123766358028e-05 24.37444150122222 0.0034891012134067737
7.951900693936587e-05 27.04959730463137 0.0034891012134067737
7.200225977022079e-05 30.01835813575592 0.0034891012134067737
6.514754665032374e-05 33.31294787934677 0.0034891012134067737
5.890379372186505e-05 36.96912707195032 0.0034891012134067737
5.322253298223334e-05 41.0265810582719 0.0034891012134067737
4.8058041649534644e-05 45.52935074866948 0.0034891012134067737
4.336740926280669e-05 50.526310653356795 0.0034891012134067737
3.91105462194119e-05 56.07169938205458 0.0034891012134067737
3.525014642025148e-05 62.22570836730231 0.0034891012134067737
3.1751615226394136e-05 69.0551352016233 0.0034891012134067737
2.85829715085395e-05 76.63410868007462 0.0034891012134067737
2.571473111401268e-05 85.04489341802686 0.0034891012134067737
2.311977811109145e-05 94.37878277775391 0.0034891012134067737
2.0773228996739945e-05 104.73708979594508 0.0034891012134067737
1.8652293084842064e-05 116.23224686798542 0.0034891012134067737
1.6736133020334165e-05 128.9890261253308 0.0034891012134067737
1.5005726927030949e-05 143.14589375234786 0.0034891012134067737
1.3443734649176697e-05 158.85651294280527 0.0034891012134067737
1.2034368974234155e-05 176.2914118095948 0.0034891012134067737
1.0763272674352287e-05 195.63983435170647 0.0034891012134067737
9.617402218720095e-06 217.11179456945052 0.0034891012134067737
8.584918123721863e-06 240.9403560239527 0.0034891012134067737
7.655082244539813e-06 267.38416158399497 0.0034891012134067737
6.8181619166107765e-06 296.73024081888724 0.0034891012134067737
6.065340829253252e-06 329.2971255097155 0.0034891012134067737
5.388636289183069e-06 365.43830709572546 0.0034891012134067737
4.780822743466473e-06 405.54607358408276 0.0034891012134067737
4.2353611674483815e-06 450.05576757004974 0.0034891012134067737
3.7463339876975255e-06 499.450511585514 0.0034891012134067737
3.3084002664107715e-06 554.2664520663108 0.0034891012134067737
2.9167271385910354e-06 615.0985788580505 0.0034891012134067737
2.566952354787766e-06 682.6071834272393 0.0034891012134067737
2.255058542122157e-06 757.525025877192 0.0034891012134067737
1.977433951805274e-06 840.6652885618333 0.0034891012134067737
1.730763932950019e-06 932.9304026284696 0.0034891012134067737
1.5120986214256504e-06 1035.3218432956637 0.0034891012134067737
1.3186860793323874e-06 1148.9510001873086 0.0034891012134067737
1.1480211502545856e-06 1275.051240713013 0.0034891012134067737
9.978217161421554e-07 1414.991297434576 0.0034891012134067737
8.660447503583413e-07 1570.2901247293776 0.0034891012134067737
7.508331130168244e-07 1742.6333860096508 0.0034891012134067737
6.503679198521795e-07 1933.891750455232 0.0034891012134067737
5.630818665780524e-07 2146.141197858406 0.0034891012134067737
4.874970755963659e-07 2381.6855519761607 0.0034891012134067737
4.2227636454228445e-07 2643.0814869741084 0.0034891012134067737
3.6619183807484745e-07 2933.1662783900483 0.0034891012134067737
3.181305748833907e-07 3255.0885998350564 0.0034891012134067737
2.7709792416175105e-07 3612.3426997094302 0.0034891012134067737
2.421584173184499e-07 4008.8063288984645 0.0034891012134067737
2.1248338533119693e-07 4448.782831127585 0.0034891012134067737
1.873332838853159e-07 4937.047852839004 0.0034891012134067737
1.660489539201393e-07 5478.901179593945 0.0034891012134067737
1.4804668901913232e-07 6080.224261649427 0.0034891012134067737
1.3281312571944426e-07 6747.5440531107 0.0034891012134067737
1.198999974860726e-07 7488.10385759003 0.0034891012134067737
1.0891880708463475e-07 8309.941949353404 0.0034891012134067737
9.953544399809999e-08 9221.97882333434 0.0034891012134067737
9.146490553835207e-08 10234.114021054527 0.0034891012134067737
8.446617683066648e-08 11357.333583431051 0.0034891012134067737
7.833736859197415e-08 12603.829296797274 0.0034891012134067737
7.291107173568179e-08 13987.131026472387 0.0034891012134067737
6.805356667083373e-08 15522.25357427048 0.0034891012134067737
6.365151206111364e-08 17225.859653987874 0.0034891012134067737
5.961472782090027e-08 19116.440753857038 0.0034891012134067737
5.5874356030827244e-08 21214.51784910632 0.0034891012134067737
5.2376861070513314e-08 23542.864143224204 0.0034891012134067737
4.908378437029626e-08 26126.752255633317 0.0034891012134067737
4.596388480937463e-08 28994.22853882881 0.0034891012134067737
4.299702682786233e-08 32176.417502507353 0.0034891012134067737
4.0170793358385026e-08 35707.859649004626 0.0034891012134067737
3.7472042468955635e-08 39626.88638701478 0.0034891012134067737
3.489518929367108e-08 43976.036093027215 0.0034891012134067737
3.243800983376843e-08 48802.515836544335 0.0034891012134067737
3.009900495509754e-08 54158.71378079476 0.0034891012134067737
2.7876477237676056e-08 60102.76782070388 0.0034891012134067737
2.5769626765814735e-08 66699.19663030129 0.0034891012134067737
2.377847341250572e-08 74019.59996915652 0.0034891012134067737
2.1901336633156632e-08 82143.43584919439 0.0034891012134067737
2.0136943112980532e-08 91158.88299750836 0.0034891012134067737
1.8482984809331526e-08 101163.7979766207 0.0034891012134067737
1.6936870683714744e-08 112266.77735108159 0.0034891012134067737
1.549550543433753e-08 124588.33642950082 0.0034891012134067737
1.4155332683785105e-08 138262.2173764659 0.0034891012134067737
1.2912380054075356e-08 153436.84089300132 0.0034891012134067737
1.1762310236917983e-08 170276.91722258978 0.0034891012134067737
1.0700555996834282e-08 188965.23396912115 0.0034891012134067737
9.722377791732129e-09 209704.64013232305 0.0034891012134067737
8.822943264874539e-09 232720.2478960412 0.0034891012134067737
7.99740296208995e-09 258261.87606826748 0.0034891012134067737
7.2409527263062046e-09 286606.7616948256 0.0034891012134067737
6.548891096080922e-09 318062.5692794119 0.0034891012134067737
5.916646395043301e-09 352970.73027306574 0.0034891012134067737
5.339815145610771e-09 391710.1490809261 0.0034891012134067737
4.8141869379847435e-09 434701.3158125035 0.0034891012134067737
4.335765302343475e-09 482410.8704165374 0.0034891012134067737
3.900784362187437e-09 535356.6677410719 0.0034891012134067737
3.5056813008083054e-09 594113.3984965039 0.0034891012134067737
3.1471483197265115e-09 659318.8271333541 0.0034891012134067737
2.822088784881771e-09 731680.7143427207 0.0034891012134067737
2.527632103621613e-09 811984.4993184009 0.0034891012134067737
2.2611166272668015e-09 901101.8251665037 0.0034891012134067737
2.0200879857767973e-09 1000000.0 0.0034891012134067737
6.5177239330083125e-06 0.001 0.003872038781812557
6.812030880709585e-06 0.0011097524964120721 0.003872038781812557
7.171614314405161e-06 0.0012315506032928262 0.003872038781812557
7.600708459509775e-06 0.001366716356462006 0.003872038781812557
8.104274983544713e-06 0.0015167168884709225 0.003872038781812557
8.687971491005975e-06 0.0016831803533309566 0.003872038781812557
9.35805009594226e-06 0.0018679135990207828 0.003872038781812557
1.0121985036692926e-05 0.002072921779595372 0.003872038781812557
1.0987795555750246e-05 0.002300430119772917 0.003872038781812557
1.196472536046933e-05 0.0025529080682395165 0.003872038781812557
1.3062698736465705e-05 0.002833096101839324 0.003872038781812557
1.4293333533643704e-05 0.0031440354715915 0.003872038781812557
1.5669375483806647e-05 0.0034891012134067737 0.003872038781812557
1.7204709034102095e-05 0.003872038781812557 0.003872038781812557
1.8914967261918214e-05 0.004297004704320844 0.003872038781812557
2.081756665206491e-05 0.004768611697714469 0.003872038781812557
2.2931103789480822e-05 0.005291978735958442 0.003872038781812557
2.5276426855791456e-05 0.005872786613189483 0.003872038781812557
2.7876781302893505e-05 0.00651733960488242 0.003872038781812557
3.075698121379755e-05 0.007232633896483534 0.003872038781812557
3.3944411222508464e-05 0.008026433522257174 0.003872038781812557
3.747299131418025e-05 0.00890735463861044 0.003872038781812557
4.1377005144171974e-05 0.009884959046625586 0.003872038781812557
4.568635634982776e-05 0.010969857978923836 0.003872038781812557
5.043902272849898e-05 0.012173827277396614 0.003872038781812557
5.5678351962962225e-05 0.013509935211980273 0.003872038781812557
6.14520013207942e-05 0.014992684327860457 0.003872038781812557
6.780154272689742e-05 0.01663816886076129 0.003872038781812557
7.477689369372875e-05 0.018464249428955443 0.003872038781812557
8.243071072322472e-05 0.020490746898158472 0.003872038781812557
9.081835217839007e-05 0.022739657523579287 0.003872038781812557
9.999728789877871e-05 0.02523539170434766 0.003872038781812557
0.00011002668901716195 0.02800503894183631 0.003872038781812557
0.00012096694217889059 0.03107866187782014 0.003872038781812557
0.0001328786011176586 0.03448962260405758 0.003872038781812557
0.00014582156388676104 0.038274944785163134 0.003872038781812557
0.0001598535751297092 0.04247571552536898 0.003872038781812557
0.0001750287946059581 0.047137531341167244 0.003872038781812557
0.0001913959598465187 0.05231099308056263 0.003872038781812557
0.00020899617106973079 0.05805225516094899 0.003872038781812557
0.00022786047232048467 0.06442363508721373 0.003872038781812557
0.0002480071242707549 0.07149428986597581 0.003872038781812557
0.00026943858333050574 0.07934096665797492 0.003872038781812557
0.00029213831072305574 0.08804883581643465 0.003872038781812557
0.00031606744520940033 0.09771241535346502 0.003872038781812557
0.00034116152586904924 0.1084365968689611 0.003872038781812557
0.0003673272993250931 0.12033778407775893 0.003872038781812557
0.0003944399367610263 0.13354515629298988 0.003872038781812557
0.00042234075673963645 0.14820207057988585 0.003872038781812557
0.000450835782333181 0.16446761779946645 0.003872038781812557
0.0004796953012582428 0.18251834943190443 0.003872038781812557
0.0005086547111814443 0.20255019392306664 0.003872038781812557
0.0005374168293579284 0.22478058335487253 0.003872038781812557
0.0005656558145390456 0.24945081352303167 0.003872038781812557
0.0005930227737008797 0.27682866303920667 0.003872038781812557
0.0006191529853195599 0.3072112998861759 0.003872038781812557
0.0006436746384873571 0.34092850697468147 0.003872038781812557
0.0006662187239202533 0.3783462617131929 0.003872038781812557
0.0006864297566228084 0.419870708444391 0.003872038781812557
0.0007039767863746826 0.4659525668664682 0.003872038781812557
0.000718564167308644 0.517092024289676 0.003872038781812557
0.0007299414742490962 0.5738441648302398 0.003872038781812557
0.0007379120554599217 0.6368249944718586 0.003872038781812557
0.0007423397175234658 0.7067181273927491 0.003872038781812557
0.0007431531778390177 0.7842822061337682 0.003872038781812557
0.0007403480905190385 0.8703591361485166 0.003872038781812557
0.000733986545749743 0.9658832241158708 0.003872038781812557
0.0007241941673036267 1.0718913192051276 0.003872038781812557
0.0007111550067437911 1.1895340673703196 0.003872038781812557
0.0006951046022124485 1.3200884008314182 0.003872038781812557
0.0006763215983000004 1.4649713983072863 0.003872038781812557
0.0006551184059310211 1.625755666443795 0.003872038781812557
0.0006318313689506194 1.8041864093920719 0.003872038781812557
0.0006068108844390352 2.0022003718155843 0.003872038781812557
0.0005804118944474634 2.2219468609395236 0.003872038781812557
0.0005529850903834843 2.4658110758226037 0.003872038781812557
0.0005248691025249164 2.736439997074672 0.003872038781812557
0.0004963838742850779 3.0367711180354604 0.003872038781812557
0.00046782533298617146 3.370064329271928 0.003872038781812557
0.0004394614084346493 3.739937302478798 0.003872038781812557
0.00041152936332589096 4.150404757850477 0.003872038781812557
0.00038423436872125905 4.605922041145108 0.003872038781812557
0.0003577491861349591 5.1114334834401705 0.003872038781812557
0.0003322148174126349 5.672426068491977 0.003872038781812557
0.0003077419352132127 6.294988990221888 0.003872038781812557
0.00028441292700798204 6.985879746785249 0.003872038781812557
0.00026228437023700923 7.752597488629465 0.003872038781812557
0.00024138978839283176 8.60346441668451 0.003872038781812557
0.00022174253412021727 9.547716114208066 0.003872038781812557
0.0002033386884739974 10.59560179277617 0.003872038781812557
0.000186159876966574 11.758495540521581 0.003872038781812557
0.00017017592768764356 13.049019780144016 0.003872038781812557
0.0001553473238602443 14.481182276745331 0.003872038781812557
0.00014162741466683393 16.070528182616385 0.003872038781812557
0.00012896437208254063 17.834308769319094 0.003872038781812557
0.00011730288700528835 19.791668678535572 0.003872038781812557
0.00010658561518217535 21.96385372416547 0.003872038781812557
9.675438430001293e-05 24.37444150122222 0.003872038781812557
8.775118304349405e-05 27.04959730463137 0.003872038781812557
7.951895300961631e-05 30.01835813575592 0.003872038781812557
7.200220676084612e-05 33.31294787934677 0.003872038781812557
6.514749469166414e-05 36.96912707195032 0.003872038781812557
5.890374323291869e-05 41.0265810582719 0.003872038781812557
5.322248430872367e-05 45.52935074866948 0.003872038781812557
4.805799524731924e-05 50.526310653356795 0.003872038781812557
4.3367365742175146e-05 56.07169938205458 0.003872038781812557
3.91105061985364e-05 62.22570836730231 0.003872038781812557
3.5250110665074885e-05 69.0551352016233 0.003872038781812557
3.1751584724015736e-05 76.63410868007462 0.003872038781812557
2.858294733487643e-05 85.04489341802686 0.003872038781812557
2.5714714624869295e-05 94.37878277775391 0.003872038781812557
2.3119770949819873e-05 104.73708979594508 0.003872038781812557
2.077323310711865e-05 116.23224686798542 0.003872038781812557
1.8652310825539864e-05 128.9890261253308 0.003872038781812557
1.6736167142483716e-05 143.14589375234786 0.003872038781812557
1.5005780752863629e-05 158.85651294280527 0.003872038781812557
1.3443812166280544e-05 176.2914118095948 0.003872038781812557
1.2034474839439646e-05 195.63983435170647 0.003872038781812557
1.0763412445546905e-05 217.11179456945052 0.003872038781812557
9.617582427789984e-06 240.9403560239527 0.003872038781812557
8.58514641277619e-06 267.38416158399497 0.003872038781812557
7.655367547321212e-06 296.73024081888724 0.003872038781812557
6.818514619810756e-06 329.2971255097155 0.003872038781812557
6.065772897745347e-06 365.43830709572546 0.003872038781812557
5.389161462532321e-06 405.54607358408276 0.003872038781812557
4.7814566608295195e-06 450.05576757004974 0.003872038781812557
4.2361214792618895e-06 499.450511585514 0.003872038781812557
3.7472404619265376e-06 554.2664520663108 0.003872038781812557
3.3094745747197507e-06 615.0985788580505 0.003872038781812557
2.917992713902251e-06 682.6071834272393 0.003872038781812557
2.568434473770864e-06 757.525025877192 0.003872038781812557
2.256783513288063e-06 840.6652885618333 0.003872038781812557
1.9794320849086944e-06 932.9304026284696 0.003872038781812557
1.733066228415403e-06 1035.3218432956637 0.003872038781812557
1.5147308229934708e-06 1148.9510001873086 0.003872038781812557
1.3216792321690818e-06 1275.051240713013 0.003872038781812557
1.1514056230677028e-06 1414.991297434576 0.003872038781812557
1.0016230675979898e-06 1570.2901247293776 0.003872038781812557
8.702726763676338e-07 1742.6333860096508 0.003872038781812557
7.555156474881031e-07 1933.891750455232 0.003872038781812557
6.555159554055834e-07 2146.141197858406 0.003872038781812557
5.686919855030226e-07 2381.6855519761607 0.003872038781812557
4.935716146903246e-07 2643.0814869741084 0.003872038781812557
4.287998113250424e-07 2933.1662783900483 0.003872038781812557
3.7314437240087983e-07 3255.0885998350564 0.003872038781812557
3.2548084749617345e-07 3612.3426997094302 0.003872038781812557
2.8478993352454296e-07 4008.8063288984645 0.003872038781812557
2.50158509795817e-07 4448.782831127585 0.003872038781812557
2.207358397177117e-07 4937.047852839004 0.003872038781812557
1.9577644239099357e-07 5478.901179593945 0.003872038781812557
1.746167106464469e-07 6080.224261649427 0.003872038781812557
1.5667011488140759e-07 6747.5440531107 0.003872038781812557
1.4142215276624626e-07 7488.10385759003 0.003872038781812557
1.2842511343258423e-07 8309.941949353404 0.003872038781812557
1.172926918924233e-07 9221.97882333434 0.003872038781812557
1.0769453850922872e-07 10234.114021054527 0.003872038781812557
9.935085021339773e-08 11357.333583431051 0.003872038781812557
9.202958595189159e-08 12603.829296797274 0.003872038781812557
8.553665487021078e-08 13987.131026472387 0.003872038781812557
7.970969295723052e-08 15522.25357427048 0.003872038781812557
7.442018867820366e-08 17225.859653987874 0.003872038781812557
6.956690978832114e-08 19116.440753857038 0.003872038781812557
6.506913463599773e-08 21214.51784910632 0.003872038781812557
6.086863857390767e-08 23542.864143224204 0.003872038781812557
5.691601923096812e-08 26126.752255633317 0.003872038781812557
5.3179976644557314e-08 28994.22853882881 0.003872038781812557
4.963740418695295e-08 32176.417502507353 0.003872038781812557
4.626795624407265e-08 35707.859649004626 0.003872038781812557
4.306086853755886e-08 39626.88638701478 0.003872038781812557
4.00102176945083e-08 43976.036093027215 0.003872038781812557
3.711193508060262e-08 48802.515836544335 0.003872038781812557
3.436200657347399e-08 54158.71378079476 0.003872038781812557
3.1758201957110543e-08 60102.76782070388 0.003872038781812557
2.9299498605084295e-08 66699.19663030129 0.003872038781812557
2.698312262516822e-08 74019.59996915652 0.003872038781812557
2.4806951604006144e-08 82143.43584919439 0.003872038781812557
2.2767758012243178e-08 91158.88299750836 0.003872038781812557
2.0862066407723034e-08 101163.7979766207 0.003872038781812557
1.908586000354262e-08 112266.77735108159 0.003872038781812557
1.7434621635281644e-08 124588.33642950082 0.003872038781812557
1.590333986722925e-08 138262.2173764659 0.003872038781812557
1.4486620347753387e-08 153436.84089300132 0.003872038781812557
1.3178778623945675e-08 170276.91722258978 0.003872038781812557
1.1973931846043229e-08 188965.23396912115 0.003872038781812557
1.0866121780139792e-08 209704.64013232305 0.003872038781812557
9.849354887236927e-09 232720.2478960412 0.003872038781812557
8.917698801624852e-09 258261.87606826748 0.003872038781812557
8.065358603204231e-09 286606.7616948256 0.003872038781812557
7.286692249586224e-09 318062.5692794119 0.003872038781812557
6.576280187076122e-09 352970.73027306574 0.003872038781812557
5.928930679743871e-09 391710.1490809261 0.003872038781812557
5.339727326969523e-09 434701.3158125035 0.003872038781812557
4.804016739967665e-09 482410.8704165374 0.003872038781812557
4.317426305355809e-09 535356.6677410719 0.003872038781812557
3.875876730674577e-09 594113.3984965039 0.003872038781812557
3.475549958942281e-09 659318.8271333541 0.003872038781812557
3.1129070432456274e-09 731680.7143427207 0.003872038781812557
2.784680708245446e-09 811984.4993184009 0.003872038781812557
2.487839934062208e-09 901101.8251665037 0.003872038781812557
2.2196174898070353e-09 1000000.0 0.003872038781812557
6.285032242980826e-06 0.001 0.004297004704320844
6.517795497762435e-06 0.0011097524964120721 0.004297004704320844
6.81164490423658e-06 0.0012315506032928262 0.004297004704320844
7.17168787089939e-06 0.001366716356462006 0.004297004704320844
7.600530612994483e-06 0.0015167168884709225 0.004297004704320844
8.104145239551386e-06 0.0016831803533309566 0.004297004704320844
8.688021909786237e-06 0.0018679135990207828 0.004297004704320844
9.358152071814452e-06 0.002072921779595372 0.004297004704320844
1.0121975513532888e-05 0.002300430119772917 0.004297004704320844
1.0987783761517989e-05 0.0025529080682395165 0.004297004704320844
1.1964684775267465e-05 0.002833096101839324 0.004297004704320844
1.306269270884286e-05 0.0031440354715915 0.004297004704320844
1.4293259794406765e-05 0.0034891012134067737 0.004297004704320844
1.5669440760701647e-05 0.003872038781812557 0.004297004704320844
1.7204719198526952e-05 0.004297004704320844 0.004297004704320844
1.8915090981730387e-05 0.004768611697714469 0.004297004704320844
2.0817536138473258e-05 0.005291978735958442 0.004297004704320844
2.293111579110274e-05 0.005872786613189483 0.004297004704320844
2.527654204853569e-05 0.00651733960488242 0.004297004704320844
2.787680210813992e-05 0.007232633896483534 0.004297004704320844
3.075701691968025e-05 0.008026433522257174 0.004297004704320844
3.3944369816407693e-05 0.00890735463861044 0.004297004704320844
3.747297379441683e-05 0.009884959046625586 0.004297004704320844
4.1376972217399555e-05 0.010969857978923836 0.004297004704320844
4.568631433810033e-05 0.012173827277396614 0.004297004704320844
5.0439038831728844e-05 0.013509935211980273 0.004297004704320844
5.567836564113193e-05 0.014992684327860457 0.004297004704320844
6.145202178120535e-05 0.01663816886076129 0.004297004704320844
6.780154345575884e-05 0.018464249428955443 0.004297004704320844
7.477685583623384e-05 0.020490746898158472 0.004297004704320844
8.243072023550457e-05 0.022739657523579287 0.004297004704320844
9.081837364688372e-05 0.02523539170434766 0.004297004704320844
9.99972803604754e-05 0.02800503894183631 0.004297004704320844
0.00011002670342163956 0.03107866187782014 0.004297004704320844
0.00012096694241559014 0.03448962260405758 0.004297004704320844
0.0001328786138021787 0.038274944785163134 0.004297004704320844
0.00014582156734788132 0.04247571552536898 0.004297004704320844
0.00015985357156567126 0.047137531341167244 0.004297004704320844
0.00017502879797570703 0.05231099308056263 0.004297004704320844
0.00019139597018325016 0.05805225516094899 0.004297004704320844
0.00020899616650060793 0.06442363508721373 0.004297004704320844
0.0002278604715365562 0.07149428986597581 0.004297004704320844
0.0002480071248234239 0.07934096665797492 0.004297004704320844
0.00026943858157169043 0.08804883581643465 0.004297004704320844
0.00029213830735541624 0.09771241535346502 0.004297004704320844
0.00031606744390566544 0.1084365968689611 0.004297004704320844
0.00034116152480478945 0.12033778407775893 0.004297004704320844
0.0003673272992408272 0.13354515629298988 0.004297004704320844
0.00039443993074039785 0.14820207057988585 0.004297004704320844
0.00042234075324465437 0.16446761779946645 0.004297004704320844
0.0004508357765928839 0.18251834943190443 0.004297004704320844
0.00047969529775160336 0.20255019392306664 0.004297004704320844
0.0005086547067780778 0.22478058335487253 0.004297004704320844
0.0005374168210108277 0.24945081352303167 0.004297004704320844
0.0005656558069618844 0.27682866303920667 0.004297004704320844
0.0005930227637580554 0.3072112998861759 0.004297004704320844
0.0006191529765269266 0.34092850697468147 0.004297004704320844
0.000643674628585611 0.3783462617131929 0.004297004704320844
0.0006662187120807239 0.419870708444391 0.004297004704320844
0.0006864297428850197 0.4659525668664682 0.004297004704320844
0.0007039767723753254 0.517092024289676 0.004297004704320844
0.0007185641516418428 0.5738441648302398 0.004297004704320844
0.0007299414569275076 0.6368249944718586 0.004297004704320844
0.0007379120366408642 0.7067181273927491 0.004297004704320844
0.0007423396973189611 0.7842822061337682 0.004297004704320844
0.0007431531561925553 0.8703591361485166 0.004297004704320844
0.0007403480670615803 0.9658832241158708 0.004297004704320844
0.0007339865210332919 1.0718913192051276 0.004297004704320844
0.0007241941403335339 1.1895340673703196 0.004297004704320844
0.0007111549776017689 1.3200884008314182 0.004297004704320844
0.000695104571082128 1.4649713983072863 0.004297004704320844
0.0006763215643516007 1.625755666443795 0.004297004704320844
0.0006551183706421382 1.8041864093920719 0.004297004704320844
0.0006318313314159774 2.0022003718155843 0.004297004704320844
0.0006068108443539888 2.2219468609395236 0.004297004704320844
0.000580411852490581 2.4658110758226037 0.004297004704320844
0.0005529850468168895 2.736439997074672 0.004297004704320844
0.0005248690568688819 3.0367711180354604 0.004297004704320844
0.0004963838265508169 3.370064329271928 0.004297004704320844
0.0004678252832398533 3.739937302478798 0.004297004704320844
0.0004394613565964489 4.150404757850477 0.004297004704320844
0.0004115293100657169 4.605922041145108 0.004297004704320844
0.00038423431343126424 5.1114334834401705 0.004297004704320844
0.00035774912949271265 5.672426068491977 0.004297004704320844
0.00033221475914302356 6.294988990221888 0.004297004704320844
0.00030774187556437127 6.985879746785249 0.004297004704320844
0.0002844128659332812 7.752597488629465 0.004297004704320844
0.00026228430798280744 8.60346441668451 0.004297004704320844
0.00024138972489662347 9.547716114208066 0.004297004704320844
0.00022174246954098642 10.59560179277617 0.004297004704320844
0.0002033386230682055 11.758495540521581 0.004297004704320844
0.0001861598107071316 13.049019780144016 0.004297004704320844
0.00017017586091183645 14.481182276745331 0.004297004704320844
0.00015534725653509884 16.070528182616385 0.004297004704320844
0.0001416273469675433 17.834308769319094 0.004297004704320844
0.00012896430405184844 19.791668678535572 0.004297004704320844
0.00011730281890054428 21.96385372416547 0.004297004704320844
0.00010658554713149915 24.37444150122222 0.004297004704320844
9.675431656441802e-05 27.04959730463137 0.004297004704320844
8.775111582493e-05 30.01835813575592 0.004297004704320844
7.951888653301431e-05 33.31294787934677 0.004297004704320844
7.200214132285776e-05 36.96912707195032 0.004297004704320844
6.514743066876605e-05 41.0265810582719 0.004297004704320844
5.8903681032118627e-05 45.52935074866948 0.004297004704320844
5.322242436567315e-05 50.526310653356795 0.004297004704320844
4.805793815798598e-05 56.07169938205458 0.004297004704320844
4.336731214271694e-05 62.22570836730231 0.004297004704320844
3.911045690485615e-05 69.0551352016233 0.004297004704320844
3.525006662974395e-05 76.63410868007462 0.004297004704320844
3.1751547117542245e-05 85.04489341802686 0.004297004704320844
2.8582917576791544e-05 94.37878277775391 0.004297004704320844
2.571469432888218e-05 104.73708979594508 0.004297004704320844
2.3119762137757682e-05 116.23224686798542 0.004297004704320844
2.077323815852239e-05 128.9890261253308 0.004297004704320844
1.8652332646529324e-05 143.14589375234786 0.004297004704320844
1.6736209147882875e-05 158.85651294280527 0.004297004704320844
1.5005847030513664e-05 176.2914118095948 0.004297004704320844
1.3443907561527801e-05 195.63983435170647 0.004297004704320844
1.2034605141431065e-05 217.11179456945052 0.004297004704320844
1.0763584462614162e-05 240.9403560239527 0.004297004704320844
9.617804179073985e-06 267.38416158399497 0.004297004704320844
8.585427303864357e-06 296.73024081888724 0.004297004704320844
7.655718549659518e-06 329.2971255097155 0.004297004704320844
6.8189484578873305e-06 365.43830709572546 0.004297004704320844
6.066304254037647e-06 405.54607358408276 0.004297004704320844
5.389807145483871e-06 450.05576757004974 0.004297004704320844
4.782235788147737e-06 499.450511585514 0.004297004704320844
4.23705562191401e-06 554.2664520663108 0.004297004704320844
3.7483536976523624e-06 615.0985788580505 0.004297004704320844
3.310793236122045e-06 682.6071834272393 0.004297004704320844
2.9195451936026018e-06 757.525025877192 0.004297004704320844
2.5702512440606284e-06 840.6652885618333 0.004297004704320844
2.258896148465972e-06 932.9304026284696 0.004297004704320844
1.9818767914570046e-06 1035.3218432956637 0.004297004704320844
1.7358797568256534e-06 1148.9510001873086 0.004297004704320844
1.5179430913336844e-06 1275.051240713013 0.004297004704320844
1.3253261911261305e-06 1414.991297434576 0.004297004704320844
1.155521847762131e-06 1570.2901247293776 0.004297004704320844
1.0062366037066894e-06 1742.6333860096508 0.004297004704320844
8.753935070160423e-07 1933.891750455232 0.004297004704320844
7.611695911347027e-07 2146.141197858406 0.004297004704320844
6.617129140185085e-07 2381.6855519761607 0.004297004704320844
5.754219165599039e-07 2643.0814869741084 0.004297004704320844
5.008306943610208e-07 2933.1662783900483 0.004297004704320844
4.3656210912956794e-07 3255.0885998350564 0.004297004704320844
3.8137833935358856e-07 3612.3426997094302 0.004297004704320844
3.341409166024434e-07 4008.8063288984645 0.004297004704320844
2.938187575463047e-07 4448.782831127585 0.004297004704320844
2.594779906495148e-07 4937.047852839004 0.004297004704320844
2.3028146833858898e-07 5478.901179593945 0.004297004704320844
2.054731307321589e-07 6080.224261649427 0.004297004704320844
1.8438135729326177e-07 6747.5440531107 0.004297004704320844
1.6641802536021544e-07 7488.10385759003 0.004297004704320844
1.5106930639774419e-07 8309.941949353404 0.004297004704320844
1.378903923265895e-07 9221.97882333434 0.004297004704320844
1.2650461367336163e-07 10234.114021054527 0.004297004704320844
1.1658418963556016e-07 11357.333583431051 0.004297004704320844
1.0785735615748138e-07 12603.829296797274 0.004297004704320844
1.0009908613106688e-07 13987.131026472387 0.004297004704320844
9.31258171688043e-08 15522.25357427048 0.004297004704320844
8.678964269481781e-08 17225.859653987874 0.004297004704320844
8.097318671129727e-08 19116.440753857038 0.004297004704320844
7.558624326442498e-08 21214.51784910632 0.004297004704320844
7.055572415204381e-08 23542.864143224204 0.004297004704320844
6.583291378703393e-08 26126.752255633317 0.004297004704320844
6.137806674022528e-08 28994.22853882881 0.004297004704320844
5.716018658397104e-08 32176.417502507353 0.004297004704320844
5.316038720337701e-08 35707.859649004626 0.004297004704320844
4.9366635335168496e-08 39626.88638701478 0.004297004704320844
4.577073742240145e-08 43976.036093027215 0.004297004704320844
4.236487616271489e-08 48802.515836544335 0.004297004704320844
3.9144450569850164e-08 54158.71378079476 0.004297004704320844
3.610662491215777e-08 60102.76782070388 0.004297004704320844
3.3246975283951485e-08 66699.19663030129 0.004297004704320844
3.056203512485922e-08 74019.59996915652 0.004297004704320844
2.8047254296836854e-08 82143.43584919439 0.004297004704320844
2.569791712758729e-08 91158.88299750836 0.004297004704320844
2.3508781588077454e-08 101163.7979766207 0.004297004704320844
2.1474055755810184e-08 112266.77735108159 0.004297004704320844
1.9587424460176805e-08 124588.33642950082 0.004297004704320844
1.784212455557821e-08 138262.2173764659 0.004297004704320844
1.6231084143392138e-08 153436.84089300132 0.004297004704320844
1.4747013721283508e-08 170276.91722258978 0.004297004704320844
1.3382518537774502e-08 188965.23396912115 0.004297004704320844
1.2130203508320392e-08 209704.64013232305 0.004297004704320844
1.0982748044341406e-08 232720.2478960412 0.004297004704320844
9.932994537997786e-09 258261.87606826748 0.004297004704320844
8.97399443644531e-09 286606.7616948256 0.004297004704320844
8.099060200272845e-09 318062.5692794119 0.004297004704320844
7.301806159709656e-09 352970.73027306574 0.004297004704320844
6.5761626144578145e-09 391710.1490809261 0.004297004704320844
5.916401812910976e-09 434701.3158125035 0.004297004704320844
5.317139062377407e-09 482410.8704165374 0.004297004704320844
4.773342388020296e-09 535356.6677410719 0.004297004704320844
4.280315879512386e-09 594113.3984965039 0.004297004704320844
3.833701356370511e-09 659318.8271333541 0.004297004704320844
3.4294735939965904e-09 731680.7143427207 0.004297004704320844
3.0639053516523518e-09 811984.4993184009 0.004297004704320844
2.733569703927685e-09 901101.8251665037 0.004297004704320844
2.4353218330830373e-09 1000000.0 0.004297004704320844
6.110941140002879e-06 0.001 0.004768611697714469
6.28507572797421e-06 0.0011097524964120721 0.004768611697714469
6.517488068791266e-06 0.0012315506032928262 0.004768611697714469
6.811664081229907e-06 0.001366716356462006 0.004768611697714469
7.171362532698566e-06 0.0015167168884709225 0.004768611697714469
7.6006150752094825e-06 0.0016831803533309566 0.004768611697714469
8.10411008866918e-06 0.0018679135990207828 0.004768611697714469
8.68793664487999e-06 0.002072921779595372 0.004768611697714469
9.358164066330943e-06 0.002300430119772917 0.004768611697714469
1.01220236347066e-05 0.0025529080682395165 0.004768611697714469
1.0987836764897452e-05 0.002833096101839324 0.004768611697714469
1.196461792429826e-05 0.0031440354715915 0.004768611697714469
1.3062761354043495e-05 0.0034891012134067737 0.004768611697714469
1.4293377740393076e-05 0.003872038781812557 0.004768611697714469
1.5669381165261953e-05 0.004297004704320844 0.004768611697714469
1.7204750950794434e-05 0.004768611697714469 0.004768611697714469
1.8915079092352016e-05 0.005291978735958442 0.004768611697714469
2.081749320337334e-05 0.005872786613189483 0.004768611697714469
2.2931077647836418e-05 0.00651733960488242 0.004768611697714469
2.5276521735229096e-05 0.007232633896483534 0.004768611697714469
2.7876834791551452e-05 0.008026433522257174 0.004768611697714469
3.0756985832769423e-05 0.00890735463861044 0.004768611697714469
3.3944360599891255e-05 0.009884959046625586 0.004768611697714469
3.747297129819138e-05 0.010969857978923836 0.004768611697714469
4.13769953744314e-05 0.012173827277396614 0.004768611697714469
4.568634334178867e-05 0.013509935211980273 0.004768611697714469
5.0439068352781113e-05 0.014992684327860457 0.004768611697714469
5.5678365908917726e-05 0.01663816886076129 0.004768611697714469
6.145200004403772e-05 0.018464249428955443 0.004768611697714469
6.780152811391993e-05 0.020490746898158472 0.004768611697714469
7.477687165191593e-05 0.022739657523579287 0.004768611697714469
8.243071435254379e-05 0.02523539170434766 0.004768611697714469
9.081836083701944e-05 0.02800503894183631 0.004768611697714469
9.999727588339002e-05 0.03107866187782014 0.004768611697714469
0.00011002669649551322 0.03448962260405758 0.004768611697714469
0.00012096693402596781 0.038274944785163134 0.004768611697714469
0.00013287861150823588 0.04247571552536898 0.004768611697714469
0.00014582156768094823 0.047137531341167244 0.004768611697714469
0.0001598535741021978 0.05231099308056263 0.004768611697714469
0.0001750288026161062 0.05805225516094899 0.004768611697714469
0.00019139595877237792 0.06442363508721373 0.004768611697714469
0.0002089961731904788 0.07149428986597581 0.004768611697714469
0.00022786047110856522 0.07934096665797492 0.004768611697714469
0.0002480071235112513 0.08804883581643465 0.004768611697714469
0.00026943857881200906 0.09771241535346502 0.004768611697714469
0.0002921383042967518 0.1084365968689611 0.004768611697714469
0.00031606743853740404 0.12033778407775893 0.004768611697714469
0.00034116152130470034 0.13354515629298988 0.004768611697714469
0.0003673272913273795 0.14820207057988585 0.004768611697714469
0.00039443992546628337 0.16446761779946645 0.004768611697714469
0.00042234074619262874 0.18251834943190443 0.004768611697714469
0.00045083576930482483 0.20255019392306664 0.004768611697714469
0.00047969528847313647 0.22478058335487253 0.004768611697714469
0.0005086546967012495 0.24945081352303167 0.004768611697714469
0.0005374168142718849 0.27682866303920667 0.004768611697714469
0.0005656557967630427 0.3072112998861759 0.004768611697714469
0.0005930227528402332 0.34092850697468147 0.004768611697714469
0.0006191529640418025 0.3783462617131929 0.004768611697714469
0.0006436746145436212 0.419870708444391 0.004768611697714469
0.0006662186979889961 0.4659525668664682 0.004768611697714469
0.0006864297269646435 0.517092024289676 0.004768611697714469
0.0007039767551529907 0.5738441648302398 0.004768611697714469
0.0007185641328464332 0.6368249944718586 0.004768611697714469
0.0007299414359646095 0.7067181273927491 0.004768611697714469
0.000737912014686759 0.7842822061337682 0.004768611697714469
0.0007423396726236042 0.8703591361485166 0.004768611697714469
0.0007431531298419669 0.9658832241158708 0.004768611697714469
0.0007403480379303273 1.0718913192051276 0.004768611697714469
0.0007339864894764236 1.1895340673703196 0.004768611697714469
0.0007241941064271007 1.3200884008314182 0.004768611697714469
0.0007111549416377594 1.4649713983072863 0.004768611697714469
0.0006951045322074467 1.625755666443795 0.004768611697714469
0.0006763215237020059 1.8041864093920719 0.004768611697714469
0.0006551183268077576 2.0022003718155843 0.004768611697714469
0.0006318312852910957 2.2219468609395236 0.004768611697714469
0.000606810796113133 2.4658110758226037 0.004768611697714469
0.00058041180123658 2.736439997074672 0.004768611697714469
0.0005529849925133279 3.0367711180354604 0.004768611697714469
0.0005248690002256362 3.370064329271928 0.004768611697714469
0.0004963837671924098 3.739937302478798 0.004768611697714469
0.00046782522188149045 4.150404757850477 0.004768611697714469
0.00043946129282901314 4.605922041145108 0.004768611697714469
0.000411529244221831 5.1114334834401705 0.004768611697714469
0.0003842342453788117 5.672426068491977 0.004768611697714469
0.00035774905940000323 6.294988990221888 0.004768611697714469
0.0003322146872031251 6.985879746785249 0.004768611697714469
0.00030774180205872526 7.752597488629465 0.004768611697714469
0.0002844127905524685 8.60346441668451 0.004768611697714469
0.00026228423095986386 9.547716114208066 0.004768611697714469
0.00024138964659270457 10.59560179277617 0.004768611697714469
0.00022174239013095232 11.758495540521581 0.004768611697714469
0.00020333854262744033 13.049019780144016 0.004768611697714469
0.00018615972924596047 14.481182276745331 0.004768611697714469
0.00017017577857969535 16.070528182616385 0.004768611697714469
0.00015534717354437344 17.834308769319094 0.004768611697714469
0.00014162726350108734 19.791668678535572 0.004768611697714469
0.0001289642203421426 21.96385372416547 0.004768611697714469
0.0001173027351024647 24.37444150122222 0.004768611697714469
0.00010658546343988995 27.04959730463137 0.004768611697714469
9.675423318511456e-05 30.01835813575592 0.004768611697714469
8.77510330841158e-05 33.31294787934677 0.004768611697714469
7.951880472201189e-05 36.96912707195032 0.004768611697714469
7.200206081425797e-05 41.0265810582719 0.004768611697714469
6.514735184526277e-05 45.52935074866948 0.004768611697714469
5.8903604419846545e-05 50.526310653356795 0.004768611697714469
5.322235054106006e-05 56.07169938205458 0.004768611697714469
4.8057867840123336e-05 62.22570836730231 0.004768611697714469
4.336724614117937e-05 69.0551352016233 0.004768611697714469
3.911039617299217e-05 76.63410868007462 0.004768611697714469
3.5250012405896314e-05 85.04489341802686 0.004768611697714469
3.1751500803811616e-05 94.37878277775391 0.004768611697714469
2.8582880890470896e-05 104.73708979594508 0.004768611697714469
2.5714669308674054e-05 116.23224686798542 0.004768611697714469
2.3119751263123156e-05 128.9890261253308 0.004768611697714469
2.0773244381544487e-05 143.14589375234786 0.004768611697714469
1.865235947295929e-05 158.85651294280527 0.004768611697714469
1.6736260819216753e-05 176.2914118095948 0.004768611697714469
1.5005928579947536e-05 195.63983435170647 0.004768611697714469
1.3444024964615053e-05 217.11179456945052 0.004768611697714469
1.2034765486168553e-05 240.9403560239527 0.004768611697714469
1.0763796114421353e-05 267.38416158399497 0.004768611697714469
9.618077010054016e-06 296.73024081888724 0.004768611697714469
8.585772853120233e-06 329.2971255097155 0.004768611697714469
7.656150273427365e-06 365.43830709572546 0.004768611697714469
6.819481948694417e-06 405.54607358408276 0.004768611697714469
6.066957489725411e-06 450.05576757004974 0.004768611697714469
5.390600686716596e-06 499.450511585514 0.004768611697714469
4.783192974366912e-06 554.2664520663108 0.004768611697714469
4.238202724549112e-06 615.0985788580505 0.004768611697714469
3.749719987289346e-06 682.6071834272393 0.004768611697714469
3.312410598033111e-06 757.525025877192 0.004768611697714469
2.921447885939621e-06 840.6652885618333 0.004768611697714469
2.572475853002132e-06 932.9304026284696 0.004768611697714469
2.2614802930309708e-06 1035.3218432956637 0.004768611697714469
1.984864479775972e-06 1148.9510001873086 0.004768611697714469
1.7393120331776757e-06 1275.051240713013 0.004768611697714469
1.521855236275016e-06 1414.991297434576 0.004768611697714469
1.3297591471284065e-06 1570.2901247293776 0.004768611697714469
1.1605141123638418e-06 1742.6333860096508 0.004768611697714469
1.011817815976812e-06 1933.891750455232 0.004768611697714469
8.815861060051944e-07 2146.141197858406 0.004768611697714469
7.679672928695425e-07 2381.6855519761607 0.004768611697714469
6.691361045252364e-07 2643.0814869741084 0.004768611697714469
5.83454111469095e-07 2933.1662783900483 0.004768611697714469
5.094508124248165e-07 3255.0885998350564 0.004768611697714469
4.4573572111072934e-07 3612.3426997094302 0.004768611697714469
3.910527703876454e-07 4008.8063288984645 0.004768611697714469
3.4425434425333634e-07 4448.782831127585 0.004768611697714469
3.0429484298988285e-07 4937.047852839004 0.004768611697714469
2.7023023019268066e-07 5478.901179593945 0.004768611697714469
2.4121168640256485e-07 6080.224261649427 0.004768611697714469
2.1648167480847746e-07 6747.5440531107 0.004768611697714469
1.9536970397027176e-07 7488.10385759003 0.004768611697714469
1.7728769918790022e-07 8309.941949353404 0.004768611697714469
1.6172491967836322e-07 9221.97882333434 0.004768611697714469
1.482424649701386e-07 10234.114021054527 0.004768611697714469
1.3646744656536924e-07 11357.333583431051 0.004768611697714469
1.260868960351047e-07 12603.829296797274 0.004768611697714469
1.1684281675528041e-07 13987.131026472387 0.004768611697714469
1.0852200038602433e-07 15522.25357427048 0.004768611697714469
1.0095692393186084e-07 17225.859653987874 0.004768611697714469
9.40108020319741e-08 19116.440753857038 0.004768611697714469
8.757702163464387e-08 21214.51784910632 0.004768611697714469
8.158147202230737e-08 23542.864143224204 0.004768611697714469
7.595907891566611e-08 26126.752255633317 0.004768611697714469
7.066328933102994e-08 28994.22853882881 0.004768611697714469
6.566273236252584e-08 32176.417502507353 0.004768611697714469
6.093572513243828e-08 35707.859649004626 0.004768611697714469
5.6467514886193726e-08 39626.88638701478 0.004768611697714469
5.224425181360459e-08 43976.036093027215 0.004768611697714469
4.8257543738827735e-08 48802.515836544335 0.004768611697714469
4.4501561990983873e-08 54158.71378079476 0.004768611697714469
4.0969337256058225e-08 60102.76782070388 0.004768611697714469
3.765535283584143e-08 66699.19663030129 0.004768611697714469
3.4553113037461e-08 74019.59996915652 0.004768611697714469
3.165619166800582e-08 82143.43584919439 0.004768611697714469
2.8957667819184962e-08 91158.88299750836 0.004768611697714469
2.645007912693842e-08 101163.7979766207 0.004768611697714469
2.4125412889652864e-08 112266.77735108159 0.004768611697714469
2.197518067514892e-08 124588.33642950082 0.004768611697714469
1.9990546773485107e-08 138262.2173764659 0.004768611697714469
1.816246186781001e-08 153436.84089300132 0.004768611697714469
1.6481762954434487e-08 170276.91722258978 0.004768611697714469
1.4939298909055765e-08 188965.23396912115 0.004768611697714469
1.3526036068967073e-08 209704.64013232305 0.004768611697714469
1.2233136503780884e-08 232720.2478960412 0.004768611697714469
1.1052024517788084e-08 258261.87606826748 0.004768611697714469
9.974466474993449e-09 286606.7616948256 0.004768611697714469
8.992581901345886e-09 318062.5692794119 0.004768611697714469
8.098901771447231e-09 352970.73027306574 0.004768611697714469
7.286361514147188e-09 391710.1490809261 0.004768611697714469
6.548336761724727e-09 434701.3158125035 0.004768611697714469
5.878616593513186e-09 482410.8704165374 0.004768611697714469
5.2714256293384665e-09 535356.6677410719 0.004768611697714469
4.721401936080838e-09 594113.3984965039 0.004768611697714469
4.223571492545375e-09 659318.8271333541 0.004768611697714469
3.773352963420962e-09 731680.7143427207 0.004768611697714469
3.366529499615467e-09 811984.4993184009 0.004768611697714469
2.999221315747036e-09 901101.8251665037 0.004768611697714469
2.6678753650699605e-09 1000000.0 0.004768611697714469
5.992185006409301e-06 0.001 0.005291978735958442
6.110563805061808e-06 0.0011097524964120721 0.005291978735958442
6.284928038002846e-06 0.0012315506032928262 0.005291978735958442
6.517819210571929e-06 0.001366716356462006 0.005291978735958442
6.811896180680677e-06 0.0015167168884709225 0.005291978735958442
7.1714297864566845e-06 0.0016831803533309566 0.005291978735958442
7.600602997537287e-06 0.0018679135990207828 0.005291978735958442
8.104226386196345e-06 0.002072921779595372 0.005291978735958442
8.687924519024115e-06 0.002300430119772917 0.005291978735958442
9.358122561198279e-06 0.0025529080682395165 0.005291978735958442
1.012194308591674e-05 0.002833096101839324 0.005291978735958442
1.0987804269224632e-05 0.0031440354715915 0.005291978735958442
1.1964710201706197e-05 0.0034891012134067737 0.005291978735958442
1.3062602918223476e-05 0.003872038781812557 0.005291978735958442
1.4293393899023066e-05 0.004297004704320844 0.005291978735958442
1.5669457638201045e-05 0.004768611697714469 0.005291978735958442
1.7204730142772462e-05 0.005291978735958442 0.005291978735958442
1.89150318099518e-05 0.005872786613189483 0.005291978735958442
2.0817515108739748e-05 0.00651733960488242 0.005291978735958442
2.2931009275528602e-05 0.007232633896483534 0.005291978735958442
2.527655869766221e-05 0.008026433522257174 0.005291978735958442
2.787680142724014e-05 0.00890735463861044 0.005291978735958442
3.075698809895666e-05 0.009884959046625586 0.005291978735958442
3.394440125803477e-05 0.010969857978923836 0.005291978735958442
3.7472984791397934e-05 0.012173827277396614 0.005291978735958442
4.137701073547717e-05 0.013509935211980273 0.005291978735958442
4.56863139710606e-05 0.014992684327860457 0.005291978735958442
5.043903640089553e-05 0.01663816886076129 0.005291978735958442
5.567833774167141e-05 0.018464249428955443 0.005291978735958442
6.145197433404803e-05 0.020490746898158472 0.005291978735958442
6.780152431806741e-05 0.022739657523579287 0.005291978735958442
7.477686624768332e-05 0.02523539170434766 0.005291978735958442
8.243071178060113e-05 0.02800503894183631 0.005291978735958442
9.081836008839606e-05 0.03107866187782014 0.005291978735958442
9.999726008991239e-05 0.03448962260405758 0.005291978735958442
0.00011002668132920057 0.038274944785163134 0.005291978735958442
0.00012096693084684418 0.04247571552536898 0.005291978735958442
0.00013287862119182314 0.047137531341167244 0.005291978735958442
0.00014582156758735643 0.05231099308056263 0.005291978735958442
0.00015985356450376464 0.05805225516094899 0.005291978735958442
0.0001750287981309162 0.06442363508721373 0.005291978735958442
0.00019139595976680468 0.07149428986597581 0.005291978735958442
0.00020899616407010768 0.07934096665797492 0.005291978735958442
0.00022786046575073993 0.08804883581643465 0.005291978735958442
0.00024800711733807823 0.09771241535346502 0.005291978735958442
0.00026943857493910706 0.1084365968689611 0.005291978735958442
0.00029213829888485865 0.12033778407775893 0.005291978735958442
0.00031606743554024597 0.13354515629298988 0.005291978735958442
0.00034116151410501505 0.14820207057988585 0.005291978735958442
0.00036732728582633545 0.16446761779946645 0.005291978735958442
0.0003944399183477554 0.18251834943190443 0.005291978735958442
0.0004223407349077668 0.20255019392306664 0.005291978735958442
0.0004508357615673475 0.22478058335487253 0.005291978735958442
0.00047969527651237076 0.24945081352303167 0.005291978735958442
0.0005086546870267661 0.27682866303920667 0.005291978735958442
0.0005374168030212179 0.3072112998861759 0.005291978735958442
0.0005656557858815248 0.34092850697468147 0.005291978735958442
0.0005930227385695375 0.3783462617131929 0.005291978735958442
0.0006191529492078907 0.419870708444391 0.005291978735958442
0.0006436745985547443 0.4659525668664682 0.005291978735958442
0.0006662186794582636 0.517092024289676 0.005291978735958442
0.0006864297072695091 0.5738441648302398 0.005291978735958442
0.0007039767341243675 0.6368249944718586 0.005291978735958442
0.0007185641087983363 0.7067181273927491 0.005291978735958442
0.0007299414107873048 0.7842822061337682 0.005291978735958442
0.0007379119868639039 0.8703591361485166 0.005291978735958442
0.0007423396422652218 0.9658832241158708 0.005291978735958442
0.0007431530968635691 1.0718913192051276 0.005291978735958442
0.0007403480020196085 1.1895340673703196 0.005291978735958442
0.0007339864508402183 1.3200884008314182 0.005291978735958442
0.0007241940646899314 1.4649713983072863 0.005291978735958442
0.0007111548971309167 1.625755666443795 0.005291978735958442
0.000695104485061715 1.8041864093920719 0.005291978735958442
0.0006763214727143474 2.0022003718155843 0.005291978735958442
0.0006551182731123761 2.2219468609395236 0.005291978735958442
0.0006318312280514382 2.4658110758226037 0.005291978735958442
0.000606810735649943 2.736439997074672 0.005291978735958442
0.0005804117381887908 3.0367711180354604 0.005291978735958442
0.0005529849265166753 3.370064329271928 0.005291978735958442
0.0005248689308972043 3.739937302478798 0.005291978735958442
0.000496383694847391 4.150404757850477 0.005291978735958442
0.00046782514607257575 4.605922041145108 0.005291978735958442
0.00043946121445892494 5.1114334834401705 0.005291978735958442
0.000411529162965274 5.672426068491977 0.005291978735958442
0.00038423416153465784 6.294988990221888 0.005291978735958442
0.0003577489730692829 6.985879746785249 0.005291978735958442
0.0003322145985868996 7.752597488629465 0.005291978735958442
0.00030774171119374305 8.60346441668451 0.005291978735958442
0.0002844126977158412 9.547716114208066 0.005291978735958442
0.00026228413647733095 10.59560179277617 0.005291978735958442
0.00024138955040375887 11.758495540521581 0.005291978735958442
0.00022174229228655307 13.049019780144016 0.005291978735958442
0.00020333844336672957 14.481182276745331 0.005291978735958442
0.0001861596288801337 16.070528182616385 0.005291978735958442
0.0001701756771879115 17.834308769319094 0.005291978735958442
0.00015534707129183367 19.791668678535572 0.005291978735958442
0.00014162716076371318 21.96385372416547 0.005291978735958442
0.00012896411720497714 24.37444150122222 0.005291978735958442
0.00011730263186005008 27.04959730463137 0.005291978735958442
0.00010658536033780752 30.01835813575592 0.005291978735958442
9.675413052701032e-05 33.31294787934677 0.005291978735958442
8.775093114543608e-05 36.96912707195032 0.005291978735958442
7.951870399147687e-05 41.0265810582719 0.005291978735958442
7.200196161738504e-05 45.52935074866948 0.005291978735958442
6.514725480677441e-05 50.526310653356795 0.005291978735958442
5.89035100675428e-05 56.07169938205458 0.005291978735958442
5.3222259671303895e-05 62.22570836730231 0.005291978735958442
4.8057781217636375e-05 69.0551352016233 0.005291978735958442
4.336716481889713e-05 76.63410868007462 0.005291978735958442
3.91103214131272e-05 85.04489341802686 0.005291978735958442
3.5249945629423074e-05 94.37878277775391 0.005291978735958442
3.175144376721395e-05 104.73708979594508 0.005291978735958442
2.8582835699619835e-05 116.23224686798542 0.005291978735958442
2.5714638496321385e-05 128.9890261253308 0.005291978735958442
2.311973786706112e-05 143.14589375234786 0.005291978735958442
2.0773252014105736e-05 158.85651294280527 0.005291978735958442
1.865239247877959e-05 176.2914118095948 0.005291978735958442
1.6736324409571957e-05 195.63983435170647 0.005291978735958442
1.5006028918018721e-05 217.11179456945052 0.005291978735958442
1.3444169428500352e-05 240.9403560239527 0.005291978735958442
1.2034962769358337e-05 267.38416158399497 0.005291978735958442
1.0764056510348397e-05 296.73024081888724 0.005291978735958442
9.618412610268301e-06 329.2971255097155 0.005291978735958442
8.58619782917458e-06 365.43830709572546 0.005291978735958442
7.656681114132091e-06 405.54607358408276 0.005291978735958442
6.820137757546085e-06 450.05576757004974 0.005291978735958442
6.067760239147901e-06 499.450511585514 0.005291978735958442
5.391575475077737e-06 554.2664520663108 0.005291978735958442
4.784368239141301e-06 615.0985788580505 0.005291978735958442
4.2396103857589296e-06 682.6071834272393 0.005291978735958442
3.7513955164492074e-06 757.525025877192 0.005291978735958442
3.3143924690337556e-06 840.6652885618333 0.005291978735958442
2.9237772212198365e-06 932.9304026284696 0.005291978735958442
2.5751962845488308e-06 1035.3218432956637 0.005291978735958442
2.2646363135869763e-06 1148.9510001873086 0.005291978735958442
1.9885087489956987e-06 1275.051240713013 0.005291978735958442
1.7434902306323607e-06 1414.991297434576 0.005291978735958442
1.5266078821074558e-06 1570.2901247293776 0.005291978735958442
1.3351318770560283e-06 1742.6333860096508 0.005291978735958442
1.166548483366725e-06 1933.891750455232 0.005291978735958442
1.0185434391463133e-06 2146.141197858406 0.005291978735958442
8.890225579039068e-07 2381.6855519761607 0.005291978735958442
7.760982971838359e-07 2643.0814869741084 0.005291978735958442
6.779763529474181e-07 2933.1662783900483 0.005291978735958442
5.929807915805441e-07 3255.0885998350564 0.005291978735958442
5.196110948180177e-07 3612.3426997094302 0.005291978735958442
4.5648543978149547e-07 4008.8063288984645 0.005291978735958442
4.0231679065971804e-07 4448.782831127585 0.005291978735958442
3.559441243972117e-07 4937.047852839004 0.005291978735958442
3.1631169927770486e-07 5478.901179593945 0.005291978735958442
2.824631424314106e-07 6080.224261649427 0.005291978735958442
2.5354302213287383e-07 6747.5440531107 0.005291978735958442
2.2879092453909067e-07 7488.10385759003 0.005291978735958442
2.0753734497613863e-07 8309.941949353404 0.005291978735958442
1.891989837021768e-07 9221.97882333434 0.005291978735958442
1.7327369306041618e-07 10234.114021054527 0.005291978735958442
1.5933448416216578e-07 11357.333583431051 0.005291978735958442
1.4702118900089545e-07 12603.829296797274 0.005291978735958442
1.3603728576949692e-07 13987.131026472387 0.005291978735958442
1.2614240663122445e-07 15522.25357427048 0.005291978735958442
1.171369684582757e-07 17225.859653987874 0.005291978735958442
1.0886648094121654e-07 19116.440753857038 0.005291978735958442
1.0122052840344509e-07 21214.51784910632 0.005291978735958442
9.409625456591186e-08 23542.864143224204 0.005291978735958442
8.742466828248752e-08 26126.752255633317 0.005291978735958442
8.115563465693754e-08 28994.22853882881 0.005291978735958442
7.525257150753362e-08 32176.417502507353 0.005291978735958442
6.969053412131387e-08 35707.859649004626 0.005291978735958442
6.444634270685867e-08 39626.88638701478 0.005291978735958442
5.950564208045961e-08 43976.036093027215 0.005291978735958442
5.48578201753358e-08 48802.515836544335 0.005291978735958442
5.049203566365179e-08 54158.71378079476 0.005291978735958442
4.639962991603852e-08 60102.76782070388 0.005291978735958442
4.257129537776905e-08 66699.19663030129 0.005291978735958442
3.899816114483201e-08 74019.59996915652 0.005291978735958442
3.5671026021866226e-08 82143.43584919439 0.005291978735958442
3.2580201536625e-08 91158.88299750836 0.005291978735958442
2.9715462868118436e-08 101163.7979766207 0.005291978735958442
2.7066114571816513e-08 112266.77735108159 0.005291978735958442
2.4621104266486782e-08 124588.33642950082 0.005291978735958442
2.2369154528689705e-08 138262.2173764659 0.005291978735958442
2.0298901226567523e-08 153436.84089300132 0.005291978735958442
1.8399019530157545e-08 170276.91722258978 0.005291978735958442
1.6658340595832044e-08 188965.23396912115 0.005291978735958442
1.506594993205823e-08 209704.64013232305 0.005291978735958442
1.3611274884972602e-08 232720.2478960412 0.005291978735958442
1.2284155026520693e-08 258261.87606826748 0.005291978735958442
1.1074882788619789e-08 286606.7616948256 0.005291978735958442
9.974244097321616e-09 318062.5692794119 0.005291978735958442
8.97354901496783e-09 352970.73027306574 0.005291978735958442
8.06462008284825e-09 391710.1490809261 0.005291978735958442
7.239821520066414e-09 434701.3158125035 0.005291978735958442
6.492033799432306e-09 482410.8704165374 0.005291978735958442
5.8146459869234945e-09 535356.6677410719 0.005291978735958442
5.201541197763504e-09 594113.3984965039 0.005291978735958442
4.647077833652702e-09 659318.8271333541 0.005291978735958442
4.1460497257617135e-09 731680.7143427207 0.005291978735958442
3.6936943503818043e-09 811984.4993184009 0.005291978735958442
3.2856235510081433e-09 901101.8251665037 0.005291978735958442
2.9178358618153766e-09 1000000.0 0.005291978735958442
5.926842464587523e-06 0.001 0.005872786613189483
5.9921631004877796e-06 0.0011097524964120721 0.005872786613189483
6.110426194805285e-06 0.0012315506032928262 0.005872786613189483
6.285150856211175e-06 0.001366716356462006 0.005872786613189483
6.517665061545053e-06 0.0015167168884709225 0.005872786613189483
6.8119905854979734e-06 0.0016831803533309566 0.005872786613189483
7.171560135410537e-06 0.0018679135990207828 0.005872786613189483
7.600546096719896e-06 0.002072921779595372 0.005872786613189483
8.104067279912641e-06 0.002300430119772917 0.005872786613189483
8.6879574904275e-06 0.0025529080682395165 0.005872786613189483
9.358023508099222e-06 0.002833096101839324 0.005872786613189483
1.0122028322623322e-05 0.0031440354715915 0.005872786613189483
1.098788910502968e-05 0.0034891012134067737 0.005872786613189483
1.196456837260218e-05 0.003872038781812557 0.005872786613189483
1.3062656439410958e-05 0.004297004704320844 0.005872786613189483
1.4293392875619482e-05 0.004768611697714469 0.005872786613189483
1.566939854136251e-05 0.005291978735958442 0.005872786613189483
1.7204714252372355e-05 0.005872786613189483 0.005872786613189483
1.8915077255599044e-05 0.00651733960488242 0.005872786613189483
2.0817510919757254e-05 0.007232633896483534 0.005872786613189483
2.293106834128089e-05 0.008026433522257174 0.005872786613189483
2.5276571987475904e-05 0.00890735463861044 0.005872786613189483
2.7876790046343913e-05 0.009884959046625586 0.005872786613189483
3.075699090038242e-05 0.010969857978923836 0.005872786613189483
3.394440235904295e-05 0.012173827277396614 0.005872786613189483
3.747298337364313e-05 0.013509935211980273 0.005872786613189483
4.1377002442000155e-05 0.014992684327860457 0.005872786613189483
4.568632110224513e-05 0.01663816886076129 0.005872786613189483
5.043905904156265e-05 0.018464249428955443 0.005872786613189483
5.567835158870604e-05 0.020490746898158472 0.005872786613189483
6.145200246066018e-05 0.022739657523579287 0.005872786613189483
6.7801521115185e-05 0.02523539170434766 0.005872786613189483
7.477686941737005e-05 0.02800503894183631 0.005872786613189483
8.243071328328799e-05 0.03107866187782014 0.005872786613189483
9.081835086677259e-05 0.03448962260405758 0.005872786613189483
9.999727721132778e-05 0.038274944785163134 0.005872786613189483
0.00011002669283077804 0.04247571552536898 0.005872786613189483
0.00012096692914476126 0.047137531341167244 0.005872786613189483
0.00013287861020150338 0.05231099308056263 0.005872786613189483
0.00014582156474851615 0.05805225516094899 0.005872786613189483
0.0001598535610228824 0.06442363508721373 0.005872786613189483
0.00017502878888031592 0.07149428986597581 0.005872786613189483
0.0001913959539211474 0.07934096665797492 0.005872786613189483
0.0002089961603102264 0.08804883581643465 0.005872786613189483
0.00022786046262202042 0.09771241535346502 0.005872786613189483
0.000248007113026083 0.1084365968689611 0.005872786613189483
0.0002694385676246247 0.12033778407775893 0.005872786613189483
0.00029213829449126205 0.13354515629298988 0.005872786613189483
0.00031606743079004573 0.14820207057988585 0.005872786613189483
0.00034116150715324256 0.16446761779946645 0.005872786613189483
0.0003673272800313043 0.18251834943190443 0.005872786613189483
0.00039443991113885524 0.20255019392306664 0.005872786613189483
0.0004223407286877423 0.22478058335487253 0.005872786613189483
0.0004508357513310912 0.24945081352303167 0.005872786613189483
0.0004796952674643862 0.27682866303920667 0.005872786613189483
0.0005086546740752373 0.3072112998861759 0.005872786613189483
0.0005374167881494474 0.34092850697468147 0.005872786613189483
0.0005656557693349828 0.3783462617131929 0.005872786613189483
0.0005930227223892581 0.419870708444391 0.005872786613189483
0.000619152930775968 0.4659525668664682 0.005872786613189483
0.0006436745781907005 0.517092024289676 0.005872786613189483
0.0006662186567709671 0.5738441648302398 0.005872786613189483
0.0006864296827548966 0.6368249944718586 0.005872786613189483
0.0007039767069212388 0.7067181273927491 0.005872786613189483
0.0007185640791926851 0.7842822061337682 0.005872786613189483
0.0007299413788582898 0.8703591361485166 0.005872786613189483
0.0007379119519593802 0.9658832241158708 0.005872786613189483
0.0007423396046490893 1.0718913192051276 0.005872786613189483
0.0007431530562633792 1.1895340673703196 0.005872786613189483
0.0007403479581276073 1.3200884008314182 0.005872786613189483
0.0007339864034662247 1.4649713983072863 0.005872786613189483
0.0007241940140919612 1.625755666443795 0.005872786613189483
0.0007111548423954783 1.8041864093920719 0.005872786613189483
0.0006951044264172923 2.0022003718155843 0.005872786613189483
0.0006763214107730064 2.2219468609395236 0.005872786613189483
0.0006551182069589601 2.4658110758226037 0.005872786613189483
0.0006318311585207237 2.736439997074672 0.005872786613189483
0.0006068106617354019 3.0367711180354604 0.005872786613189483
0.0005804116599327225 3.370064329271928 0.005872786613189483
0.0005529848442367147 3.739937302478798 0.005872786613189483
0.0005248688453054484 4.150404757850477 0.005872786613189483
0.0004963836052803705 4.605922041145108 0.005872786613189483
0.0004678250533312056 5.1114334834401705 0.005872786613189483
0.00043946111794046505 5.672426068491977 0.005872786613189483
0.0004115290631121482 6.294988990221888 0.005872786613189483
0.0003842340586305282 6.985879746785249 0.005872786613189483
0.0003577488669015416 7.752597488629465 0.005872786613189483
0.0003322144895506751 8.60346441668451 0.005872786613189483
0.00030774159949420454 9.547716114208066 0.005872786613189483
0.00028441258345579534 10.59560179277617 0.005872786613189483
0.0002622840198667209 11.758495540521581 0.005872786613189483
0.00024138943182350214 13.049019780144016 0.005872786613189483
0.00022174217184911527 14.481182276745331 0.005872786613189483
0.00020333832115349004 16.070528182616385 0.005872786613189483
0.00018615950526179592 17.834308769319094 0.005872786613189483
0.0001701755523539905 19.791668678535572 0.005872786613189483
0.00015534694543895 21.96385372416547 0.005872786613189483
0.00014162703417874845 24.37444150122222 0.005872786613189483
0.00012896399013673232 27.04959730463137 0.005872786613189483
0.00011730250465191716 30.01835813575592 0.005872786613189483
0.00010658523337014891 33.31294787934677 0.005872786613189483
9.675400405295687e-05 36.96912707195032 0.005872786613189483
8.77508056479348e-05 41.0265810582719 0.005872786613189483
7.951857988253153e-05 45.52935074866948 0.005872786613189483
7.200183950895056e-05 50.526310653356795 0.005872786613189483
6.514713524863325e-05 56.07169938205458 0.005872786613189483
5.890339389624799e-05 62.22570836730231 0.005872786613189483
5.3222147698206435e-05 69.0551352016233 0.005872786613189483
4.805767454019172e-05 76.63410868007462 0.005872786613189483
4.336706469554308e-05 85.04489341802686 0.005872786613189483
3.9110229324790247e-05 94.37878277775391 0.005872786613189483
3.5249863399311465e-05 104.73708979594508 0.005872786613189483
3.175137351807411e-05 116.23224686798542 0.005872786613189483
2.8582780030039778e-05 128.9890261253308 0.005872786613189483
2.571460054301422e-05 143.14589375234786 0.005872786613189483
2.3119721329178944e-05 158.85651294280527 0.005872786613189483
2.0773261371398455e-05 176.2914118095948 0.005872786613189483
1.8652433081634e-05 195.63983435170647 0.005872786613189483
1.6736402627337554e-05 217.11179456945052 0.005872786613189483
1.5006152378038706e-05 240.9403560239527 0.005872786613189483
1.3444347133795276e-05 267.38416158399497 0.005872786613189483
1.2035205444571595e-05 296.73024081888724 0.005872786613189483
1.0764376786709384e-05 329.2971255097155 0.005872786613189483
9.618825321799918e-06 365.43830709572546 0.005872786613189483
8.58672032477692e-06 405.54607358408276 0.005872786613189483
7.657333594091043e-06 450.05576757004974 0.005872786613189483
6.82094358162022e-06 499.450511585514 0.005872786613189483
6.068746226772781e-06 554.2664520663108 0.005872786613189483
5.392772197243545e-06 615.0985788580505 0.005872786613189483
4.785810263974177e-06 682.6071834272393 0.005872786613189483
4.241336380994554e-06 757.525025877192 0.005872786613189483
3.7534482821843795e-06 840.6652885618333 0.005872786613189483
3.3168182098641807e-06 932.9304026284696 0.005872786613189483
2.926624989463278e-06 1035.3218432956637 0.005872786613189483
2.5785177364401335e-06 1148.9510001873086 0.005872786613189483
2.2684835099262557e-06 1275.051240713013 0.005872786613189483
1.992942979089918e-06 1414.991297434576 0.005872786613189483
1.748563298820116e-06 1570.2901247293776 0.005872786613189483
1.5323641796571863e-06 1742.6333860096508 0.005872786613189483
1.3416207691463455e-06 1933.891750455232 0.005872786613189483
1.173812917643069e-06 2146.141197858406 0.005872786613189483
1.0266102640210661e-06 2381.6855519761607 0.005872786613189483
8.979049263002636e-07 2643.0814869741084 0.005872786613189483
7.857647699172077e-07 2933.1662783900483 0.005872786613189483
6.884314075472631e-07 3255.0885998350564 0.005872786613189483
6.04182808339182e-07 3612.3426997094302 0.005872786613189483
5.314922452148707e-07 4008.8063288984645 0.005872786613189483
4.6895846794736684e-07 4448.782831127585 0.005872786613189483
4.1529077376978307e-07 4937.047852839004 0.005872786613189483
3.693015275807454e-07 5478.901179593945 0.005872786613189483
3.299218341856758e-07 6080.224261649427 0.005872786613189483
2.9618899066718996e-07 6747.5440531107 0.005872786613189483
2.672436549833179e-07 7488.10385759003 0.005872786613189483
2.4232641104848796e-07 8309.941949353404 0.005872786613189483
2.207735709802705e-07 9221.97882333434 0.005872786613189483
2.0201204442571452e-07 10234.114021054527 0.005872786613189483
1.855540484596574e-07 11357.333583431051 0.005872786613189483
1.709926681359164e-07 12603.829296797274 0.005872786613189483
1.5798274799472267e-07 13987.131026472387 0.005872786613189483
1.4624638733362616e-07 15522.25357427048 0.005872786613189483
1.3556453681839997e-07 17225.859653987874 0.005872786613189483
1.2576343155767944e-07 19116.440753857038 0.005872786613189483
1.1669735511254942e-07 21214.51784910632 0.005872786613189483
1.0826136442876333e-07 23542.864143224204 0.005872786613189483
1.0037759268222146e-07 26126.752255633317 0.005872786613189483
9.298743453012293e-08 28994.22853882881 0.005872786613189483
8.604900236797164e-08 32176.417502507353 0.005872786613189483
7.952636116304035e-08 35707.859649004626 0.005872786613189483
7.339549978890858e-08 39626.88638701478 0.005872786613189483
6.763829230038709e-08 43976.036093027215 0.005872786613189483
6.223809068117703e-08 48802.515836544335 0.005872786613189483
5.7181442580933606e-08 54158.71378079476 0.005872786613189483
5.245495104944098e-08 60102.76782070388 0.005872786613189483
4.80462786223157e-08 66699.19663030129 0.005872786613189483
4.3943055971773504e-08 74019.59996915652 0.005872786613189483
4.013262278057539e-08 82143.43584919439 0.005872786613189483
3.660184288989399e-08 91158.88299750836 0.005872786613189483
3.3337182903103724e-08 101163.7979766207 0.005872786613189483
3.032476170172771e-08 112266.77735108159 0.005872786613189483
2.7550508652218753e-08 124588.33642950082 0.005872786613189483
2.5000304049171973e-08 138262.2173764659 0.005872786613189483
2.2660109455507893e-08 153436.84089300132 0.005872786613189483
2.051610847875196e-08 170276.91722258978 0.005872786613189483
1.8554818015381613e-08 188965.23396912115 0.005872786613189483
1.6763199939262563e-08 209704.64013232305 0.005872786613189483
1.5128702401945304e-08 232720.2478960412 0.005872786613189483
1.3639369855766859e-08 258261.87606826748 0.005872786613189483
1.228384471918531e-08 286606.7616948256 0.005872786613189483
1.1051415560459077e-08 318062.5692794119 0.005872786613189483
9.932008881996524e-09 352970.73027306574 0.005872786613189483
8.91622176091289e-09 391710.1490809261 0.005872786613189483
7.995272333083392e-09 434701.3158125035 0.005872786613189483
7.1610354313023095e-09 482410.8704165374 0.005872786613189483
6.405964203537451e-09 535356.6677410719 0.005872786613189483
5.7231109851230144e-09 594113.3984965039 0.005872786613189483
5.106072675786777e-09 659318.8271333541 0.005872786613189483
4.5489683131449965e-09 731680.7143427207 0.005872786613189483
4.0464090966807476e-09 811984.4993184009 0.005872786613189483
3.593459307893454e-09 901101.8251665037 0.005872786613189483
3.1856158821952363e-09 1000000.0 0.005872786613189483
5.912722881307175e-06 0.001 0.00651733960488242
5.927021987872649e-06 0.0011097524964120721 0.00651733960488242
5.992187815717642e-06 0.0012315506032928262 0.00651733960488242
6.110424957683769e-06 0.001366716356462006 0.00651733960488242
6.285114500403921e-06 0.0015167168884709225 0.00651733960488242
6.517750385737209e-06 0.0016831803533309566 0.00651733960488242
6.811890725599845e-06 0.0018679135990207828 0.00651733960488242
7.171470666644808e-06 0.002072921779595372 0.00651733960488242
7.6006732488975715e-06 0.002300430119772917 0.00651733960488242
8.104232785965948e-06 0.0025529080682395165 0.00651733960488242
8.68793562358583e-06 0.002833096101839324 0.00651733960488242
9.358127881164968e-06 0.0031440354715915 0.00651733960488242
1.0122016081748342e-05 0.0034891012134067737 0.00651733960488242
1.0987885333268999e-05 0.003872038781812557 0.00651733960488242
1.196469956188384e-05 0.004297004704320844 0.00651733960488242
1.3062745190861591e-05 0.004768611697714469 0.00651733960488242
1.4293401610521173e-05 0.005291978735958442 0.00651733960488242
1.5669338318535786e-05 0.005872786613189483 0.00651733960488242
1.720470424193543e-05 0.00651733960488242 0.00651733960488242
1.891502166950776e-05 0.007232633896483534 0.00651733960488242
2.0817508813553154e-05 0.008026433522257174 0.00651733960488242
2.2931069684761773e-05 0.00890735463861044 0.00651733960488242
2.5276529423301497e-05 0.009884959046625586 0.00651733960488242
2.787682738114583e-05 0.010969857978923836 0.00651733960488242
3.0756995841207946e-05 0.012173827277396614 0.00651733960488242
3.394437374903969e-05 0.013509935211980273 0.00651733960488242
3.7472960700335456e-05 0.014992684327860457 0.00651733960488242
4.137698899253639e-05 0.01663816886076129 0.00651733960488242
4.568632564250219e-05 0.018464249428955443 0.00651733960488242
5.043903986878817e-05 0.020490746898158472 0.00651733960488242
5.567834459041521e-05 0.022739657523579287 0.00651733960488242
6.145200896834346e-05 0.02523539170434766 0.00651733960488242
6.780153106855646e-05 0.02800503894183631 0.00651733960488242
7.477685629220243e-05 0.03107866187782014 0.00651733960488242
8.243069776825429e-05 0.03448962260405758 0.00651733960488242
9.0818359804401e-05 0.038274944785163134 0.00651733960488242
9.999726897513828e-05 0.04247571552536898 0.00651733960488242
0.00011002669230175677 0.047137531341167244 0.00651733960488242
0.00012096692736263126 0.05231099308056263 0.00651733960488242
0.00013287860782984495 0.05805225516094899 0.00651733960488242
0.0001458215536422891 0.06442363508721373 0.00651733960488242
0.00015985355906333876 0.07149428986597581 0.00651733960488242
0.00017502878972486258 0.07934096665797492 0.00651733960488242
0.00019139594736827803 0.08804883581643465 0.00651733960488242
0.0002089961591469347 0.09771241535346502 0.00651733960488242
0.00022786045423173196 0.1084365968689611 0.00651733960488242
0.0002480071074012491 0.12033778407775893 0.00651733960488242
0.0002694385640811259 0.13354515629298988 0.00651733960488242
0.00029213828568863676 0.14820207057988585 0.00651733960488242
0.0003160674203221969 0.16446761779946645 0.00651733960488242
0.0003411614988356737 0.18251834943190443 0.00651733960488242
0.0003673272702308106 0.20255019392306664 0.00651733960488242
0.0003944399004076615 0.22478058335487253 0.00651733960488242
0.0004223407171236593 0.24945081352303167 0.00651733960488242
0.0004508357368513405 0.27682866303920667 0.00651733960488242
0.00047969525297519855 0.3072112998861759 0.00651733960488242
0.0005086546571824169 0.34092850697468147 0.00651733960488242
0.0005374167711462707 0.3783462617131929 0.00651733960488242
0.0005656557510409499 0.419870708444391 0.00651733960488242
0.0005930227016184286 0.4659525668664682 0.00651733960488242
0.0006191529087268277 0.517092024289676 0.00651733960488242
0.0006436745537489186 0.5738441648302398 0.00651733960488242
0.0006662186298096451 0.6368249944718586 0.00651733960488242
0.0006864296524299318 0.7067181273927491 0.00651733960488242
0.0007039766738676789 0.7842822061337682 0.00651733960488242
0.0007185640440248164 0.8703591361485166 0.00651733960488242
0.0007299413395571719 0.9658832241158708 0.00651733960488242
0.0007379119093438025 1.0718913192051276 0.00651733960488242
0.0007423395585164361 1.1895340673703196 0.00651733960488242
0.0007431530056939417 1.3200884008314182 0.00651733960488242
0.0007403479039423955 1.4649713983072863 0.00651733960488242
0.0007339863452191508 1.625755666443795 0.00651733960488242
0.0007241939513298323 1.8041864093920719 0.00651733960488242
0.000711154775095868 2.0022003718155843 0.00651733960488242
0.0006951043546385982 2.2219468609395236 0.00651733960488242
0.0006763213338335516 2.4658110758226037 0.00651733960488242
0.0006551181255797234 2.736439997074672 0.00651733960488242
0.000631831071775335 3.0367711180354604 0.00651733960488242
0.0006068105703707083 3.370064329271928 0.00651733960488242
0.0005804115639169716 3.739937302478798 0.00651733960488242
0.0005529847433018986 4.150404757850477 0.00651733960488242
0.0005248687395560392 4.605922041145108 0.00651733960488242
0.0004963834951602353 5.1114334834401705 0.00651733960488242
0.00046782493859032215 5.672426068491977 0.00651733960488242
0.00043946099901881475 6.294988990221888 0.00651733960488242
0.00041152894002660645 6.985879746785249 0.00651733960488242
0.0003842339314843457 7.752597488629465 0.00651733960488242
0.00035774873619609515 8.60346441668451 0.00651733960488242
0.0003322143553792234 9.547716114208066 0.00651733960488242
0.0003077414619958585 10.59560179277617 0.00651733960488242
0.0002844124428118544 11.758495540521581 0.00651733960488242
0.00026228387644045004 13.049019780144016 0.00651733960488242
0.00024138928576877827 14.481182276745331 0.00651733960488242
0.0002217420234154055 16.070528182616385 0.00651733960488242
0.00020333817074480454 17.834308769319094 0.00651733960488242
0.0001861593529604022 19.791668678535572 0.00651733960488242
0.00017017539857855368 21.96385372416547 0.00651733960488242
0.00015534679050666078 24.37444150122222 0.00651733960488242
0.00014162687835939103 27.04959730463137 0.00651733960488242
0.00012896383377802856 30.01835813575592 0.00651733960488242
0.000117302348052295 33.31294787934677 0.00651733960488242
0.00010658507693639407 36.96912707195032 0.00651733960488242
9.67538483119812e-05 41.0265810582719 0.00651733960488242
8.775065104638102e-05 45.52935074866948 0.00651733960488242
7.951842699482903e-05 50.526310653356795 0.00651733960488242
7.200168908294557e-05 56.07169938205458 0.00651733960488242
6.514698805282215e-05 62.22570836730231 0.00651733960488242
5.890325080593062e-05 69.0551352016233 0.00651733960488242
5.3222009818165716e-05 76.63410868007462 0.00651733960488242
4.805754319237021e-05 85.04489341802686 0.00651733960488242
4.336694138151742e-05 94.37878277775391 0.00651733960488242
3.911011591739566e-05 104.73708979594508 0.00651733960488242
3.524976208280073e-05 116.23224686798542 0.00651733960488242
3.175128697607832e-05 128.9890261253308 0.00651733960488242
2.8582711460001242e-05 143.14589375234786 0.00651733960488242
2.5714553751110536e-05 158.85651294280527 0.00651733960488242
2.311970090584925e-05 176.2914118095948 0.00651733960488242
2.0773272824792244e-05 195.63983435170647 0.00651733960488242
1.8652482977277174e-05 217.11179456945052 0.00651733960488242
1.6736498817282452e-05 240.9403560239527 0.00651733960488242
1.5006304195597231e-05 267.38416158399497 0.00651733960488242
1.3444565693521149e-05 296.73024081888724 0.00651733960488242
1.203550387762764e-05 329.2971255097155 0.00651733960488242
1.0764770588589379e-05 365.43830709572546 0.00651733960488242
9.619332664634328e-06 405.54607358408276 0.00651733960488242
8.58736247622005e-06 450.05576757004974 0.00651733960488242
7.658135241728203e-06 499.450511585514 0.00651733960488242
6.8219332162167134e-06 554.2664520663108 0.00651733960488242
6.069956532073206e-06 615.0985788580505 0.00651733960488242
5.3942403386297855e-06 682.6071834272393 0.00651733960488242
4.787578093301548e-06 757.525025877192 0.00651733960488242
4.243450567709139e-06 840.6652885618333 0.00651733960488242
3.755960233720046e-06 932.9304026284696 0.00651733960488242
3.319783066224602e-06 1035.3218432956637 0.00651733960488242
2.930100826414872e-06 1148.9510001873086 0.00651733960488242
2.5825650831201585e-06 1275.051240713013 0.00651733960488242
2.2731625075600448e-06 1414.991297434576 0.00651733960488242
1.9983239304410816e-06 1570.2901247293776 0.00651733960488242
1.7547035868759053e-06 1742.6333860096508 0.00651733960488242
1.5393106392869171e-06 1933.891750455232 0.00651733960488242
1.3494308060968407e-06 2146.141197858406 0.00651733960488242
1.1825155548095267e-06 2381.6855519761607 0.00651733960488242
1.0362317386380937e-06 2643.0814869741084 0.00651733960488242
9.084468080011732e-07 2933.1662783900483 0.00651733960488242
7.971956837993233e-07 3255.0885998350564 0.00651733960488242
7.006956097566075e-07 3612.3426997094302 0.00651733960488242
6.172347977173587e-07 4008.8063288984645 0.00651733960488242
5.452402800365519e-07 4448.782831127585 0.00651733960488242
4.832832263268472e-07 4937.047852839004 0.00651733960488242
4.300532443490823e-07 5478.901179593945 0.00651733960488242
3.8435597582431313e-07 6080.224261649427 0.00651733960488242
3.45112601496389e-07 6747.5440531107 0.00651733960488242
3.113513783459254e-07 7488.10385759003 0.00651733960488242
2.8221568781905404e-07 8309.941949353404 0.00651733960488242
2.5695381744572643e-07 9221.97882333434 0.00651733960488242
2.3491358192018197e-07 10234.114021054527 0.00651733960488242
2.1553883267078078e-07 11357.333583431051 0.00651733960488242
1.983615537382022e-07 12603.829296797274 0.00651733960488242
1.8299376536301537e-07 13987.131026472387 0.00651733960488242
1.6913038858312746e-07 15522.25357427048 0.00651733960488242
1.5650594131777495e-07 17225.859653987874 0.00651733960488242
1.4491721911369382e-07 19116.440753857038 0.00651733960488242
1.3420764355398518e-07 21214.51784910632 0.00651733960488242
1.2425917517155938e-07 23542.864143224204 0.00651733960488242
1.149806788669494e-07 26126.752255633317 0.00651733960488242
1.0630467683903078e-07 28994.22853882881 0.00651733960488242
9.817643520371178e-08 32176.417502507353 0.00651733960488242
9.055722471895677e-08 35707.859649004626 0.00651733960488242
8.341736623673768e-08 39626.88638701478 0.00651733960488242
7.673151192211236e-08 43976.036093027215 0.00651733960488242
7.047902328416455e-08 48802.515836544335 0.00651733960488242
6.464051949262029e-08 54158.71378079476 0.00651733960488242
5.919870038617603e-08 60102.76782070388 0.00651733960488242
5.413681092303335e-08 66699.19663030129 0.00651733960488242
4.9438137694757245e-08 74019.59996915652 0.00651733960488242
4.5085716382509133e-08 82143.43584919439 0.00651733960488242
4.106231699108065e-08 91158.88299750836 0.00651733960488242
3.735044906694185e-08 101163.7979766207 0.00651733960488242
3.393251679639775e-08 112266.77735108159 0.00651733960488242
3.079092658619942e-08 124588.33642950082 0.00651733960488242
2.7908259037090488e-08 138262.2173764659 0.00651733960488242
2.5267414605067984e-08 153436.84089300132 0.00651733960488242
2.285171929461427e-08 170276.91722258978 0.00651733960488242
2.064506532395427e-08 188965.23396912115 0.00651733960488242
1.8631982179329043e-08 209704.64013232305 0.00651733960488242
1.6797717106165067e-08 232720.2478960412 0.00651733960488242
1.5128267305541954e-08 258261.87606826748 0.00651733960488242
1.361043078240698e-08 286606.7616948256 0.00651733960488242
1.22318072337535e-08 318062.5692794119 0.00651733960488242
1.0980792608528134e-08 352970.73027306574 0.00651733960488242
9.84659487279771e-09 391710.1490809261 0.00651733960488242
8.81917916473185e-09 434701.3158125035 0.00651733960488242
7.889270792205139e-09 482410.8704165374 0.00651733960488242
7.048299055512075e-09 535356.6677410719 0.00651733960488242
6.288383258556962e-09 594113.3984965039 0.00651733960488242
5.602283303929312e-09 659318.8271333541 0.00651733960488242
4.983355395005162e-09 731680.7143427207 0.00651733960488242
4.425526389795209e-09 811984.4993184009 0.00651733960488242
3.923244729087116e-09 901101.8251665037 0.00651733960488242
3.471440468416631e-09 1000000.0 0.00651733960488242
5.948826195312229e-06 0.001 0.007232633896483534
5.91292036511426e-06 0.0011097524964120721 0.007232633896483534
5.926702661751548e-06 0.0012315506032928262 0.007232633896483534
5.991927289006327e-06 0.001366716356462006 0.007232633896483534
6.11067997613457e-06 0.0015167168884709225 0.007232633896483534
6.284921540866684e-06 0.0016831803533309566 0.007232633896483534
6.517689666418747e-06 0.0018679135990207828 0.007232633896483534
6.812001169920201e-06 0.002072921779595372 0.007232633896483534
7.171481360535026e-06 0.002300430119772917 0.007232633896483534
7.600496248150179e-06 0.0025529080682395165 0.007232633896483534
8.104216385751428e-06 0.002833096101839324 0.007232633896483534
8.687846387411824e-06 0.0031440354715915 0.007232633896483534
9.358030091721758e-06 0.0034891012134067737 0.007232633896483534
1.012205735562155e-05 0.003872038781812557 0.007232633896483534
1.0987883648283514e-05 0.004297004704320844 0.007232633896483534
1.1964608637615726e-05 0.004768611697714469 0.007232633896483534
1.3062695782606326e-05 0.005291978735958442 0.007232633896483534
1.4293394374420565e-05 0.005872786613189483 0.007232633896483534
1.5669381331795407e-05 0.00651733960488242 0.007232633896483534
1.7204753845478926e-05 0.007232633896483534 0.007232633896483534
1.891506315665481e-05 0.008026433522257174 0.007232633896483534
2.0817493778468865e-05 0.00890735463861044 0.007232633896483534
2.2931033219153463e-05 0.009884959046625586 0.007232633896483534
2.5276519550532228e-05 0.010969857978923836 0.007232633896483534
2.7876815487104523e-05 0.012173827277396614 0.007232633896483534
3.075701461729974e-05 0.013509935211980273 0.007232633896483534
3.3944408570962814e-05 0.014992684327860457 0.007232633896483534
3.747298163181423e-05 0.01663816886076129 0.007232633896483534
4.13769976648215e-05 0.018464249428955443 0.007232633896483534
4.568633347812323e-05 0.020490746898158472 0.007232633896483534
5.0439048869921344e-05 0.022739657523579287 0.007232633896483534
5.5678343352516535e-05 0.02523539170434766 0.007232633896483534
6.145199811202762e-05 0.02800503894183631 0.007232633896483534
6.780153056384908e-05 0.03107866187782014 0.007232633896483534
7.477685357515362e-05 0.03448962260405758 0.007232633896483534
8.24307011528802e-05 0.038274944785163134 0.007232633896483534
9.081834441859726e-05 0.04247571552536898 0.007232633896483534
9.99972609969646e-05 0.047137531341167244 0.007232633896483534
0.00011002668040360764 0.05231099308056263 0.007232633896483534
0.00012096692501839534 0.05805225516094899 0.007232633896483534
0.00013287860118482708 0.06442363508721373 0.007232633896483534
0.00014582155558784393 0.07149428986597581 0.007232633896483534
0.00015985355627523568 0.07934096665797492 0.007232633896483534
0.0001750287813001572 0.08804883581643465 0.007232633896483534
0.00019139594496808687 0.09771241535346502 0.007232633896483534
0.00020899614823888246 0.1084365968689611 0.007232633896483534
0.00022786044897304958 0.12033778407775893 0.007232633896483534
0.0002480070986454752 0.13354515629298988 0.007232633896483534
0.0002694385561488044 0.14820207057988585 0.007232633896483534
0.0002921382762225422 0.16446761779946645 0.007232633896483534
0.0003160674145047393 0.18251834943190443 0.007232633896483534
0.0003411614879119673 0.20255019392306664 0.007232633896483534
0.00036732725743560124 0.22478058335487253 0.007232633896483534
0.00039443988809173547 0.24945081352303167 0.007232633896483534
0.00042234070399882473 0.27682866303920667 0.007232633896483534
0.00045083572237714087 0.3072112998861759 0.007232633896483534
0.00047969523637747535 0.34092850697468147 0.007232633896483534
0.0005086546388497482 0.3783462617131929 0.007232633896483534
0.0005374167503912064 0.419870708444391 0.007232633896483534
0.0005656557280500074 0.4659525668664682 0.007232633896483534
0.0005930226766585056 0.517092024289676 0.007232633896483534
0.0006191528800306711 0.5738441648302398 0.007232633896483534
0.0006436745228896035 0.6368249944718586 0.007232633896483534
0.0006662185963273171 0.7067181273927491 0.007232633896483534
0.0006864296158098915 0.7842822061337682 0.007232633896483534
0.0007039766339015374 0.8703591361485166 0.007232633896483534
0.0007185639995775928 0.9658832241158708 0.007232633896483534
0.0007299412922279203 1.0718913192051276 0.007232633896483534
0.0007379118573132004 1.1895340673703196 0.007232633896483534
0.0007423395016831202 1.3200884008314182 0.007232633896483534
0.0007431529442701867 1.4649713983072863 0.007232633896483534
0.00074034783752297 1.625755666443795 0.007232633896483534
0.0007339862735702418 1.8041864093920719 0.007232633896483534
0.0007241938741265885 2.0022003718155843 0.007232633896483534
0.0007111546923292966 2.2219468609395236 0.007232633896483534
0.000695104265854285 2.4658110758226037 0.007232633896483534
0.000676321239357347 2.736439997074672 0.007232633896483534
0.0006551180250755628 3.0367711180354604 0.007232633896483534
0.0006318309653434717 3.370064329271928 0.007232633896483534
0.0006068104577729994 3.739937302478798 0.007232633896483534
0.0005804114456158249 4.150404757850477 0.007232633896483534
0.0005529846192455778 4.605922041145108 0.007232633896483534
0.0005248686095148392 5.1114334834401705 0.007232633896483534
0.0004963833595601486 5.672426068491977 0.007232633896483534
0.00046782479741780403 6.294988990221888 0.007232633896483534
0.0004394608525599697 6.985879746785249 0.007232633896483534
0.0004115287885160246 7.752597488629465 0.007232633896483534
0.0003842337751741587 8.60346441668451 0.007232633896483534
0.0003577485752438436 9.547716114208066 0.007232633896483534
0.0003322141899896325 10.59560179277617 0.007232633896483534
0.0003077412925447387 11.758495540521581 0.007232633896483534
0.0002844122696024076 13.049019780144016 0.007232633896483534
0.00026228369971548204 14.481182276745331 0.007232633896483534
0.0002413891058798967 16.070528182616385 0.007232633896483534
0.000221741840639611 17.834308769319094 0.007232633896483534
0.00020333798548366477 19.791668678535572 0.007232633896483534
0.00018615916550268619 21.96385372416547 0.007232633896483534
0.00017017520916484674 24.37444150122222 0.007232633896483534
0.00015534659969207443 27.04959730463137 0.007232633896483534
0.00014162668638739717 30.01835813575592 0.007232633896483534
0.00012896364114778347 33.31294787934677 0.007232633896483534
0.0001173021551860165 36.96912707195032 0.007232633896483534
0.00010658488432024882 41.0265810582719 0.007232633896483534
9.675365648575962e-05 45.52935074866948 0.007232633896483534
8.775046068065784e-05 50.526310653356795 0.007232633896483534
7.951823880103515e-05 56.07169938205458 0.007232633896483534
7.200150383324111e-05 62.22570836730231 0.007232633896483534
6.514680676350526e-05 69.0551352016233 0.007232633896483534
5.8903074559690793e-05 76.63410868007462 0.007232633896483534
5.3221840019435085e-05 85.04489341802686 0.007232633896483534
4.805738138413673e-05 94.37878277775391 0.007232633896483534
4.336678950767059e-05 104.73708979594508 0.007232633896483534
3.910997621892065e-05 116.23224686798542 0.007232633896483534
3.524963730483499e-05 128.9890261253308 0.007232633896483534
3.1751180388894795e-05 143.14589375234786 0.007232633896483534
2.8582626977691206e-05 158.85651294280527 0.007232633896483534
2.571449608779197e-05 176.2914118095948 0.007232633896483534
2.3119675695681963e-05 195.63983435170647 0.007232633896483534
2.0773286838360328e-05 217.11179456945052 0.007232633896483534
1.8652544291564155e-05 240.9403560239527 0.007232633896483534
1.6736617067580895e-05 267.38416158399497 0.007232633896483534
1.500649086749739e-05 296.73024081888724 0.007232633896483534
1.344483440957056e-05 329.2971255097155 0.007232633896483534
1.203587075093715e-05 365.43830709572546 0.007232633896483534
1.0765254605749064e-05 405.54607358408276 0.007232633896483534
9.619956092499216e-06 450.05576757004974 0.007232633896483534
8.588151292121537e-06 499.450511585514 0.007232633896483534
7.659119581782114e-06 554.2664520663108 0.007232633896483534
6.823147806978014e-06 615.0985788580505 0.007232633896483534
6.071441074451123e-06 682.6071834272393 0.007232633896483534
5.396039839178357e-06 757.525025877192 0.007232633896483534
4.789743065392038e-06 840.6652885618333 0.007232633896483534
4.2460370608399245e-06 932.9304026284696 0.007232633896483534
3.759029620242771e-06 1035.3218432956637 0.007232633896483534
3.3234006463489507e-06 1148.9510001873086 0.007232633896483534
2.9343346749088894e-06 1275.051240713013 0.007232633896483534
2.5874852550566985e-06 1414.991297434576 0.007232633896483534
2.278837288760549e-06 1570.2901247293776 0.007232633896483534
2.004832482471741e-06 1742.6333860096508 0.007232633896483534
1.7621074521745328e-06 1933.891750455232 0.007232633896483534
1.547656514500062e-06 2146.141197858406 0.007232633896483534
1.3587766889422426e-06 2381.6855519761607 0.007232633896483534
1.1928805039307377e-06 2643.0814869741084 0.007232633896483534
1.0476313310192609e-06 2933.1662783900483 0.007232633896483534
9.208641221780667e-07 3255.0885998350564 0.007232633896483534
8.105867461694061e-07 3612.3426997094302 0.007232633896483534
7.149525200755846e-07 4008.8063288984645 0.007232633896483534
6.322817028836525e-07 4448.782831127585 0.007232633896483534
5.609556078534084e-07 4937.047852839004 0.007232633896483534
4.995142037778066e-07 5478.901179593945 0.007232633896483534
4.466279709403054e-07 6080.224261649427 0.007232633896483534
4.01089594759263e-07 6747.5440531107 0.007232633896483534
3.6181295326453977e-07 7488.10385759003 0.007232633896483534
3.2783153880444615e-07 8309.941949353404 0.007232633896483534
2.9829568204409185e-07 9221.97882333434 0.007232633896483534
2.7246832068339444e-07 10234.114021054527 0.007232633896483534
2.4971910594917546e-07 11357.333583431051 0.007232633896483534
2.295268114460569e-07 12603.829296797274 0.007232633896483534
2.1144507955650482e-07 13987.131026472387 0.007232633896483534
1.9510892412810676e-07 15522.25357427048 0.007232633896483534
1.8022905701187142e-07 17225.859653987874 0.007232633896483534
1.6657655388385706e-07 19116.440753857038 0.007232633896483534
1.5397631336622197e-07 21214.51784910632 0.007232633896483534
1.4229000588894536e-07 23542.864143224204 0.007232633896483534
1.3141231158808608e-07 26126.752255633317 0.007232633896483534
1.2126110782162414e-07 28994.22853882881 0.007232633896483534
1.1177564818165564e-07 32176.417502507353 0.007232633896483534
1.0290873686535917e-07 35707.859649004626 0.007232633896483534
9.462216910005594e-08 39626.88638701478 0.007232633896483534
8.688452723948359e-08 43976.036093027215 0.007232633896483534
7.966771753409319e-08 48802.515836544335 0.007232633896483534
7.294733928020491e-08 54158.71378079476 0.007232633896483534
6.670046948098474e-08 60102.76782070388 0.007232633896483534
6.090487258969546e-08 66699.19663030129 0.007232633896483534
5.553848736461475e-08 74019.59996915652 0.007232633896483534
5.05792302485375e-08 82143.43584919439 0.007232633896483534
4.600498482165705e-08 91158.88299750836 0.007232633896483534
4.179365253875744e-08 101163.7979766207 0.007232633896483534
3.79232866221102e-08 112266.77735108159 0.007232633896483534
3.4372236501489795e-08 124588.33642950082 0.007232633896483534
3.11192928093007e-08 138262.2173764659 0.007232633896483534
2.81438327087713e-08 153436.84089300132 0.007232633896483534
2.5425955896274388e-08 170276.91722258978 0.007232633896483534
2.2946559541381362e-08 188965.23396912115 0.007232633896483534
2.06874509744992e-08 209704.64013232305 0.007232633896483534
1.863136034341295e-08 232720.2478960412 0.007232633896483534
1.676201766276364e-08 258261.87606826748 0.007232633896483534
1.50641360496806e-08 286606.7616948256 0.007232633896483534
1.3523433373130445e-08 318062.5692794119 0.007232633896483534
1.2126595061445755e-08 352970.73027306574 0.007232633896483534
1.0861272881079742e-08 391710.1490809261 0.007232633896483534
9.716035087592445e-09 434701.3158125035 0.007232633896483534
8.680336449629067e-09 482410.8704165374 0.007232633896483534
7.7444608503896e-09 535356.6677410719 0.007232633896483534
6.899490756495652e-09 594113.3984965039 0.007232633896483534
6.137252483995326e-09 659318.8271333541 0.007232633896483534
5.450255802230686e-09 731680.7143427207 0.007232633896483534
4.8316721734664725e-09 811984.4993184009 0.007232633896483534
4.275251375140954e-09 901101.8251665037 0.007232633896483534
3.775306511855092e-09 1000000.0 0.007232633896483534
6.033458948451198e-06 0.001 0.008026433522257174
5.948682540113381e-06 0.0011097524964120721 0.008026433522257174
5.912904326721424e-06 0.0012315506032928262 0.008026433522257174
5.926764803598772e-06 0.001366716356462006 0.008026433522257174
5.992169716972917e-06 0.0015167168884709225 0.008026433522257174
6.11066680078487e-06 0.0016831803533309566 0.008026433522257174
6.284912503318196e-06 0.0018679135990207828 0.008026433522257174
6.517644494552499e-06 0.002072921779595372 0.008026433522257174
6.812003601197603e-06 0.002300430119772917 0.008026433522257174
7.171551783757835e-06 0.0025529080682395165 0.008026433522257174
7.60049902559512e-06 0.002833096101839324 0.008026433522257174
8.104123985885892e-06 0.0031440354715915 0.008026433522257174
8.68786943586386e-06 0.0034891012134067737 0.008026433522257174
9.358060617525865e-06 0.003872038781812557 0.008026433522257174
1.0122010946522764e-05 0.004297004704320844 0.008026433522257174
1.0987866730371998e-05 0.004768611697714469 0.008026433522257174
1.1964581035139865e-05 0.005291978735958442 0.008026433522257174
1.3062653557383008e-05 0.005872786613189483 0.008026433522257174
1.4293413939880928e-05 0.00651733960488242 0.008026433522257174
1.566936841657096e-05 0.007232633896483534 0.008026433522257174
1.7204763928413414e-05 0.008026433522257174 0.008026433522257174
1.89150618349343e-05 0.00890735463861044 0.008026433522257174
2.0817553025964664e-05 0.009884959046625586 0.008026433522257174
2.2931031141593117e-05 0.010969857978923836 0.008026433522257174
2.5276535901452846e-05 0.012173827277396614 0.008026433522257174
2.7876819091554594e-05 0.013509935211980273 0.008026433522257174
3.0756997041359035e-05 0.014992684327860457 0.008026433522257174
3.394438981729753e-05 0.01663816886076129 0.008026433522257174
3.747295551170815e-05 0.018464249428955443 0.008026433522257174
4.137696782380296e-05 0.020490746898158472 0.008026433522257174
4.5686317800441856e-05 0.022739657523579287 0.008026433522257174
5.043903386126036e-05 0.02523539170434766 0.008026433522257174
5.56783475025302e-05 0.02800503894183631 0.008026433522257174
6.145199780394073e-05 0.03107866187782014 0.008026433522257174
6.780151651064603e-05 0.03448962260405758 0.008026433522257174
7.47768559281603e-05 0.038274944785163134 0.008026433522257174
8.2430704661407e-05 0.04247571552536898 0.008026433522257174
9.08183519221506e-05 0.047137531341167244 0.008026433522257174
9.999726011777899e-05 0.05231099308056263 0.008026433522257174
0.00011002667591530901 0.05805225516094899 0.008026433522257174
0.00012096692018137567 0.06442363508721373 0.008026433522257174
0.00013287860055077871 0.07149428986597581 0.008026433522257174
0.00014582154146736137 0.07934096665797492 0.008026433522257174
0.0001598535525592082 0.08804883581643465 0.008026433522257174
0.00017502877624819835 0.09771241535346502 0.008026433522257174
0.00019139593841077662 0.1084365968689611 0.008026433522257174
0.0002089961404867502 0.12033778407775893 0.008026433522257174
0.0002278604419526653 0.13354515629298988 0.008026433522257174
0.00024800709109540353 0.14820207057988585 0.008026433522257174
0.00026943854623784347 0.16446761779946645 0.008026433522257174
0.0002921382637959269 0.18251834943190443 0.008026433522257174
0.0003160673970328265 0.20255019392306664 0.008026433522257174
0.0003411614747106384 0.22478058335487253 0.008026433522257174
0.00036732724429811014 0.24945081352303167 0.008026433522257174
0.0003944398712174557 0.27682866303920667 0.008026433522257174
0.0004223406845277333 0.3072112998861759 0.008026433522257174
0.0004508357017741771 0.34092850697468147 0.008026433522257174
0.00047969521408242066 0.3783462617131929 0.008026433522257174
0.0005086546160588679 0.419870708444391 0.008026433522257174
0.0005374167240088656 0.4659525668664682 0.008026433522257174
0.0005656556991214812 0.517092024289676 0.008026433522257174
0.0005930226449972764 0.5738441648302398 0.008026433522257174
0.0006191528459318363 0.6368249944718586 0.008026433522257174
0.0006436744846565201 0.7067181273927491 0.008026433522257174
0.0006662185549850541 0.7842822061337682 0.008026433522257174
0.0006864295704211987 0.8703591361485166 0.008026433522257174
0.0007039765839926826 0.9658832241158708 0.008026433522257174
0.0007185639455307147 1.0718913192051276 0.008026433522257174
0.0007299412324200949 1.1895340673703196 0.008026433522257174
0.0007379117930452761 1.3200884008314182 0.008026433522257174
0.000742339431332506 1.4649713983072863 0.008026433522257174
0.0007431528683338184 1.625755666443795 0.008026433522257174
0.0007403477554981386 1.8041864093920719 0.008026433522257174
0.0007339861847323048 2.0022003718155843 0.008026433522257174
0.0007241937789332908 2.2219468609395236 0.008026433522257174
0.0007111545904467942 2.4658110758226037 0.008026433522257174
0.0006951041566207738 2.736439997074672 0.008026433522257174
0.0006763211231234356 3.0367711180354604 0.008026433522257174
0.0006551179016285325 3.370064329271928 0.008026433522257174
0.0006318308341495271 3.739937302478798 0.008026433522257174
0.0006068103196498198 4.150404757850477 0.008026433522257174
0.0005804112996786737 4.605922041145108 0.008026433522257174
0.0005529844663060279 5.1114334834401705 0.008026433522257174
0.0005248684494001399 5.672426068491977 0.008026433522257174
0.000496383192469807 6.294988990221888 0.008026433522257174
0.00046782462366179445 6.985879746785249 0.008026433522257174
0.0004394606722050165 7.752597488629465 0.008026433522257174
0.00041152860183069073 8.60346441668451 0.008026433522257174
0.00038423358253669715 9.547716114208066 0.008026433522257174
0.0003577483769339196 10.59560179277617 0.008026433522257174
0.0003322139862956819 11.758495540521581 0.008026433522257174
0.0003077410837837302 13.049019780144016 0.008026433522257174
0.0002844120562803809 14.481182276745331 0.008026433522257174
0.0002622834821247588 16.070528182616385 0.008026433522257174
0.0002413888842724976 17.834308769319094 0.008026433522257174
0.00022174161563182082 19.791668678535572 0.008026433522257174
0.00020333775718572866 21.96385372416547 0.008026433522257174
0.0001861589346132675 24.37444150122222 0.008026433522257174
0.00017017497605442689 27.04959730463137 0.008026433522257174
0.00015534636469749508 30.01835813575592 0.008026433522257174
0.00014162644996384977 33.31294787934677 0.008026433522257174
0.0001289634038990073 36.96912707195032 0.008026433522257174
0.00011730191764358633 41.0265810582719 0.008026433522257174
0.00010658464707358206 45.52935074866948 0.008026433522257174
9.675342028869771e-05 50.526310653356795 0.008026433522257174
8.775022622464768e-05 56.07169938205458 0.008026433522257174
7.951800699002032e-05 62.22570836730231 0.008026433522257174
7.200127570139436e-05 69.0551352016233 0.008026433522257174
6.514658346890023e-05 76.63410868007462 0.008026433522257174
5.8902857536402564e-05 85.04489341802686 0.008026433522257174
5.322163087928544e-05 94.37878277775391 0.008026433522257174
4.805718212164134e-05 104.73708979594508 0.008026433522257174
4.3366602451189173e-05 116.23224686798542 0.008026433522257174
3.910980417143328e-05 128.9890261253308 0.008026433522257174
3.524948362576552e-05 143.14589375234786 0.008026433522257174
3.175104909958204e-05 158.85651294280527 0.008026433522257174
2.8582522885178818e-05 176.2914118095948 0.008026433522257174
2.5714425002210106e-05 195.63983435170647 0.008026433522257174
2.3119644558367014e-05 217.11179456945052 0.008026433522257174
2.077330393646104e-05 240.9403560239527 0.008026433522257174
1.86526195760095e-05 267.38416158399497 0.008026433522257174
1.673676237134991e-05 296.73024081888724 0.008026433522257174
1.5006720293753162e-05 329.2971255097155 0.008026433522257174
1.3445164660286224e-05 365.43830709572546 0.008026433522257174
1.203632157775747e-05 405.54607358408276 0.008026433522257174
1.0765849245752968e-05 450.05576757004974 0.008026433522257174
9.62072177090878e-06 499.450511585514 0.008026433522257174
8.589119716906346e-06 554.2664520663108 0.008026433522257174
7.660327448033577e-06 615.0985788580505 0.008026433522257174
6.82463731493943e-06 682.6071834272393 0.008026433522257174
6.07326030210853e-06 757.525025877192 0.008026433522257174
5.3982431001964315e-06 840.6652885618333 0.008026433522257174
4.792391014474262e-06 932.9304026284696 0.008026433522257174
4.2491966039115425e-06 1035.3218432956637 0.008026433522257174
3.762773475912695e-06 1148.9510001873086 0.008026433522257174
3.327805412123297e-06 1275.051240713013 0.008026433522257174
2.939479174735027e-06 1414.991297434576 0.008026433522257174
2.5934492338119952e-06 1570.2901247293776 0.008026433522257174
2.285703146975848e-06 1742.6333860096508 0.008026433522257174
2.0126740056802817e-06 1933.891750455232 0.008026433522257174
1.7709942421451075e-06 2146.141197858406 0.008026433522257174
1.557644773164668e-06 2381.6855519761607 0.008026433522257174
1.3698919868465609e-06 2643.0814869741084 0.008026433522257174
1.2051400879453666e-06 2933.1662783900483 0.008026433522257174
1.061031915439159e-06 3255.0885998350564 0.008026433522257174
9.353614771612229e-07 3612.3426997094302 0.008026433522257174
8.26103332074446e-07 4008.8063288984645 0.008026433522257174
7.313768971561885e-07 4448.782831127585 0.008026433522257174
6.494390121236648e-07 4937.047852839004 0.008026433522257174
5.786815919783805e-07 5478.901179593945 0.008026433522257174
5.176341268953166e-07 6080.224261649427 0.008026433522257174
4.6493070493536237e-07 6747.5440531107 0.008026433522257174
4.1935687300487245e-07 7488.10385759003 0.008026433522257174
3.7982841383232824e-07 8309.941949353404 0.008026433522257174
3.4539410409539784e-07 9221.97882333434 0.008026433522257174
3.152262466610267e-07 10234.114021054527 0.008026433522257174
2.886058223516841e-07 11357.333583431051 0.008026433522257174
2.6493156102258553e-07 12603.829296797274 0.008026433522257174
2.437043062908373e-07 13987.131026472387 0.008026433522257174
2.245162445957405e-07 15522.25357427048 0.008026433522257174
2.0704060943455005e-07 17225.859653987874 0.008026433522257174
1.910189439957577e-07 19116.440753857038 0.008026433522257174
1.7624975889862782e-07 21214.51784910632 0.008026433522257174
1.6257162527288926e-07 23542.864143224204 0.008026433522257174
1.4986264373906266e-07 26126.752255633317 0.008026433522257174
1.3803014442537176e-07 28994.22853882881 0.008026433522257174
1.2700062113069066e-07 32176.417502507353 0.008026433522257174
1.1671708732841068e-07 35707.859649004626 0.008026433522257174
1.0713190623512503e-07 39626.88638701478 0.008026433522257174
9.820454793807443e-08 43976.036093027215 0.008026433522257174
8.990030786470982e-08 48802.515836544335 0.008026433522257174
8.218759584011082e-08 54158.71378079476 0.008026433522257174
7.503658006058345e-08 60102.76782070388 0.008026433522257174
6.841831057258219e-08 66699.19663030129 0.008026433522257174
6.230434790310824e-08 74019.59996915652 0.008026433522257174
5.666655877867299e-08 82143.43584919439 0.008026433522257174
5.1477110907249823e-08 91158.88299750836 0.008026433522257174
4.670854092392318e-08 101163.7979766207 0.008026433522257174
4.233387063123928e-08 112266.77735108159 0.008026433522257174
3.8326786078179964e-08 124588.33642950082 0.008026433522257174
3.466174269828315e-08 138262.2173764659 0.008026433522257174
3.131412573686987e-08 153436.84089300132 0.008026433522257174
2.8260355833253925e-08 170276.91722258978 0.008026433522257174
2.5477966514309003e-08 188965.23396912115 0.008026433522257174
2.294566447957891e-08 209704.64013232305 0.008026433522257174
2.064339721385977e-08 232720.2478960412 0.008026433522257174
1.8552324010379095e-08 258261.87606826748 0.008026433522257174
1.665483329027495e-08 286606.7616948256 0.008026433522257174
1.493453904988229e-08 318062.5692794119 0.008026433522257174
1.337622146380113e-08 352970.73027306574 0.008026433522257174
1.1965795576607263e-08 391710.1490809261 0.008026433522257174
1.0690274443447834e-08 434701.3158125035 0.008026433522257174
9.537693412831061e-09 482410.8704165374 0.008026433522257174
8.497069270418933e-09 535356.6677410719 0.008026433522257174
7.558334846891057e-09 594113.3984965039 0.008026433522257174
6.71226341175668e-09 659318.8271333541 0.008026433522257174
5.950445913782687e-09 731680.7143427207 0.008026433522257174
5.2651862869623756e-09 811984.4993184009 0.008026433522257174
4.6494810224118055e-09 901101.8251665037 0.008026433522257174
4.0969423409364936e-09 1000000.0 0.008026433522257174
6.165006912528526e-06 0.001 0.00890735463861044
6.033549766248925e-06 0.0011097524964120721 0.00890735463861044
5.948941696809484e-06 0.0012315506032928262 0.00890735463861044
5.913097688381441e-06 0.001366716356462006 0.00890735463861044
5.926856787685786e-06 0.0015167168884709225 0.00890735463861044
5.991989633691297e-06 0.0016831803533309566 0.00890735463861044
6.110505379908204e-06 0.0018679135990207828 0.00890735463861044
6.2851120232743085e-06 0.002072921779595372 0.00890735463861044
6.517666239602704e-06 0.002300430119772917 0.00890735463861044
6.811944448181784e-06 0.0025529080682395165 0.00890735463861044
7.171571304587232e-06 0.002833096101839324 0.00890735463861044
7.600557081377524e-06 0.0031440354715915 0.00890735463861044
8.104151622889688e-06 0.0034891012134067737 0.00890735463861044
8.687849221367117e-06 0.003872038781812557 0.00890735463861044
9.358105046541887e-06 0.004297004704320844 0.00890735463861044
1.0122012390589852e-05 0.004768611697714469 0.00890735463861044
1.098782779562768e-05 0.005291978735958442 0.00890735463861044
1.1964619043070002e-05 0.005872786613189483 0.00890735463861044
1.3062704137811743e-05 0.00651733960488242 0.00890735463861044
1.4293338188919869e-05 0.007232633896483534 0.00890735463861044
1.5669331359990935e-05 0.008026433522257174 0.00890735463861044
1.720476153133088e-05 0.00890735463861044 0.00890735463861044
1.8915052797052745e-05 0.009884959046625586 0.00890735463861044
2.0817511465542893e-05 0.010969857978923836 0.00890735463861044
2.2931039724616298e-05 0.012173827277396614 0.00890735463861044
2.5276530875473213e-05 0.013509935211980273 0.00890735463861044
2.7876826522166276e-05 0.014992684327860457 0.00890735463861044
3.075698817123218e-05 0.01663816886076129 0.00890735463861044
3.394440379556052e-05 0.018464249428955443 0.00890735463861044
3.747297280298767e-05 0.020490746898158472 0.00890735463861044
4.137697231443305e-05 0.022739657523579287 0.00890735463861044
4.568631371348886e-05 0.02523539170434766 0.00890735463861044
5.043905067214638e-05 0.02800503894183631 0.00890735463861044
5.5678348597321126e-05 0.03107866187782014 0.00890735463861044
6.145199583096339e-05 0.03448962260405758 0.00890735463861044
6.780151991814254e-05 0.038274944785163134 0.00890735463861044
7.477684552914532e-05 0.04247571552536898 0.00890735463861044
8.243070304725375e-05 0.047137531341167244 0.00890735463861044
9.0818344795629e-05 0.05231099308056263 0.00890735463861044
9.999726591636282e-05 0.05805225516094899 0.00890735463861044
0.00011002666852855114 0.06442363508721373 0.00890735463861044
0.00012096691567153872 0.07149428986597581 0.00890735463861044
0.00013287859412614011 0.07934096665797492 0.00890735463861044
0.00014582154126130398 0.08804883581643465 0.00890735463861044
0.000159853542627153 0.09771241535346502 0.00890735463861044
0.00017502877031683184 0.1084365968689611 0.00890735463861044
0.00019139593074257721 0.12033778407775893 0.00890735463861044
0.000208996132854411 0.13354515629298988 0.00890735463861044
0.00022786043339806383 0.14820207057988585 0.00890735463861044
0.0002480070802148848 0.16446761779946645 0.00890735463861044
0.0002694385333689153 0.18251834943190443 0.00890735463861044
0.00029213825188034725 0.20255019392306664 0.00890735463861044
0.00031606738342160323 0.22478058335487253 0.00890735463861044
0.0003411614577624178 0.24945081352303167 0.00890735463861044
0.00036732722444265953 0.27682866303920667 0.00890735463861044
0.000394439852003603 0.3072112998861759 0.00890735463861044
0.0004223406620437187 0.34092850697468147 0.00890735463861044
0.0004508356795612789 0.3783462617131929 0.00890735463861044
0.00047969518812485124 0.419870708444391 0.00890735463861044
0.0005086545866894721 0.4659525668664682 0.00890735463861044
0.000537416691753223 0.517092024289676 0.00890735463861044
0.0005656556644035859 0.5738441648302398 0.00890735463861044
0.0005930226064722044 0.6368249944718586 0.00890735463861044
0.000619152803423173 0.7067181273927491 0.00890735463861044
0.0006436744383726545 0.7842822061337682 0.00890735463861044
0.000666218504034255 0.8703591361485166 0.00890735463861044
0.0006864295146922217 0.9658832241158708 0.00890735463861044
0.0007039765229166495 1.0718913192051276 0.00890735463861044
0.0007185638787677862 1.1895340673703196 0.00890735463861044
0.0007299411592865956 1.3200884008314182 0.00890735463861044
0.0007379117141057545 1.4649713983072863 0.00890735463861044
0.0007423393454693006 1.625755666443795 0.00890735463861044
0.0007431527749011124 1.8041864093920719 0.00890735463861044
0.0007403476544335374 2.0022003718155843 0.00890735463861044
0.0007339860759660866 2.2219468609395236 0.00890735463861044
0.0007241936617367051 2.4658110758226037 0.00890735463861044
0.0007111544645922452 2.736439997074672 0.00890735463861044
0.000695104022334081 3.0367711180354604 0.00890735463861044
0.0006763209798281711 3.370064329271928 0.00890735463861044
0.0006551177490219384 3.739937302478798 0.00890735463861044
0.0006318306728352319 4.150404757850477 0.00890735463861044
0.0006068101490506184 4.605922041145108 0.00890735463861044
0.0005804111203959739 5.1114334834401705 0.00890735463861044
0.0005529842778165817 5.672426068491977 0.00890735463861044
0.0005248682523542048 6.294988990221888 0.00890735463861044
0.0004963829866513336 6.985879746785249 0.00890735463861044
0.0004678244095163153 7.752597488629465 0.00890735463861044
0.00043946045008813606 8.60346441668451 0.00890735463861044
0.0004115283720944607 9.547716114208066 0.00890735463861044
0.00038423334520709673 10.59560179277617 0.00890735463861044
0.00035774813273747874 11.758495540521581 0.00890735463861044
0.000332213735438569 13.049019780144016 0.00890735463861044
0.00030774082681395143 14.481182276745331 0.00890735463861044
0.0002844117934280854 16.070528182616385 0.00890735463861044
0.00026228321404364596 17.834308769319094 0.00890735463861044
0.00024138861142686263 19.791668678535572 0.00890735463861044
0.00022174133839225618 21.96385372416547 0.00890735463861044
0.00020333747621625875 24.37444150122222 0.00890735463861044
0.0001861586502274193 27.04959730463137 0.00890735463861044
0.00017017468885782705 30.01835813575592 0.00890735463861044
0.0001553460752032887 33.31294787934677 0.00890735463861044
0.0001416261588882417 36.96912707195032 0.00890735463861044
0.0001289631117684653 41.0265810582719 0.00890735463861044
0.00011730162516254694 45.52935074866948 0.00890735463861044
0.00010658435497146179 50.526310653356795 0.00890735463861044
9.675312937751368e-05 56.07169938205458 0.00890735463861044
8.77499374871693e-05 62.22570836730231 0.00890735463861044
7.951772152159364e-05 69.0551352016233 0.00890735463861044
7.200099473603228e-05 76.63410868007462 0.00890735463861044
6.514630848231118e-05 85.04489341802686 0.00890735463861044
5.890259023455524e-05 94.37878277775391 0.00890735463861044
5.322137332586241e-05 104.73708979594508 0.00890735463861044
4.805693672049749e-05 116.23224686798542 0.00890735463861044
4.336637207547067e-05 128.9890261253308 0.00890735463861044
3.910959226582911e-05 143.14589375234786 0.00890735463861044
3.5249294323191904e-05 158.85651294280527 0.00890735463861044
3.175088734175269e-05 176.2914118095948 0.00890735463861044
2.858239462577572e-05 195.63983435170647 0.00890735463861044
2.5714337342441773e-05 217.11179456945052 0.00890735463861044
2.3119606040067353e-05 240.9403560239527 0.00890735463861044
2.0773324776790503e-05 267.38416158399497 0.00890735463861044
1.8652711955557955e-05 296.73024081888724 0.00890735463861044
1.6736940837480674e-05 329.2971255097155 0.00890735463861044
1.5007002131195435e-05 365.43830709572546 0.00890735463861044
1.3445570347103697e-05 405.54607358408276 0.00890735463861044
1.2036875279952675e-05 450.05576757004974 0.00890735463861044
1.0766579377374796e-05 499.450511585514 0.00890735463861044
9.621661558267824e-06 554.2664520663108 0.00890735463861044
8.590307767564198e-06 615.0985788580505 0.00890735463861044
7.661808362202649e-06 682.6071834272393 0.00890735463861044
6.826462177755843e-06 757.525025877192 0.00890735463861044
6.075487139933777e-06 840.6652885618333 0.00890735463861044
5.400937109767412e-06 932.9304026284696 0.00890735463861044
4.7956246064240204e-06 1035.3218432956637 0.00890735463861044
4.2530490476089255e-06 1148.9510001873086 0.00890735463861044
3.767330114645695e-06 1275.051240713013 0.00890735463861044
3.3331550107762453e-06 1414.991297434576 0.00890735463861044
2.9457115192643712e-06 1570.2901247293776 0.00890735463861044
2.6006532232170088e-06 1742.6333860096508 0.00890735463861044
2.2939738708593893e-06 1933.891750455232 0.00890735463861044
2.02207686772482e-06 2146.141197858406 0.00890735463861044
1.7816027692019176e-06 2381.6855519761607 0.00890735463861044
1.5695119510716893e-06 2643.0814869741084 0.00890735463861044
1.383016993372621e-06 2933.1662783900483 0.00890735463861044
1.2195298937367482e-06 3255.0885998350564 0.00890735463861044
1.0766403895079435e-06 3612.3426997094302 0.00890735463861044
9.521137896983944e-07 4008.8063288984645 0.00890735463861044
8.438781616826319e-07 4448.782831127585 0.00890735463861044
7.500149160621916e-07 4937.047852839004 0.00890735463861044
6.68746869214587e-07 5478.901179593945 0.00890735463861044
5.984365570865791e-07 6080.224261649427 0.00890735463861044
5.375865734791319e-07 6747.5440531107 0.00890735463861044
4.848406960356044e-07 7488.10385759003 0.00890735463861044
4.3898454904489626e-07 8309.941949353404 0.00890735463861044
3.989448740249202e-07 9221.97882333434 0.00890735463861044
3.637865817474051e-07 10234.114021054527 0.00890735463861044
3.3270729526968523e-07 11357.333583431051 0.00890735463861044
3.0502934422749206e-07 12603.829296797274 0.00890735463861044
2.801894893877943e-07 13987.131026472387 0.00890735463861044
2.5773102896309297e-07 15522.25357427048 0.00890735463861044
2.3727944364893006e-07 17225.859653987874 0.00890735463861044
2.1854738863069656e-07 19116.440753857038 0.00890735463861044
2.0129370814636616e-07 21214.51784910632 0.00890735463861044
1.8533889745153687e-07 23542.864143224204 0.00890735463861044
1.7054531875615453e-07 26126.752255633317 0.00890735463861044
1.5680044884724964e-07 28994.22853882881 0.00890735463861044
1.440198074131871e-07 32176.417502507353 0.00890735463861044
1.3213199923090002e-07 35707.859649004626 0.00890735463861044
1.210785801619707e-07 39626.88638701478 0.00890735463861044
1.108099680902086e-07 43976.036093027215 0.00890735463861044
1.012823266366425e-07 48802.515836544335 0.00890735463861044
9.245528165280348e-08 54158.71378079476 0.00890735463861044
8.429057019032626e-08 60102.76782070388 0.00890735463861044
7.675129598538888e-08 66699.19663030129 0.00890735463861044
6.980148192781144e-08 74019.59996915652 0.00890735463861044
6.340591562903342e-08 82143.43584919439 0.00890735463861044
5.753012077835962e-08 91158.88299750836 0.00890735463861044
5.2140431749947425e-08 101163.7979766207 0.00890735463861044
4.720410873293446e-08 112266.77735108159 0.00890735463861044
4.268949060914906e-08 124588.33642950082 0.00890735463861044
3.856610530927895e-08 138262.2173764659 0.00890735463861044
3.480482047013567e-08 153436.84089300132 0.00890735463861044
3.137788850970935e-08 170276.91722258978 0.00890735463861044
2.8259058759694256e-08 188965.23396912115 0.00890735463861044
2.5423579463890178e-08 209704.64013232305 0.00890735463861044
2.284823641396372e-08 232720.2478960412 0.00890735463861044
2.0511337073259028e-08 258261.87606826748 0.00890735463861044
1.8392675604772535e-08 286606.7616948256 0.00890735463861044
1.6473508668291004e-08 318062.5692794119 0.00890735463861044
1.4736487918831642e-08 352970.73027306574 0.00890735463861044
1.3165611600918226e-08 391710.1490809261 0.00890735463861044
1.1746149608526935e-08 434701.3158125035 0.00890735463861044
1.0464566435608447e-08 482410.8704165374 0.00890735463861044
9.308461446089211e-09 535356.6677410719 0.00890735463861044
8.266485385099998e-09 594113.3984965039 0.00890735463861044
7.32826710425627e-09 659318.8271333541 0.00890735463861044
6.484339287737839e-09 731680.7143427207 0.00890735463861044
5.726065843703054e-09 811984.4993184009 0.00890735463861044
5.045587725405198e-09 901101.8251665037 0.00890735463861044
4.4357422179786e-09 1000000.0 0.00890735463861044
6.342622453137103e-06 0.001 0.009884959046625586
6.165105817412808e-06 0.0011097524964120721 0.009884959046625586
6.033485143830397e-06 0.0012315506032928262 0.009884959046625586
5.948947796818871e-06 0.001366716356462006 0.009884959046625586
5.912933322194114e-06 0.0015167168884709225 0.009884959046625586
5.926829416802448e-06 0.0016831803533309566 0.009884959046625586
5.992068129900829e-06 0.0018679135990207828 0.009884959046625586
6.11066303490837e-06 0.002072921779595372 0.009884959046625586
6.285060198729653e-06 0.002300430119772917 0.009884959046625586
6.5177489350087825e-06 0.0025529080682395165 0.009884959046625586
6.8118981180198546e-06 0.002833096101839324 0.009884959046625586
7.17154330664993e-06 0.0031440354715915 0.009884959046625586
7.600503105220646e-06 0.0034891012134067737 0.009884959046625586
8.104238652273388e-06 0.003872038781812557 0.009884959046625586
8.68791023678206e-06 0.004297004704320844 0.009884959046625586
9.358032126982607e-06 0.004768611697714469 0.009884959046625586
1.0122013677560382e-05 0.005291978735958442 0.009884959046625586
1.0987853986121898e-05 0.005872786613189483 0.009884959046625586
1.1964619378690422e-05 0.00651733960488242 0.009884959046625586
1.3062630444093948e-05 0.007232633896483534 0.009884959046625586
1.4293368169271403e-05 0.008026433522257174 0.009884959046625586
1.5669361071113386e-05 0.00890735463861044 0.009884959046625586
1.7204721418195845e-05 0.009884959046625586 0.009884959046625586
1.891505011242245e-05 0.010969857978923836 0.009884959046625586
2.0817469297162994e-05 0.012173827277396614 0.009884959046625586
2.2931052484520542e-05 0.013509935211980273 0.009884959046625586
2.5276518401451398e-05 0.014992684327860457 0.009884959046625586
2.787681105709261e-05 0.01663816886076129 0.009884959046625586
3.075698535659477e-05 0.018464249428955443 0.009884959046625586
3.3944389519202645e-05 0.020490746898158472 0.009884959046625586
3.747296853762183e-05 0.022739657523579287 0.009884959046625586
4.137698715345195e-05 0.02523539170434766 0.009884959046625586
4.568631190648986e-05 0.02800503894183631 0.009884959046625586
5.0439044678829426e-05 0.03107866187782014 0.009884959046625586
5.567833648834064e-05 0.03448962260405758 0.009884959046625586
6.145199214102615e-05 0.038274944785163134 0.009884959046625586
6.780152060181788e-05 0.04247571552536898 0.009884959046625586
7.47768392781456e-05 0.047137531341167244 0.009884959046625586
8.243069973967732e-05 0.05231099308056263 0.009884959046625586
9.081834973279079e-05 0.05805225516094899 0.009884959046625586
9.999725426190764e-05 0.06442363508721373 0.009884959046625586
0.00011002666709303277 0.07149428986597581 0.009884959046625586
0.00012096690705509783 0.07934096665797492 0.009884959046625586
0.00013287858545407705 0.08804883581643465 0.009884959046625586
0.00014582153365516604 0.09771241535346502 0.009884959046625586
0.00015985353463565666 0.1084365968689611 0.009884959046625586
0.00017502875790853523 0.12033778407775893 0.009884959046625586
0.00019139592121142357 0.13354515629298988 0.009884959046625586
0.00020899612245262045 0.14820207057988585 0.009884959046625586
0.00022786042013667185 0.16446761779946645 0.009884959046625586
0.00024800706575345277 0.18251834943190443 0.009884959046625586
0.00026943851837180066 0.20255019392306664 0.009884959046625586
0.0002921382345630885 0.22478058335487253 0.009884959046625586
0.0003160673673783254 0.24945081352303167 0.009884959046625586
0.00034116143830065226 0.27682866303920667 0.009884959046625586
0.0003673272038812181 0.3072112998861759 0.009884959046625586
0.00039443982811637746 0.34092850697468147 0.009884959046625586
0.000422340636179408 0.3783462617131929 0.009884959046625586
0.00045083564982328905 0.419870708444391 0.009884959046625586
0.0004796951556016449 0.4659525668664682 0.009884959046625586
0.0005086545510557539 0.517092024289676 0.009884959046625586
0.0005374166531260105 0.5738441648302398 0.009884959046625586
0.0005656556208196717 0.6368249944718586 0.009884959046625586
0.000593022558661338 0.7067181273927491 0.009884959046625586
0.0006191527513002004 0.7842822061337682 0.009884959046625586
0.0006436743812321399 0.8703591361485166 0.009884959046625586
0.0006662184411778682 0.9658832241158708 0.009884959046625586
0.0006864294455907194 1.0718913192051276 0.009884959046625586
0.0007039764475444965 1.1895340673703196 0.009884959046625586
0.0007185637963835756 1.3200884008314182 0.009884959046625586
0.000729941069474771 1.4649713983072863 0.009884959046625586
0.0007379116157791854 1.625755666443795 0.009884959046625586
0.0007423392391117112 1.8041864093920719 0.009884959046625586
0.0007431526596171079 2.0022003718155843 0.009884959046625586
0.0007403475298857209 2.2219468609395236 0.009884959046625586
0.0007339859415933514 2.4658110758226037 0.009884959046625586
0.0007241935171953262 2.736439997074672 0.009884959046625586
0.0007111543097654272 3.0367711180354604 0.009884959046625586
0.0006951038568252521 3.370064329271928 0.009884959046625586
0.0006763208032226631 3.739937302478798 0.009884959046625586
0.0006551175614813998 4.150404757850477 0.009884959046625586
0.0006318304741956826 4.605922041145108 0.009884959046625586
0.0006068099392415593 5.1114334834401705 0.009884959046625586
0.0005804108991442902 5.672426068491977 0.009884959046625586
0.0005529840459129742 6.294988990221888 0.009884959046625586
0.0005248680094953606 6.985879746785249 0.009884959046625586
0.0004963827333742676 7.752597488629465 0.009884959046625586
0.0004678241459087351 8.60346441668451 0.009884959046625586
0.00043946017652096714 9.547716114208066 0.009884959046625586
0.0004115280889587236 10.59560179277617 0.009884959046625586
0.00038423305315371525 11.758495540521581 0.009884959046625586
0.0003577478318497196 13.049019780144016 0.009884959046625586
0.00033221342650580077 14.481182276745331 0.009884959046625586
0.0003077405102615005 16.070528182616385 0.009884959046625586
0.00028441146989655053 17.834308769319094 0.009884959046625586
0.000262282883935816 19.791668678535572 0.009884959046625586
0.00024138827539665897 21.96385372416547 0.009884959046625586
0.00022174099696936622 24.37444150122222 0.009884959046625586
0.00020333713008025 27.04959730463137 0.009884959046625586
0.000186158299961936 30.01835813575592 0.009884959046625586
0.00017017433514587843 33.31294787934677 0.009884959046625586
0.0001553457187506435 36.96912707195032 0.009884959046625586
0.00014162580032517358 41.0265810582719 0.009884959046625586
0.000128962751910211 45.52935074866948 0.009884959046625586
0.00011730126480802294 50.526310653356795 0.009884959046625586
0.00010658399515939276 56.07169938205458 0.009884959046625586
9.675277105103408e-05 62.22570836730231 0.009884959046625586
8.77495818866203e-05 69.0551352016233 0.009884959046625586
7.951736993305758e-05 76.63410868007462 0.009884959046625586
7.20006487173741e-05 85.04489341802686 0.009884959046625586
6.514596982332144e-05 94.37878277775391 0.009884959046625586
5.890226105631502e-05 104.73708979594508 0.009884959046625586
5.322105610272576e-05 116.23224686798542 0.009884959046625586
4.8056634460280634e-05 128.9890261253308 0.009884959046625586
4.336608832145039e-05 143.14589375234786 0.009884959046625586
3.910933125239602e-05 158.85651294280527 0.009884959046625586
3.5249061126285675e-05 176.2914118095948 0.009884959046625586
3.17506880698204e-05 195.63983435170647 0.009884959046625586
2.8582236559548946e-05 217.11179456945052 0.009884959046625586
2.5714229232809416e-05 240.9403560239527 0.009884959046625586
2.3119558373863036e-05 267.38416158399497 0.009884959046625586
2.0773350093761245e-05 296.73024081888724 0.009884959046625586
1.865282522928169e-05 329.2971255097155 0.009884959046625586
1.6737159899471443e-05 365.43830709572546 0.009884959046625586
1.500734815440552e-05 405.54607358408276 0.009884959046625586
1.3446068394706856e-05 450.05576757004974 0.009884959046625586
1.2037554907640136e-05 499.450511585514 0.009884959046625586
1.0767475255857306e-05 554.2664520663108 0.009884959046625586
9.622814140741731e-06 615.0985788580505 0.009884959046625586
8.591763965726251e-06 682.6071834272393 0.009884959046625586
7.663622176634632e-06 757.525025877192 0.009884959046625586
6.828695241045679e-06 840.6652885618333 0.009884959046625586
6.078209111359811e-06 932.9304026284696 0.009884959046625586
5.404225808636198e-06 1035.3218432956637 0.009884959046625586
4.799565809121553e-06 1148.9510001873086 0.009884959046625586
4.257735789270356e-06 1275.051240713013 0.009884959046625586
3.7728613676568656e-06 1414.991297434576 0.009884959046625586
3.339632030474604e-06 1570.2901247293776 0.009884959046625586
2.953234478852984e-06 1742.6333860096508 0.009884959046625586
2.6093183796982444e-06 1933.891750455232 0.009884959046625586
2.3038817307252657e-06 2146.141197858406 0.009884959046625586
2.033288223235452e-06 2381.6855519761607 0.009884959046625586
1.7941869701054713e-06 2643.0814869741084 0.009884959046625586
1.5835015957366139e-06 2933.1662783900483 0.009884959046625586
1.3983844687759373e-06 3255.0885998350564 0.009884959046625586
1.2362581334190992e-06 3612.3426997094302 0.009884959046625586
1.0946289690227928e-06 4008.8063288984645 0.009884959046625586
9.712435333764091e-07 4448.782831127585 0.009884959046625586
8.639755921802106e-07 4937.047852839004 0.009884959046625586
7.708652336457789e-07 5478.901179593945 0.009884959046625586
6.901029714345697e-07 6080.224261649427 0.009884959046625586
6.200291035041161e-07 6747.5440531107 0.009884959046625586
5.591359245604721e-07 7488.10385759003 0.009884959046625586
5.060696776082452e-07 8309.941949353404 0.009884959046625586
4.5963094152945416e-07 9221.97882333434 0.009884959046625586
4.187725027859912e-07 10234.114021054527 0.009884959046625586
3.825941768953456e-07 11357.333583431051 0.009884959046625586
3.5033782230797783e-07 12603.829296797274 0.009884959046625586
3.213683977820736e-07 13987.131026472387 0.009884959046625586
2.951696230768519e-07 15522.25357427048 0.009884959046625586
2.71321363154442e-07 17225.859653987874 0.009884959046625586
2.494854820511705e-07 19116.440753857038 0.009884959046625586
2.2939728427928685e-07 21214.51784910632 0.009884959046625586
2.108555703372872e-07 23542.864143224204 0.009884959046625586
1.9369164216964663e-07 26126.752255633317 0.009884959046625586
1.7778025673820252e-07 28994.22853882881 0.009884959046625586
1.6301663685602819e-07 32176.417502507353 0.009884959046625586
1.4931618841362848e-07 35707.859649004626 0.009884959046625586
1.366079567244327e-07 39626.88638701478 0.009884959046625586
1.2483074807168038e-07 43976.036093027215 0.009884959046625586
1.1392951193567313e-07 48802.515836544335 0.009884959046625586
1.0385326754125401e-07 54158.71378079476 0.009884959046625586
9.455379057499158e-08 60102.76782070388 0.009884959046625586
8.598481238131228e-08 66699.19663030129 0.009884959046625586
7.810157010013086e-08 74019.59996915652 0.009884959046625586
7.086062070449373e-08 82143.43584919439 0.009884959046625586
6.421982290394368e-08 91158.88299750836 0.009884959046625586
5.813838843682362e-08 101163.7979766207 0.009884959046625586
5.2576989872932245e-08 112266.77735108159 0.009884959046625586
4.749789195290788e-08 124588.33642950082 0.009884959046625586
4.2865050509099945e-08 138262.2173764659 0.009884959046625586
3.8644199173987204e-08 153436.84089300132 0.009884959046625586
3.480292443125421e-08 170276.91722258978 0.009884959046625586
3.1310712689247566e-08 188965.23396912115 0.009884959046625586
2.8138934959898165e-08 209704.64013232305 0.009884959046625586
2.5260851632680215e-08 232720.2478960412 0.009884959046625586
2.2651568176712544e-08 258261.87606826748 0.009884959046625586
2.028798340436566e-08 286606.7616948256 0.009884959046625586
1.8148741398604784e-08 318062.5692794119 0.009884959046625586
1.6214117271040607e-08 352970.73027306574 0.009884959046625586
1.446597064358457e-08 391710.1490809261 0.009884959046625586
1.2887633960012579e-08 434701.3158125035 0.009884959046625586
1.1463833216041053e-08 482410.8704165374 0.009884959046625586
1.0180589038455423e-08 535356.6677410719 0.009884959046625586
9.02512342637607e-09 594113.3984965039 0.009884959046625586
7.98578325689192e-09 659318.8271333541 0.009884959046625586
7.0519345918285126e-09 731680.7143427207 0.009884959046625586
6.2138911793852e-09 811984.4993184009 0.009884959046625586
5.4628396251032996e-09 901101.8251665037 0.009884959046625586
4.790742358373734e-09 1000000.0 0.009884959046625586
6.565102278477397e-06 0.001 0.010969857978923836
6.342741339815383e-06 0.0011097524964120721 0.010969857978923836
6.164942950137586e-06 0.0012315506032928262 0.010969857978923836
6.033306233943492e-06 0.001366716356462006 0.010969857978923836
5.949170386099212e-06 0.0015167168884709225 0.010969857978923836
5.9131992914407405e-06 0.0016831803533309566 0.010969857978923836
5.926765787700461e-06 0.0018679135990207828 0.010969857978923836
5.9921006941854316e-06 0.002072921779595372 0.010969857978923836
6.110694528493887e-06 0.002300430119772917 0.010969857978923836
6.285009712669876e-06 0.0025529080682395165 0.010969857978923836
6.517684466356144e-06 0.002833096101839324 0.010969857978923836
6.811943212281513e-06 0.0031440354715915 0.010969857978923836
7.1715243954439956e-06 0.0034891012134067737 0.010969857978923836
7.600577768607231e-06 0.003872038781812557 0.010969857978923836
8.104211373094472e-06 0.004297004704320844 0.010969857978923836
8.687896034254017e-06 0.004768611697714469 0.010969857978923836
9.358082853294647e-06 0.005291978735958442 0.010969857978923836
1.0122044296401178e-05 0.005872786613189483 0.010969857978923836
1.0987825317387845e-05 0.00651733960488242 0.010969857978923836
1.1964672522957187e-05 0.007232633896483534 0.010969857978923836
1.3062697222343544e-05 0.008026433522257174 0.010969857978923836
1.4293397524567375e-05 0.00890735463861044 0.010969857978923836
1.5669366439152732e-05 0.009884959046625586 0.010969857978923836
1.720474120026072e-05 0.010969857978923836 0.010969857978923836
1.8915039351363738e-05 0.012173827277396614 0.010969857978923836
2.0817495134495267e-05 0.013509935211980273 0.010969857978923836
2.2931041181228906e-05 0.014992684327860457 0.010969857978923836
2.5276546723684845e-05 0.01663816886076129 0.010969857978923836
2.7876826986350522e-05 0.018464249428955443 0.010969857978923836
3.075696830467933e-05 0.020490746898158472 0.010969857978923836
3.394440074000471e-05 0.022739657523579287 0.010969857978923836
3.747296630840502e-05 0.02523539170434766 0.010969857978923836
4.137698574979698e-05 0.02800503894183631 0.010969857978923836
4.5686317311055546e-05 0.03107866187782014 0.010969857978923836
5.043903803114702e-05 0.03448962260405758 0.010969857978923836
5.5678335788345024e-05 0.038274944785163134 0.010969857978923836
6.145198795071138e-05 0.04247571552536898 0.010969857978923836
6.780151035457038e-05 0.047137531341167244 0.010969857978923836
7.477684225853931e-05 0.05231099308056263 0.010969857978923836
8.24306877176273e-05 0.05805225516094899 0.010969857978923836
9.081833913537896e-05 0.06442363508721373 0.010969857978923836
9.999724890719097e-05 0.07149428986597581 0.010969857978923836
0.00011002666237469594 0.07934096665797492 0.010969857978923836
0.00012096689911866854 0.08804883581643465 0.010969857978923836
0.0001328785772256591 0.09771241535346502 0.010969857978923836
0.00014582152459263753 0.1084365968689611 0.010969857978923836
0.00015985352693914656 0.12033778407775893 0.010969857978923836
0.00017502874762587162 0.13354515629298988 0.010969857978923836
0.00019139590793781913 0.14820207057988585 0.010969857978923836
0.00020899611015490205 0.16446761779946645 0.010969857978923836
0.00022786040436817423 0.18251834943190443 0.010969857978923836
0.00024800704925564965 0.20255019392306664 0.010969857978923836
0.0002694385001846822 0.22478058335487253 0.010969857978923836
0.00029213821711027155 0.24945081352303167 0.010969857978923836
0.00031606734602784847 0.27682866303920667 0.010969857978923836
0.00034116141379880727 0.3072112998861759 0.010969857978923836
0.00036732717507526047 0.34092850697468147 0.010969857978923836
0.0003944397985610193 0.3783462617131929 0.010969857978923836
0.0004223406030772203 0.419870708444391 0.010969857978923836
0.0004508356133121616 0.4659525668664682 0.010969857978923836
0.0004796951150850548 0.517092024289676 0.010969857978923836
0.0005086545071466553 0.5738441648302398 0.010969857978923836
0.0005374166049885165 0.6368249944718586 0.010969857978923836
0.0005656555677537867 0.7067181273927491 0.010969857978923836
0.0005930225003208944 0.7842822061337682 0.010969857978923836
0.0006191526866202723 0.8703591361485166 0.010969857978923836
0.0006436743105955323 0.9658832241158708 0.010969857978923836
0.0006662183633936447 1.0718913192051276 0.010969857978923836
0.0006864293607496963 1.1895340673703196 0.010969857978923836
0.000703976354736402 1.3200884008314182 0.010969857978923836
0.0007185636952603547 1.4649713983072863 0.010969857978923836
0.0007299409594395678 1.625755666443795 0.010969857978923836
0.0007379114958702138 1.8041864093920719 0.010969857978923836
0.000742339108427803 2.0022003718155843 0.010969857978923836
0.0007431525178469567 2.2219468609395236 0.010969857978923836
0.0007403473766690594 2.4658110758226037 0.010969857978923836
0.0007339857763797308 2.736439997074672 0.010969857978923836
0.0007241933395486511 3.0367711180354604 0.010969857978923836
0.0007111541191934245 3.370064329271928 0.010969857978923836
0.0006951036528308752 3.739937302478798 0.010969857978923836
0.0006763205859482424 4.150404757850477 0.010969857978923836
0.0006551173304165658 4.605922041145108 0.010969857978923836
0.0006318302294691103 5.1114334834401705 0.010969857978923836
0.0006068096806067791 5.672426068491977 0.010969857978923836
0.0005804106271323217 6.294988990221888 0.010969857978923836
0.0005529837601387921 6.985879746785249 0.010969857978923836
0.000524867710596677 7.752597488629465 0.010969857978923836
0.0004963824212448342 8.60346441668451 0.010969857978923836
0.00046782382122201316 9.547716114208066 0.010969857978923836
0.0004394598395609517 10.59560179277617 0.010969857978923836
0.00041152774028030414 11.758495540521581 0.010969857978923836
0.00038423269322684916 13.049019780144016 0.010969857978923836
0.00035774746138317326 14.481182276745331 0.010969857978923836
0.00033221304617725433 16.070528182616385 0.010969857978923836
0.00030774012049705757 17.834308769319094 0.010969857978923836
0.00028441107135568355 19.791668678535572 0.010969857978923836
0.00026228247742621225 21.96385372416547 0.010969857978923836
0.00024138786152361202 24.37444150122222 0.010969857978923836
0.00022174057654100743 27.04959730463137 0.010969857978923836
0.0002033367038185574 30.01835813575592 0.010969857978923836
0.00018615786863640515 33.31294787934677 0.010969857978923836
0.0001701738995188995 36.96912707195032 0.010969857978923836
0.00015534527971738932 41.0265810582719 0.010969857978923836
0.00014162535875306137 45.52935074866948 0.010969857978923836
0.00012896230874237524 50.526310653356795 0.010969857978923836
0.00011730082112682005 56.07169938205458 0.010969857978923836
0.00010658355204462566 62.22570836730231 0.010969857978923836
9.675232982198079e-05 69.0551352016233 0.010969857978923836
8.774914393017141e-05 76.63410868007462 0.010969857978923836
7.951693692642703e-05 85.04489341802686 0.010969857978923836
7.200022255249294e-05 94.37878277775391 0.010969857978923836
6.514555272485456e-05 104.73708979594508 0.010969857978923836
5.890185564316752e-05 116.23224686798542 0.010969857978923836
5.322066544732884e-05 128.9890261253308 0.010969857978923836
4.8056262198947763e-05 143.14589375234786 0.010969857978923836
4.336573883634287e-05 158.85651294280527 0.010969857978923836
3.910900976755727e-05 176.2914118095948 0.010969857978923836
3.524877388638714e-05 195.63983435170647 0.010969857978923836
3.175044253456161e-05 217.11179456945052 0.010969857978923836
2.8582041730729202e-05 240.9403560239527 0.010969857978923836
2.5714095864493025e-05 267.38416158399497 0.010969857978923836
2.3119499325763293e-05 296.73024081888724 0.010969857978923836
2.0773380758676296e-05 329.2971255097155 0.010969857978923836
1.8652963969412184e-05 365.43830709572546 0.010969857978923836
1.6737428566782064e-05 405.54607358408276 0.010969857978923836
1.5007772664277219e-05 450.05576757004974 0.010969857978923836
1.3446679399398143e-05 499.450511585514 0.010969857978923836
1.2038388451207638e-05 554.2664520663108 0.010969857978923836
1.0768573559749584e-05 615.0985788580505 0.010969857978923836
9.624226343873943e-06 682.6071834272393 0.010969857978923836
8.59354687976488e-06 757.525025877192 0.010969857978923836
7.665840926596168e-06 840.6652885618333 0.010969857978923836
6.831423815967241e-06 932.9304026284696 0.010969857978923836
6.081530630752674e-06 1035.3218432956637 0.010969857978923836
5.408232462422724e-06 1148.9510001873086 0.010969857978923836
4.804358254562047e-06 1275.051240713013 0.010969857978923836
4.263421907180209e-06 1414.991297434576 0.010969857978923836
3.7795541864005244e-06 1570.2901247293776 0.010969857978923836
3.347444736290228e-06 1742.6333860096508 0.010969857978923836
2.962275720608254e-06 1933.891750455232 0.010969857978923836
2.619688318938884e-06 2146.141197858406 0.010969857978923836
2.3156813956370925e-06 2381.6855519761607 0.010969857978923836
2.0465660263147e-06 2643.0814869741084 0.010969857978923836
1.8090030592388118e-06 2933.1662783900483 0.010969857978923836
1.5998495318525485e-06 3255.0885998350564 0.010969857978923836
1.4162329455835732e-06 3612.3426997094302 0.010969857978923836
1.2554835119304997e-06 4008.8063288984645 0.010969857978923836
1.115122835515514e-06 4448.782831127585 0.010969857978923836
9.928019503169239e-07 4937.047852839004 0.010969857978923836
8.863667861902513e-07 5478.901179593945 0.010969857978923836
7.938216899372463e-07 6080.224261649427 0.010969857978923836
7.133244076529266e-07 6747.5440531107 0.010969857978923836
6.432031536274252e-07 7488.10385759003 0.010969857978923836
5.819529934614209e-07 8309.941949353404 0.010969857978923836
5.282385879823437e-07 9221.97882333434 0.010969857978923836
4.808932183575365e-07 10234.114021054527 0.010969857978923836
4.389066274868014e-07 11357.333583431051 0.010969857978923836
4.0142809132337476e-07 12603.829296797274 0.010969857978923836
3.6775247913567455e-07 13987.131026472387 0.010969857978923836
3.37285789187014e-07 15522.25357427048 0.010969857978923836
3.09558827793488e-07 17225.859653987874 0.010969857978923836
2.841910136108794e-07 19116.440753857038 0.010969857978923836
2.6088740956442535e-07 21214.51784910632 0.010969857978923836
2.3940479154660466e-07 23542.864143224204 0.010969857978923836
2.1955796092321123e-07 26126.752255633317 0.010969857978923836
2.0119439014809615e-07 28994.22853882881 0.010969857978923836
1.8419189218299437e-07 32176.417502507353 0.010969857978923836
1.6844907013702226e-07 35707.859649004626 0.010969857978923836
1.538800895595216e-07 39626.88638701478 0.010969857978923836
1.4040939300130617e-07 43976.036093027215 0.010969857978923836
1.279685378774431e-07 48802.515836544335 0.010969857978923836
1.1649403008906489e-07 54158.71378079476 0.010969857978923836
1.0592596300096346e-07 60102.76782070388 0.010969857978923836
9.62071362575756e-08 66699.19663030129 0.010969857978923836
8.728258837908953e-08 74019.59996915652 0.010969857978923836
7.909939903072427e-08 82143.43584919439 0.010969857978923836
7.16066212991251e-08 91158.88299750836 0.010969857978923836
6.475534874983424e-08 101163.7979766207 0.010969857978923836
5.8498753841007556e-08 112266.77735108159 0.010969857978923836
5.279222514698034e-08 124588.33642950082 0.010969857978923836
4.7593401442114214e-08 138262.2173764659 0.010969857978923836
4.286227084371319e-08 153436.84089300132 0.010969857978923836
3.856116559397549e-08 170276.91722258978 0.010969857978923836
3.465478526365473e-08 188965.23396912115 0.010969857978923836
3.1110167775239006e-08 209704.64013232305 0.010969857978923836
2.7896633891799638e-08 232720.2478960412 0.010969857978923836
2.498571849418596e-08 258261.87606826748 0.010969857978923836
2.2351106521156794e-08 286606.7616948256 0.010969857978923836
1.9968505515777224e-08 318062.5692794119 0.010969857978923836
1.781556513424931e-08 352970.73027306574 0.010969857978923836
1.58717602394276e-08 391710.1490809261 0.010969857978923836
1.4118277436026005e-08 434701.3158125035 0.010969857978923836
1.2537895388575748e-08 482410.8704165374 0.010969857978923836
1.1114883124996311e-08 535356.6677410719 0.010969857978923836
9.834884906467778e-09 594113.3984965039 0.010969857978923836
8.684802876857134e-09 659318.8271333541 0.010969857978923836
7.652712796790695e-09 731680.7143427207 0.010969857978923836
6.7277549087307875e-09 811984.4993184009 0.010969857978923836
5.900039568018656e-09 901101.8251665037 0.010969857978923836
5.16056197774617e-09 1000000.0 0.010969857978923836
6.831529282935733e-06 0.001 0.012173827277396614
6.565078429443538e-06 0.0011097524964120721 0.012173827277396614
6.3427912915248186e-06 0.0012315506032928262 0.012173827277396614
6.1649432046007036e-06 0.001366716356462006 0.012173827277396614
6.03331816562136e-06 0.0015167168884709225 0.012173827277396614
5.9490877395429465e-06 0.0016831803533309566 0.012173827277396614
5.9129714087280405e-06 0.0018679135990207828 0.012173827277396614
5.926890524032835e-06 0.002072921779595372 0.012173827277396614
5.992067686366731e-06 0.002300430119772917 0.012173827277396614
6.110671220471708e-06 0.0025529080682395165 0.012173827277396614
6.285005945239064e-06 0.002833096101839324 0.012173827277396614
6.517763529667597e-06 0.0031440354715915 0.012173827277396614
6.81192021945165e-06 0.0034891012134067737 0.012173827277396614
7.171478176970503e-06 0.003872038781812557 0.012173827277396614
7.600617041747526e-06 0.004297004704320844 0.012173827277396614
8.1042067068271e-06 0.004768611697714469 0.012173827277396614
8.68793708708182e-06 0.005291978735958442 0.012173827277396614
9.35810576851992e-06 0.005872786613189483 0.012173827277396614
1.0122023024639049e-05 0.00651733960488242 0.012173827277396614
1.0987784585969607e-05 0.007232633896483534 0.012173827277396614
1.1964607573355934e-05 0.008026433522257174 0.012173827277396614
1.3062708249855781e-05 0.00890735463861044 0.012173827277396614
1.4293376010332537e-05 0.009884959046625586 0.012173827277396614
1.5669384535454967e-05 0.010969857978923836 0.012173827277396614
1.7204750000110458e-05 0.012173827277396614 0.012173827277396614
1.8915065670199738e-05 0.013509935211980273 0.012173827277396614
2.081750560778417e-05 0.014992684327860457 0.012173827277396614
2.2931038776929924e-05 0.01663816886076129 0.012173827277396614
2.5276519261430153e-05 0.018464249428955443 0.012173827277396614
2.7876805841375862e-05 0.020490746898158472 0.012173827277396614
3.0756986522884056e-05 0.022739657523579287 0.012173827277396614
3.394437915638093e-05 0.02523539170434766 0.012173827277396614
3.747296234246633e-05 0.02800503894183631 0.012173827277396614
4.137697952233399e-05 0.03107866187782014 0.012173827277396614
4.568631117163324e-05 0.03448962260405758 0.012173827277396614
5.043903632140356e-05 0.038274944785163134 0.012173827277396614
5.567833465347505e-05 0.04247571552536898 0.012173827277396614
6.145199119600431e-05 0.047137531341167244 0.012173827277396614
6.780151011542834e-05 0.05231099308056263 0.012173827277396614
7.47768384448122e-05 0.05805225516094899 0.012173827277396614
8.243069088997856e-05 0.06442363508721373 0.012173827277396614
9.081833008672824e-05 0.07149428986597581 0.012173827277396614
9.999723773490565e-05 0.07934096665797492 0.012173827277396614
0.00011002665181236715 0.08804883581643465 0.012173827277396614
0.00012096689495499913 0.09771241535346502 0.012173827277396614
0.00013287857040666928 0.1084365968689611 0.012173827277396614
0.00014582151496589368 0.12033778407775893 0.012173827277396614
0.00015985351191694086 0.13354515629298988 0.012173827277396614
0.00017502873479557923 0.14820207057988585 0.012173827277396614
0.00019139589220473763 0.16446761779946645 0.012173827277396614
0.00020899609242963635 0.18251834943190443 0.012173827277396614
0.00022786038633892947 0.20255019392306664 0.012173827277396614
0.0002480070298340742 0.22478058335487253 0.012173827277396614
0.00026943847802440857 0.24945081352303167 0.012173827277396614
0.0002921381910783172 0.27682866303920667 0.012173827277396614
0.0003160673169592121 0.3072112998861759 0.012173827277396614
0.00034116138374140625 0.34092850697468147 0.012173827277396614
0.0003673271426654079 0.3783462617131929 0.012173827277396614
0.0003944397618361739 0.419870708444391 0.012173827277396614
0.0004223405633065891 0.4659525668664682 0.012173827277396614
0.0004508355688120913 0.517092024289676 0.012173827277396614
0.00047969506580636256 0.5738441648302398 0.012173827277396614
0.0005086544524648406 0.6368249944718586 0.012173827277396614
0.0005374165457203706 0.7067181273927491 0.012173827277396614
0.0005656555021820164 0.7842822061337682 0.012173827277396614
0.0005930224282405527 0.8703591361485166 0.012173827277396614
0.0006191526080914223 0.9658832241158708 0.012173827277396614
0.0006436742235848003 1.0718913192051276 0.012173827277396614
0.0006662182680885476 1.1895340673703196 0.012173827277396614
0.0006864292565087471 1.3200884008314182 0.012173827277396614
0.0007039762404321692 1.4649713983072863 0.012173827277396614
0.0007185635701503212 1.625755666443795 0.012173827277396614
0.0007299408229342053 1.8041864093920719 0.012173827277396614
0.0007379113473510168 2.0022003718155843 0.012173827277396614
0.0007423389473329989 2.2219468609395236 0.012173827277396614
0.0007431523436085552 2.4658110758226037 0.012173827277396614
0.0007403471878428824 2.736439997074672 0.012173827277396614
0.0007339855728989431 3.0367711180354604 0.012173827277396614
0.0007241931204042817 3.370064329271928 0.012173827277396614
0.0007111538842750065 3.739937302478798 0.012173827277396614
0.0006951034017497193 4.150404757850477 0.012173827277396614
0.0006763203182597044 4.605922041145108 0.012173827277396614
0.0006551170458741762 5.1114334834401705 0.012173827277396614
0.0006318299280186901 5.672426068491977 0.012173827277396614
0.0006068093623099458 6.294988990221888 0.012173827277396614
0.0005804102919497733 6.985879746785249 0.012173827277396614
0.0005529834083145557 7.752597488629465 0.012173827277396614
0.0005248673422859618 8.60346441668451 0.012173827277396614
0.0004963820368869554 9.547716114208066 0.012173827277396614
0.0004678234213395527 10.59560179277617 0.012173827277396614
0.0004394594246790451 11.758495540521581 0.012173827277396614
0.00041152731097171547 13.049019780144016 0.012173827277396614
0.0003842322501330653 14.481182276745331 0.012173827277396614
0.00035774700517021696 16.070528182616385 0.012173827277396614
0.0003322125775693241 17.834308769319094 0.012173827277396614
0.0003077396403667887 19.791668678535572 0.012173827277396614
0.00028441058059813784 21.96385372416547 0.012173827277396614
0.0002622819768139939 24.37444150122222 0.012173827277396614
0.00024138735194723093 27.04959730463137 0.012173827277396614
0.0002217400587766205 30.01835813575592 0.012173827277396614
0.00020333617881362898 33.31294787934677 0.012173827277396614
0.00018615733738025497 36.96912707195032 0.012173827277396614
0.00017017336309121944 41.0265810582719 0.012173827277396614
0.00015534473901057666 45.52935074866948 0.012173827277396614
0.00014162481495938462 50.526310653356795 0.012173827277396614
0.00012896176300225548 56.07169938205458 0.012173827277396614
0.00011730027469947224 62.22570836730231 0.012173827277396614
0.00010658300634747153 69.0551352016233 0.012173827277396614
9.67517864104428e-05 76.63410868007462 0.012173827277396614
8.774860458793388e-05 85.04489341802686 0.012173827277396614
7.95164036778706e-05 94.37878277775391 0.012173827277396614
7.199969773052928e-05 104.73708979594508 0.012173827277396614
6.514503905674651e-05 116.23224686798542 0.012173827277396614
5.890135632979909e-05 128.9890261253308 0.012173827277396614
5.322018429609887e-05 143.14589375234786 0.012173827277396614
4.8055803721247514e-05 158.85651294280527 0.012173827277396614
4.336530837867336e-05 176.2914118095948 0.012173827277396614
3.91086137605523e-05 195.63983435170647 0.012173827277396614
3.524841999846817e-05 217.11179456945052 0.012173827277396614
3.1750139989572546e-05 240.9403560239527 0.012173827277396614
2.8581801534977025e-05 267.38416158399497 0.012173827277396614
2.571393123607102e-05 296.73024081888724 0.012173827277396614
2.3119426061368742e-05 329.2971255097155 0.012173827277396614
2.0773417734432087e-05 365.43830709572546 0.012173827277396614
1.8653133678436795e-05 405.54607358408276 0.012173827277396614
1.6737757756901672e-05 450.05576757004974 0.012173827277396614
1.500829301515072e-05 499.450511585514 0.012173827277396614
1.3447428289015129e-05 554.2664520663108 0.012173827277396614
1.2039409790554068e-05 615.0985788580505 0.012173827277396614
1.0769918621700292e-05 682.6071834272393 0.012173827277396614
9.625954620395838e-06 757.525025877192 0.012173827277396614
8.59572687395005e-06 840.6652885618333 0.012173827277396614
7.66855082146023e-06 932.9304026284696 0.012173827277396614
6.83475188523186e-06 1035.3218432956637 0.012173827277396614
6.085575327108295e-06 1148.9510001873086 0.012173827277396614
5.41310193147293e-06 1275.051240713013 0.012173827277396614
4.810169220714755e-06 1414.991297434576 0.012173827277396614
4.2702975843189606e-06 1570.2901247293776 0.012173827277396614
3.787621126072338e-06 1742.6333860096508 0.012173827277396614
3.3568260553451523e-06 1933.891750455232 0.012173827277396614
2.9730896308199917e-06 2146.141197858406 0.012173827277396614
2.6320298854853874e-06 2381.6855519761607 0.012173827277396614
2.329636398124002e-06 2643.0814869741084 0.012173827277396614
2.0621721995572884e-06 2933.1662783900483 0.012173827277396614
1.8262827325976616e-06 3255.0885998350564 0.012173827277396614
1.6187619238383633e-06 3612.3426997094302 0.012173827277396614
1.4366914138363995e-06 4008.8063288984645 0.012173827277396614
1.2773303517121803e-06 4448.782831127585 0.012173827277396614
1.138131626499117e-06 4937.047852839004 0.012173827277396614
1.0167384455472828e-06 5478.901179593945 0.012173827277396614
9.109289952347055e-07 6080.224261649427 0.012173827277396614
8.186743452043288e-07 6747.5440531107 0.012173827277396614
7.381241458048748e-07 7488.10385759003 0.012173827277396614
6.676089245871708e-07 8309.941949353404 0.012173827277396614
6.056429100453897e-07 9221.97882333434 0.012173827277396614
5.509302393180704e-07 10234.114021054527 0.012173827277396614
5.023454460184595e-07 11357.333583431051 0.012173827277396614
4.589300757196213e-07 12603.829296797274 0.012173827277396614
4.1988999810449457e-07 13987.131026472387 0.012173827277396614
3.8456787909701973e-07 15522.25357427048 0.012173827277396614
3.524360371320867e-07 17225.859653987874 0.012173827277396614
3.230641445473026e-07 19116.440753857038 0.012173827277396614
2.961098677367602e-07 21214.51784910632 0.012173827277396614
2.7130211432968565e-07 23542.864143224204 0.012173827277396614
2.4842088985899125e-07 26126.752255633317 0.012173827277396614
2.2729045734415365e-07 28994.22853882881 0.012173827277396614
2.0776631015628766e-07 32176.417502507353 0.012173827277396614
1.897277260853869e-07 35707.859649004626 0.012173827277396614
1.730704334290678e-07 39626.88638701478 0.012173827277396614
1.5770188510622063e-07 43976.036093027215 0.012173827277396614
1.4353789812293627e-07 48802.515836544335 0.012173827277396614
1.3050037261930214e-07 54158.71378079476 0.012173827277396614
1.1851578629595849e-07 60102.76782070388 0.012173827277396614
1.0751428125566065e-07 66699.19663030129 0.012173827277396614
9.742916962096615e-08 74019.59996915652 0.012173827277396614
8.81966430998915e-08 82143.43584919439 0.012173827277396614
7.975572546836673e-08 91158.88299750836 0.012173827277396614
7.204825669404613e-08 101163.7979766207 0.012173827277396614
6.501893801136305e-08 112266.77735108159 0.012173827277396614
5.86153769965847e-08 124588.33642950082 0.012173827277396614
5.278812176268133e-08 138262.2173764659 0.012173827277396614
4.749068749365648e-08 153436.84089300132 0.012173827277396614
4.2679522582744767e-08 170276.91722258978 0.012173827277396614
3.831397421549809e-08 188965.23396912115 0.012173827277396614
3.4356239075883366e-08 209704.64013232305 0.012173827277396614
3.077123866823683e-08 232720.2478960412 0.012173827277396614
2.7526538382005583e-08 258261.87606826748 0.012173827277396614
2.459222003814432e-08 286606.7616948256 0.012173827277396614
2.1940754879601343e-08 318062.5692794119 0.012173827277396614
1.9546856466767792e-08 352970.73027306574 0.012173827277396614
1.7387350004227642e-08 391710.1490809261 0.012173827277396614
1.5441034562080347e-08 434701.3158125035 0.012173827277396614
1.3688526978583582e-08 482410.8704165374 0.012173827277396614
1.2112140956865858e-08 535356.6677410719 0.012173827277396614
1.0695762608925463e-08 594113.3984965039 0.012173827277396614
9.424691804760243e-09 659318.8271333541 0.012173827277396614
8.285559904841477e-09 731680.7143427207 0.012173827277396614
7.266188095655934e-09 811984.4993184009 0.012173827277396614
6.3554870255444484e-09 901101.8251665037 0.012173827277396614
5.543357883830424e-09 1000000.0 0.012173827277396614
7.140720443610249e-06 0.001 0.013509935211980273
6.831701428344772e-06 0.0011097524964120721 0.013509935211980273
6.565148384374275e-06 0.0012315506032928262 0.013509935211980273
6.342892304611603e-06 0.001366716356462006 0.013509935211980273
6.165177936834354e-06 0.0015167168884709225 0.013509935211980273
6.033367892954722e-06 0.0016831803533309566 0.013509935211980273
5.948896088625588e-06 0.0018679135990207828 0.013509935211980273
5.912950327591204e-06 0.002072921779595372 0.013509935211980273
5.92678158128912e-06 0.002300430119772917 0.013509935211980273
5.991974763253083e-06 0.0025529080682395165 0.013509935211980273
6.110593229191608e-06 0.002833096101839324 0.013509935211980273
6.285026098118429e-06 0.0031440354715915 0.013509935211980273
6.517627222812905e-06 0.0034891012134067737 0.013509935211980273
6.811976813292375e-06 0.003872038781812557 0.013509935211980273
7.171568503494541e-06 0.004297004704320844 0.013509935211980273
7.6004990595679445e-06 0.004768611697714469 0.013509935211980273
8.104228969241234e-06 0.005291978735958442 0.013509935211980273
8.687890497682815e-06 0.005872786613189483 0.013509935211980273
9.358037705520239e-06 0.00651733960488242 0.013509935211980273
1.0122031449122382e-05 0.007232633896483534 0.013509935211980273
1.0987793789274392e-05 0.008026433522257174 0.013509935211980273
1.1964623041427203e-05 0.00890735463861044 0.013509935211980273
1.3062707687860886e-05 0.009884959046625586 0.013509935211980273
1.429334805413962e-05 0.010969857978923836 0.013509935211980273
1.566937435759641e-05 0.012173827277396614 0.013509935211980273
1.720473575339554e-05 0.013509935211980273 0.013509935211980273
1.89150586833442e-05 0.014992684327860457 0.013509935211980273
2.0817501742764755e-05 0.01663816886076129 0.013509935211980273
2.2931033394346656e-05 0.018464249428955443 0.013509935211980273
2.5276534468710032e-05 0.020490746898158472 0.013509935211980273
2.7876832215834035e-05 0.022739657523579287 0.013509935211980273
3.075696980792131e-05 0.02523539170434766 0.013509935211980273
3.394439724124787e-05 0.02800503894183631 0.013509935211980273
3.7472960941808964e-05 0.03107866187782014 0.013509935211980273
4.1376981164464866e-05 0.03448962260405758 0.013509935211980273
4.568630933332596e-05 0.038274944785163134 0.013509935211980273
5.043903598500599e-05 0.04247571552536898 0.013509935211980273
5.5678331004060944e-05 0.047137531341167244 0.013509935211980273
6.145197865714547e-05 0.05231099308056263 0.013509935211980273
6.780149798735202e-05 0.05805225516094899 0.013509935211980273
7.477682902434779e-05 0.06442363508721373 0.013509935211980273
8.243067986624109e-05 0.07149428986597581 0.013509935211980273
9.081832189050676e-05 0.07934096665797492 0.013509935211980273
9.999723073861322e-05 0.08804883581643465 0.013509935211980273
0.00011002664213988211 0.09771241535346502 0.013509935211980273
0.0001209668811696929 0.1084365968689611 0.013509935211980273
0.00013287855817689653 0.12033778407775893 0.013509935211980273
0.0001458214987455353 0.13354515629298988 0.013509935211980273
0.0001598534984690314 0.14820207057988585 0.013509935211980273
0.0001750287174868692 0.16446761779946645 0.013509935211980273
0.00019139587475280884 0.18251834943190443 0.013509935211980273
0.0002089960715355721 0.20255019392306664 0.013509935211980273
0.00022786036365385343 0.22478058335487253 0.013509935211980273
0.0002480070039592164 0.24945081352303167 0.013509935211980273
0.00026943845078841733 0.27682866303920667 0.013509935211980273
0.00029213816040296603 0.3072112998861759 0.013509935211980273
0.00031606728379440785 0.34092850697468147 0.013509935211980273
0.00034116134621509087 0.3783462617131929 0.013509935211980273
0.00036732710292319837 0.419870708444391 0.013509935211980273
0.0003944397167197078 0.4659525668664682 0.013509935211980273
0.00042234051408573947 0.517092024289676 0.013509935211980273
0.0004508355141845666 0.5738441648302398 0.013509935211980273
0.00047969500633571194 0.6368249944718586 0.013509935211980273
0.0005086543858172643 0.7067181273927491 0.013509935211980273
0.0005374164717744101 0.7842822061337682 0.013509935211980273
0.0005656554215698328 0.8703591361485166 0.013509935211980273
0.0005930223394348122 0.9658832241158708 0.013509935211980273
0.0006191525105154749 1.0718913192051276 0.013509935211980273
0.0006436741167072935 1.1895340673703196 0.013509935211980273
0.0006662181508857445 1.3200884008314182 0.013509935211980273
0.0006864291277534074 1.4649713983072863 0.013509935211980273
0.0007039760995667388 1.625755666443795 0.013509935211980273
0.0007185634163160426 1.8041864093920719 0.013509935211980273
0.0007299406551821708 2.0022003718155843 0.013509935211980273
0.0007379111647931591 2.2219468609395236 0.013509935211980273
0.0007423387489948752 2.4658110758226037 0.013509935211980273
0.0007431521287644127 2.736439997074672 0.013509935211980273
0.000740346955625415 3.0367711180354604 0.013509935211980273
0.0007339853222321224 3.370064329271928 0.013509935211980273
0.0007241928508636697 3.739937302478798 0.013509935211980273
0.0007111535951349612 4.150404757850477 0.013509935211980273
0.0006951030926315438 4.605922041145108 0.013509935211980273
0.0006763199887743765 5.1114334834401705 0.013509935211980273
0.0006551166957389221 5.672426068491977 0.013509935211980273
0.0006318295568378263 6.294988990221888 0.013509935211980273
0.0006068089702337964 6.985879746785249 0.013509935211980273
0.0005804098791113432 7.752597488629465 0.013509935211980273
0.0005529829748833759 8.60346441668451 0.013509935211980273
0.0005248668885655672 9.547716114208066 0.013509935211980273
0.0004963815636852553 10.59560179277617 0.013509935211980273
0.00046782292889080423 11.758495540521581 0.013509935211980273
0.00043945891372609847 13.049019780144016 0.013509935211980273
0.0004115267822011326 14.481182276745331 0.013509935211980273
0.00038423170446388877 16.070528182616385 0.013509935211980273
0.0003577464433377475 17.834308769319094 0.013509935211980273
0.0003322120005549989 19.791668678535572 0.013509935211980273
0.0003077390491750265 21.96385372416547 0.013509935211980273
0.00028440997615586383 24.37444150122222 0.013509935211980273
0.00026228136019335047 27.04959730463137 0.013509935211980273
0.0002413867242410106 30.01835813575592 0.013509935211980273
0.00022173942109671163 33.31294787934677 0.013509935211980273
0.00020333553234719304 36.96912707195032 0.013509935211980273
0.00018615668320431933 41.0265810582719 0.013509935211980273
0.00017017270239327864 45.52935074866948 0.013509935211980273
0.00015534407312500775 50.526310653356795 0.013509935211980273
0.00014162414520768607 56.07169938205458 0.013509935211980273
0.0001289610908489225 62.22570836730231 0.013509935211980273
0.00011729960174189369 69.0551352016233 0.013509935211980273
0.00010658233427851549 76.63410868007462 0.013509935211980273
9.67511171692248e-05 85.04489341802686 0.013509935211980273
8.77479403462722e-05 94.37878277775391 0.013509935211980273
7.951574693176866e-05 104.73708979594508 0.013509935211980273
7.199905136312523e-05 116.23224686798542 0.013509935211980273
6.51444064249107e-05 128.9890261253308 0.013509935211980273
5.89007413959175e-05 143.14589375234786 0.013509935211980273
5.3219591712005965e-05 158.85651294280527 0.013509935211980273
4.8055239030730945e-05 176.2914118095948 0.013509935211980273
4.336477818100981e-05 195.63983435170647 0.013509935211980273
3.9108125941655913e-05 217.11179456945052 0.013509935211980273
3.5247984011665956e-05 240.9403560239527 0.013509935211980273
3.174976713504751e-05 267.38416158399497 0.013509935211980273
2.858150535467452e-05 296.73024081888724 0.013509935211980273
2.571372793691573e-05 329.2971255097155 0.013509935211980273
2.3119335026633436e-05 365.43830709572546 0.013509935211980273
2.0773462086176586e-05 405.54607358408276 0.013509935211980273
1.8653340947194508e-05 450.05576757004974 0.013509935211980273
1.6738160622531417e-05 499.450511585514 0.013509935211980273
1.500893013250959e-05 554.2664520663108 0.013509935211980273
1.3448345173472376e-05 615.0985788580505 0.013509935211980273
1.2040659760903516e-05 682.6071834272393 0.013509935211980273
1.0771563743294799e-05 757.525025877192 0.013509935211980273
9.628066635514188e-06 840.6652885618333 0.013509935211980273
8.598387995051304e-06 932.9304026284696 0.013509935211980273
7.671854312052417e-06 1035.3218432956637 0.013509935211980273
6.838802273478883e-06 1148.9510001873086 0.013509935211980273
6.090488096632818e-06 1275.051240713013 0.013509935211980273
5.419002488182834e-06 1414.991297434576 0.013509935211980273
4.817190848660502e-06 1570.2901247293776 0.013509935211980273
4.278578254912624e-06 1742.6333860096508 0.013509935211980273
3.7972988549128672e-06 1933.891750455232 0.013509935211980273
3.368029900308045e-06 2146.141197858406 0.013509935211980273
2.9859401690091047e-06 2381.6855519761607 0.013509935211980273
2.6466125134794183e-06 2643.0814869741084 0.013509935211980273
2.346004974618232e-06 2933.1662783900483 0.013509935211980273
2.080360735789988e-06 3255.0885998350564 0.013509935211980273
1.8462242185046662e-06 3612.3426997094302 0.013509935211980273
1.6403923139840515e-06 4008.8063288984645 0.013509935211980273
1.4598397994891599e-06 4448.782831127585 0.013509935211980273
1.3017818185634411e-06 4937.047852839004 0.013509935211980273
1.1636062113851153e-06 5478.901179593945 0.013509935211980273
1.0428899689385318e-06 6080.224261649427 0.013509935211980273
9.373979946714073e-07 6747.5440531107 0.013509935211980273
8.450855754071895e-07 7488.10385759003 0.013509935211980273
7.641041173123142e-07 8309.941949353404 0.013509935211980273
6.928052458388123e-07 9221.97882333434 0.013509935211980273
6.297412987743556e-07 10234.114021054527 0.013509935211980273
5.736643921006035e-07 11357.333583431051 0.013509935211980273
5.23508519423288e-07 12603.829296797274 0.013509935211980273
4.783835825250549e-07 13987.131026472387 0.013509935211980273
4.375636272202499e-07 15522.25357427048 0.013509935211980273
4.004386288114503e-07 17225.859653987874 0.013509935211980273
3.665319956436264e-07 19116.440753857038 0.013509935211980273
3.354530543342449e-07 21214.51784910632 0.013509935211980273
3.0688779717458203e-07 23542.864143224204 0.013509935211980273
2.8058523715568384e-07 26126.752255633317 0.013509935211980273
2.563401333421922e-07 28994.22853882881 0.013509935211980273
2.3398259418883072e-07 32176.417502507353 0.013509935211980273
2.1336819233663817e-07 35707.859649004626 0.013509935211980273
1.9437104537001204e-07 39626.88638701478 0.013509935211980273
1.7687875231153782e-07 43976.036093027215 0.013509935211980273
1.6078881071024398e-07 48802.515836544335 0.013509935211980273
1.4600613895687786e-07 54158.71378079476 0.013509935211980273
1.3244149554836326e-07 60102.76782070388 0.013509935211980273
1.200104726706286e-07 66699.19663030129 0.013509935211980273
1.0863291899365635e-07 74019.59996915652 0.013509935211980273
9.823263791286507e-08 82143.43584919439 0.013509935211980273
8.873724488545065e-08 91158.88299750836 0.013509935211980273
8.007811447274804e-08 101163.7979766207 0.013509935211980273
7.219036701755499e-08 112266.77735108159 0.013509935211980273
6.501286342608381e-08 124588.33642950082 0.013509935211980273
5.848818851461601e-08 138262.2173764659 0.013509935211980273
5.2562592500748906e-08 153436.84089300132 0.013509935211980273
4.718594992514369e-08 170276.91722258978 0.013509935211980273
4.2311634085301364e-08 188965.23396912115 0.013509935211980273
3.789642333273946e-08 209704.64013232305 0.013509935211980273
3.3900352192084426e-08 232720.2478960412 0.013509935211980273
3.0286560148695685e-08 258261.87606826748 0.013509935211980273
2.7021130333260146e-08 286606.7616948256 0.013509935211980273
2.407291266326439e-08 318062.5692794119 0.013509935211980273
2.1413373629819432e-08 352970.73027306574 0.013509935211980273
1.9016382690750788e-08 391710.1490809261 0.013509935211980273
1.6858080376103146e-08 434701.3158125035 0.013509935211980273
1.491668999431539e-08 482410.8704165374 0.013509935211980273
1.3172348212187046e-08 535356.6677410719 0.013509935211980273
1.1606966165977894e-08 594113.3984965039 0.013509935211980273
1.0204072475872294e-08 659318.8271333541 0.013509935211980273
8.948664809160789e-09 731680.7143427207 0.013509935211980273
7.827093306822519e-09 811984.4993184009 0.013509935211980273
6.826915921465115e-09 901101.8251665037 0.013509935211980273
5.936807156992074e-09 1000000.0 0.013509935211980273
7.49027922930523e-06 0.001 0.014992684327860457
7.140398414762217e-06 0.0011097524964120721 0.014992684327860457
6.8315111626526814e-06 0.0012315506032928262 0.014992684327860457
6.5650953121609845e-06 0.001366716356462006 0.014992684327860457
6.342660370695086e-06 0.0015167168884709225 0.014992684327860457
6.164921966700376e-06 0.0016831803533309566 0.014992684327860457
6.0333401521450725e-06 0.0018679135990207828 0.014992684327860457
5.948915175468805e-06 0.002072921779595372 0.014992684327860457
5.9129244788236335e-06 0.002300430119772917 0.014992684327860457
5.92675104327256e-06 0.0025529080682395165 0.014992684327860457
5.9921824692166226e-06 0.002833096101839324 0.014992684327860457
6.110658288815962e-06 0.0031440354715915 0.014992684327860457
6.2849484518956444e-06 0.0034891012134067737 0.014992684327860457
6.517622066604112e-06 0.003872038781812557 0.014992684327860457
6.8118868459254855e-06 0.004297004704320844 0.014992684327860457
7.1714492058116974e-06 0.004768611697714469 0.014992684327860457
7.600587850875584e-06 0.005291978735958442 0.014992684327860457
8.104206181469564e-06 0.005872786613189483 0.014992684327860457
8.68792571895316e-06 0.00651733960488242 0.014992684327860457
9.358080610866182e-06 0.007232633896483534 0.014992684327860457
1.0122016845803827e-05 0.008026433522257174 0.014992684327860457
1.0987808927609422e-05 0.00890735463861044 0.014992684327860457
1.1964627649296844e-05 0.009884959046625586 0.014992684327860457
1.3062698919652505e-05 0.010969857978923836 0.014992684327860457
1.4293380644958553e-05 0.012173827277396614 0.014992684327860457
1.5669356104530685e-05 0.013509935211980273 0.014992684327860457
1.7204758472444404e-05 0.014992684327860457 0.014992684327860457
1.8915026113286437e-05 0.01663816886076129 0.014992684327860457
2.0817507690229498e-05 0.018464249428955443 0.014992684327860457
2.293104110961952e-05 0.020490746898158472 0.014992684327860457
2.527652088346599e-05 0.022739657523579287 0.014992684327860457
2.7876822058403583e-05 0.02523539170434766 0.014992684327860457
3.0756970573975195e-05 0.02800503894183631 0.014992684327860457
3.394437938375461e-05 0.03107866187782014 0.014992684327860457
3.7472952704176166e-05 0.03448962260405758 0.014992684327860457
4.137697742523372e-05 0.038274944785163134 0.014992684327860457
4.5686300064962104e-05 0.04247571552536898 0.014992684327860457
5.0439034046001474e-05 0.047137531341167244 0.014992684327860457
5.567832383379656e-05 0.05231099308056263 0.014992684327860457
6.145196575246814e-05 0.05805225516094899 0.014992684327860457
6.780149192542329e-05 0.06442363508721373 0.014992684327860457
7.477682676282349e-05 0.07149428986597581 0.014992684327860457
8.243067638125101e-05 0.07934096665797492 0.014992684327860457
9.081831119284178e-05 0.08804883581643465 0.014992684327860457
9.999722112452591e-05 0.09771241535346502 0.014992684327860457
0.00011002663108383715 0.1084365968689611 0.014992684327860457
0.00012096687074703016 0.12033778407775893 0.014992684327860457
0.0001328785393837073 0.13354515629298988 0.014992684327860457
0.0001458214839509253 0.14820207057988585 0.014992684327860457
0.00015985348035163494 0.16446761779946645 0.014992684327860457
0.00017502869815244626 0.18251834943190443 0.014992684327860457
0.00019139585268213022 0.20255019392306664 0.014992684327860457
0.0002089960455756712 0.22478058335487253 0.014992684327860457
0.00022786033443100706 0.24945081352303167 0.014992684327860457
0.000248006974452486 0.27682866303920667 0.014992684327860457
0.0002694384156757268 0.3072112998861759 0.014992684327860457
0.0002921381221754338 0.34092850697468147 0.014992684327860457
0.00031606724256294516 0.3783462617131929 0.014992684327860457
0.00034116130095529495 0.419870708444391 0.014992684327860457
0.0003673270519110039 0.4659525668664682 0.014992684327860457
0.0003944396606707645 0.517092024289676 0.014992684327860457
0.0004223404516906504 0.5738441648302398 0.014992684327860457
0.00045083544636337347 0.6368249944718586 0.014992684327860457
0.00047969493161359456 0.7067181273927491 0.014992684327860457
0.000508654304126277 0.7842822061337682 0.014992684327860457
0.0005374163812822408 0.8703591361485166 0.014992684327860457
0.0005656553222230798 0.9658832241158708 0.014992684327860457
0.000593022230464757 1.0718913192051276 0.014992684327860457
0.0006191523903519291 1.1895340673703196 0.014992684327860457
0.0006436739847137662 1.3200884008314182 0.014992684327860457
0.0006662180061600687 1.4649713983072863 0.014992684327860457
0.0006864289694819004 1.625755666443795 0.014992684327860457
0.000703975926362177 1.8041864093920719 0.014992684327860457
0.0007185632272761477 2.0022003718155843 0.014992684327860457
0.000729940448759292 2.2219468609395236 0.014992684327860457
0.0007379109397723793 2.4658110758226037 0.014992684327860457
0.0007423385050314701 2.736439997074672 0.014992684327860457
0.0007431518638213452 3.0367711180354604 0.014992684327860457
0.0007403466693606253 3.370064329271928 0.014992684327860457
0.0007339850134363557 3.739937302478798 0.014992684327860457
0.0007241925187591036 4.150404757850477 0.014992684327860457
0.0007111532389354469 4.605922041145108 0.014992684327860457
0.0006951027117816366 5.1114334834401705 0.014992684327860457
0.0006763195826953172 5.672426068491977 0.014992684327860457
0.0006551162641198482 6.294988990221888 0.014992684327860457
0.000631829099629444 6.985879746785249 0.014992684327860457
0.0006068084874101265 7.752597488629465 0.014992684327860457
0.0005804093705823465 8.60346441668451 0.014992684327860457
0.0005529824412476847 9.547716114208066 0.014992684327860457
0.0005248663300586598 10.59560179277617 0.014992684327860457
0.0004963809807889685 11.758495540521581 0.014992684327860457
0.0004678223223477662 13.049019780144016 0.014992684327860457
0.00043945828447378155 14.481182276745331 0.014992684327860457
0.00041152613094830315 16.070528182616385 0.014992684327860457
0.0003842310323309839 17.834308769319094 0.014992684327860457
0.00035774575144320586 19.791668678535572 0.014992684327860457
0.0003322112899279972 21.96385372416547 0.014992684327860457
0.0003077383210342566 24.37444150122222 0.014992684327860457
0.0002844092318015079 27.04959730463137 0.014992684327860457
0.0002622806008404366 30.01835813575592 0.014992684327860457
0.00024138595123646134 33.31294787934677 0.014992684327860457
0.00022173863585117637 36.96912707195032 0.014992684327860457
0.00020333473609712716 41.0265810582719 0.014992684327860457
0.00018615587753689766 45.52935074866948 0.014992684327860457
0.00017017188873547084 50.526310653356795 0.014992684327860457
0.00015534325307897667 56.07169938205458 0.014992684327860457
0.00014162332042833015 62.22570836730231 0.014992684327860457
0.00012896026310205144 69.0551352016233 0.014992684327860457
0.00011729877295629798 76.63410868007462 0.014992684327860457
0.00010658150659403898 85.04489341802686 0.014992684327860457
9.675029296762894e-05 94.37878277775391 0.014992684327860457
8.774712231729431e-05 104.73708979594508 0.014992684327860457
7.951493812830002e-05 116.23224686798542 0.014992684327860457
7.199825534420778e-05 128.9890261253308 0.014992684327860457
6.514362730136725e-05 143.14589375234786 0.014992684327860457
5.889998403607599e-05 158.85651294280527 0.014992684327860457
5.32188618699303e-05 176.2914118095948 0.014992684327860457
4.805454349865457e-05 195.63983435170647 0.014992684327860457
4.336412510708154e-05 217.11179456945052 0.014992684327860457
3.910752500702053e-05 240.9403560239527 0.014992684327860457
3.524744681482339e-05 267.38416158399497 0.014992684327860457
3.1749307571549146e-05 296.73024081888724 0.014992684327860457
2.8581140039452002e-05 329.2971255097155 0.014992684327860457
2.5713476737521113e-05 365.43830709572546 0.014992684327860457
2.3119221689960057e-05 405.54607358408276 0.014992684327860457
2.0773514907701518e-05 450.05576757004974 0.014992684327860457
1.865359357300367e-05 499.450511585514 0.014992684327860457
1.673865292350918e-05 554.2664520663108 0.014992684327860457
1.5009709167901342e-05 615.0985788580505 0.014992684327860457
1.3449466206072458e-05 682.6071834272393 0.014992684327860457
1.2042187315319808e-05 757.525025877192 0.014992684327860457
1.077357266399126e-05 840.6652885618333 0.014992684327860457
9.630643008406992e-06 932.9304026284696 0.014992684327860457
8.601629867266425e-06 1035.3218432956637 0.014992684327860457
7.675872091161828e-06 1148.9510001873086 0.014992684327860457
6.8437185616332386e-06 1275.051240713013 0.014992684327860457
6.09643676274807e-06 1414.991297434576 0.014992684327860457
5.426126716501223e-06 1570.2901247293776 0.014992684327860457
4.825639895789102e-06 1742.6333860096508 0.014992684327860457
4.288502644111958e-06 1933.891750455232 0.014992684327860457
3.8088438385486256e-06 2146.141197858406 0.014992684327860457
3.3813266429039146e-06 2381.6855519761607 0.014992684327860457
3.0010940028635247e-06 2643.0814869741084 0.014992684327860457
2.6636881567121407e-06 2933.1662783900483 0.014992684327860457
2.3650198914815235e-06 3255.0885998350564 0.014992684327860457
2.1013031665795268e-06 3612.3426997094302 0.014992684327860457
1.868980819552668e-06 4008.8063288984645 0.014992684327860457
1.6647887399745542e-06 4448.782831127585 0.014992684327860457
1.4856583102629273e-06 4937.047852839004 0.014992684327860457
1.3287103651782317e-06 5478.901179593945 0.014992684327860457
1.191285264878772e-06 6080.224261649427 0.014992684327860457
1.070923251189626e-06 6747.5440531107 0.014992684327860457
9.653702299772249e-07 7488.10385759003 0.014992684327860457
8.725846641910451e-07 8309.941949353404 0.014992684327860457
7.907428083431256e-07 9221.97882333434 0.014992684327860457
7.182400930672017e-07 10234.114021054527 0.014992684327860457
6.536875972740219e-07 11357.333583431051 0.014992684327860457
5.959136387678754e-07 12603.829296797274 0.014992684327860457
5.439118895278483e-07 13987.131026472387 0.014992684327860457
4.968636369007129e-07 15522.25357427048 0.014992684327860457
4.540991094259539e-07 17225.859653987874 0.014992684327860457
4.150707328953729e-07 19116.440753857038 0.014992684327860457
3.7933544683177445e-07 21214.51784910632 0.014992684327860457
3.4653705283105296e-07 23542.864143224204 0.014992684327860457
3.1638554309765254e-07 26126.752255633317 0.014992684327860457
2.886422418857393e-07 28994.22853882881 0.014992684327860457
2.6310670120377466e-07 32176.417502507353 0.014992684327860457
2.396069181953564e-07 35707.859649004626 0.014992684327860457
2.1799188953952608e-07 39626.88638701478 0.014992684327860457
1.981261843475579e-07 43976.036093027215 0.014992684327860457
1.7988607814434232e-07 48802.515836544335 0.014992684327860457
1.631569243043529e-07 54158.71378079476 0.014992684327860457
1.4783142276986183e-07 60102.76782070388 0.014992684327860457
1.3380850516497844e-07 66699.19663030129 0.014992684327860457
1.2099269974807925e-07 74019.59996915652 0.014992684327860457
1.0929372951107297e-07 82143.43584919439 0.014992684327860457
9.86262977953345e-08 91158.88299750836 0.014992684327860457
8.890996527899375e-08 101163.7979766207 0.014992684327860457
8.00690823643535e-08 112266.77735108159 0.014992684327860457
7.20326785996761e-08 124588.33642950082 0.014992684327860457
6.473440539167541e-08 138262.2173764659 0.014992684327860457
5.8112412104627253e-08 153436.84089300132 0.014992684327860457
5.210920428488919e-08 170276.91722258978 0.014992684327860457
4.6671502107464846e-08 188965.23396912115 0.014992684327860457
4.1750047863331474e-08 209704.64013232305 0.014992684327860457
3.729942699148836e-08 232720.2478960412 0.014992684327860457
3.327785369489078e-08 258261.87606826748 0.014992684327860457
2.9646966326346558e-08 286606.7616948256 0.014992684327860457
2.6371604566755025e-08 318062.5692794119 0.014992684327860457
2.3419590045037353e-08 352970.73027306574 0.014992684327860457
2.07615344915979e-08 391710.1490809261 0.014992684327860457
1.8370617027585467e-08 434701.3158125035 0.014992684327860457
1.6222377663410725e-08 482410.8704165374 0.014992684327860457
1.4294535888303983e-08 535356.6677410719 0.014992684327860457
1.2566805374092382e-08 594113.3984965039 0.014992684327860457
1.1020714896226025e-08 659318.8271333541 0.014992684327860457
9.639442022368883e-09 731680.7143427207 0.014992684327860457
8.407680218702751e-09 811984.4993184009 0.014992684327860457
7.311465877180012e-09 901101.8251665037 0.014992684327860457
6.338067404243475e-09 1000000.0 0.014992684327860457
7.879621898521094e-06 0.001 0.01663816886076129
7.490595882564399e-06 0.0011097524964120721 0.01663816886076129
7.14027214154811e-06 0.0012315506032928262 0.01663816886076129
6.831566779164078e-06 0.001366716356462006 0.01663816886076129
6.564983915047229e-06 0.0015167168884709225 0.01663816886076129
6.342544237258885e-06 0.0016831803533309566 0.01663816886076129
6.1650512237498845e-06 0.0018679135990207828 0.01663816886076129
6.033378875835993e-06 0.002072921779595372 0.01663816886076129
5.9489365176190745e-06 0.002300430119772917 0.01663816886076129
5.91298315244515e-06 0.0025529080682395165 0.01663816886076129
5.9267443019983546e-06 0.002833096101839324 0.01663816886076129
5.992061997694975e-06 0.0031440354715915 0.01663816886076129
6.110612351895028e-06 0.0034891012134067737 0.01663816886076129
6.285008694595362e-06 0.003872038781812557 0.01663816886076129
6.517659525751007e-06 0.004297004704320844 0.01663816886076129
6.811972084408424e-06 0.004768611697714469 0.01663816886076129
7.1715358007651275e-06 0.005291978735958442 0.01663816886076129
7.600616738212551e-06 0.005872786613189483 0.01663816886076129
8.104177783962996e-06 0.00651733960488242 0.01663816886076129
8.687846991817239e-06 0.007232633896483534 0.01663816886076129
9.358090900746241e-06 0.008026433522257174 0.01663816886076129
1.012202356476255e-05 0.00890735463861044 0.01663816886076129
1.0987817028573765e-05 0.009884959046625586 0.01663816886076129
1.1964629307303909e-05 0.010969857978923836 0.01663816886076129
1.306266396217115e-05 0.012173827277396614 0.01663816886076129
1.4293379022811692e-05 0.013509935211980273 0.01663816886076129
1.566935665886504e-05 0.014992684327860457 0.01663816886076129
1.7204732510878173e-05 0.01663816886076129 0.01663816886076129
1.8915040193578925e-05 0.018464249428955443 0.01663816886076129
2.0817492201730126e-05 0.020490746898158472 0.01663816886076129
2.293102881611997e-05 0.022739657523579287 0.01663816886076129
2.527652617634324e-05 0.02523539170434766 0.01663816886076129
2.7876807232263268e-05 0.02800503894183631 0.01663816886076129
3.0756979682466934e-05 0.03107866187782014 0.01663816886076129
3.394438448500736e-05 0.03448962260405758 0.01663816886076129
3.747294527034484e-05 0.038274944785163134 0.01663816886076129
4.1376973748397106e-05 0.04247571552536898 0.01663816886076129
4.568629135981439e-05 0.047137531341167244 0.01663816886076129
5.0439022388104604e-05 0.05231099308056263 0.01663816886076129
5.5678314498819326e-05 0.05805225516094899 0.01663816886076129
6.145196267903774e-05 0.06442363508721373 0.01663816886076129
6.780148375284956e-05 0.07149428986597581 0.01663816886076129
7.477681427592309e-05 0.07934096665797492 0.01663816886076129
8.243066055890758e-05 0.08804883581643465 0.01663816886076129
9.081829749146841e-05 0.09771241535346502 0.01663816886076129
9.999720766062925e-05 0.1084365968689611 0.01663816886076129
0.00011002661409853509 0.12033778407775893 0.01663816886076129
0.000120966850480686 0.13354515629298988 0.01663816886076129
0.0001328785224877782 0.14820207057988585 0.01663816886076129
0.00014582146162234189 0.16446761779946645 0.01663816886076129
0.000159853458558179 0.18251834943190443 0.01663816886076129
0.00017502867273255784 0.20255019392306664 0.01663816886076129
0.00019139582108773645 0.22478058335487253 0.01663816886076129
0.0002089960154789683 0.24945081352303167 0.01663816886076129
0.0002278603013576852 0.27682866303920667 0.01663816886076129
0.0002480069362486015 0.3072112998861759 0.01663816886076129
0.00026943837480641886 0.34092850697468147 0.01663816886076129
0.00029213807833916583 0.3783462617131929 0.01663816886076129
0.00031606719113530524 0.419870708444391 0.01663816886076129
0.0003411612438092293 0.4659525668664682 0.01663816886076129
0.0003673269896871112 0.517092024289676 0.01663816886076129
0.0003944395921331445 0.5738441648302398 0.01663816886076129
0.0004223403757619426 0.6368249944718586 0.01663816886076129
0.0004508353626788697 0.7067181273927491 0.01663816886076129
0.00047969483954446446 0.7842822061337682 0.01663816886076129
0.0005086542029788532 0.8703591361485166 0.01663816886076129
0.0005374162700871876 0.9658832241158708 0.01663816886076129
0.0005656551998041159 1.0718913192051276 0.01663816886076129
0.0005930220955097099 1.1895340673703196 0.01663816886076129
0.0006191522424451312 1.3200884008314182 0.01663816886076129
0.0006436738223724037 1.4649713983072863 0.01663816886076129
0.0006662178280734121 1.625755666443795 0.01663816886076129
0.0006864287742953668 1.8041864093920719 0.01663816886076129
0.0007039757128034507 2.0022003718155843 0.01663816886076129
0.0007185629939299165 2.2219468609395236 0.01663816886076129
0.0007299401944105277 2.4658110758226037 0.01663816886076129
0.0007379106629898935 2.736439997074672 0.01663816886076129
0.0007423382040629978 3.0367711180354604 0.01663816886076129
0.0007431515377182007 3.370064329271928 0.01663816886076129
0.0007403463165950308 3.739937302478798 0.01663816886076129
0.0007339846331041455 4.150404757850477 0.01663816886076129
0.0007241921097702608 4.605922041145108 0.01663816886076129
0.0007111528004222212 5.1114334834401705 0.01663816886076129
0.0006951022427312825 5.672426068491977 0.01663816886076129
0.0006763190827402399 6.294988990221888 0.01663816886076129
0.0006551157327121526 6.985879746785249 0.01663816886076129
0.0006318285366584409 7.752597488629465 0.01663816886076129
0.0006068078927213838 8.60346441668451 0.01663816886076129
0.0005804087445122619 9.547716114208066 0.01663816886076129
0.0005529817838592077 10.59560179277617 0.01663816886076129
0.0005248656422079945 11.758495540521581 0.01663816886076129
0.0004963802629709413 13.049019780144016 0.01663816886076129
0.0004678215754735371 14.481182276745331 0.01663816886076129
0.00043945750949681006 16.070528182616385 0.01663816886076129
0.0004115253289986853 17.834308769319094 0.01663816886076129
0.00038423020457767354 19.791668678535572 0.01663816886076129
0.00035774489922602015 21.96385372416547 0.01663816886076129
0.0003322104148416605 24.37444150122222 0.01663816886076129
0.0003077374243558584 27.04959730463137 0.01663816886076129
0.00028440831505693875 30.01835813575592 0.01663816886076129
0.0002622796656676085 33.31294787934677 0.01663816886076129
0.00024138499921155798 36.96912707195032 0.01663816886076129
0.0002217376686750594 41.0265810582719 0.01663816886076129
0.0002033337555207293 45.52935074866948 0.01663816886076129
0.00018615488533102464 50.526310653356795 0.01663816886076129
0.0001701708867003493 56.07169938205458 0.01663816886076129
0.00015534224313384914 62.22570836730231 0.01663816886076129
0.00014162230465541992 69.0551352016233 0.01663816886076129
0.0001289592437080378 76.63410868007462 0.01663816886076129
0.00011729775228563888 85.04489341802686 0.01663816886076129
0.00010658048726330804 94.37878277775391 0.01663816886076129
9.674927793423826e-05 104.73708979594508 0.01663816886076129
8.774611486217498e-05 116.23224686798542 0.01663816886076129
7.951394203897788e-05 128.9890261253308 0.01663816886076129
7.199727496398634e-05 143.14589375234786 0.01663816886076129
6.514266775359268e-05 158.85651294280527 0.01663816886076129
5.889905127731687e-05 176.2914118095948 0.01663816886076129
5.3217962960872e-05 195.63983435170647 0.01663816886076129
4.8053686830695774e-05 217.11179456945052 0.01663816886076129
4.336332063481496e-05 240.9403560239527 0.01663816886076129
3.910678467577977e-05 267.38416158399497 0.01663816886076129
3.5246784859666036e-05 296.73024081888724 0.01663816886076129
3.174874102518377e-05 329.2971255097155 0.01663816886076129
2.858068926692159e-05 365.43830709572546 0.01663816886076129
2.571316611188479e-05 405.54607358408276 0.01663816886076129
2.311908025287579e-05 450.05576757004974 0.01663816886076129
2.07735772385087e-05 499.450511585514 0.01663816886076129
1.8653900720755345e-05 554.2664520663108 0.01663816886076129
1.6739253410169574e-05 615.0985788580505 0.01663816886076129
1.5010660124770148e-05 682.6071834272393 0.01663816886076129
1.3450834513206722e-05 757.525025877192 0.01663816886076129
1.2044050772930248e-05 840.6652885618333 0.01663816886076129
1.0776021051706053e-05 932.9304026284696 0.01663816886076129
9.633778965012496e-06 1035.3218432956637 0.01663816886076129
8.605569454589457e-06 1148.9510001873086 0.01663816886076129
7.680744765981018e-06 1275.051240713013 0.01663816886076129
6.849666407293675e-06 1414.991297434576 0.01663816886076129
6.103612602115227e-06 1570.2901247293776 0.01663816886076129
5.434690872663239e-06 1742.6333860096508 0.01663816886076129
4.835755239684936e-06 1933.891750455232 0.01663816886076129
4.300327723139041e-06 2146.141197858406 0.01663816886076129
3.822523977126124e-06 2381.6855519761607 0.01663816886076129
3.396983112025076e-06 2643.0814869741084 0.01663816886076129
3.0188073096848456e-06 2933.1662783900483 0.01663816886076129
2.6834904930383985e-06 3255.0885998350564 0.01663816886076129
2.38688261100517e-06 3612.3426997094302 0.01663816886076129
2.1251159676438647e-06 4008.8063288984645 0.01663816886076129
1.894588342543635e-06 4448.782831127585 0.01663816886076129
1.691921513002903e-06 4937.047852839004 0.01663816886076129
1.513978918787906e-06 5478.901179593945 0.01663816886076129
1.3578405676506478e-06 6080.224261649427 0.01663816886076129
1.2208026400895022e-06 6747.5440531107 0.01663816886076129
1.1003743974891123e-06 7488.10385759003 0.01663816886076129
9.943080592211828e-07 8309.941949353404 0.01663816886076129
9.005947867457564e-07 9221.97882333434 0.01663816886076129
8.174551449080525e-07 10234.114021054527 0.01663816886076129
7.433488850017156e-07 11357.333583431051 0.01663816886076129
6.769617579838183e-07 12603.829296797274 0.01663816886076129
6.171947091182517e-07 13987.131026472387 0.01663816886076129
5.631251048798802e-07 15522.25357427048 0.01663816886076129
5.139965530975843e-07 17225.859653987874 0.01663816886076129
4.6919485807705996e-07 19116.440753857038 0.01663816886076129
4.282188595938763e-07 21214.51784910632 0.01663816886076129
3.9066179968738624e-07 23542.864143224204 0.01663816886076129
3.5618961857775133e-07 26126.752255633317 0.01663816886076129
3.245241708693669e-07 28994.22853882881 0.01663816886076129
2.95429731234087e-07 32176.417502507353 0.01663816886076129
2.6870242009202627e-07 35707.859649004626 0.01663816886076129
2.441622116711173e-07 39626.88638701478 0.01663816886076129
2.2164710278271826e-07 43976.036093027215 0.01663816886076129
2.0100897324404343e-07 48802.515836544335 0.01663816886076129
1.8211073693485957e-07 54158.71378079476 0.01663816886076129
1.6482445430732184e-07 60102.76782070388 0.01663816886076129
1.4903011102962438e-07 66699.19663030129 0.01663816886076129
1.3461483472365643e-07 74019.59996915652 0.01663816886076129
1.2147241368332118e-07 82143.43584919439 0.01663816886076129
1.0950298467982122e-07 91158.88299750836 0.01663816886076129
9.861283001288967e-08 101163.7979766207 0.01663816886076129
8.871418222256011e-08 112266.77735108159 0.01663816886076129
7.97250798711957e-08 124588.33642950082 0.01663816886076129
7.156917669615126e-08 138262.2173764659 0.01663816886076129
6.41755552033274e-08 153436.84089300132 0.01663816886076129
5.7478518722398064e-08 170276.91722258978 0.01663816886076129
5.141736414415732e-08 188965.23396912115 0.01663816886076129
4.5936122572420857e-08 209704.64013232305 0.01663816886076129
4.0983312632469904e-08 232720.2478960412 0.01663816886076129
3.651167124196775e-08 258261.87606826748 0.01663816886076129
3.247788904481297e-08 286606.7616948256 0.01663816886076129
2.8842339849788345e-08 318062.5692794119 0.01663816886076129
2.556881972815006e-08 352970.73027306574 0.01663816886076129
2.2624289552908294e-08 391710.1490809261 0.01663816886076129
1.997862864033806e-08 434701.3158125035 0.01663816886076129
1.7604405044835403e-08 482410.8704165374 0.01663816886076129
1.5476621872956287e-08 535356.6677410719 0.01663816886076129
1.357253698319738e-08 594113.3984965039 0.01663816886076129
1.1871440164235025e-08 659318.8271333541 0.01663816886076129
1.0354464397011043e-08 731680.7143427207 0.01663816886076129
9.004425649550285e-09 811984.4993184009 0.01663816886076129
7.80563746971552e-09 901101.8251665037 0.01663816886076129
6.743791192143078e-09 1000000.0 0.01663816886076129
8.305928405727414e-06 0.001 0.018464249428955443
7.87977681659946e-06 0.0011097524964120721 0.018464249428955443
7.490382230468384e-06 0.0012315506032928262 0.018464249428955443
7.140559092344567e-06 0.001366716356462006 0.018464249428955443
6.8316104601118255e-06 0.0015167168884709225 0.018464249428955443
6.5650431160246825e-06 0.0016831803533309566 0.018464249428955443
6.3425841062558774e-06 0.0018679135990207828 0.018464249428955443
6.164916894535466e-06 0.002072921779595372 0.018464249428955443
6.033462384813504e-06 0.002300430119772917 0.018464249428955443
5.9489476997853785e-06 0.0025529080682395165 0.018464249428955443
5.91295339025244e-06 0.002833096101839324 0.018464249428955443
5.926842400416632e-06 0.0031440354715915 0.018464249428955443
5.992056425152548e-06 0.0034891012134067737 0.018464249428955443
6.110641805112671e-06 0.003872038781812557 0.018464249428955443
6.284997055572283e-06 0.004297004704320844 0.018464249428955443
6.517672759165372e-06 0.004768611697714469 0.018464249428955443
6.811886739233053e-06 0.005291978735958442 0.018464249428955443
7.171515337023315e-06 0.005872786613189483 0.018464249428955443
7.600591898304643e-06 0.00651733960488242 0.018464249428955443
8.104170184042303e-06 0.007232633896483534 0.018464249428955443
8.687927930406403e-06 0.008026433522257174 0.018464249428955443
9.358116800473049e-06 0.00890735463861044 0.018464249428955443
1.012200148819975e-05 0.009884959046625586 0.018464249428955443
1.0987803007567187e-05 0.010969857978923836 0.018464249428955443
1.1964629954119843e-05 0.012173827277396614 0.018464249428955443
1.3062686072262686e-05 0.013509935211980273 0.018464249428955443
1.4293359659189875e-05 0.014992684327860457 0.018464249428955443
1.5669384588967716e-05 0.01663816886076129 0.018464249428955443
1.7204735609843702e-05 0.018464249428955443 0.018464249428955443
1.8915035731370544e-05 0.020490746898158472 0.018464249428955443
2.0817492171198992e-05 0.022739657523579287 0.018464249428955443
2.293104322736994e-05 0.02523539170434766 0.018464249428955443
2.5276513772376497e-05 0.02800503894183631 0.018464249428955443
2.7876805552717876e-05 0.03107866187782014 0.018464249428955443
3.075696341503509e-05 0.03448962260405758 0.018464249428955443
3.394437151871266e-05 0.038274944785163134 0.018464249428955443
3.7472941630700696e-05 0.04247571552536898 0.018464249428955443
4.137695995698465e-05 0.047137531341167244 0.018464249428955443
4.5686282251544696e-05 0.05231099308056263 0.018464249428955443
5.0439014200986954e-05 0.05805225516094899 0.018464249428955443
5.5678306563944346e-05 0.06442363508721373 0.018464249428955443
6.145195064310993e-05 0.07149428986597581 0.018464249428955443
6.780147433704808e-05 0.07934096665797492 0.018464249428955443
7.477679772316392e-05 0.08804883581643465 0.018464249428955443
8.243064879220885e-05 0.09771241535346502 0.018464249428955443
9.081828325252506e-05 0.1084365968689611 0.018464249428955443
9.999718766806609e-05 0.12033778407775893 0.018464249428955443
0.00011002659656955682 0.13354515629298988 0.018464249428955443
0.00012096683074336312 0.14820207057988585 0.018464249428955443
0.0001328784987882914 0.16446761779946645 0.018464249428955443
0.0001458214352931808 0.18251834943190443 0.018464249428955443
0.00015985342805069358 0.20255019392306664 0.018464249428955443
0.00017502864099527837 0.22478058335487253 0.018464249428955443
0.0001913957877133221 0.24945081352303167 0.018464249428955443
0.00020899597505685819 0.27682866303920667 0.018464249428955443
0.00022786025882426397 0.3072112998861759 0.018464249428955443
0.00024800688853909847 0.34092850697468147 0.018464249428955443
0.0002694383230270603 0.3783462617131929 0.018464249428955443
0.000292138019335475 0.419870708444391 0.018464249428955443
0.00031606712765064326 0.4659525668664682 0.018464249428955443
0.00034116117476878927 0.517092024289676 0.018464249428955443
0.0003673269127293377 0.5738441648302398 0.018464249428955443
0.00039443950760742474 0.6368249944718586 0.018464249428955443
0.0004223402832128631 0.7067181273927491 0.018464249428955443
0.00045083526057776435 0.7842822061337682 0.018464249428955443
0.00047969472643316635 0.8703591361485166 0.018464249428955443
0.0005086540784580151 0.9658832241158708 0.018464249428955443
0.0005374161327160731 1.0718913192051276 0.018464249428955443
0.0005656550489575585 1.1895340673703196 0.018464249428955443
0.0005930219297658468 1.3200884008314182 0.018464249428955443
0.0006191520601971368 1.4649713983072863 0.018464249428955443
0.0006436736222464878 1.625755666443795 0.018464249428955443
0.0006662176086095206 1.8041864093920719 0.018464249428955443
0.000686428534330763 2.0022003718155843 0.018464249428955443
0.0007039754502103923 2.2219468609395236 0.018464249428955443
0.0007185627067570755 2.4658110758226037 0.018464249428955443
0.000729939881124686 2.736439997074672 0.018464249428955443
0.0007379103218807526 3.0367711180354604 0.018464249428955443
0.0007423378333984987 3.370064329271928 0.018464249428955443
0.0007431511360154186 3.739937302478798 0.018464249428955443
0.0007403458823831421 4.150404757850477 0.018464249428955443
0.0007339841648026368 4.605922041145108 0.018464249428955443
0.0007241916060977127 5.1114334834401705 0.018464249428955443
0.0007111522602262221 5.672426068491977 0.018464249428955443
0.0006951016651040032 6.294988990221888 0.018464249428955443
0.0006763184668175937 6.985879746785249 0.018464249428955443
0.000655115078327384 7.752597488629465 0.018464249428955443
0.0006318278433273816 8.60346441668451 0.018464249428955443
0.0006068071604133918 9.547716114208066 0.018464249428955443
0.0005804079733671141 10.59560179277617 0.018464249428955443
0.0005529809744898584 11.758495540521581 0.018464249428955443
0.0005248647949629426 13.049019780144016 0.018464249428955443
0.0004963793789357629 14.481182276745331 0.018464249428955443
0.00046782065563666375 16.070528182616385 0.018464249428955443
0.0004394565549404872 17.834308769319094 0.018464249428955443
0.0004115243413228553 19.791668678535572 0.018464249428955443
0.0003842291852214075 21.96385372416547 0.018464249428955443
0.00035774384985054475 24.37444150122222 0.018464249428955443
0.00033220933696886945 27.04959730463137 0.018464249428955443
0.0003077363199547323 30.01835813575592 0.018464249428955443
0.00028440718603062187 33.31294787934677 0.018464249428955443
0.000262278513923353 36.96912707195032 0.018464249428955443
0.00024138382679705916 41.0265810582719 0.018464249428955443
0.0002217364775966013 45.52935074866948 0.018464249428955443
0.00020333254788984512 50.526310653356795 0.018464249428955443
0.00018615366331620198 56.07169938205458 0.018464249428955443
0.00017016965262917072 62.22570836730231 0.018464249428955443
0.0001553409993606536 69.0551352016233 0.018464249428955443
0.00014162105371129385 76.63410868007462 0.018464249428955443
0.0001289579882516323 85.04489341802686 0.018464249428955443
0.00011729649529590436 94.37878277775391 0.018464249428955443
0.00010657923194945518 104.73708979594508 0.018464249428955443
9.674802788195436e-05 116.23224686798542 0.018464249428955443
8.774487413520937e-05 128.9890261253308 0.018464249428955443
7.951271529726966e-05 143.14589375234786 0.018464249428955443
7.19960675792386e-05 158.85651294280527 0.018464249428955443
6.514148599434666e-05 176.2914118095948 0.018464249428955443
5.8897902485366416e-05 195.63983435170647 0.018464249428955443
5.3216855812276975e-05 217.11179456945052 0.018464249428955443
4.8052631622441666e-05 240.9403560239527 0.018464249428955443
4.33623296448582e-05 267.38416158399497 0.018464249428955443
3.9105872521205676e-05 296.73024081888724 0.018464249428955443
3.524596902770849e-05 329.2971255097155 0.018464249428955443
3.1748042402468535e-05 365.43830709572546 0.018464249428955443
2.858013284212646e-05 405.54607358408276 0.018464249428955443
2.5712781656417327e-05 450.05576757004974 0.018464249428955443
2.311890326478494e-05 499.450511585514 0.018464249428955443
2.0773649900829305e-05 554.2664520663108 0.018464249428955443
1.86542729745387e-05 615.0985788580505 0.018464249428955443
1.673998417661693e-05 682.6071834272393 0.018464249428955443
1.5011818531140975e-05 757.525025877192 0.018464249428955443
1.3452501175015286e-05 840.6652885618333 0.018464249428955443
1.2046318996872252e-05 932.9304026284696 0.018464249428955443
1.0778997859617334e-05 1035.3218432956637 0.018464249428955443
9.637585826949291e-06 1148.9510001873086 0.018464249428955443
8.610342416282002e-06 1275.051240713013 0.018464249428955443
7.686633817227673e-06 1414.991297434576 0.018464249428955443
6.856833702273413e-06 1570.2901247293776 0.018464249428955443
6.1122292267512535e-06 1742.6333860096508 0.018464249428955443
5.4449317778981765e-06 1933.891750455232 0.018464249428955443
4.847792067441681e-06 2146.141197858406 0.018464249428955443
4.314319359988161e-06 2381.6855519761607 0.018464249428955443
3.8386049258098964e-06 2643.0814869741084 0.018464249428955443
3.415250114380264e-06 2933.1662783900483 0.018464249428955443
3.0392999841311052e-06 3255.0885998350564 0.018464249428955443
2.706192241408445e-06 3612.3426997094302 0.018464249428955443
2.411678210023638e-06 4008.8063288984645 0.018464249428955443
2.151826896001907e-06 4448.782831127585 0.018464249428955443
1.922935051745789e-06 4937.047852839004 0.018464249428955443
1.7215719319008116e-06 5478.901179593945 0.018464249428955443
1.5445141888781322e-06 6080.224261649427 0.018464249428955443
1.388792425283114e-06 6747.5440531107 0.018464249428955443
1.2516787497585113e-06 7488.10385759003 0.018464249428955443
1.1306954265100089e-06 8309.941949353404 0.018464249428955443
1.0236221194004358e-06 9221.97882333434 0.018464249428955443
9.285019839655462e-07 10234.114021054527 0.018464249428955443
8.436330635186451e-07 11357.333583431051 0.018464249428955443
7.675553382879841e-07 12603.829296797274 0.018464249428955443
6.990388686789473e-07 13987.131026472387 0.018464249428955443
6.370573271130553e-07 15522.25357427048 0.018464249428955443
5.807663290280374e-07 17225.859653987874 0.018464249428955443
5.294727440929847e-07 19116.440753857038 0.018464249428955443
4.826104755828453e-07 21214.51784910632 0.018464249428955443
4.397147275181368e-07 23542.864143224204 0.018464249428955443
4.004004495739011e-07 26126.752255633317 0.018464249428955443
3.643442739731384e-07 28994.22853882881 0.018464249428955443
3.312699418112075e-07 32176.417502507353 0.018464249428955443
3.00936922048578e-07 35707.859649004626 0.018464249428955443
2.731318421433926e-07 39626.88638701478 0.018464249428955443
2.4766222850303166e-07 43976.036093027215 0.018464249428955443
2.2435203939075166e-07 48802.515836544335 0.018464249428955443
2.0303859704640104e-07 54158.71378079476 0.018464249428955443
1.8357049624828647e-07 60102.76782070388 0.018464249428955443
1.6580621486905756e-07 66699.19663030129 0.018464249428955443
1.4961321537221295e-07 74019.59996915652 0.018464249428955443
1.3486732042267136e-07 82143.43584919439 0.018464249428955443
1.2145228489579551e-07 91158.88299750836 0.018464249428955443
1.092594710261352e-07 101163.7979766207 0.018464249428955443
9.818755764001708e-08 112266.77735108159 0.018464249428955443
8.814226737374753e-08 124588.33642950082 0.018464249428955443
7.903609400283784e-08 138262.2173764659 0.018464249428955443
7.078801245175015e-08 153436.84089300132 0.018464249428955443
6.332318580604124e-08 170276.91722258978 0.018464249428955443
5.657264456893074e-08 188965.23396912115 0.018464249428955443
5.047294748816711e-08 209704.64013232305 0.018464249428955443
4.49658656975771e-08 232720.2478960412 0.018464249428955443
3.9998051759582154e-08 258261.87606826748 0.018464249428955443
3.552069016699022e-08 286606.7616948256 0.018464249428955443
3.148919092144098e-08 318062.5692794119 0.018464249428955443
2.786286668055027e-08 352970.73027306574 0.018464249428955443
2.460461845377182e-08 391710.1490809261 0.018464249428955443
2.1680649386901507e-08 434701.3158125035 0.018464249428955443
1.9060189870856448e-08 482410.8704165374 0.018464249428955443
1.6715225092944763e-08 535356.6677410719 0.018464249428955443
1.4620243793395105e-08 594113.3984965039 0.018464249428955443
1.2752020328576918e-08 659318.8271333541 0.018464249428955443
1.1089379192696924e-08 731680.7143427207 0.018464249428955443
9.613019935628131e-09 811984.4993184009 0.018464249428955443
8.305304000089109e-09 901101.8251665037 0.018464249428955443
7.150108616293949e-09 1000000.0 0.018464249428955443
8.766794605818973e-06 0.001 0.020490746898158472
8.30578749100308e-06 0.0011097524964120721 0.020490746898158472
7.879486021988846e-06 0.0012315506032928262 0.020490746898158472
7.490409779098428e-06 0.001366716356462006 0.020490746898158472
7.140303983299567e-06 0.0015167168884709225 0.020490746898158472
6.8314981330752644e-06 0.0016831803533309566 0.020490746898158472
6.565221505883123e-06 0.0018679135990207828 0.020490746898158472
6.34253415976449e-06 0.002072921779595372 0.020490746898158472
6.165032742422305e-06 0.002300430119772917 0.020490746898158472
6.033367179081317e-06 0.0025529080682395165 0.020490746898158472
5.94898669259436e-06 0.002833096101839324 0.020490746898158472
5.912948461417322e-06 0.0031440354715915 0.020490746898158472
5.926766493802305e-06 0.0034891012134067737 0.020490746898158472
5.992029895485196e-06 0.003872038781812557 0.020490746898158472
6.110645181633956e-06 0.004297004704320844 0.020490746898158472
6.28496091481523e-06 0.004768611697714469 0.020490746898158472
6.517708581954551e-06 0.005291978735958442 0.020490746898158472
6.8119713856340525e-06 0.005872786613189483 0.020490746898158472
7.171450330023532e-06 0.00651733960488242 0.020490746898158472
7.600651796058067e-06 0.007232633896483534 0.020490746898158472
8.104185490354077e-06 0.008026433522257174 0.020490746898158472
8.6878577919558e-06 0.00890735463861044 0.020490746898158472
9.358061070163792e-06 0.009884959046625586 0.020490746898158472
1.0122000922985208e-05 0.010969857978923836 0.020490746898158472
1.0987778630067169e-05 0.012173827277396614 0.020490746898158472
1.1964636684291818e-05 0.013509935211980273 0.020490746898158472
1.306267518652593e-05 0.014992684327860457 0.020490746898158472
1.4293365479645104e-05 0.01663816886076129 0.020490746898158472
1.5669346574043175e-05 0.018464249428955443 0.020490746898158472
1.7204716366236994e-05 0.020490746898158472 0.020490746898158472
1.891503679440909e-05 0.022739657523579287 0.020490746898158472
2.0817486097612914e-05 0.02523539170434766 0.020490746898158472
2.2931036248952097e-05 0.02800503894183631 0.020490746898158472
2.5276512558569664e-05 0.03107866187782014 0.020490746898158472
2.787679569549173e-05 0.03448962260405758 0.020490746898158472
3.075695420529101e-05 0.038274944785163134 0.020490746898158472
3.394435882031477e-05 0.04247571552536898 0.020490746898158472
3.7472936656346434e-05 0.047137531341167244 0.020490746898158472
4.137695010364428e-05 0.05231099308056263 0.020490746898158472
4.568627253553892e-05 0.05805225516094899 0.020490746898158472
5.043900178447469e-05 0.06442363508721373 0.020490746898158472
5.567829611652364e-05 0.07149428986597581 0.020490746898158472
6.145194055162673e-05 0.07934096665797492 0.020490746898158472
6.780145910612045e-05 0.08804883581643465 0.020490746898158472
7.477678575917857e-05 0.09771241535346502 0.020490746898158472
8.243063227442171e-05 0.1084365968689611 0.020490746898158472
9.081826499457435e-05 0.12033778407775893 0.020490746898158472
9.999716964137484e-05 0.13354515629298988 0.020490746898158472
0.00011002657168068808 0.14820207057988585 0.020490746898158472
0.00012096680505857549 0.16446761779946645 0.020490746898158472
0.00013287846957310556 0.18251834943190443 0.020490746898158472
0.0001458214047076467 0.20255019392306664 0.020490746898158472
0.0001598533926973067 0.22478058335487253 0.020490746898158472
0.00017502860168627787 0.24945081352303167 0.020490746898158472
0.00019139574455406816 0.27682866303920667 0.020490746898158472
0.00020899592983181225 0.3072112998861759 0.020490746898158472
0.00022786020664511408 0.34092850697468147 0.020490746898158472
0.0002480068314959505 0.3783462617131929 0.020490746898158472
0.0002694382591890143 0.419870708444391 0.020490746898158472
0.0002921379489257969 0.4659525668664682 0.020490746898158472
0.00031606705020537085 0.517092024289676 0.020490746898158472
0.0003411610890029504 0.5738441648302398 0.020490746898158472
0.00036732681843176795 0.6368249944718586 0.020490746898158472
0.0003944394035658716 0.7067181273927491 0.020490746898158472
0.0004223401687585282 0.7842822061337682 0.020490746898158472
0.00045083513407451203 0.8703591361485166 0.020490746898158472
0.00047969458755969807 0.9658832241158708 0.020490746898158472
0.0005086539254217648 1.0718913192051276 0.020490746898158472
0.0005374159641576837 1.1895340673703196 0.020490746898158472
0.0005656548632365643 1.3200884008314182 0.020490746898158472
0.000593021725473375 1.4649713983072863 0.020490746898158472
0.0006191518357214765 1.625755666443795 0.020490746898158472
0.0006436733762216207 1.8041864093920719 0.020490746898158472
0.0006662173386071668 2.0022003718155843 0.020490746898158472
0.0006864282381496833 2.2219468609395236 0.020490746898158472
0.0007039751261628258 2.4658110758226037 0.020490746898158472
0.000718562352946428 2.736439997074672 0.020490746898158472
0.0007299394952710037 3.0367711180354604 0.020490746898158472
0.0007379099019251267 3.370064329271928 0.020490746898158472
0.0007423373771811015 3.739937302478798 0.020490746898158472
0.00074315064152497 4.150404757850477 0.020490746898158472
0.0007403453476235722 4.605922041145108 0.020490746898158472
0.0007339835880283418 5.1114334834401705 0.020490746898158472
0.0007241909857758078 5.672426068491977 0.020490746898158472
0.0007111515950430913 6.294988990221888 0.020490746898158472
0.0006951009537591313 6.985879746785249 0.020490746898158472
0.0006763177086418493 7.752597488629465 0.020490746898158472
0.0006551142723525416 8.60346441668451 0.020490746898158472
0.0006318269894225459 9.547716114208066 0.020490746898158472
0.0006068062584190237 10.59560179277617 0.020490746898158472
0.000580407023722973 11.758495540521581 0.020490746898158472
0.0005529799774862676 13.049019780144016 0.020490746898158472
0.0005248637515125054 14.481182276745331 0.020490746898158472
0.0004963782901199476 16.070528182616385 0.020490746898158472
0.00046781952284591366 17.834308769319094 0.020490746898158472
0.0004394553795178391 19.791668678535572 0.020490746898158472
0.00041152312492531706 21.96385372416547 0.020490746898158472
0.0003842279297692208 24.37444150122222 0.020490746898158472
0.00035774255738596494 27.04959730463137 0.020490746898158472
0.00033220800959743446 30.01835813575592 0.020490746898158472
0.00030773495996450073 33.31294787934677 0.020490746898158472
0.000284405795657916 36.96912707195032 0.020490746898158472
0.00026227709556170264 41.0265810582719 0.020490746898158472
0.0002413823828985029 45.52935074866948 0.020490746898158472
0.00022173501072686452 50.526310653356795 0.020490746898158472
0.00020333106065673068 56.07169938205458 0.020490746898158472
0.00018615215841222277 62.22570836730231 0.020490746898158472
0.00017016813283599053 69.0551352016233 0.020490746898158472
0.00015533946761281392 76.63410868007462 0.020490746898158472
0.00014161951311519871 85.04489341802686 0.020490746898158472
0.00012895644213373192 94.37878277775391 0.020490746898158472
0.0001172949472411089 104.73708979594508 0.020490746898158472
0.00010657768596322725 116.23224686798542 0.020490746898158472
9.674648839064215e-05 128.9890261253308 0.020490746898158472
8.774334612038359e-05 143.14589375234786 0.020490746898158472
7.9511204502003e-05 158.85651294280527 0.020490746898158472
7.19945806056943e-05 176.2914118095948 0.020490746898158472
6.514003052637829e-05 195.63983435170647 0.020490746898158472
5.8896487574733314e-05 217.11179456945052 0.020490746898158472
5.321549213743726e-05 240.9403560239527 0.020490746898158472
4.8051331835052835e-05 267.38416158399497 0.020490746898158472
4.336110879732402e-05 296.73024081888724 0.020490746898158472
3.910474857071744e-05 329.2971255097155 0.020490746898158472
3.5244963411784624e-05 365.43830709572546 0.020490746898158472
3.1747180715080425e-05 405.54607358408276 0.020490746898158472
2.8579445617848975e-05 450.05576757004974 0.020490746898158472
2.571230529779811e-05 499.450511585514 0.020490746898158472
2.3118681065970037e-05 554.2664520663108 0.020490746898158472
2.077373318631892e-05 615.0985788580505 0.020490746898158472
1.8654722376387767e-05 682.6071834272393 0.020490746898158472
1.6740870972808963e-05 757.525025877192 0.020490746898158472
1.5013226018933956e-05 840.6652885618333 0.020490746898158472
1.3454526019751611e-05 932.9304026284696 0.020490746898158472
1.2049072410813544e-05 1035.3218432956637 0.020490746898158472
1.078260646314444e-05 1148.9510001873086 0.020490746898158472
9.642191957648372e-06 1275.051240713013 0.020490746898158472
8.616103642111739e-06 1414.991297434576 0.020490746898158472
7.693721272516996e-06 1570.2901247293776 0.020490746898158472
6.865428865965306e-06 1742.6333860096508 0.020490746898158472
6.1225187781843715e-06 1933.891750455232 0.020490746898158472
5.4571001387726525e-06 2146.141197858406 0.020490746898158472
4.8620114558861616e-06 2381.6855519761607 0.020490746898158472
4.330737378266392e-06 2643.0814869741084 0.020490746898158472
3.857330107659429e-06 2933.1662783900483 0.020490746898158472
3.4363363343725695e-06 3255.0885998350564 0.020490746898158472
3.0627311840003557e-06 3612.3426997094302 0.020490746898158472
2.731862676963459e-06 4008.8063288984645 0.020490746898158472
2.439403336107482e-06 4448.782831127585 0.020490746898158472
2.181306987592002e-06 4937.047852839004 0.020490746898158472
1.9538038467104e-06 5478.901179593945 0.020490746898158472
1.75337684971133e-06 6080.224261649427 0.020490746898158472
1.576761279986627e-06 6747.5440531107 0.020490746898158472
1.4209611096660524e-06 7488.10385759003 0.020490746898158472
1.2832521064654046e-06 8309.941949353404 0.020490746898158472
1.1611901669095204e-06 9221.97882333434 0.020490746898158472
1.0526181216663488e-06 10234.114021054527 0.020490746898158472
9.556494140472438e-07 11357.333583431051 0.020490746898158472
8.686698899085243e-07 12603.829296797274 0.020490746898158472
7.903154040089788e-07 13987.131026472387 0.020490746898158472
7.194427850132357e-07 15522.25357427048 0.020490746898158472
6.551068669757854e-07 17225.859653987874 0.020490746898158472
5.965288604192764e-07 19116.440753857038 0.020490746898158472
5.430673714057477e-07 21214.51784910632 0.020490746898158472
4.941918150258573e-07 23542.864143224204 0.020490746898158472
4.494591343551235e-07 26126.752255633317 0.020490746898158472
4.084943334703439e-07 28994.22853882881 0.020490746898158472
3.709747802282948e-07 32176.417502507353 0.020490746898158472
3.366180079122927e-07 35707.859649004626 0.020490746898158472
3.051725315783571e-07 39626.88638701478 0.020490746898158472
2.764110840214329e-07 43976.036093027215 0.020490746898158472
2.501258495879455e-07 48802.515836544335 0.020490746898158472
2.2612506112018593e-07 54158.71378079476 0.020490746898158472
2.0423072943920317e-07 60102.76782070388 0.020490746898158472
1.842770409599126e-07 66699.19663030129 0.020490746898158472
1.6610928588178808e-07 74019.59996915652 0.020490746898158472
1.495830832531908e-07 82143.43584919439 0.020490746898158472
1.3456380565379789e-07 91158.88299750836 0.020490746898158472
1.209261032419917e-07 101163.7979766207 0.020490746898158472
1.0855348520077968e-07 112266.77735108159 0.020490746898158472
9.733793315813699e-08 124588.33642950082 0.020490746898158472
8.717948640768469e-08 138262.2173764659 0.020490746898158472
7.798586887375336e-08 153436.84089300132 0.020490746898158472
6.967205701258194e-08 170276.91722258978 0.020490746898158472
6.21598763572706e-08 188965.23396912115 0.020490746898158472
5.537758451801267e-08 209704.64013232305 0.020490746898158472
4.925944985245678e-08 232720.2478960412 0.020490746898158472
4.374536222151448e-08 258261.87606826748 0.020490746898158472
3.8780384459258244e-08 286606.7616948256 0.020490746898158472
3.431439787870971e-08 318062.5692794119 0.020490746898158472
3.0301714137870306e-08 352970.73027306574 0.020490746898158472
2.6700720745509443e-08 391710.1490809261 0.020490746898158472
2.3473508470317483e-08 434701.3158125035 0.020490746898158472
2.058557579953657e-08 482410.8704165374 0.020490746898158472
1.800551585606769e-08 535356.6677410719 0.020490746898158472
1.570471419576336e-08 594113.3984965039 0.020490746898158472
1.3657099895425517e-08 659318.8271333541 0.020490746898158472
1.1838892532978207e-08 731680.7143427207 0.020490746898158472
1.022837892161732e-08 811984.4993184009 0.020490746898158472
8.8057010572129e-09 901101.8251665037 0.020490746898158472
7.55268358965111e-09 1000000.0 0.020490746898158472
9.258144508139665e-06 0.001 0.022739657523579287
8.766633699863746e-06 0.0011097524964120721 0.022739657523579287
8.305988998258407e-06 0.0012315506032928262 0.022739657523579287
7.879572833324744e-06 0.001366716356462006 0.022739657523579287
7.490192550418939e-06 0.0015167168884709225 0.022739657523579287
7.140469645783298e-06 0.0016831803533309566 0.022739657523579287
6.831555020236912e-06 0.0018679135990207828 0.022739657523579287
6.565098628286137e-06 0.002072921779595372 0.022739657523579287
6.34257206322264e-06 0.002300430119772917 0.022739657523579287
6.164787674345362e-06 0.0025529080682395165 0.022739657523579287
6.033309466801917e-06 0.002833096101839324 0.022739657523579287
5.948976048775201e-06 0.0031440354715915 0.022739657523579287
5.9130147315178405e-06 0.0034891012134067737 0.022739657523579287
5.9268653543886884e-06 0.003872038781812557 0.022739657523579287
5.992036726687466e-06 0.004297004704320844 0.022739657523579287
6.110668715253453e-06 0.004768611697714469 0.022739657523579287
6.28496932275624e-06 0.005291978735958442 0.022739657523579287
6.517671277572745e-06 0.005872786613189483 0.022739657523579287
6.81194081375569e-06 0.00651733960488242 0.022739657523579287
7.171479795120561e-06 0.007232633896483534 0.022739657523579287
7.600552721642728e-06 0.008026433522257174 0.022739657523579287
8.10418258145873e-06 0.00890735463861044 0.022739657523579287
8.687942481988564e-06 0.009884959046625586 0.022739657523579287
9.35805197455064e-06 0.010969857978923836 0.022739657523579287
1.0121984267641437e-05 0.012173827277396614 0.022739657523579287
1.0987835205478191e-05 0.013509935211980273 0.022739657523579287
1.1964599115010799e-05 0.014992684327860457 0.022739657523579287
1.306269654177683e-05 0.01663816886076129 0.022739657523579287
1.4293345989124795e-05 0.018464249428955443 0.022739657523579287
1.566935626828858e-05 0.020490746898158472 0.022739657523579287
1.7204729749309422e-05 0.022739657523579287 0.022739657523579287
1.891504517681497e-05 0.02523539170434766 0.022739657523579287
2.0817482164536827e-05 0.02800503894183631 0.022739657523579287
2.293102423012172e-05 0.03107866187782014 0.022739657523579287
2.5276501086302083e-05 0.03448962260405758 0.022739657523579287
2.7876798525339197e-05 0.038274944785163134 0.022739657523579287
3.075694946341745e-05 0.04247571552536898 0.022739657523579287
3.394435802916984e-05 0.047137531341167244 0.022739657523579287
3.747292226197185e-05 0.05231099308056263 0.022739657523579287
4.137694554018356e-05 0.05805225516094899 0.022739657523579287
4.5686261146205e-05 0.06442363508721373 0.022739657523579287
5.043899007461938e-05 0.07149428986597581 0.022739657523579287
5.5678279042847834e-05 0.07934096665797492 0.022739657523579287
6.145192450224268e-05 0.08804883581643465 0.022739657523579287
6.780144109852504e-05 0.09771241535346502 0.022739657523579287
7.477676744838124e-05 0.1084365968689611 0.022739657523579287
8.24306073244907e-05 0.12033778407775893 0.022739657523579287
9.081824097900704e-05 0.13354515629298988 0.022739657523579287
9.999714166797347e-05 0.14820207057988585 0.022739657523579287
0.00011002654368297282 0.16446761779946645 0.022739657523579287
0.00012096677159401104 0.18251834943190443 0.022739657523579287
0.00013287843437437274 0.20255019392306664 0.022739657523579287
0.0001458213664748964 0.22478058335487253 0.022739657523579287
0.0001598533501928623 0.24945081352303167 0.022739657523579287
0.0001750285532053919 0.27682866303920667 0.022739657523579287
0.00019139569298110004 0.3072112998861759 0.022739657523579287
0.00020899587177602985 0.34092850697468147 0.022739657523579287
0.00022786014244779995 0.3783462617131929 0.022739657523579287
0.0002480067609378356 0.419870708444391 0.022739657523579287
0.0002694381807362145 0.4659525668664682 0.022739657523579287
0.0002921378627586124 0.517092024289676 0.022739657523579287
0.00031606695478947344 0.5738441648302398 0.022739657523579287
0.0003411609838868124 0.6368249944718586 0.022739657523579287
0.0003673267021028215 0.7067181273927491 0.022739657523579287
0.00039443927564963843 0.7842822061337682 0.022739657523579287
0.0004223400279996792 0.8703591361485166 0.022739657523579287
0.00045083497837283826 0.9658832241158708 0.022739657523579287
0.0004796944155659455 1.0718913192051276 0.022739657523579287
0.0005086537363840904 1.1895340673703196 0.022739657523579287
0.0005374157563786675 1.3200884008314182 0.022739657523579287
0.0005656546344006141 1.4649713983072863 0.022739657523579287
0.0005930214738980588 1.625755666443795 0.022739657523579287
0.0006191515596684072 1.8041864093920719 0.022739657523579287
0.0006436730728152096 2.0022003718155843 0.022739657523579287
0.0006662170058640005 2.2219468609395236 0.022739657523579287
0.0006864278733811346 2.4658110758226037 0.022739657523579287
0.0007039747275120467 2.736439997074672 0.022739657523579287
0.0007185619172789259 3.0367711180354604 0.022739657523579287
0.0007299390201221945 3.370064329271928 0.022739657523579287
0.0007379093847159623 3.739937302478798 0.022739657523579287
0.0007423368152821297 4.150404757850477 0.022739657523579287
0.0007431500325092433 4.605922041145108 0.022739657523579287
0.0007403446889293619 5.1114334834401705 0.022739657523579287
0.0007339828777614965 5.672426068491977 0.022739657523579287
0.0007241902219187191 6.294988990221888 0.022739657523579287
0.0007111507757148194 6.985879746785249 0.022739657523579287
0.0006951000777669636 7.752597488629465 0.022739657523579287
0.0006763167746394183 8.60346441668451 0.022739657523579287
0.000655113279869779 9.547716114208066 0.022739657523579287
0.0006318259376937307 10.59560179277617 0.022739657523579287
0.0006068051477918779 11.758495540521581 0.022739657523579287
0.0005804058541458712 13.049019780144016 0.022739657523579287
0.0005529787496753036 14.481182276745331 0.022739657523579287
0.0005248624666045476 16.070528182616385 0.022739657523579287
0.0004963769493234738 17.834308769319094 0.022739657523579287
0.0004678181275693527 19.791668678535572 0.022739657523579287
0.0004394539319348967 21.96385372416547 0.022739657523579287
0.00041152162694124694 24.37444150122222 0.022739657523579287
0.00038422638370883 27.04959730463137 0.022739657523579287
0.0003577409657087305 30.01835813575592 0.022739657523579287
0.0003322063749175985 33.31294787934677 0.022739657523579287
0.00030773328498079344 36.96912707195032 0.022739657523579287
0.0002844040833039907 41.0265810582719 0.022739657523579287
0.000262275348778207 45.52935074866948 0.022739657523579287
0.0002413806047087963 50.526310653356795 0.022739657523579287
0.00022173320422480547 56.07169938205458 0.022739657523579287
0.00020332922907639883 62.22570836730231 0.022739657523579287
0.00018615030505753083 69.0551352016233 0.022739657523579287
0.00017016626115307076 76.63410868007462 0.022739657523579287
0.00015533758124064434 85.04489341802686 0.022739657523579287
0.00014161761580999688 94.37878277775391 0.022739657523579287
0.0001289545380336321 104.73708979594508 0.022739657523579287
0.00011729304078111902 116.23224686798542 0.022739657523579287
0.00010657578203099316 128.9890261253308 0.022739657523579287
9.674459242470235e-05 143.14589375234786 0.022739657523579287
8.774146430468033e-05 158.85651294280527 0.022739657523579287
7.950934386324882e-05 176.2914118095948 0.022739657523579287
7.199274927460753e-05 195.63983435170647 0.022739657523579287
6.513823797738016e-05 217.11179456945052 0.022739657523579287
5.889474491105329e-05 240.9403560239527 0.022739657523579287
5.321381246314871e-05 267.38416158399497 0.022739657523579287
4.8049730704935456e-05 296.73024081888724 0.022739657523579287
4.3359604685822006e-05 329.2971255097155 0.022739657523579287
3.910336348889043e-05 365.43830709572546 0.022739657523579287
3.5243723608857636e-05 405.54607358408276 0.022739657523579287
3.17461175085576e-05 450.05576757004974 0.022739657523579287
2.8578596316330973e-05 499.450511585514 0.022739657523579287
2.571171429610608e-05 554.2664520663108 0.022739657523579287
2.3118401030419733e-05 615.0985788580505 0.022739657523579287
2.0773826416742303e-05 682.6071834272393 0.022739657523579287
1.8655262212452506e-05 757.525025877192 0.022739657523579287
1.6741943284492855e-05 840.6652885618333 0.022739657523579287
1.5014930676571225e-05 932.9304026284696 0.022739657523579287
1.3456978211534576e-05 1035.3218432956637 0.022739657523579287
1.2052403652984545e-05 1148.9510001873086 0.022739657523579287
1.078696509226873e-05 1275.051240713013 0.022739657523579287
9.647742769347545e-06 1414.991297434576 0.022739657523579287
8.623026351850527e-06 1570.2901247293776 0.022739657523579287
7.702207335813505e-06 1742.6333860096508 0.022739657523579287
6.875676265227781e-06 1933.891750455232 0.022739657523579287
6.134724310324913e-06 2146.141197858406 0.022739657523579287
5.471449006644313e-06 2381.6855519761607 0.022739657523579287
4.878664092933249e-06 2643.0814869741084 0.022739657523579287
4.349813970239147e-06 2933.1662783900483 0.022739657523579287
3.878893697795149e-06 3255.0885998350564 0.022739657523579287
3.460376079789107e-06 3612.3426997094302 0.022739657523579287
3.0891478118855176e-06 4008.8063288984645 0.022739657523579287
2.7604567299777116e-06 4448.782831127585 0.022739657523579287
2.4698719035542993e-06 4937.047852839004 0.022739657523579287
2.2132601702473664e-06 5478.901179593945 0.022739657523579287
1.9867637894854795e-06 6080.224261649427 0.022739657523579287
1.7868089042805124e-06 6747.5440531107 0.022739657523579287
1.6101083490926982e-06 7488.10385759003 0.022739657523579287
1.4536705292833574e-06 8309.941949353404 0.022739657523579287
1.3148078327196444e-06 9221.97882333434 0.022739657523579287
1.1911414050658209e-06 10234.114021054527 0.022739657523579287
1.0805945768188607e-06 11357.333583431051 0.022739657523579287
9.813812098524721e-07 12603.829296797274 0.022739657523579287
8.919868526024999e-07 13987.131026472387 0.022739657523579287
8.111411327060836e-07 15522.25357427048 0.022739657523579287
7.377870180347301e-07 17225.859653987874 0.022739657523579287
6.710486168959306e-07 19116.440753857038 0.022739657523579287
6.101998939467279e-07 21214.51784910632 0.022739657523579287
5.546359417296642e-07 23542.864143224204 0.022739657523579287
5.038478972929639e-07 26126.752255633317 0.022739657523579287
4.5740202447852596e-07 28994.22853882881 0.022739657523579287
4.1492287516931015e-07 32176.417502507353 0.022739657523579287
3.760802154140208e-07 35707.859649004626 0.022739657523579287
3.4057916198371174e-07 39626.88638701478 0.022739657523579287
3.0815292151320506e-07 43976.036093027215 0.022739657523579287
2.7855762008144325e-07 48802.515836544335 0.022739657523579287
2.515685906256948e-07 54158.71378079476 0.022739657523579287
2.2697781620895086e-07 60102.76782070388 0.022739657523579287
2.0459212768386692e-07 66699.19663030129 0.022739657523579287
1.8423188286043057e-07 74019.59996915652 0.022739657523579287
1.6573004302244954e-07 82143.43584919439 0.022739657523579287
1.4893137767479914e-07 91158.88299750836 0.022739657523579287
1.336918641348106e-07 101163.7979766207 0.022739657523579287
1.1987807524427296e-07 112266.77735108159 0.022739657523579287
1.0736665512212085e-07 124588.33642950082 0.022739657523579287
9.604377859684377e-08 138262.2173764659 0.022739657523579287
8.580462773633002e-08 153436.84089300132 0.022739657523579287
7.65528554991235e-08 170276.91722258978 0.022739657523579287
6.820005404861718e-08 188965.23396912115 0.022739657523579287
6.066525159997838e-08 209704.64013232305 0.022739657523579287
5.387437240766957e-08 232720.2478960412 0.022739657523579287
4.7759773025291e-08 258261.87606826748 0.022739657523579287
4.2259712507153324e-08 286606.7616948256 0.022739657523579287
3.7317922418900196e-08 318062.5692794119 0.022739657523579287
3.2883139100547965e-08 352970.73027306574 0.022739657523579287
2.8908688221029877e-08 391710.1490809261 0.022739657523579287
2.5352079102702874e-08 434701.3158125035 0.022739657523579287
2.2174621139292583e-08 482410.8704165374 0.022739657523579287
1.9341082291290945e-08 535356.6677410719 0.022739657523579287
1.6819353243491264e-08 594113.3984965039 0.022739657523579287
1.458015275179747e-08 659318.8271333541 0.022739657523579287
1.2596735210479437e-08 731680.7143427207 0.022739657523579287
1.0844641740170857e-08 811984.4993184009 0.022739657523579287
9.301491576962917e-09 901101.8251665037 0.022739657523579287
7.946757474286414e-09 1000000.0 0.022739657523579287
9.776931174765302e-06 0.001 0.02523539170434766
9.258034304293616e-06 0.0011097524964120721 0.02523539170434766
8.76660005721952e-06 0.0012315506032928262 0.02523539170434766
8.30608999535798e-06 0.001366716356462006 0.02523539170434766
7.879596973348058e-06 0.0015167168884709225 0.02523539170434766
7.490475700477894e-06 0.0016831803533309566 0.02523539170434766
7.140476705025378e-06 0.0018679135990207828 0.02523539170434766
6.831398801310229e-06 0.002072921779595372 0.02523539170434766
6.56510763574758e-06 0.002300430119772917 0.02523539170434766
6.3426528176258046e-06 0.0025529080682395165 0.02523539170434766
6.16497820171702e-06 0.002833096101839324 0.02523539170434766
6.033388848081245e-06 0.0031440354715915 0.02523539170434766
5.949039245667365e-06 0.0034891012134067737 0.02523539170434766
5.9130508485161215e-06 0.003872038781812557 0.02523539170434766
5.926808030132236e-06 0.004297004704320844 0.02523539170434766
5.992007523825116e-06 0.004768611697714469 0.02523539170434766
6.110643409051875e-06 0.005291978735958442 0.02523539170434766
6.284944835677209e-06 0.005872786613189483 0.02523539170434766
6.517716395926243e-06 0.00651733960488242 0.02523539170434766
6.811950221896623e-06 0.007232633896483534 0.02523539170434766
7.171509442183144e-06 0.008026433522257174 0.02523539170434766
7.6006195984801295e-06 0.00890735463861044 0.02523539170434766
8.104185683532883e-06 0.009884959046625586 0.02523539170434766
8.687856279943063e-06 0.010969857978923836 0.02523539170434766
9.358083875810053e-06 0.012173827277396614 0.02523539170434766
1.0122005065005268e-05 0.013509935211980273 0.02523539170434766
1.0987812316010093e-05 0.014992684327860457 0.02523539170434766
1.1964605605152556e-05 0.01663816886076129 0.02523539170434766
1.3062670572550061e-05 0.018464249428955443 0.02523539170434766
1.4293354803740499e-05 0.020490746898158472 0.02523539170434766
1.5669340194146564e-05 0.022739657523579287 0.02523539170434766
1.720471424337955e-05 0.02523539170434766 0.02523539170434766
1.8915026899546383e-05 0.02800503894183631 0.02523539170434766
2.0817483601387465e-05 0.03107866187782014 0.02523539170434766
2.293102274530945e-05 0.03448962260405758 0.02523539170434766
2.5276496236958934e-05 0.038274944785163134 0.02523539170434766
2.7876782974667336e-05 0.04247571552536898 0.02523539170434766
3.075694077137037e-05 0.047137531341167244 0.02523539170434766
3.3944349533632234e-05 0.05231099308056263 0.02523539170434766
3.747291118350038e-05 0.05805225516094899 0.02523539170434766
4.1376932752634765e-05 0.06442363508721373 0.02523539170434766
4.568625589629338e-05 0.07149428986597581 0.02523539170434766
5.0438973608457616e-05 0.07934096665797492 0.02523539170434766
5.56782632513686e-05 0.08804883581643465 0.02523539170434766
6.145190346651397e-05 0.09771241535346502 0.02523539170434766
6.780141711726362e-05 0.1084365968689611 0.02523539170434766
7.477674501987774e-05 0.12033778407775893 0.02523539170434766
8.243058313939233e-05 0.13354515629298988 0.02523539170434766
9.081821462142425e-05 0.14820207057988585 0.02523539170434766
9.999711108588105e-05 0.16446761779946645 0.02523539170434766
0.00011002650882807608 0.18251834943190443 0.02523539170434766
0.0001209667328627706 0.20255019392306664 0.02523539170434766
0.00013287839068532037 0.22478058335487253 0.02523539170434766
0.00014582131845619628 0.24945081352303167 0.02523539170434766
0.00015985329652945524 0.27682866303920667 0.02523539170434766
0.0001750284954676884 0.3072112998861759 0.02523539170434766
0.00019139562864212145 0.34092850697468147 0.02523539170434766
0.00020899579870758966 0.3783462617131929 0.02523539170434766
0.00022786006415120852 0.419870708444391 0.02523539170434766
0.00024800667250390873 0.4659525668664682 0.02523539170434766
0.0002694380844815436 0.517092024289676 0.02523539170434766
0.0002921377572044914 0.5738441648302398 0.02523539170434766
0.0003160668371604558 0.6368249944718586 0.02523539170434766
0.0003411608539807265 0.7067181273927491 0.02523539170434766
0.00036732655936611014 0.7842822061337682 0.02523539170434766
0.0003944391177230777 0.8703591361485166 0.02523539170434766
0.0004223398537155365 0.9658832241158708 0.02523539170434766
0.0004508347867496765 1.0718913192051276 0.02523539170434766
0.00047969420456939194 1.1895340673703196 0.02523539170434766
0.0005086535038520967 1.3200884008314182 0.02523539170434766
0.0005374155000937852 1.4649713983072863 0.02523539170434766
0.0005656543529780622 1.625755666443795 0.02523539170434766
0.0005930211644185057 1.8041864093920719 0.02523539170434766
0.0006191512192812443 2.0022003718155843 0.02523539170434766
0.0006436726992407049 2.2219468609395236 0.02523539170434766
0.0006662165961330846 2.4658110758226037 0.02523539170434766
0.0006864274247692093 2.736439997074672 0.02523539170434766
0.0007039742363580404 3.0367711180354604 0.02523539170434766
0.0007185613807121349 3.370064329271928 0.02523539170434766
0.0007299384350200055 3.739937302478798 0.02523539170434766
0.0007379087476131474 4.150404757850477 0.02523539170434766
0.0007423361230892711 4.605922041145108 0.02523539170434766
0.0007431492823775088 5.1114334834401705 0.02523539170434766
0.000740343877999039 5.672426068491977 0.02523539170434766
0.0007339820030350941 6.294988990221888 0.02523539170434766
0.0007241892810814221 6.985879746785249 0.02523539170434766
0.0007111497667349198 7.752597488629465 0.02523539170434766
0.0006950989987906109 8.60346441668451 0.02523539170434766
0.0006763156245250812 9.547716114208066 0.02523539170434766
0.0006551120574476155 10.59560179277617 0.02523539170434766
0.0006318246426091356 11.758495540521581 0.02523539170434766
0.0006068037797325454 13.049019780144016 0.02523539170434766
0.0005804044137391884 14.481182276745331 0.02523539170434766
0.0005529772376620112 16.070528182616385 0.02523539170434766
0.0005248608841219582 17.834308769319094 0.02523539170434766
0.0004963752979485481 19.791668678535572 0.02523539170434766
0.0004678164093877557 21.96385372416547 0.02523539170434766
0.0004394521490658221 24.37444150122222 0.02523539170434766
0.0004115197820258043 27.04959730463137 0.02523539170434766
0.0003842244796019578 30.01835813575592 0.02523539170434766
0.00035773900539970427 33.31294787934677 0.02523539170434766
0.0003322043617011161 36.96912707195032 0.02523539170434766
0.0003077312221890782 41.0265810582719 0.02523539170434766
0.0002844019744742132 45.52935074866948 0.02523539170434766
0.00026227319756044754 50.526310653356795 0.02523539170434766
0.00024137841478588662 56.07169938205458 0.02523539170434766
0.00022173097948585685 62.22570836730231 0.02523539170434766
0.00020332697343961037 69.0551352016233 0.02523539170434766
0.0001861480226053036 76.63410868007462 0.02523539170434766
0.0001701639561262347 85.04489341802686 0.02523539170434766
0.00015533525808109072 94.37878277775391 0.02523539170434766
0.00014161527923495232 104.73708979594508 0.02523539170434766
0.00012895219306907624 116.23224686798542 0.02523539170434766
0.00011729069291455119 128.9890261253308 0.02523539170434766
0.00010657343726627744 143.14589375234786 0.02523539170434766
9.674225748834697e-05 158.85651294280527 0.02523539170434766
8.773914677617789e-05 176.2914118095948 0.02523539170434766
7.950705237746991e-05 195.63983435170647 0.02523539170434766
7.199049385231415e-05 217.11179456945052 0.02523539170434766
6.513603024338455e-05 240.9403560239527 0.02523539170434766
5.889259852653872e-05 267.38416158399497 0.02523539170434766
5.321174352146407e-05 296.73024081888724 0.02523539170434766
4.804775826949825e-05 329.2971255097155 0.02523539170434766
4.335775140873466e-05 365.43830709572546 0.02523539170434766
3.910165634879448e-05 405.54607358408276 0.02523539170434766
3.524219471329193e-05 450.05576757004974 0.02523539170434766
3.17448051074809e-05 499.450511585514 0.02523539170434766
2.857754591001349e-05 554.2664520663108 0.02523539170434766
2.5710979889459473e-05 615.0985788580505 0.02523539170434766
2.311804654098193e-05 682.6071834272393 0.02523539170434766
2.077392717492188e-05 757.525025877192 0.02523539170434766
1.865590657201821e-05 840.6652885618333 0.02523539170434766
1.6743234166227694e-05 932.9304026284696 0.02523539170434766
1.5016987054861097e-05 1035.3218432956637 0.02523539170434766
1.3459936259119232e-05 1148.9510001873086 0.02523539170434766
1.2056417396211216e-05 1275.051240713013 0.02523539170434766
1.0792206192378195e-05 1414.991297434576 0.02523539170434766
9.654399112268841e-06 1570.2901247293776 0.02523539170434766
8.631298920147579e-06 1742.6333860096508 0.02523539170434766
7.712304913809476e-06 1933.891750455232 0.02523539170434766
6.8878075437650566e-06 2146.141197858406 0.02523539170434766
6.1490870207903114e-06 2381.6855519761607 0.02523539170434766
5.488216031857007e-06 2643.0814869741084 0.02523539170434766
4.897967002537307e-06 2933.1662783900483 0.02523539170434766
4.371724858787118e-06 3255.0885998350564 0.02523539170434766
3.903406983529756e-06 3612.3426997094302 0.02523539170434766
3.487392537304679e-06 4008.8063288984645 0.02523539170434766
3.1184634180503323e-06 4448.782831127585 0.02523539170434766
2.79175890360861e-06 4937.047852839004 0.02523539170434766
2.5027451563408576e-06 5478.901179593945 0.02523539170434766
2.2471991155681437e-06 6080.224261649427 0.02523539170434766
2.021204904223417e-06 6747.5440531107 0.02523539170434766
1.8211590183669912e-06 7488.10385759003 0.02523539170434766
1.6437796603874233e-06 8309.941949353404 0.02523539170434766
1.4861153649903258e-06 9221.97882333434 0.02523539170434766
1.3455485577962278e-06 10234.114021054527 0.02523539170434766
1.2197912488964846e-06 11357.333583431051 0.02523539170434766
1.1068715289885844e-06 12603.829296797274 0.02523539170434766
1.0051114384124205e-06 13987.131026472387 0.02523539170434766
9.130979938820616e-07 15522.25357427048 0.02523539170434766
8.296499348636743e-07 17225.859653987874 0.02523539170434766
7.53782989360019e-07 19116.440753857038 0.02523539170434766
6.846761089196463e-07 21214.51784910632 0.02523539170434766
6.216405931125379e-07 23542.864143224204 0.02523539170434766
5.640931373118718e-07 26126.752255633317 0.02523539170434766
5.115334124061732e-07 28994.22853882881 0.02523539170434766
4.63526035110462e-07 32176.417502507353 0.02523539170434766
4.1968654784785286e-07 35707.859649004626 0.02523539170434766
3.7967086929935334e-07 39626.88638701478 0.02523539170434766
3.4316745511908664e-07 43976.036093027215 0.02523539170434766
3.0989167121298067e-07 48802.515836544335 0.02523539170434766
2.7958174153575044e-07 54158.71378079476 0.02523539170434766
2.519958544056067e-07 60102.76782070388 0.02523539170434766
2.269100826124415e-07 66699.19663030129 0.02523539170434766
2.0411684453769396e-07 74019.59996915652 0.02523539170434766
1.8342371410629e-07 82143.43584919439 0.02523539170434766
1.6465244689900516e-07 91158.88299750836 0.02523539170434766
1.476381558118689e-07 101163.7979766207 0.02523539170434766
1.3222852646155303e-07 112266.77735108159 0.02523539170434766
1.1828312729278423e-07 124588.33642950082 0.02523539170434766
1.056726913750694e-07 138262.2173764659 0.02523539170434766
9.427844793741258e-08 153436.84089300132 0.02523539170434766
8.39914515715634e-08 170276.91722258978 0.02523539170434766
7.471193308461466e-08 188965.23396912115 0.02523539170434766
6.634863514154432e-08 209704.64013232305 0.02523539170434766
5.881822540132475e-08 232720.2478960412 0.02523539170434766
5.2044664244910166e-08 258261.87606826748 0.02523539170434766
4.5958642891363866e-08 286606.7616948256 0.02523539170434766
4.0497024178520746e-08 318062.5692794119 0.02523539170434766
3.5602321535321835e-08 352970.73027306574 0.02523539170434766
3.12222124820849e-08 391710.1490809261 0.02523539170434766
2.7309040806500207e-08 434701.3158125035 0.02523539170434766
2.3819418992765407e-08 482410.8704165374 0.02523539170434766
2.0713805226613147e-08 535356.6677410719 0.02523539170434766
1.7956131914687035e-08 594113.3984965039 0.02523539170434766
1.55134612933594e-08 659318.8271333541 0.02523539170434766
1.3355683559090892e-08 731680.7143427207 0.02523539170434766
1.1455224213641202e-08 811984.4993184009 0.02523539170434766
9.786809362921645e-09 901101.8251665037 0.02523539170434766
8.327228129267894e-09 1000000.0 0.02523539170434766
1.0318326404079592e-05 0.001 0.02800503894183631
9.77687272418759e-06 0.0011097524964120721 0.02800503894183631
9.25830375864134e-06 0.0012315506032928262 0.02800503894183631
8.766547700322924e-06 0.001366716356462006 0.02800503894183631
8.305947283182569e-06 0.0015167168884709225 0.02800503894183631
7.879728576298817e-06 0.0016831803533309566 0.02800503894183631
7.490299202661532e-06 0.0018679135990207828 0.02800503894183631
7.140317620168979e-06 0.002072921779595372 0.02800503894183631
6.831481446090137e-06 0.002300430119772917 0.02800503894183631
6.565123751411939e-06 0.0025529080682395165 0.02800503894183631
6.342551762128501e-06 0.002833096101839324 0.02800503894183631
6.164889506998783e-06 0.0031440354715915 0.02800503894183631
6.033363737278918e-06 0.0034891012134067737 0.02800503894183631
5.9489889809860586e-06 0.003872038781812557 0.02800503894183631
5.912974004429472e-06 0.004297004704320844 0.02800503894183631
5.92676109545387e-06 0.004768611697714469 0.02800503894183631
5.992012601097052e-06 0.005291978735958442 0.02800503894183631
6.1107038834551375e-06 0.005872786613189483 0.02800503894183631
6.284951433954689e-06 0.00651733960488242 0.02800503894183631
6.517656131355132e-06 0.007232633896483534 0.02800503894183631
6.811948069396223e-06 0.008026433522257174 0.02800503894183631
7.171494259217148e-06 0.00890735463861044 0.02800503894183631
7.600560785969712e-06 0.009884959046625586 0.02800503894183631
8.10415680652099e-06 0.010969857978923836 0.02800503894183631
8.687893268022329e-06 0.012173827277396614 0.02800503894183631
9.35806849577947e-06 0.013509935211980273 0.02800503894183631
1.0122010433488704e-05 0.014992684327860457 0.02800503894183631
1.0987810294738054e-05 0.01663816886076129 0.02800503894183631
1.1964616821735774e-05 0.018464249428955443 0.02800503894183631
1.3062669981134256e-05 0.020490746898158472 0.02800503894183631
1.4293355591332713e-05 0.022739657523579287 0.02800503894183631
1.5669330488576882e-05 0.02523539170434766 0.02800503894183631
1.720470800870011e-05 0.02800503894183631 0.02800503894183631
1.8915019955989543e-05 0.03107866187782014 0.02800503894183631
2.081746740778545e-05 0.03448962260405758 0.02800503894183631
2.2931003767157065e-05 0.038274944785163134 0.02800503894183631
2.5276486315339852e-05 0.04247571552536898 0.02800503894183631
2.7876771533263955e-05 0.047137531341167244 0.02800503894183631
3.075693172749361e-05 0.05231099308056263 0.02800503894183631
3.3944338091340676e-05 0.05805225516094899 0.02800503894183631
3.7472900373591855e-05 0.06442363508721373 0.02800503894183631
4.1376912047419445e-05 0.07149428986597581 0.02800503894183631
4.56862330586727e-05 0.07934096665797492 0.02800503894183631
5.043895271772403e-05 0.08804883581643465 0.02800503894183631
5.56782426234248e-05 0.09771241535346502 0.02800503894183631
6.145188112571809e-05 0.1084365968689611 0.02800503894183631
6.780139116158157e-05 0.12033778407775893 0.02800503894183631
7.477671476874281e-05 0.13354515629298988 0.02800503894183631
8.243055155310319e-05 0.14820207057988585 0.02800503894183631
9.081817601930275e-05 0.16446761779946645 0.02800503894183631
9.999707201491237e-05 0.18251834943190443 0.02800503894183631
0.00011002646528612825 0.20255019392306664 0.02800503894183631
0.00012096668418026812 0.22478058335487253 0.02800503894183631
0.0001328783404143108 0.24945081352303167 0.02800503894183631
0.00014582125938344959 0.27682866303920667 0.02800503894183631
0.00015985323225364834 0.3072112998861759 0.02800503894183631
0.00017502842410488384 0.34092850697468147 0.02800503894183631
0.00019139554829383787 0.3783462617131929 0.02800503894183631
0.00020899571174082254 0.419870708444391 0.02800503894183631
0.0002278599662433045 0.4659525668664682 0.02800503894183631
0.0002480065659649089 0.517092024289676 0.02800503894183631
0.00026943796602763026 0.5738441648302398 0.02800503894183631
0.00029213762506241636 0.6368249944718586 0.02800503894183631
0.00031606669295070056 0.7067181273927491 0.02800503894183631
0.0003411606942254064 0.7842822061337682 0.02800503894183631
0.00036732638289649344 0.8703591361485166 0.02800503894183631
0.00039443892305301986 0.9658832241158708 0.02800503894183631
0.0004223396394814616 1.0718913192051276 0.02800503894183631
0.00045083455088756885 1.1895340673703196 0.02800503894183631
0.0004796939445194104 1.3200884008314182 0.02800503894183631
0.0005086532174668479 1.4649713983072863 0.02800503894183631
[truncated: 2,006,576 more chars]
