# Supplementary material for: Magnetosensitivity of tightly bound radical pairs in cryptochrome is enabled by the quantum Zeno effect
Source: Nat Commun. 2024 Dec 30;15:10823. doi: 10.1038/s41467-024-55124-x (PMC11686217; doi:10.1038/s41467-024-55124-x)
Supplement: Supplementary file 6 — Source Data [file 41467_2024_55124_MOESM6_ESM.zip › Source_Data/supplementary/figure_s12b.txt]

# \% sensitivity  kS/microsecond kT/microsecond
5.734913723302176e-06 0.001 0.001
6.99701334134703e-06 0.0011097524964120721 0.001
8.545940593573942e-06 0.0012315506032928262 0.001
1.0446747521864613e-05 0.001366716356462006 0.001
1.2779117550022756e-05 0.0015167168884709225 0.001
1.5640577109461706e-05 0.0016831803533309566 0.001
1.9150465583650522e-05 0.0018679135990207828 0.001
2.3454696980236556e-05 0.002072921779595372 0.001
2.8734652383843873e-05 0.002300430119772917 0.001
3.5210556552339733e-05 0.0025529080682395165 0.001
4.31445776235273e-05 0.002833096101839324 0.001
5.286072909289896e-05 0.0031440354715915 0.001
6.475580067850928e-05 0.0034891012134067737 0.001
7.93148500035229e-05 0.003872038781812557 0.001
9.711450933767851e-05 0.004297004704320844 0.001
0.00011886060785598618 0.004768611697714469 0.001
0.00014540718924242746 0.005291978735958442 0.001
0.0001777856304042147 0.005872786613189483 0.001
0.00021723874401513577 0.00651733960488242 0.001
0.00026526093187922983 0.007232633896483534 0.001
0.00032364437645901467 0.008026433522257174 0.001
0.0003945323117023891 0.00890735463861044 0.001
0.00048048009432477556 0.009884959046625586 0.001
0.000584523703761386 0.010969857978923836 0.001
0.0007102568234048645 0.012173827277396614 0.001
0.0008619157095339225 0.013509935211980273 0.001
0.0010444712159120573 0.014992684327860457 0.001
0.0012637270635368902 0.01663816886076129 0.001
0.0015264218457140544 0.018464249428955443 0.001
0.0018403326944453346 0.020490746898158472 0.001
0.0022143751368325915 0.022739657523579287 0.001
0.0026586953681582703 0.02523539170434766 0.001
0.003184747450399761 0.02800503894183631 0.001
0.0038053471823944474 0.03107866187782014 0.001
0.004534695085503748 0.03448962260405758 0.001
0.0053883566244063985 0.038274944785163134 0.001
0.006383191107607766 0.04247571552536898 0.001
0.007537217839157173 0.047137531341167244 0.001
0.008869411454443643 0.05231099308056263 0.001
0.010399420139886262 0.05805225516094899 0.001
0.012147202014917147 0.06442363508721373 0.001
0.014132581596602467 0.07149428986597581 0.001
0.0163747331483608 0.07934096665797492 0.001
0.018891602035198574 0.08804883581643465 0.001
0.021699281874626664 0.09771241535346502 0.001
0.024811370857279025 0.1084365968689611 0.001
0.02823833774205542 0.12033778407775893 0.001
0.03198692416332194 0.13354515629298988 0.001
0.03605961594809082 0.14820207057988585 0.001
0.040454216714815194 0.16446761779946645 0.001
0.045163544887925955 0.18251834943190443 0.001
0.05017527944929667 0.20255019392306664 0.001
0.055471965765462095 0.22478058335487253 0.001
0.06103118882225944 0.24945081352303167 0.001
0.0668259111701075 0.27682866303920667 0.001
0.07282496343869216 0.3072112998861759 0.001
0.07899367238724597 0.34092850697468147 0.001
0.08529459978608989 0.3783462617131929 0.001
0.09168836303744632 0.419870708444391 0.001
0.09813450626280362 0.4659525668664682 0.001
0.10459238369444979 0.517092024289676 0.001
0.11102202515609472 0.5738441648302398 0.001
0.11738494660000276 0.6368249944718586 0.001
0.12364487995633988 0.7067181273927491 0.001
0.12976839711349886 0.7842822061337682 0.001
0.13572540916037434 0.8703591361485166 0.001
0.14148953441386025 0.9658832241158708 0.001
0.14703832780886517 1.0718913192051276 0.001
0.15235337866926058 1.1895340673703196 0.001
0.1574202844724253 1.3200884008314182 0.001
0.16222851677628825 1.4649713983072863 0.001
0.16677119571372545 1.625755666443795 0.001
0.171044793949513 1.8041864093920719 0.001
0.17504878898905885 2.0022003718155843 0.001
0.17878528379853575 2.2219468609395236 0.001
0.18225861258788045 2.4658110758226037 0.001
0.1854749472223376 2.736439997074672 0.001
0.18844191592972726 3.0367711180354604 0.001
0.19116824387727815 3.370064329271928 0.001
0.1936634222752751 3.739937302478798 0.001
0.19593740976957674 4.150404757850477 0.001
0.1980003687660692 4.605922041145108 0.001
0.1998624356876637 5.1114334834401705 0.001
0.20153352555853576 5.672426068491977 0.001
0.20302316723422553 6.294988990221888 0.001
0.20434036811476863 6.985879746785249 0.001
0.20549350378785558 7.752597488629465 0.001
0.2064902303059375 8.60346441668451 0.001
0.20733741578564624 9.547716114208066 0.001
0.208041087884149 10.59560179277617 0.001
0.2086063949411452 11.758495540521581 0.001
0.20903757805641376 13.049019780144016 0.001
0.2093379522613752 14.481182276745331 0.001
0.20950989493678573 16.070528182616385 0.001
0.209554840651478 17.834308769319094 0.001
0.20947328108168906 19.791668678535572 0.001
0.20926477002965216 21.96385372416547 0.001
0.20892793336479043 24.37444150122222 0.001
0.20846048426447394 27.04959730463137 0.001
0.20785924469230332 30.01835813575592 0.001
0.20712017407516203 33.31294787934677 0.001
0.20623840702412144 36.96912707195032 0.001
0.20520830165719017 41.0265810582719 0.001
0.20402350113237055 45.52935074866948 0.001
0.2026770104850737 50.526310653356795 0.001
0.2011612917118697 56.07169938205458 0.001
0.1994683798563095 62.22570836730231 0.001
0.1975900223229079 69.0551352016233 0.001
0.19551784451036403 76.63410868007462 0.001
0.19324354312011494 85.04489341802686 0.001
0.19075910813219243 94.37878277775391 0.001
0.18805707428473628 104.73708979594508 0.001
0.18513079962183498 116.23224686798542 0.001
0.1819747682701216 128.9890261253308 0.001
0.17858491266179488 143.14589375234786 0.001
0.17495979653225024 158.85651294280527 0.001
0.17110056596760037 176.2914118095948 0.001
0.16701220880857104 195.63983435170647 0.001
0.1626988957350286 217.11179456945052 0.001
0.15816899260208972 240.9403560239527 0.001
0.1534319539506832 267.38416158399497 0.001
0.1485083823368578 296.73024081888724 0.001
0.14341234421295512 329.2971255097155 0.001
0.13816243160951291 365.43830709572546 0.001
0.13278187700483457 405.54607358408276 0.001
0.1273092584706248 450.05576757004974 0.001
0.12176863717400455 499.450511585514 0.001
0.1161896361774124 554.2664520663108 0.001
0.11060645046842144 615.0985788580505 0.001
0.10505093093360074 682.6071834272393 0.001
0.09955506129295699 757.525025877192 0.001
0.09416022833035154 840.6652885618333 0.001
0.08889422930636837 932.9304026284696 0.001
0.08378433405000507 1035.3218432956637 0.001
0.0788589996595439 1148.9510001873086 0.001
0.07415300234541888 1275.051240713013 0.001
0.06968834366883936 1414.991297434576 0.001
0.06547669075482876 1570.2901247293776 0.001
0.061534675170322295 1742.6333860096508 0.001
0.05789350506948576 1933.891750455232 0.001
0.05455009693206403 2146.141197858406 0.001
0.05150609476818069 2381.6855519761607 0.001
0.04876543434184377 2643.0814869741084 0.001
0.04632921607584706 2933.1662783900483 0.001
0.04419597288479871 3255.0885998350564 0.001
0.04236201885353452 3612.3426997094302 0.001
0.04082308946109592 4008.8063288984645 0.001
0.03957553441482986 4448.782831127585 0.001
0.03860695543370696 4937.047852839004 0.001
0.03791033763659968 5478.901179593945 0.001
0.03747970054962835 6080.224261649427 0.001
0.0373108070001571 6747.5440531107 0.001
0.0374016779930173 7488.10385759003 0.001
0.037752821173008044 8309.941949353404 0.001
0.0383671307236213 9221.97882333434 0.001
0.03924947370645526 10234.114021054527 0.001
0.04040604305342299 11357.333583431051 0.001
0.04184561906387785 12603.829296797274 0.001
0.043577403713527474 13987.131026472387 0.001
0.045603016345069136 15522.25357427048 0.001
0.04792634790416628 17225.859653987874 0.001
0.05054922804364992 19116.440753857038 0.001
0.05347104798394753 21214.51784910632 0.001
0.05668848161496953 23542.864143224204 0.001
0.06019527398490254 26126.752255633317 0.001
0.0639997505616634 28994.22853882881 0.001
0.0680782760779266 32176.417502507353 0.001
0.07240949318997991 35707.859649004626 0.001
0.07697473281962175 39626.88638701478 0.001
0.08176926545036167 43976.036093027215 0.001
0.086751642256786 48802.515836544335 0.001
0.09189469926513993 54158.71378079476 0.001
0.09716900491980596 60102.76782070388 0.001
0.10255258748929919 66699.19663030129 0.001
0.10800569699358675 74019.59996915652 0.001
0.11349422274315657 82143.43584919439 0.001
0.11898503126622018 91158.88299750836 0.001
0.12445042734543676 101163.7979766207 0.001
0.12985146598566644 112266.77735108159 0.001
0.13517151549694972 124588.33642950082 0.001
0.14037111713241757 138262.2173764659 0.001
0.14542168231673713 153436.84089300132 0.001
0.1503036225476535 170276.91722258978 0.001
0.15499941323651 188965.23396912115 0.001
0.15949033257311385 209704.64013232305 0.001
0.1637601242218807 232720.2478960412 0.001
0.1678027607194963 258261.87606826748 0.001
0.17160573886940256 286606.7616948256 0.001
0.1751653559258557 318062.5692794119 0.001
0.1784760538575938 352970.73027306574 0.001
0.18153618869837373 391710.1490809261 0.001
0.18434624908695696 434701.3158125035 0.001
0.18690859938215 482410.8704165374 0.001
0.1892266717768507 535356.6677410719 0.001
0.19130463564943057 594113.3984965039 0.001
0.193147138110362 659318.8271333541 0.001
0.19475899718236178 731680.7143427207 0.001
0.19614501975593157 811984.4993184009 0.001
0.19730965452617966 901101.8251665037 0.001
0.19825694768223912 1000000.0 0.001
4.706568216841789e-06 0.001 0.0011097524964120721
5.734914215498738e-06 0.0011097524964120721 0.0011097524964120721
6.997011373102019e-06 0.0012315506032928262 0.0011097524964120721
8.545937133997566e-06 0.001366716356462006 0.0011097524964120721
1.0446750837264651e-05 0.0015167168884709225 0.0011097524964120721
1.277911402056131e-05 0.0016831803533309566 0.0011097524964120721
1.5640577296915925e-05 0.0018679135990207828 0.0011097524964120721
1.9150464635221687e-05 0.002072921779595372 0.0011097524964120721
2.3454697176295003e-05 0.002300430119772917 0.0011097524964120721
2.8734651909244346e-05 0.0025529080682395165 0.0011097524964120721
3.521055356494468e-05 0.002833096101839324 0.0011097524964120721
4.314458514180497e-05 0.0031440354715915 0.0011097524964120721
5.286072920168694e-05 0.0034891012134067737 0.0011097524964120721
6.475580269466041e-05 0.003872038781812557 0.0011097524964120721
7.931484946600842e-05 0.004297004704320844 0.0011097524964120721
9.71144958308301e-05 0.004768611697714469 0.0011097524964120721
0.00011886061258968572 0.005291978735958442 0.0011097524964120721
0.00014540720504847837 0.005872786613189483 0.0011097524964120721
0.0001777856345808182 0.00651733960488242 0.0011097524964120721
0.00021723873988391262 0.007232633896483534 0.0011097524964120721
0.0002652609281133811 0.008026433522257174 0.0011097524964120721
0.00032364436471599145 0.00890735463861044 0.0011097524964120721
0.00039453232556380113 0.009884959046625586 0.0011097524964120721
0.00048048009482318244 0.010969857978923836 0.0011097524964120721
0.0005845237045479512 0.012173827277396614 0.0011097524964120721
0.0007102568091563732 0.013509935211980273 0.0011097524964120721
0.0008619157287087509 0.014992684327860457 0.0011097524964120721
0.0010444712409282686 0.01663816886076129 0.0011097524964120721
0.0012637270883500418 0.018464249428955443 0.0011097524964120721
0.0015264218627730752 0.020490746898158472 0.0011097524964120721
0.0018403327133462155 0.022739657523579287 0.0011097524964120721
0.0022143751474563156 0.02523539170434766 0.0011097524964120721
0.002658695414590906 0.02800503894183631 0.0011097524964120721
0.0031847474228544614 0.03107866187782014 0.0011097524964120721
0.003805347166492945 0.03448962260405758 0.0011097524964120721
0.004534695018278523 0.038274944785163134 0.0011097524964120721
0.005388356633288627 0.04247571552536898 0.0011097524964120721
0.006383191135055033 0.047137531341167244 0.0011097524964120721
0.00753721789274997 0.05231099308056263 0.0011097524964120721
0.00886941149604581 0.05805225516094899 0.0011097524964120721
0.010399420201027909 0.06442363508721373 0.0011097524964120721
0.012147202057761541 0.07149428986597581 0.0011097524964120721
0.014132581539261446 0.07934096665797492 0.0011097524964120721
0.016374733211859116 0.08804883581643465 0.0011097524964120721
0.018891602162962817 0.09771241535346502 0.0011097524964120721
0.021699281766956346 0.1084365968689611 0.0011097524964120721
0.024811370826795853 0.12033778407775893 0.0011097524964120721
0.028238337700098537 0.13354515629298988 0.0011097524964120721
0.03198692408814363 0.14820207057988585 0.0011097524964120721
0.03605961589108331 0.16446761779946645 0.0011097524964120721
0.040454216645514185 0.18251834943190443 0.0011097524964120721
0.04516354481995055 0.20255019392306664 0.0011097524964120721
0.0501752792209762 0.22478058335487253 0.0011097524964120721
0.0554719656060918 0.24945081352303167 0.0011097524964120721
0.06103118866439483 0.27682866303920667 0.0011097524964120721
0.06682591098579449 0.3072112998861759 0.0011097524964120721
0.0728249632162945 0.34092850697468147 0.0011097524964120721
0.078993672123012 0.3783462617131929 0.0011097524964120721
0.08529459933742567 0.419870708444391 0.0011097524964120721
0.09168836273358227 0.4659525668664682 0.0011097524964120721
0.09813450586294126 0.517092024289676 0.0011097524964120721
0.10459238323721598 0.5738441648302398 0.0011097524964120721
0.11102202463014788 0.6368249944718586 0.0011097524964120721
0.11738494602584781 0.7067181273927491 0.0011097524964120721
0.12364487932430057 0.7842822061337682 0.0011097524964120721
0.1297683962874343 0.8703591361485166 0.0011097524964120721
0.13572540823064116 0.9658832241158708 0.0011097524964120721
0.1414895332513888 1.0718913192051276 0.0011097524964120721
0.14703832654638216 1.1895340673703196 0.0011097524964120721
0.15235337712827057 1.3200884008314182 0.0011097524964120721
0.1574202828309783 1.4649713983072863 0.0011097524964120721
0.16222851491262746 1.625755666443795 0.0011097524964120721
0.16677119360114334 1.8041864093920719 0.0011097524964120721
0.17104479151896257 2.0022003718155843 0.0011097524964120721
0.1750487862388268 2.2219468609395236 0.0011097524964120721
0.17878528064244925 2.4658110758226037 0.0011097524964120721
0.18225860904029245 2.736439997074672 0.0011097524964120721
0.18547494326567637 3.0367711180354604 0.0011097524964120721
0.18844191148585576 3.370064329271928 0.0011097524964120721
0.19116823888755174 3.739937302478798 0.0011097524964120721
0.19366341667391618 4.150404757850477 0.0011097524964120721
0.19593740354480627 4.605922041145108 0.0011097524964120721
0.1980003617957533 5.1114334834401705 0.0011097524964120721
0.19986242796322218 5.672426068491977 0.0011097524964120721
0.2015335169685315 6.294988990221888 0.0011097524964120721
0.20302315776053437 6.985879746785249 0.0011097524964120721
0.2043403576875531 7.752597488629465 0.0011097524964120721
0.2054934923281726 8.60346441668451 0.0011097524964120721
0.20649021780736243 9.547716114208066 0.0011097524964120721
0.20733740219778163 10.59560179277617 0.0011097524964120721
0.20804107323927346 11.758495540521581 0.0011097524964120721
0.20860637927747838 13.049019780144016 0.0011097524964120721
0.20903756148791075 14.481182276745331 0.0011097524964120721
0.20933793499274467 16.070528182616385 0.0011097524964120721
0.20950987732621051 17.834308769319094 0.0011097524964120721
0.20955482319388352 19.791668678535572 0.0011097524964120721
0.20947326455154647 21.96385372416547 0.0011097524964120721
0.20926475550810952 24.37444150122222 0.0011097524964120721
0.2089279223800875 27.04959730463137 0.0011097524964120721
0.20846047897764963 30.01835813575592 0.0011097524964120721
0.2078592481048851 33.31294787934677 0.0011097524964120721
0.20712019029796647 36.96912707195032 0.0011097524964120721
0.20623844163464167 41.0265810582719 0.0011097524964120721
0.2052083623064207 45.52935074866948 0.0011097524964120721
0.20402359799670844 50.526310653356795 0.0011097524964120721
0.20267715733790803 56.07169938205458 0.0011097524964120721
0.2011615069359145 62.22570836730231 0.0011097524964120721
0.19946868784757354 69.0551352016233 0.0011097524964120721
0.19759045550203735 76.63410868007462 0.0011097524964120721
0.19551844567766885 85.04489341802686 0.0011097524964120721
0.19324436836743253 94.37878277775391 0.0011097524964120721
0.19076023106738882 104.73708979594508 0.0011097524964120721
0.18805859052713636 116.23224686798542 0.0011097524964120721
0.18513283311743267 128.9890261253308 0.0011097524964120721
0.18197747891537563 143.14589375234786 0.0011097524964120721
0.17858850553519368 158.85651294280527 0.0011097524964120721
0.17496453176856175 176.2914118095948 0.0011097524964120721
0.17110677190936974 195.63983435170647 0.0011097524964120721
0.16702029802641682 217.11179456945052 0.0011097524964120721
0.16270938010728742 240.9403560239527 0.0011097524964120721
0.15818252530576293 267.38416158399497 0.0011097524964120721
0.15344934063979654 296.73024081888724 0.0011097524964120721
0.14853056578837132 329.2971255097155 0.0011097524964120721
0.14344052023963938 365.43830709572546 0.0011097524964120721
0.13819805404104946 405.54607358408276 0.0011097524964120721
0.13282666394995424 450.05576757004974 0.0011097524964120721
0.12736509295515308 499.450511585514 0.0011097524964120721
0.1218380453121819 554.2664520663108 0.0011097524964120721
0.11627531205862329 615.0985788580505 0.0011097524964120721
0.11071172635273374 682.6071834272393 0.0011097524964120721
0.10517948814612055 757.525025877192 0.0011097524964120721
0.09971119230723247 840.6652885618333 0.0011097524964120721
0.09434836764241883 932.9304026284696 0.0011097524964120721
0.08912006880035772 1035.3218432956637 0.0011097524964120721
0.0840538679588736 1148.9510001873086 0.0011097524964120721
0.07917884928972363 1275.051240713013 0.0011097524964120721
0.07452909270819408 1414.991297434576 0.0011097524964120721
0.07012958954454973 1570.2901247293776 0.0011097524964120721
0.06599152195322322 1742.6333860096508 0.0011097524964120721
0.06213210206779074 1933.891750455232 0.0011097524964120721
0.05857880927360615 2146.141197858406 0.0011097524964120721
0.055336701295293445 2381.6855519761607 0.0011097524964120721
0.05240434735005017 2643.0814869741084 0.0011097524964120721
0.049786129244115074 2933.1662783900483 0.0011097524964120721
0.04748362944546969 3255.0885998350564 0.0011097524964120721
0.04549596419577284 3612.3426997094302 0.0011097524964120721
0.043820217258137006 4008.8063288984645 0.0011097524964120721
0.04245198581795506 4448.782831127585 0.0011097524964120721
0.04138603158923715 4937.047852839004 0.0011097524964120721
0.04061941953801451 5478.901179593945 0.0011097524964120721
0.04014471482661719 6080.224261649427 0.0011097524964120721
0.03995758318650999 6747.5440531107 0.0011097524964120721
0.040056339087307435 7488.10385759003 0.0011097524964120721
0.04044129818201725 8309.941949353404 0.0011097524964120721
0.04111468258275153 9221.97882333434 0.0011097524964120721
0.04208327501692821 10234.114021054527 0.0011097524964120721
0.04335058551515658 11357.333583431051 0.0011097524964120721
0.04492056718014226 12603.829296797274 0.0011097524964120721
0.046797437605178516 13987.131026472387 0.0011097524964120721
0.04898416938840455 15522.25357427048 0.0011097524964120721
0.051481908212878125 17225.859653987874 0.0011097524964120721
0.054289503303692754 19116.440753857038 0.0011097524964120721
0.05740315030698184 21214.51784910632 0.0011097524964120721
0.06081613154515253 23542.864143224204 0.0011097524964120721
0.06453947132058602 26126.752255633317 0.0011097524964120721
0.06854212738977594 28994.22853882881 0.0011097524964120721
0.07280601249823349 32176.417502507353 0.0011097524964120721
0.07731305093432184 35707.859649004626 0.0011097524964120721
0.08205530754912616 39626.88638701478 0.0011097524964120721
0.08699215921149062 43976.036093027215 0.0011097524964120721
0.09209581736172368 48802.515836544335 0.0011097524964120721
0.09733624066620905 54158.71378079476 0.0011097524964120721
0.10269114443144645 60102.76782070388 0.0011097524964120721
0.10811962118214069 66699.19663030129 0.0011097524964120721
0.11358740588866567 74019.59996915652 0.0011097524964120721
0.11906089261401576 82143.43584919439 0.0011097524964120721
0.12451176463355296 91158.88299750836 0.0011097524964120721
0.12990079290693757 101163.7979766207 0.0011097524964120721
0.13521108296481543 112266.77735108159 0.0011097524964120721
0.14040259831563162 124588.33642950082 0.0011097524964120721
0.14544660143656074 138262.2173764659 0.0011097524964120721
0.15032326424443454 153436.84089300132 0.0011097524964120721
0.15501483699699747 170276.91722258978 0.0011097524964120721
0.159502371590861 188965.23396912115 0.0011097524964120721
0.16376947293429112 209704.64013232305 0.0011097524964120721
0.16781000007904368 232720.2478960412 0.0011097524964120721
0.17161131935426965 258261.87606826748 0.0011097524964120721
0.17516963492380455 286606.7616948256 0.0011097524964120721
0.1784793274491676 318062.5692794119 0.0011097524964120721
0.18153867656656075 352970.73027306574 0.0011097524964120721
0.1843481391770183 391710.1490809261 0.0011097524964120721
0.18691003372805426 434701.3158125035 0.0011097524964120721
0.18922774576640222 482410.8704165374 0.0011097524964120721
0.19130543981736992 535356.6677410719 0.0011097524964120721
0.19314773412770592 594113.3984965039 0.0011097524964120721
0.19475944893201813 659318.8271333541 0.0011097524964120721
0.196145347552374 731680.7143427207 0.0011097524964120721
0.1973098965245299 811984.4993184009 0.0011097524964120721
0.19825711907469667 901101.8251665037 0.0011097524964120721
0.1989904007059522 1000000.0 0.0011097524964120721
3.8686688103931055e-06 0.001 0.0012315506032928262
4.7065661925756175e-06 0.0011097524964120721 0.0012315506032928262
5.73491375859686e-06 0.0012315506032928262 0.0012315506032928262
6.997009458983849e-06 0.001366716356462006 0.0012315506032928262
8.545938964803906e-06 0.0015167168884709225 0.0012315506032928262
1.044674855654737e-05 0.0016831803533309566 0.0012315506032928262
1.2779116190991813e-05 0.0018679135990207828 0.0012315506032928262
1.564057885436454e-05 0.002072921779595372 0.0012315506032928262
1.9150467190802434e-05 0.002300430119772917 0.0012315506032928262
2.345469786883131e-05 0.0025529080682395165 0.0012315506032928262
2.8734655216439142e-05 0.002833096101839324 0.0012315506032928262
3.521055472608531e-05 0.0031440354715915 0.0012315506032928262
4.3144578144957424e-05 0.0034891012134067737 0.0012315506032928262
5.286072878972481e-05 0.003872038781812557 0.0012315506032928262
6.475580291137595e-05 0.004297004704320844 0.0012315506032928262
7.93148480159045e-05 0.004768611697714469 0.0012315506032928262
9.711450720953363e-05 0.005291978735958442 0.0012315506032928262
0.0001188606165342665 0.005872786613189483 0.0012315506032928262
0.00014540721492034558 0.00651733960488242 0.0012315506032928262
0.00017778562321379976 0.007232633896483534 0.0012315506032928262
0.0002172387370428519 0.008026433522257174 0.0012315506032928262
0.00026526093478707047 0.00890735463861044 0.0012315506032928262
0.00032364438098583803 0.009884959046625586 0.0012315506032928262
0.0003945323383420518 0.010969857978923836 0.0012315506032928262
0.00048048010245896333 0.012173827277396614 0.0012315506032928262
0.0005845237015364158 0.013509935211980273 0.0012315506032928262
0.0007102568081209792 0.014992684327860457 0.0012315506032928262
0.0008619157221240736 0.01663816886076129 0.0012315506032928262
0.001044471256229973 0.018464249428955443 0.0012315506032928262
0.0012637270668872658 0.020490746898158472 0.0012315506032928262
0.0015264218759423187 0.022739657523579287 0.0012315506032928262
0.0018403327046528362 0.02523539170434766 0.0012315506032928262
0.0022143751123255284 0.02800503894183631 0.0012315506032928262
0.0026586954010696107 0.03107866187782014 0.0012315506032928262
0.0031847474267140408 0.03448962260405758 0.0012315506032928262
0.0038053471968761965 0.038274944785163134 0.0012315506032928262
0.004534695041074843 0.04247571552536898 0.0012315506032928262
0.005388356671131689 0.047137531341167244 0.0012315506032928262
0.006383191109129549 0.05231099308056263 0.0012315506032928262
0.007537217788290973 0.05805225516094899 0.0012315506032928262
0.008869411467301913 0.06442363508721373 0.0012315506032928262
0.010399420230788436 0.07149428986597581 0.0012315506032928262
0.012147201989977319 0.07934096665797492 0.0012315506032928262
0.014132581424981305 0.08804883581643465 0.0012315506032928262
0.016374733154684185 0.09771241535346502 0.0012315506032928262
0.0188916021238712 0.1084365968689611 0.0012315506032928262
0.021699281787095348 0.12033778407775893 0.0012315506032928262
0.024811370633304186 0.13354515629298988 0.0012315506032928262
0.028238337666798285 0.14820207057988585 0.0012315506032928262
0.03198692404011805 0.16446761779946645 0.0012315506032928262
0.03605961590066098 0.18251834943190443 0.0012315506032928262
0.04045421657752546 0.20255019392306664 0.0012315506032928262
0.04516354469331274 0.22478058335487253 0.0012315506032928262
0.05017527920907394 0.24945081352303167 0.0012315506032928262
0.05547196541348032 0.27682866303920667 0.0012315506032928262
0.06103118851322331 0.3072112998861759 0.0012315506032928262
0.06682591077237654 0.34092850697468147 0.0012315506032928262
0.07282496292437513 0.3783462617131929 0.0012315506032928262
0.07899367178387351 0.419870708444391 0.0012315506032928262
0.08529459908541925 0.4659525668664682 0.0012315506032928262
0.09168836233553046 0.517092024289676 0.0012315506032928262
0.09813450535379964 0.5738441648302398 0.0012315506032928262
0.1045923828269073 0.6368249944718586 0.0012315506032928262
0.11102202389214844 0.7067181273927491 0.0012315506032928262
0.11738494522248821 0.7842822061337682 0.0012315506032928262
0.12364487839513538 0.8703591361485166 0.0012315506032928262
0.1297683952316211 0.9658832241158708 0.0012315506032928262
0.1357254070042031 1.0718913192051276 0.0012315506032928262
0.14148953181930368 1.1895340673703196 0.0012315506032928262
0.14703832496246338 1.3200884008314182 0.0012315506032928262
0.15235337543393523 1.4649713983072863 0.0012315506032928262
0.15742028079613668 1.625755666443795 0.0012315506032928262
0.1622285126085643 1.8041864093920719 0.0012315506032928262
0.16677119094339687 2.0022003718155843 0.0012315506032928262
0.17104478854222993 2.2219468609395236 0.0012315506032928262
0.17504878281806358 2.4658110758226037 0.0012315506032928262
0.17878527676025024 2.736439997074672 0.0012315506032928262
0.18225860467780874 3.0367711180354604 0.0012315506032928262
0.18547493835561335 3.370064329271928 0.0012315506032928262
0.18844190597002664 3.739937302478798 0.0012315506032928262
0.19116823267721683 4.150404757850477 0.0012315506032928262
0.19366340972744922 4.605922041145108 0.0012315506032928262
0.1959373958385897 5.1114334834401705 0.0012315506032928262
0.1980003532249177 5.672426068491977 0.0012315506032928262
0.19986241846126784 6.294988990221888 0.0012315506032928262
0.2015335064065078 6.985879746785249 0.0012315506032928262
0.2030231460955494 7.752597488629465 0.0012315506032928262
0.20434034484052832 8.60346441668451 0.0012315506032928262
0.20549347823168906 9.547716114208066 0.0012315506032928262
0.20649020240540583 10.59560179277617 0.0012315506032928262
0.20733738546943936 11.758495540521581 0.0012315506032928262
0.2080410551867553 13.049019780144016 0.0012315506032928262
0.20860635998279697 14.481182276745331 0.0012315506032928262
0.2090375410932137 16.070528182616385 0.0012315506032928262
0.20933791374717403 17.834308769319094 0.0012315506032928262
0.20950985564510471 19.791668678535572 0.0012315506032928262
0.2095548017226032 21.96385372416547 0.0012315506032928262
0.20947324418062552 24.37444150122222 0.0012315506032928262
0.20926473759739883 27.04959730463137 0.0012315506032928262
0.20892790885234502 30.01835813575592 0.0012315506032928262
0.2084604724919541 33.31294787934677 0.0012315506032928262
0.2078592523026339 36.96912707195032 0.0012315506032928262
0.20712021027501581 41.0265810582719 0.0012315506032928262
0.20623848426832359 45.52935074866948 0.0012315506032928262
0.2052084369429128 50.526310653356795 0.0012315506032928262
0.20402371725724855 56.07169938205458 0.0012315506032928262
0.20267733815546185 62.22570836730231 0.0012315506032928262
0.20116177189345885 69.0551352016233 0.0012315506032928262
0.19946906710548884 76.63410868007462 0.0012315506032928262
0.19759098896888272 85.04489341802686 0.0012315506032928262
0.1955191859839971 94.37878277775391 0.0012315506032928262
0.1932453847141149 104.73708979594508 0.0012315506032928262
0.19076161381689438 116.23224686798542 0.0012315506032928262
0.18806045757796674 128.9890261253308 0.0012315506032928262
0.18513533709961338 143.14589375234786 0.0012315506032928262
0.18198081657978493 158.85651294280527 0.0012315506032928262
0.17859292926696302 176.2914118095948 0.0012315506032928262
0.17497036182914938 195.63983435170647 0.0012315506032928262
0.1711144124184112 217.11179456945052 0.0012315506032928262
0.16703025647543734 240.9403560239527 0.0012315506032928262
0.162722286249676 267.38416158399497 0.0012315506032928262
0.15819918237237696 296.73024081888724 0.0012315506032928262
0.1534707393873802 329.2971255097155 0.0012315506032928262
0.1485578647864778 365.43830709572546 0.0012315506032928262
0.14347518903745948 405.54607358408276 0.0012315506032928262
0.1382418782252901 450.05576757004974 0.0012315506032928262
0.1328817526799062 499.450511585514 0.0012315506032928262
0.12743375527517564 554.2664520663108 0.0012315506032928262
0.12192337915230578 615.0985788580505 0.0012315506032928262
0.11638061674108169 682.6071834272393 0.0012315506032928262
0.1108410799176518 757.525025877192 0.0012315506032928262
0.10533739028693123 840.6652885618333 0.0012315506032928262
0.09990288372759082 932.9304026284696 0.0012315506032928262
0.09457925050260485 1035.3218432956637 0.0012315506032928262
0.08939707394585295 1148.9510001873086 0.0012315506032928262
0.08438427681796856 1275.051240713013 0.0012315506032928262
0.07957068902748876 1414.991297434576 0.0012315506032928262
0.07498951620775784 1570.2901247293776 0.0012315506032928262
0.07066937732327361 1742.6333860096508 0.0012315506032928262
0.06662083006223884 1933.891750455232 0.0012315506032928262
0.06286176643519337 2146.141197858406 0.0012315506032928262
0.059415143117035996 2381.6855519761607 0.0012315506032928262
0.05629588253965423 2643.0814869741084 0.0012315506032928262
0.053498835944100875 2933.1662783900483 0.0012315506032928262
0.05102896628979359 3255.0885998350564 0.0012315506032928262
0.04888850855674853 3612.3426997094302 0.0012315506032928262
0.04707737521011701 4008.8063288984645 0.0012315506032928262
0.045593670527413366 4448.782831127585 0.0012315506032928262
0.04443430694004391 4937.047852839004 0.0012315506032928262
0.04359569022038556 5478.901179593945 0.0012315506032928262
0.04307441341645557 6080.224261649427 0.0012315506032928262
0.04286787380410573 6747.5440531107 0.0012315506032928262
0.04297471995149493 7488.10385759003 0.0012315506032928262
0.043395049391342866 8309.941949353404 0.0012315506032928262
0.044130323771327085 9221.97882333434 0.0012315506032928262
0.04518301277762049 10234.114021054527 0.0012315506032928262
0.04655603592557611 11357.333583431051 0.0012315506032928262
0.04825208802813563 12603.829296797274 0.0012315506032928262
0.05027294534379223 13987.131026472387 0.0012315506032928262
0.0526188209808538 15522.25357427048 0.0012315506032928262
0.05528781818833295 17225.859653987874 0.0012315506032928262
0.05827549403662147 19116.440753857038 0.0012315506032928262
0.06157726803118635 21214.51784910632 0.0012315506032928262
0.06519924446490677 23542.864143224204 0.0012315506032928262
0.06910958278098178 26126.752255633317 0.0012315506032928262
0.07329144505570184 28994.22853882881 0.0012315506032928262
0.07772750565129627 32176.417502507353 0.0012315506032928262
0.08240593904417892 35707.859649004626 0.0012315506032928262
0.08728715345171167 39626.88638701478 0.0012315506032928262
0.09234261560573032 43976.036093027215 0.0012315506032928262
0.09754155403561526 48802.515836544335 0.0012315506032928262
0.10286131961970568 54158.71378079476 0.0012315506032928262
0.10825959546400554 60102.76782070388 0.0012315506032928262
0.11370193103903148 66699.19663030129 0.0012315506032928262
0.11915415457269773 74019.59996915652 0.0012315506032928262
0.12458719270034635 82143.43584919439 0.0012315506032928262
0.12996146170326028 91158.88299750836 0.0012315506032928262
0.13525975900029152 101163.7979766207 0.0012315506032928262
0.14044133391234936 112266.77735108159 0.0012315506032928262
0.14547726727596455 124588.33642950082 0.0012315506032928262
0.15034743945307127 138262.2173764659 0.0012315506032928262
0.1550338190718321 153436.84089300132 0.0012315506032928262
0.1595171891112841 170276.91722258978 0.0012315506032928262
0.16378098059612967 188965.23396912115 0.0012315506032928262
0.1678189138401649 209704.64013232305 0.0012315506032928262
0.17161818944805418 232720.2478960412 0.0012315506032928262
0.17517490930913482 258261.87606826748 0.0012315506032928262
0.17848335492817569 286606.7616948256 0.0012315506032928262
0.18154174045776017 318062.5692794119 0.0012315506032928262
0.18435046172089642 352970.73027306574 0.0012315506032928262
0.18691178892186144 391710.1490809261 0.0012315506032928262
0.18922906646912452 434701.3158125035 0.0012315506032928262
0.19130642780510243 482410.8704165374 0.0012315506032928262
0.19314847909845412 535356.6677410719 0.0012315506032928262
0.19476000158465467 594113.3984965039 0.0012315506032928262
0.1961457604484167 659318.8271333541 0.0012315506032928262
0.19731020255130716 731680.7143427207 0.0012315506032928262
0.1982573448040057 811984.4993184009 0.0012315506032928262
0.19899056662688963 901101.8251665037 0.0012315506032928262
0.19951244979165494 1000000.0 0.0012315506032928262
3.1859054929819774e-06 0.001 0.001366716356462006
3.868666234758955e-06 0.0011097524964120721 0.001366716356462006
4.706566815330937e-06 0.0012315506032928262 0.001366716356462006
5.734913177370821e-06 0.001366716356462006 0.001366716356462006
6.997011974863715e-06 0.0015167168884709225 0.001366716356462006
8.545938836319877e-06 0.0016831803533309566 0.001366716356462006
1.0446747571012799e-05 0.0018679135990207828 0.001366716356462006
1.277911618913219e-05 0.002072921779595372 0.001366716356462006
1.5640576592340638e-05 0.002300430119772917 0.001366716356462006
1.915046669066084e-05 0.0025529080682395165 0.001366716356462006
2.345469600589789e-05 0.002833096101839324 0.001366716356462006
2.8734654019105244e-05 0.0031440354715915 0.001366716356462006
3.521055662837613e-05 0.0034891012134067737 0.001366716356462006
4.31445800982283e-05 0.003872038781812557 0.001366716356462006
5.286072707817724e-05 0.004297004704320844 0.001366716356462006
6.475581051539059e-05 0.004768611697714469 0.001366716356462006
7.931484056641902e-05 0.005291978735958442 0.001366716356462006
9.71144968350407e-05 0.005872786613189483 0.001366716356462006
0.00011886062547472598 0.00651733960488242 0.001366716356462006
0.00014540721104910892 0.007232633896483534 0.001366716356462006
0.00017778562379286433 0.008026433522257174 0.001366716356462006
0.0002172387501214179 0.00890735463861044 0.001366716356462006
0.0002652609502443448 0.009884959046625586 0.001366716356462006
0.0003236443789719212 0.010969857978923836 0.001366716356462006
0.0003945323369954623 0.012173827277396614 0.001366716356462006
0.000480480086720525 0.013509935211980273 0.001366716356462006
0.0005845236931801834 0.014992684327860457 0.001366716356462006
0.0007102567990220354 0.01663816886076129 0.001366716356462006
0.0008619157213451967 0.018464249428955443 0.001366716356462006
0.0010444712461044614 0.020490746898158472 0.001366716356462006
0.0012637270491617225 0.022739657523579287 0.001366716356462006
0.0015264218944352481 0.02523539170434766 0.001366716356462006
0.001840332691816271 0.02800503894183631 0.001366716356462006
0.0022143751274998347 0.03107866187782014 0.001366716356462006
0.002658695421916657 0.03448962260405758 0.001366716356462006
0.003184747427612322 0.038274944785163134 0.001366716356462006
0.0038053471291811247 0.04247571552536898 0.001366716356462006
0.004534695051795823 0.047137531341167244 0.001366716356462006
0.005388356619611567 0.05231099308056263 0.001366716356462006
0.006383191100834074 0.05805225516094899 0.001366716356462006
0.007537217781047878 0.06442363508721373 0.001366716356462006
0.008869411468119592 0.07149428986597581 0.001366716356462006
0.010399420188478392 0.07934096665797492 0.001366716356462006
0.012147201916829387 0.08804883581643465 0.001366716356462006
0.014132581475339245 0.09771241535346502 0.001366716356462006
0.01637473319313809 0.1084365968689611 0.001366716356462006
0.018891602062705015 0.12033778407775893 0.001366716356462006
0.021699281702763917 0.13354515629298988 0.001366716356462006
0.024811370667291666 0.14820207057988585 0.001366716356462006
0.028238337604016728 0.16446761779946645 0.001366716356462006
0.03198692395502234 0.18251834943190443 0.001366716356462006
0.0360596157824542 0.20255019392306664 0.001366716356462006
0.040454216543420074 0.22478058335487253 0.001366716356462006
0.045163544530716804 0.24945081352303167 0.001366716356462006
0.05017527900512553 0.27682866303920667 0.001366716356462006
0.055471965198372164 0.3072112998861759 0.001366716356462006
0.061031188281619686 0.34092850697468147 0.001366716356462006
0.06682591050465647 0.3783462617131929 0.001366716356462006
0.07282496271526862 0.419870708444391 0.001366716356462006
0.07899367147646696 0.4659525668664682 0.001366716356462006
0.08529459859886801 0.517092024289676 0.001366716356462006
0.09168836174606732 0.5738441648302398 0.001366716356462006
0.09813450479934138 0.6368249944718586 0.001366716356462006
0.10459238201043775 0.7067181273927491 0.001366716356462006
0.11102202309660125 0.7842822061337682 0.001366716356462006
0.11738494429397406 0.8703591361485166 0.001366716356462006
0.12364487738935814 0.9658832241158708 0.001366716356462006
0.1297683940057257 1.0718913192051276 0.001366716356462006
0.13572540553176848 1.1895340673703196 0.001366716356462006
0.14148953018232913 1.3200884008314182 0.001366716356462006
0.14703832301046305 1.4649713983072863 0.001366716356462006
0.1523533731776041 1.625755666443795 0.001366716356462006
0.1574202781982792 1.8041864093920719 0.001366716356462006
0.16222850965230728 2.0022003718155843 0.001366716356462006
0.1667711876136515 2.2219468609395236 0.001366716356462006
0.17104478477589202 2.4658110758226037 0.001366716356462006
0.17504877862770085 2.736439997074672 0.001366716356462006
0.17878527206162698 3.0367711180354604 0.001366716356462006
0.1822585993161865 3.370064329271928 0.001366716356462006
0.1854749323108158 3.739937302478798 0.001366716356462006
0.1884418991969743 4.150404757850477 0.001366716356462006
0.19116822510485276 4.605922041145108 0.001366716356462006
0.19366340124708348 5.1114334834401705 0.001366716356462006
0.195937386350443 5.672426068491977 0.001366716356462006
0.1980003426447614 6.294988990221888 0.001366716356462006
0.1998624067061754 6.985879746785249 0.001366716356462006
0.20153349339430138 7.752597488629465 0.001366716356462006
0.20302313172632802 8.60346441668451 0.001366716356462006
0.2043403290060084 9.547716114208066 0.001366716356462006
0.20549346086545173 10.59560179277617 0.001366716356462006
0.20649018342316383 11.758495540521581 0.001366716356462006
0.20733736486714438 13.049019780144016 0.001366716356462006
0.2080410329646485 14.481182276745331 0.001366716356462006
0.20860633621136992 16.070528182616385 0.001366716356462006
0.20903751596068698 17.834308769319094 0.001366716356462006
0.20933788757302896 19.791668678535572 0.001366716356462006
0.20950982893023395 21.96385372416547 0.001366716356462006
0.20955477524163024 24.37444150122222 0.001366716356462006
0.20947321909425698 27.04959730463137 0.001366716356462006
0.20926471555836956 30.01835813575592 0.001366716356462006
0.20892789219140706 33.31294787934677 0.001366716356462006
0.20846046447736377 36.96912707195032 0.001366716356462006
0.20785925749072431 41.0265810582719 0.001366716356462006
0.20712023486291864 45.52935074866948 0.001366716356462006
0.20623853680186688 50.526310653356795 0.001366716356462006
0.20520852886936325 56.07169938205458 0.001366716356462006
0.2040238641501655 62.22570836730231 0.001366716356462006
0.20267756083771182 69.0551352016233 0.001366716356462006
0.20116209823925146 76.63410868007462 0.001366716356462006
0.1994695341918158 85.04489341802686 0.001366716356462006
0.19759164589282285 94.37878277775391 0.001366716356462006
0.19552009759879008 104.73708979594508 0.001366716356462006
0.19324663614201 116.23224686798542 0.001366716356462006
0.1907633165627156 128.9890261253308 0.001366716356462006
0.1880627565751709 143.14589375234786 0.001366716356462006
0.18513842026223992 158.85651294280527 0.001366716356462006
0.18198492617962625 176.2914118095948 0.001366716356462006
0.17859837572903592 195.63983435170647 0.001366716356462006
0.17497753943623184 217.11179456945052 0.001366716356462006
0.17112381819434352 240.9403560239527 0.001366716356462006
0.16704251495006206 267.38416158399497 0.001366716356462006
0.16273817179045347 296.73024081888724 0.001366716356462006
0.1582196825086153 329.2971255097155 0.001366716356462006
0.15349707194588103 365.43830709572546 0.001366716356462006
0.1485914533294368 405.54607358408276 0.001366716356462006
0.14351783801282547 450.05576757004974 0.001366716356462006
0.13829577939815296 499.450511585514 0.001366716356462006
0.13294949294370273 554.2664520663108 0.001366716356462006
0.12751816456925713 615.0985788580505 0.001366716356462006
0.12202825166968889 682.6071834272393 0.001366716356462006
0.11650998800041279 757.525025877192 0.001366716356462006
0.11099993390748875 840.6652885618333 0.001366716356462006
0.10553121690277578 932.9304026284696 0.001366716356462006
0.10013806807922165 1035.3218432956637 0.001366716356462006
0.0948623580860426 1148.9510001873086 0.001366716356462006
0.08973652094443096 1275.051240713013 0.001366716356462006
0.0847888804558643 1414.991297434576 0.001366716356462006
0.08005014504213204 1570.2901247293776 0.001366716356462006
0.07555241859484685 1742.6333860096508 0.001366716356462006
0.07132870583626705 1933.891750455232 0.001366716356462006
0.06738875456947646 2146.141197858406 0.001366716356462006
0.06375123855195852 2381.6855519761607 0.001366716356462006
0.06043363527508028 2643.0814869741084 0.001366716356462006
0.05746276768284453 2933.1662783900483 0.001366716356462006
0.05482897931607056 3255.0885998350564 0.001366716356462006
0.05253794617793339 3612.3426997094302 0.001366716356462006
0.05059271228318707 4008.8063288984645 0.001366716356462006
0.04899416092853137 4448.782831127585 0.001366716356462006
0.04774158574508647 4937.047852839004 0.001366716356462006
0.0468333284744773 5478.901179593945 0.001366716356462006
0.04626742643888093 6080.224261649427 0.001366716356462006
0.04604218723585518 6747.5440531107 0.001366716356462006
0.04615660577935188 7488.10385759003 0.001366716356462006
0.046610549891326514 8309.941949353404 0.001366716356462006
0.047404681817297956 9221.97882333434 0.001366716356462006
0.04854013044162997 10234.114021054527 0.001366716356462006
0.05001797309070355 11357.333583431051 0.001366716356462006
0.0518386117050369 12603.829296797274 0.001366716356462006
0.05400112858377781 13987.131026472387 0.001366716356462006
0.056502694827116784 15522.25357427048 0.001366716356462006
0.05933806838191913 17225.859653987874 0.001366716356462006
0.06250756571370175 19116.440753857038 0.001366716356462006
0.06600439684140724 21214.51784910632 0.001366716356462006
0.06980272246983077 23542.864143224204 0.001366716356462006
0.07388491801043529 26126.752255633317 0.001366716356462006
0.0782346160766565 28994.22853882881 0.001366716356462006
0.08283528758892089 32176.417502507353 0.001366716356462006
0.08764862464749967 35707.859649004626 0.001366716356462006
0.09264521968600548 39626.88638701478 0.001366716356462006
0.09779343512025207 43976.036093027215 0.001366716356462006
0.10307019830770514 48802.515836544335 0.001366716356462006
0.10843147917648821 54158.71378079476 0.001366716356462006
0.11384262244723686 60102.76782070388 0.001366716356462006
0.11926876413440368 66699.19663030129 0.001366716356462006
0.12467991582616378 74019.59996915652 0.001366716356462006
0.13003606096390286 82143.43584919439 0.001366716356462006
0.1353196243212551 91158.88299750836 0.001366716356462006
0.14048898426062806 101163.7979766207 0.001366716356462006
0.14551499554909242 112266.77735108159 0.001366716356462006
0.15037718827261415 124588.33642950082 0.001366716356462006
0.15505718046006223 138262.2173764659 0.001366716356462006
0.1595354301862244 153436.84089300132 0.001366716356462006
0.16379514690743235 170276.91722258978 0.001366716356462006
0.16782988611521432 188965.23396912115 0.001366716356462006
0.1716266486200766 209704.64013232305 0.001366716356462006
0.1751814006929635 232720.2478960412 0.001366716356462006
0.17848831919036456 258261.87606826748 0.001366716356462006
0.18154551586485468 286606.7616948256 0.001366716356462006
0.18435332485387335 318062.5692794119 0.001366716356462006
0.18691395119094523 352970.73027306574 0.001366716356462006
0.18923069822631078 391710.1490809261 0.001366716356462006
0.19130765392037574 434701.3158125035 0.001366716356462006
0.19314939006289933 482410.8704165374 0.001366716356462006
0.1947606865724083 535356.6677410719 0.001366716356462006
0.19614626043767203 594113.3984965039 0.001366716356462006
0.1973105728684459 659318.8271333541 0.001366716356462006
0.19825761578977108 731680.7143427207 0.001366716356462006
0.19899075938155875 811984.4993184009 0.001366716356462006
0.19951259743538685 901101.8251665037 0.001366716356462006
0.19982486608205363 1000000.0 0.001366716356462006
2.6295036983682574e-06 0.001 0.0015167168884709225
3.1859066833804517e-06 0.0011097524964120721 0.0015167168884709225
3.868666379806124e-06 0.0012315506032928262 0.0015167168884709225
4.706568246581888e-06 0.001366716356462006 0.0015167168884709225
5.734912965391081e-06 0.0015167168884709225 0.0015167168884709225
6.997011423967581e-06 0.0016831803533309566 0.0015167168884709225
8.545938937093434e-06 0.0018679135990207828 0.0015167168884709225
1.044674857849856e-05 0.002072921779595372 0.0015167168884709225
1.27791154588483e-05 0.002300430119772917 0.0015167168884709225
1.5640574185349365e-05 0.0025529080682395165 0.0015167168884709225
1.9150467298424678e-05 0.002833096101839324 0.0015167168884709225
2.3454697045621753e-05 0.0031440354715915 0.0015167168884709225
2.8734650760052494e-05 0.0034891012134067737 0.0015167168884709225
3.5210555957052025e-05 0.003872038781812557 0.0015167168884709225
4.314458114075548e-05 0.004297004704320844 0.0015167168884709225
5.2860725088421656e-05 0.004768611697714469 0.0015167168884709225
6.475581011107512e-05 0.005291978735958442 0.0015167168884709225
7.931485140337535e-05 0.005872786613189483 0.0015167168884709225
9.711450075344796e-05 0.00651733960488242 0.0015167168884709225
0.00011886061412436089 0.007232633896483534 0.0015167168884709225
0.00014540721012790137 0.008026433522257174 0.0015167168884709225
0.00017778562426717937 0.00890735463861044 0.0015167168884709225
0.00021723875208287668 0.009884959046625586 0.0015167168884709225
0.0002652609359451996 0.010969857978923836 0.0015167168884709225
0.0003236443736463479 0.012173827277396614 0.0015167168884709225
0.00039453233800471055 0.013509935211980273 0.0015167168884709225
0.00048048009237508515 0.014992684327860457 0.0015167168884709225
0.0005845236793489694 0.01663816886076129 0.0015167168884709225
0.000710256815982746 0.018464249428955443 0.0015167168884709225
0.0008619157137437217 0.020490746898158472 0.0015167168884709225
0.0010444712314832127 0.022739657523579287 0.0015167168884709225
0.0012637270614851426 0.02523539170434766 0.0015167168884709225
0.0015264218730324797 0.02800503894183631 0.0015167168884709225
0.0018403327055118157 0.03107866187782014 0.0015167168884709225
0.002214375148936132 0.03448962260405758 0.0015167168884709225
0.002658695367277031 0.038274944785163134 0.0015167168884709225
0.003184747420098444 0.04247571552536898 0.0015167168884709225
0.003805347213499788 0.047137531341167244 0.0015167168884709225
0.0045346950382191276 0.05231099308056263 0.0015167168884709225
0.005388356607204492 0.05805225516094899 0.0015167168884709225
0.00638319109249974 0.06442363508721373 0.0015167168884709225
0.007537217762702109 0.07149428986597581 0.0015167168884709225
0.008869411474189293 0.07934096665797492 0.0015167168884709225
0.01039942018403095 0.08804883581643465 0.0015167168884709225
0.012147201922481532 0.09771241535346502 0.0015167168884709225
0.014132581484670226 0.1084365968689611 0.0015167168884709225
0.016374733074476566 0.12033778407775893 0.0015167168884709225
0.018891602085542303 0.13354515629298988 0.0015167168884709225
0.021699281592905795 0.14820207057988585 0.0015167168884709225
0.024811370587268344 0.16446761779946645 0.0015167168884709225
0.028238337594973517 0.18251834943190443 0.0015167168884709225
0.03198692387674784 0.20255019392306664 0.0015167168884709225
0.036059615675596346 0.22478058335487253 0.0015167168884709225
0.04045421638226809 0.24945081352303167 0.0015167168884709225
0.04516354442129944 0.27682866303920667 0.0015167168884709225
0.05017527885426709 0.3072112998861759 0.0015167168884709225
0.05547196501088103 0.34092850697468147 0.0015167168884709225
0.06103118807410124 0.3783462617131929 0.0015167168884709225
0.06682591013490158 0.419870708444391 0.0015167168884709225
0.07282496228433644 0.4659525668664682 0.0015167168884709225
0.07899367106061561 0.517092024289676 0.0015167168884709225
0.08529459810689888 0.5738441648302398 0.0015167168884709225
0.09168836118270018 0.6368249944718586 0.0015167168884709225
0.0981345039956758 0.7067181273927491 0.0015167168884709225
0.1045923811075089 0.7842822061337682 0.0015167168884709225
0.11102202212808754 0.8703591361485166 0.0015167168884709225
0.11738494306574987 0.9658832241158708 0.0015167168884709225
0.12364487597937446 1.0718913192051276 0.0015167168884709225
0.12976839240971882 1.1895340673703196 0.0015167168884709225
0.13572540372596498 1.3200884008314182 0.0015167168884709225
0.14148952814438198 1.4649713983072863 0.0015167168884709225
0.14703832064225475 1.625755666443795 0.0015167168884709225
0.15235337048478526 1.8041864093920719 0.0015167168884709225
0.15742027508851653 2.0022003718155843 0.0015167168884709225
0.16222850615740514 2.2219468609395236 0.0015167168884709225
0.16677118358852772 2.4658110758226037 0.0015167168884709225
0.17104478021815828 2.736439997074672 0.0015167168884709225
0.17504877342222258 3.0367711180354604 0.0015167168884709225
0.17878526616742052 3.370064329271928 0.0015167168884709225
0.18225859270951483 3.739937302478798 0.0015167168884709225
0.18547492486797568 4.150404757850477 0.0015167168884709225
0.18844189084846263 4.605922041145108 0.0015167168884709225
0.19116821575685172 5.1114334834401705 0.0015167168884709225
0.19366339080517747 5.672426068491977 0.0015167168884709225
0.19593737466466976 6.294988990221888 0.0015167168884709225
0.19800032966327308 6.985879746785249 0.0015167168884709225
0.1998623922534235 7.752597488629465 0.0015167168884709225
0.20153347738740646 8.60346441668451 0.0015167168884709225
0.20302311401426287 9.547716114208066 0.0015167168884709225
0.20434030950638338 10.59560179277617 0.0015167168884709225
0.20549343946638343 11.758495540521581 0.0015167168884709225
0.20649016006219156 13.049019780144016 0.0015167168884709225
0.20733733949156052 14.481182276745331 0.0015167168884709225
0.20804100559906846 16.070528182616385 0.0015167168884709225
0.2086063069486488 17.834308769319094 0.0015167168884709225
0.20903748503033848 19.791668678535572 0.0015167168884709225
0.20933785534323723 21.96385372416547 0.0015167168884709225
0.2095097960331871 24.37444150122222 0.0015167168884709225
0.20955474263762852 27.04959730463137 0.0015167168884709225
0.20947318821477046 30.01835813575592 0.0015167168884709225
0.20926468841806578 33.31294787934677 0.0015167168884709225
0.2089278716622167 36.96912707195032 0.0015167168884709225
0.20846045462386664 41.0265810582719 0.0015167168884709225
0.20785926388272014 45.52935074866948 0.0015167168884709225
0.2071202651782671 50.526310653356795 0.0015167168884709225
0.20623860145925654 56.07169938205458 0.0015167168884709225
0.2052086420844086 62.22570836730231 0.0015167168884709225
0.20402404504154958 69.0551352016233 0.0015167168884709225
0.20267783503617665 76.63410868007462 0.0015167168884709225
0.20116250011248926 85.04489341802686 0.0015167168884709225
0.19947010934863085 94.37878277775391 0.0015167168884709225
0.19759245482136878 104.73708979594508 0.0015167168884709225
0.1955212201324632 116.23224686798542 0.0015167168884709225
0.1932481771762995 128.9890261253308 0.0015167168884709225
0.19076541313473472 143.14589375234786 0.0015167168884709225
0.18806558730832634 158.85651294280527 0.0015167168884709225
0.185142216381871 176.2914118095948 0.0015167168884709225
0.181989985816998 195.63983435170647 0.0015167168884709225
0.17860508099233652 217.11179456945052 0.0015167168884709225
0.17498637537218809 240.9403560239527 0.0015167168884709225
0.17113539622333773 267.38416158399497 0.0015167168884709225
0.16705760300143213 296.73024081888724 0.0015167168884709225
0.16275772191049187 329.2971255097155 0.0015167168884709225
0.15824490856415574 365.43830709572546 0.0015167168884709225
0.1535294700820482 405.54607358408276 0.0015167168884709225
0.14863277126861707 450.05576757004974 0.0015167168884709225
0.14357029053647707 499.450511585514 0.0015167168884709225
0.1383620546151363 554.2664520663108 0.0015167168884709225
0.1330327611539115 615.0985788580505 0.0015167168884709225
0.12762188901620153 682.6071834272393 0.0015167168884709225
0.1221570742390572 757.525025877192 0.0015167168884709225
0.1166688369699882 840.6652885618333 0.0015167168884709225
0.11119488900125685 932.9304026284696 0.0015167168884709225
0.10576896226703703 1035.3218432956637 0.0015167168884709225
0.10042636366333202 1148.9510001873086 0.0015167168884709225
0.09520915794597862 1275.051240713013 0.0015167168884709225
0.09015201239280302 1414.991297434576 0.0015167168884709225
0.0852836979853322 1570.2901247293776 0.0015167168884709225
0.08063594635383886 1742.6333860096508 0.0015167168884709225
0.07623946686872429 1933.891750455232 0.0015167168884709225
0.0721325448904917 2146.141197858406 0.0015167168884709225
0.06832386732314166 2381.6855519761607 0.0015167168884709225
0.06483298549536798 2643.0814869741084 0.0015167168884709225
0.061676017615349465 2933.1662783900483 0.0015167168884709225
0.05887824137943021 3255.0885998350564 0.0015167168884709225
0.05644033373521573 3612.3426997094302 0.0015167168884709225
0.05436350365535603 4008.8063288984645 0.0015167168884709225
0.052651696712302964 4448.782831127585 0.0015167168884709225
0.05130683403194425 4937.047852839004 0.0015167168884709225
0.05032939377612422 5478.901179593945 0.0015167168884709225
0.04971900490063064 6080.224261649427 0.0015167168884709225
0.04947497798476164 6747.5440531107 0.0015167168884709225
0.04959668969983255 7488.10385759003 0.0015167168884709225
0.050083756338771934 8309.941949353404 0.0015167168884709225
0.050935964011401325 9221.97882333434 0.0015167168884709225
0.05215296899972799 10234.114021054527 0.0015167168884709225
0.05373382498491708 11357.333583431051 0.0015167168884709225
0.055676413942492786 12603.829296797274 0.0015167168884709225
0.05797686259082013 13987.131026472387 0.0015167168884709225
0.06062901061250159 15522.25357427048 0.0015167168884709225
0.06363910684831353 17225.859653987874 0.0015167168884709225
0.06698490807511348 19116.440753857038 0.0015167168884709225
0.07064780044657937 21214.51784910632 0.0015167168884709225
0.07460926917713095 23542.864143224204 0.0015167168884709225
0.07885417926678429 26126.752255633317 0.0015167168884709225
0.08336033518020258 28994.22853882881 0.0015167168884709225
0.08809104386835998 32176.417502507353 0.0015167168884709225
0.09301587397305866 35707.859649004626 0.0015167168884709225
0.09810217396523058 39626.88638701478 0.0015167168884709225
0.10332638610429967 43976.036093027215 0.0015167168884709225
0.10864240949797477 48802.515836544335 0.0015167168884709225
0.1140153576773173 54158.71378079476 0.0015167168884709225
0.11940953815860667 60102.76782070388 0.0015167168884709225
0.12479384718017172 66699.19663030129 0.0015167168884709225
0.13012775433435309 74019.59996915652 0.0015167168884709225
0.13539322812357568 82143.43584919439 0.0015167168884709225
0.1405475851815936 91158.88299750836 0.0015167168884709225
0.14556140603372114 101163.7979766207 0.0015167168884709225
0.15041379019749002 112266.77735108159 0.0015167168884709225
0.1550859280569057 124588.33642950082 0.0015167168884709225
0.1595578754422604 138262.2173764659 0.0015167168884709225
0.1638125836634572 153436.84089300132 0.0015167168884709225
0.16784339211517363 170276.91722258978 0.0015167168884709225
0.17163705917846528 188965.23396912115 0.0015167168884709225
0.17518939390720334 209704.64013232305 0.0015167168884709225
0.17849442380247638 232720.2478960412 0.0015167168884709225
0.18155016281889402 258261.87606826748 0.0015167168884709225
0.1843568510521436 286606.7616948256 0.0015167168884709225
0.18691661521006608 318062.5692794119 0.0015167168884709225
0.18923270138475345 352970.73027306574 0.0015167168884709225
0.19130915713321883 391710.1490809261 0.0015167168884709225
0.19315051661396865 434701.3158125035 0.0015167168884709225
0.19476152166316751 482410.8704165374 0.0015167168884709225
0.19614688107685652 535356.6677410719 0.0015167168884709225
0.19731103211233858 594113.3984965039 0.0015167168884709225
0.19825795391807333 659318.8271333541 0.0015167168884709225
0.198991001205286 731680.7143427207 0.0015167168884709225
0.19951277552172542 811984.4993184009 0.0015167168884709225
0.1998249939933885 901101.8251665037 0.0015167168884709225
0.1999284285120666 1000000.0 0.0015167168884709225
2.176003646279026e-06 0.001 0.0016831803533309566
2.6295038099942436e-06 0.0011097524964120721 0.0016831803533309566
3.185905057465771e-06 0.0012315506032928262 0.0016831803533309566
3.868666281634653e-06 0.001366716356462006 0.0016831803533309566
4.706566461083056e-06 0.0015167168884709225 0.0016831803533309566
5.7349145556571945e-06 0.0016831803533309566 0.0016831803533309566
6.997010797749753e-06 0.0018679135990207828 0.0016831803533309566
8.545940591565132e-06 0.002072921779595372 0.0016831803533309566
1.0446747898879005e-05 0.002300430119772917 0.0016831803533309566
1.2779114403962955e-05 0.0025529080682395165 0.0016831803533309566
1.5640577676882816e-05 0.002833096101839324 0.0016831803533309566
1.9150465494492674e-05 0.0031440354715915 0.0016831803533309566
2.3454697555679027e-05 0.0034891012134067737 0.0016831803533309566
2.8734651999477723e-05 0.003872038781812557 0.0016831803533309566
3.521055942672102e-05 0.004297004704320844 0.0016831803533309566
4.3144580039553015e-05 0.004768611697714469 0.0016831803533309566
5.2860727006803776e-05 0.005291978735958442 0.0016831803533309566
6.475580465786779e-05 0.005872786613189483 0.0016831803533309566
7.931485235607161e-05 0.00651733960488242 0.0016831803533309566
9.711450253495346e-05 0.007232633896483534 0.0016831803533309566
0.00011886061041384288 0.008026433522257174 0.0016831803533309566
0.00014540721376732346 0.00890735463861044 0.0016831803533309566
0.0001777856282961232 0.009884959046625586 0.0016831803533309566
0.00021723874406162635 0.010969857978923836 0.0016831803533309566
0.00026526093446219146 0.012173827277396614 0.0016831803533309566
0.000323644375598231 0.013509935211980273 0.0016831803533309566
0.0003945323429748737 0.014992684327860457 0.0016831803533309566
0.00048048009732973296 0.01663816886076129 0.0016831803533309566
0.0005845236815940624 0.018464249428955443 0.0016831803533309566
0.0007102568206199256 0.020490746898158472 0.0016831803533309566
0.000861915739452046 0.022739657523579287 0.0016831803533309566
0.001044471233901223 0.02523539170434766 0.0016831803533309566
0.0012637270480379548 0.02800503894183631 0.0016831803533309566
0.0015264218875621904 0.03107866187782014 0.0016831803533309566
0.0018403326982053825 0.03448962260405758 0.0016831803533309566
0.0022143750894831338 0.038274944785163134 0.0016831803533309566
0.0026586953884394915 0.04247571552536898 0.0016831803533309566
0.003184747420402423 0.047137531341167244 0.0016831803533309566
0.0038053471682085727 0.05231099308056263 0.0016831803533309566
0.004534695008060252 0.05805225516094899 0.0016831803533309566
0.005388356594534516 0.06442363508721373 0.0016831803533309566
0.0063831910624976285 0.07149428986597581 0.0016831803533309566
0.0075372177921566585 0.07934096665797492 0.0016831803533309566
0.008869411434965224 0.08804883581643465 0.0016831803533309566
0.010399420153546224 0.09771241535346502 0.0016831803533309566
0.012147201882563241 0.1084365968689611 0.0016831803533309566
0.014132581449395998 0.12033778407775893 0.0016831803533309566
0.016374733093933447 0.13354515629298988 0.0016831803533309566
0.018891601966878557 0.14820207057988585 0.0016831803533309566
0.0216992815503374 0.16446761779946645 0.0016831803533309566
0.024811370580859693 0.18251834943190443 0.0016831803533309566
0.028238337530030355 0.20255019392306664 0.0016831803533309566
0.031986923757808094 0.22478058335487253 0.0016831803533309566
0.03605961557997883 0.24945081352303167 0.0016831803533309566
0.04045421622147183 0.27682866303920667 0.0016831803533309566
0.04516354422569635 0.3072112998861759 0.0016831803533309566
0.05017527860855542 0.34092850697468147 0.0016831803533309566
0.05547196475254523 0.3783462617131929 0.0016831803533309566
0.061031187749769344 0.419870708444391 0.0016831803533309566
0.06682590984476033 0.4659525668664682 0.0016831803533309566
0.07282496184373377 0.517092024289676 0.0016831803533309566
0.07899367046215788 0.5738441648302398 0.0016831803533309566
0.08529459747368007 0.6368249944718586 0.0016831803533309566
0.0916883604664176 0.7067181273927491 0.0016831803533309566
0.09813450315661187 0.7842822061337682 0.0016831803533309566
0.10459238009662819 0.8703591361485166 0.0016831803533309566
0.11102202089873447 0.9658832241158708 0.0016831803533309566
0.11738494165376201 1.0718913192051276 0.0016831803533309566
0.12364487436955418 1.1895340673703196 0.0016831803533309566
0.1297683904267246 1.3200884008314182 0.0016831803533309566
0.13572540148933587 1.4649713983072863 0.0016831803533309566
0.14148952560140193 1.625755666443795 0.0016831803533309566
0.1470383176938137 1.8041864093920719 0.0016831803533309566
0.15235336706948965 2.0022003718155843 0.0016831803533309566
0.15742027127060432 2.2219468609395236 0.0016831803533309566
0.162228501776029 2.4658110758226037 0.0016831803533309566
0.1667711786578212 2.736439997074672 0.0016831803533309566
0.17104477458279854 3.0367711180354604 0.0016831803533309566
0.17504876705225625 3.370064329271928 0.0016831803533309566
0.17878525896706332 3.739937302478798 0.0016831803533309566
0.18225858457802424 4.150404757850477 0.0016831803533309566
0.18547491572797004 4.605922041145108 0.0016831803533309566
0.18844188056249234 5.1114334834401705 0.0016831803533309566
0.1911682042398608 5.672426068491977 0.0016831803533309566
0.1936633778981558 6.294988990221888 0.0016831803533309566
0.19593736028554964 6.985879746785249 0.0016831803533309566
0.19800031366075155 7.752597488629465 0.0016831803533309566
0.19986237446734334 8.60346441668451 0.0016831803533309566
0.20153345765472652 9.547716114208066 0.0016831803533309566
0.20302309223973136 10.59560179277617 0.0016831803533309566
0.2043402855020524 11.758495540521581 0.0016831803533309566
0.2054934131309767 13.049019780144016 0.0016831803533309566
0.20649013129847393 14.481182276745331 0.0016831803533309566
0.2073373082482579 16.070528182616385 0.0016831803533309566
0.20804097188411896 17.834308769319094 0.0016831803533309566
0.20860627090923956 19.791668678535572 0.0016831803533309566
0.209037446910191 21.96385372416547 0.0016831803533309566
0.20933781564538245 24.37444150122222 0.0016831803533309566
0.20950975552247275 27.04959730463137 0.0016831803533309566
0.20955470248899477 30.01835813575592 0.0016831803533309566
0.20947315016076518 33.31294787934677 0.0016831803533309566
0.20926465498904845 36.96912707195032 0.0016831803533309566
0.20892784639411577 41.0265810582719 0.0016831803533309566
0.20846044247569617 45.52935074866948 0.0016831803533309566
0.20785927175230245 50.526310653356795 0.0016831803533309566
0.20712030248180247 56.07169938205458 0.0016831803533309566
0.20623868110888122 62.22570836730231 0.0016831803533309566
0.2052087815123893 69.0551352016233 0.0016831803533309566
0.20402426778283145 76.63410868007462 0.0016831803533309566
0.2026781727315794 85.04489341802686 0.0016831803533309566
0.20116299497018764 94.37878277775391 0.0016831803533309566
0.19947081760351315 104.73708979594508 0.0016831803533309566
0.1975934509722208 116.23224686798542 0.0016831803533309566
0.19552260237471986 128.9890261253308 0.0016831803533309566
0.19325007463631705 143.14589375234786 0.0016831803533309566
0.1907679946396228 158.85651294280527 0.0016831803533309566
0.18806907258675354 176.2914118095948 0.0016831803533309566
0.18514689009375607 195.63983435170647 0.0016831803533309566
0.18199621474079253 217.11179456945052 0.0016831803533309566
0.17861333524669698 240.9403560239527 0.0016831803533309566
0.17499725155948598 267.38416158399497 0.0016831803533309566
0.17114964642208452 296.73024081888724 0.0016831803533309566
0.16707617113338902 329.2971255097155 0.0016831803533309566
0.1627817780305647 365.43830709572546 0.0016831803533309566
0.1582759439472552 405.54607358408276 0.0016831803533309566
0.15356932173797633 450.05576757004974 0.0016831803533309566
0.14868358375280444 499.450511585514 0.0016831803533309566
0.1436347797967179 554.2664520663108 0.0016831803533309566
0.13844351438838576 615.0985788580505 0.0016831803533309566
0.13313507219932763 682.6071834272393 0.0016831803533309566
0.12774928387316553 757.525025877192 0.0016831803533309566
0.12231522295133956 840.6652885618333 0.0016831803533309566
0.11686374559374713 932.9304026284696 0.0016831803533309566
0.11143395853870608 1035.3218432956637 0.0016831803533309566
0.10606030886978601 1148.9510001873086 0.0016831803533309566
0.10077938934485431 1275.051240713013 0.0016831803533309566
0.09563346230245084 1414.991297434576 0.0016831803533309566
0.09065987674917952 1570.2901247293776 0.0016831803533309566
0.08588788602046549 1742.6333860096508 0.0016831803533309566
0.08135039564661817 1933.891750455232 0.0016831803533309566
0.07707766596141319 2146.141197858406 0.0016831803533309566
0.07311033425362545 2381.6855519761607 0.0016831803533309566
0.06945965890408701 2643.0814869741084 0.0016831803533309566
0.06614481507356373 2933.1662783900483 0.0016831803533309566
0.06318280230183326 3255.0885998350564 0.0016831803533309566
0.06058918007949998 3612.3426997094302 0.0016831803533309566
0.058384632429445915 4008.8063288984645 0.0016831803533309566
0.056562266289136076 4448.782831127585 0.0016831803533309566
0.05512688521563547 4937.047852839004 0.0016831803533309566
0.054081314762310484 5478.901179593945 0.0016831803533309566
0.053426935257313346 6080.224261649427 0.0016831803533309566
0.05316416036623295 6747.5440531107 0.0016831803533309566
0.05329278878132726 7488.10385759003 0.0016831803533309566
0.053812163341099506 8309.941949353404 0.0016831803533309566
0.05472111133346402 9221.97882333434 0.0016831803533309566
0.056017677834624635 10234.114021054527 0.0016831803533309566
0.057698701780765305 11357.333583431051 0.0016831803533309566
0.059759311866955045 12603.829296797274 0.0016831803533309566
0.06219865095341959 13987.131026472387 0.0016831803533309566
0.06501149163212006 15522.25357427048 0.0016831803533309566
0.06817591395457612 17225.859653987874 0.0016831803533309566
0.07167576559464806 19116.440753857038 0.0016831803533309566
0.07549155910155037 21214.51784910632 0.0016831803533309566
0.0796097612635549 23542.864143224204 0.0016831803533309566
0.08400138652268652 26126.752255633317 0.0016831803533309566
0.08863177457607208 28994.22853882881 0.0016831803533309566
0.09346932094314298 32176.417502507353 0.0016831803533309566
0.09848081642849138 35707.859649004626 0.0016831803533309566
0.1036403011088396 39626.88638701478 0.0016831803533309566
0.10890104419002 43976.036093027215 0.0016831803533309566
0.1142272847747563 48802.515836544335 0.0016831803533309566
0.11958234304302096 54158.71378079476 0.0016831803533309566
0.12493376789029753 60102.76782070388 0.0016831803533309566
0.1302404096131795 66699.19663030129 0.0016831803533309566
0.13548369086902312 74019.59996915652 0.0016831803533309566
0.14061962751338797 82143.43584919439 0.0016831803533309566
0.14561847819641116 91158.88299750836 0.0016831803533309566
0.15045880679599577 101163.7979766207 0.0016831803533309566
0.15512129200124036 112266.77735108159 0.0016831803533309566
0.1595854932693328 124588.33642950082 0.0016831803533309566
0.16383404066073126 138262.2173764659 0.0016831803533309566
0.16786001460332045 153436.84089300132 0.0016831803533309566
0.171649875377625 170276.91722258978 0.0016831803533309566
0.17519923192776332 188965.23396912115 0.0016831803533309566
0.17850194464699598 209704.64013232305 0.0016831803533309566
0.1815558853741095 232720.2478960412 0.0016831803533309566
0.1843611916374357 258261.87606826748 0.0016831803533309566
0.18691989378930884 286606.7616948256 0.0016831803533309566
0.18923517351140617 318062.5692794119 0.0016831803533309566
0.191311004855379 352970.73027306574 0.0016831803533309566
0.19315189990447834 391710.1490809261 0.0016831803533309566
0.1947625542525202 434701.3158125035 0.0016831803533309566
0.19614764454308897 482410.8704165374 0.0016831803533309566
0.19731159413640853 535356.6677410719 0.0016831803533309566
0.19825836969539523 594113.3984965039 0.0016831803533309566
0.19899130356498063 659318.8271333541 0.0016831803533309566
0.19951299598324113 731680.7143427207 0.0016831803533309566
0.1998251584591344 811984.4993184009 0.0016831803533309566
0.19992854291922413 901101.8251665037 0.0016831803533309566
0.1998229033779353 1000000.0 0.0016831803533309566
1.8062979409410457e-06 0.001 0.0018679135990207828
2.1760043817653507e-06 0.0011097524964120721 0.0018679135990207828
2.629502741345602e-06 0.0012315506032928262 0.0018679135990207828
3.1859072876852523e-06 0.001366716356462006 0.0018679135990207828
3.868667994764291e-06 0.0015167168884709225 0.0018679135990207828
4.706566489591502e-06 0.0016831803533309566 0.0018679135990207828
5.734913774289169e-06 0.0018679135990207828 0.0018679135990207828
6.997011083694632e-06 0.002072921779595372 0.0018679135990207828
8.545940254556933e-06 0.002300430119772917 0.0018679135990207828
1.0446749622094326e-05 0.0025529080682395165 0.0018679135990207828
1.2779114769503885e-05 0.002833096101839324 0.0018679135990207828
1.564057494614357e-05 0.0031440354715915 0.0018679135990207828
1.9150470601976555e-05 0.0034891012134067737 0.0018679135990207828
2.345469816303347e-05 0.003872038781812557 0.0018679135990207828
2.8734653983474023e-05 0.004297004704320844 0.0018679135990207828
3.521055448040683e-05 0.004768611697714469 0.0018679135990207828
4.314458153138745e-05 0.005291978735958442 0.0018679135990207828
5.286072407194309e-05 0.005872786613189483 0.0018679135990207828
6.475580184907292e-05 0.00651733960488242 0.0018679135990207828
7.931484863814287e-05 0.007232633896483534 0.0018679135990207828
9.71144976806837e-05 0.008026433522257174 0.0018679135990207828
0.00011886061068119846 0.00890735463861044 0.0018679135990207828
0.00014540720923866823 0.009884959046625586 0.0018679135990207828
0.00017778563013229332 0.010969857978923836 0.0018679135990207828
0.0002172387450345703 0.012173827277396614 0.0018679135990207828
0.00026526094182718896 0.013509935211980273 0.0018679135990207828
0.0003236443616851936 0.014992684327860457 0.0018679135990207828
0.00039453233301545154 0.01663816886076129 0.0018679135990207828
0.00048048009167159234 0.018464249428955443 0.0018679135990207828
0.0005845236769142503 0.020490746898158472 0.0018679135990207828
0.0007102568129323528 0.022739657523579287 0.0018679135990207828
0.0008619157088626817 0.02523539170434766 0.0018679135990207828
0.001044471247035883 0.02800503894183631 0.0018679135990207828
0.001263727065213771 0.03107866187782014 0.0018679135990207828
0.0015264218550095077 0.03448962260405758 0.0018679135990207828
0.001840332676311729 0.038274944785163134 0.0018679135990207828
0.0022143750924752403 0.04247571552536898 0.0018679135990207828
0.0026586953841044036 0.047137531341167244 0.0018679135990207828
0.00318474742010022 0.05231099308056263 0.0018679135990207828
0.003805347131357939 0.05805225516094899 0.0018679135990207828
0.004534695036848668 0.06442363508721373 0.0018679135990207828
0.00538835658226311 0.07149428986597581 0.0018679135990207828
0.006383191093683682 0.07934096665797492 0.0018679135990207828
0.00753721777875338 0.08804883581643465 0.0018679135990207828
0.008869411420404982 0.09771241535346502 0.0018679135990207828
0.010399420099316381 0.1084365968689611 0.0018679135990207828
0.012147201843077271 0.12033778407775893 0.0018679135990207828
0.014132581398866417 0.13354515629298988 0.0018679135990207828
0.016374733061234714 0.14820207057988585 0.0018679135990207828
0.018891601952103043 0.16446761779946645 0.0018679135990207828
0.021699281519174995 0.18251834943190443 0.0018679135990207828
0.02481137048886839 0.20255019392306664 0.0018679135990207828
0.02823833737850645 0.22478058335487253 0.0018679135990207828
0.03198692365736466 0.24945081352303167 0.0018679135990207828
0.0360596154124988 0.27682866303920667 0.0018679135990207828
0.040454215986246655 0.3072112998861759 0.0018679135990207828
0.04516354403214429 0.34092850697468147 0.0018679135990207828
0.05017527829845658 0.3783462617131929 0.0018679135990207828
0.055471964360114034 0.419870708444391 0.0018679135990207828
0.06103118736286661 0.4659525668664682 0.0018679135990207828
0.06682590938554811 0.517092024289676 0.0018679135990207828
0.07282496129455085 0.5738441648302398 0.0018679135990207828
0.07899366983750289 0.6368249944718586 0.0018679135990207828
0.08529459668554651 0.7067181273927491 0.0018679135990207828
0.09168835950370191 0.7842822061337682 0.0018679135990207828
0.09813450208662866 0.8703591361485166 0.0018679135990207828
0.10459237883468564 0.9658832241158708 0.0018679135990207828
0.1110220194382916 1.0718913192051276 0.0018679135990207828
0.11738493989472687 1.1895340673703196 0.0018679135990207828
0.12364487230390786 1.3200884008314182 0.0018679135990207828
0.12976838813363623 1.4649713983072863 0.0018679135990207828
0.13572539878785506 1.625755666443795 0.0018679135990207828
0.14148952241269175 1.8041864093920719 0.0018679135990207828
0.14703831410216495 2.0022003718155843 0.0018679135990207828
0.15235336297634117 2.2219468609395236 0.0018679135990207828
0.15742026657082464 2.4658110758226037 0.0018679135990207828
0.16222849637560222 2.736439997074672 0.0018679135990207828
0.16677117254154838 3.0367711180354604 0.0018679135990207828
0.17104476763763143 3.370064329271928 0.0018679135990207828
0.17504875918170892 3.739937302478798 0.0018679135990207828
0.1787852500625755 4.150404757850477 0.0018679135990207828
0.1822585745601324 4.605922041145108 0.0018679135990207828
0.18547490444296555 5.1114334834401705 0.0018679135990207828
0.18844186788494532 5.672426068491977 0.0018679135990207828
0.19116819003563235 6.294988990221888 0.0018679135990207828
0.19366336204299994 6.985879746785249 0.0018679135990207828
0.19593734257306794 7.752597488629465 0.0018679135990207828
0.19800029392027385 8.60346441668451 0.0018679135990207828
0.1998623525342813 9.547716114208066 0.0018679135990207828
0.20153343337265195 10.59560179277617 0.0018679135990207828
0.2030230653844285 11.758495540521581 0.0018679135990207828
0.20434025593844352 13.049019780144016 0.0018679135990207828
0.20549338068596779 14.481182276745331 0.0018679135990207828
0.20649009586639622 16.070528182616385 0.0018679135990207828
0.20733726975547828 17.834308769319094 0.0018679135990207828
0.20804093036879 19.791668678535572 0.0018679135990207828
0.2086062265148625 21.96385372416547 0.0018679135990207828
0.20903739998055837 24.37444150122222 0.0018679135990207828
0.20933776675136295 27.04959730463137 0.0018679135990207828
0.2095097056284625 30.01835813575592 0.0018679135990207828
0.20955465304934062 33.31294787934677 0.0018679135990207828
0.2094731033036381 36.96912707195032 0.0018679135990207828
0.20926461379449401 41.0265810582719 0.0018679135990207828
0.20892781526361537 45.52935074866948 0.0018679135990207828
0.20846042751231675 50.526310653356795 0.0018679135990207828
0.20785928141843124 56.07169938205458 0.0018679135990207828
0.207120348433107 62.22570836730231 0.0018679135990207828
0.2062387791702318 69.0551352016233 0.0018679135990207828
0.20520895317433574 76.63410868007462 0.0018679135990207828
0.20402454206869258 85.04489341802686 0.0018679135990207828
0.20267858854606446 94.37878277775391 0.0018679135990207828
0.20116360433933034 104.73708979594508 0.0018679135990207828
0.19947168971022 116.23224686798542 0.0018679135990207828
0.19759467752977544 128.9890261253308 0.0018679135990207828
0.19552430437042556 143.14589375234786 0.0018679135990207828
0.1932524109336451 158.85651294280527 0.0018679135990207828
0.1907711730431343 176.2914118095948 0.0018679135990207828
0.18807336351453685 195.63983435170647 0.0018679135990207828
0.1851526438108011 217.11179456945052 0.0018679135990207828
0.1820038825113941 240.9403560239527 0.0018679135990207828
0.17862349539387967 267.38416158399497 0.0018679135990207828
0.17501063773510506 296.73024081888724 0.0018679135990207828
0.17116718302375755 329.2971255097155 0.0018679135990207828
0.16709901831587715 365.43830709572546 0.0018679135990207828
0.1628113730648293 405.54607358408276 0.0018679135990207828
0.158314117629617 450.05576757004974 0.0018679135990207828
0.1536183282326733 499.450511585514 0.0018679135990207828
0.14874605208458336 554.2664520663108 0.0018679135990207828
0.1437140373299779 615.0985788580505 0.0018679135990207828
0.1385435923029048 682.6071834272393 0.0018679135990207828
0.13326071396522732 757.525025877192 0.0018679135990207828
0.12790565314234836 840.6652885618333 0.0018679135990207828
0.12250923219841603 932.9304026284696 0.0018679135990207828
0.11710269772442317 1035.3218432956637 0.0018679135990207828
0.11172683805389827 1148.9510001873086 0.0018679135990207828
0.10641693815189068 1275.051240713013 0.0018679135990207828
0.10121111727845644 1414.991297434576 0.0018679135990207828
0.09615181949172236 1570.2901247293776 0.0018679135990207828
0.09127959580148737 1742.6333860096508 0.0018679135990207828
0.08662419347002182 1933.891750455232 0.0018679135990207828
0.08221983753162032 2146.141197858406 0.0018679135990207828
0.07809805509233048 2381.6855519761607 0.0018679135990207828
0.0742964140372635 2643.0814869741084 0.0018679135990207828
0.07083490272939663 2933.1662783900483 0.0018679135990207828
0.06773012987097005 3255.0885998350564 0.0018679135990207828
0.0649999590127468 3612.3426997094302 0.0018679135990207828
0.06265874602745214 4008.8063288984645 0.0018679135990207828
0.06071929562509659 4448.782831127585 0.0018679135990207828
0.05919611615454912 4937.047852839004 0.0018679135990207828
0.05808414727767541 5478.901179593945 0.0018679135990207828
0.057386685416705774 6080.224261649427 0.0018679135990207828
0.05710535449629717 6747.5440531107 0.0018679135990207828
0.057240418054142594 7488.10385759003 0.0018679135990207828
0.057790924270960886 8309.941949353404 0.0018679135990207828
0.05875465729712204 9221.97882333434 0.0018679135990207828
0.060127907502391054 10234.114021054527 0.0018679135990207828
0.0619094610282076 11357.333583431051 0.0018679135990207828
0.06409603377078099 12603.829296797274 0.0018679135990207828
0.06667016775756451 13987.131026472387 0.0018679135990207828
0.0696180828156514 15522.25357427048 0.0018679135990207828
0.07292270753907815 17225.859653987874 0.0018679135990207828
0.07656355373313772 19116.440753857038 0.0018679135990207828
0.08052918868673942 21214.51784910632 0.0018679135990207828
0.08478254305180144 23542.864143224204 0.0018679135990207828
0.08929152661676198 26126.752255633317 0.0018679135990207828
0.09402321580733997 28994.22853882881 0.0018679135990207828
0.09894398775531954 32176.417502507353 0.0018679135990207828
0.10402450973742816 35707.859649004626 0.0018679135990207828
0.10921785460857336 39626.88638701478 0.0018679135990207828
0.11448707234092126 43976.036093027215 0.0018679135990207828
0.11979430973246963 48802.515836544335 0.0018679135990207828
0.12510549476496635 54158.71378079476 0.0018679135990207828
0.13037874033352637 60102.76782070388 0.0018679135990207828
0.1355948190696381 66699.19663030129 0.0018679135990207828
0.1407081621055113 74019.59996915652 0.0018679135990207828
0.14568863593876813 82143.43584919439 0.0018679135990207828
0.1505141636616827 91158.88299750836 0.0018679135990207828
0.15516478927520438 101163.7979766207 0.0018679135990207828
0.15961946996139886 112266.77735108159 0.0018679135990207828
0.1638604415957161 124588.33642950082 0.0018679135990207828
0.16788047057616495 138262.2173764659 0.0018679135990207828
0.1716656479275116 153436.84089300132 0.0018679135990207828
0.1752113403963449 170276.91722258978 0.0018679135990207828
0.17851119852821284 188965.23396912115 0.0018679135990207828
0.1815629344437184 209704.64013232305 0.0018679135990207828
0.1843665358137514 232720.2478960412 0.0018679135990207828
0.18692393158198684 258261.87606826748 0.0018679135990207828
0.18923820903000887 286606.7616948256 0.0018679135990207828
0.19131329060837743 318062.5692794119 0.0018679135990207828
0.19315360382461222 352970.73027306574 0.0018679135990207828
0.194763821309607 391710.1490809261 0.0018679135990207828
0.19614858698332682 434701.3158125035 0.0018679135990207828
0.19731228817545343 482410.8704165374 0.0018679135990207828
0.19825887627666816 535356.6677410719 0.0018679135990207828
0.198991679266328 594113.3984965039 0.0018679135990207828
0.19951326168666128 659318.8271333541 0.0018679135990207828
0.19982534463633783 731680.7143427207 0.0018679135990207828
0.19992867478867993 811984.4993184009 0.0018679135990207828
0.1998230065801181 901101.8251665037 0.0018679135990207828
0.19950700871413574 1000000.0 0.0018679135990207828
1.5048148393394939e-06 0.001 0.002072921779595372
1.8062975963573091e-06 0.0011097524964120721 0.002072921779595372
2.1760042945625363e-06 0.0012315506032928262 0.002072921779595372
2.6295043413088193e-06 0.001366716356462006 0.002072921779595372
3.1859061770563024e-06 0.0015167168884709225 0.002072921779595372
3.868666996465625e-06 0.0016831803533309566 0.002072921779595372
4.706566318561645e-06 0.0018679135990207828 0.002072921779595372
5.734914293634152e-06 0.002072921779595372 0.002072921779595372
6.997011105683987e-06 0.002300430119772917 0.002072921779595372
8.545940473548425e-06 0.0025529080682395165 0.002072921779595372
1.0446747325438405e-05 0.002833096101839324 0.002072921779595372
1.277911420550365e-05 0.0031440354715915 0.002072921779595372
1.5640577345647777e-05 0.0034891012134067737 0.002072921779595372
1.915046584682889e-05 0.003872038781812557 0.002072921779595372
2.345469656046123e-05 0.004297004704320844 0.002072921779595372
2.8734651152176327e-05 0.004768611697714469 0.002072921779595372
3.521055623813274e-05 0.005291978735958442 0.002072921779595372
4.314458314701175e-05 0.005872786613189483 0.002072921779595372
5.2860729455664335e-05 0.00651733960488242 0.002072921779595372
6.475580470566289e-05 0.007232633896483534 0.002072921779595372
7.931485054719911e-05 0.008026433522257174 0.002072921779595372
9.711449587279652e-05 0.00890735463861044 0.002072921779595372
0.00011886061000573878 0.009884959046625586 0.002072921779595372
0.00014540720607857105 0.010969857978923836 0.002072921779595372
0.0001777856211363782 0.012173827277396614 0.002072921779595372
0.00021723874294521384 0.013509935211980273 0.002072921779595372
0.00026526092846654303 0.014992684327860457 0.002072921779595372
0.00032364437793749867 0.01663816886076129 0.002072921779595372
0.0003945323326029482 0.018464249428955443 0.002072921779595372
0.0004804800896335004 0.020490746898158472 0.002072921779595372
0.0005845236766615081 0.022739657523579287 0.002072921779595372
0.0007102568183676716 0.02523539170434766 0.002072921779595372
0.0008619156996442778 0.02800503894183631 0.002072921779595372
0.0010444712387410737 0.03107866187782014 0.002072921779595372
0.0012637270624968333 0.03448962260405758 0.002072921779595372
0.0015264218826481768 0.038274944785163134 0.002072921779595372
0.001840332679771961 0.04247571552536898 0.002072921779595372
0.0022143751089411245 0.047137531341167244 0.002072921779595372
0.002658695363819241 0.05231099308056263 0.002072921779595372
0.0031847473649014857 0.05805225516094899 0.002072921779595372
0.0038053471625235646 0.06442363508721373 0.002072921779595372
0.0045346950153697385 0.07149428986597581 0.002072921779595372
0.005388356579321685 0.07934096665797492 0.002072921779595372
0.006383191072978911 0.08804883581643465 0.002072921779595372
0.007537217714840616 0.09771241535346502 0.002072921779595372
0.008869411387114723 0.1084365968689611 0.002072921779595372
0.01039942008649275 0.12033778407775893 0.002072921779595372
0.01214720182582707 0.13354515629298988 0.002072921779595372
0.014132581332348515 0.14820207057988585 0.002072921779595372
0.016374732988083895 0.16446761779946645 0.002072921779595372
0.01889160186471206 0.18251834943190443 0.002072921779595372
0.02169928141638655 0.20255019392306664 0.002072921779595372
0.024811370364648422 0.22478058335487253 0.002072921779595372
0.028238337262668223 0.24945081352303167 0.002072921779595372
0.031986923442957726 0.27682866303920667 0.002072921779595372
0.036059615264938394 0.3072112998861759 0.002072921779595372
0.040454215792975035 0.34092850697468147 0.002072921779595372
0.04516354371798004 0.3783462617131929 0.002072921779595372
0.05017527798910093 0.419870708444391 0.002072921779595372
0.05547196397633547 0.4659525668664682 0.002072921779595372
0.06103118673836061 0.517092024289676 0.002072921779595372
0.06682590875522965 0.5738441648302398 0.002072921779595372
0.0728249605553688 0.6368249944718586 0.002072921779595372
0.07899366903503724 0.7067181273927491 0.002072921779595372
0.08529459570296138 0.7842822061337682 0.002072921779595372
0.09168835837974987 0.8703591361485166 0.002072921779595372
0.09813450067905194 0.9658832241158708 0.002072921779595372
0.10459237722706494 1.0718913192051276 0.002072921779595372
0.11102201755444252 1.1895340673703196 0.002072921779595372
0.11738493775357695 1.3200884008314182 0.002072921779595372
0.12364486979287426 1.4649713983072863 0.002072921779595372
0.1297683852356739 1.625755666443795 0.002072921779595372
0.13572539545394324 1.8041864093920719 0.002072921779595372
0.14148951852966984 2.0022003718155843 0.002072921779595372
0.1470383096410215 2.2219468609395236 0.002072921779595372
0.1523533578926206 2.4658110758226037 0.002072921779595372
0.15742026075624427 2.736439997074672 0.002072921779595372
0.1622284897012567 3.0367711180354604 0.002072921779595372
0.16677116498903022 3.370064329271928 0.002072921779595372
0.1710447590507087 3.739937302478798 0.002072921779595372
0.17504874946085192 4.150404757850477 0.002072921779595372
0.17878523913046074 4.605922041145108 0.002072921779595372
0.18225856222018377 5.1114334834401705 0.002072921779595372
0.18547489056975985 5.672426068491977 0.002072921779595372
0.18844185229086596 6.294988990221888 0.002072921779595372
0.19116817256793128 6.985879746785249 0.002072921779595372
0.19366334250037376 7.752597488629465 0.002072921779595372
0.19593732075815673 8.60346441668451 0.002072921779595372
0.1980002696196781 9.547716114208066 0.002072921779595372
0.19986232554115002 10.59560179277617 0.002072921779595372
0.2015334034566707 11.758495540521581 0.002072921779595372
0.2030230323276334 13.049019780144016 0.002072921779595372
0.20434021952429138 14.481182276745331 0.002072921779595372
0.20549334072916547 16.070528182616385 0.002072921779595372
0.20649005221669503 17.834308769319094 0.002072921779595372
0.20733722236192298 19.791668678535572 0.002072921779595372
0.20804087924217862 21.96385372416547 0.002072921779595372
0.20860617184957597 24.37444150122222 0.002072921779595372
0.20903734217678194 27.04959730463137 0.002072921779595372
0.2093377065395443 30.01835813575592 0.002072921779595372
0.2095096441747546 33.31294787934677 0.002072921779595372
0.20955459214598227 36.96912707195032 0.002072921779595372
0.20947304559614643 41.0265810582719 0.002072921779595372
0.20926456308157837 45.52935074866948 0.002072921779595372
0.20892777692214004 50.526310653356795 0.002072921779595372
0.2084604090807174 56.07169938205458 0.002072921779595372
0.2078592933317096 62.22570836730231 0.002072921779595372
0.20712040499302153 69.0551352016233 0.002072921779595372
0.20623889990579025 76.63410868007462 0.002072921779595372
0.2052091645872074 85.04489341802686 0.002072921779595372
0.20402487982482542 94.37878277775391 0.002072921779595372
0.20267910059272243 104.73708979594508 0.002072921779595372
0.2011643546843631 116.23224686798542 0.002072921779595372
0.19947276356413157 128.9890261253308 0.002072921779595372
0.1975961877606136 143.14589375234786 0.002072921779595372
0.19552639993020104 158.85651294280527 0.002072921779595372
0.19325528736893016 176.2914118095948 0.002072921779595372
0.1907750860907811 195.63983435170647 0.002072921779595372
0.1880786459328645 217.11179456945052 0.002072921779595372
0.1851597265048599 240.9403560239527 0.002072921779595372
0.1820133205475778 267.38416158399497 0.002072921779595372
0.17863599990567813 296.73024081888724 0.002072921779595372
0.17502711063984844 329.2971255097155 0.002072921779595372
0.1711887602543638 365.43830709572546 0.002072921779595372
0.16712712488090098 405.54607358408276 0.002072921779595372
0.16284777325155142 450.05576757004974 0.002072921779595372
0.1583610576955614 499.450511585514 0.002072921779595372
0.15367857178349142 554.2664520663108 0.002072921779595372
0.14882281881637693 615.0985788580505 0.002072921779595372
0.14381139842226176 682.6071834272393 0.002072921779595372
0.13866647459951853 757.525025877192 0.002072921779595372
0.13341490553228041 840.6652885618333 0.002072921779595372
0.1280974395957708 932.9304026284696 0.002072921779595372
0.12274702154155026 1035.3218432956637 0.002072921779595372
0.11739534265106055 1148.9510001873086 0.002072921779595372
0.11208520925739585 1275.051240713013 0.002072921779595372
0.106852875450687 1414.991297434576 0.002072921779595372
0.10173825541091563 1570.2901247293776 0.002072921779595372
0.0967839271827593 1742.6333860096508 0.002072921779595372
0.09203423860144433 1933.891750455232 0.002072921779595372
0.08751939969529143 2146.141197858406 0.002072921779595372
0.08327507864585737 2381.6855519761607 0.002072921779595372
0.07933414985348186 2643.0814869741084 0.002072921779595372
0.07573030267195158 2933.1662783900483 0.002072921779595372
0.07249378996836064 3255.0885998350564 0.002072921779595372
0.06963785311841342 3612.3426997094302 0.002072921779595372
0.06718108142420753 4008.8063288984645 0.002072921779595372
0.06513839197223525 4448.782831127585 0.002072921779595372
0.06352124418407712 4937.047852839004 0.002072921779595372
0.06233794508183266 5478.901179593945 0.002072921779595372
0.06159399771620855 6080.224261649427 0.002072921779595372
0.06129243370861914 6747.5440531107 0.002072921779595372
0.061434065726473364 7488.10385759003 0.002072921779595372
0.062017609380092154 8309.941949353404 0.002072921779595372
0.06303965099068165 9221.97882333434 0.002072921779595372
0.06449447170217582 10234.114021054527 0.002072921779595372
0.0663737679405898 11357.333583431051 0.002072921779595372
0.06866632976769438 12603.829296797274 0.002072921779595372
0.07135773833401515 13987.131026472387 0.002072921779595372
0.07443013566381751 15522.25357427048 0.002072921779595372
0.07786486709031237 17225.859653987874 0.002072921779595372
0.08164498279694499 19116.440753857038 0.002072921779595372
0.08573216023009422 21214.51784910632 0.002072921779595372
0.09009480806116699 23542.864143224204 0.002072921779595372
0.09469856131204324 26126.752255633317 0.002072921779595372
0.0995094326537469 28994.22853882881 0.002072921779595372
0.10449408876149846 32176.417502507353 0.002072921779595372
0.10960545162356539 35707.859649004626 0.002072921779595372
0.1148051892470221 39626.88638701478 0.002072921779595372
0.12005407423987435 43976.036093027215 0.002072921779595372
0.12531609068525995 48802.515836544335 0.002072921779595372
0.13054848452679835 54158.71378079476 0.002072921779595372
0.13573125628158778 60102.76782070388 0.002072921779595372
0.14081690951547898 66699.19663030129 0.002072921779595372
0.14577484583787736 74019.59996915652 0.002072921779595372
0.15058220803530276 82143.43584919439 0.002072921779595372
0.15521827278053024 91158.88299750836 0.002072921779595372
0.15966125662089325 101163.7979766207 0.002072921779595372
0.1638929177997852 112266.77735108159 0.002072921779595372
0.16790563909034972 124588.33642950082 0.002072921779595372
0.17168505922563781 138262.2173764659 0.002072921779595372
0.1752262421487103 153436.84089300132 0.002072921779595372
0.17852259185201547 170276.91722258978 0.002072921779595372
0.18157160629198188 188965.23396912115 0.002072921779595372
0.18437311402885825 209704.64013232305 0.002072921779595372
0.18692890253078076 232720.2478960412 0.002072921779595372
0.18924195421641343 258261.87606826748 0.002072921779595372
0.19131609695978113 286606.7616948256 0.002072921779595372
0.19315570364778978 318062.5692794119 0.002072921779595372
0.1947653859097045 352970.73027306574 0.002072921779595372
0.196149743773276 391710.1490809261 0.002072921779595372
0.1973131452614325 434701.3158125035 0.002072921779595372
0.19825950606900733 482410.8704165374 0.002072921779595372
0.19899213510507252 535356.6677410719 0.002072921779595372
0.1995135939505417 594113.3984965039 0.002072921779595372
0.19982558629999403 659318.8271333541 0.002072921779595372
0.19992884548264556 731680.7143427207 0.002072921779595372
0.19982312328647822 811984.4993184009 0.002072921779595372
0.19950709541444667 901101.8251665037 0.002072921779595372
0.19897839153418317 1000000.0 0.002072921779595372
1.2588798177434746e-06 0.001 0.002300430119772917
1.5048138219102974e-06 0.0011097524964120721 0.002300430119772917
1.806296087756773e-06 0.0012315506032928262 0.002300430119772917
2.17600406964176e-06 0.001366716356462006 0.002300430119772917
2.6295038459914905e-06 0.0015167168884709225 0.002300430119772917
3.1859058239880333e-06 0.0016831803533309566 0.002300430119772917
3.868667009476051e-06 0.0018679135990207828 0.002300430119772917
4.706567459111105e-06 0.002072921779595372 0.002300430119772917
5.734914342633152e-06 0.002300430119772917 0.002300430119772917
6.99700969454542e-06 0.0025529080682395165 0.002300430119772917
8.54593838525361e-06 0.002833096101839324 0.002300430119772917
1.0446748669516032e-05 0.0031440354715915 0.002300430119772917
1.2779115390944285e-05 0.0034891012134067737 0.002300430119772917
1.5640575963142556e-05 0.003872038781812557 0.002300430119772917
1.9150466330955518e-05 0.004297004704320844 0.002300430119772917
2.34546961198831e-05 0.004768611697714469 0.002300430119772917
2.87346532295632e-05 0.005291978735958442 0.002300430119772917
3.521055607708101e-05 0.005872786613189483 0.002300430119772917
4.3144584963350496e-05 0.00651733960488242 0.002300430119772917
5.2860724792824776e-05 0.007232633896483534 0.002300430119772917
6.475580262660374e-05 0.008026433522257174 0.002300430119772917
7.931484755263618e-05 0.00890735463861044 0.002300430119772917
9.711450120475362e-05 0.009884959046625586 0.002300430119772917
0.0001188606102761891 0.010969857978923836 0.002300430119772917
0.00014540720748978941 0.012173827277396614 0.002300430119772917
0.00017778562146367194 0.013509935211980273 0.002300430119772917
0.00021723873872078747 0.014992684327860457 0.002300430119772917
0.00026526093594217426 0.01663816886076129 0.002300430119772917
0.00032364435783532874 0.018464249428955443 0.002300430119772917
0.00039453233422820366 0.020490746898158472 0.002300430119772917
0.00048048007574993945 0.022739657523579287 0.002300430119772917
0.00058452368381956 0.02523539170434766 0.002300430119772917
0.000710256816002619 0.02800503894183631 0.002300430119772917
0.0008619157232750974 0.03107866187782014 0.002300430119772917
0.0010444712444987458 0.03448962260405758 0.002300430119772917
0.0012637270429334824 0.038274944785163134 0.002300430119772917
0.001526421858664917 0.04247571552536898 0.002300430119772917
0.0018403326681885601 0.047137531341167244 0.002300430119772917
0.002214375103903765 0.05231099308056263 0.002300430119772917
0.0026586953877172914 0.05805225516094899 0.002300430119772917
0.003184747387064202 0.06442363508721373 0.002300430119772917
0.003805347114004598 0.07149428986597581 0.002300430119772917
0.004534694995225297 0.07934096665797492 0.002300430119772917
0.005388356556246809 0.08804883581643465 0.002300430119772917
0.006383191007964029 0.09771241535346502 0.002300430119772917
0.00753721770669169 0.1084365968689611 0.002300430119772917
0.008869411377981584 0.12033778407775893 0.002300430119772917
0.010399420057939923 0.13354515629298988 0.002300430119772917
0.012147201773314742 0.14820207057988585 0.002300430119772917
0.01413258124585215 0.16446761779946645 0.002300430119772917
0.016374732933613467 0.18251834943190443 0.002300430119772917
0.01889160176699045 0.20255019392306664 0.002300430119772917
0.021699281282842486 0.22478058335487253 0.002300430119772917
0.024811370277528333 0.24945081352303167 0.002300430119772917
0.028238337132142854 0.27682866303920667 0.002300430119772917
0.0319869232481349 0.3072112998861759 0.002300430119772917
0.036059614972151266 0.34092850697468147 0.002300430119772917
0.04045421549361472 0.3783462617131929 0.002300430119772917
0.04516354339686379 0.419870708444391 0.002300430119772917
0.05017527755971285 0.4659525668664682 0.002300430119772917
0.055471963436426686 0.517092024289676 0.002300430119772917
0.06103118619131909 0.5738441648302398 0.002300430119772917
0.06682590806927147 0.6368249944718586 0.002300430119772917
0.07282495974887881 0.7067181273927491 0.002300430119772917
0.07899366800577212 0.7842822061337682 0.002300430119772917
0.08529459453114052 0.8703591361485166 0.002300430119772917
0.09168835693390776 0.9658832241158708 0.002300430119772917
0.09813449901902072 1.0718913192051276 0.002300430119772917
0.10459237529419285 1.1895340673703196 0.002300430119772917
0.11102201525681732 1.3200884008314182 0.002300430119772917
0.11738493508899772 1.4649713983072863 0.002300430119772917
0.1236448666790495 1.625755666443795 0.002300430119772917
0.12976838163424542 1.8041864093920719 0.002300430119772917
0.135725391278799 2.0022003718155843 0.002300430119772917
0.1414895137875236 2.2219468609395236 0.002300430119772917
0.1470383041581922 2.4658110758226037 0.002300430119772917
0.15235335161786834 2.736439997074672 0.002300430119772917
0.15742025358344458 3.0367711180354604 0.002300430119772917
0.16222848156976744 3.370064329271928 0.002300430119772917
0.16677115568811773 3.739937302478798 0.002300430119772917
0.17104474852037255 4.150404757850477 0.002300430119772917
0.1750487375638774 4.605922041145108 0.002300430119772917
0.17878522564998622 5.1114334834401705 0.002300430119772917
0.18225854702259126 5.672426068491977 0.002300430119772917
0.18547487346206015 6.294988990221888 0.002300430119772917
0.18844183309092877 6.985879746785249 0.002300430119772917
0.19116815105881857 7.752597488629465 0.002300430119772917
0.19366331842507511 8.60346441668451 0.002300430119772917
0.19593729389542958 9.547716114208066 0.002300430119772917
0.19800023969467695 10.59560179277617 0.002300430119772917
0.19986229229195818 11.758495540521581 0.002300430119772917
0.20153336661147803 13.049019780144016 0.002300430119772917
0.20302299161265625 14.481182276745331 0.002300430119772917
0.20434017466860244 16.070528182616385 0.002300430119772917
0.20549329152061713 17.834308769319094 0.002300430119772917
0.20648999848322136 19.791668678535572 0.002300430119772917
0.2073371639879098 21.96385372416547 0.002300430119772917
0.2080408162849925 24.37444150122222 0.002300430119772917
0.20860610452349393 27.04959730463137 0.002300430119772917
0.2090372709922086 30.01835813575592 0.002300430119772917
0.20933763238823966 33.31294787934677 0.002300430119772917
0.20950956850135682 36.96912707195032 0.002300430119772917
0.2095545171558828 41.0265810582719 0.002300430119772917
0.20947297452524527 45.52935074866948 0.002300430119772917
0.2092645006133571 50.526310653356795 0.002300430119772917
0.20892772970410345 56.07169938205458 0.002300430119772917
0.20846038639583853 62.22570836730231 0.002300430119772917
0.20785930799057928 69.0551352016233 0.002300430119772917
0.2071204746351092 76.63410868007462 0.002300430119772917
0.20623904858626485 85.04489341802686 0.002300430119772917
0.20520942488679372 94.37878277775391 0.002300430119772917
0.20402529572204253 104.73708979594508 0.002300430119772917
0.20267973106772974 116.23224686798542 0.002300430119772917
0.20116527860166755 128.9890261253308 0.002300430119772917
0.1994740857918451 143.14589375234786 0.002300430119772917
0.19759804724801722 158.85651294280527 0.002300430119772917
0.19552897992614682 176.2914118095948 0.002300430119772917
0.19325882861960908 195.63983435170647 0.002300430119772917
0.1907799032028219 217.11179456945052 0.002300430119772917
0.18808514831487644 240.9403560239527 0.002300430119772917
0.18516844417916367 267.38416158399497 0.002300430119772917
0.18202493606355175 296.73024081888724 0.002300430119772917
0.17865138742163245 329.2971255097155 0.002300430119772917
0.17504737838885465 365.43830709572546 0.002300430119772917
0.17121530341867786 405.54607358408276 0.002300430119772917
0.1671616925729582 450.05576757004974 0.002300430119772917
0.16289252991771086 499.450511585514 0.002300430119772917
0.15841875680660022 554.2664520663108 0.002300430119772917
0.15375259787073636 615.0985788580505 0.002300430119772917
0.14891710981505657 682.6071834272393 0.002300430119772917
0.1439309285843997 757.525025877192 0.002300430119772917
0.13881725420929047 840.6652885618333 0.002300430119772917
0.13360398230705783 932.9304026284696 0.002300430119772917
0.12833244445884429 1035.3218432956637 0.002300430119772917
0.12303815205892832 1148.9510001873086 0.002300430119772917
0.11775329115973587 1275.051240713013 0.002300430119772917
0.1125230750312527 1414.991297434576 0.002300430119772917
0.10738485881714599 1570.2901247293776 0.002300430119772917
0.10238064336788355 1742.6333860096508 0.002300430119772917
0.09755304178320046 1933.891750455232 0.002300430119772917
0.09295086504539896 2146.141197858406 0.002300430119772917
0.08860468505940133 2381.6855519761607 0.002300430119772917
0.0845516870887133 2643.0814869741084 0.002300430119772917
0.08082610266744616 2933.1662783900483 0.002300430119772917
0.07745875176610184 3255.0885998350564 0.002300430119772917
0.07448567996266142 3612.3426997094302 0.002300430119772917
0.07192183681665831 4008.8063288984645 0.002300430119772917
0.06978415867378551 4448.782831127585 0.002300430119772917
0.06808767837614127 4937.047852839004 0.002300430119772917
0.06684365339849307 5478.901179593945 0.002300430119772917
0.06605980892599916 6080.224261649427 0.002300430119772917
0.06574058901795965 6747.5440531107 0.002300430119772917
0.06588735661390643 7488.10385759003 0.002300430119772917
0.06649849709983613 8309.941949353404 0.002300430119772917
0.06756940146195234 9221.97882333434 0.002300430119772917
0.06909233924046987 10234.114021054527 0.002300430119772917
0.07105625917034786 11357.333583431051 0.002300430119772917
0.07344656977173258 12603.829296797274 0.002300430119772917
0.07624496008614301 13987.131026472387 0.002300430119772917
0.07943759780734183 15522.25357427048 0.002300430119772917
0.08299466140348954 17225.859653987874 0.002300430119772917
0.08688322704813345 19116.440753857038 0.002300430119772917
0.09107034473819908 21214.51784910632 0.002300430119772917
0.09552013688607985 23542.864143224204 0.002300430119772917
0.10019837475897475 26126.752255633317 0.002300430119772917
0.10506702067198148 28994.22853882881 0.002300430119772917
0.1100789410072025 32176.417502507353 0.002300430119772917
0.11519422726928497 35707.859649004626 0.002300430119772917
0.12037205807291684 39626.88638701478 0.002300430119772917
0.12557410565136706 43976.036093027215 0.002300430119772917
0.13075660406047973 48802.515836544335 0.002300430119772917
0.13589864718051103 54158.71378079476 0.002300430119772917
0.14095040360984967 60102.76782070388 0.002300430119772917
0.14588072541528163 66699.19663030129 0.002300430119772917
0.15066581287874214 74019.59996915652 0.002300430119772917
0.15528400883977156 82143.43584919439 0.002300430119772917
0.15971263350866138 91158.88299750836 0.002300430119772917
0.1639328594574181 101163.7979766207 0.002300430119772917
0.16793659932864102 112266.77735108159 0.002300430119772917
0.1717089407848107 124588.33642950082 0.002300430119772917
0.17524458056141157 138262.2173764659 0.002300430119772917
0.17853661242952512 153436.84089300132 0.002300430119772917
0.18158228180982405 170276.91722258978 0.002300430119772917
0.18438121201688773 188965.23396912115 0.002300430119772917
0.18693502318274113 209704.64013232305 0.002300430119772917
0.18924656145827612 232720.2478960412 0.002300430119772917
0.1913195556771825 258261.87606826748 0.002300430119772917
0.1931582867000543 286606.7616948256 0.002300430119772917
0.19476730954193044 318062.5692794119 0.002300430119772917
0.19615117027569795 352970.73027306574 0.002300430119772917
0.1973141987909912 391710.1490809261 0.002300430119772917
0.19826027548697311 434701.3158125035 0.002300430119772917
0.19899269903544337 482410.8704165374 0.002300430119772917
0.1995140054204967 535356.6677410719 0.002300430119772917
0.19982587496633641 594113.3984965039 0.002300430119772917
0.19992905357503332 659318.8271333541 0.002300430119772917
0.19982326921308413 731680.7143427207 0.002300430119772917
0.19950719468761235 811984.4993184009 0.002300430119772917
0.1989784640900325 901101.8251665037 0.002300430119772917
0.19823362882016227 1000000.0 0.002300430119772917
1.0581658063703314e-06 0.001 0.0025529080682395165
1.2588790402282696e-06 0.0011097524964120721 0.0025529080682395165
1.5048148861336597e-06 0.0012315506032928262 0.0025529080682395165
1.8062970841056097e-06 0.001366716356462006 0.0025529080682395165
2.1760038912757573e-06 0.0015167168884709225 0.0025529080682395165
2.6295036282819595e-06 0.0016831803533309566 0.0025529080682395165
3.1859066847161888e-06 0.0018679135990207828 0.0025529080682395165
3.868667162579276e-06 0.002072921779595372 0.0025529080682395165
4.7065676874319395e-06 0.002300430119772917 0.0025529080682395165
5.734914582000705e-06 0.0025529080682395165 0.0025529080682395165
6.997010098996198e-06 0.002833096101839324 0.0025529080682395165
8.545938723864693e-06 0.0031440354715915 0.0025529080682395165
1.0446748293282265e-05 0.0034891012134067737 0.0025529080682395165
1.2779114301114669e-05 0.003872038781812557 0.0025529080682395165
1.564057488805809e-05 0.004297004704320844 0.0025529080682395165
1.9150466634476615e-05 0.004768611697714469 0.0025529080682395165
2.3454698287787845e-05 0.005291978735958442 0.0025529080682395165
2.8734654390287495e-05 0.005872786613189483 0.0025529080682395165
3.521055362798453e-05 0.00651733960488242 0.0025529080682395165
4.314458538183519e-05 0.007232633896483534 0.0025529080682395165
5.286072712483436e-05 0.008026433522257174 0.0025529080682395165
6.475580541889792e-05 0.00890735463861044 0.0025529080682395165
7.931484614190354e-05 0.009884959046625586 0.0025529080682395165
9.711450386755416e-05 0.010969857978923836 0.0025529080682395165
0.00011886061364506373 0.012173827277396614 0.0025529080682395165
0.00014540720983269306 0.013509935211980273 0.0025529080682395165
0.00017778562134426745 0.014992684327860457 0.0025529080682395165
0.0002172387431770284 0.01663816886076129 0.0025529080682395165
0.000265260927555383 0.018464249428955443 0.0025529080682395165
0.0003236443602415706 0.020490746898158472 0.0025529080682395165
0.0003945323262284639 0.022739657523579287 0.0025529080682395165
0.0004804800764541539 0.02523539170434766 0.0025529080682395165
0.0005845236808945942 0.02800503894183631 0.0025529080682395165
0.0007102568068196313 0.03107866187782014 0.0025529080682395165
0.0008619157144678091 0.03448962260405758 0.0025529080682395165
0.0010444712492047037 0.038274944785163134 0.0025529080682395165
0.0012637270684701662 0.04247571552536898 0.0025529080682395165
0.0015264218642193628 0.047137531341167244 0.0025529080682395165
0.0018403326657409624 0.05231099308056263 0.0025529080682395165
0.002214375099836463 0.05805225516094899 0.0025529080682395165
0.0026586953409326597 0.06442363508721373 0.0025529080682395165
0.003184747372873775 0.07149428986597581 0.0025529080682395165
0.003805347109673285 0.07934096665797492 0.0025529080682395165
0.004534695004235312 0.08804883581643465 0.0025529080682395165
0.0053883565505473685 0.09771241535346502 0.0025529080682395165
0.006383190971965713 0.1084365968689611 0.0025529080682395165
0.007537217673129537 0.12033778407775893 0.0025529080682395165
0.008869411313909947 0.13354515629298988 0.0025529080682395165
0.010399420007606852 0.14820207057988585 0.0025529080682395165
0.012147201706714572 0.16446761779946645 0.0025529080682395165
0.014132581197047855 0.18251834943190443 0.0025529080682395165
0.016374732791390345 0.20255019392306664 0.0025529080682395165
0.018891601683546533 0.22478058335487253 0.0025529080682395165
0.02169928115195119 0.24945081352303167 0.0025529080682395165
0.02481137007478562 0.27682866303920667 0.0025529080682395165
0.028238336938599007 0.3072112998861759 0.0025529080682395165
0.03198692303215056 0.34092850697468147 0.0025529080682395165
0.03605961467827368 0.3783462617131929 0.0025529080682395165
0.04045421511346414 0.419870708444391 0.0025529080682395165
0.04516354288419433 0.4659525668664682 0.0025529080682395165
0.050175277050561906 0.517092024289676 0.0025529080682395165
0.05547196284885225 0.5738441648302398 0.0025529080682395165
0.06103118548398956 0.6368249944718586 0.0025529080682395165
0.06682590715931669 0.7067181273927491 0.0025529080682395165
0.07282495868755268 0.7842822061337682 0.0025529080682395165
0.07899366674675878 0.8703591361485166 0.0025529080682395165
0.08529459301847453 0.9658832241158708 0.0025529080682395165
0.09168835521123597 1.0718913192051276 0.0025529080682395165
0.09813449694596166 1.1895340673703196 0.0025529080682395165
0.10459237284425038 1.3200884008314182 0.0025529080682395165
0.1110220124070449 1.4649713983072863 0.0025529080682395165
0.11738493178633735 1.625755666443795 0.0025529080682395165
0.1236448628755582 1.8041864093920719 0.0025529080682395165
0.12976837723401147 2.0022003718155843 0.0025529080682395165
0.13572538616799257 2.2219468609395236 0.0025529080682395165
0.1414895079145282 2.4658110758226037 0.0025529080682395165
0.14703829741669372 2.736439997074672 0.0025529080682395165
0.15235334386723265 3.0367711180354604 0.0025529080682395165
0.15742024473728522 3.370064329271928 0.0025529080682395165
0.1622284715020319 3.739937302478798 0.0025529080682395165
0.16677114424106998 4.150404757850477 0.0025529080682395165
0.1710447355475515 4.605922041145108 0.0025529080682395165
0.17504872285929274 5.1114334834401705 0.0025529080682395165
0.17878520905794737 5.672426068491977 0.0025529080682395165
0.18225852829931144 6.294988990221888 0.0025529080682395165
0.18547485239897954 6.985879746785249 0.0025529080682395165
0.18844180944668354 7.752597488629465 0.0025529080682395165
0.19116812455552523 8.60346441668451 0.0025529080682395165
0.19366328878450645 9.547716114208066 0.0025529080682395165
0.19593726081037177 10.59560179277617 0.0025529080682395165
0.19800020284616293 11.758495540521581 0.0025529080682395165
0.19986225135836255 13.049019780144016 0.0025529080682395165
0.20153332122549328 14.481182276745331 0.0025529080682395165
0.20302294146048894 16.070528182616385 0.0025529080682395165
0.20434011944099284 17.834308769319094 0.0025529080682395165
0.20549323092039984 19.791668678535572 0.0025529080682395165
0.20648993229340507 21.96385372416547 0.0025529080682395165
0.20733709211022866 24.37444150122222 0.0025529080682395165
0.20804073874499274 27.04959730463137 0.0025529080682395165
0.20860602160952135 30.01835813575592 0.0025529080682395165
0.20903718332395282 33.31294787934677 0.0025529080682395165
0.20933754106906832 36.96912707195032 0.0025529080682395165
0.20950947530243536 41.0265810582719 0.0025529080682395165
0.2095544247835437 45.52935074866948 0.0025529080682395165
0.2094728869952709 50.526310653356795 0.0025529080682395165
0.20926442368399378 56.07169938205458 0.0025529080682395165
0.2089276715431816 62.22570836730231 0.0025529080682395165
0.2084603584201985 69.0551352016233 0.0025529080682395165
0.20785932602447277 76.63410868007462 0.0025529080682395165
0.20712056038510696 85.04489341802686 0.0025529080682395165
0.20623923165007962 94.37878277775391 0.0025529080682395165
0.20520974540521175 104.73708979594508 0.0025529080682395165
0.20402580781047064 116.23224686798542 0.0025529080682395165
0.20268050735426524 128.9890261253308 0.0025529080682395165
0.20116641614967978 143.14589375234786 0.0025529080682395165
0.19947571371214146 158.85651294280527 0.0025529080682395165
0.19760033656337894 176.2914118095948 0.0025529080682395165
0.195532156184004 195.63983435170647 0.0025529080682395165
0.1932631879507074 217.11179456945052 0.0025529080682395165
0.1907858327394778 240.9403560239527 0.0025529080682395165
0.18809315157878048 267.38416158399497 0.0025529080682395165
0.1851791728461687 296.73024081888724 0.0025529080682395165
0.18203922916810544 329.2971255097155 0.0025529080682395165
0.178670319036069 365.43830709572546 0.0025529080682395165
0.175072309634702 405.54607358408276 0.0025529080682395165
0.171247946776087 450.05576757004974 0.0025529080682395165
0.1672041936295825 499.450511585514 0.0025529080682395165
0.16294754107598797 554.2664520663108 0.0025529080682395165
0.15848964991796377 615.0985788580505 0.0025529080682395165
0.15384351260002127 682.6071834272393 0.0025529080682395165
0.14903285481863948 757.525025877192 0.0025529080682395165
0.14407757009031386 840.6652885618333 0.0025529080682395165
0.1390021088491471 932.9304026284696 0.0025529080682395165
0.13383560872298172 1035.3218432956637 0.0025529080682395165
0.1286200758798559 1148.9510001873086 0.0025529080682395165
0.12339411319177795 1275.051240713013 0.0025529080682395165
0.11819043796821305 1414.991297434576 0.0025529080682395165
0.11305711294340792 1570.2901247293776 0.0025529080682395165
0.10803271493694933 1742.6333860096508 0.0025529080682395165
0.10316163492920438 1933.891750455232 0.0025529080682395165
0.0984870728071332 2146.141197858406 0.0025529080682395165
0.09406084207265764 2381.6855519761607 0.0025529080682395165
0.08991585559133064 2643.0814869741084 0.0025529080682395165
0.08609007124835522 2933.1662783900483 0.0025529080682395165
0.08261896994291185 3255.0885998350564 0.0025529080682395165
0.07953431778372 3612.3426997094302 0.0025529080682395165
0.07686427323946887 4008.8063288984645 0.0025529080682395165
0.07463952916341121 4448.782831127585 0.0025529080682395165
0.07286961239442036 4937.047852839004 0.0025529080682395165
0.07156890890000867 5478.901179593945 0.0025529080682395165
0.0707475133466069 6080.224261649427 0.0025529080682395165
0.07041138340706965 6747.5440531107 0.0025529080682395165
0.0705624780293519 7488.10385759003 0.0025529080682395165
0.0711988376873478 8309.941949353404 0.0025529080682395165
0.07231458669571111 9221.97882333434 0.0025529080682395165
0.07389986363524059 10234.114021054527 0.0025529080682395165
0.07594071503186228 11357.333583431051 0.0025529080682395165
0.07842346527365862 12603.829296797274 0.0025529080682395165
0.08132723353406845 13987.131026472387 0.0025529080682395165
0.08462079904934683 15522.25357427048 0.0025529080682395165
0.08827358714273714 17225.859653987874 0.0025529080682395165
0.0922514019423204 19116.440753857038 0.0025529080682395165
0.09651687413659715 21214.51784910632 0.0025529080682395165
0.10103577284618837 23542.864143224204 0.0025529080682395165
0.10576458635580366 26126.752255633317 0.0025529080682395165
0.1106563104501106 28994.22853882881 0.0025529080682395165
0.11566924291707892 32176.417502507353 0.0025529080682395165
0.12076077467884261 35707.859649004626 0.0025529080682395165
0.1258898417021328 39626.88638701478 0.0025529080682395165
0.1310121290745201 43976.036093027215 0.0025529080682395165
0.1361038358481892 48802.515836544335 0.0025529080682395165
0.1411141541957477 54158.71378079476 0.0025529080682395165
0.1460106796682794 60102.76782070388 0.0025529080682395165
0.15076848096032336 66699.19663030129 0.0025529080682395165
0.15536477045657193 74019.59996915652 0.0025529080682395165
0.1597757773961348 82143.43584919439 0.0025529080682395165
0.1639820200930444 91158.88299750836 0.0025529080682395165
0.16797467300193603 101163.7979766207 0.0025529080682395165
0.1717383151717513 112266.77735108159 0.0025529080682395165
0.1752671422491403 124588.33642950082 0.0025529080682395165
0.17855386389783234 138262.2173764659 0.0025529080682395165
0.18159541918612376 153436.84089300132 0.0025529080682395165
0.1843911790438142 170276.91722258978 0.0025529080682395165
0.1869425576969661 188965.23396912115 0.0025529080682395165
0.18925223540645675 209704.64013232305 0.0025529080682395165
0.19132381144663668 232720.2478960412 0.0025529080682395165
0.19316146824712632 258261.87606826748 0.0025529080682395165
0.19476967743321438 286606.7616948256 0.0025529080682395165
0.19615292731759837 318062.5692794119 0.0025529080682395165
0.1973154927181895 352970.73027306574 0.0025529080682395165
0.19826122968515847 391710.1490809261 0.0025529080682395165
0.19899339429684915 434701.3158125035 0.0025529080682395165
0.19951450667576864 482410.8704165374 0.0025529080682395165
0.19982623726536985 535356.6677410719 0.0025529080682395165
0.19992931255546864 594113.3984965039 0.0025529080682395165
0.19982344575691968 659318.8271333541 0.0025529080682395165
0.19950731765129603 731680.7143427207 0.0025529080682395165
0.19897854267037474 811984.4993184009 0.0025529080682395165
0.19823368117795326 901101.8251665037 0.0025529080682395165
0.19726827432168648 1000000.0 0.0025529080682395165
8.942626808523119e-07 0.001 0.002833096101839324
1.0581646574282788e-06 0.0011097524964120721 0.002833096101839324
1.2588789591021915e-06 0.0012315506032928262 0.002833096101839324
1.504814945941721e-06 0.001366716356462006 0.002833096101839324
1.8062970197040007e-06 0.0015167168884709225 0.002833096101839324
2.1760038622104655e-06 0.0016831803533309566 0.002833096101839324
2.6295032981727556e-06 0.0018679135990207828 0.002833096101839324
3.1859064765805967e-06 0.002072921779595372 0.002833096101839324
3.868666099131335e-06 0.002300430119772917 0.002833096101839324
4.706566825714992e-06 0.0025529080682395165 0.002833096101839324
5.734914990479512e-06 0.002833096101839324 0.002833096101839324
6.997011118090729e-06 0.0031440354715915 0.002833096101839324
8.545939269879316e-06 0.0034891012134067737 0.002833096101839324
1.0446749579180736e-05 0.003872038781812557 0.002833096101839324
1.2779114801984848e-05 0.004297004704320844 0.002833096101839324
1.5640573734466978e-05 0.004768611697714469 0.002833096101839324
1.9150467530822113e-05 0.005291978735958442 0.002833096101839324
2.345469699068653e-05 0.005872786613189483 0.002833096101839324
2.8734651945687417e-05 0.00651733960488242 0.002833096101839324
3.5210555438883184e-05 0.007232633896483534 0.002833096101839324
4.314458306224622e-05 0.008026433522257174 0.002833096101839324
5.286072703518385e-05 0.00890735463861044 0.002833096101839324
6.475580498520317e-05 0.009884959046625586 0.002833096101839324
7.931484534837163e-05 0.010969857978923836 0.002833096101839324
9.711450133137456e-05 0.012173827277396614 0.002833096101839324
0.00011886061396657044 0.013509935211980273 0.002833096101839324
0.00014540720399749962 0.014992684327860457 0.002833096101839324
0.00017778562299550216 0.01663816886076129 0.002833096101839324
0.0002172387440297907 0.018464249428955443 0.002833096101839324
0.0002652609346815993 0.020490746898158472 0.002833096101839324
0.00032364436763540616 0.022739657523579287 0.002833096101839324
0.0003945323306532855 0.02523539170434766 0.002833096101839324
0.0004804800758630434 0.02800503894183631 0.002833096101839324
0.0005845236759612349 0.03107866187782014 0.002833096101839324
0.0007102568025152967 0.03448962260405758 0.002833096101839324
0.0008619157140785649 0.038274944785163134 0.002833096101839324
0.001044471234476485 0.04247571552536898 0.002833096101839324
0.0012637270518613963 0.047137531341167244 0.002833096101839324
0.0015264218420855125 0.05231099308056263 0.002833096101839324
0.001840332663839761 0.05805225516094899 0.002833096101839324
0.0022143750806645768 0.06442363508721373 0.002833096101839324
0.002658695340622186 0.07149428986597581 0.002833096101839324
0.0031847473617546695 0.07934096665797492 0.002833096101839324
0.003805347068385645 0.08804883581643465 0.002833096101839324
0.004534694951535689 0.09771241535346502 0.002833096101839324
0.005388356510485526 0.1084365968689611 0.002833096101839324
0.006383190955400964 0.12033778407775893 0.002833096101839324
0.007537217609753455 0.13354515629298988 0.002833096101839324
0.00886941127106955 0.14820207057988585 0.002833096101839324
0.010399419916642283 0.16446761779946645 0.002833096101839324
0.012147201630035576 0.18251834943190443 0.002833096101839324
0.014132581093584173 0.20255019392306664 0.002833096101839324
0.01637473269844958 0.22478058335487253 0.002833096101839324
0.018891601532168067 0.24945081352303167 0.002833096101839324
0.02169928096531737 0.27682866303920667 0.002833096101839324
0.024811369839241593 0.3072112998861759 0.002833096101839324
0.028238336671597253 0.34092850697468147 0.002833096101839324
0.031986922735094625 0.3783462617131929 0.002833096101839324
0.03605961430610116 0.419870708444391 0.002833096101839324
0.04045421467316612 0.4659525668664682 0.002833096101839324
0.0451635424189154 0.517092024289676 0.002833096101839324
0.05017527634942587 0.5738441648302398 0.002833096101839324
0.055471962070362535 0.6368249944718586 0.002833096101839324
0.061031184590721654 0.7067181273927491 0.002833096101839324
0.06682590607965233 0.7842822061337682 0.002833096101839324
0.0728249573883697 0.8703591361485166 0.002833096101839324
0.07899366519120843 0.9658832241158708 0.002833096101839324
0.0852945912167371 1.0718913192051276 0.002833096101839324
0.09168835298050526 1.1895340673703196 0.002833096101839324
0.09813449445686206 1.3200884008314182 0.002833096101839324
0.10459236990732501 1.4649713983072863 0.002833096101839324
0.11102200897007419 1.625755666443795 0.002833096101839324
0.11738492773786291 1.8041864093920719 0.002833096101839324
0.12364485820435167 2.0022003718155843 0.002833096101839324
0.12976837177758904 2.2219468609395236 0.002833096101839324
0.1357253798649123 2.4658110758226037 0.002833096101839324
0.1414895006889716 2.736439997074672 0.002833096101839324
0.14703828911483807 3.0367711180354604 0.002833096101839324
0.15235333435995635 3.370064329271928 0.002833096101839324
0.15742023390218884 3.739937302478798 0.002833096101839324
0.16222845912874284 4.150404757850477 0.002833096101839324
0.16677113016813916 4.605922041145108 0.002833096101839324
0.17104471956962541 5.1114334834401705 0.002833096101839324
0.17504870475908474 5.672426068491977 0.002833096101839324
0.17878518858834136 6.294988990221888 0.002833096101839324
0.18225850528045484 6.985879746785249 0.002833096101839324
0.1854748264750925 7.752597488629465 0.002833096101839324
0.1884417803299807 8.60346441668451 0.002833096101839324
0.19116809191679307 9.547716114208066 0.002833096101839324
0.19366325228134817 10.59560179277617 0.002833096101839324
0.19593722006155412 11.758495540521581 0.002833096101839324
0.19800015746136523 13.049019780144016 0.002833096101839324
0.19986220093364349 14.481182276745331 0.002833096101839324
0.20153326535224236 16.070528182616385 0.002833096101839324
0.20302287970409338 17.834308769319094 0.002833096101839324
0.20434005141918465 19.791668678535572 0.002833096101839324
0.20549315628424303 21.96385372416547 0.002833096101839324
0.20648985077553839 24.37444150122222 0.002833096101839324
0.20733700356769846 27.04959730463137 0.002833096101839324
0.2080406432476556 30.01835813575592 0.002833096101839324
0.20860591949413543 33.31294787934677 0.002833096101839324
0.2090370753552273 36.96912707195032 0.002833096101839324
0.2093374285986993 41.0265810582719 0.002833096101839324
0.20950936052349212 45.52935074866948 0.002833096101839324
0.20955431102645639 50.526310653356795 0.002833096101839324
0.20947277919609775 56.07169938205458 0.002833096101839324
0.20926432894571212 62.22570836730231 0.002833096101839324
0.20892759990977172 69.0551352016233 0.002833096101839324
0.20846032396035996 76.63410868007462 0.002833096101839324
0.2078593482225659 85.04489341802686 0.002833096101839324
0.2071206659499607 94.37878277775391 0.002833096101839324
0.20623945704706026 104.73708979594508 0.002833096101839324
0.20521014004049576 116.23224686798542 0.002833096101839324
0.20402643831269662 128.9890261253308 0.002833096101839324
0.20268146313781887 143.14589375234786 0.002833096101839324
0.20116781667012784 158.85651294280527 0.002833096101839324
0.19947771790048696 176.2914118095948 0.002833096101839324
0.19760315484897806 195.63983435170647 0.002833096101839324
0.19553606610397534 217.11179456945052 0.002833096101839324
0.19326855384737884 240.9403560239527 0.002833096101839324
0.19079313069410642 267.38416158399497 0.002833096101839324
0.1881030007273763 296.73024081888724 0.002833096101839324
0.1851923742450321 329.2971255097155 0.002833096101839324
0.1820568136618217 365.43830709572546 0.002833096101839324
0.17869360577114834 405.54607358408276 0.002833096101839324
0.17510296910565515 450.05576757004974 0.002833096101839324
0.17128807934576873 499.450511585514 0.002833096101839324
0.16725642858994894 554.2664520663108 0.002833096101839324
0.16301512552910946 615.0985788580505 0.002833096101839324
0.1585767072653912 682.6071834272393 0.002833096101839324
0.15395509830496623 757.525025877192 0.002833096101839324
0.14917482914407998 840.6652885618333 0.002833096101839324
0.14425731418616117 932.9304026284696 0.002833096101839324
0.1392285052797364 1035.3218432956637 0.002833096101839324
0.13411901802748183 1148.9510001873086 0.002833096101839324
0.12897162439841026 1275.051240713013 0.002833096101839324
0.12382863174398562 1414.991297434576 0.002833096101839324
0.11872329836665507 1570.2901247293776 0.002833096101839324
0.11370702886948347 1742.6333860096508 0.002833096101839324
0.10881971076168107 1933.891750455232 0.002833096101839324
0.10410842180383817 2146.141197858406 0.002833096101839324
0.09961818233499908 2381.6855519761607 0.002833096101839324
0.09539998849701892 2643.0814869741084 0.002833096101839324
0.09149331272511496 2933.1662783900483 0.002833096101839324
0.08793519853067266 3255.0885998350564 0.002833096101839324
0.08476208936813912 3612.3426997094302 0.002833096101839324
0.08200626642902087 4008.8063288984645 0.002833096101839324
0.07969541583346285 4448.782831127585 0.002833096101839324
0.07785233998486873 4937.047852839004 0.002833096101839324
0.07649716551780728 5478.901179593945 0.002833096101839324
0.07564110200414831 6080.224261649427 0.002833096101839324
0.0752890251786873 6747.5440531107 0.002833096101839324
0.07544353184837505 7488.10385759003 0.002833096101839324
0.0761023082743506 8309.941949353404 0.002833096101839324
0.077258231485402 9221.97882333434 0.002833096101839324
0.07890499710252641 10234.114021054527 0.002833096101839324
0.08102139934538855 11357.333583431051 0.002833096101839324
0.08358550921113306 12603.829296797274 0.002833096101839324
0.08657069442804755 13987.131026472387 0.002833096101839324
0.08994587605076276 15522.25357427048 0.002833096101839324
0.0936759130774476 17225.859653987874 0.002833096101839324
0.09772211305372025 19116.440753857038 0.002833096101839324
0.10205065321983398 21214.51784910632 0.002833096101839324
0.10661173235681076 23542.864143224204 0.002833096101839324
0.1113590266491542 26126.752255633317 0.002833096101839324
0.11624811458602835 28994.22853882881 0.002833096101839324
0.12123516318388283 32176.417502507353 0.002833096101839324
0.12627565347736436 35707.859649004626 0.002833096101839324
0.13132485966275453 39626.88638701478 0.002833096101839324
0.13635508891513837 43976.036093027215 0.002833096101839324
0.14131483558662694 48802.515836544335 0.002833096101839324
0.14617005984473508 54158.71378079476 0.002833096101839324
0.15089447600985295 60102.76782070388 0.002833096101839324
0.15546393575004913 66699.19663030129 0.002833096101839324
0.15985334607421464 74019.59996915652 0.002833096101839324
0.16404246033516756 82143.43584919439 0.002833096101839324
0.16802147839598547 91158.88299750836 0.002833096101839324
0.1717744375609982 101163.7979766207 0.002833096101839324
0.17529489371827367 112266.77735108159 0.002833096101839324
0.17857508843098913 124588.33642950082 0.002833096101839324
0.1816115854517193 138262.2173764659 0.002833096101839324
0.1844034454161374 153436.84089300132 0.002833096101839324
0.18695182881310757 170276.91722258978 0.002833096101839324
0.18925921959453262 188965.23396912115 0.002833096101839324
0.19132905272272183 209704.64013232305 0.002833096101839324
0.1931653865649423 232720.2478960412 0.002833096101839324
0.19477259384802892 258261.87606826748 0.002833096101839324
0.19615509005598142 286606.7616948256 0.002833096101839324
0.19731709081315785 318062.5692794119 0.002833096101839324
0.19826240214752033 352970.73027306574 0.002833096101839324
0.1989942481086473 391710.1490809261 0.002833096101839324
0.19951512520492543 434701.3158125035 0.002833096101839324
0.1998266823211452 482410.8704165374 0.002833096101839324
0.19992962411197368 535356.6677410719 0.002833096101839324
0.19982366990006994 594113.3984965039 0.002833096101839324
0.19950746960239485 659318.8271333541 0.002833096101839324
0.19897864380618557 731680.7143427207 0.002833096101839324
0.19823374462430365 811984.4993184009 0.002833096101839324
0.19726831497973762 901101.8251665037 0.002833096101839324
0.19607694470323622 1000000.0 0.002833096101839324
7.603276819785967e-07 0.001 0.0031440354715915
8.942635137416249e-07 0.0011097524964120721 0.0031440354715915
1.0581655376668692e-06 0.0012315506032928262 0.0031440354715915
1.2588793854243635e-06 0.001366716356462006 0.0031440354715915
1.5048147637749393e-06 0.0015167168884709225 0.0031440354715915
1.8062964792439629e-06 0.0016831803533309566 0.0031440354715915
2.176004144056193e-06 0.0018679135990207828 0.0031440354715915
2.6295034523220184e-06 0.002072921779595372 0.0031440354715915
3.1859064478639842e-06 0.002300430119772917 0.0031440354715915
3.868666412772809e-06 0.0025529080682395165 0.0031440354715915
4.706567033007508e-06 0.002833096101839324 0.0031440354715915
5.734914765371385e-06 0.0031440354715915 0.0031440354715915
6.9970107753267174e-06 0.0034891012134067737 0.0031440354715915
8.545938382276824e-06 0.003872038781812557 0.0031440354715915
1.044674969270451e-05 0.004297004704320844 0.0031440354715915
1.2779114400174318e-05 0.004768611697714469 0.0031440354715915
1.5640574906349014e-05 0.005291978735958442 0.0031440354715915
1.915046673563181e-05 0.005872786613189483 0.0031440354715915
2.3454696264267605e-05 0.00651733960488242 0.0031440354715915
2.873465120466906e-05 0.007232633896483534 0.0031440354715915
3.5210554996494003e-05 0.008026433522257174 0.0031440354715915
4.314458393075982e-05 0.00890735463861044 0.0031440354715915
5.286072816995668e-05 0.009884959046625586 0.0031440354715915
6.475580605569409e-05 0.010969857978923836 0.0031440354715915
7.931484732437433e-05 0.012173827277396614 0.0031440354715915
9.71144997976292e-05 0.013509935211980273 0.0031440354715915
0.00011886061102447942 0.014992684327860457 0.0031440354715915
0.0001454072053669181 0.01663816886076129 0.0031440354715915
0.00017778562002285225 0.018464249428955443 0.0031440354715915
0.0002172387381302321 0.020490746898158472 0.0031440354715915
0.00026526093105369575 0.022739657523579287 0.0031440354715915
0.0003236443673895195 0.02523539170434766 0.0031440354715915
0.0003945323268338685 0.02800503894183631 0.0031440354715915
0.00048048008388643093 0.03107866187782014 0.0031440354715915
0.0005845236563905842 0.03448962260405758 0.0031440354715915
0.0007102568000222909 0.038274944785163134 0.0031440354715915
0.0008619157004774447 0.04247571552536898 0.0031440354715915
0.0010444712277699053 0.047137531341167244 0.0031440354715915
0.0012637270339513895 0.05231099308056263 0.0031440354715915
0.0015264218418674091 0.05805225516094899 0.0031440354715915
0.001840332650647869 0.06442363508721373 0.0031440354715915
0.0022143750476164015 0.07149428986597581 0.0031440354715915
0.0026586953187968665 0.07934096665797492 0.0031440354715915
0.0031847473424551076 0.08804883581643465 0.0031440354715915
0.0038053470777061893 0.09771241535346502 0.0031440354715915
0.004534694916941584 0.1084365968689611 0.0031440354715915
0.005388356475046985 0.12033778407775893 0.0031440354715915
0.006383190925892679 0.13354515629298988 0.0031440354715915
0.007537217594687284 0.14820207057988585 0.0031440354715915
0.008869411210263856 0.16446761779946645 0.0031440354715915
0.010399419869478344 0.18251834943190443 0.0031440354715915
0.012147201565375854 0.20255019392306664 0.0031440354715915
0.01413258097961867 0.22478058335487253 0.0031440354715915
0.016374732514234935 0.24945081352303167 0.0031440354715915
0.01889160134613599 0.27682866303920667 0.0031440354715915
0.02169928080943362 0.3072112998861759 0.0031440354715915
0.024811369579581743 0.34092850697468147 0.0031440354715915
0.02823833635482731 0.3783462617131929 0.0031440354715915
0.031986922362227554 0.419870708444391 0.0031440354715915
0.03605961386467804 0.4659525668664682 0.0031440354715915
0.040454214177183534 0.517092024289676 0.0031440354715915
0.04516354178880877 0.5738441648302398 0.0031440354715915
0.05017527561221158 0.6368249944718586 0.0031440354715915
0.055471961112052215 0.7067181273927491 0.0031440354715915
0.06103118340546665 0.7842822061337682 0.0031440354715915
0.06682590473514205 0.8703591361485166 0.0031440354715915
0.07282495576115533 0.9658832241158708 0.0031440354715915
0.07899366327644275 1.0718913192051276 0.0031440354715915
0.08529458899681686 1.1895340673703196 0.0031440354715915
0.09168835037702427 1.3200884008314182 0.0031440354715915
0.09813449131985497 1.4649713983072863 0.0031440354715915
0.10459236622476054 1.625755666443795 0.0031440354715915
0.11102200468744439 1.8041864093920719 0.0031440354715915
0.11738492274568113 2.0022003718155843 0.0031440354715915
0.12364485236319922 2.2219468609395236 0.0031440354715915
0.12976836507703648 2.4658110758226037 0.0031440354715915
0.13572537214218539 2.736439997074672 0.0031440354715915
0.14148949177654657 3.0367711180354604 0.0031440354715915
0.14703827888342635 3.370064329271928 0.0031440354715915
0.15235332264328205 3.739937302478798 0.0031440354715915
0.15742022048816784 4.150404757850477 0.0031440354715915
0.16222844384406931 4.605922041145108 0.0031440354715915
0.166771112793775 5.1114334834401705 0.0031440354715915
0.1710446998884203 5.672426068491977 0.0031440354715915
0.17504868248427385 6.294988990221888 0.0031440354715915
0.1787851634317681 6.985879746785249 0.0031440354715915
0.1822584768777582 7.752597488629465 0.0031440354715915
0.18547479453686222 8.60346441668451 0.0031440354715915
0.18844174447251216 9.547716114208066 0.0031440354715915
0.19116805171821127 10.59560179277617 0.0031440354715915
0.19366320731666464 11.758495540521581 0.0031440354715915
0.19593716988287868 13.049019780144016 0.0031440354715915
0.19800010157074954 14.481182276745331 0.0031440354715915
0.19986213882997816 16.070528182616385 0.0031440354715915
0.20153319651948953 17.834308769319094 0.0031440354715915
0.20302280364517644 19.791668678535572 0.0031440354715915
0.20433996764758033 21.96385372416547 0.0031440354715915
0.20549306436814518 24.37444150122222 0.0031440354715915
0.2064897503911265 27.04959730463137 0.0031440354715915
0.2073368945351497 30.01835813575592 0.0031440354715915
0.208040525636358 33.31294787934677 0.0031440354715915
0.20860579373337673 36.96912707195032 0.0031440354715915
0.20903694238434722 41.0265810582719 0.0031440354715915
0.20933729008518798 45.52935074866948 0.0031440354715915
0.20950921916090293 50.526310653356795 0.0031440354715915
0.20955417093172723 56.07169938205458 0.0031440354715915
0.2094726464270087 62.22570836730231 0.0031440354715915
0.20926421225086056 69.0551352016233 0.0031440354715915
0.20892751167969204 76.63410868007462 0.0031440354715915
0.20846028150177842 85.04489341802686 0.0031440354715915
0.20785937550803446 94.37878277775391 0.0031440354715915
0.20712079591402466 104.73708979594508 0.0031440354715915
0.20623973453951905 116.23224686798542 0.0031440354715915
0.20521062590199923 128.9890261253308 0.0031440354715915
0.20402721454579353 143.14589375234786 0.0031440354715915
0.20268263983440127 158.85651294280527 0.0031440354715915
0.20116954084197047 176.2914118095948 0.0031440354715915
0.19948018509579812 195.63983435170647 0.0031440354715915
0.19760662402962037 217.11179456945052 0.0031440354715915
0.19554087866530034 240.9403560239527 0.0031440354715915
0.1932751579034262 267.38416158399497 0.0031440354715915
0.1908021115813252 296.73024081888724 0.0031440354715915
0.18811511945531123 329.2971255097155 0.0031440354715915
0.18520861500098862 365.43830709572546 0.0031440354715915
0.18207844238927873 405.54607358408276 0.0031440354715915
0.17872224133938497 450.05576757004974 0.0031440354715915
0.17514066028813158 499.450511585514 0.0031440354715915
0.17133739969726447 554.2664520663108 0.0031440354715915
0.16732059647497888 615.0985788580505 0.0031440354715915
0.16309811057301982 682.6071834272393 0.0031440354715915
0.15868354377259397 757.525025877192 0.0031440354715915
0.15409194784303937 840.6652885618333 0.0031440354715915
0.14934881653132948 932.9304026284696 0.0031440354715915
0.14447739574883744 1035.3218432956637 0.0031440354715915
0.13950542920077158 1148.9510001873086 0.0031440354715915
0.13446527611780645 1275.051240713013 0.0031440354715915
0.12940055639446246 1414.991297434576 0.0031440354715915
0.12435798984356516 1570.2901247293776 0.0031440354715915
0.11937211888138854 1742.6333860096508 0.0031440354715915
0.11449587546055007 1933.891750455232 0.0031440354715915
0.1097728326203713 2146.141197858406 0.0031440354715915
0.10525223137302575 2381.6855519761607 0.0031440354715915
0.10098090750536404 2643.0814869741084 0.0031440354715915
0.09700843236268852 2933.1662783900483 0.0031440354715915
0.09338162309321874 3255.0885998350564 0.0031440354715915
0.0901357796709572 3612.3426997094302 0.0031440354715915
0.08730776819895603 4008.8063288984645 0.0031440354715915
0.08492965780397022 4448.782831127585 0.0031440354715915
0.08302821968469942 4937.047852839004 0.0031440354715915
0.08162457656033695 5478.901179593945 0.0031440354715915
0.08073398841985835 6080.224261649427 0.0031440354715915
0.0803657479151525 6747.5440531107 0.0031440354715915
0.08052315079891414 7488.10385759003 0.0031440354715915
0.0812035134978828 8309.941949353404 0.0031440354715915
0.08239822158115118 9221.97882333434 0.0031440354715915
0.08409281235714872 10234.114021054527 0.0031440354715915
0.08626711222289174 11357.333583431051 0.0031440354715915
0.08889545739272364 12603.829296797274 0.0031440354715915
0.09194702562177781 13987.131026472387 0.0031440354715915
0.09538629595338932 15522.25357427048 0.0031440354715915
0.09917524183046567 17225.859653987874 0.0031440354715915
0.10327629786772263 19116.440753857038 0.0031440354715915
0.10763735082247194 21214.51784910632 0.0031440354715915
0.11221167893575057 23542.864143224204 0.0031440354715915
0.11695188778543297 26126.752255633317 0.0031440354715915
0.12181292168844493 28994.22853882881 0.0031440354715915
0.1267462610882717 32176.417502507353 0.0031440354715915
0.1317068445532641 35707.859649004626 0.0031440354715915
0.13666234661866383 39626.88638701478 0.0031440354715915
0.14156050335054715 43976.036093027215 0.0031440354715915
0.14636534294004377 48802.515836544335 0.0031440354715915
0.15104897285777952 54158.71378079476 0.0031440354715915
0.1555856143068013 60102.76782070388 0.0031440354715915
0.15994857935811524 66699.19663030129 0.0031440354715915
0.1641167008517641 74019.59996915652 0.0031440354715915
0.16807899471496057 82143.43584919439 0.0031440354715915
0.17181884207820985 91158.88299750836 0.0031440354715915
0.17532901704953474 101163.7979766207 0.0031440354715915
0.17860119398210372 112266.77735108159 0.0031440354715915
0.181631472592926 124588.33642950082 0.0031440354715915
0.18441853706917755 138262.2173764659 0.0031440354715915
0.18696324070424453 153436.84089300132 0.0031440354715915
0.18926781516893243 170276.91722258978 0.0031440354715915
0.19133550295737223 188965.23396912115 0.0031440354715915
0.1931702088440943 209704.64013232305 0.0031440354715915
0.19477618428572896 232720.2478960412 0.0031440354715915
0.1961577536931145 258261.87606826748 0.0031440354715915
0.1973190550779691 286606.7616948256 0.0031440354715915
0.19826384496263927 318062.5692794119 0.0031440354715915
0.19899530154361855 352970.73027306574 0.0031440354715915
0.19951588987896685 391710.1490809261 0.0031440354715915
0.19982722989516333 434701.3158125035 0.0031440354715915
0.19993001366674434 482410.8704165374 0.0031440354715915
0.19982394298131112 535356.6677410719 0.0031440354715915
0.19950765710382257 594113.3984965039 0.0031440354715915
0.19897876679897308 659318.8271333541 0.0031440354715915
0.19823382701724768 731680.7143427207 0.0031440354715915
0.19726836372865364 811984.4993184009 0.0031440354715915
0.19607696667662822 901101.8251665037 0.0031440354715915
0.19465336465509608 1000000.0 0.0031440354715915
6.507834204591903e-07 0.001 0.0034891012134067737
7.603280098274559e-07 0.0011097524964120721 0.0034891012134067737
8.94263902059475e-07 0.0012315506032928262 0.0034891012134067737
1.0581655110527416e-06 0.001366716356462006 0.0034891012134067737
1.258879077902994e-06 0.0015167168884709225 0.0034891012134067737
1.5048145099224447e-06 0.0016831803533309566 0.0034891012134067737
1.806296152227771e-06 0.0018679135990207828 0.0034891012134067737
2.1760037523712444e-06 0.002072921779595372 0.0034891012134067737
2.6295034946423324e-06 0.002300430119772917 0.0034891012134067737
3.185906276428202e-06 0.0025529080682395165 0.0034891012134067737
3.868666299689655e-06 0.002833096101839324 0.0034891012134067737
4.706566482298724e-06 0.0031440354715915 0.0034891012134067737
5.734914570277444e-06 0.0034891012134067737 0.0034891012134067737
6.997010575996582e-06 0.003872038781812557 0.0034891012134067737
8.545938736531644e-06 0.004297004704320844 0.0034891012134067737
1.0446748402608008e-05 0.004768611697714469 0.0034891012134067737
1.2779114412879433e-05 0.005291978735958442 0.0034891012134067737
1.564057491822146e-05 0.005872786613189483 0.0034891012134067737
1.9150466529824217e-05 0.00651733960488242 0.0034891012134067737
2.3454697156574666e-05 0.007232633896483534 0.0034891012134067737
2.87346521848017e-05 0.008026433522257174 0.0034891012134067737
3.521055543911217e-05 0.00890735463861044 0.0034891012134067737
4.314458395612841e-05 0.009884959046625586 0.0034891012134067737
5.28607260114472e-05 0.010969857978923836 0.0034891012134067737
6.475580461096087e-05 0.012173827277396614 0.0034891012134067737
7.931484497272767e-05 0.013509935211980273 0.0034891012134067737
9.711449508610637e-05 0.014992684327860457 0.0034891012134067737
0.00011886061235887035 0.01663816886076129 0.0034891012134067737
0.00014540720560556053 0.018464249428955443 0.0034891012134067737
0.00017778561958645134 0.020490746898158472 0.0034891012134067737
0.00021723873928483628 0.022739657523579287 0.0034891012134067737
0.0002652609267404793 0.02523539170434766 0.0034891012134067737
0.00032364436167081623 0.02800503894183631 0.0034891012134067737
0.00039453232392366866 0.03107866187782014 0.0034891012134067737
0.00048048008071521764 0.03448962260405758 0.0034891012134067737
0.000584523661437325 0.038274944785163134 0.0034891012134067737
0.0007102567971942753 0.04247571552536898 0.0034891012134067737
0.0008619156987895726 0.047137531341167244 0.0034891012134067737
0.0010444712246669985 0.05231099308056263 0.0034891012134067737
0.0012637270218254781 0.05805225516094899 0.0034891012134067737
0.001526421834653957 0.06442363508721373 0.0034891012134067737
0.0018403326282796506 0.07149428986597581 0.0034891012134067737
0.002214375052856432 0.07934096665797492 0.0034891012134067737
0.0026586952952752374 0.08804883581643465 0.0034891012134067737
0.0031847473089196 0.09771241535346502 0.0034891012134067737
0.0038053470448514704 0.1084365968689611 0.0034891012134067737
0.004534694911659032 0.12033778407775893 0.0034891012134067737
0.0053883564285408525 0.13354515629298988 0.0034891012134067737
0.006383190860515198 0.14820207057988585 0.0034891012134067737
0.00753721750278491 0.16446761779946645 0.0034891012134067737
0.00886941111943651 0.18251834943190443 0.0034891012134067737
0.010399419760675044 0.20255019392306664 0.0034891012134067737
0.012147201427207155 0.22478058335487253 0.0034891012134067737
0.014132580836827113 0.24945081352303167 0.0034891012134067737
0.016374732379511592 0.27682866303920667 0.0034891012134067737
0.018891601150617943 0.3072112998861759 0.0034891012134067737
0.021699280551086275 0.34092850697468147 0.0034891012134067737
0.02481136928068972 0.3783462617131929 0.0034891012134067737
0.028238335987952334 0.419870708444391 0.0034891012134067737
0.03198692188266672 0.4659525668664682 0.0034891012134067737
0.03605961330738161 0.517092024289676 0.0034891012134067737
0.040454213491578184 0.5738441648302398 0.0034891012134067737
0.045163540986401074 0.6368249944718586 0.0034891012134067737
0.05017527463361149 0.7067181273927491 0.0034891012134067737
0.055471959939183746 0.7842822061337682 0.0034891012134067737
0.06103118204699176 0.8703591361485166 0.0034891012134067737
0.06682590305929814 0.9658832241158708 0.0034891012134067737
0.0728249537985084 1.0718913192051276 0.0034891012134067737
0.07899366096882465 1.1895340673703196 0.0034891012134067737
0.08529458619530716 1.3200884008314182 0.0034891012134067737
0.09168834711667628 1.4649713983072863 0.0034891012134067737
0.09813448746274922 1.625755666443795 0.0034891012134067737
0.10459236172128605 1.8041864093920719 0.0034891012134067737
0.11102199941116808 2.0022003718155843 0.0034891012134067737
0.11738491660558914 2.2219468609395236 0.0034891012134067737
0.12364484525480224 2.4658110758226037 0.0034891012134067737
0.1297683567752581 2.736439997074672 0.0034891012134067737
0.13572536263781165 3.0367711180354604 0.0034891012134067737
0.14148948078526535 3.370064329271928 0.0034891012134067737
0.14703826629212635 3.739937302478798 0.0034891012134067737
0.15235330821760185 4.150404757850477 0.0034891012134067737
0.15742020400671963 4.605922041145108 0.0034891012134067737
0.1622284250334909 5.1114334834401705 0.0034891012134067737
0.16677109142375546 5.672426068491977 0.0034891012134067737
0.17104467564427805 6.294988990221888 0.0034891012134067737
0.17504865503635303 6.985879746785249 0.0034891012134067737
0.17878513241283178 7.752597488629465 0.0034891012134067737
0.18225844191765894 8.60346441668451 0.0034891012134067737
0.18547475518778356 9.547716114208066 0.0034891012134067737
0.18844170029612695 10.59560179277617 0.0034891012134067737
0.19116800221071184 11.758495540521581 0.0034891012134067737
0.19366315195044503 13.049019780144016 0.0034891012134067737
0.19593710807694276 14.481182276745331 0.0034891012134067737
0.19800003275219558 16.070528182616385 0.0034891012134067737
0.19986206235241744 17.834308769319094 0.0034891012134067737
0.20153311176986932 19.791668678535572 0.0034891012134067737
0.20302270998764138 21.96385372416547 0.0034891012134067737
0.20433986447752028 24.37444150122222 0.0034891012134067737
0.20549295117532962 27.04959730463137 0.0034891012134067737
0.2064896267609755 30.01835813575592 0.0034891012134067737
0.20733676025558356 33.31294787934677 0.0034891012134067737
0.2080403808004183 36.96912707195032 0.0034891012134067737
0.20860563885326444 41.0265810582719 0.0034891012134067737
0.2090367786187768 45.52935074866948 0.0034891012134067737
0.20933711949980882 50.526310653356795 0.0034891012134067737
0.20950904506581658 56.07169938205458 0.0034891012134067737
0.20955399838694078 62.22570836730231 0.0034891012134067737
0.2094724829090877 69.0551352016233 0.0034891012134067737
0.20926406852221868 76.63410868007462 0.0034891012134067737
0.20892740299315804 85.04489341802686 0.0034891012134067737
0.20846022918669238 94.37878277775391 0.0034891012134067737
0.2078594090646062 104.73708979594508 0.0034891012134067737
0.20712095586447932 116.23224686798542 0.0034891012134067737
0.206240076145344 128.9890261253308 0.0034891012134067737
0.2052112240174715 143.14589375234786 0.0034891012134067737
0.20402817015850427 158.85651294280527 0.0034891012134067737
0.2026840883841019 176.2914118095948 0.0034891012134067737
0.20117166327578762 195.63983435170647 0.0034891012134067737
0.19948322199974022 217.11179456945052 0.0034891012134067737
0.19761089396226694 240.9403560239527 0.0034891012134067737
0.195546801486699 267.38416158399497 0.0034891012134067737
0.19328328454925758 296.73024081888724 0.0034891012134067737
0.19081316154648587 329.2971255097155 0.0034891012134067737
0.18813002765380604 365.43830709572546 0.0034891012134067737
0.1852285899562589 405.54607358408276 0.0034891012134067737
0.18210503763916241 450.05576757004974 0.0034891012134067737
0.17875744212234723 499.450511585514 0.0034891012134067737
0.17518697675758466 554.2664520663108 0.0034891012134067737
0.17139798164168285 615.0985788580505 0.0034891012134067737
0.16739937773647817 682.6071834272393 0.0034891012134067737
0.16319993568547586 757.525025877192 0.0034891012134067737
0.15881454696488229 840.6652885618333 0.0034891012134067737
0.15425962096234258 932.9304026284696 0.0034891012134067737
0.14956179593383556 1035.3218432956637 0.0034891012134067737
0.14474651181327136 1148.9510001873086 0.0034891012134067737
0.13984363511164055 1275.051240713013 0.0034891012134067737
0.13488755977032518 1414.991297434576 0.0034891012134067737
0.12992281180419685 1570.2901247293776 0.0034891012134067737
0.12500132754312432 1742.6333860096508 0.0034891012134067737
0.12015903995559896 1933.891750455232 0.0034891012134067737
0.1154502853635 2146.141197858406 0.0034891012134067737
0.11092300187158077 2381.6855519761607 0.0034891012134067737
0.10662830469061468 2643.0814869741084 0.0034891012134067737
0.10261492253457583 2933.1662783900483 0.0034891012134067737
0.09893122826399292 3255.0885998350564 0.0034891012134067737
0.09562851144196038 3612.3426997094302 0.0034891012134067737
0.09274271796486211 4008.8063288984645 0.0034891012134067737
0.09030906811888606 4448.782831127585 0.0034891012134067737
0.08835832158465529 4937.047852839004 0.0034891012134067737
0.08691501045935368 5478.901179593945 0.0034891012134067737
0.08599703349291588 6080.224261649427 0.0034891012134067737
0.08561540098358122 6747.5440531107 0.0034891012134067737
0.08577410863363255 7488.10385759003 0.0034891012134067737
0.08647011802788285 8309.941949353404 0.0034891012134067737
0.08769343096252413 9221.97882333434 0.0034891012134067737
0.0894272589384002 10234.114021054527 0.0034891012134067737
0.09164829957907727 11357.333583431051 0.0034891012134067737
0.09432713804609705 12603.829296797274 0.0034891012134067737
0.0974287884971261 13987.131026472387 0.0034891012134067737
0.1009185146546514 15522.25357427048 0.0034891012134067737
0.10475018891347077 17225.859653987874 0.0034891012134067737
0.10887439967663681 19116.440753857038 0.0034891012134067737
0.11324286979990461 21214.51784910632 0.0034891012134067737
0.11780506618316622 23542.864143224204 0.0034891012134067737
0.12251482738082586 26126.752255633317 0.0034891012134067737
0.12731906748729216 28994.22853882881 0.0034891012134067737
0.13217255537824713 32176.417502507353 0.0034891012134067737
0.1370374937839074 35707.859649004626 0.0034891012134067737
0.14186083099775715 39626.88638701478 0.0034891012134067737
0.14660433699793884 43976.036093027215 0.0034891012134067737
0.15123823091391841 48802.515836544335 0.0034891012134067737
0.15573479286558722 54158.71378079476 0.0034891012134067737
0.16006541787805872 60102.76782070388 0.0034891012134067737
0.16420783837679664 66699.19663030129 0.0034891012134067737
0.16814963884735334 74019.59996915652 0.0034891012134067737
0.17187340405507712 82143.43584919439 0.0034891012134067737
0.17537096187652423 91158.88299750836 0.0034891012134067737
0.1786332924530143 101163.7979766207 0.0034891012134067737
0.18165593252069812 112266.77735108159 0.0034891012134067737
0.18443710372685018 124588.33642950082 0.0034891012134067737
0.1869772799536804 138262.2173764659 0.0034891012134067737
0.18927839242587652 153436.84089300132 0.0034891012134067737
0.19134344186022645 170276.91722258978 0.0034891012134067737
0.1931761447194731 188965.23396912115 0.0034891012134067737
0.19478060563960753 209704.64013232305 0.0034891012134067737
0.1961610307553201 232720.2478960412 0.0034891012134067737
0.1973214752615604 258261.87606826748 0.0034891012134067737
0.19826562234084122 286606.7616948256 0.0034891012134067737
0.19899659890143084 318062.5692794119 0.0034891012134067737
0.19951682777900714 352970.73027306574 0.0034891012134067737
0.19982790524954908 391710.1490809261 0.0034891012134067737
0.19993049402546603 434701.3158125035 0.0034891012134067737
0.19982427421200555 482410.8704165374 0.0034891012134067737
0.19950788677670062 535356.6677410719 0.0034891012134067737
0.19897891946311574 594113.3984965039 0.0034891012134067737
0.19823392204125412 659318.8271333541 0.0034891012134067737
0.19726842278032564 731680.7143427207 0.0034891012134067737
0.19607700107735582 811984.4993184009 0.0034891012134067737
0.19465337737347 901101.8251665037 0.0034891012134067737
0.19299052393762395 1000000.0 0.0034891012134067737
5.610891692167663e-07 0.001 0.003872038781812557
6.507833874448005e-07 0.0011097524964120721 0.003872038781812557
7.603281371665674e-07 0.0012315506032928262 0.003872038781812557
8.942632159988917e-07 0.001366716356462006 0.003872038781812557
1.0581648974550273e-06 0.0015167168884709225 0.003872038781812557
1.2588788548036772e-06 0.0016831803533309566 0.003872038781812557
1.5048145211409014e-06 0.0018679135990207828 0.003872038781812557
1.8062968701916537e-06 0.002072921779595372 0.003872038781812557
2.1760041982801792e-06 0.002300430119772917 0.003872038781812557
2.6295034419518415e-06 0.0025529080682395165 0.003872038781812557
3.18590584935316e-06 0.002833096101839324 0.003872038781812557
3.868666665757942e-06 0.0031440354715915 0.003872038781812557
4.7065664490475445e-06 0.0034891012134067737 0.003872038781812557
5.734914450852141e-06 0.003872038781812557 0.003872038781812557
6.9970108765027295e-06 0.004297004704320844 0.003872038781812557
8.545938967614158e-06 0.004768611697714469 0.003872038781812557
1.0446748165911929e-05 0.005291978735958442 0.003872038781812557
1.2779115038587252e-05 0.005872786613189483 0.003872038781812557
1.5640575250830402e-05 0.00651733960488242 0.003872038781812557
1.9150467011883054e-05 0.007232633896483534 0.003872038781812557
2.3454697609580355e-05 0.008026433522257174 0.003872038781812557
2.8734650158290798e-05 0.00890735463861044 0.003872038781812557
3.521055402558315e-05 0.009884959046625586 0.003872038781812557
4.314458359072626e-05 0.010969857978923836 0.003872038781812557
5.2860724023717776e-05 0.012173827277396614 0.003872038781812557
6.475580372301837e-05 0.013509935211980273 0.003872038781812557
7.931484610951278e-05 0.014992684327860457 0.003872038781812557
9.71144963690107e-05 0.01663816886076129 0.003872038781812557
0.00011886060705129653 0.018464249428955443 0.003872038781812557
0.00014540720457033307 0.020490746898158472 0.003872038781812557
0.00017778561781126023 0.022739657523579287 0.003872038781812557
0.0002172387377002427 0.02523539170434766 0.003872038781812557
0.00026526092456302663 0.02800503894183631 0.003872038781812557
0.00032364435651266454 0.03107866187782014 0.003872038781812557
0.00039453231560449 0.03448962260405758 0.003872038781812557
0.00048048007173551177 0.038274944785163134 0.003872038781812557
0.0005845236553379263 0.04247571552536898 0.003872038781812557
0.0007102567924314185 0.047137531341167244 0.003872038781812557
0.0008619156929064453 0.05231099308056263 0.003872038781812557
0.0010444712012313562 0.05805225516094899 0.003872038781812557
0.001263727017352112 0.06442363508721373 0.003872038781812557
0.001526421815607637 0.07149428986597581 0.003872038781812557
0.0018403326202576231 0.07934096665797492 0.003872038781812557
0.00221437503906452 0.08804883581643465 0.003872038781812557
0.0026586952798327013 0.09771241535346502 0.003872038781812557
0.0031847472885774275 0.1084365968689611 0.003872038781812557
0.0038053470111109045 0.12033778407775893 0.003872038781812557
0.004534694860344302 0.13354515629298988 0.003872038781812557
0.005388356391592963 0.14820207057988585 0.003872038781812557
0.006383190803599947 0.16446761779946645 0.003872038781812557
0.007537217429633092 0.18251834943190443 0.003872038781812557
0.00886941106188388 0.20255019392306664 0.003872038781812557
0.01039941965249147 0.22478058335487253 0.003872038781812557
0.012147201274160246 0.24945081352303167 0.003872038781812557
0.014132580662919114 0.27682866303920667 0.003872038781812557
0.01637473215114915 0.3072112998861759 0.003872038781812557
0.01889160089293873 0.34092850697468147 0.003872038781812557
0.021699280226351814 0.3783462617131929 0.003872038781812557
0.024811368900465203 0.419870708444391 0.003872038781812557
0.02823833552737476 0.4659525668664682 0.003872038781812557
0.031986921340434016 0.517092024289676 0.003872038781812557
0.03605961260627022 0.5738441648302398 0.003872038781812557
0.0404542127099079 0.6368249944718586 0.003872038781812557
0.04516353998859457 0.7067181273927491 0.003872038781812557
0.05017527346135786 0.7842822061337682 0.003872038781812557
0.055471958524427434 0.8703591361485166 0.003872038781812557
0.06103118035130439 0.9658832241158708 0.003872038781812557
0.06682590101605701 1.0718913192051276 0.003872038781812557
0.07282495137058076 1.1895340673703196 0.003872038781812557
0.0789936580577204 1.3200884008314182 0.003872038781812557
0.08529458275051116 1.4649713983072863 0.003872038781812557
0.09168834307098805 1.625755666443795 0.003872038781812557
0.09813448272354908 1.8041864093920719 0.003872038781812557
0.10459235616071316 2.0022003718155843 0.003872038781812557
0.11102199293863446 2.2219468609395236 0.003872038781812557
0.11738490907981936 2.4658110758226037 0.003872038781812557
0.12364483649694824 2.736439997074672 0.003872038781812557
0.12976834665015247 3.0367711180354604 0.003872038781812557
0.13572535089537086 3.370064329271928 0.003872038781812557
0.14148946728237632 3.739937302478798 0.003872038781812557
0.1470382507830741 4.150404757850477 0.003872038781812557
0.15235329041141332 4.605922041145108 0.003872038781812557
0.15742018370377453 5.1114334834401705 0.003872038781812557
0.1622284019074951 5.672426068491977 0.003872038781812557
0.16677106512774031 6.294988990221888 0.003872038781812557
0.17104464576798772 6.985879746785249 0.003872038781812557
0.1750486212298039 7.752597488629465 0.003872038781812557
0.1787850942338567 8.60346441668451 0.003872038781812557
0.18225839885363904 9.547716114208066 0.003872038781812557
0.18547470675584687 10.59560179277617 0.003872038781812557
0.18844164589819146 11.758495540521581 0.003872038781812557
0.19116794124921777 13.049019780144016 0.003872038781812557
0.19366308375681562 14.481182276745331 0.003872038781812557
0.19593703196895795 16.070528182616385 0.003872038781812557
0.1979999479814154 17.834308769319094 0.003872038781812557
0.19986196816551072 19.791668678535572 0.003872038781812557
0.20153300737738977 21.96385372416547 0.003872038781812557
0.20302259462973993 24.37444150122222 0.003872038781812557
0.20433973742612155 27.04959730463137 0.003872038781812557
0.20549281176621426 30.01835813575592 0.003872038781812557
0.2064894744936332 33.31294787934677 0.003872038781812557
0.2073365948849455 36.96912707195032 0.003872038781812557
0.20804020241622911 41.0265810582719 0.003872038781812557
0.20860544810907689 45.52935074866948 0.003872038781812557
0.2090365769415259 50.526310653356795 0.003872038781812557
0.20933690941171657 56.07169938205458 0.003872038781812557
0.20950883065412151 62.22570836730231 0.003872038781812557
0.2095537858860177 69.0551352016233 0.003872038781812557
0.2094722815186496 76.63410868007462 0.003872038781812557
0.20926389149935476 85.04489341802686 0.003872038781812557
0.20892726911037407 94.37878277775391 0.003872038781812557
0.20846016469676965 104.73708979594508 0.003872038781812557
0.20785945031554043 116.23224686798542 0.003872038781812557
0.2071211527272201 128.9890261253308 0.003872038781812557
0.2062404966276521 143.14589375234786 0.003872038781812557
0.20521196029451172 158.85651294280527 0.003872038781812557
0.20402934646024473 176.2914118095948 0.003872038781812557
0.202685871429797 195.63983435170647 0.003872038781812557
0.20117427566709223 217.11179456945052 0.003872038781812557
0.19948695970429364 240.9403560239527 0.003872038781812557
0.1976161487261403 267.38416158399497 0.003872038781812557
0.19555408955419695 296.73024081888724 0.003872038781812557
0.19329328301901993 329.2971255097155 0.003872038781812557
0.19082675430848894 365.43830709572546 0.003872038781812557
0.1881483626565439 405.54607358408276 0.003872038781812557
0.18525315020880084 450.05576757004974 0.003872038781812557
0.18213772806269235 499.450511585514 0.003872038781812557
0.17880069484794525 554.2664520663108 0.003872038781812557
0.1752438635552287 615.0985788580505 0.003872038781812557
0.17147235188513532 682.6071834272393 0.003872038781812557
0.16749603159198756 757.525025877192 0.003872038781812557
0.16332477298814174 840.6652885618333 0.003872038781812557
0.15897502391786267 932.9304026284696 0.003872038781812557
0.15446482000367556 1035.3218432956637 0.003872038781812557
0.14982214732609744 1148.9510001873086 0.003872038781812557
0.14507505729644343 1275.051240713013 0.003872038781812557
0.14025590751474049 1414.991297434576 0.003872038781812557
0.13540143396827453 1570.2901247293776 0.003872038781812557
0.1305570795210267 1742.6333860096508 0.003872038781812557
0.1257808925481836 1933.891750455232 0.003872038781812557
0.1211101674870525 2146.141197858406 0.003872038781812557
0.11660054393714248 2381.6855519761607 0.003872038781812557
0.1123051767627814 2643.0814869741084 0.003872038781812557
0.10827552933964313 2933.1662783900483 0.003872038781812557
0.10456317375072821 3255.0885998350564 0.003872038781812557
0.10121699250754368 3612.3426997094302 0.003872038781812557
0.0982830803472865 4008.8063288984645 0.003872038781812557
0.09580662262106543 4448.782831127585 0.003872038781812557
0.09381650240994333 4937.047852839004 0.003872038781812557
0.09234065384124435 5478.901179593945 0.003872038781812557
0.09139963213231184 6080.224261649427 0.003872038781812557
0.09100619064819071 6747.5440531107 0.003872038781812557
0.09116504469107056 7488.10385759003 0.003872038781812557
0.09187280959136501 8309.941949353404 0.003872038781812557
0.09311810358449435 9221.97882333434 0.003872038781812557
0.094881812783008 10234.114021054527 0.003872038781812557
0.09713752200875092 11357.333583431051 0.003872038781812557
0.09985481828573484 12603.829296797274 0.003872038781812557
0.10299590363796085 13987.131026472387 0.003872038781812557
0.10651357048332954 15522.25357427048 0.003872038781812557
0.1103597513764214 17225.859653987874 0.003872038781812557
0.11448505283763666 19116.440753857038 0.003872038781812557
0.1188357897899266 21214.51784910632 0.003872038781812557
0.12336498763394843 23542.864143224204 0.003872038781812557
0.1280144439226092 26126.752255633317 0.003872038781812557
0.13273906240050337 28994.22853882881 0.003872038781812557
0.1374946421288996 32176.417502507353 0.003872038781812557
0.14222736899904476 35707.859649004626 0.003872038781812557
0.14689661287309264 39626.88638701478 0.003872038781812557
0.15146979096130053 43976.036093027215 0.003872038781812557
0.15591749795044052 48802.515836544335 0.003872038781812557
0.1602086379573393 54158.71378079476 0.003872038781812557
0.1643196362431354 60102.76782070388 0.003872038781812557
0.16823635102628032 66699.19663030129 0.003872038781812557
0.17194041317111441 74019.59996915652 0.003872038781812557
0.1754224987384987 82143.43584919439 0.003872038781812557
0.17867274641639597 91158.88299750836 0.003872038781812557
0.18168600664967016 101163.7979766207 0.003872038781812557
0.1844599376190672 112266.77735108159 0.003872038781812557
0.1869945506550721 124588.33642950082 0.003872038781812557
0.18929140564068803 138262.2173764659 0.003872038781812557
0.19135321036719688 153436.84089300132 0.003872038781812557
0.19318344941530086 170276.91722258978 0.003872038781812557
0.19478604651339992 188965.23396912115 0.003872038781812557
0.19616506624333852 209704.64013232305 0.003872038781812557
0.19732445335102966 232720.2478960412 0.003872038781812557
0.19826780777293607 258261.87606826748 0.003872038781812557
0.19899819387501338 286606.7616948256 0.003872038781812557
0.19951798477268312 318062.5692794119 0.003872038781812557
0.19982873433764325 352970.73027306574 0.003872038781812557
0.19993108475318877 391710.1490809261 0.003872038781812557
0.19982468804664677 434701.3158125035 0.003872038781812557
0.1995081706700148 482410.8704165374 0.003872038781812557
0.19897911247971933 535356.6677410719 0.003872038781812557
0.198234042050899 594113.3984965039 0.003872038781812557
0.19726849734433927 659318.8271333541 0.003872038781812557
0.19607703873771243 731680.7143427207 0.003872038781812557
0.1946533900045324 811984.4993184009 0.003872038781812557
0.19299052367568947 901101.8251665037 0.003872038781812557
0.19108081696322188 1000000.0 0.003872038781812557
4.875470219307607e-07 0.001 0.004297004704320844
5.610890824294182e-07 0.0011097524964120721 0.004297004704320844
6.507840442041696e-07 0.0012315506032928262 0.004297004704320844
7.603279943918864e-07 0.001366716356462006 0.004297004704320844
8.942634517391385e-07 0.0015167168884709225 0.004297004704320844
1.058165175414974e-06 0.0016831803533309566 0.004297004704320844
1.2588786386501932e-06 0.0018679135990207828 0.004297004704320844
1.5048140744669536e-06 0.002072921779595372 0.004297004704320844
1.806296753958242e-06 0.002300430119772917 0.004297004704320844
2.1760039626041172e-06 0.0025529080682395165 0.004297004704320844
2.6295034841593984e-06 0.002833096101839324 0.004297004704320844
3.185906762352003e-06 0.0031440354715915 0.004297004704320844
3.868666902571982e-06 0.0034891012134067737 0.004297004704320844
4.706566767643389e-06 0.003872038781812557 0.004297004704320844
5.734914227555066e-06 0.004297004704320844 0.004297004704320844
6.997010291682343e-06 0.004768611697714469 0.004297004704320844
8.54593860080688e-06 0.005291978735958442 0.004297004704320844
1.0446747897317754e-05 0.005872786613189483 0.004297004704320844
1.2779114324346086e-05 0.00651733960488242 0.004297004704320844
1.5640574976362454e-05 0.007232633896483534 0.004297004704320844
1.9150465941843164e-05 0.008026433522257174 0.004297004704320844
2.345469566965297e-05 0.00890735463861044 0.004297004704320844
2.8734650370912385e-05 0.009884959046625586 0.004297004704320844
3.521055474571544e-05 0.010969857978923836 0.004297004704320844
4.314458117861408e-05 0.012173827277396614 0.004297004704320844
5.286072488858151e-05 0.013509935211980273 0.004297004704320844
6.475580261036673e-05 0.014992684327860457 0.004297004704320844
7.931484565912306e-05 0.01663816886076129 0.004297004704320844
9.711449674720818e-05 0.018464249428955443 0.004297004704320844
0.00011886060899166107 0.020490746898158472 0.004297004704320844
0.00014540720186530243 0.022739657523579287 0.004297004704320844
0.000177785618016707 0.02523539170434766 0.004297004704320844
0.00021723873618048617 0.02800503894183631 0.004297004704320844
0.00026526092342391006 0.03107866187782014 0.004297004704320844
0.0003236443508199127 0.03448962260405758 0.004297004704320844
0.00039453230990993404 0.038274944785163134 0.004297004704320844
0.00048048006906775687 0.04247571552536898 0.004297004704320844
0.0005845236546552224 0.047137531341167244 0.004297004704320844
0.000710256785838359 0.05231099308056263 0.004297004704320844
0.0008619156821857432 0.05805225516094899 0.004297004704320844
0.0010444711969826437 0.06442363508721373 0.004297004704320844
0.001263727004844728 0.07149428986597581 0.004297004704320844
0.0015264217998254836 0.07934096665797492 0.004297004704320844
0.0018403326005533294 0.08804883581643465 0.004297004704320844
0.0022143750022430853 0.09771241535346502 0.004297004704320844
0.0026586952571808764 0.1084365968689611 0.004297004704320844
0.0031847472568027335 0.12033778407775893 0.004297004704320844
0.003805346964663392 0.13354515629298988 0.004297004704320844
0.0045346948181250735 0.14820207057988585 0.004297004704320844
0.005388356319204424 0.16446761779946645 0.004297004704320844
0.006383190736862887 0.18251834943190443 0.004297004704320844
0.0075372173244956375 0.20255019392306664 0.004297004704320844
0.008869410913243225 0.22478058335487253 0.004297004704320844
0.010399419493118067 0.24945081352303167 0.004297004704320844
0.012147201106324945 0.27682866303920667 0.004297004704320844
0.014132580471672096 0.3072112998861759 0.004297004704320844
0.016374731894498007 0.34092850697468147 0.004297004704320844
0.018891600570246636 0.3783462617131929 0.004297004704320844
0.021699279843706343 0.419870708444391 0.004297004704320844
0.02481136842115106 0.4659525668664682 0.004297004704320844
0.028238334966294243 0.517092024289676 0.004297004704320844
0.031986920637916194 0.5738441648302398 0.004297004704320844
0.03605961180417672 0.6368249944718586 0.004297004704320844
0.04045421167762697 0.7067181273927491 0.004297004704320844
0.04516353875905499 0.7842822061337682 0.004297004704320844
0.05017527197695815 0.8703591361485166 0.004297004704320844
0.05547195675245331 0.9658832241158708 0.004297004704320844
0.061031178218869275 1.0718913192051276 0.004297004704320844
0.06682589847596665 1.1895340673703196 0.004297004704320844
0.07282494838423714 1.3200884008314182 0.004297004704320844
0.0789936544822627 1.4649713983072863 0.004297004704320844
0.08529457856439349 1.625755666443795 0.004297004704320844
0.09168833810588595 1.8041864093920719 0.004297004704320844
0.0981344768966328 2.0022003718155843 0.004297004704320844
0.10459234934700401 2.2219468609395236 0.004297004704320844
0.11102198494372528 2.4658110758226037 0.004297004704320844
0.11738489975303956 2.736439997074672 0.004297004704320844
0.1236448256897753 3.0367711180354604 0.004297004704320844
0.12976833411008215 3.370064329271928 0.004297004704320844
0.1357253364392612 3.739937302478798 0.004297004704320844
0.14148945065115592 4.150404757850477 0.004297004704320844
0.14703823166114782 4.605922041145108 0.004297004704320844
0.15235326854094522 5.1114334834401705 0.004297004704320844
0.157420158676703 5.672426068491977 0.004297004704320844
0.16222837339709129 6.294988990221888 0.004297004704320844
0.16677103269980487 6.985879746785249 0.004297004704320844
0.1710446089839559 7.752597488629465 0.004297004704320844
0.17504857959330744 8.60346441668451 0.004297004704320844
0.1787850471995931 9.547716114208066 0.004297004704320844
0.18225834583792944 10.59560179277617 0.004297004704320844
0.1854746470984896 11.758495540521581 0.004297004704320844
0.1884415789095053 13.049019780144016 0.004297004704320844
0.1911678661659173 14.481182276745331 0.004297004704320844
0.19366299977636903 16.070528182616385 0.004297004704320844
0.19593693823112668 17.834308769319094 0.004297004704320844
0.19799984358573752 19.791668678535572 0.004297004704320844
0.1998618521697808 21.96385372416547 0.004297004704320844
0.2015328788275581 24.37444150122222 0.004297004704320844
0.20302245256756501 27.04959730463137 0.004297004704320844
0.20433958095152827 30.01835813575592 0.004297004704320844
0.2054926400799304 33.31294787934677 0.004297004704320844
0.20648928698534696 36.96912707195032 0.004297004704320844
0.2073363912185453 41.0265810582719 0.004297004704320844
0.20803998272904511 45.52935074866948 0.004297004704320844
0.20860521319819325 50.526310653356795 0.004297004704320844
0.2090363285574286 56.07169938205458 0.004297004704320844
0.20933665067599705 62.22570836730231 0.004297004704320844
0.20950856658485728 69.0551352016233 0.004297004704320844
0.2095535241710511 76.63410868007462 0.004297004704320844
0.20947203347742782 85.04489341802686 0.004297004704320844
0.20926367345448904 94.37878277775391 0.004297004704320844
0.20892710418148264 104.73708979594508 0.004297004704320844
0.2084600852081291 116.23224686798542 0.004297004704320844
0.20785950099385442 128.9890261253308 0.004297004704320844
0.20712139497600823 143.14589375234786 0.004297004704320844
0.20624101415208163 158.85651294280527 0.004297004704320844
0.20521286651854487 176.2914118095948 0.004297004704320844
0.20403079429700943 195.63983435170647 0.004297004704320844
0.20268806594984357 217.11179456945052 0.004297004704320844
0.20117749070934687 240.9403560239527 0.004297004704320844
0.1994915592419355 267.38416158399497 0.004297004704320844
0.1976226144037505 296.73024081888724 0.004297004704320844
0.1955630557967356 329.2971255097155 0.004297004704320844
0.19330558160141376 365.43830709572546 0.004297004704320844
0.1908434704747899 405.54607358408276 0.004297004704320844
0.1881709049950886 450.05576757004974 0.004297004704320844
0.18528333701062394 499.450511585514 0.004297004704320844
0.18217789280820895 554.2664520663108 0.004297004704320844
0.17885381347010298 615.0985788580505 0.004297004704320844
0.17531368956902682 682.6071834272393 0.004297004704320844
0.17156358138344174 757.525025877192 0.004297004704320844
0.16761450923376175 840.6652885618333 0.004297004704320844
0.16347766541259645 932.9304026284696 0.004297004704320844
0.15917136674528987 1035.3218432956637 0.004297004704320844
0.1547155842806749 1148.9510001873086 0.004297004704320844
0.15013987312624621 1275.051240713013 0.004297004704320844
0.14547536817738482 1414.991297434576 0.004297004704320844
0.14075731601224284 1570.2901247293776 0.004297004704320844
0.13602510100424325 1742.6333860096508 0.004297004704320844
0.13132529922030756 1933.891750455232 0.004297004704320844
0.12672218029786642 2146.141197858406 0.004297004704320844
0.12225508980900734 2381.6855519761607 0.004297004704320844
0.11798040114055652 2643.0814869741084 0.004297004704320844
0.11395687694644341 2933.1662783900483 0.004297004704320844
0.11023557471699874 3255.0885998350564 0.004297004704320844
0.10687051045310092 3612.3426997094302 0.004297004704320844
0.10391007445117495 4008.8063288984645 0.004297004704320844
0.10139899264042818 4448.782831127585 0.004297004704320844
0.09937583213165802 4937.047852839004 0.004297004704320844
0.09787355792859387 5478.901179593945 0.004297004704320844
0.0969142302455559 6080.224261649427 0.004297004704320844
0.09651074154397321 6747.5440531107 0.004297004704320844
0.09666853498892891 7488.10385759003 0.004297004704320844
0.09738389536057213 8309.941949353404 0.004297004704320844
0.09864408215409526 9221.97882333434 0.004297004704320844
0.100431405249779 10234.114021054527 0.004297004704320844
0.10271383665661915 11357.333583431051 0.004297004704320844
0.10545452075939465 12603.829296797274 0.004297004704320844
0.10861046554434495 13987.131026472387 0.004297004704320844
0.11213412186835114 15522.25357427048 0.004297004704320844
0.11597428984453018 17225.859653987874 0.004297004704320844
0.12007737314525002 19116.440753857038 0.004297004704320844
0.12439096727206334 21214.51784910632 0.004297004704320844
0.12885594509040743 23542.864143224204 0.004297004704320844
0.13342629329753208 26126.752255633317 0.004297004704320844
0.13805039869237135 28994.22853882881 0.004297004704320844
0.14267380595242685 32176.417502507353 0.004297004704320844
0.147253239501822 35707.859649004626 0.004297004704320844
0.15175268788584617 39626.88638701478 0.004297004704320844
0.15614098243997887 43976.036093027215 0.004297004704320844
0.16038400813386033 48802.515836544335 0.004297004704320844
0.16445665482660843 54158.71378079476 0.004297004704320844
0.16834270656454464 60102.76782070388 0.004297004704320844
0.1720226552670283 66699.19663030129 0.004297004704320844
0.17548578610080767 74019.59996915652 0.004297004704320844
0.17872121868731483 82143.43584919439 0.004297004704320844
0.181722969367911 91158.88299750836 0.004297004704320844
0.18448801183330943 101163.7979766207 0.004297004704320844
0.1870157905486849 112266.77735108159 0.004297004704320844
0.18930741400163242 124588.33642950082 0.004297004704320844
0.19136522979988513 138262.2173764659 0.004297004704320844
0.19319243875088432 153436.84089300132 0.004297004704320844
0.1947927423479996 170276.91722258978 0.004297004704320844
0.19617003327766724 188965.23396912115 0.004297004704320844
0.19732812020811252 209704.64013232305 0.004297004704320844
0.1982705001537397 232720.2478960412 0.004297004704320844
0.19900015935490956 258261.87606826748 0.004297004704320844
0.1995194080445799 286606.7616948256 0.004297004704320844
0.19982975776292733 318062.5692794119 0.004297004704320844
0.19993181084282696 352970.73027306574 0.004297004704320844
0.19982519623590633 391710.1490809261 0.004297004704320844
0.19950852062902413 434701.3158125035 0.004297004704320844
0.1989793444663519 482410.8704165374 0.004297004704320844
0.1982341933035059 535356.6677410719 0.004297004704320844
0.19726858407375403 594113.3984965039 0.004297004704320844
0.19607708614785224 659318.8271333541 0.004297004704320844
0.19465340985334478 731680.7143427207 0.004297004704320844
0.19299052003771067 811984.4993184009 0.004297004704320844
0.19108079886063933 901101.8251665037 0.004297004704320844
0.18891623063245788 1000000.0 0.004297004704320844
4.271444116995052e-07 0.001 0.004768611697714469
4.875469453444539e-07 0.0011097524964120721 0.004768611697714469
5.610894099894459e-07 0.0012315506032928262 0.004768611697714469
6.507843076280009e-07 0.001366716356462006 0.004768611697714469
7.603284816470879e-07 0.0015167168884709225 0.004768611697714469
8.942631639814735e-07 0.0016831803533309566 0.004768611697714469
1.0581651773856199e-06 0.0018679135990207828 0.004768611697714469
1.2588791277485384e-06 0.002072921779595372 0.004768611697714469
1.50481449113192e-06 0.002300430119772917 0.004768611697714469
1.806296447305969e-06 0.0025529080682395165 0.004768611697714469
2.1760035477710188e-06 0.002833096101839324 0.004768611697714469
2.629503903827171e-06 0.0031440354715915 0.004768611697714469
3.1859056267742603e-06 0.0034891012134067737 0.004768611697714469
3.868666549489835e-06 0.003872038781812557 0.004768611697714469
4.706566728213124e-06 0.004297004704320844 0.004768611697714469
5.7349142367282835e-06 0.004768611697714469 0.004768611697714469
6.997009854667335e-06 0.005291978735958442 0.004768611697714469
8.545938512523332e-06 0.005872786613189483 0.004768611697714469
1.0446747931009553e-05 0.00651733960488242 0.004768611697714469
1.2779114128474989e-05 0.007232633896483534 0.004768611697714469
1.5640574285040454e-05 0.008026433522257174 0.004768611697714469
1.9150466202863536e-05 0.00890735463861044 0.004768611697714469
2.345469737762701e-05 0.009884959046625586 0.004768611697714469
2.8734650949581442e-05 0.010969857978923836 0.004768611697714469
3.521055416365326e-05 0.012173827277396614 0.004768611697714469
4.314458221409134e-05 0.013509935211980273 0.004768611697714469
5.2860722705008745e-05 0.014992684327860457 0.004768611697714469
6.47558046845409e-05 0.01663816886076129 0.004768611697714469
7.931484451628723e-05 0.018464249428955443 0.004768611697714469
9.711449371634095e-05 0.020490746898158472 0.004768611697714469
0.0001188606075238352 0.022739657523579287 0.004768611697714469
0.00014540720058071888 0.02523539170434766 0.004768611697714469
0.0001777856135665723 0.02800503894183631 0.004768611697714469
0.00021723873198145616 0.03107866187782014 0.004768611697714469
0.00026526092214293473 0.03448962260405758 0.004768611697714469
0.00032364435077517073 0.038274944785163134 0.004768611697714469
0.0003945323070670692 0.04247571552536898 0.004768611697714469
0.00048048006204046145 0.047137531341167244 0.004768611697714469
0.0005845236503028983 0.05231099308056263 0.004768611697714469
0.0007102567799394666 0.05805225516094899 0.004768611697714469
0.000861915673256497 0.06442363508721373 0.004768611697714469
0.001044471188750118 0.07149428986597581 0.004768611697714469
0.0012637269802431295 0.07934096665797492 0.004768611697714469
0.0015264217786450929 0.08804883581643465 0.004768611697714469
0.0018403325675957483 0.09771241535346502 0.004768611697714469
0.0022143749774432564 0.1084365968689611 0.004768611697714469
0.0026586952218600746 0.12033778407775893 0.004768611697714469
0.0031847472158447188 0.13354515629298988 0.004768611697714469
0.0038053469134222695 0.14820207057988585 0.004768611697714469
0.0045346947285455075 0.16446761779946645 0.004768611697714469
0.005388356240070169 0.18251834943190443 0.004768611697714469
0.006383190639134506 0.20255019392306664 0.004768611697714469
0.007537217226969317 0.22478058335487253 0.004768611697714469
0.00886941077312886 0.24945081352303167 0.004768611697714469
0.010399419316850733 0.27682866303920667 0.004768611697714469
0.012147200905137323 0.3072112998861759 0.004768611697714469
0.014132580188980004 0.34092850697468147 0.004768611697714469
0.016374731585297786 0.3783462617131929 0.004768611697714469
0.018891600149114396 0.419870708444391 0.004768611697714469
0.021699279349971956 0.4659525668664682 0.004768611697714469
0.024811367855621214 0.517092024289676 0.004768611697714469
0.028238334233423368 0.5738441648302398 0.004768611697714469
0.031986919779318335 0.6368249944718586 0.004768611697714469
0.03605961075989472 0.7067181273927491 0.004768611697714469
0.04045421040283137 0.7842822061337682 0.004768611697714469
0.04516353724119737 0.8703591361485166 0.004768611697714469
0.050175270155341956 0.9658832241158708 0.004768611697714469
0.05547195461494203 1.0718913192051276 0.004768611697714469
0.061031175635266166 1.1895340673703196 0.004768611697714469
0.06682589539704575 1.3200884008314182 0.004768611697714469
0.07282494468132228 1.4649713983072863 0.004768611697714469
0.07899365014828552 1.625755666443795 0.004768611697714469
0.08529457337995394 1.8041864093920719 0.004768611697714469
0.09168833201252147 2.0022003718155843 0.004768611697714469
0.09813446969867767 2.2219468609395236 0.004768611697714469
0.10459234088980107 2.4658110758226037 0.004768611697714469
0.11102197511272482 2.736439997074672 0.004768611697714469
0.11738488830927052 3.0367711180354604 0.004768611697714469
0.12364481238426084 3.370064329271928 0.004768611697714469
0.12976831872293282 3.739937302478798 0.004768611697714469
0.13572531864379123 4.150404757850477 0.004768611697714469
0.1414894301583618 4.605922041145108 0.004768611697714469
0.14703820811655177 5.1114334834401705 0.004768611697714469
0.1523532415873632 5.672426068491977 0.004768611697714469
0.15742012788035975 6.294988990221888 0.004768611697714469
0.16222833829395 6.985879746785249 0.004768611697714469
0.16677099277930862 7.752597488629465 0.004768611697714469
0.17104456370728016 8.60346441668451 0.004768611697714469
0.17504852833271345 9.547716114208066 0.004768611697714469
0.1787849892860387 10.59560179277617 0.004768611697714469
0.18225828053515514 11.758495540521581 0.004768611697714469
0.18547457361673025 13.049019780144016 0.004768611697714469
0.18844149639916052 14.481182276745331 0.004768611697714469
0.1911677736953732 16.070528182616385 0.004768611697714469
0.19366289635585288 17.834308769319094 0.004768611697714469
0.19593682279508906 19.791668678535572 0.004768611697714469
0.1979997150131756 21.96385372416547 0.004768611697714469
0.1998617093127133 24.37444150122222 0.004768611697714469
0.20153272050304682 27.04959730463137 0.004768611697714469
0.20302227760566716 30.01835813575592 0.004768611697714469
0.2043393882403346 33.31294787934677 0.004768611697714469
0.20549242863697348 36.96912707195032 0.004768611697714469
0.20648905604978607 41.0265810582719 0.004768611697714469
0.2073361403981422 45.52935074866948 0.004768611697714469
0.2080397121762685 50.526310653356795 0.004768611697714469
0.20860492389243168 56.07169938205458 0.004768611697714469
0.2090360226576533 62.22570836730231 0.004768611697714469
0.20933633201779278 69.0551352016233 0.004768611697714469
0.2095082413673559 76.63410868007462 0.004768611697714469
0.2095532018388968 85.04489341802686 0.004768611697714469
0.20947172797689184 94.37878277775391 0.004768611697714469
0.20926340488197415 104.73708979594508 0.004768611697714469
0.2089269009971626 116.23224686798542 0.004768611697714469
0.20845998719211645 128.9890261253308 0.004768611697714469
0.20785956321818322 143.14589375234786 0.004768611697714469
0.20712169301399497 158.85651294280527 0.004768611697714469
0.20624165100638958 176.2914118095948 0.004768611697714469
0.2052139817802643 195.63983435170647 0.004768611697714469
0.2040325760617856 217.11179456945052 0.004768611697714469
0.20269076650275064 240.9403560239527 0.004768611697714469
0.20118144678495042 267.38416158399497 0.004768611697714469
0.19949721830893408 296.73024081888724 0.004768611697714469
0.19763056835162152 329.2971255097155 0.004768611697714469
0.19557408394285591 365.43830709572546 0.004768611697714469
0.19332070518816913 405.54607358408276 0.004768611697714469
0.19086402100160438 450.05576757004974 0.004768611697714469
0.1881986093525474 499.450511585514 0.004768611697714469
0.18532042228458634 554.2664520663108 0.004768611697714469
0.18222721390554586 615.0985788580505 0.004768611697714469
0.17891900629058588 682.6071834272393 0.004768611697714469
0.17539933243160766 757.525025877192 0.004768611697714469
0.17167539087961048 840.6652885618333 0.004768611697714469
0.16775958315919892 932.9304026284696 0.004768611697714469
0.1636646816141445 1035.3218432956637 0.004768611697714469
0.15941131819940146 1148.9510001873086 0.004768611697714469
0.15502149665578635 1275.051240713013 0.004768611697714469
0.15052682359033653 1414.991297434576 0.004768611697714469
0.14596195479447882 1570.2901247293776 0.004768611697714469
0.14136543726201545 1742.6333860096508 0.004768611697714469
0.13677958102891274 1933.891750455232 0.004768611697714469
0.13225430390769244 2146.141197858406 0.004768611697714469
0.12785388583615553 2381.6855519761607 0.004768611697714469
0.12362656509941505 2643.0814869741084 0.004768611697714469
0.11962726509893518 2933.1662783900483 0.004768611697714469
0.11591826081859757 3255.0885998350564 0.004768611697714469
0.11255198791504029 3612.3426997094302 0.004768611697714469
0.10958149677526485 4008.8063288984645 0.004768611697714469
0.10705511491982378 4448.782831127585 0.004768611697714469
0.10501436542068276 4937.047852839004 0.004768611697714469
0.10349376324043291 5478.901179593945 0.004768611697714469
0.10251908644505292 6080.224261649427 0.004768611697714469
0.10210656271851093 6747.5440531107 0.004768611697714469
0.1022623735354955 7488.10385759003 0.004768611697714469
0.10298248836861035 8309.941949353404 0.004768611697714469
0.10425282932600766 9221.97882333434 0.004768611697714469
0.10604975607342482 10234.114021054527 0.004768611697714469
0.10834084954667844 11357.333583431051 0.004768611697714469
0.11108598041323603 12603.829296797274 0.004768611697714469
0.11423980271668199 13987.131026472387 0.004768611697714469
0.11774957460207247 15522.25357427048 0.004768611697714469
0.12156366863695212 17225.859653987874 0.004768611697714469
0.12562369960988917 19116.440753857038 0.004768611697714469
0.12987038346958002 21214.51784910632 0.004768611697714469
0.13425720943089914 23542.864143224204 0.004768611697714469
0.1387240963912859 26126.752255633317 0.004768611697714469
0.1432162160022017 28994.22853882881 0.004768611697714469
0.14768739394770591 32176.417502507353 0.004768611697714469
0.15209767780226002 35707.859649004626 0.004768611697714469
0.15641392753832406 39626.88638701478 0.004768611697714469
0.1605984659886417 43976.036093027215 0.004768611697714469
0.16462439773158621 48802.515836544335 0.004768611697714469
0.16847303270697012 54158.71378079476 0.004768611697714469
0.17212351442253748 60102.76782070388 0.004768611697714469
0.1755634526916765 66699.19663030129 0.004768611697714469
0.1787807380576396 74019.59996915652 0.004768611697714469
0.1817683784415749 82143.43584919439 0.004768611697714469
0.18452251429334865 91158.88299750836 0.004768611697714469
0.18704190288462996 101163.7979766207 0.004768611697714469
0.18932710001718078 112266.77735108159 0.004768611697714469
0.19138001425926632 124588.33642950082 0.004768611697714469
0.1932034983765334 138262.2173764659 0.004768611697714469
0.19480098210988217 153436.84089300132 0.004768611697714469
0.1961761448019388 170276.91722258978 0.004768611697714469
0.1973326326587994 188965.23396912115 0.004768611697714469
0.198273814003187 209704.64013232305 0.004768611697714469
0.19900257814879296 232720.2478960412 0.004768611697714469
0.19952116156855482 258261.87606826748 0.004768611697714469
0.1998310153830971 286606.7616948256 0.004768611697714469
0.19993270507256966 318062.5692794119 0.004768611697714469
0.19982582133525284 352970.73027306574 0.004768611697714469
0.19950895015790593 391710.1490809261 0.004768611697714469
0.1989796308480436 434701.3158125035 0.004768611697714469
0.19823437808372546 482410.8704165374 0.004768611697714469
0.19726869325677399 535356.6677410719 0.004768611697714469
0.1960771443118574 594113.3984965039 0.004768611697714469
0.194653430415201 659318.8271333541 0.004768611697714469
0.19299051602138206 731680.7143427207 0.004768611697714469
0.19108078151475638 811984.4993184009 0.004768611697714469
0.18891620481736027 901101.8251665037 0.004768611697714469
0.18648859072709456 1000000.0 0.004768611697714469
3.774292965793777e-07 0.001 0.005291978735958442
4.2714581687929715e-07 0.0011097524964120721 0.005291978735958442
4.875470841657001e-07 0.0012315506032928262 0.005291978735958442
5.610887278380619e-07 0.001366716356462006 0.005291978735958442
6.5078389851949e-07 0.0015167168884709225 0.005291978735958442
7.603285103905885e-07 0.0016831803533309566 0.005291978735958442
8.942636550990368e-07 0.0018679135990207828 0.005291978735958442
1.0581650220047034e-06 0.002072921779595372 0.005291978735958442
1.2588793010318011e-06 0.002300430119772917 0.005291978735958442
1.5048145747646735e-06 0.0025529080682395165 0.005291978735958442
1.8062965884899085e-06 0.002833096101839324 0.005291978735958442
2.176004148439839e-06 0.0031440354715915 0.005291978735958442
2.6295033894833952e-06 0.0034891012134067737 0.005291978735958442
3.1859061524891485e-06 0.003872038781812557 0.005291978735958442
3.868666415052235e-06 0.004297004704320844 0.005291978735958442
4.706566164976167e-06 0.004768611697714469 0.005291978735958442
5.734913790484547e-06 0.005291978735958442 0.005291978735958442
6.997010265671899e-06 0.005872786613189483 0.005291978735958442
8.545938386086277e-06 0.00651733960488242 0.005291978735958442
1.044674768530332e-05 0.007232633896483534 0.005291978735958442
1.2779114148660231e-05 0.008026433522257174 0.005291978735958442
1.5640574523807793e-05 0.00890735463861044 0.005291978735958442
1.9150466530608312e-05 0.009884959046625586 0.005291978735958442
2.34546962054466e-05 0.010969857978923836 0.005291978735958442
2.873465181212065e-05 0.012173827277396614 0.005291978735958442
3.5210553390570276e-05 0.013509935211980273 0.005291978735958442
4.31445814019632e-05 0.014992684327860457 0.005291978735958442
5.286072273139042e-05 0.01663816886076129 0.005291978735958442
6.475580014647653e-05 0.018464249428955443 0.005291978735958442
7.931484402093347e-05 0.020490746898158472 0.005291978735958442
9.711449417447449e-05 0.022739657523579287 0.005291978735958442
0.00011886060554854028 0.02523539170434766 0.005291978735958442
0.0001454071992125494 0.02800503894183631 0.005291978735958442
0.00017778561017670058 0.03107866187782014 0.005291978735958442
0.00021723873028853258 0.03448962260405758 0.005291978735958442
0.0002652609182578758 0.038274944785163134 0.005291978735958442
0.00032364434563300626 0.04247571552536898 0.005291978735958442
0.00039453230392288985 0.047137531341167244 0.005291978735958442
0.0004804800550596289 0.05231099308056263 0.005291978735958442
0.0005845236355643546 0.05805225516094899 0.005291978735958442
0.0007102567670053683 0.06442363508721373 0.005291978735958442
0.0008619156580719212 0.07149428986597581 0.005291978735958442
0.0010444711686203867 0.07934096665797492 0.005291978735958442
0.0012637269675697116 0.08804883581643465 0.005291978735958442
0.0015264217601199115 0.09771241535346502 0.005291978735958442
0.0018403325424063421 0.1084365968689611 0.005291978735958442
0.002214374953626752 0.12033778407775893 0.005291978735958442
0.002658695176712189 0.13354515629298988 0.005291978735958442
0.003184747158823109 0.14820207057988585 0.005291978735958442
0.0038053468355994102 0.16446761779946645 0.005291978735958442
0.004534694672224893 0.18251834943190443 0.005291978735958442
0.0053883561463612395 0.20255019392306664 0.005291978735958442
0.006383190528264304 0.22478058335487253 0.005291978735958442
0.007537217079447545 0.24945081352303167 0.005291978735958442
0.008869410594640192 0.27682866303920667 0.005291978735958442
0.010399419102833596 0.3072112998861759 0.005291978735958442
0.012147200631252297 0.34092850697468147 0.005291978735958442
0.014132579865452133 0.3783462617131929 0.005291978735958442
0.01637473117818189 0.419870708444391 0.005291978735958442
0.018891599676654103 0.4659525668664682 0.005291978735958442
0.021699278775727526 0.517092024289676 0.005291978735958442
0.024811367141154284 0.5738441648302398 0.005291978735958442
0.02823833337034798 0.6368249944718586 0.005291978735958442
0.03198691874474302 0.7067181273927491 0.005291978735958442
0.03605960945793196 0.7842822061337682 0.005291978735958442
0.04045420887494644 0.8703591361485166 0.005291978735958442
0.045163535392947596 0.9658832241158708 0.005291978735958442
0.0501752679341938 1.0718913192051276 0.005291978735958442
0.055471951935030184 1.1895340673703196 0.005291978735958442
0.06103117243728029 1.3200884008314182 0.005291978735958442
0.06682589159812458 1.4649713983072863 0.005291978735958442
0.0728249401327159 1.625755666443795 0.005291978735958442
0.0789936447210784 1.8041864093920719 0.005291978735958442
0.08529456701427574 2.0022003718155843 0.005291978735958442
0.09168832449466846 2.2219468609395236 0.005291978735958442
0.09813446086676558 2.4658110758226037 0.005291978735958442
0.10459233053082206 2.736439997074672 0.005291978735958442
0.1110219629810234 3.0367711180354604 0.005291978735958442
0.11738487416690502 3.370064329271928 0.005291978735958442
0.12364479597485367 3.739937302478798 0.005291978735958442
0.12976829972130854 4.150404757850477 0.005291978735958442
0.13572529673331024 4.605922041145108 0.005291978735958442
0.1414894049233797 5.1114334834401705 0.005291978735958442
0.14703817914605466 5.672426068491977 0.005291978735958442
0.15235320838706468 6.294988990221888 0.005291978735958442
0.15742008995822232 6.985879746785249 0.005291978735958442
0.1622282950641316 7.752597488629465 0.005291978735958442
0.16677094362570344 8.60346441668451 0.005291978735958442
0.17104450793017012 9.547716114208066 0.005291978735958442
0.17504846518342632 10.59560179277617 0.005291978735958442
0.1787849179507237 11.758495540521581 0.005291978735958442
0.18225820011529947 13.049019780144016 0.005291978735958442
0.18547448313682935 14.481182276745331 0.005291978735958442
0.18844139478748279 16.070528182616385 0.005291978735958442
0.19116765981801853 17.834308769319094 0.005291978735958442
0.193662768990301 19.791668678535572 0.005291978735958442
0.1959366806276508 21.96385372416547 0.005291978735958442
0.197999556677102 24.37444150122222 0.005291978735958442
0.19986153337541257 27.04959730463137 0.005291978735958442
0.20153252551773004 30.01835813575592 0.005291978735958442
0.20302206213120932 33.31294787934677 0.005291978735958442
0.20433915091228405 36.96912707195032 0.005291978735958442
0.20549216823304706 41.0265810582719 0.005291978735958442
0.2064887716411299 45.52935074866948 0.005291978735958442
0.20733583149278179 50.526310653356795 0.005291978735958442
0.20803937897461022 56.07169938205458 0.005291978735958442
0.2086045675907906 62.22570836730231 0.005291978735958442
0.2090356459233358 69.0551352016233 0.005291978735958442
0.20933593957377195 76.63410868007462 0.005291978735958442
0.20950784082660823 85.04489341802686 0.005291978735958442
0.20955280484681094 94.37878277775391 0.005291978735958442
0.20947135170226217 104.73708979594508 0.005291978735958442
0.2092630740562007 116.23224686798542 0.005291978735958442
0.20892665065345373 128.9890261253308 0.005291978735958442
0.20845986631242575 143.14589375234786 0.005291978735958442
0.2078596395633503 158.85651294280527 0.005291978735958442
0.20712205959775165 176.2914118095948 0.005291978735958442
0.2062424345835896 195.63983435170647 0.005291978735958442
0.20521535405975166 217.11179456945052 0.005291978735958442
0.2040347684257222 240.9403560239527 0.005291978735958442
0.20269408916626963 267.38416158399497 0.005291978735958442
0.20118631372509554 296.73024081888724 0.005291978735958442
0.19950417940194143 329.2971255097155 0.005291978735958442
0.19764035062628738 365.43830709572546 0.005291978735958442
0.19558764415265095 405.54607358408276 0.005291978735958442
0.19333929621932766 450.05576757004974 0.005291978735958442
0.1908892751204605 499.450511585514 0.005291978735958442
0.18823264148200325 554.2664520663108 0.005291978735958442
0.18536595681447876 615.0985788580505 0.005291978735958442
0.18228773824171762 682.6071834272393 0.005291978735958442
0.17899895461853754 757.525025877192 0.005291978735958442
0.17550427673069136 840.6652885618333 0.005291978735958442
0.17181227125330834 932.9304026284696 0.005291978735958442
0.16793699150261787 1035.3218432956637 0.005291978735958442
0.1638930847625888 1148.9510001873086 0.005291978735958442
0.1597040018675484 1275.051240713013 0.005291978735958442
0.1553938912930075 1414.991297434576 0.005291978735958442
0.15099690819560507 1570.2901247293776 0.005291978735958442
0.14655169634893817 1742.6333860096508 0.005291978735958442
0.14210050111924843 1933.891750455232 0.005291978735958442
0.13768876403097874 2146.141197858406 0.005291978735958442
0.13336990971899532 2381.6855519761607 0.005291978735958442
0.12920756384864873 2643.0814869741084 0.005291978735958442
0.12525984963608217 2933.1662783900483 0.005291978735958442
0.12158054738998736 3255.0885998350564 0.005291978735958442
0.11823008872471341 3612.3426997094302 0.005291978735958442
0.11526638107233822 4008.8063288984645 0.005291978735958442
0.11273792050432441 4448.782831127585 0.005291978735958442
0.11069036544029309 4937.047852839004 0.005291978735958442
0.10916147038787116 5478.901179593945 0.005291978735958442
0.1081787702510617 6080.224261649427 0.005291978735958442
0.10776011558964527 6747.5440531107 0.005291978735958442
0.10791238881429521 7488.10385759003 0.005291978735958442
0.10863128099857278 8309.941949353404 0.005291978735958442
0.10990148752031104 9221.97882333434 0.005291978735958442
0.1116975215917222 10234.114021054527 0.005291978735958442
0.11398476621072717 11357.333583431051 0.005291978735958442
0.11671941344359027 12603.829296797274 0.005291978735958442
0.11985254293600178 13987.131026472387 0.005291978735958442
0.1233322204496119 15522.25357427048 0.005291978735958442
0.12709707130463244 17225.859653987874 0.005291978735958442
0.13108767747755223 19116.440753857038 0.005291978735958442
0.1352578329126004 21214.51784910632 0.005291978735958442
0.13953793206067644 23542.864143224204 0.005291978735958442
0.1438732582032003 26126.752255633317 0.005291978735958442
0.1482145702851767 28994.22853882881 0.005291978735958442
0.15251750116908624 32176.417502507353 0.005291978735958442
0.15674665395891907 35707.859649004626 0.005291978735958442
0.16086030467840828 39626.88638701478 0.005291978735958442
0.16482947681072346 43976.036093027215 0.005291978735958442
0.16863254997156218 48802.515836544335 0.005291978735958442
0.17224708553305845 54158.71378079476 0.005291978735958442
0.17565868792394213 60102.76782070388 0.005291978735958442
0.17885377232892097 66699.19663030129 0.005291978735958442
0.18182413138788434 74019.59996915652 0.005291978735958442
0.18456489798336406 82143.43584919439 0.005291978735958442
0.18707399367303879 91158.88299750836 0.005291978735958442
0.18935130136696898 101163.7979766207 0.005291978735958442
0.19139819418842308 112266.77735108159 0.005291978735958442
0.19321710154690663 124588.33642950082 0.005291978735958442
0.19481111883851554 138262.2173764659 0.005291978735958442
0.19618366582017188 153436.84089300132 0.005291978735958442
0.1973381861407688 170276.91722258978 0.005291978735958442
0.19827789349983505 188965.23396912115 0.005291978735958442
0.19900555565982359 209704.64013232305 0.005291978735958442
0.1995233195120818 232720.2478960412 0.005291978735958442
0.19983256539853755 258261.87606826748 0.005291978735958442
0.1999338053028623 286606.7616948256 0.005291978735958442
0.1998265923357394 318062.5692794119 0.005291978735958442
0.19950947858160362 352970.73027306574 0.005291978735958442
0.19897998396481853 391710.1490809261 0.005291978735958442
0.19823460394400172 434701.3158125035 0.005291978735958442
0.19726883094699588 482410.8704165374 0.005291978735958442
0.19607721497595776 535356.6677410719 0.005291978735958442
0.19465345740900375 594113.3984965039 0.005291978735958442
0.1929905131837586 659318.8271333541 0.005291978735958442
0.19108075948315673 731680.7143427207 0.005291978735958442
0.18891616744804196 811984.4993184009 0.005291978735958442
0.18648854686762206 901101.8251665037 0.005291978735958442
0.18378981278510764 1000000.0 0.005291978735958442
3.363992678983435e-07 0.001 0.005872786613189483
3.774291831822388e-07 0.0011097524964120721 0.005872786613189483
4.271458144437454e-07 0.0012315506032928262 0.005872786613189483
4.875466757909772e-07 0.001366716356462006 0.005872786613189483
5.610891942427546e-07 0.0015167168884709225 0.005872786613189483
6.507834341236071e-07 0.0016831803533309566 0.005872786613189483
7.603279492066767e-07 0.0018679135990207828 0.005872786613189483
8.942636526756281e-07 0.002072921779595372 0.005872786613189483
1.0581650709377832e-06 0.002300430119772917 0.005872786613189483
1.2588791272194477e-06 0.0025529080682395165 0.005872786613189483
1.5048147647168941e-06 0.002833096101839324 0.005872786613189483
1.8062963062469295e-06 0.0031440354715915 0.005872786613189483
2.1760038291639833e-06 0.0034891012134067737 0.005872786613189483
2.6295035717421172e-06 0.003872038781812557 0.005872786613189483
3.1859060548693197e-06 0.004297004704320844 0.005872786613189483
3.86866620561907e-06 0.004768611697714469 0.005872786613189483
4.706566269267742e-06 0.005291978735958442 0.005872786613189483
5.734914009871556e-06 0.005872786613189483 0.005872786613189483
6.997010596213049e-06 0.00651733960488242 0.005872786613189483
8.545938714767803e-06 0.007232633896483534 0.005872786613189483
1.0446748099003644e-05 0.008026433522257174 0.005872786613189483
1.2779113867093794e-05 0.00890735463861044 0.005872786613189483
1.5640574874409285e-05 0.009884959046625586 0.005872786613189483
1.915046574381407e-05 0.010969857978923836 0.005872786613189483
2.345469618392909e-05 0.012173827277396614 0.005872786613189483
2.873465062595837e-05 0.013509935211980273 0.005872786613189483
3.5210552421539865e-05 0.014992684327860457 0.005872786613189483
4.3144579948833917e-05 0.01663816886076129 0.005872786613189483
5.286072145607723e-05 0.018464249428955443 0.005872786613189483
6.475580070941511e-05 0.020490746898158472 0.005872786613189483
7.931484082751572e-05 0.022739657523579287 0.005872786613189483
9.711449294312613e-05 0.02523539170434766 0.005872786613189483
0.00011886060302004897 0.02800503894183631 0.005872786613189483
0.00014540719487651788 0.03107866187782014 0.005872786613189483
0.0001777856083602647 0.03448962260405758 0.005872786613189483
0.00021723872680207146 0.038274944785163134 0.005872786613189483
0.0002652609129980832 0.04247571552536898 0.005872786613189483
0.0003236443417119206 0.047137531341167244 0.005872786613189483
0.0003945322971018739 0.05231099308056263 0.005872786613189483
0.00048048004618692075 0.05805225516094899 0.005872786613189483
0.0005845236305118406 0.06442363508721373 0.005872786613189483
0.000710256755402372 0.07149428986597581 0.005872786613189483
0.0008619156463849365 0.07934096665797492 0.005872786613189483
0.0010444711509268179 0.08804883581643465 0.005872786613189483
0.0012637269476517 0.09771241535346502 0.005872786613189483
0.001526421726734506 0.1084365968689611 0.005872786613189483
0.0018403325113781621 0.12033778407775893 0.005872786613189483
0.002214374899190852 0.13354515629298988 0.005872786613189483
0.0026586951213770638 0.14820207057988585 0.005872786613189483
0.003184747084534534 0.16446761779946645 0.005872786613189483
0.0038053467728871304 0.18251834943190443 0.005872786613189483
0.004534694565496933 0.20255019392306664 0.005872786613189483
0.00538835602185439 0.22478058335487253 0.005872786613189483
0.006383190366309632 0.24945081352303167 0.005872786613189483
0.007537216896540744 0.27682866303920667 0.005872786613189483
0.008869410371162956 0.3072112998861759 0.005872786613189483
0.01039941883137363 0.34092850697468147 0.005872786613189483
0.012147200289932769 0.3783462617131929 0.005872786613189483
0.0141325794745506 0.419870708444391 0.005872786613189483
0.016374730684393324 0.4659525668664682 0.005872786613189483
0.018891599094978062 0.517092024289676 0.005872786613189483
0.02169927807418226 0.5738441648302398 0.005872786613189483
0.024811366261232592 0.6368249944718586 0.005872786613189483
0.02823833231688133 0.7067181273927491 0.005872786613189483
0.03198691746249138 0.7842822061337682 0.005872786613189483
0.036059607914048275 0.8703591361485166 0.005872786613189483
0.04045420698452018 0.9658832241158708 0.005872786613189483
0.045163533106290954 1.0718913192051276 0.005872786613189483
0.050175265173032724 1.1895340673703196 0.005872786613189483
0.05547194864342231 1.3200884008314182 0.005872786613189483
0.061031168504961375 1.4649713983072863 0.005872786613189483
0.066825886885437 1.625755666443795 0.005872786613189483
0.0728249345494878 1.8041864093920719 0.005872786613189483
0.07899363809679816 2.0022003718155843 0.005872786613189483
0.08529455914656836 2.2219468609395236 0.005872786613189483
0.09168831522155285 2.4658110758226037 0.005872786613189483
0.09813444994435994 2.736439997074672 0.005872786613189483
0.10459231776446787 3.0367711180354604 0.005872786613189483
0.11102194807024013 3.370064329271928 0.005872786613189483
0.11738485680454636 3.739937302478798 0.005872786613189483
0.1236447757731578 4.150404757850477 0.005872786613189483
0.12976827634575372 4.605922041145108 0.005872786613189483
0.13572526971732657 5.1114334834401705 0.005872786613189483
0.14148937382458593 5.672426068491977 0.005872786613189483
0.1470381434382073 6.294988990221888 0.005872786613189483
0.15235316748645467 6.985879746785249 0.005872786613189483
0.1574200432384738 7.752597488629465 0.005872786613189483
0.1622282418153449 8.60346441668451 0.005872786613189483
0.16677088307774612 9.547716114208066 0.005872786613189483
0.1710444392457653 10.59560179277617 0.005872786613189483
0.17504838743378048 11.758495540521581 0.005872786613189483
0.17878483009823976 13.049019780144016 0.005872786613189483
0.18225810107040052 14.481182276745331 0.005872786613189483
0.1854743716982563 16.070528182616385 0.005872786613189483
0.188441269647734 17.834308769319094 0.005872786613189483
0.19116751956776135 19.791668678535572 0.005872786613189483
0.19366261212445757 21.96385372416547 0.005872786613189483
0.19593650554092568 24.37444150122222 0.005872786613189483
0.19799936167937515 27.04959730463137 0.005872786613189483
0.1998613167080534 30.01835813575592 0.005872786613189483
0.20153228538370405 33.31294787934677 0.005872786613189483
0.20302179676706755 36.96912707195032 0.005872786613189483
0.20433885862436574 41.0265810582719 0.005872786613189483
0.20549184753647998 45.52935074866948 0.005872786613189483
0.2064884213758691 50.526310653356795 0.005872786613189483
0.2073354510629568 56.07169938205458 0.005872786613189483
0.20803896861459492 62.22570836730231 0.005872786613189483
0.20860412878697066 69.0551352016233 0.005872786613189483
0.20903518194677506 76.63410868007462 0.005872786613189483
0.20933545624227134 85.04489341802686 0.005872786613189483
0.20950734752244538 94.37878277775391 0.005872786613189483
0.2095523158928394 104.73708979594508 0.005872786613189483
0.2094708882370866 116.23224686798542 0.005872786613189483
0.20926266652923253 128.9890261253308 0.005872786613189483
0.20892634218728467 143.14589375234786 0.005872786613189483
0.20845971717785616 158.85651294280527 0.005872786613189483
0.20785973316141115 176.2914118095948 0.005872786613189483
0.20712251036405194 195.63983435170647 0.005872786613189483
0.20624339845969564 217.11179456945052 0.005872786613189483
0.20521704224543624 240.9403560239527 0.005872786613189483
0.20403746544645962 267.38416158399497 0.005872786613189483
0.20269817635356668 296.73024081888724 0.005872786613189483
0.20119229977445574 329.2971255097155 0.005872786613189483
0.19951273970957528 365.43830709572546 0.005872786613189483
0.197652377688593 405.54607358408276 0.005872786613189483
0.19560431166274928 450.05576757004974 0.005872786613189483
0.19336213993427087 499.450511585514 0.005872786613189483
0.19092029384615694 554.2664520663108 0.005872786613189483
0.18827442206238443 615.0985788580505 0.005872786613189483
0.185421826720364 682.6071834272393 0.005872786613189483
0.1823619496919111 757.525025877192 0.005872786613189483
0.17909690301570524 840.6652885618333 0.005872786613189483
0.17563272493829363 932.9304026284696 0.005872786613189483
0.1719796170777026 1035.3218432956637 0.005872786613189483
0.16815359430021992 1148.9510001873086 0.005872786613189483
0.16417150875660447 1275.051240713013 0.005872786613189483
0.16006013036822164 1414.991297434576 0.005872786613189483
0.15584604397294743 1570.2901247293776 0.005872786613189483
0.1515662640414952 1742.6333860096508 0.005872786613189483
0.14726395429992856 1933.891750455232 0.005872786613189483
0.142985401709816 2146.141197858406 0.005872786613189483
0.13877925414594205 2381.6855519761607 0.005872786613189483
0.1347024301333022 2643.0814869741084 0.005872786613189483
0.13081687236068973 2933.1662783900483 0.005872786613189483
0.12719147803750985 3255.0885998350564 0.005872786613189483
0.12387732846365296 3612.3426997094302 0.005872786613189483
0.1209334744696946 4008.8063288984645 0.005872786613189483
0.11841592564017134 4448.782831127585 0.005872786613189483
0.11637351297815535 4937.047852839004 0.005872786613189483
0.11484420783567373 5478.901179593945 0.005872786613189483
0.11385842680016367 6080.224261649427 0.005872786613189483
0.1134355458297911 6747.5440531107 0.005872786613189483
0.11358311773438956 7488.10385759003 0.005872786613189483
0.11429658752552996 8309.941949353404 0.005872786613189483
0.11555951891087801 9221.97882333434 0.005872786613189483
0.11734431139057477 10234.114021054527 0.005872786613189483
0.1196138158476856 11357.333583431051 0.005872786613189483
0.12232480360843567 12603.829296797274 0.005872786613189483
0.1254217402475888 13987.131026472387 0.005872786613189483
0.12884704157661986 15522.25357427048 0.005872786613189483
0.13254444347657568 17225.859653987874 0.005872786613189483
0.13645703699279466 19116.440753857038 0.005872786613189483
0.1405169479640449 21214.51784910632 0.005872786613189483
0.14466627945321875 23542.864143224204 0.005872786613189483
0.1488527042869805 26126.752255633317 0.005872786613189483
0.15302780724158538 28994.22853882881 0.005872786613189483
0.1571513281436978 32176.417502507353 0.005872786613189483
0.16117937028457163 35707.859649004626 0.005872786613189483
0.1650797887562021 39626.88638701478 0.005872786613189483
0.16882752413027902 43976.036093027215 0.005872786613189483
0.17239830480798446 48802.515836544335 0.005872786613189483
0.17577535019916013 54158.71378079476 0.005872786613189483
0.17894331569254973 60102.76782070388 0.005872786613189483
0.18189253622449542 66699.19663030129 0.005872786613189483
0.18461693145741265 74019.59996915652 0.005872786613189483
0.18711341062225983 82143.43584919439 0.005872786613189483
0.18938104097651376 91158.88299750836 0.005872786613189483
0.1914205432713061 101163.7979766207 0.005872786613189483
0.1932338284900652 112266.77735108159 0.005872786613189483
0.1948235867839685 124588.33642950082 0.005872786613189483
0.19619291784420057 138262.2173764659 0.005872786613189483
0.19734501906350488 153436.84089300132 0.005872786613189483
0.1982829127991863 170276.91722258978 0.005872786613189483
0.19900921998123522 188965.23396912115 0.005872786613189483
0.19952597486553714 209704.64013232305 0.005872786613189483
0.19983447350023198 232720.2478960412 0.005872786613189483
0.19993516000613454 258261.87606826748 0.005872786613189483
0.19982754072043463 286606.7616948256 0.005872786613189483
0.19951012935416657 318062.5692794119 0.005872786613189483
0.19898041868873406 352970.73027306574 0.005872786613189483
0.1982348815727164 391710.1490809261 0.005872786613189483
0.1972689971953514 434701.3158125035 0.005872786613189483
0.19607730353891384 482410.8704165374 0.005872786613189483
0.19465349038364366 535356.6677410719 0.005872786613189483
0.1929905094584683 594113.3984965039 0.005872786613189483
0.19108073075767606 659318.8271333541 0.005872786613189483
0.18891612099832855 731680.7143427207 0.005872786613189483
0.18648849584860727 811984.4993184009 0.005872786613189483
0.18378975268569775 901101.8251665037 0.005872786613189483
0.18081222206819803 1000000.0 0.005872786613189483
3.0242515989317015e-07 0.001 0.00651733960488242
3.3639894259519104e-07 0.0011097524964120721 0.00651733960488242
3.7742897975381884e-07 0.0012315506032928262 0.00651733960488242
4.2714593769324627e-07 0.001366716356462006 0.00651733960488242
4.875467427209457e-07 0.0015167168884709225 0.00651733960488242
5.610890447755104e-07 0.0016831803533309566 0.00651733960488242
6.507836967815581e-07 0.0018679135990207828 0.00651733960488242
7.603284029877866e-07 0.002072921779595372 0.00651733960488242
8.94263449150931e-07 0.002300430119772917 0.00651733960488242
1.0581647068019784e-06 0.0025529080682395165 0.00651733960488242
1.2588790091107999e-06 0.002833096101839324 0.00651733960488242
1.504814239270888e-06 0.0031440354715915 0.00651733960488242
1.806296355984921e-06 0.0034891012134067737 0.00651733960488242
2.176003618778455e-06 0.003872038781812557 0.00651733960488242
2.629503320496912e-06 0.004297004704320844 0.00651733960488242
3.185906029264801e-06 0.004768611697714469 0.00651733960488242
3.868666281509753e-06 0.005291978735958442 0.00651733960488242
4.706566515862154e-06 0.005872786613189483 0.00651733960488242
5.7349138158635515e-06 0.00651733960488242 0.00651733960488242
6.997010651273172e-06 0.007232633896483534 0.00651733960488242
8.545938479081333e-06 0.008026433522257174 0.00651733960488242
1.0446747455237354e-05 0.00890735463861044 0.00651733960488242
1.2779113559555078e-05 0.009884959046625586 0.00651733960488242
1.564057438193517e-05 0.010969857978923836 0.00651733960488242
1.915046524238878e-05 0.012173827277396614 0.00651733960488242
2.3454695540145454e-05 0.013509935211980273 0.00651733960488242
2.873464991060004e-05 0.014992684327860457 0.00651733960488242
3.5210552415072816e-05 0.01663816886076129 0.00651733960488242
4.3144578935380706e-05 0.018464249428955443 0.00651733960488242
5.28607225192268e-05 0.020490746898158472 0.00651733960488242
6.47557977790092e-05 0.022739657523579287 0.00651733960488242
7.931483990450405e-05 0.02523539170434766 0.00651733960488242
9.711448991008009e-05 0.02800503894183631 0.00651733960488242
0.00011886059994870024 0.03107866187782014 0.00651733960488242
0.0001454071943531865 0.03448962260405758 0.00651733960488242
0.0001777856042942394 0.038274944785163134 0.00651733960488242
0.00021723872274362344 0.04247571552536898 0.00651733960488242
0.00026526090810355396 0.047137531341167244 0.00651733960488242
0.0003236443373541009 0.05231099308056263 0.00651733960488242
0.0003945322879344293 0.05805225516094899 0.00651733960488242
0.0004804800362739059 0.06442363508721373 0.00651733960488242
0.0005845236157123179 0.07149428986597581 0.00651733960488242
0.0007102567361942369 0.07934096665797492 0.00651733960488242
0.0008619156216903012 0.08804883581643465 0.00651733960488242
0.0010444711247373784 0.09771241535346502 0.00651733960488242
0.001263726916730712 0.1084365968689611 0.00651733960488242
0.0015264216933066899 0.12033778407775893 0.00651733960488242
0.0018403324664433285 0.13354515629298988 0.00651733960488242
0.0022143748501238236 0.14820207057988585 0.00651733960488242
0.0026586950604383652 0.16446761779946645 0.00651733960488242
0.0031847470138609557 0.18251834943190443 0.00651733960488242
0.0038053466657910207 0.20255019392306664 0.00651733960488242
0.004534694442173692 0.22478058335487253 0.00651733960488242
0.005388355877980144 0.24945081352303167 0.00651733960488242
0.006383190195874633 0.27682866303920667 0.00651733960488242
0.007537216679057823 0.3072112998861759 0.00651733960488242
0.008869410109664355 0.34092850697468147 0.00651733960488242
0.010399418504026925 0.3783462617131929 0.00651733960488242
0.012147199892484362 0.419870708444391 0.00651733960488242
0.014132578978319765 0.4659525668664682 0.00651733960488242
0.01637473007598289 0.517092024289676 0.00651733960488242
0.018891598351873373 0.5738441648302398 0.00651733960488242
0.021699277165529995 0.6368249944718586 0.00651733960488242
0.024811365192320523 0.7067181273927491 0.00651733960488242
0.028238331011584572 0.7842822061337682 0.00651733960488242
0.03198691585911817 0.8703591361485166 0.00651733960488242
0.03605960598372682 0.9658832241158708 0.00651733960488242
0.04045420466367 1.0718913192051276 0.00651733960488242
0.04516353030683762 1.1895340673703196 0.00651733960488242
0.05017526182965604 1.3200884008314182 0.00651733960488242
0.055471944593896705 1.4649713983072863 0.00651733960488242
0.06103116364768724 1.625755666443795 0.00651733960488242
0.06682588110821275 1.8041864093920719 0.00651733960488242
0.07282492765417681 2.0022003718155843 0.00651733960488242
0.07899362991056824 2.2219468609395236 0.00651733960488242
0.0852945494751145 2.4658110758226037 0.00651733960488242
0.09168830381084936 2.736439997074672 0.00651733960488242
0.098134436554556 3.0367711180354604 0.00651733960488242
0.10459230204248238 3.370064329271928 0.00651733960488242
0.11102192969988822 3.739937302478798 0.00651733960488242
0.11738483539814615 4.150404757850477 0.00651733960488242
0.12364475092169913 4.605922041145108 0.00651733960488242
0.1297682475533728 5.1114334834401705 0.00651733960488242
0.13572523647528545 5.672426068491977 0.00651733960488242
0.141489335546106 6.294988990221888 0.00651733960488242
0.14703809947269075 6.985879746785249 0.00651733960488242
0.1523531171302901 7.752597488629465 0.00651733960488242
0.15741998570243032 8.60346441668451 0.00651733960488242
0.1622281762391613 9.547716114208066 0.00651733960488242
0.1667708085066275 10.59560179277617 0.00651733960488242
0.17104435465336287 11.758495540521581 0.00651733960488242
0.17504829165613645 13.049019780144016 0.00651733960488242
0.17878472190693495 14.481182276745331 0.00651733960488242
0.1822579790955441 16.070528182616385 0.00651733960488242
0.1854742344517195 17.834308769319094 0.00651733960488242
0.1884411155330974 19.791668678535572 0.00651733960488242
0.19116734684632108 21.96385372416547 0.00651733960488242
0.19366241893573477 24.37444150122222 0.00651733960488242
0.19593628990887924 27.04959730463137 0.00651733960488242
0.19799912152358878 30.01835813575592 0.00651733960488242
0.19986104986570963 33.31294787934677 0.00651733960488242
0.20153198965410057 36.96912707195032 0.00651733960488242
0.20302146995711645 41.0265810582719 0.00651733960488242
0.20433849866196363 45.52935074866948 0.00651733960488242
0.20549145258275114 50.526310653356795 0.00651733960488242
0.20648799000781448 56.07169938205458 0.00651733960488242
0.20733498254117766 62.22570836730231 0.00651733960488242
0.208038463234554 69.0551352016233 0.00651733960488242
0.2086035883720876 76.63410868007462 0.00651733960488242
0.20903461052342642 85.04489341802686 0.00651733960488242
0.20933486097539156 94.37878277775391 0.00651733960488242
0.20950673995931002 104.73708979594508 0.00651733960488242
0.20955171366796232 116.23224686798542 0.00651733960488242
0.2094703173683481 128.9890261253308 0.00651733960488242
0.20926216449305013 143.14589375234786 0.00651733960488242
0.20892596204985425 158.85651294280527 0.00651733960488242
0.20845953311344445 176.2914118095948 0.00651733960488242
0.20785984778336308 195.63983435170647 0.00651733960488242
0.2071230644492008 217.11179456945052 0.00651733960488242
0.20624458379455746 240.9403560239527 0.00651733960488242
0.20521911853888097 267.38416158399497 0.00651733960488242
0.2040407824122914 296.73024081888724 0.00651733960488242
0.20270320257674967 329.2971255097155 0.00651733960488242
0.20119966003596224 365.43830709572546 0.00651733960488242
0.19952326304721701 405.54607358408276 0.00651733960488242
0.19766715889769992 450.05576757004974 0.00651733960488242
0.19562478930718852 499.450511585514 0.00651733960488242
0.19339019442198557 554.2664520663108 0.00651733960488242
0.1909583696588224 615.0985788580505 0.00651733960488242
0.1883256781834608 682.6071834272393 0.00651733960488242
0.1854903195514801 757.525025877192 0.00651733960488242
0.18245285197192418 840.6652885618333 0.00651733960488242
0.1792167615986613 932.9304026284696 0.00651733960488242
0.17578972053617026 1035.3218432956637 0.00651733960488242
0.17218387038845107 1148.9510001873086 0.00651733960488242
0.16841753498455425 1275.051240713013 0.00651733960488242
0.16451013030369044 1414.991297434576 0.00651733960488242
0.16049229310379864 1570.2901247293776 0.00651733960488242
0.15639331581947413 1742.6333860096508 0.00651733960488242
0.15225333900975002 1933.891750455232 0.00651733960488242
0.14812122866877964 2146.141197858406 0.00651733960488242
0.14404549408491452 2381.6855519761607 0.00651733960488242
0.14007990429905348 2643.0814869741084 0.00651733960488242
0.13628390860608874 2933.1662783900483 0.00651733960488242
0.1327199307177871 3255.0885998350564 0.00651733960488242
0.12945735651270773 3612.3426997094302 0.00651733960488242
0.12655341571254652 4008.8063288984645 0.00651733960488242
0.12406164412254306 4448.782831127585 0.00651733960488242
0.1220330453883367 4937.047852839004 0.00651733960488242
0.12051027871623177 5478.901179593945 0.00651733960488242
0.11952579177958711 6080.224261649427 0.00651733960488242
0.11910087126959823 6747.5440531107 0.00651733960488242
0.1192424911803478 7488.10385759003 0.00651733960488242
0.11994648789728046 8309.941949353404 0.00651733960488242
0.1211958060509275 9221.97882333434 0.00651733960488242
0.12296082571354106 10234.114021054527 0.00651733960488242
0.1252017225939781 11357.333583431051 0.00651733960488242
0.12786992482837434 12603.829296797274 0.00651733960488242
0.1309101540684452 13987.131026472387 0.00651733960488242
0.1342718008903887 15522.25357427048 0.00651733960488242
0.1378859858587873 17225.859653987874 0.00651733960488242
0.14168876781059225 19116.440753857038 0.00651733960488242
0.14561925324298386 21214.51784910632 0.00651733960488242
0.14962224224652232 23542.864143224204 0.00651733960488242
0.15364508994792914 26126.752255633317 0.00651733960488242
0.15764214259229448 28994.22853882881 0.00651733960488242
0.1615672497775904 32176.417502507353 0.00651733960488242
0.16538469527711186 35707.859649004626 0.00651733960488242
0.16906542980655104 39626.88638701478 0.00651733960488242
0.17258309165413266 43976.036093027215 0.00651733960488242
0.17591808656743524 48802.515836544335 0.00651733960488242
0.17905298803054848 54158.71378079476 0.00651733960488242
0.1819763932708156 60102.76782070388 0.00651733960488242
0.1846807665083361 66699.19663030129 0.00651733960488242
0.18716179818488854 74019.59996915652 0.00651733960488242
0.18941756803724275 82143.43584919439 0.00651733960488242
0.19144800480307822 91158.88299750836 0.00651733960488242
0.1932543902503312 101163.7979766207 0.00651733960488242
0.19483891695972488 112266.77735108159 0.00651733960488242
0.19620429716724175 124588.33642950082 0.00651733960488242
0.19735342501462583 138262.2173764659 0.00651733960488242
0.19828908869658335 153436.84089300132 0.00651733960488242
0.19901372957065178 170276.91722258978 0.00651733960488242
0.19952924339304445 188965.23396912115 0.00651733960488242
0.1998368215663504 209704.64013232305 0.00651733960488242
0.19993682768472354 232720.2478960412 0.00651733960488242
0.1998287080677983 258261.87606826748 0.00651733960488242
0.19951093065537862 286606.7616948256 0.00651733960488242
0.19898095469397958 318062.5692794119 0.00651733960488242
0.19823522543447325 352970.73027306574 0.00651733960488242
0.1972692024501157 391710.1490809261 0.00651733960488242
0.19607741242361953 434701.3158125035 0.00651733960488242
0.19465353235136718 482410.8704165374 0.00651733960488242
0.19299050548579544 535356.6677410719 0.00651733960488242
0.19108069503272418 594113.3984965039 0.00651733960488242
0.18891606909164693 659318.8271333541 0.00651733960488242
0.18648843094706535 731680.7143427207 0.00651733960488242
0.18378968493198045 811984.4993184009 0.00651733960488242
0.1808121518115513 901101.8251665037 0.00651733960488242
0.17754891398362815 1000000.0 0.00651733960488242
2.7417469227299443e-07 0.001 0.007232633896483534
3.0242462410214055e-07 0.0011097524964120721 0.007232633896483534
3.363995436491199e-07 0.0012315506032928262 0.007232633896483534
3.7742989640598967e-07 0.001366716356462006 0.007232633896483534
4.2714540478879653e-07 0.0015167168884709225 0.007232633896483534
4.87547182152423e-07 0.0016831803533309566 0.007232633896483534
5.610891251599942e-07 0.0018679135990207828 0.007232633896483534
6.507831935382777e-07 0.002072921779595372 0.007232633896483534
7.603283068051761e-07 0.002300430119772917 0.007232633896483534
8.942637799158604e-07 0.0025529080682395165 0.007232633896483534
1.058164879753909e-06 0.002833096101839324 0.007232633896483534
1.2588791927382187e-06 0.0031440354715915 0.007232633896483534
1.5048146489709396e-06 0.0034891012134067737 0.007232633896483534
1.8062962412503103e-06 0.003872038781812557 0.007232633896483534
2.1760034343374507e-06 0.004297004704320844 0.007232633896483534
2.6295035332989103e-06 0.004768611697714469 0.007232633896483534
3.1859059631926534e-06 0.005291978735958442 0.007232633896483534
3.868666596518189e-06 0.005872786613189483 0.007232633896483534
4.706566191624989e-06 0.00651733960488242 0.007232633896483534
5.73491365533918e-06 0.007232633896483534 0.007232633896483534
6.997010036265128e-06 0.008026433522257174 0.007232633896483534
8.545938115341045e-06 0.00890735463861044 0.007232633896483534
1.044674765908471e-05 0.009884959046625586 0.007232633896483534
1.277911294218087e-05 0.010969857978923836 0.007232633896483534
1.5640573607214603e-05 0.012173827277396614 0.007232633896483534
1.915046466399034e-05 0.013509935211980273 0.007232633896483534
2.3454694792500452e-05 0.014992684327860457 0.007232633896483534
2.873464911257867e-05 0.01663816886076129 0.007232633896483534
3.521055118483468e-05 0.018464249428955443 0.007232633896483534
4.314457814819095e-05 0.020490746898158472 0.007232633896483534
5.286071975280082e-05 0.022739657523579287 0.007232633896483534
6.475579853147673e-05 0.02523539170434766 0.007232633896483534
7.931483832229747e-05 0.02800503894183631 0.007232633896483534
9.711448715674087e-05 0.03107866187782014 0.007232633896483534
0.00011886059930417414 0.03448962260405758 0.007232633896483534
0.00014540718853819912 0.038274944785163134 0.007232633896483534
0.00017778560127607035 0.04247571552536898 0.007232633896483534
0.00021723871442538845 0.047137531341167244 0.007232633896483534
0.00026526090252249057 0.05231099308056263 0.007232633896483534
0.0003236443248560428 0.05805225516094899 0.007232633896483534
0.00039453227480251707 0.06442363508721373 0.007232633896483534
0.00048048002313644256 0.07149428986597581 0.007232633896483534
0.0005845236002322562 0.07934096665797492 0.007232633896483534
0.0007102567188038145 0.08804883581643465 0.007232633896483534
0.0008619156015693963 0.09771241535346502 0.007232633896483534
0.0010444710984056638 0.1084365968689611 0.007232633896483534
0.0012637268868661011 0.12033778407775893 0.007232633896483534
0.0015264216502415828 0.13354515629298988 0.007232633896483534
0.001840332413711676 0.14820207057988585 0.007232633896483534
0.0022143747832494287 0.16446761779946645 0.007232633896483534
0.0026586949790748937 0.18251834943190443 0.007232633896483534
0.003184746912445968 0.20255019392306664 0.007232633896483534
0.0038053465469305436 0.22478058335487253 0.007232633896483534
0.004534694287269825 0.24945081352303167 0.007232633896483534
0.005388355701790637 0.27682866303920667 0.007232633896483534
0.006383189967023251 0.3072112998861759 0.007232633896483534
0.007537216402349389 0.34092850697468147 0.007232633896483534
0.008869409769657777 0.3783462617131929 0.007232633896483534
0.01039941810360101 0.419870708444391 0.007232633896483534
0.012147199397504194 0.4659525668664682 0.007232633896483534
0.014132578365282367 0.517092024289676 0.007232633896483534
0.016374729356362083 0.5738441648302398 0.007232633896483534
0.018891597451363484 0.6368249944718586 0.007232633896483534
0.02169927607732225 0.7067181273927491 0.007232633896483534
0.02481136385198024 0.7842822061337682 0.007232633896483534
0.0282383293653099 0.8703591361485166 0.007232633896483534
0.031986913907511516 0.9658832241158708 0.007232633896483534
0.036059603597757395 1.0718913192051276 0.007232633896483534
0.04045420179086623 1.1895340673703196 0.007232633896483534
0.04516352685681846 1.3200884008314182 0.007232633896483534
0.050175257667421924 1.4649713983072863 0.007232633896483534
0.055471939600170383 1.625755666443795 0.007232633896483534
0.061031157661334046 1.8041864093920719 0.007232633896483534
0.06682587395702888 2.0022003718155843 0.007232633896483534
0.07282491916634637 2.2219468609395236 0.007232633896483534
0.07899361984517705 2.4658110758226037 0.007232633896483534
0.08529453756479422 2.736439997074672 0.007232633896483534
0.09168828975147614 3.0367711180354604 0.007232633896483534
0.09813442002364292 3.370064329271928 0.007232633896483534
0.10459228267906973 3.739937302478798 0.007232633896483534
0.11102190705424775 4.150404757850477 0.007232633896483534
0.11738480902744852 4.605922041145108 0.007232633896483534
0.12364472029649498 5.1114334834401705 0.007232633896483534
0.1297682120924195 5.672426068491977 0.007232633896483534
0.1357251955233414 6.294988990221888 0.007232633896483534
0.14148928838962327 6.985879746785249 0.007232633896483534
0.14703804531999465 7.752597488629465 0.007232633896483534
0.15235305510869557 8.60346441668451 0.007232633896483534
0.1574199148379254 9.547716114208066 0.007232633896483534
0.16222809547869899 10.59560179277617 0.007232633896483534
0.1667707166810164 11.758495540521581 0.007232633896483534
0.1710442504695835 13.049019780144016 0.007232633896483534
0.1750481737123608 14.481182276745331 0.007232633896483534
0.17878458866304836 16.070528182616385 0.007232633896483534
0.18225782887733555 17.834308769319094 0.007232633896483534
0.18547406542651146 19.791668678535572 0.007232633896483534
0.18844092572902227 21.96385372416547 0.007232633896483534
0.19116713413428288 24.37444150122222 0.007232633896483534
0.19366218101081856 27.04959730463137 0.007232633896483534
0.1959360243504551 30.01835813575592 0.007232633896483534
0.19799882575977223 33.31294787934677 0.007232633896483534
0.19986072123632015 36.96912707195032 0.007232633896483534
0.20153162544478942 41.0265810582719 0.007232633896483534
0.2030210674762949 45.52935074866948 0.007232633896483534
0.2043380553494778 50.526310653356795 0.007232633896483534
0.2054909661722295 56.07169938205458 0.007232633896483534
0.20648745875550878 62.22570836730231 0.007232633896483534
0.20733440552999793 69.0551352016233 0.007232633896483534
0.2080378408299155 76.63410868007462 0.007232633896483534
0.2086029228127435 85.04489341802686 0.007232633896483534
0.20903390677266875 94.37878277775391 0.007232633896483534
0.20933412784520522 104.73708979594508 0.007232633896483534
0.20950599166886663 116.23224686798542 0.007232633896483534
0.2095509719183788 128.9890261253308 0.007232633896483534
0.2094696141764567 143.14589375234786 0.007232633896483534
0.20926154598347768 158.85651294280527 0.007232633896483534
0.2089254935227025 176.2914118095948 0.007232633896483534
0.20845930582544936 195.63983435170647 0.007232633896483534
0.20785998795471627 217.11179456945052 0.007232633896483534
0.20712374522405863 240.9403560239527 0.007232633896483534
0.20624604098717336 267.38416158399497 0.007232633896483534
0.2052216713520747 296.73024081888724 0.007232633896483534
0.20404486055794102 329.2971255097155 0.007232633896483534
0.2027093815205787 365.43830709572546 0.007232633896483534
0.20120870663332058 405.54607358408276 0.007232633896483534
0.199536194167651 450.05576757004974 0.007232633896483534
0.19768531626205554 499.450511585514 0.007232633896483534
0.19564993410590992 554.2664520663108 0.007232633896483534
0.19342462604687194 615.0985788580505 0.007232633896483534
0.19100507280602042 682.6071834272393 0.007232633896483534
0.18838850307167387 757.525025877192 0.007232633896483534
0.1855741994892779 840.6652885618333 0.007232633896483534
0.1825640617731712 932.9304026284696 0.007232633896483534
0.17936321821280066 1035.3218432956637 0.007232633896483534
0.17598127916763273 1148.9510001873086 0.007232633896483534
0.17243266754377107 1275.051240713013 0.007232633896483534
0.16873839553006142 1414.991297434576 0.007232633896483534
0.16492081771955647 1570.2901247293776 0.007232633896483534
0.16101501742076518 1742.6333860096508 0.007232633896483534
0.15705320807257994 1933.891750455232 0.007232633896483534
0.15307883013641366 2146.141197858406 0.007232633896483534
0.1491470859643549 2381.6855519761607 0.007232633896483534
0.14530807716655936 2643.0814869741084 0.007232633896483534
0.1416209241863582 2933.1662783900483 0.007232633896483534
0.1381467365440976 3255.0885998350564 0.007232633896483534
0.13494932195043674 3612.3426997094302 0.007232633896483534
0.13209139889427135 4008.8063288984645 0.007232633896483534
0.129638525686806 4448.782831127585 0.007232633896483534
0.12763744230101537 4937.047852839004 0.007232633896483534
0.1261315034554329 5478.901179593945 0.007232633896483534
0.12515487767438316 6080.224261649427 0.007232633896483534
0.12472955882923387 6747.5440531107 0.007232633896483534
0.12486428507162017 7488.10385759003 0.007232633896483534
0.12555412507478536 8309.941949353404 0.007232633896483534
0.12678076049144238 9221.97882333434 0.007232633896483534
0.12851343463215414 10234.114021054527 0.007232633896483534
0.13071048237877392 11357.333583431051 0.007232633896483534
0.1333270280863701 12603.829296797274 0.007232633896483534
0.1363039652897413 13987.131026472387 0.007232633896483534
0.13957709983877464 15522.25357427048 0.007232633896483534
0.14308297831533423 17225.859653987874 0.007232633896483534
0.14675846824775363 19116.440753857038 0.007232633896483534
0.15054604214711276 21214.51784910632 0.007232633896483534
0.15438885838349847 23542.864143224204 0.007232633896483534
0.15823543489139524 26126.752255633317 0.007232633896483534
0.16203743009594973 28994.22853882881 0.007232633896483534
0.16575519523087223 32176.417502507353 0.007232633896483534
0.16935511685562687 35707.859649004626 0.007232633896483534
0.17280850022712002 39626.88638701478 0.007232633896483534
0.17609246567644732 43976.036093027215 0.007232633896483534
0.17918714585584894 48802.515836544335 0.007232633896483534
0.18207908413546647 54158.71378079476 0.007232633896483534
0.18475901052011068 60102.76782070388 0.007232633896483534
0.18722115376363035 66699.19663030129 0.007232633896483534
0.18946240388527258 74019.59996915652 0.007232633896483534
0.19148173113762823 82143.43584919439 0.007232633896483534
0.1932796540495474 91158.88299750836 0.007232633896483534
0.19485776037936375 101163.7979766207 0.007232633896483534
0.19621828856543289 112266.77735108159 0.007232633896483534
0.19736376299169933 124588.33642950082 0.007232633896483534
0.1982966858522559 138262.2173764659 0.007232633896483534
0.1990192777802804 153436.84089300132 0.007232633896483534
0.19953326524228032 170276.91722258978 0.007232633896483534
0.19983971096371533 188965.23396912115 0.007232633896483534
0.1999388804379123 209704.64013232305 0.007232633896483534
0.19983014529498178 232720.2478960412 0.007232633896483534
0.19951191752261366 258261.87606826748 0.007232633896483534
0.19898161316814367 286606.7616948256 0.007232633896483534
0.19823564751641243 318062.5692794119 0.007232633896483534
0.19726945612637792 352970.73027306574 0.007232633896483534
0.19607754593744176 391710.1490809261 0.007232633896483534
0.19465358198067406 434701.3158125035 0.007232633896483534
0.1929904987628106 482410.8704165374 0.007232633896483534
0.19108065086766146 535356.6677410719 0.007232633896483534
0.18891600098868366 594113.3984965039 0.007232633896483534
0.18648835003841668 659318.8271333541 0.007232633896483534
0.1837895973585546 731680.7143427207 0.007232633896483534
0.180812062084442 811984.4993184009 0.007232633896483534
0.17754882568260655 901101.8251665037 0.007232633896483534
0.17399413441307843 1000000.0 0.007232633896483534
2.50563491848918e-07 0.001 0.008026433522257174
2.7417498404047266e-07 0.0011097524964120721 0.008026433522257174
3.024246912962207e-07 0.0012315506032928262 0.008026433522257174
3.363994592296693e-07 0.001366716356462006 0.008026433522257174
3.7742914011859585e-07 0.0015167168884709225 0.008026433522257174
4.2714534108194424e-07 0.0016831803533309566 0.008026433522257174
4.875470096653983e-07 0.0018679135990207828 0.008026433522257174
5.610893456286029e-07 0.002072921779595372 0.008026433522257174
6.507834020589784e-07 0.002300430119772917 0.008026433522257174
7.603279410196492e-07 0.0025529080682395165 0.008026433522257174
8.942636675387389e-07 0.002833096101839324 0.008026433522257174
1.058165107726064e-06 0.0031440354715915 0.008026433522257174
1.258879303064897e-06 0.0034891012134067737 0.008026433522257174
1.5048144191807944e-06 0.003872038781812557 0.008026433522257174
1.806296295942672e-06 0.004297004704320844 0.008026433522257174
2.176003529502646e-06 0.004768611697714469 0.008026433522257174
2.6295034896723496e-06 0.005291978735958442 0.008026433522257174
3.185905539940942e-06 0.005872786613189483 0.008026433522257174
3.868666071993321e-06 0.00651733960488242 0.008026433522257174
4.70656600762287e-06 0.007232633896483534 0.008026433522257174
5.734913660529473e-06 0.008026433522257174 0.008026433522257174
6.997009596127618e-06 0.00890735463861044 0.008026433522257174
8.545938018144489e-06 0.009884959046625586 0.008026433522257174
1.0446747089366826e-05 0.010969857978923836 0.008026433522257174
1.2779112743624421e-05 0.012173827277396614 0.008026433522257174
1.564057290148746e-05 0.013509935211980273 0.008026433522257174
1.9150464448558502e-05 0.014992684327860457 0.008026433522257174
2.34546940030278e-05 0.01663816886076129 0.008026433522257174
2.8734648509380623e-05 0.018464249428955443 0.008026433522257174
3.521055015916902e-05 0.020490746898158472 0.008026433522257174
4.314457727418175e-05 0.022739657523579287 0.008026433522257174
5.286071926301206e-05 0.02523539170434766 0.008026433522257174
6.475579487626171e-05 0.02800503894183631 0.008026433522257174
7.931483603602907e-05 0.03107866187782014 0.008026433522257174
9.711448518477661e-05 0.03448962260405758 0.008026433522257174
0.00011886059436043428 0.038274944785163134 0.008026433522257174
0.00014540718513150752 0.04247571552536898 0.008026433522257174
0.0001777855970862552 0.047137531341167244 0.008026433522257174
0.00021723870814602253 0.05231099308056263 0.008026433522257174
0.00026526089267642217 0.05805225516094899 0.008026433522257174
0.00032364431579440245 0.06442363508721373 0.008026433522257174
0.0003945322637091131 0.07149428986597581 0.008026433522257174
0.00048048000447220574 0.07934096665797492 0.008026433522257174
0.0005845235833170648 0.08804883581643465 0.008026433522257174
0.0007102566954179101 0.09771241535346502 0.008026433522257174
0.0008619155695311909 0.1084365968689611 0.008026433522257174
0.0010444710587367845 0.12033778407775893 0.008026433522257174
0.0012637268401154977 0.13354515629298988 0.008026433522257174
0.001526421593169569 0.14820207057988585 0.008026433522257174
0.0018403323439161179 0.16446761779946645 0.008026433522257174
0.0022143747002573155 0.18251834943190443 0.008026433522257174
0.002658694876948531 0.20255019392306664 0.008026433522257174
0.0031847467908443505 0.22478058335487253 0.008026433522257174
0.003805346398125131 0.24945081352303167 0.008026433522257174
0.004534694111904658 0.27682866303920667 0.008026433522257174
0.00538835546214067 0.3072112998861759 0.008026433522257174
0.0063831896894730455 0.34092850697468147 0.008026433522257174
0.007537216064270491 0.3783462617131929 0.008026433522257174
0.008869409356177416 0.419870708444391 0.008026433522257174
0.010399417598810468 0.4659525668664682 0.008026433522257174
0.012147198783944324 0.517092024289676 0.008026433522257174
0.01413257761549147 0.5738441648302398 0.008026433522257174
0.01637472843514942 0.6368249944718586 0.008026433522257174
0.01889159634310489 0.7067181273927491 0.008026433522257174
0.021699274707849936 0.7842822061337682 0.008026433522257174
0.02481136220705138 0.8703591361485166 0.008026433522257174
0.02823832738877341 0.9658832241158708 0.008026433522257174
0.03198691148591326 1.0718913192051276 0.008026433522257174
0.036059600680648396 1.1895340673703196 0.008026433522257174
0.040454198259259666 1.3200884008314182 0.008026433522257174
0.04516352258639955 1.4649713983072863 0.008026433522257174
0.05017525254739286 1.625755666443795 0.008026433522257174
0.05547193345197088 1.8041864093920719 0.008026433522257174
0.0610311503257297 2.0022003718155843 0.008026433522257174
0.06682586517631406 2.2219468609395236 0.008026433522257174
0.0728249086939119 2.4658110758226037 0.008026433522257174
0.07899360744302664 2.736439997074672 0.008026433522257174
0.08529452288694905 3.0367711180354604 0.008026433522257174
0.09168827243393007 3.370064329271928 0.008026433522257174
0.09813439968349558 3.739937302478798 0.008026433522257174
0.10459225881081435 4.150404757850477 0.008026433522257174
0.11102187919584683 4.605922041145108 0.008026433522257174
0.11738477654675172 5.1114334834401705 0.008026433522257174
0.12364468258981542 5.672426068491977 0.008026433522257174
0.12976816841893202 6.294988990221888 0.008026433522257174
0.13572514509336742 6.985879746785249 0.008026433522257174
0.1414892303117421 7.752597488629465 0.008026433522257174
0.14703797862974 8.60346441668451 0.008026433522257174
0.15235297872567743 9.547716114208066 0.008026433522257174
0.15741982757496187 10.59560179277617 0.008026433522257174
0.1622279960233004 11.758495540521581 0.008026433522257174
0.1667706035898071 13.049019780144016 0.008026433522257174
0.17104412215914078 14.481182276745331 0.008026433522257174
0.17504802845846523 16.070528182616385 0.008026433522257174
0.17878442457277677 17.834308769319094 0.008026433522257174
0.18225764387104126 19.791668678535572 0.008026433522257174
0.18547385727537824 21.96385372416547 0.008026433522257174
0.1884406919775361 24.37444150122222 0.008026433522257174
0.1911668721563906 27.04959730463137 0.008026433522257174
0.19366188799970807 30.01835813575592 0.008026433522257174
0.19593569730492577 33.31294787934677 0.008026433522257174
0.19799846151699274 36.96912707195032 0.008026433522257174
0.199860316515037 41.0265810582719 0.008026433522257174
0.2015311769046888 45.52935074866948 0.008026433522257174
0.20302057179529598 50.526310653356795 0.008026433522257174
0.20433750938692752 56.07169938205458 0.008026433522257174
0.2054903671346895 62.22570836730231 0.008026433522257174
0.2064868044881787 69.0551352016233 0.008026433522257174
0.2073336949067981 76.63410868007462 0.008026433522257174
0.20803707429471618 85.04489341802686 0.008026433522257174
0.2086021031288232 94.37878277775391 0.008026433522257174
0.20903304004281775 104.73708979594508 0.008026433522257174
0.20933322491611106 116.23224686798542 0.008026433522257174
0.2095050700324741 128.9890261253308 0.008026433522257174
0.20955005829087225 143.14589375234786 0.008026433522257174
0.20946874795460735 158.85651294280527 0.008026433522257174
0.209260783914762 176.2914118095948 0.008026433522257174
0.20892491594620566 195.63983435170647 0.008026433522257174
0.2084590249900078 217.11179456945052 0.008026433522257174
0.2078601590956226 240.9403560239527 0.008026433522257174
0.2071245812000324 267.38416158399497 0.008026433522257174
0.20624783163645377 296.73024081888724 0.008026433522257174
0.20522480885549887 329.2971255097155 0.008026433522257174
0.20404987259546514 365.43830709572546 0.008026433522257174
0.2027169743804449 405.54607358408276 0.008026433522257174
0.20121982081091838 450.05576757004974 0.008026433522257174
0.19955207576678857 499.450511585514 0.008026433522257174
0.1977076077316049 554.2664520663108 0.008026433522257174
0.1956807887789771 615.0985788580505 0.008026433522257174
0.19346685096861904 682.6071834272393 0.008026433522257174
0.19106230503426413 757.525025877192 0.008026433522257174
0.1884654240603818 840.6652885618333 0.008026433522257174
0.18567679181393482 932.9304026284696 0.008026433522257174
0.18269991060191249 1035.3218432956637 0.008026433522257174
0.17954185737476447 1148.9510001873086 0.008026433522257174
0.17621452120061587 1275.051240713013 0.008026433522257174
0.1727349776860434 1414.991297434576 0.008026433522257174
0.16912732621948123 1570.2901247293776 0.008026433522257174
0.16541770388553712 1742.6333860096508 0.008026433522257174
0.16164479718600422 1933.891750455232 0.008026433522257174
0.15784527032873186 2146.141197858406 0.008026433522257174
0.15406676959326315 2381.6855519761607 0.008026433522257174
0.15036716425509677 2643.0814869741084 0.008026433522257174
0.1468014514817204 2933.1662783900483 0.008026433522257174
0.1434324422698845 3255.0885998350564 0.008026433522257174
0.14032160911868807 3612.3426997094302 0.008026433522257174
0.13753257750140868 4008.8063288984645 0.008026433522257174
0.1351258927555623 4448.782831127585 0.008026433522257174
0.13315633811545702 4937.047852839004 0.008026433522257174
0.1316707377653401 5478.901179593945 0.008026433522257174
0.13070693509169118 6080.224261649427 0.008026433522257174
0.13028370196649064 6747.5440531107 0.008026433522257174
0.1304102583049378 7488.10385759003 0.008026433522257174
0.13108155020884382 8309.941949353404 0.008026433522257174
0.13228030121894108 9221.97882333434 0.008026433522257174
0.1339765394184198 10234.114021054527 0.008026433522257174
0.13612491003434002 11357.333583431051 0.008026433522257174
0.1386731375845045 12603.829296797274 0.008026433522257174
0.14156242088922966 13987.131026472387 0.008026433522257174
0.1447300372255711 15522.25357427048 0.008026433522257174
0.14811279247872733 17225.859653987874 0.008026433522257174
0.1516490215406634 19116.440753857038 0.008026433522257174
0.1552808249998634 21214.51784910632 0.008026433522257174
0.15894987169653518 23542.864143224204 0.008026433522257174
0.16260539361127258 26126.752255633317 0.008026433522257174
0.16620406340695126 28994.22853882881 0.008026433522257174
0.16970696427404164 32176.417502507353 0.008026433522257174
0.1730829894564181 35707.859649004626 0.008026433522257174
0.17630511596985343 39626.88638701478 0.008026433522257174
0.17935100521526692 43976.036093027215 0.008026433522257174
0.18220467694243325 48802.515836544335 0.008026433522257174
0.1848548121447493 54158.71378079476 0.008026433522257174
0.18729389727104717 60102.76782070388 0.008026433522257174
0.18951739608337448 66699.19663030129 0.008026433522257174
0.19152312503297253 74019.59996915652 0.008026433522257174
0.19331067821576653 82143.43584919439 0.008026433522257174
0.19488091088487636 91158.88299750836 0.008026433522257174
0.1962354842989953 101163.7979766207 0.008026433522257174
0.19737647272722825 112266.77735108159 0.008026433522257174
0.19830602863476088 124588.33642950082 0.008026433522257174
0.1990261021455808 138262.2173764659 0.008026433522257174
0.19953821326180332 153436.84089300132 0.008026433522257174
0.19984326618032355 170276.91722258978 0.008026433522257174
0.19994140625021828 188965.23396912115 0.008026433522257174
0.19983191380015342 209704.64013232305 0.008026433522257174
0.19951313187630149 232720.2478960412 0.008026433522257174
0.1989824243100884 258261.87606826748 0.008026433522257174
0.1982361670015962 286606.7616948256 0.008026433522257174
0.1972697673154471 318062.5692794119 0.008026433522257174
0.19607771061419044 352970.73027306574 0.008026433522257174
0.1946536445975653 391710.1490809261 0.008026433522257174
0.19299049083929276 434701.3158125035 0.008026433522257174
0.1910805973020615 482410.8704165374 0.008026433522257174
0.18891591910505667 535356.6677410719 0.008026433522257174
0.1864882510562893 594113.3984965039 0.008026433522257174
0.18378949144971557 659318.8271333541 0.008026433522257174
0.18081195501144975 731680.7143427207 0.008026433522257174
0.17754872143268585 811984.4993184009 0.008026433522257174
0.17399403301533312 901101.8251665037 0.008026433522257174
0.17014371999539435 1000000.0 0.008026433522257174
2.3070669005580136e-07 0.001 0.00890735463861044
2.505635276184824e-07 0.0011097524964120721 0.00890735463861044
2.741746212746657e-07 0.0012315506032928262 0.00890735463861044
3.024242089160259e-07 0.001366716356462006 0.00890735463861044
3.3639903479487643e-07 0.0015167168884709225 0.00890735463861044
3.7742937284129113e-07 0.0016831803533309566 0.00890735463861044
4.271455320099468e-07 0.0018679135990207828 0.00890735463861044
4.875467579578893e-07 0.002072921779595372 0.00890735463861044
5.610891906570811e-07 0.002300430119772917 0.00890735463861044
6.507834646261174e-07 0.0025529080682395165 0.00890735463861044
7.603278568855606e-07 0.002833096101839324 0.00890735463861044
8.942635004415e-07 0.0031440354715915 0.00890735463861044
1.0581649724263065e-06 0.0034891012134067737 0.00890735463861044
1.258879270086069e-06 0.003872038781812557 0.00890735463861044
1.5048142770583695e-06 0.004297004704320844 0.00890735463861044
1.8062961720348436e-06 0.004768611697714469 0.00890735463861044
2.1760035108977366e-06 0.005291978735958442 0.00890735463861044
2.629503321143964e-06 0.005872786613189483 0.00890735463861044
3.1859056292826704e-06 0.00651733960488242 0.00890735463861044
3.868665971268337e-06 0.007232633896483534 0.00890735463861044
4.7065658944113464e-06 0.008026433522257174 0.00890735463861044
5.734913268204411e-06 0.00890735463861044 0.00890735463861044
6.9970095132598775e-06 0.009884959046625586 0.00890735463861044
8.54593749412616e-06 0.010969857978923836 0.00890735463861044
1.0446746749156327e-05 0.012173827277396614 0.00890735463861044
1.2779112548877425e-05 0.013509935211980273 0.00890735463861044
1.5640572407632503e-05 0.014992684327860457 0.00890735463861044
1.9150463231372428e-05 0.01663816886076129 0.00890735463861044
2.3454692933057297e-05 0.018464249428955443 0.00890735463861044
2.873464683322141e-05 0.020490746898158472 0.00890735463861044
3.521054872249879e-05 0.022739657523579287 0.00890735463861044
4.314457522833215e-05 0.02523539170434766 0.00890735463861044
5.286071580569429e-05 0.02800503894183631 0.00890735463861044
6.475579285164512e-05 0.03107866187782014 0.00890735463861044
7.9314832916344e-05 0.03448962260405758 0.00890735463861044
9.711447914147187e-05 0.038274944785163134 0.00890735463861044
0.00011886058925052179 0.04247571552536898 0.00890735463861044
0.00014540717887123744 0.047137531341167244 0.00890735463861044
0.00017778559029046903 0.05231099308056263 0.00890735463861044
0.00021723870030040948 0.05805225516094899 0.00890735463861044
0.00026526088214184895 0.06442363508721373 0.00890735463861044
0.0003236443020065982 0.07149428986597581 0.00890735463861044
0.00039453224769733786 0.07934096665797492 0.00890735463861044
0.00048047998683345416 0.08804883581643465 0.00890735463861044
0.0005845235559401585 0.09771241535346502 0.00890735463861044
0.0007102566635853735 0.1084365968689611 0.00890735463861044
0.0008619155316236249 0.12033778407775893 0.00890735463861044
0.0010444710157239134 0.13354515629298988 0.00890735463861044
0.0012637267782211192 0.14820207057988585 0.00890735463861044
0.0015264215300245798 0.16446761779946645 0.00890735463861044
0.001840332265626743 0.18251834943190443 0.00890735463861044
0.0022143746040095835 0.20255019392306664 0.00890735463861044
0.002658694758565283 0.22478058335487253 0.00890735463861044
0.003184746641345604 0.24945081352303167 0.00890735463861044
0.003805346218008987 0.27682866303920667 0.00890735463861044
0.004534693873915252 0.3072112998861759 0.00890735463861044
0.0053883551896836135 0.34092850697468147 0.00890735463861044
0.0063831893563331965 0.3783462617131929 0.00890735463861044
0.007537215652100637 0.419870708444391 0.00890735463861044
0.00886940885520282 0.4659525668664682 0.00890735463861044
0.010399416986897725 0.517092024289676 0.00890735463861044
0.01214719802925135 0.5738441648302398 0.00890735463861044
0.01413257669371748 0.6368249944718586 0.00890735463861044
0.01637472731458134 0.7067181273927491 0.00890735463861044
0.018891594980768645 0.7842822061337682 0.00890735463861044
0.021699273040968192 0.8703591361485166 0.00890735463861044
0.024811360184811893 0.9658832241158708 0.00890735463861044
0.028238324936527226 1.0718913192051276 0.00890735463861044
0.03198690851003816 1.1895340673703196 0.00890735463861044
0.0360595970914912 1.3200884008314182 0.00890735463861044
0.04045419389368554 1.4649713983072863 0.00890735463861044
0.04516351734949353 1.625755666443795 0.00890735463861044
0.050175246221998204 1.8041864093920719 0.00890735463861044
0.05547192588292349 2.0022003718155843 0.00890735463861044
0.06103114124573206 2.2219468609395236 0.00890735463861044
0.06682585436449551 2.4658110758226037 0.00890735463861044
0.07282489583902585 2.736439997074672 0.00890735463861044
0.07899359216680635 3.0367711180354604 0.00890735463861044
0.08529450480905032 3.370064329271928 0.00890735463861044
0.09168825113597245 3.739937302478798 0.00890735463861044
0.09813437461980756 4.150404757850477 0.00890735463861044
0.1045922294476136 4.605922041145108 0.00890735463861044
0.1110218448614817 5.1114334834401705 0.00890735463861044
0.1173847365737033 5.672426068491977 0.00890735463861044
0.12364463613432175 6.294988990221888 0.00890735463861044
0.12976811463961413 6.985879746785249 0.00890735463861044
0.13572508299034514 7.752597488629465 0.00890735463861044
0.1414891588037226 8.60346441668451 0.00890735463861044
0.14703789650416788 9.547716114208066 0.00890735463861044
0.15235288466800778 10.59560179277617 0.00890735463861044
0.15741972010014482 11.758495540521581 0.00890735463861044
0.1622278735368945 13.049019780144016 0.00890735463861044
0.1667704643123673 14.481182276745331 0.00890735463861044
0.17104396415465795 16.070528182616385 0.00890735463861044
0.17504784957403707 17.834308769319094 0.00890735463861044
0.178784222488094 19.791668678535572 0.00890735463861044
0.1822574160381154 21.96385372416547 0.00890735463861044
0.1854736009170881 24.37444150122222 0.00890735463861044
0.1884404041026997 27.04959730463137 0.00890735463861044
0.1911665495291457 30.01835813575592 0.00890735463861044
0.1936615271472517 33.31294787934677 0.00890735463861044
0.19593529452579395 36.96912707195032 0.00890735463861044
0.19799801292869423 41.0265810582719 0.00890735463861044
0.19985981807748399 45.52935074866948 0.00890735463861044
0.20153062450005388 50.526310653356795 0.00890735463861044
0.2030199613439283 56.07169938205458 0.00890735463861044
0.20433683700686256 62.22570836730231 0.00890735463861044
0.2054896293877717 69.0551352016233 0.00890735463861044
0.2064859987209844 76.63410868007462 0.00890735463861044
0.20733281973446616 85.04489341802686 0.00890735463861044
0.2080361302591296 94.37878277775391 0.00890735463861044
0.20860109362389334 104.73708979594508 0.00890735463861044
0.20903197257969275 116.23224686798542 0.00890735463861044
0.2093321128459955 128.9890261253308 0.00890735463861044
0.20950393488048213 143.14589375234786 0.00890735463861044
0.20954893292091903 158.85651294280527 0.00890735463861044
0.20946768084475975 176.2914118095948 0.00890735463861044
0.20925984487481086 195.63983435170647 0.00890735463861044
0.20892420378334453 217.11179456945052 0.00890735463861044
0.20845867774057325 240.9403560239527 0.00890735463861044
0.207860367596862 267.38416158399497 0.00890735463861044
0.20712560706339778 296.73024081888724 0.00890735463861044
0.20625003091786898 329.2971255097155 0.00890735463861044
0.20522866312524446 365.43830709572546 0.00890735463861044
0.20405602942981105 405.54607358408276 0.00890735463861044
0.202726299910867 450.05576757004974 0.00890735463861044
0.2012334674303169 499.450511585514 0.00890735463861044
0.1995715686841799 554.2664520663108 0.00890735463861044
0.19773495478563197 615.0985788580505 0.00890735463861044
0.1957186182584043 682.6071834272393 0.00890735463861044
0.19351858277745881 757.525025877192 0.00890735463861044
0.19113236035892278 840.6652885618333 0.00890735463861044
0.18855947835180276 932.9304026284696 0.00890735463861044
0.18580207437865104 1035.3218432956637 0.00890735463861044
0.18286555158479967 1148.9510001873086 0.00890735463861044
0.1797592787749882 1275.051240713013 0.00890735463861044
0.17649779409000121 1414.991297434576 0.00890735463861044
0.17310121427968816 1570.2901247293776 0.00890735463861044
0.16959712190816933 1742.6333860096508 0.00890735463861044
0.1660162612855558 1933.891750455232 0.00890735463861044
0.16239997355159108 2146.141197858406 0.00890735463861044
0.15879078749826814 2381.6855519761607 0.00890735463861044
0.15524055305478512 2643.0814869741084 0.00890735463861044
0.15180784013257131 2933.1662783900483 0.00890735463861044
0.14855431310309175 3255.0885998350564 0.00890735463861044
0.14554242743778012 3612.3426997094302 0.00890735463861044
0.14283476735013423 4008.8063288984645 0.00890735463861044
0.14049179307693294 4448.782831127585 0.00890735463861044
0.1385693692883443 4937.047852839004 0.00890735463861044
0.13711508334980138 5478.901179593945 0.00890735463861044
0.13616569738026385 6080.224261649427 0.00890735463861044
0.13574509432964632 6747.5440531107 0.00890735463861044
0.1358629141607821 7488.10385759003 0.00890735463861044
0.13651401110159256 8309.941949353404 0.00890735463861044
0.13767878108867393 9221.97882333434 0.00890735463861044
0.13932431894318142 10234.114021054527 0.00890735463861044
0.14140628385700893 11357.333583431051 0.00890735463861044
0.14387128906469115 12603.829296797274 0.00890735463861044
0.14665959511400217 13987.131026472387 0.00890735463861044
0.14971023125630722 15522.25357427048 0.00890735463861044
0.1529575852145939 17225.859653987874 0.00890735463861044
0.1563445197057547 19116.440753857038 0.00890735463861044
0.1598061049847388 21214.51784910632 0.00890735463861044
0.16328860436985337 23542.864143224204 0.00890735463861044
0.16674592533428267 26126.752255633317 0.00890735463861044
0.17013311905822093 28994.22853882881 0.00890735463861044
0.17341630252190043 32176.417502507353 0.00890735463861044
0.17656386488488351 35707.859649004626 0.00890735463861044
0.17955076843213646 39626.88638701478 0.00890735463861044
0.18235803805794149 43976.036093027215 0.00890735463861044
0.1849719561156462 48802.515836544335 0.00890735463861044
0.18738294935076283 54158.71378079476 0.00890735463861044
0.18958478258082323 60102.76782070388 0.00890735463861044
0.19157388961184552 66699.19663030129 0.00890735463861044
0.1933487517710546 74019.59996915652 0.00890735463861044
0.19490933778615727 82143.43584919439 0.00890735463861044
0.19625660954216073 91158.88299750836 0.00890735463861044
0.19739209285853576 101163.7979766207 0.00890735463861044
0.19831751396804975 112266.77735108159 0.00890735463861044
0.19903449412413465 124588.33642950082 0.00890735463861044
0.19954429918834649 138262.2173764659 0.00890735463861044
0.19984763995034882 153436.84089300132 0.00890735463861044
0.19994451412276248 170276.91722258978 0.00890735463861044
0.19983408981534012 188965.23396912115 0.00890735463861044
0.1995146257795568 209704.64013232305 0.00890735463861044
0.19898342199485342 232720.2478960412 0.00890735463861044
0.19823680706394953 258261.87606826748 0.00890735463861044
0.1972701503254939 286606.7616948256 0.00890735463861044
0.19607791255111806 318062.5692794119 0.00890735463861044
0.19465372052945895 352970.73027306574 0.00890735463861044
0.19299048196990043 391710.1490809261 0.00890735463861044
0.19108053125091828 434701.3158125035 0.00890735463861044
0.18891581805655733 482410.8704165374 0.00890735463861044
0.18648812866013031 535356.6677410719 0.00890735463861044
0.18378935947839636 594113.3984965039 0.00890735463861044
0.18081181943125557 659318.8271333541 0.00890735463861044
0.17754858822445385 731680.7143427207 0.00890735463861044
0.17399390926584601 811984.4993184009 0.00890735463861044
0.17014360005850904 901101.8251665037 0.00890735463861044
0.16599553625565022 1000000.0 0.00890735463861044
2.1387946816603734e-07 0.001 0.009884959046625586
2.3070650446033875e-07 0.0011097524964120721 0.009884959046625586
2.505635431086957e-07 0.0012315506032928262 0.009884959046625586
2.741743072064498e-07 0.001366716356462006 0.009884959046625586
3.0242443373271893e-07 0.0015167168884709225 0.009884959046625586
3.3639938260259655e-07 0.0016831803533309566 0.009884959046625586
3.774293866470879e-07 0.0018679135990207828 0.009884959046625586
4.271452942712986e-07 0.002072921779595372 0.009884959046625586
4.875468665220886e-07 0.002300430119772917 0.009884959046625586
5.610888559933608e-07 0.0025529080682395165 0.009884959046625586
6.507835913025645e-07 0.002833096101839324 0.009884959046625586
7.603279433858121e-07 0.0031440354715915 0.009884959046625586
8.942637009321658e-07 0.0034891012134067737 0.009884959046625586
1.0581645682721658e-06 0.003872038781812557 0.009884959046625586
1.2588788887886448e-06 0.004297004704320844 0.009884959046625586
1.5048144663201701e-06 0.004768611697714469 0.009884959046625586
1.8062961233775848e-06 0.005291978735958442 0.009884959046625586
2.1760033811404206e-06 0.005872786613189483 0.009884959046625586
2.6295031985215656e-06 0.00651733960488242 0.009884959046625586
3.1859056931066165e-06 0.007232633896483534 0.009884959046625586
3.868665706965868e-06 0.008026433522257174 0.009884959046625586
4.706565590394118e-06 0.00890735463861044 0.009884959046625586
5.734913123400104e-06 0.009884959046625586 0.009884959046625586
6.9970090230686566e-06 0.010969857978923836 0.009884959046625586
8.545937388509256e-06 0.012173827277396614 0.009884959046625586
1.0446746172149135e-05 0.013509935211980273 0.009884959046625586
1.277911201372911e-05 0.014992684327860457 0.009884959046625586
1.564057192090379e-05 0.01663816886076129 0.009884959046625586
1.9150462479279595e-05 0.018464249428955443 0.009884959046625586
2.345469236914033e-05 0.020490746898158472 0.009884959046625586
2.873464542807458e-05 0.022739657523579287 0.009884959046625586
3.521054772429033e-05 0.02523539170434766 0.009884959046625586
4.314457356484336e-05 0.02800503894183631 0.009884959046625586
5.2860714519320506e-05 0.03107866187782014 0.009884959046625586
6.475578986929464e-05 0.03448962260405758 0.009884959046625586
7.931482836671944e-05 0.038274944785163134 0.009884959046625586
9.711447527870065e-05 0.04247571552536898 0.009884959046625586
0.00011886058351417983 0.047137531341167244 0.009884959046625586
0.0001454071736128465 0.05231099308056263 0.009884959046625586
0.00017778558062908623 0.05805225516094899 0.009884959046625586
0.0002172386904950585 0.06442363508721373 0.009884959046625586
0.00026526086935135806 0.07149428986597581 0.009884959046625586
0.00032364428594761074 0.07934096665797492 0.009884959046625586
0.00039453222973909186 0.08804883581643465 0.009884959046625586
0.00048047996357480915 0.09771241535346502 0.009884959046625586
0.0005845235269197058 0.1084365968689611 0.009884959046625586
0.0007102566274760913 0.12033778407775893 0.009884959046625586
0.000861915489684062 0.13354515629298988 0.009884959046625586
0.0010444709641838634 0.14820207057988585 0.009884959046625586
0.001263726713898905 0.16446761779946645 0.009884959046625586
0.0015264214431824352 0.18251834943190443 0.009884959046625586
0.0018403321620549251 0.20255019392306664 0.009884959046625586
0.0022143744791131015 0.22478058335487253 0.009884959046625586
0.002658694602573286 0.24945081352303167 0.009884959046625586
0.0031847464539870307 0.27682866303920667 0.009884959046625586
0.0038053459848866877 0.3072112998861759 0.009884959046625586
0.004534693602122997 0.34092850697468147 0.009884959046625586
0.005388354858402722 0.3783462617131929 0.009884959046625586
0.0063831889340421055 0.419870708444391 0.009884959046625586
0.0075372151411223776 0.4659525668664682 0.009884959046625586
0.008869408233613818 0.517092024289676 0.009884959046625586
0.01039941621827889 0.5738441648302398 0.009884959046625586
0.012147197103698937 0.6368249944718586 0.009884959046625586
0.014132575570253714 0.7067181273927491 0.009884959046625586
0.016374725933890222 0.7842822061337682 0.009884959046625586
0.018891593297934772 0.8703591361485166 0.009884959046625586
0.02169927099496971 0.9658832241158708 0.009884959046625586
0.02481135770049403 1.0718913192051276 0.009884959046625586
0.028238321909179742 1.1895340673703196 0.009884959046625586
0.031986904837573826 1.3200884008314182 0.009884959046625586
0.03605959265270453 1.4649713983072863 0.009884959046625586
0.04045418854539551 1.625755666443795 0.009884959046625586
0.04516351088973636 1.8041864093920719 0.009884959046625586
0.05017523845681393 2.0022003718155843 0.009884959046625586
0.05547191656698569 2.2219468609395236 0.009884959046625586
0.061031130092847 2.4658110758226037 0.009884959046625586
0.06682584104193023 2.736439997074672 0.009884959046625586
0.07282487997569076 3.0367711180354604 0.009884959046625586
0.07899357334953594 3.370064329271928 0.009884959046625586
0.08529448255556238 3.739937302478798 0.009884959046625586
0.09168822487765027 4.150404757850477 0.009884959046625586
0.09813434375073404 4.605922041145108 0.009884959046625586
0.10459219326167002 5.1114334834401705 0.009884959046625586
0.11102180259572725 5.672426068491977 0.009884959046625586
0.11738468731648544 6.294988990221888 0.009884959046625586
0.12364457893885694 6.985879746785249 0.009884959046625586
0.12976804838819644 7.752597488629465 0.009884959046625586
0.13572500649828267 8.60346441668451 0.009884959046625586
0.14148907072863715 9.547716114208066 0.009884959046625586
0.14703779535928074 10.59560179277617 0.009884959046625586
0.15235276881532966 11.758495540521581 0.009884959046625586
0.15741958774886333 13.049019780144016 0.009884959046625586
0.1622277226902633 14.481182276745331 0.009884959046625586
0.16677029278868583 16.070528182616385 0.009884959046625586
0.1710437695445357 17.834308769319094 0.009884959046625586
0.17504762927012996 19.791668678535572 0.009884959046625586
0.17878397360423692 21.96385372416547 0.009884959046625586
0.18225713544872768 24.37444150122222 0.009884959046625586
0.18547328520339734 27.04959730463137 0.009884959046625586
0.18844004957497296 30.01835813575592 0.009884959046625586
0.1911661521951573 33.31294787934677 0.009884959046625586
0.1936610827329064 36.96912707195032 0.009884959046625586
0.19593479849018625 41.0265810582719 0.009884959046625586
0.19799746047840472 45.52935074866948 0.009884959046625586
0.19985920423877568 50.526310653356795 0.009884959046625586
0.20152994419370707 56.07169938205458 0.009884959046625586
0.20301920954965524 62.22570836730231 0.009884959046625586
0.20433600893703385 69.0551352016233 0.009884959046625586
0.20548872081556446 76.63410868007462 0.009884959046625586
0.20648500637667588 85.04489341802686 0.009884959046625586
0.20733174190686343 94.37878277775391 0.009884959046625586
0.20803496761168683 104.73708979594508 0.009884959046625586
0.2085998503362454 116.23224686798542 0.009884959046625586
0.20903065788943698 128.9890261253308 0.009884959046625586
0.20933074317485767 143.14589375234786 0.009884959046625586
0.2095025367100276 158.85651294280527 0.009884959046625586
0.2095475466867569 176.2914118095948 0.009884959046625586
0.20946636616832714 195.63983435170647 0.009884959046625586
0.20925868761356492 217.11179456945052 0.009884959046625586
0.20892332543568015 240.9403560239527 0.009884959046625586
0.20845824798273638 267.38416158399497 0.009884959046625586
0.20786062094701263 296.73024081888724 0.009884959046625586
0.2071268648790694 329.2971255097155 0.009884959046625586
0.20625273037784853 365.43830709572546 0.009884959046625586
0.2052333951378662 405.54607358408276 0.009884959046625586
0.2040635880623629 450.05576757004974 0.009884959046625586
0.202737746291084 499.450511585514 0.009884959046625586
0.20125021188214642 554.2664520663108 0.009884959046625586
0.19959547543044787 615.0985788580505 0.009884959046625586
0.19776847410394893 682.6071834272393 0.009884959046625586
0.19576495159920615 757.525025877192 0.009884959046625586
0.19358188632897022 840.6652885618333 0.009884959046625586
0.19121799243158 932.9304026284696 0.009884959046625586
0.18867429460436735 1035.3218432956637 0.009884959046625586
0.18595477269233296 1148.9510001873086 0.009884959046625586
0.1830670642783585 1275.051240713013 0.009884959046625586
0.18002320405703554 1414.991297434576 0.009884959046625586
0.17684076629140932 1570.2901247293776 0.009884959046625586
0.173543291854644 1742.6333860096508 0.009884959046625586
0.17016220519520076 1933.891750455232 0.009884959046625586
0.16673329911337653 2146.141197858406 0.009884959046625586
0.16330039627957227 2381.6855519761607 0.009884959046625586
0.15991239293189619 2643.0814869741084 0.009884959046625586
0.1566242700154623 2933.1662783900483 0.009884959046625586
0.15349466203028062 3255.0885998350564 0.009884959046625586
0.15059202627670132 3612.3426997094302 0.009884959046625586
0.14797415995544405 4008.8063288984645 0.009884959046625586
0.1457045849751566 4448.782831127585 0.009884959046625586
0.14383768397102514 4937.047852839004 0.009884959046625586
0.1424215793099144 5478.901179593945 0.009884959046625586
0.1414937853887892 6080.224261649427 0.009884959046625586
0.1410787730813432 6747.5440531107 0.009884959046625586
0.14118648539980683 7488.10385759003 0.009884959046625586
0.14181173754083787 8309.941949353404 0.009884959046625586
0.14293455981766812 9221.97882333434 0.009884959046625586
0.14452143918243365 10234.114021054527 0.009884959046625586
0.14652732091970222 11357.333583431051 0.009884959046625586
0.14889955833148605 12603.829296797274 0.009884959046625586
0.15157782834809552 13987.131026472387 0.009884959046625586
0.15450064909518346 15522.25357427048 0.009884959046625586
0.15760455500722514 17225.859653987874 0.009884959046625586
0.16082597230465012 19116.440753857038 0.009884959046625586
0.1641063216877683 21214.51784910632 0.009884959046625586
0.16739722172607685 23542.864143224204 0.009884959046625586
0.17064759691692188 26126.752255633317 0.009884959046625586
0.1738196852181204 28994.22853882881 0.009884959046625586
0.17687786148258056 32176.417502507353 0.009884959046625586
0.1797937494834514 35707.859649004626 0.009884959046625586
0.1825449473910794 39626.88638701478 0.009884959046625586
0.1851149651738524 43976.036093027215 0.009884959046625586
0.18749181768805556 48802.515836544335 0.009884959046625586
0.18966726237840703 54158.71378079476 0.009884959046625586
0.19163608650683273 60102.76782070388 0.009884959046625586
0.19339543838441386 66699.19663030129 0.009884959046625586
0.19494421978311038 74019.59996915652 0.009884959046625586
0.196282546751263 82143.43584919439 0.009884959046625586
0.19741128021360055 91158.88299750836 0.009884959046625586
0.1983316281775842 101163.7979766207 0.009884959046625586
0.19904480975719707 112266.77735108159 0.009884959046625586
0.19955178229520243 124588.33642950082 0.009884959046625586
0.19985301903216168 138262.2173764659 0.009884959046625586
0.19994833677901624 153436.84089300132 0.009884959046625586
0.19983676697665942 170276.91722258978 0.009884959046625586
0.19951646395566058 188965.23396912115 0.009884959046625586
0.19898464985817554 209704.64013232305 0.009884959046625586
0.19823759395512752 232720.2478960412 0.009884959046625586
0.19727062201855006 258261.87606826748 0.009884959046625586
0.19607816135612666 286606.7616948256 0.009884959046625586
0.19465381438931217 318062.5692794119 0.009884959046625586
0.19299047005188186 352970.73027306574 0.009884959046625586
0.19108044996391982 391710.1490809261 0.009884959046625586
0.18891569301194977 434701.3158125035 0.009884959046625586
0.18648797892092261 482410.8704165374 0.009884959046625586
0.1837891970644705 535356.6677410719 0.009884959046625586
0.18081165464536753 594113.3984965039 0.009884959046625586
0.17754842796421144 659318.8271333541 0.009884959046625586
0.17399375353124924 731680.7143427207 0.009884959046625586
0.17014345526695251 811984.4993184009 0.009884959046625586
0.1659953996713739 901101.8251665037 0.009884959046625586
0.16154995968099684 1000000.0 0.009884959046625586
1.9948969387810142e-07 0.001 0.010969857978923836
2.138788247211046e-07 0.0011097524964120721 0.010969857978923836
2.307068743380783e-07 0.0012315506032928262 0.010969857978923836
2.5056403021167517e-07 0.001366716356462006 0.010969857978923836
2.741740683931404e-07 0.0015167168884709225 0.010969857978923836
3.024238541863254e-07 0.0016831803533309566 0.010969857978923836
3.3639940052922895e-07 0.0018679135990207828 0.010969857978923836
3.774292880853042e-07 0.002072921779595372 0.010969857978923836
4.271452531791689e-07 0.002300430119772917 0.010969857978923836
4.875469606152247e-07 0.0025529080682395165 0.010969857978923836
5.610889606223399e-07 0.002833096101839324 0.010969857978923836
6.507833768577831e-07 0.0031440354715915 0.010969857978923836
7.603279781722219e-07 0.0034891012134067737 0.010969857978923836
8.942634622220724e-07 0.003872038781812557 0.010969857978923836
1.0581646995595079e-06 0.004297004704320844 0.010969857978923836
1.2588788666379608e-06 0.004768611697714469 0.010969857978923836
1.5048142127955383e-06 0.005291978735958442 0.010969857978923836
1.806295995639487e-06 0.005872786613189483 0.010969857978923836
2.1760032304675436e-06 0.00651733960488242 0.010969857978923836
2.6295030814919157e-06 0.007232633896483534 0.010969857978923836
3.1859054271318743e-06 0.008026433522257174 0.010969857978923836
3.868665466703197e-06 0.00890735463861044 0.010969857978923836
4.70656537401859e-06 0.009884959046625586 0.010969857978923836
5.734912829565703e-06 0.010969857978923836 0.010969857978923836
6.997008880283567e-06 0.012173827277396614 0.010969857978923836
8.545936795351788e-06 0.013509935211980273 0.010969857978923836
1.0446745639845767e-05 0.014992684327860457 0.010969857978923836
1.2779111000935095e-05 0.01663816886076129 0.010969857978923836
1.564057141942299e-05 0.018464249428955443 0.010969857978923836
1.9150461538074148e-05 0.020490746898158472 0.010969857978923836
2.3454691217651702e-05 0.022739657523579287 0.010969857978923836
2.873464368846612e-05 0.02523539170434766 0.010969857978923836
3.5210545697828e-05 0.02800503894183631 0.010969857978923836
4.3144570678763094e-05 0.03107866187782014 0.010969857978923836
5.286071147649063e-05 0.03448962260405758 0.010969857978923836
6.475578573512941e-05 0.038274944785163134 0.010969857978923836
7.931482376136167e-05 0.04247571552536898 0.010969857978923836
9.711447089280623e-05 0.047137531341167244 0.010969857978923836
0.00011886057698878849 0.05231099308056263 0.010969857978923836
0.00014540716305398715 0.05805225516094899 0.010969857978923836
0.0001777855700387243 0.06442363508721373 0.010969857978923836
0.00021723867781861528 0.07149428986597581 0.010969857978923836
0.0002652608523360245 0.07934096665797492 0.010969857978923836
0.0003236442669155293 0.08804883581643465 0.010969857978923836
0.0003945322058253875 0.09771241535346502 0.010969857978923836
0.00048047993246463916 0.1084365968689611 0.010969857978923836
0.0005845234878192607 0.12033778407775893 0.010969857978923836
0.0007102565812888151 0.13354515629298988 0.010969857978923836
0.0008619154345991809 0.14820207057988585 0.010969857978923836
0.0010444708957171867 0.16446761779946645 0.010969857978923836
0.0012637266307034545 0.18251834943190443 0.010969857978923836
0.0015264213420408956 0.20255019392306664 0.010969857978923836
0.0018403320373213128 0.22478058335487253 0.010969857978923836
0.0022143743277630024 0.24945081352303167 0.010969857978923836
0.0026586944121346767 0.27682866303920667 0.010969857978923836
0.0031847462277734273 0.3072112998861759 0.010969857978923836
0.0038053457008352387 0.34092850697468147 0.010969857978923836
0.004534693260326739 0.3783462617131929 0.010969857978923836
0.0053883544307482545 0.419870708444391 0.010969857978923836
0.006383188426738129 0.4659525668664682 0.010969857978923836
0.0075372145155783166 0.517092024289676 0.010969857978923836
0.008869407465636137 0.5738441648302398 0.010969857978923836
0.010399415282852709 0.6368249944718586 0.010969857978923836
0.012147195948825296 0.7067181273927491 0.010969857978923836
0.014132574176340729 0.7842822061337682 0.010969857978923836
0.016374724237441907 0.8703591361485166 0.010969857978923836
0.018891591222282678 0.9658832241158708 0.010969857978923836
0.021699268493552415 1.0718913192051276 0.010969857978923836
0.024811354622267467 1.1895340673703196 0.010969857978923836
0.02823831818773903 1.3200884008314182 0.010969857978923836
0.0319869003224329 1.4649713983072863 0.010969857978923836
0.036059587182383 1.625755666443795 0.010969857978923836
0.04045418193030903 1.8041864093920719 0.010969857978923836
0.04516350293420701 2.0022003718155843 0.010969857978923836
0.050175228896267354 2.2219468609395236 0.010969857978923836
0.0554719050774235 2.4658110758226037 0.010969857978923836
0.06103111634509362 2.736439997074672 0.010969857978923836
0.06682582463784548 3.0367711180354604 0.010969857978923836
0.0728248604571724 3.370064329271928 0.010969857978923836
0.07899355019111587 3.739937302478798 0.010969857978923836
0.08529445514398759 4.150404757850477 0.010969857978923836
0.0916881925589701 4.605922041145108 0.010969857978923836
0.09813430573621318 5.1114334834401705 0.010969857978923836
0.10459214871311406 5.672426068491977 0.010969857978923836
0.11102175052492136 6.294988990221888 0.010969857978923836
0.11738462667087601 6.985879746785249 0.010969857978923836
0.12364450848443687 7.752597488629465 0.010969857978923836
0.12976796681491454 8.60346441668451 0.010969857978923836
0.1357249123035249 9.547716114208066 0.010969857978923836
0.1414889622625375 10.59560179277617 0.010969857978923836
0.14703767080304253 11.758495540521581 0.010969857978923836
0.1523526261487862 13.049019780144016 0.010969857978923836
0.15741942475613468 14.481182276745331 0.010969857978923836
0.1622275369048891 16.070528182616385 0.010969857978923836
0.16677008154070005 17.834308769319094 0.010969857978923836
0.17104352988518778 19.791668678535572 0.010969857978923836
0.17504735795236126 21.96385372416547 0.010969857978923836
0.1787836670945171 24.37444150122222 0.010969857978923836
0.18225678988391758 27.04959730463137 0.010969857978923836
0.18547289638528808 30.01835813575592 0.010969857978923836
0.1884396129506536 33.31294787934677 0.010969857978923836
0.19116566286260062 36.96912707195032 0.010969857978923836
0.19366053542161366 41.0265810582719 0.010969857978923836
0.19593418759806047 45.52935074866948 0.010969857978923836
0.19799678010869526 50.526310653356795 0.010969857978923836
0.19985844825933308 56.07169938205458 0.010969857978923836
0.20152910636136534 62.22570836730231 0.010969857978923836
0.20301828367317265 69.0551352016233 0.010969857978923836
0.20433498913103287 76.63410868007462 0.010969857978923836
0.2054876018617513 85.04489341802686 0.010969857978923836
0.20648378424983038 94.37878277775391 0.010969857978923836
0.207330414492795 104.73708979594508 0.010969857978923836
0.2080335357263996 116.23224686798542 0.010969857978923836
0.20859831911025406 128.9890261253308 0.010969857978923836
0.2090290386918059 143.14589375234786 0.010969857978923836
0.2093290561999095 158.85651294280527 0.010969857978923836
0.2095008145325017 176.2914118095948 0.010969857978923836
0.2095458390320446 195.63983435170647 0.010969857978923836
0.20946474635928203 217.11179456945052 0.010969857978923836
0.20925726120055277 240.9403560239527 0.010969857978923836
0.20892224175479202 267.38416158399497 0.010969857978923836
0.20845771553197157 296.73024081888724 0.010969857978923836
0.20786092776611786 329.2971255097155 0.010969857978923836
0.20712840549183476 365.43830709572546 0.010969857978923836
0.2062560411618084 405.54607358408276 0.010969857978923836
0.20523920059325418 450.05576757004974 0.010969857978923836
0.20407286088199728 499.450511585514 0.010969857978923836
0.20275178491892065 554.2664520663108 0.010969857978923836
0.2012707398379212 615.0985788580505 0.010969857978923836
0.1996247672972924 682.6071834272393 0.010969857978923836
0.19780951384773005 757.525025877192 0.010969857978923836
0.19582162890710686 840.6652885618333 0.010969857978923836
0.1936592367936001 932.9304026284696 0.010969857978923836
0.19132248623512238 1035.3218432956637 0.010969857978923836
0.18881417639140796 1148.9510001873086 0.010969857978923836
0.1861404514796523 1275.051240713013 0.010969857978923836
0.18331154649936643 1414.991297434576 0.010969857978923836
0.18034255403771038 1570.2901247293776 0.010969857978923836
0.17725446599587613 1742.6333860096508 0.010969857978923836
0.17407458971570566 1933.891750455232 0.010969857978923836
0.17083846310665418 2146.141197858406 0.010969857978923836
0.1675872477196858 2381.6855519761607 0.010969857978923836
0.1643667822499486 2643.0814869741084 0.010969857978923836
0.16123292217566831 2933.1662783900483 0.010969857978923836
0.1582412455976927 3255.0885998350564 0.010969857978923836
0.15545381253840063 3612.3426997094302 0.010969857978923836
0.15293392285373386 4008.8063288984645 0.010969857978923836
0.15074456224758315 4448.782831127585 0.010969857978923836
0.14893874823495423 4937.047852839004 0.010969857978923836
0.1475654483431299 5478.901179593945 0.010969857978923836
0.14666291060235181 6080.224261649427 0.010969857978923836
0.14625494347146528 6747.5440531107 0.010969857978923836
0.14635169712515506 7488.10385759003 0.010969857978923836
0.14694798502894457 8309.941949353404 0.010969857978923836
0.14802394794326545 9221.97882333434 0.010969857978923836
0.14954663548802216 10234.114021054527 0.010969857978923836
0.15146987282269464 11357.333583431051 0.010969857978923836
0.1537404016551278 12603.829296797274 0.010969857978923836
0.15630108534065812 13987.131026472387 0.010969857978923836
0.15908548548701162 15522.25357427048 0.010969857978923836
0.16203238877345427 17225.859653987874 0.010969857978923836
0.16508024984935332 19116.440753857038 0.010969857978923836
0.16817600245784092 21214.51784910632 0.010969857978923836
0.1712654943044356 23542.864143224204 0.010969857978923836
0.17430600801210971 26126.752255633317 0.010969857978923836
0.17725772398057416 28994.22853882881 0.010969857978923836
0.18008848327764326 32176.417502507353 0.010969857978923836
0.18277221198678717 35707.859649004626 0.010969857978923836
0.1852892059757778 39626.88638701478 0.010969857978923836
0.18762469084970235 43976.036093027215 0.010969857978923836
0.1897680749451638 48802.515836544335 0.010969857978923836
0.19171220056080074 54158.71378079476 0.010969857978923836
0.19345262994897894 60102.76782070388 0.010969857978923836
0.19498698703000628 66699.19663030129 0.010969857978923836
0.19631436952067816 74019.59996915652 0.010969857978923836
0.197434835432432 82143.43584919439 0.010969857978923836
0.19834896361589927 91158.88299750836 0.010969857978923836
0.19905748525798117 101163.7979766207 0.010969857978923836
0.19956098012471557 112266.77735108159 0.010969857978923836
0.19985963240014826 124588.33642950082 0.010969857978923836
0.19995303801715636 138262.2173764659 0.010969857978923836
0.19984005989499565 153436.84089300132 0.010969857978923836
0.19951872519413882 170276.91722258978 0.010969857978923836
0.198986160390632 188965.23396912115 0.010969857978923836
0.1982385623450682 209704.64013232305 0.010969857978923836
0.19727120259449293 232720.2478960412 0.010969857978923836
0.19607846735743806 258261.87606826748 0.010969857978923836
0.1946539293639944 286606.7616948256 0.010969857978923836
0.1929904554890527 318062.5692794119 0.010969857978923836
0.1910803499922622 352970.73027306574 0.010969857978923836
0.18891553887806367 391710.1490809261 0.010969857978923836
0.18648779478826327 434701.3158125035 0.010969857978923836
0.18378899792878656 482410.8704165374 0.010969857978923836
0.1808114514569752 535356.6677410719 0.010969857978923836
0.17754822768620215 594113.3984965039 0.010969857978923836
0.17399356288660783 659318.8271333541 0.010969857978923836
0.17014327860670164 731680.7143427207 0.010969857978923836
0.1659952352347318 811984.4993184009 0.010969857978923836
0.16154980834107846 901101.8251665037 0.010969857978923836
0.15681034844601527 1000000.0 0.010969857978923836
1.8705419340238685e-07 0.001 0.012173827277396614
1.994900680917823e-07 0.0011097524964120721 0.012173827277396614
2.138790242056307e-07 0.0012315506032928262 0.012173827277396614
2.3070697233564322e-07 0.001366716356462006 0.012173827277396614
2.5056401204955406e-07 0.0015167168884709225 0.012173827277396614
2.741741077713633e-07 0.0016831803533309566 0.012173827277396614
3.024243749251594e-07 0.0018679135990207828 0.012173827277396614
3.363991207382816e-07 0.002072921779595372 0.012173827277396614
3.774293441775878e-07 0.002300430119772917 0.012173827277396614
4.271453896472627e-07 0.0025529080682395165 0.012173827277396614
4.875469810502672e-07 0.002833096101839324 0.012173827277396614
5.610888178016887e-07 0.0031440354715915 0.012173827277396614
6.507835049011923e-07 0.0034891012134067737 0.012173827277396614
7.60328079868651e-07 0.003872038781812557 0.012173827277396614
8.942632583486959e-07 0.004297004704320844 0.012173827277396614
1.058164647113613e-06 0.004768611697714469 0.012173827277396614
1.2588788368284726e-06 0.005291978735958442 0.012173827277396614
1.5048142025259753e-06 0.005872786613189483 0.012173827277396614
1.806295986981482e-06 0.00651733960488242 0.012173827277396614
2.1760032012981684e-06 0.007232633896483534 0.012173827277396614
2.6295030572977274e-06 0.008026433522257174 0.012173827277396614
3.1859050450347426e-06 0.00890735463861044 0.012173827277396614
3.868665458348769e-06 0.009884959046625586 0.012173827277396614
4.706565161334553e-06 0.010969857978923836 0.012173827277396614
5.734912543971238e-06 0.012173827277396614 0.012173827277396614
6.997008467998778e-06 0.013509935211980273 0.012173827277396614
8.545936231316859e-06 0.014992684327860457 0.012173827277396614
1.0446745157242227e-05 0.01663816886076129 0.012173827277396614
1.277911027400963e-05 0.018464249428955443 0.012173827277396614
1.5640569824844353e-05 0.020490746898158472 0.012173827277396614
1.9150460142301762e-05 0.022739657523579287 0.012173827277396614
2.345468934732836e-05 0.02523539170434766 0.012173827277396614
2.8734641755873147e-05 0.02800503894183631 0.012173827277396614
3.521054297413173e-05 0.03107866187782014 0.012173827277396614
4.314456769889674e-05 0.03448962260405758 0.012173827277396614
5.286070729323966e-05 0.038274944785163134 0.012173827277396614
6.47557806238569e-05 0.04247571552536898 0.012173827277396614
7.931481842517185e-05 0.047137531341167244 0.012173827277396614
9.711446404706003e-05 0.05231099308056263 0.012173827277396614
0.00011886056882597085 0.05805225516094899 0.012173827277396614
0.00014540715239859392 0.06442363508721373 0.012173827277396614
0.0001777855557660024 0.07149428986597581 0.012173827277396614
0.0002172386620307165 0.07934096665797492 0.012173827277396614
0.000265260833225478 0.08804883581643465 0.012173827277396614
0.0003236442428995734 0.09771241535346502 0.012173827277396614
0.0003945321761749665 0.1084365968689611 0.012173827277396614
0.0004804798968885693 0.12033778407775893 0.012173827277396614
0.0005845234462511506 0.13354515629298988 0.012173827277396614
0.0007102565287266382 0.14820207057988585 0.012173827277396614
0.0008619153692372983 0.16446761779946645 0.012173827277396614
0.0010444708114645262 0.18251834943190443 0.012173827277396614
0.001263726528689113 0.20255019392306664 0.012173827277396614
0.0015264212167772073 0.22478058335487253 0.012173827277396614
0.0018403318846250127 0.24945081352303167 0.012173827277396614
0.0022143741395999617 0.27682866303920667 0.012173827277396614
0.002658694181903176 0.3072112998861759 0.012173827277396614
0.0031847459477163387 0.34092850697468147 0.012173827277396614
0.0038053453619587563 0.3783462617131929 0.012173827277396614
0.004534692835846066 0.419870708444391 0.012173827277396614
0.005388353918188815 0.4659525668664682 0.012173827277396614
0.006383187789283706 0.517092024289676 0.012173827277396614
0.007537213745203664 0.5738441648302398 0.012173827277396614
0.008869406521454848 0.6368249944718586 0.012173827277396614
0.010399414129175555 0.7067181273927491 0.012173827277396614
0.012147194543032258 0.7842822061337682 0.012173827277396614
0.014132572459975012 0.8703591361485166 0.012173827277396614
0.016374722139857578 0.9658832241158708 0.012173827277396614
0.01889158867290819 1.0718913192051276 0.012173827277396614
0.021699265377703503 1.1895340673703196 0.012173827277396614
0.02481135084902264 1.3200884008314182 0.012173827277396614
0.028238313605668974 1.4649713983072863 0.012173827277396614
0.031986894768454066 1.625755666443795 0.012173827277396614
0.03605958045549351 1.8041864093920719 0.012173827277396614
0.04045417381623073 2.0022003718155843 0.012173827277396614
0.045163493137446276 2.2219468609395236 0.012173827277396614
0.050175217096316116 2.4658110758226037 0.012173827277396614
0.05547189093444582 2.736439997074672 0.012173827277396614
0.06103109941535512 3.0367711180354604 0.012173827277396614
0.06682580444718056 3.370064329271928 0.012173827277396614
0.07282483640751547 3.739937302478798 0.012173827277396614
0.07899352165019824 4.150404757850477 0.012173827277396614
0.08529442139057819 4.605922041145108 0.012173827277396614
0.09168815274400455 5.1114334834401705 0.012173827277396614
0.09813425892596506 5.672426068491977 0.012173827277396614
0.10459209384260726 6.294988990221888 0.012173827277396614
0.11102168640332044 6.985879746785249 0.012173827277396614
0.11738455196093911 7.752597488629465 0.012173827277396614
0.12364442172650714 8.60346441668451 0.012173827277396614
0.12976786635095605 9.547716114208066 0.012173827277396614
0.13572479629040002 10.59560179277617 0.012173827277396614
0.14148882867482993 11.758495540521581 0.012173827277396614
0.1470375173970333 13.049019780144016 0.012173827277396614
0.15235245044097212 14.481182276745331 0.012173827277396614
0.15741922401342023 16.070528182616385 0.012173827277396614
0.16222730811664654 17.834308769319094 0.012173827277396614
0.16676982138765695 19.791668678535572 0.012173827277396614
0.17104323472620742 21.96385372416547 0.012173827277396614
0.17504702380805304 24.37444150122222 0.012173827277396614
0.17878328960365586 27.04959730463137 0.012173827277396614
0.18225636430455872 30.01835813575592 0.012173827277396614
0.18547241754234012 33.31294787934677 0.012173827277396614
0.18843907523834513 36.96912707195032 0.012173827277396614
0.19116506022246904 41.0265810582719 0.012173827277396614
0.19365986138338576 45.52935074866948 0.012173827277396614
0.1959334352571096 50.526310653356795 0.012173827277396614
0.19799594219969752 56.07169938205458 0.012173827277396614
0.19985751723773681 62.22570836730231 0.012173827277396614
0.20152807453396493 69.0551352016233 0.012173827277396614
0.20301714341201027 76.63410868007462 0.012173827277396614
0.20433373318847714 85.04489341802686 0.012173827277396614
0.2054862238108055 94.37878277775391 0.012173827277396614
0.20648227912824657 104.73708979594508 0.012173827277396614
0.20732877969534202 116.23224686798542 0.012173827277396614
0.2080317722463656 128.9890261253308 0.012173827277396614
0.20859643325602573 143.14589375234786 0.012173827277396614
0.20902704443016518 158.85651294280527 0.012173827277396614
0.20932697837375436 176.2914118095948 0.012173827277396614
0.20949869318972114 195.63983435170647 0.012173827277396614
0.20954373531081805 217.11179456945052 0.012173827277396614
0.2094627503884965 240.9403560239527 0.012173827277396614
0.2092555027036913 267.38416158399497 0.012173827277396614
0.20892090419917997 296.73024081888724 0.012173827277396614
0.20845705496654876 329.2971255097155 0.012173827277396614
0.20786129776452578 365.43830709572546 0.012173827277396614
0.2071302900394767 405.54607358408276 0.012173827277396614
0.2062600977957243 450.05576757004974 0.012173827277396614
0.205246316650312 499.450511585514 0.012173827277396614
0.2040842264035332 554.2664520663108 0.012173827277396614
0.2027689864020732 615.0985788580505 0.012173827277396614
0.20129587975640018 682.6071834272393 0.012173827277396614
0.19966061500453414 757.525025877192 0.012173827277396614
0.19785969380837987 840.6652885618333 0.012173827277396614
0.1958908523395948 932.9304026284696 0.012173827277396614
0.19375358189614333 1035.3218432956637 0.012173827277396614
0.19144973055116266 1148.9510001873086 0.012173827277396614
0.18898418112110527 1275.051240713013 0.012173827277396614
0.18636559210528292 1414.991297434576 0.012173827277396614
0.18360717554139505 1570.2901247293776 0.012173827277396614
0.18072747038453585 1742.6333860096508 0.012173827277396614
0.17775122723987646 1933.891750455232 0.012173827277396614
0.17471005615296686 2146.141197858406 0.012173827277396614
0.171643296925569 2381.6855519761607 0.012173827277396614
0.16859717971155685 2643.0814869741084 0.012173827277396614
0.16562016774866528 2933.1662783900483 0.012173827277396614
0.1627730256490194 3255.0885998350564 0.012173827277396614
0.16011187189279852 3612.3426997094302 0.012173827277396614
0.15769945096438676 4008.8063288984645 0.012173827277396614
0.1555951472451973 4448.782831127585 0.012173827277396614
0.1538549377806575 4937.047852839004 0.012173827277396614
0.15252966711333826 5478.901179593945 0.012173827277396614
0.1516546505339882 6080.224261649427 0.012173827277396614
0.15125457459242497 6747.5440531107 0.012173827277396614
0.1513397045688194 7488.10385759003 0.012173827277396614
0.1519048823038709 8309.941949353404 0.012173827277396614
0.1529298875358336 9221.97882333434 0.012173827277396614
0.1543826434856328 10234.114021054527 0.012173827277396614
0.15621778080946314 11357.333583431051 0.012173827277396614
0.15838011069727287 12603.829296797274 0.012173827277396614
0.16081101095313954 13987.131026472387 0.012173827277396614
0.1634479163197824 15522.25357427048 0.012173827277396614
0.1662313086291931 17225.859653987874 0.012173827277396614
0.16910147889166183 19116.440753857038 0.012173827277396614
0.17200364584667227 21214.51784910632 0.012173827277396614
0.17488963843103988 23542.864143224204 0.012173827277396614
0.17771543582159666 26126.752255633317 0.012173827277396614
0.1804447986219202 28994.22853882881 0.012173827277396614
0.18304776110517196 32176.417502507353 0.012173827277396614
0.18550098961986805 35707.859649004626 0.012173827277396614
0.18778653280662638 39626.88638701478 0.012173827277396614
0.18989108408914035 43976.036093027215 0.012173827277396614
0.19180521179907828 48802.515836544335 0.012173827277396614
0.193522605310136 54158.71378079476 0.012173827277396614
0.19503936847945624 60102.76782070388 0.012173827277396614
0.19635338014109038 66699.19663030129 0.012173827277396614
0.1974637317825909 74019.59996915652 0.012173827277396614
0.19837024264279535 82143.43584919439 0.012173827277396614
0.19907305173956047 91158.88299750836 0.012173827277396614
0.19957228034218133 101163.7979766207 0.012173827277396614
0.19986776014275165 112266.77735108159 0.012173827277396614
0.19995881682461913 124588.33642950082 0.012173827277396614
0.19984410840061173 138262.2173764659 0.012173827277396614
0.199521506057863 153436.84089300132 0.012173827277396614
0.19898801808994904 170276.91722258978 0.012173827277396614
0.19823975302642793 188965.23396912115 0.012173827277396614
0.1972719160712586 209704.64013232305 0.012173827277396614
0.1960788437299925 232720.2478960412 0.012173827277396614
0.19465407135066926 258261.87606826748 0.012173827277396614
0.19299043752471334 286606.7616948256 0.012173827277396614
0.1910802263955702 318062.5692794119 0.012173827277396614
0.18891534995782422 352970.73027306574 0.012173827277396614
0.1864875671089976 391710.1490809261 0.012173827277396614
0.18378875224880176 434701.3158125035 0.012173827277396614
0.1808112014477956 482410.8704165374 0.012173827277396614
0.1775479827192612 535356.6677410719 0.012173827277396614
0.1739933280623518 594113.3984965039 0.012173827277396614
0.1701430571702076 659318.8271333541 0.012173827277396614
0.16599503261386417 731680.7143427207 0.012173827277396614
0.16154962329892442 811984.4993184009 0.012173827277396614
0.15681018034229055 901101.8251665037 0.012173827277396614
0.15178348435438238 1000000.0 0.012173827277396614
1.7617636150109306e-07 0.001 0.013509935211980273
1.8705386145047298e-07 0.0011097524964120721 0.013509935211980273
1.9948977325037406e-07 0.0012315506032928262 0.013509935211980273
2.1387869624921868e-07 0.001366716356462006 0.013509935211980273
2.3070625483883472e-07 0.0015167168884709225 0.013509935211980273
2.5056383973166493e-07 0.0016831803533309566 0.013509935211980273
2.7417444559054566e-07 0.0018679135990207828 0.013509935211980273
3.0242442462411964e-07 0.002072921779595372 0.013509935211980273
3.3639943924131804e-07 0.002300430119772917 0.013509935211980273
3.774295550124096e-07 0.0025529080682395165 0.013509935211980273
4.271453823223928e-07 0.002833096101839324 0.013509935211980273
4.875467955215915e-07 0.0031440354715915 0.013509935211980273
5.61089058849322e-07 0.0034891012134067737 0.013509935211980273
6.507832279482526e-07 0.003872038781812557 0.013509935211980273
7.603277843888645e-07 0.004297004704320844 0.013509935211980273
8.942635049934144e-07 0.004768611697714469 0.013509935211980273
1.0581645285365898e-06 0.005291978735958442 0.013509935211980273
1.2588787519137584e-06 0.005872786613189483 0.013509935211980273
1.5048140617496958e-06 0.00651733960488242 0.013509935211980273
1.8062957476971953e-06 0.007232633896483534 0.013509935211980273
2.176002950052963e-06 0.008026433522257174 0.013509935211980273
2.6295026955974743e-06 0.00890735463861044 0.013509935211980273
3.1859047452779954e-06 0.009884959046625586 0.013509935211980273
3.868665003951832e-06 0.010969857978923836 0.013509935211980273
4.706564565290505e-06 0.012173827277396614 0.013509935211980273
5.734911927998687e-06 0.013509935211980273 0.013509935211980273
6.9970078937775515e-06 0.014992684327860457 0.013509935211980273
8.545935344491523e-06 0.01663816886076129 0.013509935211980273
1.0446744262197771e-05 0.018464249428955443 0.013509935211980273
1.2779108964383612e-05 0.020490746898158472 0.013509935211980273
1.5640568475763783e-05 0.022739657523579287 0.013509935211980273
1.9150458579975105e-05 0.02523539170434766 0.013509935211980273
2.3454687220453296e-05 0.02800503894183631 0.013509935211980273
2.8734639446303945e-05 0.03107866187782014 0.013509935211980273
3.521054034122395e-05 0.03448962260405758 0.013509935211980273
4.314456396657673e-05 0.038274944785163134 0.013509935211980273
5.2860702547258276e-05 0.04247571552536898 0.013509935211980273
6.475577552135514e-05 0.047137531341167244 0.013509935211980273
7.931481109289817e-05 0.05231099308056263 0.013509935211980273
9.711445512920747e-05 0.05805225516094899 0.013509935211980273
0.00011886055861669298 0.06442363508721373 0.013509935211980273
0.0001454071394995926 0.07149428986597581 0.013509935211980273
0.00017778553957531473 0.07934096665797492 0.013509935211980273
0.00021723863982711644 0.08804883581643465 0.013509935211980273
0.00026526080905286964 0.09771241535346502 0.013509935211980273
0.0003236442119600724 0.1084365968689611 0.013509935211980273
0.000394532138688064 0.12033778407775893 0.013509935211980273
0.00048047985140506344 0.13354515629298988 0.013509935211980273
0.0005845233902295743 0.14820207057988585 0.013509935211980273
0.0007102564592633143 0.16446761779946645 0.013509935211980273
0.0008619152818615805 0.18251834943190443 0.013509935211980273
0.001044470707942169 0.20255019392306664 0.013509935211980273
0.0012637264022753447 0.22478058335487253 0.013509935211980273
0.0015264210658506028 0.24945081352303167 0.013509935211980273
0.001840331696889519 0.27682866303920667 0.013509935211980273
0.0022143739057475798 0.3072112998861759 0.013509935211980273
0.002658693899853626 0.34092850697468147 0.013509935211980273
0.003184745593760363 0.3783462617131929 0.013509935211980273
0.0038053449331231226 0.419870708444391 0.013509935211980273
0.004534692317617162 0.4659525668664682 0.013509935211980273
0.005388353279147995 0.517092024289676 0.013509935211980273
0.0063831870169579474 0.5738441648302398 0.013509935211980273
0.007537212792615322 0.6368249944718586 0.013509935211980273
0.00886940535998193 0.7067181273927491 0.013509935211980273
0.010399412709350186 0.7842822061337682 0.013509935211980273
0.01214719281815313 0.8703591361485166 0.013509935211980273
0.01413257034271953 0.9658832241158708 0.013509935211980273
0.01637471955775638 1.0718913192051276 0.013509935211980273
0.018891585535601108 1.1895340673703196 0.013509935211980273
0.02169926155064683 1.3200884008314182 0.013509935211980273
0.024811346204366425 1.4649713983072863 0.013509935211980273
0.02823830796021287 1.625755666443795 0.013509935211980273
0.03198688792750515 1.8041864093920719 0.013509935211980273
0.03605957217332523 2.0022003718155843 0.013509935211980273
0.04045416379715272 2.2219468609395236 0.013509935211980273
0.04516348107042245 2.4658110758226037 0.013509935211980273
0.050175202574155975 2.736439997074672 0.013509935211980273
0.055471873505570146 3.0367711180354604 0.013509935211980273
0.06103107856618584 3.370064329271928 0.013509935211980273
0.06682577956252178 3.739937302478798 0.013509935211980273
0.07282480679513448 4.150404757850477 0.013509935211980273
0.07899348650617721 4.605922041145108 0.013509935211980273
0.08529437980740351 5.1114334834401705 0.013509935211980273
0.09168810370014446 5.672426068491977 0.013509935211980273
0.09813420127056371 6.294988990221888 0.013509935211980273
0.1045920262649842 6.985879746785249 0.013509935211980273
0.1110216074337056 7.752597488629465 0.013509935211980273
0.11738445997361202 8.60346441668451 0.013509935211980273
0.12364431489201211 9.547716114208066 0.013509935211980273
0.12976774262136015 10.59560179277617 0.013509935211980273
0.13572465341744033 11.758495540521581 0.013509935211980273
0.14148866415674144 13.049019780144016 0.013509935211980273
0.1470373284730906 14.481182276745331 0.013509935211980273
0.15235223404669362 16.070528182616385 0.013509935211980273
0.15741897678510863 17.834308769319094 0.013509935211980273
0.16222702634392538 19.791668678535572 0.013509935211980273
0.1667695009916641 21.96385372416547 0.013509935211980273
0.17104287122753625 24.37444150122222 0.013509935211980273
0.17504661230106278 27.04959730463137 0.013509935211980273
0.17878282471982754 30.01835813575592 0.013509935211980273
0.18225584018462104 33.31294787934677 0.013509935211980273
0.18547182781789573 36.96912707195032 0.013509935211980273
0.1884384130093868 41.0265810582719 0.013509935211980273
0.1911643180464675 45.52935074866948 0.013509935211980273
0.1936590312739579 50.526310653356795 0.013509935211980273
0.1959325087179029 56.07169938205458 0.013509935211980273
0.19799491028156213 62.22570836730231 0.013509935211980273
0.199856370641466 69.0551352016233 0.013509935211980273
0.20152680379233123 76.63410868007462 0.013509935211980273
0.20301573912876014 85.04489341802686 0.013509935211980273
0.20433218643296547 94.37878277775391 0.013509935211980273
0.20548452666968098 104.73708979594508 0.013509935211980273
0.2064804254826358 116.23224686798542 0.013509935211980273
0.20732676632848834 128.9890261253308 0.013509935211980273
0.20802960036762164 143.14589375234786 0.013509935211980273
0.20859411061376143 158.85651294280527 0.013509935211980273
0.20902458819339076 176.2914118095948 0.013509935211980273
0.20932441907210464 195.63983435170647 0.013509935211980273
0.2094960800528396 217.11179456945052 0.013509935211980273
0.20954114347474206 240.9403560239527 0.013509935211980273
0.2094602905972005 267.38416158399497 0.013509935211980273
0.20925333430014526 296.73024081888724 0.013509935211980273
0.20891925246513532 329.2971255097155 0.013509935211980273
0.20845623414714876 365.43830709572546 0.013509935211980273
0.20786174153925474 405.54607358408276 0.013509935211980273
0.20713259160701636 450.05576757004974 0.013509935211980273
0.20626506234255526 499.450511585514 0.013509935211980273
0.2052550295871356 554.2664520663108 0.013509935211980273
0.20409814146459038 615.0985788580505 0.013509935211980273
0.20279003848539423 682.6071834272393 0.013509935211980273
0.20132662800072554 757.525025877192 0.013509935211980273
0.1997044222375668 840.6652885618333 0.013509935211980273
0.1979209485411535 932.9304026284696 0.013509935211980273
0.19597523900728397 1035.3218432956637 0.013509935211980273
0.19386840348041323 1148.9510001873086 0.013509935211980273
0.19160428437103905 1275.051240713013 0.013509935211980273
0.18919018343472693 1414.991297434576 0.013509935211980273
0.18663763867038785 1570.2901247293776 0.013509935211980273
0.18396321410012995 1742.6333860096508 0.013509935211980273
0.18118924610600295 1933.891750455232 0.013509935211980273
0.17834449522947526 2146.141197858406 0.013509935211980273
0.17546520267991994 2381.6855519761607 0.013509935211980273
0.17259427781641357 2643.0814869741084 0.013509935211980273
0.16978178339911842 2933.1662783900483 0.013509935211980273
0.1670809520727392 3255.0885998350564 0.013509935211980273
0.16455037161819952 3612.3426997094302 0.013509935211980273
0.1622513353808106 4008.8063288984645 0.013509935211980273
0.1602403498762719 4448.782831127585 0.013509935211980273
0.1585736481590434 4937.047852839004 0.013509935211980273
0.15729864363029478 5478.901179593945 0.013509935211980273
0.15645288173505278 6080.224261649427 0.013509935211980273
0.1560613027226445 6747.5440531107 0.013509935211980273
0.15613419426739839 7488.10385759003 0.013509935211980273
0.156666452325549 8309.941949353404 0.013509935211980273
0.15763794561998168 9221.97882333434 0.013509935211980273
0.15901493129599942 10234.114021054527 0.013509935211980273
0.16075324731612284 11357.333583431051 0.013509935211980273
0.16279900415860737 12603.829296797274 0.013509935211980273
0.16509365805171683 13987.131026472387 0.013509935211980273
0.16757972225948947 15522.25357427048 0.013509935211980273
0.17019325636638882 17225.859653987874 0.013509935211980273
0.17287986108502196 19116.440753857038 0.013509935211980273
0.17558620769057143 21214.51784910632 0.013509935211980273
0.17826430714083585 23542.864143224204 0.013509935211980273
0.18087382644651484 26126.752255633317 0.013509935211980273
0.1833807062099595 28994.22853882881 0.013509935211980273
0.18575765479073425 32176.417502507353 0.013509935211980273
0.18798317273046905 35707.859649004626 0.013509935211980273
0.19004086406795295 39626.88638701478 0.013509935211980273
0.19191867114921024 43976.036093027215 0.013509935211980273
0.19360809466002138 48802.515836544335 0.013509935211980273
0.19510344476930186 54158.71378079476 0.013509935211980273
0.19640115125162083 60102.76782070388 0.013509935211980273
0.19749914871636065 66699.19663030129 0.013509935211980273
0.19839634246500282 74019.59996915652 0.013509935211980273
0.19909215641132505 82143.43584919439 0.013509935211980273
0.19958615601672136 91158.88299750836 0.013509935211980273
0.1998777440521735 101163.7979766207 0.013509935211980273
0.19996591815061038 112266.77735108159 0.013509935211980273
0.19984908471087692 124588.33642950082 0.013509935211980273
0.19952492448555859 138262.2173764659 0.013509935211980273
0.19899030228498304 153436.84089300132 0.013509935211980273
0.19824121734927758 170276.91722258978 0.013509935211980273
0.1972727935117291 188965.23396912115 0.013509935211980273
0.19607930635902449 209704.64013232305 0.013509935211980273
0.19465424479312787 232720.2478960412 0.013509935211980273
0.1929904142562009 258261.87606826748 0.013509935211980273
0.19108007433897 286606.7616948256 0.013509935211980273
0.18891511599940713 318062.5692794119 0.013509935211980273
0.18648728679545457 352970.73027306574 0.013509935211980273
0.18378844915423542 391710.1490809261 0.013509935211980273
0.1808108928235015 434701.3158125035 0.013509935211980273
0.17754768005397636 482410.8704165374 0.013509935211980273
0.17399303879938088 535356.6677410719 0.013509935211980273
0.1701427858643001 594113.3984965039 0.013509935211980273
0.16599478102580179 659318.8271333541 0.013509935211980273
0.16154939364059828 731680.7143427207 0.013509935211980273
0.15680997318122536 811984.4993184009 0.013509935211980273
0.15178329808986746 901101.8251665037 0.013509935211980273
0.1464799910027068 1000000.0 0.013509935211980273
1.6653488316489828e-07 0.001 0.014992684327860457
1.7617713480590734e-07 0.0011097524964120721 0.014992684327860457
1.8705419725434033e-07 0.0012315506032928262 0.014992684327860457
1.9948991635595353e-07 0.001366716356462006 0.014992684327860457
2.1387928335076661e-07 0.0015167168884709225 0.014992684327860457
2.3070707269286575e-07 0.0016831803533309566 0.014992684327860457
2.505641464646026e-07 0.0018679135990207828 0.014992684327860457
2.7417454183387147e-07 0.002072921779595372 0.014992684327860457
3.024245070681539e-07 0.002300430119772917 0.014992684327860457
3.363993992628808e-07 0.0025529080682395165 0.014992684327860457
3.774289581920734e-07 0.002833096101839324 0.014992684327860457
4.271452454327612e-07 0.0031440354715915 0.014992684327860457
4.875470865457407e-07 0.0034891012134067737 0.014992684327860457
5.610890227193688e-07 0.003872038781812557 0.014992684327860457
6.507835083732413e-07 0.004297004704320844 0.014992684327860457
7.603280877746532e-07 0.004768611697714469 0.014992684327860457
8.942632167153325e-07 0.005291978735958442 0.014992684327860457
1.058164542575707e-06 0.005872786613189483 0.014992684327860457
1.2588785899686483e-06 0.00651733960488242 0.014992684327860457
1.5048139045750752e-06 0.007232633896483534 0.014992684327860457
1.806295577014283e-06 0.008026433522257174 0.014992684327860457
2.176002877390601e-06 0.00890735463861044 0.014992684327860457
2.62950231731153e-06 0.009884959046625586 0.014992684327860457
3.185904488424429e-06 0.010969857978923836 0.014992684327860457
3.868664597773269e-06 0.012173827277396614 0.014992684327860457
4.706564213127762e-06 0.013509935211980273 0.014992684327860457
5.7349113773870475e-06 0.014992684327860457 0.014992684327860457
6.997007030707519e-06 0.01663816886076129 0.014992684327860457
8.545934626538049e-06 0.018464249428955443 0.014992684327860457
1.0446743073683207e-05 0.020490746898158472 0.014992684327860457
1.277910758151063e-05 0.022739657523579287 0.014992684327860457
1.5640566800090294e-05 0.02523539170434766 0.014992684327860457
1.9150456716028608e-05 0.02800503894183631 0.014992684327860457
2.3454684362919642e-05 0.03107866187782014 0.014992684327860457
2.8734636474549158e-05 0.03448962260405758 0.014992684327860457
3.521053597694418e-05 0.038274944785163134 0.014992684327860457
4.314455919979254e-05 0.04247571552536898 0.014992684327860457
5.286069752864775e-05 0.047137531341167244 0.014992684327860457
6.475576882931933e-05 0.05231099308056263 0.014992684327860457
7.931480190837004e-05 0.05805225516094899 0.014992684327860457
9.711444473807507e-05 0.06442363508721373 0.014992684327860457
0.00011886054473529695 0.07149428986597581 0.014992684327860457
0.00014540712385109622 0.07934096665797492 0.014992684327860457
0.0001777855197984124 0.08804883581643465 0.014992684327860457
0.00021723861651670728 0.09771241535346502 0.014992684327860457
0.0002652607794526307 0.1084365968689611 0.014992684327860457
0.0003236441750690544 0.12033778407775893 0.014992684327860457
0.000394532092140798 0.13354515629298988 0.014992684327860457
0.00048047979697946053 0.14820207057988585 0.014992684327860457
0.0005845233219513857 0.16446761779946645 0.014992684327860457
0.0007102563758604186 0.18251834943190443 0.014992684327860457
0.0008619151774434952 0.20255019392306664 0.014992684327860457
0.0010444705825006229 0.22478058335487253 0.014992684327860457
0.0012637262492976031 0.24945081352303167 0.014992684327860457
0.0015264208749950492 0.27682866303920667 0.014992684327860457
0.0018403314605072718 0.3072112998861759 0.014992684327860457
0.00221437362181387 0.34092850697468147 0.014992684327860457
0.002658693549787372 0.3783462617131929 0.014992684327860457
0.0031847451719350106 0.419870708444391 0.014992684327860457
0.0038053444126847635 0.4659525668664682 0.014992684327860457
0.004534691681641223 0.517092024289676 0.014992684327860457
0.005388352495222071 0.5738441648302398 0.014992684327860457
0.006383186063010471 0.6368249944718586 0.014992684327860457
0.0075372116204811546 0.7067181273927491 0.014992684327860457
0.008869403931317965 0.7842822061337682 0.014992684327860457
0.010399410965233225 0.8703591361485166 0.014992684327860457
0.012147190680143805 0.9658832241158708 0.014992684327860457
0.014132567736914181 1.0718913192051276 0.014992684327860457
0.01637471637596044 1.1895340673703196 0.014992684327860457
0.018891581662967116 1.3200884008314182 0.014992684327860457
0.021699256841632764 1.4649713983072863 0.014992684327860457
0.024811340480316524 1.625755666443795 0.014992684327860457
0.028238301005020672 1.8041864093920719 0.014992684327860457
0.03198687949111512 2.0022003718155843 0.014992684327860457
0.03605956196704918 2.2219468609395236 0.014992684327860457
0.04045415148339604 2.4658110758226037 0.014992684327860457
0.0451634662016962 2.736439997074672 0.014992684327860457
0.05017518470913496 3.0367711180354604 0.014992684327860457
0.05547185205790539 3.370064329271928 0.014992684327860457
0.06103105289324473 3.739937302478798 0.014992684327860457
0.06682574891585658 4.150404757850477 0.014992684327860457
0.07282477032941781 4.605922041145108 0.014992684327860457
0.07899344322473256 5.1114334834401705 0.014992684327860457
0.08529432861420272 5.672426068491977 0.014992684327860457
0.09168804331858071 6.294988990221888 0.014992684327860457
0.09813413027208506 6.985879746785249 0.014992684327860457
0.10459194303241137 7.752597488629465 0.014992684327860457
0.11102151018757489 8.60346441668451 0.014992684327860457
0.1173843466788842 9.547716114208066 0.014992684327860457
0.12364418330037186 10.59560179277617 0.014992684327860457
0.1297675902376798 11.758495540521581 0.014992684327860457
0.13572447746448457 13.049019780144016 0.014992684327860457
0.14148846154833183 14.481182276745331 0.014992684327860457
0.14703709580312418 16.070528182616385 0.014992684327860457
0.15235196755437386 17.834308769319094 0.014992684327860457
0.15741867231287676 19.791668678535572 0.014992684327860457
0.16222667933201462 21.96385372416547 0.014992684327860457
0.16676910641044262 24.37444150122222 0.014992684327860457
0.17104242356115273 27.04959730463137 0.014992684327860457
0.17504610550737532 30.01835813575592 0.014992684327860457
0.17878225219114707 33.31294787934677 0.014992684327860457
0.1822551947045592 36.96912707195032 0.014992684327860457
0.18547110155171698 41.0265810582719 0.014992684327860457
0.18843759744863453 45.52935074866948 0.014992684327860457
0.19116340402587806 50.526310653356795 0.014992684327860457
0.19365800895791274 56.07169938205458 0.014992684327860457
0.19593136764167163 62.22570836730231 0.014992684327860457
0.1979936394269961 69.0551352016233 0.014992684327860457
0.19985495856241098 76.63410868007462 0.014992684327860457
0.20152523881811302 85.04489341802686 0.014992684327860457
0.20301400968989114 94.37878277775391 0.014992684327860457
0.2043302815291268 104.73708979594508 0.014992684327860457
0.20548243654783338 116.23224686798542 0.014992684327860457
0.20647814260356734 128.9890261253308 0.014992684327860457
0.20732428671880765 143.14589375234786 0.014992684327860457
0.20802692549614887 158.85651294280527 0.014992684327860457
0.20859124998672174 176.2914118095948 0.014992684327860457
0.2090215629041463 195.63983435170647 0.014992684327860457
0.20932126662888262 217.11179456945052 0.014992684327860457
0.20949286093565878 240.9403560239527 0.014992684327860457
0.20953794998497433 267.38416158399497 0.014992684327860457
0.20945725873355459 296.73024081888724 0.014992684327860457
0.20925065967672074 329.2971255097155 0.014992684327860457
0.20891721150597276 365.43830709572546 0.014992684327860457
0.20845521221794705 405.54607358408276 0.014992684327860457
0.20786227006882818 450.05576757004974 0.014992684327860457
0.20713539685125815 499.450511585514 0.014992684327860457
0.20627112900063826 554.2664520663108 0.014992684327860457
0.20526568326159111 615.0985788580505 0.014992684327860457
0.20411515469354535 682.6071834272393 0.014992684327860457
0.20281576576255977 757.525025877192 0.014992684327860457
0.20136417592507527 840.6652885618333 0.014992684327860457
0.19975786106558147 932.9304026284696 0.014992684327860457
0.19799557117115585 1035.3218432956637 0.014992684327860457
0.19607787201560667 1148.9510001873086 0.014992684327860457
0.19400777191310903 1275.051240713013 0.014992684327860457
0.19179142698421536 1414.991297434576 0.014992684327860457
0.18943890706360555 1570.2901247293776 0.014992684327860457
0.18696498918356586 1742.6333860096508 0.014992684327860457
0.18438992652509612 1933.891750455232 0.014992684327860457
0.18174011863311623 2146.141197858406 0.014992684327860457
0.17904858664614398 2381.6855519761607 0.014992684327860457
0.17635569965240094 2643.0814869741084 0.014992684327860457
0.17370783646900012 2933.1662783900483 0.014992684327860457
0.17115790423186894 3255.0885998350564 0.014992684327860457
0.16876291099422858 3612.3426997094302 0.014992684327860457
0.16657862331292783 4008.8063288984645 0.014992684327860457
0.16466438810540396 4448.782831127585 0.014992684327860457
0.1630743370281884 4937.047852839004 0.014992684327860457
0.16185388871620887 5478.901179593945 0.014992684327860457
0.16104035379576942 6080.224261649427 0.014992684327860457
0.16065839519977132 6747.5440531107 0.014992684327860457
0.16071821855294388 7488.10385759003 0.014992684327860457
0.16121480202338745 8309.941949353404 0.014992684327860457
0.16212825953465426 9221.97882333434 0.014992684327860457
0.1634252827369025 10234.114021054527 0.014992684327860457
0.16506157112873154 11357.333583431051 0.014992684327860457
0.16698797094504414 12603.829296797274 0.014992684327860457
0.16914397939898151 13987.131026472387 0.014992684327860457
0.17147125905064797 15522.25357427048 0.014992684327860457
0.1739125418669687 17225.859653987874 0.014992684327860457
0.17641215062567994 19116.440753857038 0.014992684327860457
0.17891878620210377 21214.51784910632 0.014992684327860457
0.18138790425120987 23542.864143224204 0.014992684327860457
0.18378133696506893 26126.752255633317 0.014992684327860457
0.18606761562745078 28994.22853882881 0.014992684327860457
0.1882213767002554 32176.417502507353 0.014992684327860457
0.19022277821608213 35707.859649004626 0.014992684327860457
0.1920567769997774 39626.88638701478 0.014992684327860457
0.19371234820812333 43976.036093027215 0.014992684327860457
0.19518170710432514 48802.515836544335 0.014992684327860457
0.19645957455134067 54158.71378079476 0.014992684327860457
0.19754250983078236 60102.76782070388 0.014992684327860457
0.19842832540075506 66699.19663030129 0.014992684327860457
0.19911558451599376 74019.59996915652 0.014992684327860457
0.19960318208154604 82143.43584919439 0.014992684327860457
0.1998900010739817 91158.88299750836 0.014992684327860457
0.19997463937397697 101163.7979766207 0.014992684327860457
0.1998551980650518 112266.77735108159 0.014992684327860457
0.1995291253870164 124588.33642950082 0.014992684327860457
0.19899310947494087 138262.2173764659 0.014992684327860457
0.19824301699100033 153436.84089300132 0.014992684327860457
0.1972738718122855 170276.91722258978 0.014992684327860457
0.19607987435665564 188965.23396912115 0.014992684327860457
0.19465445787500357 209704.64013232305 0.014992684327860457
0.19299038594544982 232720.2478960412 0.014992684327860457
0.19107988635005313 258261.87606826748 0.014992684327860457
0.1889148287482385 286606.7616948256 0.014992684327860457
0.18648694143848843 318062.5692794119 0.014992684327860457
0.18378807692351984 352970.73027306574 0.014992684327860457
0.1808105134332436 391710.1490809261 0.014992684327860457
0.1775473076995695 434701.3158125035 0.014992684327860457
0.17399268309236504 482410.8704165374 0.014992684327860457
0.17014245220343582 535356.6677410719 0.014992684327860457
0.1659944724815432 594113.3984965039 0.014992684327860457
0.16154911188641563 659318.8271333541 0.014992684327860457
0.15680971852270886 731680.7143427207 0.014992684327860457
0.15178306942107156 811984.4993184009 0.014992684327860457
0.14647978608263656 901101.8251665037 0.014992684327860457
0.14091467994148843 1000000.0 0.014992684327860457
1.57862931261148e-07 0.001 0.01663816886076129
1.6653408269062808e-07 0.0011097524964120721 0.01663816886076129
1.7617737074391258e-07 0.0012315506032928262 0.01663816886076129
1.8705416928322532e-07 0.001366716356462006 0.01663816886076129
1.9949019730916562e-07 0.0015167168884709225 0.01663816886076129
2.138795612526001e-07 0.0016831803533309566 0.01663816886076129
2.3070657851915338e-07 0.0018679135990207828 0.01663816886076129
2.5056392058495774e-07 0.002072921779595372 0.01663816886076129
2.741744235096842e-07 0.002300430119772917 0.01663816886076129
3.024243273299851e-07 0.0025529080682395165 0.01663816886076129
3.3639952817885593e-07 0.002833096101839324 0.01663816886076129
3.7742922857127853e-07 0.0031440354715915 0.01663816886076129
4.2714531492838576e-07 0.0034891012134067737 0.01663816886076129
4.875468636823463e-07 0.003872038781812557 0.01663816886076129
5.610888641083972e-07 0.004297004704320844 0.01663816886076129
6.507831623375412e-07 0.004768611697714469 0.01663816886076129
7.60327748646622e-07 0.005291978735958442 0.01663816886076129
8.942630115530564e-07 0.005872786613189483 0.01663816886076129
1.058164486873736e-06 0.00651733960488242 0.01663816886076129
1.2588786886605363e-06 0.007232633896483534 0.01663816886076129
1.5048136301400866e-06 0.008026433522257174 0.01663816886076129
1.8062954272902998e-06 0.00890735463861044 0.01663816886076129
2.1760025189481585e-06 0.009884959046625586 0.01663816886076129
2.629502092468816e-06 0.010969857978923836 0.01663816886076129
3.1859042465623433e-06 0.012173827277396614 0.01663816886076129
3.868664031705243e-06 0.013509935211980273 0.01663816886076129
4.706563708562622e-06 0.014992684327860457 0.01663816886076129
5.734910765897022e-06 0.01663816886076129 0.01663816886076129
6.997006248319476e-06 0.018464249428955443 0.01663816886076129
8.545933492355023e-06 0.020490746898158472 0.01663816886076129
1.044674184447203e-05 0.022739657523579287 0.01663816886076129
1.2779106187098266e-05 0.02523539170434766 0.01663816886076129
1.5640564862959283e-05 0.02800503894183631 0.01663816886076129
1.915045424839834e-05 0.03107866187782014 0.01663816886076129
2.3454681446800907e-05 0.03448962260405758 0.01663816886076129
2.8734632603756582e-05 0.038274944785163134 0.01663816886076129
3.521053152131387e-05 0.04247571552536898 0.01663816886076129
4.3144553739923874e-05 0.047137531341167244 0.01663816886076129
5.286068956944501e-05 0.05231099308056263 0.01663816886076129
6.475575984386805e-05 0.05805225516094899 0.01663816886076129
7.931479137469888e-05 0.06442363508721373 0.01663816886076129
9.711443058103841e-05 0.07149428986597581 0.01663816886076129
0.00011886052797931146 0.07934096665797492 0.01663816886076129
0.00014540710362144493 0.08804883581643465 0.01663816886076129
0.00017778549601252247 0.09771241535346502 0.01663816886076129
0.00021723858568103993 0.1084365968689611 0.01663816886076129
0.000265260741422052 0.12033778407775893 0.01663816886076129
0.00032364412880039883 0.13354515629298988 0.01663816886076129
0.0003945320374427741 0.14820207057988585 0.01663816886076129
0.00048047972677359163 0.16446761779946645 0.01663816886076129
0.0005845232374749598 0.18251834943190443 0.01663816886076129
0.0007102562737787976 0.20255019392306664 0.01663816886076129
0.0008619150534043829 0.22478058335487253 0.01663816886076129
0.0010444704284613415 0.24945081352303167 0.01663816886076129
0.0012637260574741571 0.27682866303920667 0.01663816886076129
0.0015264206411247927 0.3072112998861759 0.01663816886076129
0.0018403311755604834 0.34092850697468147 0.01663816886076129
0.002214373270840009 0.3783462617131929 0.01663816886076129
0.0026586931206906694 0.419870708444391 0.01663816886076129
0.0031847446416453096 0.4659525668664682 0.01663816886076129
0.0038053437633616127 0.517092024289676 0.01663816886076129
0.004534690890120707 0.5738441648302398 0.01663816886076129
0.005388351529402757 0.6368249944718586 0.01663816886076129
0.006383184877058468 0.7067181273927491 0.01663816886076129
0.007537210175999398 0.7842822061337682 0.01663816886076129
0.008869402166495788 0.8703591361485166 0.01663816886076129
0.010399408806349486 0.9658832241158708 0.01663816886076129
0.012147188054047908 1.0718913192051276 0.01663816886076129
0.014132564532347125 1.1895340673703196 0.01663816886076129
0.016374712473140818 1.3200884008314182 0.01663816886076129
0.01889157689279064 1.4649713983072863 0.01663816886076129
0.021699251043266088 1.625755666443795 0.01663816886076129
0.02481133342856401 1.8041864093920719 0.01663816886076129
0.028238292445514457 2.0022003718155843 0.01663816886076129
0.03198686910823878 2.2219468609395236 0.01663816886076129
0.03605954939994915 2.4658110758226037 0.01663816886076129
0.040454136295233534 2.736439997074672 0.01663816886076129
0.04516344789866422 3.0367711180354604 0.01663816886076129
0.05017516269505884 3.370064329271928 0.01663816886076129
0.05547182564559927 3.739937302478798 0.01663816886076129
0.061031021278953324 4.150404757850477 0.01663816886076129
0.06682571117646496 4.605922041145108 0.01663816886076129
0.07282472540692897 5.1114334834401705 0.01663816886076129
0.07899338992830218 5.672426068491977 0.01663816886076129
0.08529426555507058 6.294988990221888 0.01663816886076129
0.09168796894971853 6.985879746785249 0.01663816886076129
0.09813404282496885 7.752597488629465 0.01663816886076129
0.10459184054292203 8.60346441668451 0.01663816886076129
0.11102139041376224 9.547716114208066 0.01663816886076129
0.11738420715784548 10.59560179277617 0.01663816886076129
0.1236440212439609 11.758495540521581 0.01663816886076129
0.12976740257480124 13.049019780144016 0.01663816886076129
0.135724260768189 14.481182276745331 0.01663816886076129
0.1414882120219061 16.070528182616385 0.01663816886076129
0.14703680925795526 17.834308769319094 0.01663816886076129
0.15235163935175722 19.791668678535572 0.01663816886076129
0.15741829734577673 21.96385372416547 0.01663816886076129
0.16222625196120521 24.37444150122222 0.01663816886076129
0.16676862046225738 27.04959730463137 0.01663816886076129
0.17104187224130962 30.01835813575592 0.01663816886076129
0.17504548136912623 33.31294787934677 0.01663816886076129
0.1787815470985996 36.96912707195032 0.01663816886076129
0.18225439977219615 41.0265810582719 0.01663816886076129
0.18547020712210616 45.52935074866948 0.01663816886076129
0.18843659305048233 50.526310653356795 0.01663816886076129
0.19116227837069877 56.07169938205458 0.01663816886076129
0.19365674993283966 62.22570836730231 0.01663816886076129
0.19592996236211047 69.0551352016233 0.01663816886076129
0.1979920743185244 76.63410868007462 0.01663816886076129
0.19985321952745583 85.04489341802686 0.01663816886076129
0.20152331148564606 94.37878277775391 0.01663816886076129
0.2030118798091669 104.73708979594508 0.01663816886076129
0.2043279355490064 116.23224686798542 0.01663816886076129
0.2054798624510621 128.9890261253308 0.01663816886076129
0.20647533109430416 143.14589375234786 0.01663816886076129
0.20732123288177684 158.85651294280527 0.01663816886076129
0.20802363111368605 176.2914118095948 0.01663816886076129
0.20858772671490966 195.63983435170647 0.01663816886076129
0.20901783663553175 217.11179456945052 0.01663816886076129
0.20931738342517114 240.9403560239527 0.01663816886076129
0.2094888950621474 267.38416158399497 0.01663816886076129
0.20953401474917044 296.73024081888724 0.01663816886076129
0.209453521047251 329.2971255097155 0.01663816886076129
0.2092473594983013 365.43830709572546 0.01663816886076129
0.2089146877282686 405.54607358408276 0.01663816886076129
0.2084539369486169 450.05576757004974 0.01663816886076129
0.2078628937743967 499.450511585514 0.01663816886076129
0.20713880746403834 554.2664520663108 0.01663816886076129
0.20627852880109732 615.0985788580505 0.01663816886076129
0.20527868808496041 682.6071834272393 0.01663816886076129
0.20413592078403164 757.525025877192 0.01663816886076129
0.2028471503138336 840.6652885618333 0.01663816886076129
0.20140993760071124 932.9304026284696 0.01663816886076129
0.19982290677397163 1035.3218432956637 0.01663816886076129
0.19808625403931712 1148.9510001873086 0.01663816886076129
0.19620234308630602 1275.051240713013 0.01663816886076129
0.19417638319977737 1414.991297434576 0.01663816886076129
0.19201717601454948 1570.2901247293776 0.01663816886076129
0.18973790201697582 1742.6333860096508 0.01663816886076129
0.1873568989186234 1933.891750455232 0.01663816886076129
0.18489836170732676 2146.141197858406 0.01663816886076129
0.18239287035645724 2381.6855519761607 0.01663816886076129
0.17987763059619333 2643.0814869741084 0.01663816886076129
0.17739660088481735 2933.1662783900483 0.01663816886076129
0.17499921169716348 3255.0885998350564 0.01663816886076129
0.1727401224009153 3612.3426997094302 0.01663816886076129
0.1706753993705874 4008.8063288984645 0.01663816886076129
0.1688609718987184 4448.782831127585 0.01663816886076129
0.16734809243972748 4937.047852839004 0.01663816886076129
0.16618296863761906 5478.901179593945 0.01663816886076129
0.16540231954838802 6080.224261649427 0.01663816886076129
0.16503057259340537 6747.5440531107 0.01663816886076129
0.16507661449780997 7488.10385759003 0.01663816886076129
0.16553588967133592 8309.941949353404 0.01663816886076129
0.1663898258025398 9221.97882333434 0.01663816886076129
0.16760516655276092 10234.114021054527 0.01663816886076129
0.16913842871953477 11357.333583431051 0.01663816886076129
0.17093849157603103 12603.829296797274 0.01663816886076129
0.17295138934917986 13987.131026472387 0.01663816886076129
0.17511884383448262 15522.25357427048 0.01663816886076129
0.1773839534101711 17225.859653987874 0.01663816886076129
0.1796939675747069 19116.440753857038 0.01663816886076129
0.1820003283123981 21214.51784910632 0.01663816886076129
0.18426101627514413 23542.864143224204 0.01663816886076129
0.18644034633064166 26126.752255633317 0.01663816886076129
0.18850888416358202 28994.22853882881 0.01663816886076129
0.19044304003460866 32176.417502507353 0.01663816886076129
0.19222444418352325 35707.859649004626 0.01663816886076129
0.1938392033006835 39626.88638701478 0.01663816886076129
0.19527711722980712 43976.036093027215 0.01663816886076129
0.1965309117798597 48802.515836544335 0.01663816886076129
0.19759552575987982 54158.71378079476 0.01663816886076129
0.19846747261294695 60102.76782070388 0.01663816886076129
0.19914428686274732 66699.19663030129 0.01663816886076129
0.19962405668184147 74019.59996915652 0.01663816886076129
0.19990503777603408 82143.43584919439 0.01663816886076129
0.19998534373871735 91158.88299750836 0.01663816886076129
0.1998627044413297 101163.7979766207 0.01663816886076129
0.1995342847521897 112266.77735108159 0.01663816886076129
0.19899655790959514 124588.33642950082 0.01663816886076129
0.19824522791441268 138262.2173764659 0.01663816886076129
0.19727519645402936 153436.84089300132 0.01663816886076129
0.19608057183177152 170276.91722258978 0.01663816886076129
0.19465471899457043 188965.23396912115 0.01663816886076129
0.19299034982213925 209704.64013232305 0.01663816886076129
0.19107965437797247 232720.2478960412 0.01663816886076129
0.18891447384885396 258261.87606826748 0.01663816886076129
0.18648651611147216 286606.7616948256 0.01663816886076129
0.18378761761414353 318062.5692794119 0.01663816886076129
0.18081004596024286 352970.73027306574 0.01663816886076129
0.17754684910323704 391710.1490809261 0.01663816886076129
0.17399224415567005 434701.3158125035 0.01663816886076129
0.17014204098813934 482410.8704165374 0.01663816886076129
0.16599409279297106 535356.6677410719 0.01663816886076129
0.16154876509972382 594113.3984965039 0.01663816886076129
0.15680940405582078 659318.8271333541 0.01663816886076129
0.15178278688108549 731680.7143427207 0.01663816886076129
0.14647953474195674 811984.4993184009 0.01663816886076129
0.14091445805388503 901101.8251665037 0.01663816886076129
0.1351068118819967 1000000.0 0.01663816886076129
1.4994649249209027e-07 0.001 0.018464249428955443
1.578625059928205e-07 0.0011097524964120721 0.018464249428955443
1.6653455109372217e-07 0.0012315506032928262 0.018464249428955443
1.761763481222551e-07 0.001366716356462006 0.018464249428955443
1.8705393935126644e-07 0.0015167168884709225 0.018464249428955443
1.994900270360818e-07 0.0016831803533309566 0.018464249428955443
2.1387938905353954e-07 0.0018679135990207828 0.018464249428955443
2.3070701929547507e-07 0.002072921779595372 0.018464249428955443
2.50563698402876e-07 0.002300430119772917 0.018464249428955443
2.7417435068208956e-07 0.0025529080682395165 0.018464249428955443
3.024244554527579e-07 0.002833096101839324 0.018464249428955443
3.363991688508372e-07 0.0031440354715915 0.018464249428955443
3.77429222671484e-07 0.0034891012134067737 0.018464249428955443
4.271452438489587e-07 0.003872038781812557 0.018464249428955443
4.875468601166222e-07 0.004297004704320844 0.018464249428955443
5.610887817125015e-07 0.004768611697714469 0.018464249428955443
6.507833395490853e-07 0.005291978735958442 0.018464249428955443
7.603277466846498e-07 0.005872786613189483 0.018464249428955443
8.94263014378921e-07 0.00651733960488242 0.018464249428955443
1.0581642290504595e-06 0.007232633896483534 0.018464249428955443
1.2588781906526514e-06 0.008026433522257174 0.018464249428955443
1.5048133860384727e-06 0.00890735463861044 0.018464249428955443
1.8062951535977728e-06 0.009884959046625586 0.018464249428955443
2.1760023790982214e-06 0.010969857978923836 0.018464249428955443
2.629501728308725e-06 0.012173827277396614 0.018464249428955443
3.18590370249755e-06 0.013509935211980273 0.018464249428955443
3.868663600987282e-06 0.014992684327860457 0.018464249428955443
4.7065627774428576e-06 0.01663816886076129 0.018464249428955443
5.734909724559867e-06 0.018464249428955443 0.018464249428955443
6.99700518101698e-06 0.020490746898158472 0.018464249428955443
8.545932129552791e-06 0.022739657523579287 0.018464249428955443
1.0446740116965003e-05 0.02523539170434766 0.018464249428955443
1.277910405313859e-05 0.02800503894183631 0.018464249428955443
1.564056230628913e-05 0.03107866187782014 0.018464249428955443
1.915045102033469e-05 0.03448962260405758 0.018464249428955443
2.3454677752471342e-05 0.038274944785163134 0.018464249428955443
2.873462788346992e-05 0.04247571552536898 0.018464249428955443
3.5210525685148986e-05 0.047137531341167244 0.018464249428955443
4.314454670033274e-05 0.05231099308056263 0.018464249428955443
5.2860681532374e-05 0.05805225516094899 0.018464249428955443
6.475574846874499e-05 0.06442363508721373 0.018464249428955443
7.931477893198535e-05 0.07149428986597581 0.018464249428955443
9.711441544074662e-05 0.07934096665797492 0.018464249428955443
0.00011886050853006369 0.08804883581643465 0.018464249428955443
0.0001454070783810102 0.09771241535346502 0.018464249428955443
0.00017778546603947065 0.1084365968689611 0.018464249428955443
0.00021723854911764873 0.12033778407775893 0.018464249428955443
0.0002652606962522397 0.13354515629298988 0.018464249428955443
0.00032364407398755013 0.14820207057988585 0.018464249428955443
0.00039453196811795044 0.16446761779946645 0.018464249428955443
0.000480479642021886 0.18251834943190443 0.018464249428955443
0.0005845231341170543 0.20255019392306664 0.018464249428955443
0.0007102561469198854 0.22478058335487253 0.018464249428955443
0.0008619148970026025 0.24945081352303167 0.018464249428955443
0.0010444702341809164 0.27682866303920667 0.018464249428955443
0.001263725824755646 0.3072112998861759 0.018464249428955443
0.0015264203547238342 0.34092850697468147 0.018464249428955443
0.0018403308244243077 0.3783462617131929 0.018464249428955443
0.0022143728391156303 0.419870708444391 0.018464249428955443
0.002658692592440004 0.4659525668664682 0.018464249428955443
0.003184743994174455 0.517092024289676 0.018464249428955443
0.00380534297443591 0.5738441648302398 0.018464249428955443
0.004534689918071044 0.6368249944718586 0.018464249428955443
0.005388350344157411 0.7067181273927491 0.018464249428955443
0.0063831834218854855 0.7842822061337682 0.018464249428955443
0.0075372084003584305 0.8703591361485166 0.018464249428955443
0.008869399992718963 0.9658832241158708 0.018464249428955443
0.01039940615542756 1.0718913192051276 0.018464249428955443
0.01214718481537802 1.1895340673703196 0.018464249428955443
0.014132560579725117 1.3200884008314182 0.018464249428955443
0.01637470765429172 1.4649713983072863 0.018464249428955443
0.018891571028918808 1.625755666443795 0.018464249428955443
0.021699243896846854 1.8041864093920719 0.018464249428955443
0.024811324736316198 2.0022003718155843 0.018464249428955443
0.028238281896219464 2.2219468609395236 0.018464249428955443
0.03198685631939102 2.4658110758226037 0.018464249428955443
0.03605953392646688 2.736439997074672 0.018464249428955443
0.040454117595857486 3.0367711180354604 0.018464249428955443
0.045163425366027576 3.370064329271928 0.018464249428955443
0.05017513558186626 3.739937302478798 0.018464249428955443
0.05547179310529726 4.150404757850477 0.018464249428955443
0.06103098233902049 4.605922041145108 0.018464249428955443
0.06682566470319662 5.1114334834401705 0.018464249428955443
0.0728246700960371 5.672426068491977 0.018464249428955443
0.07899332429295347 6.294988990221888 0.018464249428955443
0.08529418790544119 6.985879746785249 0.018464249428955443
0.09168787735530914 7.752597488629465 0.018464249428955443
0.09813393512805257 8.60346441668451 0.018464249428955443
0.10459171430856129 9.547716114208066 0.018464249428955443
0.11102124291312787 10.59560179277617 0.018464249428955443
0.1173840353154052 11.758495540521581 0.018464249428955443
0.12364382166776355 13.049019780144016 0.018464249428955443
0.12976717145681338 14.481182276745331 0.018464249428955443
0.1357239938946857 16.070528182616385 0.018464249428955443
0.1414879047288693 17.834308769319094 0.018464249428955443
0.14703645636641482 19.791668678535572 0.018464249428955443
0.1523512351594012 21.96385372416547 0.018464249428955443
0.15741783555199973 24.37444150122222 0.018464249428955443
0.16222572564701254 27.04959730463137 0.018464249428955443
0.16676802200236018 30.01835813575592 0.018464249428955443
0.17104119326712475 33.31294787934677 0.018464249428955443
0.17504471271928912 36.96912707195032 0.018464249428955443
0.1787806787427093 41.0265810582719 0.018464249428955443
0.18225342077980056 45.52935074866948 0.018464249428955443
0.18546910559549135 50.526310653356795 0.018464249428955443
0.1884353560990526 56.07169938205458 0.018464249428955443
0.19116089208211795 62.22570836730231 0.018464249428955443
0.1936551993947302 69.0551352016233 0.018464249428955443
0.1959282317028177 76.63410868007462 0.018464249428955443
0.19799014682716187 85.04489341802686 0.018464249428955443
0.19985107783704503 94.37878277775391 0.018464249428955443
0.20152093789605408 104.73708979594508 0.018464249428955443
0.20300925676944104 116.23224686798542 0.018464249428955443
0.20432504636397653 128.9890261253308 0.018464249428955443
0.20547669231039745 143.14589375234786 0.018464249428955443
0.20647186853131494 158.85651294280527 0.018464249428955443
0.2073174718179036 176.2914118095948 0.018464249428955443
0.20801957369589408 195.63983435170647 0.018464249428955443
0.20858338722486858 217.11179456945052 0.018464249428955443
0.20901324683596334 240.9403560239527 0.018464249428955443
0.20931259983551165 267.38416158399497 0.018464249428955443
0.20948400881203044 296.73024081888724 0.018464249428955443
0.20952916484262563 329.2971255097155 0.018464249428955443
0.20944891215662764 365.43830709572546 0.018464249428955443
0.20924328571130646 405.54607358408276 0.018464249428955443
0.2089115640933219 450.05576757004974 0.018464249428955443
0.20845234113430422 499.450511585514 0.018464249428955443
0.207863620805107 554.2664520663108 0.018464249428955443
0.20714294112513354 615.0985788580505 0.018464249428955443
0.20628753410009137 682.6071834272393 0.018464249428955443
0.20529452994222863 757.525025877192 0.018464249428955443
0.20416121479648464 840.6652885618333 0.018464249428955443
0.20288535190197443 932.9304026284696 0.018464249428955443
0.2014655758695021 1035.3218432956637 0.018464249428955443
0.1999018683250191 1148.9510001873086 0.018464249428955443
0.19819611987631713 1275.051240713013 0.018464249428955443
0.19635277710476418 1414.991297434576 0.018464249428955443
0.19437956379226806 1570.2901247293776 0.018464249428955443
0.19228825152239892 1742.6333860096508 0.018464249428955443
0.19009543622554848 1933.891750455232 0.018464249428955443
0.1878232547516907 2146.141197858406 0.018464249428955443
0.18549995087012938 2381.6855519761607 0.018464249428955443
0.18316017755867975 2643.0814869741084 0.018464249428955443
0.18084490790245944 2933.1662783900483 0.018464249428955443
0.17860082843001823 3255.0885998350564 0.018464249428955443
0.17647966723160824 3612.3426997094302 0.018464249428955443
0.17453459472192456 4008.8063288984645 0.018464249428955443
0.17282064619177007 4448.782831127585 0.018464249428955443
0.17138745888849805 4937.047852839004 0.018464249428955443
0.1702808182373623 5478.901179593945 0.018464249428955443
0.1695346943929934 6080.224261649427 0.018464249428955443
0.16917265079942112 6747.5440531107 0.018464249428955443
0.1692044672173445 7488.10385759003 0.018464249428955443
0.16962533303710003 8309.941949353404 0.018464249428955443
0.1704161968199358 9221.97882333434 0.018464249428955443
0.17154583326113482 10234.114021054527 0.018464249428955443
0.17297249942912885 11357.333583431051 0.018464249428955443
0.17464626240933256 12603.829296797274 0.018464249428955443
0.17651314526705164 13987.131026472387 0.018464249428955443
0.17851732666501618 15522.25357427048 0.018464249428955443
0.18060485577407803 17225.859653987874 0.018464249428955443
0.18272489858611607 19116.440753857038 0.018464249428955443
0.18483192950250782 21214.51784910632 0.018464249428955443
0.18688626937452568 23542.864143224204 0.018464249428955443
0.18885438310732638 26126.752255633317 0.018464249428955443
0.19070873912221487 28994.22853882881 0.018464249428955443
0.19242735479497242 32176.417502507353 0.018464249428955443
0.19399314431194625 35707.859649004626 0.018464249428955443
0.19539316660251416 39626.88638701478 0.018464249428955443
0.19661784893639833 43976.036093027215 0.018464249428955443
0.19766023953991407 48802.515836544335 0.018464249428955443
0.19851532176744513 54158.71378079476 0.018464249428955443
0.1991794083419336 60102.76782070388 0.018464249428955443
0.1996496230694902 66699.19663030129 0.018464249428955443
0.19992346780577464 74019.59996915652 0.018464249428955443
0.19999847169924578 82143.43584919439 0.018464249428955443
0.19987191471909682 91158.88299750836 0.018464249428955443
0.19954061751286645 101163.7979766207 0.018464249428955443
0.19900079148510486 112266.77735108159 0.018464249428955443
0.19824794260057388 124588.33642950082 0.018464249428955443
0.19727682260599977 138262.2173764659 0.018464249428955443
0.1960814277163081 153436.84089300132 0.018464249428955443
0.19465503846913634 170276.91722258978 0.018464249428955443
0.19299030432921427 188965.23396912115 0.018464249428955443
0.1910793680963252 209704.64013232305 0.018464249428955443
0.18891403662928496 232720.2478960412 0.018464249428955443
0.18648599193329574 258261.87606826748 0.018464249428955443
0.18378705162831466 286606.7616948256 0.018464249428955443
0.18080946985355695 318062.5692794119 0.018464249428955443
0.17754628428519936 352970.73027306574 0.018464249428955443
0.17399170446151402 391710.1490809261 0.018464249428955443
0.1701415346688009 434701.3158125035 0.018464249428955443
0.16599362442502752 482410.8704165374 0.018464249428955443
0.16154833695327397 535356.6677410719 0.018464249428955443
0.15680901681480464 594113.3984965039 0.018464249428955443
0.15178243965783622 659318.8271333541 0.018464249428955443
0.14647922545555048 731680.7143427207 0.018464249428955443
0.1409141841577366 811984.4993184009 0.018464249428955443
0.13510657049482688 901101.8251665037 0.018464249428955443
0.12908022277406417 1000000.0 0.018464249428955443
1.4261016810209262e-07 0.001 0.020490746898158472
1.4994686212718537e-07 0.0011097524964120721 0.020490746898158472
1.5786326803927941e-07 0.0012315506032928262 0.020490746898158472
1.6653452571059775e-07 0.001366716356462006 0.020490746898158472
1.761772636201843e-07 0.0015167168884709225 0.020490746898158472
1.8705394904663594e-07 0.0016831803533309566 0.020490746898158472
1.9948950686450237e-07 0.0018679135990207828 0.020490746898158472
2.1387953392550119e-07 0.002072921779595372 0.020490746898158472
2.307065897718709e-07 0.002300430119772917 0.020490746898158472
2.5056393930219037e-07 0.0025529080682395165 0.020490746898158472
2.741741588702454e-07 0.002833096101839324 0.020490746898158472
3.024243653776751e-07 0.0031440354715915 0.020490746898158472
3.3639928073529723e-07 0.0034891012134067737 0.020490746898158472
3.7742924812941836e-07 0.003872038781812557 0.020490746898158472
4.2714512318939996e-07 0.004297004704320844 0.020490746898158472
4.875468780146316e-07 0.004768611697714469 0.020490746898158472
5.610886888701011e-07 0.005291978735958442 0.020490746898158472
6.507830211102336e-07 0.005872786613189483 0.020490746898158472
7.603277571589101e-07 0.00651733960488242 0.020490746898158472
8.942627160082178e-07 0.007232633896483534 0.020490746898158472
1.058164058431732e-06 0.008026433522257174 0.020490746898158472
1.2588781920265524e-06 0.00890735463861044 0.020490746898158472
1.5048133613811132e-06 0.009884959046625586 0.020490746898158472
1.8062949043249482e-06 0.010969857978923836 0.020490746898158472
2.1760019315100743e-06 0.012173827277396614 0.020490746898158472
2.6295012222118247e-06 0.013509935211980273 0.020490746898158472
3.1859031268989535e-06 0.014992684327860457 0.020490746898158472
3.868662838999587e-06 0.01663816886076129 0.020490746898158472
4.70656203736472e-06 0.018464249428955443 0.020490746898158472
5.7349087071167926e-06 0.020490746898158472 0.020490746898158472
6.997003634524879e-06 0.022739657523579287 0.020490746898158472
8.545930403884572e-06 0.02523539170434766 0.020490746898158472
1.0446738123733035e-05 0.02800503894183631 0.020490746898158472
1.2779101795853953e-05 0.03107866187782014 0.020490746898158472
1.5640559432747447e-05 0.03448962260405758 0.020490746898158472
1.9150447447602303e-05 0.038274944785163134 0.020490746898158472
2.3454672959118128e-05 0.04247571552536898 0.020490746898158472
2.873462210656319e-05 0.047137531341167244 0.020490746898158472
3.5210518700312665e-05 0.05231099308056263 0.020490746898158472
4.314453804341034e-05 0.05805225516094899 0.020490746898158472
5.2860670575916036e-05 0.06442363508721373 0.020490746898158472
6.475573570734194e-05 0.07149428986597581 0.020490746898158472
7.931476242555024e-05 0.07934096665797492 0.020490746898158472
9.7114394307804e-05 0.08804883581643465 0.020490746898158472
0.00011886048409280592 0.09771241535346502 0.020490746898158472
0.0001454070493875359 0.1084365968689611 0.020490746898158472
0.0001777854283884217 0.12033778407775893 0.020490746898158472
0.00021723850376575982 0.13354515629298988 0.020490746898158472
0.0002652606399283497 0.14820207057988585 0.020490746898158472
0.0003236440047867384 0.16446761779946645 0.020490746898158472
0.00039453188393925864 0.18251834943190443 0.020490746898158472
0.0004804795376925908 0.20255019392306664 0.020490746898158472
0.0005845230064737694 0.22478058335487253 0.020490746898158472
0.0007102559886718041 0.24945081352303167 0.020490746898158472
0.0008619147045681452 0.27682866303920667 0.020490746898158472
0.001044469998312203 0.3072112998861759 0.020490746898158472
0.0012637255343612708 0.34092850697468147 0.020490746898158472
0.0015264199990607796 0.3783462617131929 0.020490746898158472
0.0018403303917039482 0.419870708444391 0.020490746898158472
0.002214372307682566 0.4659525668664682 0.020490746898158472
0.0026586919417449506 0.517092024289676 0.020490746898158472
0.0031847431981165686 0.5738441648302398 0.020490746898158472
0.0038053419969871216 0.6368249944718586 0.020490746898158472
0.004534688726359648 0.7067181273927491 0.020490746898158472
0.005388348878289317 0.7842822061337682 0.020490746898158472
0.0063831816315675916 0.8703591361485166 0.020490746898158472
0.007537206212513858 0.9658832241158708 0.020490746898158472
0.008869397319964611 1.0718913192051276 0.020490746898158472
0.010399402893901843 1.1895340673703196 0.020490746898158472
0.012147180829103599 1.3200884008314182 0.020490746898158472
0.014132555714688078 1.4649713983072863 0.020490746898158472
0.016374701724482632 1.625755666443795 0.020490746898158472
0.01889156380073298 1.8041864093920719 0.020490746898158472
0.021699235097626834 2.0022003718155843 0.020490746898158472
0.02481131404029413 2.2219468609395236 0.020490746898158472
0.028238268909846376 2.4658110758226037 0.020490746898158472
0.03198684057773016 2.736439997074672 0.020490746898158472
0.036059514868503006 3.0367711180354604 0.020490746898158472
0.040454094572723864 3.370064329271928 0.020490746898158472
0.04516339760651977 3.739937302478798 0.020490746898158472
0.05017510218725296 4.150404757850477 0.020490746898158472
0.05547175304054264 4.605922041145108 0.020490746898158472
0.06103093438698748 5.1114334834401705 0.020490746898158472
0.06682560746644262 5.672426068491977 0.020490746898158472
0.07282460196884433 6.294988990221888 0.020490746898158472
0.07899324345852499 6.985879746785249 0.020490746898158472
0.08529409226215101 7.752597488629465 0.020490746898158472
0.09168776455674976 8.60346441668451 0.020490746898158472
0.0981338025060774 9.547716114208066 0.020490746898158472
0.10459155885538163 10.59560179277617 0.020490746898158472
0.11102106125297029 11.758495540521581 0.020490746898158472
0.1173838236986029 13.049019780144016 0.020490746898158472
0.12364357588551034 14.481182276745331 0.020490746898158472
0.12976688682929893 16.070528182616385 0.020490746898158472
0.13572366522637802 17.834308769319094 0.020490746898158472
0.14148752627443217 19.791668678535572 0.020490746898158472
0.14703602176326624 21.96385372416547 0.020490746898158472
0.15235073737518423 24.37444150122222 0.020490746898158472
0.15741726683657475 27.04959730463137 0.020490746898158472
0.1622250774625984 30.01835813575592 0.020490746898158472
0.16676728496127824 33.31294787934677 0.020490746898158472
0.17104035707697607 36.96912707195032 0.020490746898158472
0.17504376608948613 41.0265810582719 0.020490746898158472
0.17877960933056558 45.52935074866948 0.020490746898158472
0.18225221511313272 50.526310653356795 0.020490746898158472
0.18546774902166296 56.07169938205458 0.020490746898158472
0.1884338327418167 62.22570836730231 0.020490746898158472
0.19115918481464922 69.0551352016233 0.020490746898158472
0.19365328984921204 76.63410868007462 0.020490746898158472
0.19592610033588054 85.04489341802686 0.020490746898158472
0.19798777305327198 94.37878277775391 0.020490746898158472
0.19984844026893134 104.73708979594508 0.020490746898158472
0.20151801473287279 116.23224686798542 0.020490746898158472
0.20300602638900322 128.9890261253308 0.020490746898158472
0.20432148819842633 143.14589375234786 0.020490746898158472
0.2054727881051086 158.85651294280527 0.020490746898158472
0.2064676041409843 176.2914118095948 0.020490746898158472
0.2073128397150117 195.63983435170647 0.020490746898158472
0.20801457645389565 217.11179456945052 0.020490746898158472
0.2085780423147554 240.9403560239527 0.020490746898158472
0.2090075931869424 267.38416158399497 0.020490746898158472
0.2093067067464358 296.73024081888724 0.020490746898158472
0.2094779880061921 329.2971255097155 0.020490746898158472
0.20952318668985725 365.43830709572546 0.020490746898158472
0.20944322738712273 405.54607358408276 0.020490746898158472
0.20923825435070054 450.05576757004974 0.020490746898158472
0.2089076937909553 499.450511585514 0.020490746898158472
0.20845033766676835 554.2664520663108 0.020490746898158472
0.20786445417391164 615.0985788580505 0.020490746898158472
0.20714793141896193 682.6071834272393 0.020490746898158472
0.2062984620905075 757.525025877192 0.020490746898158472
0.20531377807019746 840.6652885618333 0.020490746898158472
0.20419194478237834 932.9304026284696 0.020490746898158472
0.20293172523878722 1035.3218432956637 0.020490746898158472
0.2015330227070864 1148.9510001873086 0.020490746898158472
0.1999974082537963 1275.051240713013 0.020490746898158472
0.19832873398753215 1414.991297434576 0.020490746898158472
0.1965338240084491 1570.2901247293776 0.020490746898158472
0.19462322204022975 1742.6333860096508 0.020490746898158472
0.19261195659328223 1933.891750455232 0.020490746898158472
0.1905202624525204 2146.141197858406 0.020490746898158472
0.18837417194577277 2381.6855519761607 0.020490746898158472
0.18620586564566377 2643.0814869741084 0.020490746898158472
0.18405365517579586 2933.1662783900483 0.020490746898158472
0.1819614690979412 3255.0885998350564 0.020490746898158472
0.1799777348046625 3612.3426997094302 0.020490746898158472
0.17815372068472435 4008.8063288984645 0.020490746898158472
0.17654107865814517 4448.782831127585 0.020490746898158472
0.17518829395587154 4937.047852839004 0.020490746898158472
0.17413873468004049 5478.901179593945 0.020490746898158472
0.1734266449169226 6080.224261649427 0.020490746898158472
0.17307431891697078 6747.5440531107 0.020490746898158472
0.1730912074497546 7488.10385759003 0.020490746898158472
0.173472617663883 8309.941949353404 0.020490746898158472
0.1742001104659252 9221.97882333434 0.020490746898158472
0.17524355314566264 10234.114021054527 0.020490746898158472
0.17656147030344727 11357.333583431051 0.020490746898158472
0.1781058716991737 12603.829296797274 0.020490746898158472
0.17982499071315772 13987.131026472387 0.020490746898158472
0.18166530390976732 15522.25357427048 0.020490746898158472
0.1835752011369607 17225.859653987874 0.020490746898158472
0.18550663650924548 19116.440753857038 0.020490746898158472
0.1874165038226181 21214.51784910632 0.020490746898158472
0.18926739261414127 23542.864143224204 0.020490746898158472
0.19102780843317646 26126.752255633317 0.020490746898158472
0.19267197509446987 28994.22853882881 0.020490746898158472
0.19417934429623074 32176.417502507353 0.020490746898158472
0.1955339276296968 35707.859649004626 0.020490746898158472
0.1967235467569708 39626.88638701478 0.020490746898158472
0.19773907325043183 43976.036093027215 0.020490746898158472
0.19857370672093566 48802.515836544335 0.020490746898158472
0.1992223215163449 54158.71378079476 0.020490746898158472
0.1996808963597232 60102.76782070388 0.020490746898158472
0.19994603233567432 66699.19663030129 0.020490746898158472
0.20001455647980038 74019.59996915652 0.020490746898158472
0.19988320580091568 82143.43584919439 0.020490746898158472
0.19954838429021038 91158.88299750836 0.020490746898158472
0.19900598547292248 101163.7979766207 0.020490746898158472
0.1982512733211479 112266.77735108159 0.020490746898158472
0.1972788175480673 124588.33642950082 0.020490746898158472
0.19608247682208457 138262.2173764659 0.020490746898158472
0.19465542880880093 153436.84089300132 0.020490746898158472
0.1929902459924051 170276.91722258978 0.020490746898158472
0.1910790140627796 188965.23396912115 0.020490746898158472
0.18891349691148207 209704.64013232305 0.020490746898158472
0.1864853458282596 232720.2478960412 0.020490746898158472
0.18378635462431703 258261.87606826748 0.020490746898158472
0.18080876024396275 286606.7616948256 0.020490746898158472
0.17754558837623335 318062.5692794119 0.020490746898158472
0.1739910392643651 352970.73027306574 0.020490746898158472
0.1701409106317442 391710.1490809261 0.020490746898158472
0.16599304803821724 434701.3158125035 0.020490746898158472
0.16154781047953293 482410.8704165374 0.020490746898158472
0.15680853996309452 535356.6677410719 0.020490746898158472
0.15178201199159957 594113.3984965039 0.020490746898158472
0.14647884423902724 659318.8271333541 0.020490746898158472
0.14091384661151096 731680.7143427207 0.020490746898158472
0.13510627325740643 811984.4993184009 0.020490746898158472
0.12907996281865053 901101.8251665037 0.020490746898158472
0.12286333320662379 1000000.0 0.020490746898158472
1.3571452362522857e-07 0.001 0.022739657523579287
1.4261075963043802e-07 0.0011097524964120721 0.022739657523579287
1.499464281659417e-07 0.0012315506032928262 0.022739657523579287
1.5786273684917015e-07 0.001366716356462006 0.022739657523579287
1.665348323711107e-07 0.0015167168884709225 0.022739657523579287
1.7617658296738455e-07 0.0016831803533309566 0.022739657523579287
1.8705408984373215e-07 0.0018679135990207828 0.022739657523579287
1.9948977322652162e-07 0.002072921779595372 0.022739657523579287
2.138794117576004e-07 0.002300430119772917 0.022739657523579287
2.3070721574813824e-07 0.0025529080682395165 0.022739657523579287
2.505640380612989e-07 0.002833096101839324 0.022739657523579287
2.7417424473428695e-07 0.0031440354715915 0.022739657523579287
3.024241326714597e-07 0.0034891012134067737 0.022739657523579287
3.3639907720626333e-07 0.003872038781812557 0.022739657523579287
3.7742925271515987e-07 0.004297004704320844 0.022739657523579287
4.2714496639294913e-07 0.004768611697714469 0.022739657523579287
4.875467488401827e-07 0.005291978735958442 0.022739657523579287
5.610886510635377e-07 0.005872786613189483 0.022739657523579287
6.50782982056404e-07 0.00651733960488242 0.022739657523579287
7.603275641553109e-07 0.007232633896483534 0.022739657523579287
8.942628058512814e-07 0.008026433522257174 0.022739657523579287
1.058163885576946e-06 0.00890735463861044 0.022739657523579287
1.2588776968983084e-06 0.009884959046625586 0.022739657523579287
1.5048129918381753e-06 0.010969857978923836 0.022739657523579287
1.8062945438702266e-06 0.012173827277396614 0.022739657523579287
2.1760013299843006e-06 0.013509935211980273 0.022739657523579287
2.6295007056302555e-06 0.014992684327860457 0.022739657523579287
3.185902336031582e-06 0.01663816886076129 0.022739657523579287
3.868661977327742e-06 0.018464249428955443 0.022739657523579287
4.706561005235477e-06 0.020490746898158472 0.022739657523579287
5.734907324299321e-06 0.022739657523579287 0.022739657523579287
6.9970021385167e-06 0.02523539170434766 0.022739657523579287
8.545928490172328e-06 0.02800503894183631 0.022739657523579287
1.0446735601039175e-05 0.03107866187782014 0.022739657523579287
1.2779098578878656e-05 0.03448962260405758 0.022739657523579287
1.5640555739340756e-05 0.038274944785163134 0.022739657523579287
1.915044270531241e-05 0.04247571552536898 0.022739657523579287
2.345466767277732e-05 0.047137531341167244 0.022739657523579287
2.87346151111173e-05 0.05231099308056263 0.022739657523579287
3.5210510073990786e-05 0.05805225516094899 0.022739657523579287
4.3144527125046905e-05 0.06442363508721373 0.022739657523579287
5.286065746559765e-05 0.07149428986597581 0.022739657523579287
6.475571925888823e-05 0.07934096665797492 0.022739657523579287
7.931474240178982e-05 0.08804883581643465 0.022739657523579287
9.711437021267533e-05 0.09771241535346502 0.022739657523579287
0.00011886045339433438 0.1084365968689611 0.022739657523579287
0.00014540701250691235 0.12033778407775893 0.022739657523579287
0.00017778538318319326 0.13354515629298988 0.022739657523579287
0.00021723844767546074 0.14820207057988585 0.022739657523579287
0.0002652605714019429 0.16446761779946645 0.022739657523579287
0.00032364392042658063 0.18251834943190443 0.022739657523579287
0.0003945317804449622 0.20255019392306664 0.022739657523579287
0.00048047941180767717 0.22478058335487253 0.022739657523579287
0.0005845228470358343 0.24945081352303167 0.022739657523579287
0.0007102557966136569 0.27682866303920667 0.022739657523579287
0.0008619144678629342 0.3072112998861759 0.022739657523579287
0.0010444697096747557 0.34092850697468147 0.022739657523579287
0.001263725178792252 0.3783462617131929 0.022739657523579287
0.0015264195626058519 0.419870708444391 0.022739657523579287
0.0018403298540664026 0.4659525668664682 0.022739657523579287
0.002214371651529601 0.517092024289676 0.022739657523579287
0.002658691137072011 0.5738441648302398 0.022739657523579287
0.003184742214584202 0.6368249944718586 0.022739657523579287
0.003805340792988554 0.7067181273927491 0.022739657523579287
0.00453468724778161 0.7842822061337682 0.022739657523579287
0.005388347079383626 0.8703591361485166 0.022739657523579287
0.006383179430768049 0.9658832241158708 0.022739657523579287
0.007537203519932367 1.0718913192051276 0.022739657523579287
0.008869394027497646 1.1895340673703196 0.022739657523579287
0.010399398867229737 1.3200884008314182 0.022739657523579287
0.012147175917344821 1.4649713983072863 0.022739657523579287
0.014132549724641397 1.625755666443795 0.022739657523579287
0.016374694413545 1.8041864093920719 0.022739657523579287
0.018891554895387186 2.0022003718155843 0.022739657523579287
0.021699224265260053 2.2219468609395236 0.022739657523579287
0.024811300869900688 2.4658110758226037 0.022739657523579287
0.028238252909449812 2.736439997074672 0.022739657523579287
0.03198682118144447 3.0367711180354604 0.022739657523579287
0.03605949139738751 3.370064329271928 0.022739657523579287
0.04045406621501524 3.739937302478798 0.022739657523579287
0.04516336341689309 4.150404757850477 0.022739657523579287
0.05017506105832603 4.605922041145108 0.022739657523579287
0.05547170369660237 5.1114334834401705 0.022739657523579287
0.06103087532609752 5.672426068491977 0.022739657523579287
0.06682553697297378 6.294988990221888 0.022739657523579287
0.07282451807666179 6.985879746785249 0.022739657523579287
0.07899314390017098 7.752597488629465 0.022739657523579287
0.08529397448099152 8.60346441668451 0.022739657523579287
0.09168762563763 9.547716114208066 0.022739657523579287
0.09813363917228024 10.59560179277617 0.022739657523579287
0.1045913673943133 11.758495540521581 0.022739657523579287
0.11102083753676295 13.049019780144016 0.022739657523579287
0.11738356307922526 14.481182276745331 0.022739657523579287
0.12364327318254054 16.070528182616385 0.022739657523579287
0.129766536288892 17.834308769319094 0.022739657523579287
0.1357232604663814 19.791668678535572 0.022739657523579287
0.14148706019359558 21.96385372416547 0.022739657523579287
0.14703548652686527 24.37444150122222 0.022739657523579287
0.15235012432969386 27.04959730463137 0.022739657523579287
0.1574165664349394 30.01835813575592 0.022739657523579287
0.16222427919604288 33.31294787934677 0.022739657523579287
0.16676637727593135 36.96912707195032 0.022739657523579287
0.17103932728015314 41.0265810582719 0.022739657523579287
0.1750426002785015 45.52935074866948 0.022739657523579287
0.17877829230345155 50.526310653356795 0.022739657523579287
0.1822507302873051 56.07169938205458 0.022739657523579287
0.18546607835250217 62.22570836730231 0.022739657523579287
0.18843195667609614 69.0551352016233 0.022739657523579287
0.19115708225761274 76.63410868007462 0.022739657523579287
0.19365093818004464 85.04489341802686 0.022739657523579287
0.1959234754891459 94.37878277775391 0.022739657523579287
0.1979848496720069 104.73708979594508 0.022739657523579287
0.19984519201481588 116.23224686798542 0.022739657523579287
0.2015144147540564 128.9890261253308 0.022739657523579287
0.20300204805044864 143.14589375234786 0.022739657523579287
0.20431710615479348 158.85651294280527 0.022739657523579287
0.20546797985526144 176.2914118095948 0.022739657523579287
0.20646235222503906 195.63983435170647 0.022739657523579287
0.20730713479645235 217.11179456945052 0.022739657523579287
0.20800842159868882 240.9403560239527 0.022739657523579287
0.20857145886663053 267.38416158399497 0.022739657523579287
0.20900062879897252 296.73024081888724 0.022739657523579287
0.20929944629661312 329.2971255097155 0.022739657523579287
0.2094705683246767 365.43830709572546 0.022739657523579287
0.2095158163562716 405.54607358408276 0.022739657523579287
0.20943621317510397 450.05576757004974 0.022739657523579287
0.20923203638626786 499.450511585514 0.022739657523579287
0.2089028919997018 554.2664520663108 0.022739657523579287
0.20844781274953306 615.0985788580505 0.022739657523579287
0.20786538705500446 682.6071834272393 0.022739657523579287
0.20715392591680493 757.525025877192 0.022739657523579287
0.20631167624381064 840.6652885618333 0.022739657523579287
0.2053370901791154 932.9304026284696 0.022739657523579287
0.20422916034056593 1035.3218432956637 0.022739657523579287
0.20298783037310875 1148.9510001873086 0.022739657523579287
0.20161448793883485 1275.051240713013 0.022739657523579287
0.20011254265179046 1414.991297434576 0.022739657523579287
0.19848808350347857 1570.2901247293776 0.022739657523579287
0.19675059802485784 1742.6333860096508 0.022739657523579287
0.19491371836747007 1933.891750455232 0.022739657523579287
0.19299593773129153 2146.141197858406 0.022739657523579287
0.19102121528467997 2381.6855519761607 0.022739657523579287
0.18901936305257916 2643.0814869741084 0.022739657523579287
0.18702608926604825 2933.1662783900483 0.022739657523579287
0.1850825683219206 3255.0885998350564 0.022739657523579287
0.1832344258153169 3612.3426997094302 0.022739657523579287
0.18153007638395557 4008.8063288984645 0.022739657523579287
0.1800184324928651 4448.782831127585 0.022739657523579287
0.17874610715223938 4937.047852839004 0.022739657523579287
0.17775456450667448 5478.901179593945 0.022739657523579287
0.1770763900849559 6080.224261649427 0.022739657523579287
0.17673341215279237 6747.5440531107 0.022739657523579287
0.17673468371026146 7488.10385759003 0.022739657523579287
0.17707563242318614 8309.941949353404 0.022739657523579287
0.177738385128265 9221.97882333434 0.022739657523579287
0.17869335292379418 10234.114021054527 0.022739657523579287
0.17990117203859768 11357.333583431051 0.022739657523579287
0.18131556047595865 12603.829296797274 0.022739657523579287
0.18288661486596425 13987.131026472387 0.022739657523579287
0.18456358856225563 15522.25357427048 0.022739657523579287
0.18629737675910008 17225.859653987874 0.022739657523579287
0.18804242652913672 19116.440753857038 0.022739657523579287
0.18975801176210894 21214.51784910632 0.022739657523579287
0.19140890203101435 23542.864143224204 0.022739657523579287
0.1929655150798908 26126.752255633317 0.022739657523579287
0.1944036727850289 28994.22853882881 0.022739657523579287
0.19570408641180848 32176.417502507353 0.022739657523579287
0.1968516840177017 35707.859649004626 0.022739657523579287
0.19783487197548766 39626.88638701478 0.022739657523579287
0.19864479798286538 43976.036093027215 0.022739657523579287
0.19927466041474418 48802.515836544335 0.022739657523579287
0.19971909093578688 54158.71378079476 0.022739657523579287
0.1999736215836947 60102.76782070388 0.022739657523579287
0.2000342407898188 66699.19663030129 0.022739657523579287
0.19989703346300303 74019.59996915652 0.022739657523579287
0.1995579010185793 82143.43584919439 0.022739657523579287
0.1990123516438871 91158.88299750836 0.022739657523579287
0.19825535622430834 101163.7979766207 0.022739657523579287
0.19728126249174238 112266.77735108159 0.022739657523579287
0.19608376137057348 124588.33642950082 0.022739657523579287
0.1946559051029908 138262.2173764659 0.022739657523579287
0.1929901713720028 153436.84089300132 0.022739657523579287
0.19107857630115177 170276.91722258978 0.022739657523579287
0.1889128314323898 188965.23396912115 0.022739657523579287
0.18648454929825675 209704.64013232305 0.022739657523579287
0.18378549553381163 232720.2478960412 0.022739657523579287
0.18080788623046828 258261.87606826748 0.022739657523579287
0.17754473102104384 286606.7616948256 0.022739657523579287
0.1739902198969503 318062.5692794119 0.022739657523579287
0.17014014244341524 352970.73027306574 0.022739657523579287
0.16599233787565026 391710.1490809261 0.022739657523579287
0.16154716150049353 434701.3158125035 0.022739657523579287
0.15680795332445996 482410.8704165374 0.022739657523579287
0.15178148497943766 535356.6677410719 0.022739657523579287
0.1464783749252092 594113.3984965039 0.022739657523579287
0.14091343065956607 659318.8271333541 0.022739657523579287
0.1351059070439078 731680.7143427207 0.022739657523579287
0.12907964322948828 811984.4993184009 0.022739657523579287
0.1228630536061246 901101.8251665037 0.022739657523579287
0.1164889671781566 1000000.0 0.022739657523579287
1.2914476378816757e-07 0.001 0.02523539170434766
1.3571497246064185e-07 0.0011097524964120721 0.02523539170434766
1.4261052480092108e-07 0.0012315506032928262 0.02523539170434766
1.499463722800902e-07 0.001366716356462006 0.02523539170434766
1.5786299174640195e-07 0.0015167168884709225 0.02523539170434766
1.6653452317876884e-07 0.0016831803533309566 0.02523539170434766
1.7617682602035813e-07 0.0018679135990207828 0.02523539170434766
1.8705442398660177e-07 0.002072921779595372 0.02523539170434766
1.9948983168453435e-07 0.002300430119772917 0.02523539170434766
2.138792182726154e-07 0.0025529080682395165 0.02523539170434766
2.3070672387206712e-07 0.002833096101839324 0.02523539170434766
2.5056379766462064e-07 0.0031440354715915 0.02523539170434766
2.741740773343389e-07 0.0034891012134067737 0.02523539170434766
3.0242410352376847e-07 0.003872038781812557 0.02523539170434766
3.3639914960147815e-07 0.004297004704320844 0.02523539170434766
3.77429226896403e-07 0.004768611697714469 0.02523539170434766
4.271449871627933e-07 0.005291978735958442 0.02523539170434766
4.875467159524277e-07 0.005872786613189483 0.02523539170434766
5.610883939584366e-07 0.00651733960488242 0.02523539170434766
6.507827809065433e-07 0.007232633896483534 0.02523539170434766
7.603272754444154e-07 0.008026433522257174 0.02523539170434766
8.942624300008889e-07 0.00890735463861044 0.02523539170434766
1.0581636082605816e-06 0.009884959046625586 0.02523539170434766
1.2588776563890458e-06 0.010969857978923836 0.02523539170434766
1.5048125940209794e-06 0.012173827277396614 0.02523539170434766
1.8062940583176562e-06 0.013509935211980273 0.02523539170434766
2.176000778236417e-06 0.014992684327860457 0.02523539170434766
2.629499972959387e-06 0.01663816886076129 0.02523539170434766
3.1859016082907976e-06 0.018464249428955443 0.02523539170434766
3.8686609209540035e-06 0.020490746898158472 0.02523539170434766
4.706559591439313e-06 0.022739657523579287 0.02523539170434766
5.734905815912156e-06 0.02523539170434766 0.02523539170434766
6.997000177203644e-06 0.02800503894183631 0.02523539170434766
8.545925978088037e-06 0.03107866187782014 0.02523539170434766
1.0446732452353003e-05 0.03448962260405758 0.02523539170434766
1.2779094742162989e-05 0.038274944785163134 0.02523539170434766
1.564055108238538e-05 0.04247571552536898 0.02523539170434766
1.9150437014330002e-05 0.047137531341167244 0.02523539170434766
2.3454660411828532e-05 0.05231099308056263 0.02523539170434766
2.8734606434793752e-05 0.05805225516094899 0.02523539170434766
3.52104992810201e-05 0.06442363508721373 0.02523539170434766
4.314451416542742e-05 0.07149428986597581 0.02523539170434766
5.286064110013311e-05 0.07934096665797492 0.02523539170434766
6.475569964048411e-05 0.08804883581643465 0.02523539170434766
7.931471819820624e-05 0.09771241535346502 0.02523539170434766
9.711433974862738e-05 0.1084365968689611 0.02523539170434766
0.00011886041663154712 0.12033778407775893 0.02523539170434766
0.00014540696580284118 0.13354515629298988 0.02523539170434766
0.00017778532643306089 0.14820207057988585 0.02523539170434766
0.00021723837875764485 0.16446761779946645 0.02523539170434766
0.0002652604858344454 0.18251834943190443 0.02523539170434766
0.00032364381632501993 0.20255019392306664 0.02523539170434766
0.00039453165168476523 0.22478058335487253 0.02523539170434766
0.0004804792540290259 0.24945081352303167 0.02523539170434766
0.0005845226549893445 0.27682866303920667 0.02523539170434766
0.0007102555595713267 0.3072112998861759 0.02523539170434766
0.000861914178187484 0.34092850697468147 0.02523539170434766
0.0010444693511298397 0.3783462617131929 0.02523539170434766
0.001263724739829386 0.419870708444391 0.02523539170434766
0.0015264190257349708 0.4659525668664682 0.02523539170434766
0.0018403291960572554 0.517092024289676 0.02523539170434766
0.00221437084341064 0.5738441648302398 0.02523539170434766
0.002658690150709797 0.6368249944718586 0.02523539170434766
0.003184741002996594 0.7067181273927491 0.02523539170434766
0.0038053393103104627 0.7842822061337682 0.02523539170434766
0.0045346854360889255 0.8703591361485166 0.02523539170434766
0.005388344857117255 0.9658832241158708 0.02523539170434766
0.006383176712682959 1.0718913192051276 0.02523539170434766
0.00753720019851567 1.1895340673703196 0.02523539170434766
0.008869389975034059 1.3200884008314182 0.02523539170434766
0.01039939391524014 1.4649713983072863 0.02523539170434766
0.01214716986818909 1.625755666443795 0.02523539170434766
0.014132542346727561 1.8041864093920719 0.02523539170434766
0.016374685415583734 2.0022003718155843 0.02523539170434766
0.018891543936451205 2.2219468609395236 0.02523539170434766
0.021699210921562795 2.4658110758226037 0.02523539170434766
0.024811284645242848 2.736439997074672 0.02523539170434766
0.028238233211735464 3.0367711180354604 0.02523539170434766
0.03198679730043308 3.370064329271928 0.02523539170434766
0.03605946248547376 3.739937302478798 0.02523539170434766
0.040454031295042325 4.150404757850477 0.02523539170434766
0.04516332131207035 4.605922041145108 0.02523539170434766
0.05017501041635408 5.1114334834401705 0.02523539170434766
0.05547164291774331 5.672426068491977 0.02523539170434766
0.06103080259180671 6.294988990221888 0.02523539170434766
0.06682545015969343 6.985879746785249 0.02523539170434766
0.0728244147538275 7.752597488629465 0.02523539170434766
0.07899302129358832 8.60346441668451 0.02523539170434766
0.08529382942236197 9.547716114208066 0.02523539170434766
0.09168745455423277 10.59560179277617 0.02523539170434766
0.09813343801160412 11.758495540521581 0.02523539170434766
0.10459113161328926 13.049019780144016 0.02523539170434766
0.11102056201562505 14.481182276745331 0.02523539170434766
0.11738324211037643 16.070528182616385 0.02523539170434766
0.12364290039564407 17.834308769319094 0.02523539170434766
0.12976610459126725 19.791668678535572 0.02523539170434766
0.13572276197766842 21.96385372416547 0.02523539170434766
0.1414864861975711 24.37444150122222 0.02523539170434766
0.1470348273681381 27.04959730463137 0.02523539170434766
0.15234936934227905 30.01835813575592 0.02523539170434766
0.15741570386667236 33.31294787934677 0.02523539170434766
0.16222329610093 36.96912707195032 0.02523539170434766
0.16676525942079 41.0265810582719 0.02523539170434766
0.17103805904325986 45.52935074866948 0.02523539170434766
0.17504116454006935 50.526310653356795 0.02523539170434766
0.17877667034062394 56.07169938205458 0.02523539170434766
0.1822489016718456 62.22570836730231 0.02523539170434766
0.18546402086687674 69.0551352016233 0.02523539170434766
0.1884296462399524 76.63410868007462 0.02523539170434766
0.19115449289454833 85.04489341802686 0.02523539170434766
0.1936480420328457 94.37878277775391 0.02523539170434766
0.1959202429147906 104.73708979594508 0.02523539170434766
0.19798124944700168 116.23224686798542 0.02523539170434766
0.1998411916960965 128.9890261253308 0.02523539170434766
0.20150998126867536 143.14589375234786 0.02523539170434766
0.20299714858311857 158.85651294280527 0.02523539170434766
0.20431170947333754 176.2914118095948 0.02523539170434766
0.20546205821551222 195.63983435170647 0.02523539170434766
0.20645588406558968 217.11179456945052 0.02523539170434766
0.20730010852593672 240.9403560239527 0.02523539170434766
0.2080008408292171 267.38416158399497 0.02523539170434766
0.20856334961946077 296.73024081888724 0.02523539170434766
0.2089920493323496 329.2971255097155 0.02523539170434766
0.20929050043148845 365.43830709572546 0.02523539170434766
0.20946142342321794 405.54607358408276 0.02523539170434766
0.20950672741957943 450.05576757004974 0.02523539170434766
0.20942755497759524 499.450511585514 0.02523539170434766
0.20922434605515727 554.2664520663108 0.02523539170434766
0.20889692507797353 615.0985788580505 0.02523539170434766
0.20844461646914647 682.6071834272393 0.02523539170434766
0.20786639529979078 757.525025877192 0.02523539170434766
0.20716108108685605 840.6652885618333 0.02523539170434766
0.2063275838505767 932.9304026284696 0.02523539170434766
0.2053652122031644 1035.3218432956637 0.02523539170434766
0.2042740529858751 1148.9510001873086 0.02523539170434766
0.20305543020715167 1275.051240713013 0.02523539170434766
0.20171244710258485 1414.991297434576 0.02523539170434766
0.20025060789752747 1570.2901247293776 0.02523539170434766
0.1986785045475381 1742.6333860096508 0.02523539170434766
0.19700853765024995 1933.891750455232 0.02523539170434766
0.1952576195175313 2146.141197858406 0.02523539170434766
0.19344778267763196 2381.6855519761607 0.02523539170434766
0.1916065917860852 2643.0814869741084 0.02523539170434766
0.18976723666506778 2933.1662783900483 0.02523539170434766
0.18796817732808524 3255.0885998350564 0.02523539170434766
0.186252227176535 3612.3426997094302 0.02523539170434766
0.18466500606978187 4008.8063288984645 0.02523539170434766
0.18325277284079355 4448.782831127585 0.02523539170434766
0.18205974995094643 4937.047852839004 0.02523539170434766
0.18112516400104184 5478.901179593945 0.02523539170434766
0.1804803182205923 6080.224261649427 0.02523539170434766
0.18014605962039454 6747.5440531107 0.02523539170434766
0.1801309846081871 7488.10385759003 0.02523539170434766
0.18043063914263513 8309.941949353404 0.02523539170434766
0.18102782752559676 9221.97882333434 0.02523539170434766
0.18189397829708298 10234.114021054527 0.02523539170434766
0.18299136241772374 11357.333583431051 0.02523539170434766
0.1842758503327815 12603.829296797274 0.02523539170434766
0.18569985032537772 13987.131026472387 0.02523539170434766
0.18721509307057715 15522.25357427048 0.02523539170434766
0.188775001980801 17225.859653987874 0.02523539170434766
0.1903364921556232 19116.440753857038 0.02523539170434766
0.1918611463342188 21214.51784910632 0.02523539170434766
0.1933158028028572 23542.864143224204 0.02523539170434766
0.19467264911199322 26126.752255633317 0.02523539170434766
0.19590894261102676 28994.22853882881 0.02523539170434766
0.19700648176961977 32176.417502507353 0.02523539170434766
0.19795093856498625 35707.859649004626 0.02523539170434766
0.19873113891361527 39626.88638701478 0.02523539170434766
0.199338354958968 43976.036093027215 0.02523539170434766
0.19976564985995537 48802.515836544335 0.02523539170434766
0.20000729862283606 54158.71378079476 0.02523539170434766
0.20005829496881233 60102.76782070388 0.02523539170434766
0.19991394559133369 66699.19663030129 0.02523539170434766
0.19956954799317828 74019.59996915652 0.02523539170434766
0.19902014610261176 82143.43584919439 0.02523539170434766
0.19826035611367843 91158.88299750836 0.02523539170434766
0.19728425572156993 101163.7979766207 0.02523539170434766
0.1960853322980256 112266.77735108159 0.02523539170434766
0.19465648441291705 124588.33642950082 0.02523539170434766
0.19299007519566658 138262.2173764659 0.02523539170434766
0.1910780344696832 153436.84089300132 0.02523539170434766
0.18891201013047976 170276.91722258978 0.02523539170434766
0.18648356744779448 188965.23396912115 0.02523539170434766
0.18378443699293712 209704.64013232305 0.02523539170434766
0.18080680889397627 232720.2478960412 0.02523539170434766
0.17754367505767732 258261.87606826748 0.02523539170434766
0.1739892108089407 286606.7616948256 0.02523539170434766
0.17013919592500315 318062.5692794119 0.02523539170434766
0.16599146329099312 352970.73027306574 0.02523539170434766
0.16154636268038303 391710.1490809261 0.02523539170434766
0.15680723026162013 434701.3158125035 0.02523539170434766
0.15178083624050487 482410.8704165374 0.02523539170434766
0.14647779683582485 535356.6677410719 0.02523539170434766
0.1409129186795326 594113.3984965039 0.02523539170434766
0.13510545664757956 659318.8271333541 0.02523539170434766
0.12907924746104982 731680.7143427207 0.02523539170434766
0.12286270994809456 811984.4993184009 0.02523539170434766
0.1164886690385174 901101.8251665037 0.02523539170434766
0.10999401958542876 1000000.0 0.02523539170434766
1.2281264692866854e-07 0.001 0.02800503894183631
1.291450068420085e-07 0.0011097524964120721 0.02800503894183631
1.3571414727436837e-07 0.0012315506032928262 0.02800503894183631
1.4261082548704639e-07 0.001366716356462006 0.02800503894183631
1.4994653706255738e-07 0.0015167168884709225 0.02800503894183631
1.5786273282938218e-07 0.0016831803533309566 0.02800503894183631
1.6653468236588545e-07 0.0018679135990207828 0.02800503894183631
1.7617705506066915e-07 0.002072921779595372 0.02800503894183631
1.8705402172070756e-07 0.002300430119772917 0.02800503894183631
1.9948971418607547e-07 0.0025529080682395165 0.02800503894183631
2.1387933551867203e-07 0.002833096101839324 0.02800503894183631
2.3070698457368366e-07 0.0031440354715915 0.02800503894183631
2.505638419451721e-07 0.0034891012134067737 0.02800503894183631
2.7417414290775363e-07 0.003872038781812557 0.02800503894183631
3.024241203007129e-07 0.004297004704320844 0.02800503894183631
3.3639913942559024e-07 0.004768611697714469 0.02800503894183631
3.774291576132821e-07 0.005291978735958442 0.02800503894183631
4.2714474226233923e-07 0.005872786613189483 0.02800503894183631
4.875466200924758e-07 0.00651733960488242 0.02800503894183631
5.610884585222423e-07 0.007232633896483534 0.02800503894183631
6.507826862513569e-07 0.008026433522257174 0.02800503894183631
7.603271130786349e-07 0.00890735463861044 0.02800503894183631
8.942623506841274e-07 0.009884959046625586 0.02800503894183631
1.058163365813894e-06 0.010969857978923836 0.02800503894183631
1.2588771285040184e-06 0.012173827277396614 0.02800503894183631
1.5048120792192365e-06 0.013509935211980273 0.02800503894183631
1.8062934115624374e-06 0.014992684327860457 0.02800503894183631
2.176000086001953e-06 0.01663816886076129 0.02800503894183631
2.6294990485564718e-06 0.018464249428955443 0.02800503894183631
3.18590047700823e-06 0.020490746898158472 0.02800503894183631
3.868659580373579e-06 0.022739657523579287 0.02800503894183631
4.706557984682919e-06 0.02523539170434766 0.02800503894183631
5.734903902560734e-06 0.02800503894183631 0.02800503894183631
6.996997765490454e-06 0.03107866187782014 0.02800503894183631
8.545923022240665e-06 0.03448962260405758 0.02800503894183631
1.0446728779922587e-05 0.038274944785163134 0.02800503894183631
1.277909022009971e-05 0.04247571552536898 0.02800503894183631
1.5640545392277272e-05 0.047137531341167244 0.02800503894183631
1.915043000303568e-05 0.05231099308056263 0.02800503894183631
2.3454651841454954e-05 0.05805225516094899 0.02800503894183631
2.873459560116809e-05 0.06442363508721373 0.02800503894183631
3.521048599219173e-05 0.07149428986597581 0.02800503894183631
4.3144497702984896e-05 0.07934096665797492 0.02800503894183631
5.2860621426148446e-05 0.08804883581643465 0.02800503894183631
6.475567455198339e-05 0.09771241535346502 0.02800503894183631
7.931468728789026e-05 0.1084365968689611 0.02800503894183631
9.711430241224339e-05 0.12033778407775893 0.02800503894183631
0.00011886037093730706 0.13354515629298988 0.02800503894183631
0.0001454069091952337 0.14820207057988585 0.02800503894183631
0.0001777852568975724 0.16446761779946645 0.02800503894183631
0.0002172382929344907 0.18251834943190443 0.02800503894183631
0.0002652603811796883 0.20255019392306664 0.02800503894183631
0.00032364368712961555 0.22478058335487253 0.02800503894183631
0.0003945314933583022 0.24945081352303167 0.02800503894183631
0.0004804790592056185 0.27682866303920667 0.02800503894183631
0.0005845224162302487 0.3072112998861759 0.02800503894183631
0.0007102552671351403 0.34092850697468147 0.02800503894183631
0.0008619138177090035 0.3783462617131929 0.02800503894183631
0.0010444689122808826 0.419870708444391 0.02800503894183631
0.0012637242010240524 0.4659525668664682 0.02800503894183631
0.0015264183624908445 0.517092024289676 0.02800503894183631
0.0018403283855239483 0.5738441648302398 0.02800503894183631
0.0022143698503270803 0.6368249944718586 0.02800503894183631
0.00265868893028387 0.7067181273927491 0.02800503894183631
0.0031847395120262467 0.7842822061337682 0.02800503894183631
0.0038053374860318456 0.8703591361485166 0.02800503894183631
0.004534683201628864 0.9658832241158708 0.02800503894183631
0.0053883421241450735 1.0718913192051276 0.02800503894183631
0.006383173373393447 1.1895340673703196 0.02800503894183631
0.007537196113645117 1.3200884008314182 0.02800503894183631
0.008869384975172645 1.4649713983072863 0.02800503894183631
0.01039938781486871 1.625755666443795 0.02800503894183631
0.012147162420772184 1.8041864093920719 0.02800503894183631
0.01413253325074848 2.0022003718155843 0.02800503894183631
0.016374674332823247 2.2219468609395236 0.02800503894183631
0.01889153043444436 2.4658110758226037 0.02800503894183631
0.021699194484757323 2.736439997074672 0.02800503894183631
0.024811264665443256 3.0367711180354604 0.02800503894183631
0.028238208954927346 3.370064329271928 0.02800503894183631
0.03198676789237109 3.739937302478798 0.02800503894183631
0.0360594268848804 4.150404757850477 0.02800503894183631
0.040453988282675546 4.605922041145108 0.02800503894183631
0.045163269458062816 5.1114334834401705 0.02800503894183631
0.05017494804810241 5.672426068491977 0.02800503894183631
0.055471568077269495 6.294988990221888 0.02800503894183631
0.06103071301313756 6.985879746785249 0.02800503894183631
0.06682534324533496 7.752597488629465 0.02800503894183631
0.07282428750590908 8.60346441668451 0.02800503894183631
0.07899287029658986 9.547716114208066 0.02800503894183631
0.08529365078238227 10.59560179277617 0.02800503894183631
0.09168724386029936 11.758495540521581 0.02800503894183631
0.09813319027464962 13.049019780144016 0.02800503894183631
0.10459084123224205 14.481182276745331 0.02800503894183631
0.11102022270118317 16.070528182616385 0.02800503894183631
0.11738284682483968 17.834308769319094 0.02800503894183631
0.12364244128917923 19.791668678535572 0.02800503894183631
0.12976557293097501 21.96385372416547 0.02800503894183631
0.13572214807091276 24.37444150122222 0.02800503894183631
0.14148577929352468 27.04959730463137 0.02800503894183631
0.14703401557404483 30.01835813575592 0.02800503894183631
0.15234843954092625 33.31294787934677 0.02800503894183631
0.1574146415774047 36.96912707195032 0.02800503894183631
0.16222208537965566 41.0265810582719 0.02800503894183631
0.16676388274117038 45.52935074866948 0.02800503894183631
0.17103649716665625 50.526310653356795 0.02800503894183631
0.17503939637974275 56.07169938205458 0.02800503894183631
0.17877467284268045 62.22570836730231 0.02800503894183631
0.18224664968042825 69.0551352016233 0.02800503894183631
0.1854614870152269 76.63410868007462 0.02800503894183631
0.18842680087779584 85.04489341802686 0.02800503894183631
0.19115130402712577 94.37878277775391 0.02800503894183631
0.19364447535589147 104.73708979594508 0.02800503894183631
0.1959162619240935 116.23224686798542 0.02800503894183631
0.19797681568621206 128.9890261253308 0.02800503894183631
0.19983626520783027 143.14589375234786 0.02800503894183631
0.20150452131055774 158.85651294280527 0.02800503894183631
0.2029911147295964 176.2914118095948 0.02800503894183631
0.2043050632310135 195.63983435170647 0.02800503894183631
0.2054547653617962 217.11179456945052 0.02800503894183631
0.20644791796238326 240.9403560239527 0.02800503894183631
0.20729145474985566 267.38416158399497 0.02800503894183631
0.2079915035881723 296.73024081888724 0.02800503894183631
0.2085533605608556 329.2971255097155 0.02800503894183631
0.2089814795470688 365.43830709572546 0.02800503894183631
0.2092794767135313 405.54607358408276 0.02800503894183631
0.2094501501489061 450.05576757004974 0.02800503894183631
0.20949551581213166 499.450511585514 0.02800503894183631
0.20941686202093734 554.2664520663108 0.02800503894183631
0.20921482586472928 615.0985788580505 0.02800503894183631
0.20888949624950692 682.6071834272393 0.02800503894183631
0.20844054961030256 757.525025877192 0.02800503894183631
0.2078674257067341 840.6652885618333 0.02800503894183631
0.2071695521203929 932.9304026284696 0.02800503894183631
0.2063466268718237 1035.3218432956637 0.02800503894183631
0.20539896859413354 1148.9510001873086 0.02800503894183631
0.20432794240987384 1275.051240713013 0.02800503894183631
0.20313646620265802 1414.991297434576 0.02800503894183631
0.2018295956208438 1570.2901247293776 0.02800503894183631
0.20041517572930534 1742.6333860096508 0.02800503894183631
0.19890453209341352 1933.891750455232 0.02800503894183631
0.19731315387382597 2146.141197858406 0.02800503894183631
0.19566129735038906 2381.6855519761607 0.02800503894183631
0.19397441296783224 2643.0814869741084 0.02800503894183631
0.19228327790256117 2933.1662783900483 0.02800503894183631
0.19062370717233978 3255.0885998350564 0.02800503894183631
0.1890357289187392 3612.3426997094302 0.02800503894183631
0.1875621512491854 4008.8063288984645 0.02800503894183631
0.18624652271555497 4448.782831127585 0.02800503894183631
0.18513058898336787 4937.047852839004 0.02800503894183631
0.1842514584397179 5478.901179593945 0.02800503894183631
0.18363878237919806 6080.224261649427 0.02800503894183631
0.18331230411215316 6747.5440531107 0.02800503894183631
0.18328011534698874 7488.10385759003 0.02800503894183631
0.18353787309156644 8309.941949353404 0.02800503894183631
0.18406909135000404 9221.97882333434 0.02800503894183631
0.18484645819928858 10234.114021054527 0.02800503894183631
0.18583397708660243 11357.333583431051 0.02800503894183631
0.1869896244712166 12603.829296797274 0.02800503894183631
0.18826817271262541 13987.131026472387 0.02800503894183631
0.18962385114012648 15522.25357427048 0.02800503894183631
0.1910125936990852 17225.859653987874 0.02800503894183631
0.1923937247925096 19116.440753857038 0.02800503894183631
0.19373103879479459 21214.51784910632 0.02800503894183631
0.19499331405569365 23542.864143224204 0.02800503894183631
0.19615435675586923 26126.752255633317 0.02800503894183631
0.19719269587415056 28994.22853882881 0.02800503894183631
0.19809105021886353 32176.417502507353 0.02800503894183631
0.19883567344982112 35707.859649004626 0.02800503894183631
0.1994156603163333 39626.88638701478 0.02800503894183631
0.1998222727461325 43976.036093027215 0.02800503894183631
0.20004832333995637 48802.515836544335 0.02800503894183631
0.20008763676821673 54158.71378079476 0.02800503894183631
0.19993459702868677 60102.76782070388 0.02800503894183631
0.1995837813756225 66699.19663030129 0.02800503894183631
0.19902967643383818 74019.59996915652 0.02800503894183631
0.19826647052536828 82143.43584919439 0.02800503894183631
0.19728791508759969 91158.88299750836 0.02800503894183631
0.19608725003354266 101163.7979766207 0.02800503894183631
0.19465718733908943 112266.77735108159 0.02800503894183631
0.19298994997188856 124588.33642950082 0.02800503894183631
0.19107736295700306 138262.2173764659 0.02800503894183631
0.18891099594475236 153436.84089300132 0.02800503894183631
0.1864823564856124 170276.91722258978 0.02800503894183631
0.1837831321536214 188965.23396912115 0.02800503894183631
0.18080548195212032 209704.64013232305 0.02800503894183631
0.17754237403823936 232720.2478960412 0.02800503894183631
0.17398796771885827 258261.87606826748 0.02800503894183631
0.17013803036752506 286606.7616948256 0.02800503894183631
0.16599038585627568 318062.5692794119 0.02800503894183631
0.16154537857801188 352970.73027306574 0.02800503894183631
0.15680633975716773 391710.1490809261 0.02800503894183631
0.1517800371220801 434701.3158125035 0.02800503894183631
0.14647708466509357 482410.8704165374 0.02800503894183631
0.14091228850884363 535356.6677410719 0.02800503894183631
0.1351049019722268 594113.3984965039 0.02800503894183631
0.12907876214012504 659318.8271333541 0.02800503894183631
0.12286228664743248 731680.7143427207 0.02800503894183631
0.11648830294143409 811984.4993184009 0.02800503894183631
0.10999370276113041 901101.8251665037 0.02800503894183631
0.10341891334974207 1000000.0 0.02800503894183631
1.1665078374512722e-07 0.001 0.03107866187782014
1.2281294622658138e-07 0.0011097524964120721 0.03107866187782014
1.291441070246785e-07 0.0012315506032928262 0.03107866187782014
1.357141914614616e-07 0.001366716356462006 0.03107866187782014
1.4261066217974468e-07 0.0015167168884709225 0.03107866187782014
1.4994642206838868e-07 0.0016831803533309566 0.03107866187782014
1.578629117541825e-07 0.0018679135990207828 0.03107866187782014
1.6653411033756664e-07 0.002072921779595372 0.03107866187782014
1.7617688567598058e-07 0.002300430119772917 0.03107866187782014
1.8705414556001443e-07 0.0025529080682395165 0.03107866187782014
1.9948992934426188e-07 0.002833096101839324 0.03107866187782014
2.138792929038888e-07 0.0031440354715915 0.03107866187782014
2.3070691553299036e-07 0.0034891012134067737 0.03107866187782014
2.505635899765872e-07 0.003872038781812557 0.03107866187782014
2.741742527040403e-07 0.004297004704320844 0.03107866187782014
3.0242410300725456e-07 0.004768611697714469 0.03107866187782014
3.363990053011079e-07 0.005291978735958442 0.03107866187782014
3.7742891902808884e-07 0.005872786613189483 0.03107866187782014
4.271447175858978e-07 0.00651733960488242 0.03107866187782014
4.875464045921152e-07 0.007232633896483534 0.03107866187782014
5.610883607558292e-07 0.008026433522257174 0.03107866187782014
6.507824903169424e-07 0.00890735463861044 0.03107866187782014
7.603269150903078e-07 0.009884959046625586 0.03107866187782014
8.942619011981928e-07 0.010969857978923836 0.03107866187782014
1.0581629777180884e-06 0.012173827277396614 0.03107866187782014
1.2588767431594844e-06 0.013509935211980273 0.03107866187782014
1.5048114994625078e-06 0.014992684327860457 0.03107866187782014
1.8062926635496745e-06 0.01663816886076129 0.03107866187782014
2.175999266487358e-06 0.018464249428955443 0.03107866187782014
2.6294980245093053e-06 0.020490746898158472 0.03107866187782014
3.185899221515992e-06 0.022739657523579287 0.03107866187782014
3.868657893122546e-06 0.02523539170434766 0.03107866187782014
4.706555859108896e-06 0.02800503894183631 0.03107866187782014
5.734901255587815e-06 0.03107866187782014 0.03107866187782014
6.996994626362607e-06 0.03448962260405758 0.03107866187782014
8.545919207854358e-06 0.038274944785163134 0.03107866187782014
1.0446724095759807e-05 0.04247571552536898 0.03107866187782014
1.277908463068883e-05 0.047137531341167244 0.03107866187782014
1.5640538463763953e-05 0.05231099308056263 0.03107866187782014
1.915042124002453e-05 0.05805225516094899 0.03107866187782014
2.3454641163940526e-05 0.06442363508721373 0.03107866187782014
2.8734582368072914e-05 0.07149428986597581 0.03107866187782014
3.521046994869881e-05 0.07934096665797492 0.03107866187782014
4.314447772658936e-05 0.08804883581643465 0.03107866187782014
5.2860596585949104e-05 0.09771241535346502 0.03107866187782014
6.475564422786517e-05 0.1084365968689611 0.03107866187782014
7.931464998089943e-05 0.12033778407775893 0.03107866187782014
9.711425652510208e-05 0.13354515629298988 0.03107866187782014
0.00011886031431183885 0.14820207057988585 0.03107866187782014
0.00014540683968966572 0.16446761779946645 0.03107866187782014
0.0001777851715288603 0.18251834943190443 0.03107866187782014
0.00021723818752103496 0.20255019392306664 0.03107866187782014
0.0002652602520076264 0.22478058335487253 0.03107866187782014
0.0003236435282733541 0.24945081352303167 0.03107866187782014
0.0003945312982407967 0.27682866303920667 0.03107866187782014
0.00048047882060162084 0.3072112998861759 0.03107866187782014
0.0005845221227351871 0.34092850697468147 0.03107866187782014
0.0007102549067668495 0.3783462617131929 0.03107866187782014
0.0008619133750119023 0.419870708444391 0.03107866187782014
0.0010444683686592904 0.4659525668664682 0.03107866187782014
0.001263723534332295 0.517092024289676 0.03107866187782014
0.001526417548386394 0.5738441648302398 0.03107866187782014
0.001840327387039431 0.6368249944718586 0.03107866187782014
0.0022143686240387317 0.7067181273927491 0.03107866187782014
0.002658687432045115 0.7842822061337682 0.03107866187782014
0.0031847376754465806 0.8703591361485166 0.03107866187782014
0.003805335239395191 0.9658832241158708 0.03107866187782014
0.004534680448804562 1.0718913192051276 0.03107866187782014
0.005388338758696376 1.1895340673703196 0.03107866187782014
0.006383169257572763 1.3200884008314182 0.03107866187782014
0.007537191080669969 1.4649713983072863 0.03107866187782014
0.00886937882366845 1.625755666443795 0.03107866187782014
0.010399380301655436 1.8041864093920719 0.03107866187782014
[truncated: 1,981,177 more chars]
