# Supplementary material for: Magnetosensitivity of tightly bound radical pairs in cryptochrome is enabled by the quantum Zeno effect
Source: Nat Commun. 2024 Dec 30;15:10823. doi: 10.1038/s41467-024-55124-x (PMC11686217; doi:10.1038/s41467-024-55124-x)
Supplement: Supplementary file 6 — Source Data [file 41467_2024_55124_MOESM6_ESM.zip › Source_Data/supplementary/figure_s15.txt]

# kS	E1_real	E2_real	E3_real	E4_real	E1_imag	E2_imag	E3_imag	E4_imag	E1_approx_real	E2_approx_real	E3_approx_real	E4_approx_real	E1_approx_imag	E2_approx_imag	E3_approx_imag	E4_approx_imag
1.000000000000000021e-02	-4.980708963962694469e+00	-5.085453903407234577e+00	1.001664837386099016e+01	4.951449350894256141e-02	-1.711854298834342375e-05	-3.144369353347057202e-05	-1.534718532814061120e-13	-4.951437763324713706e-03	-4.983613703500675562e+00	-5.083058098823325821e+00	1.001666685185390904e+01	5.000495047009257538e-02	-2.550757523969468223e-05	-2.450737721068796217e-05	0.000000000000000000e+00	-4.949985047549617517e-03
1.123324032978027624e-02	-4.980708960895942283e+00	-5.085453894122139218e+00	1.001664837386098661e+01	4.951448115709678605e-02	-1.922966865543484236e-05	-3.532144537812901961e-05	-1.723968190425750890e-13	-5.562069050684183627e-03	-4.983613696753882216e+00	-5.083058092469447509e+00	1.001666685185390904e+01	5.000493736942041023e-02	-2.865326463435515837e-05	-2.752971873922714494e-05	0.000000000000000000e+00	-5.560437181516555798e-03
1.261856883066020396e-02	-4.980708957026142691e+00	-5.085453882405682080e+00	1.001664837386099549e+01	4.951446557084079186e-02	-2.160114598017167842e-05	-3.967741252107323595e-05	-1.936549878789328716e-13	-6.248005856635199459e-03	-4.983613688240398965e+00	-5.083058084451766767e+00	1.001666685185390904e+01	5.000492083825686107e-02	-3.218688993574073424e-05	-3.092478466390353840e-05	0.000000000000000000e+00	-6.246172740730458230e-03
1.417474162926805545e-02	-4.980708952143022117e+00	-5.085453867621204438e+00	1.001664837386097062e+01	4.951444590323050149e-02	-2.426508221419927726e-05	-4.457056844020293012e-05	-2.175412627813955169e-13	-7.018535163762094388e-03	-4.983613677497610972e+00	-5.083058074334608101e+00	1.001666685185390904e+01	5.000489997830996625e-02	-3.615629163019665995e-05	-3.473853962881075761e-05	0.000000000000000000e+00	-7.016475983375020618e-03
1.592282793341092198e-02	-4.980708945981207059e+00	-5.085453848965325818e+00	1.001664837386099371e+01	4.951442108554245103e-02	-2.725754405263850153e-05	-5.006715864175097436e-05	-2.443670266139008618e-13	-7.884089263766703298e-03	-4.983613663941762084e+00	-5.083058061568213937e+00	1.001666685185390904e+01	5.000487365606723356e-02	-4.061520952879006679e-05	-3.902261630915739515e-05	0.000000000000000000e+00	-7.881776140867513894e-03
1.788649529057435156e-02	-4.980708938205888003e+00	-5.085453825424310459e+00	1.001664837386100260e+01	4.951438976920685686e-02	-3.061904586507163451e-05	-5.624159713433194324e-05	-2.744991733916180010e-13	-8.856387002013278720e-03	-4.983613646836242417e+00	-5.083058045458870744e+00	1.001666685185390904e+01	5.000484044120363791e-02	-4.562401006329945275e-05	-4.383501420107387288e-05	0.000000000000000000e+00	-8.853788621022802216e-03
2.009233002565046985e-02	-4.980708928394544266e+00	-5.085453795718970049e+00	1.001664837386098483e+01	4.951435025252499955e-02	-3.439509811054214990e-05	-6.317747331707510385e-05	-3.083557714722573451e-13	-9.948592441089252822e-03	-4.983613625251557266e+00	-5.083058025131213853e+00	1.001666685185390904e+01	5.000479852886237364e-02	-5.125050317820664669e-05	-4.924088449938793303e-05	0.000000000000000000e+00	-9.945673625147640612e-03
2.257019719633920202e-02	-4.980708916014053855e+00	-5.085453758235154886e+00	1.001664837386098128e+01	4.951430038821645618e-02	-3.863682334776892470e-05	-7.096868283901361992e-05	-3.463930531300007942e-13	-1.117549309163643444e-02	-4.983613598014826174e+00	-5.083057999480669054e+00	1.001666685185390904e+01	5.000474564158636365e-02	-5.757085982750985681e-05	-5.531341164267722420e-05	0.000000000000000000e+00	-1.117221432669941381e-02
2.535364493970111363e-02	-4.980708900391650928e+00	-5.085453710936076455e+00	1.001664837386098839e+01	4.951423746673215553e-02	-4.340164816082663286e-05	-7.972069763388349851e-05	-3.891002103850738081e-13	-1.255370012366672887e-02	-4.983613563646054345e+00	-5.083057967113427722e+00	1.001666685185390904e+01	5.000467890557282191e-02	-6.467064242591033648e-05	-6.213480339397456820e-05	0.000000000000000000e+00	-1.255001702403067167e-02
2.848035868435801893e-02	-4.980708880678424322e+00	-5.085453651251612861e+00	1.001664837386100082e+01	4.951415806904760353e-02	-4.875408034031492082e-05	-8.955199217437997787e-05	-4.370930700714481532e-13	-1.410187326922723167e-02	-4.983613520277715203e+00	-5.083057926270722504e+00	1.001666685185390904e+01	5.000459469452908645e-02	-7.264596210294775906e-05	-6.979740276702491443e-05	0.000000000000000000e+00	-1.409773597730903764e-02
3.199267137797384697e-02	-4.980708855803190005e+00	-5.085453575938680970e+00	1.001664837386100793e+01	4.951405788088101417e-02	-5.476658180256612965e-05	-1.005956450417980327e-04	-4.909926631935235264e-13	-1.584097346165157585e-02	-4.983613465553291100e+00	-5.083057874733266424e+00	1.001666685185390904e+01	5.000448843264886090e-02	-8.160477828253600652e-05	-7.840493671805178844e-05	0.000000000000000000e+00	-1.583632597398633782e-02
3.593813663804627800e-02	-4.980708824414247893e+00	-5.085453480905048451e+00	1.001664837386099904e+01	4.951393145831108761e-02	-6.152054900883126949e-05	-1.130011371912435114e-04	-5.515518597398738621e-13	-1.779454663227150735e-02	-4.983613396499238846e+00	-5.083057809700679108e+00	1.001666685185390904e+01	5.000435434600862539e-02	-9.166835797647722743e-05	-8.807391831851650739e-05	0.000000000000000000e+00	-1.778932604272814508e-02
4.037017258596553582e-02	-4.980708784805965017e+00	-5.085453360987015614e+00	1.001664837386098839e+01	4.951377193199886506e-02	-6.910741407845665040e-05	-1.269363708289013781e-04	-6.195703672329244682e-13	-1.998904250745584671e-02	-4.983613309363446042e+00	-5.083057727639348045e+00	1.001666685185390904e+01	5.000418514888534116e-02	-1.029729142566924906e-04	-9.893522112275449326e-05	0.000000000000000000e+00	-1.998317815760332350e-02
4.534878508128582092e-02	-4.980708734826103878e+00	-5.085453209668923336e+00	1.001664837386098128e+01	4.951357063404122905e-02	-7.762988139066517650e-05	-1.425899356250778338e-04	-6.959745280088469599e-13	-2.245417272293120936e-02	-4.983613199411404793e+00	-5.083057624090469240e+00	1.001666685185390904e+01	5.000397164796538396e-02	-1.156714456746219742e-04	-1.111358466629241900e-04	0.000000000000000000e+00	-2.244758524830536145e-02
5.094138014816380206e-02	-4.980708671758855566e+00	-5.085453018729205077e+00	1.001664837386098661e+01	4.951331662707011971e-02	-8.720331625653030742e-05	-1.601736520809024576e-04	-7.817912983654196069e-13	-2.522331310496271628e-02	-4.983613060669031647e+00	-5.083057493427840967e+00	1.001666685185390904e+01	5.000370224296278587e-02	-1.299358009436952599e-04	-1.248409084585915874e-04	0.000000000000000000e+00	-2.521591336467961589e-02
5.722367659350217212e-02	-4.980708592177295557e+00	-5.085452777793900481e+00	1.001664837386098306e+01	4.951299611020434921e-02	-9.795730423448374019e-05	-1.799254252580675256e-04	-8.782072291602105452e-13	-2.833395556638032900e-02	-4.983612885598187603e+00	-5.083057328552271770e+00	1.001666685185390904e+01	5.000336229655023834e-02	-1.459589960051766236e-04	-1.402358586330952899e-04	0.000000000000000000e+00	-2.832564344211281615e-02
6.428073117284319182e-02	-4.980708491757215306e+00	-5.085452473773258042e+00	1.001664837386098661e+01	4.951259166948500379e-02	-1.100374018779059300e-04	-2.021124457718043220e-04	-9.865372407880101946e-13	-3.182821573778534668e-02	-4.983612664687302463e+00	-5.083057120506034643e+00	1.001666685185390904e+01	5.000293333942847779e-02	-1.639578136668873689e-04	-1.575289861923975614e-04	0.000000000000000000e+00	-3.181887878656231017e-02
7.220809018385464240e-02	-4.980708365042189278e+00	-5.085452090151049376e+00	1.001664837386098839e+01	4.951208133224670876e-02	-1.236071021601910843e-04	-2.270347789242337967e-04	-1.108176050923503908e-12	-3.575340320973473957e-02	-4.983612385934898192e+00	-5.083056857986449906e+00	1.001666685185390904e+01	5.000239206743868625e-02	-1.841757193371756723e-04	-1.769542192451516562e-04	0.000000000000000000e+00	-3.574291515334499653e-02
8.111308307896872294e-02	-4.980708205147116097e+00	-5.085451606087993959e+00	1.001664837386099904e+01	4.951143737412493084e-02	-1.388500405380258581e-04	-2.550293870836778691e-04	-1.244837566360956771e-12	-4.016266211061786384e-02	-4.983612034198039886e+00	-5.083056526732251612e+00	1.001666685185390904e+01	5.000170907638209344e-02	-2.068861299577183716e-04	-1.987742669130290101e-04	0.000000000000000000e+00	-4.015088114261360780e-02
9.111627561154891919e-02	-4.980708003384300753e+00	-5.085450995290810461e+00	1.001664837386098661e+01	4.951062481412619315e-02	-1.559724706003638435e-04	-2.864746348268255426e-04	-1.398353655091000292e-12	-4.511569069894886402e-02	-4.983611590370448319e+00	-5.083056108749514301e+00	1.001666685185390904e+01	5.000084726605295848e-02	-2.323960770312015424e-04	-2.232841403659157210e-04	0.000000000000000000e+00	-4.510245758837733848e-02
1.023531021899026366e-01	-4.980707748791464162e+00	-5.085450224585822632e+00	1.001664837386097595e+01	4.950959951629901185e-02	-1.752060415168777612e-04	-3.217953308359197402e-04	-1.570778229709191010e-12	-5.067954972102767935e-02	-4.983611030345810988e+00	-5.083055581335266027e+00	1.001666685185390904e+01	4.999975982716818590e-02	-2.610503085738223941e-04	-2.508150962554349275e-04	0.000000000000000000e+00	-5.066468569012205769e-02
1.149756995397735598e-01	-4.980707427536462006e+00	-5.085449252119973451e+00	1.001664837386097595e+01	4.950830579545365678e-02	-1.968109130402350868e-04	-3.614683648922912846e-04	-1.764477453036761290e-12	-5.692957049018976257e-02	-4.983610323710317758e+00	-5.083054915846043187e+00	1.001666685185390904e+01	4.999838770245223357e-02	-2.932358787797136371e-04	-2.817390497060487191e-04	0.000000000000000000e+00	-5.691287484140102049e-02
1.291549665014883885e-01	-4.980707022166146025e+00	-5.085448025092503599e+00	1.001664837386098483e+01	4.950667339768101416e-02	-2.210792476160166687e-04	-4.060290022313546121e-04	-1.982081165863291972e-12	-6.395037499891474686e-02	-4.983609432093897951e+00	-5.083054076144957634e+00	1.001666685185390904e+01	4.999665638494599218e-02	-3.293872779759076416e-04	-3.164735077844197135e-04	0.000000000000000000e+00	-6.393162246498386436e-02
1.450828778495939497e-01	-4.980706510658822417e+00	-5.085446476895185697e+00	1.001664837386097417e+01	4.950461369303498643e-02	-2.483391231651070554e-04	-4.560779005736156173e-04	-2.226524520310135813e-12	-7.183702189883173217e-02	-4.983608307091440537e+00	-5.083053016643671818e+00	1.001666685185390904e+01	4.999447188120377528e-02	-3.699921587808788844e-04	-3.554870777391035456e-04	0.000000000000000000e+00	-7.181595968827698961e-02
1.629750834620644351e-01	-4.980705865228864937e+00	-5.085444523507846704e+00	1.001664837386095996e+01	4.950201487573883952e-02	-2.789589142490403462e-04	-5.122889166499642244e-04	-2.500985529785282324e-12	-8.069629389763222083e-02	-4.983606887642409333e+00	-5.083051679834134085e+00	1.001666685185390904e+01	4.999171562263492880e-02	-4.155977168180134467e-04	-3.993056068824144119e-04	0.000000000000000000e+00	-8.067263840733179814e-02
1.830738280295367837e-01	-4.980705050818991175e+00	-5.085442058956646250e+00	1.001664837386097240e+01	4.949873591467605916e-02	-3.133521934737833583e-04	-5.754177680142392786e-04	-2.809405486026150811e-12	-9.064814405047097456e-02	-4.983605096728637385e+00	-5.083049993177906956e+00	1.001666685185390904e+01	4.998823805263510889e-02	-4.668177852272162700e-04	-4.485190121780420827e-04	0.000000000000000000e+00	-9.062157721736313620e-02
2.056512308348651397e-01	-4.980704023198671671e+00	-5.085438949593450886e+00	1.001664837386094220e+01	4.949459893117401366e-02	-3.519832089167569352e-04	-6.463116109534066799e-04	-3.155850580860430910e-12	-1.018273205944066062e-01	-4.983602837214341719e+00	-5.083047865187221959e+00	1.001666685185390904e+01	4.998385054765438346e-02	-5.243407006121633207e-04	-5.037888565277877373e-04	0.000000000000000000e+00	-1.017974858602926219e-01
2.310129700083159154e-01	-4.980702726565940708e+00	-5.085435026893993182e+00	1.001664837386094575e+01	4.948937959898133676e-02	-3.953729967522443900e-04	-7.259195843038992102e-04	-3.544942117628124834e-12	-1.143851924195569830e-01	-4.983599986607840648e+00	-5.083045180489794035e+00	1.001666685185390904e+01	4.997831524372581269e-02	-5.889379925799069276e-04	-5.658567241508822687e-04	0.000000000000000000e+00	-1.143516902874271712e-01
2.595024211399735714e-01	-4.980701090523652397e+00	-5.085430078396491638e+00	1.001664837386094220e+01	4.948279505921489990e-02	-4.441061905988333129e-04	-8.153043490206140446e-04	-3.981925900120586448e-12	-1.284918000263854387e-01	-4.983596390469100079e+00	-5.083041793617185000e+00	1.001666685185390904e+01	4.997133223237598676e-02	-6.614739376947991823e-04	-6.355534374963422864e-04	0.000000000000000000e+00	-1.284541831947956236e-01
2.915053062825175845e-01	-4.980699026267783047e+00	-5.085423836309755252e+00	1.001664837386091378e+01	4.947448871661045550e-02	-4.988385896946836377e-04	-9.156546202258909490e-04	-4.472811010458599412e-12	-1.443381599268653004e-01	-4.983591854118859743e+00	-5.083037521191814179e+00	1.001666685185390904e+01	4.996252345676426010e-02	-7.429159986571202403e-04	-7.138091402184201361e-04	0.000000000000000000e+00	-1.442959280023832502e-01
3.274549162877728459e-01	-4.980696421783346040e+00	-5.085415963204971135e+00	1.001664837386090312e+01	4.946401112741551781e-02	-5.603055457423120013e-04	-1.028298636273863214e-03	-5.024120008911836521e-12	-1.621388539568460185e-01	-4.983586132221015319e+00	-5.083032132108156631e+00	1.001666685185390904e+01	4.995141247526237865e-02	-8.343461368279772496e-04	-8.016642411827802368e-04	0.000000000000000000e+00	-1.620914477658756681e-01
3.678379771828632627e-01	-4.980693135792095383e+00	-5.085406034067215586e+00	1.001664837386088536e+01	4.945079599843243273e-02	-6.293312215960945649e-04	-1.154718429773147299e-03	-5.643346900896517582e-12	-1.821349389344189273e-01	-4.983578915707401080e+00	-5.083025335206496464e+00	1.001666685185390904e+01	4.993739905998874351e-02	-9.369729352232557176e-04	-9.002811680484600846e-04	0.000000000000000000e+00	-1.820817344881598965e-01
4.132012400115336326e-01	-4.980688990130301974e+00	-5.085393513815723132e+00	1.001664837386085161e+01	4.943413008517158480e-02	-7.068387616341603600e-04	-1.296564646910430222e-03	-6.338651825643637494e-12	-2.045972165908834239e-01	-4.983569815390406887e+00	-5.083016763820053185e+00	1.001666685185390904e+01	4.991972735655127169e-02	-1.052144391914882791e-03	-1.010956808396764597e-03	0.000000000000000000e+00	-2.045375188054551485e-01
4.641588833612779741e-01	-4.980683760154795969e+00	-5.085377729205545094e+00	1.001664837386081786e+01	4.941311549951372256e-02	-7.938613904391141800e-04	-1.455671487719631353e-03	-7.119665967891819491e-12	-2.298299087953606379e-01	-4.983558341461589158e+00	-5.083005956436068118e+00	1.001666685185390904e+01	4.989744604374847514e-02	-1.181361129481058600e-03	-1.135135411523111601e-03	0.000000000000000000e+00	-2.297629451396348277e-01
5.214008287999684077e-01	-4.980677162675217318e+00	-5.085357833795931981e+00	1.001664837386077700e+01	4.938662261036479151e-02	-8.915544186684959448e-04	-1.634071089091278803e-03	-7.996492357165152498e-12	-2.581747888842278460e-01	-4.983543877902618213e+00	-5.082992332547132897e+00	1.001666685185390904e+01	4.986935859584188530e-02	-1.326289599722127672e-03	-1.274421570925319148e-03	0.000000000000000000e+00	-2.580997032293367299e-01
5.857020818056667411e-01	-4.980668840787394025e+00	-5.085332764417688445e+00	1.001664837386073614e+01	4.935323134435085080e-02	-1.001208076170237611e-03	-1.834006314401490740e-03	-8.981260180007666349e-12	-2.900158265032806160e-01	-4.983525650639987425e+00	-5.082975162581607975e+00	1.001666685185390904e+01	4.983396136768663415e-02	-1.488774623908380688e-03	-1.430592687226164708e-03	0.000000000000000000e+00	-2.899316735916988019e-01
6.579332246575678722e-01	-4.980658344832935569e+00	-5.085301187303907788e+00	1.001664837386066154e+01	4.931115827618533232e-02	-1.124261003141811561e-03	-2.057940408766633679e-03	-1.008637617871954717e-11	-3.257844109067891125e-01	-4.983502688063266461e+00	-5.082953530596599379e+00	1.001666685185390904e+01	4.978936680595655306e-02	-1.670850270062631529e-03	-1.605609998285288447e-03	0.000000000000000000e+00	-3.256901520604360001e-01
7.390722033525779500e-01	-4.980645108528609200e+00	-5.085261431791760600e+00	1.001664837386057272e+01	4.925816645980643504e-02	-1.262314097294405879e-03	-2.308561274977327139e-03	-1.132721694219185338e-11	-3.659652262926905153e-01	-4.983473772312837724e+00	-5.082926288206226495e+00	1.001666685185390904e+01	4.973320866515475169e-02	-1.874747594436735471e-03	-1.801626824061956875e-03	0.000000000000000000e+00	-3.658597272577903126e-01
8.302175681319743372e-01	-4.980628419093528159e+00	-5.085211409303900254e+00	1.001664837386046614e+01	4.919145453696258108e-02	-1.417144220050354413e-03	-2.588777156123627052e-03	-1.271960314852549345e-11	-4.111028626770937833e-01	-4.983437379555594404e+00	-5.082891998026889624e+00	1.001666685185390904e+01	4.966252572857497716e-02	-2.102897118859588244e-03	-2.020992065441504747e-03	0.000000000000000000e+00	-4.109848948816861025e-01
9.326033468832198858e-01	-4.980607379950225067e+00	-5.085148515258767432e+00	1.001664837386031515e+01	4.910752134866994828e-02	-1.590716981897004507e-03	-2.901699196921026132e-03	-1.428190898877801374e-11	-4.618092572485107961e-01	-4.983391607356477238e+00	-5.082848864795072252e+00	1.001666685185390904e+01	4.957362029764114664e-02	-2.357923023395138741e-03	-2.266246165850117466e-03	0.000000000000000000e+00	-4.616775042523646455e-01
1.047615752789665233e+00	-4.980580864292226906e+00	-5.085069511775070161e+00	1.001664837386016060e+01	4.900200220714896748e-02	-1.785197420220756932e-03	-3.250604607187383525e-03	-1.603361887703158573e-11	-5.187720743513910548e-01	-4.983334087305047788e+00	-5.082794652328389340e+00	1.001666685185390904e+01	4.946188777952839621e-02	-2.642624841306207960e-03	-2.540105630853180859e-03	0.000000000000000000e+00	-5.186251459226732807e-01
1.176811952434997810e+00	-4.980547457504463260e+00	-5.084970389743831198e+00	1.001664837385992080e+01	4.886947338835993804e-02	-2.002956802859374216e-03	-3.638871881011712488e-03	-1.799838056371072526e-11	-5.827641475156296602e-01	-4.983261881405895544e+00	-5.082726584780586698e+00	1.001666685185390904e+01	4.932161433257273297e-02	-2.959940886792159116e-03	-2.845430740665199666e-03	0.000000000000000000e+00	-5.826006045900414820e-01
1.321941148466028615e+00	-4.980505386123811107e+00	-5.084846210373027198e+00	1.001664837385964724e+01	4.870322263719294859e-02	-2.246572970167266467e-03	-4.069876678060109845e-03	-2.019950873233256061e-11	-6.546541245645873808e-01	-4.983171361599437077e+00	-5.082641231377809987e+00	1.001666685185390904e+01	4.914574112333867928e-02	-3.312885678074615342e-03	-3.185169232659581552e-03	0.000000000000000000e+00	-6.544725193222801218e-01
1.484968262254465099e+00	-4.980452430785594409e+00	-5.084690929154493944e+00	1.001664837385931150e+01	4.849498608078092743e-02	-2.518820478442771252e-03	-4.546833579952407403e-03	-2.266498100311764574e-11	-7.354184770461724696e-01	-4.983058073455413961e+00	-5.082534375301439589e+00	1.001666685185390904e+01	4.892559690294439462e-02	-3.704451242269320588e-03	-3.562266466758564655e-03	0.000000000000000000e+00	-7.352174134182045684e-01
1.668100537200059241e+00	-4.980385820517334139e+00	-5.084497210044456317e+00	1.001664837385886742e+01	4.823465670292859803e-02	-2.822645213013177772e-03	-5.072565212870134080e-03	-2.542355215240377220e-11	-8.261550581487224765e-01	-4.982916588008774461e+00	-5.082400870005195692e+00	1.001666685185390904e+01	4.865060616006108840e-02	-4.137459518573181373e-03	-3.979530003646723768e-03	0.000000000000000000e+00	-8.259332790778097788e-01
1.873817422860382997e+00	-4.980302105986925909e+00	-5.084256245382605677e+00	1.001664837385830253e+01	4.790997751121693626e-02	-3.161115959357736847e-03	-5.649176752177842258e-03	-2.850775171481245707e-11	-9.280984186901485300e-01	-4.982740350452868228e+00	-5.082234490554513151e+00	1.001666685185390904e+01	4.830798915347254974e-02	-4.614350439674902958e-03	-4.439433899638189907e-03	0.000000000000000000e+00	-9.278549270908783564e-01
2.104904144512019570e+00	-4.980197010181838024e+00	-5.083957608738994161e+00	1.001664837385762041e+01	4.750624506320715035e-02	-3.537342498874158307e-03	-6.277611789083600326e-03	-3.195022024726767995e-11	-1.042637117936101587e+00	-4.982521541629298945e+00	-5.082027794192393699e+00	1.001666685185390904e+01	4.788248396778360672e-02	-5.136888361672929497e-03	-4.943845957698618857e-03	0.000000000000000000e+00	-1.042371337936638165e+00
2.364489412645407018e+00	-4.980065256977662003e+00	-5.083589184431904329e+00	1.001664837385676066e+01	4.700606755279708449e-02	-3.954345994595986034e-03	-6.957067119185077544e-03	-3.578781715418699605e-11	-1.171333293173135282e+00	-4.982250978578266043e+00	-5.081772013899644946e+00	1.001666685185390904e+01	4.735614062400161223e-02	-5.705769598905443760e-03	-5.493660801983660941e-03	0.000000000000000000e+00	-1.171045275921814399e+00
2.656087782946686904e+00	-4.979900381925349784e+00	-5.083137239219349013e+00	1.001664837385566464e+01	4.638924728903043304e-02	-4.414862716684866267e-03	-7.684252787857245512e-03	-4.005706877308057301e-11	-1.315944775928745480e+00	-4.981918094099939687e+00	-5.081457021578930089e+00	1.001666685185390904e+01	4.670826382496087725e-02	-6.320117976074358587e-03	-6.088324846038922940e-03	0.000000000000000000e+00	-1.315635448651230277e+00
2.983647240283340274e+00	-4.979694536538586291e+00	-5.082586727219691625e+00	1.001664837385430573e+01	4.563288990397349615e-02	-4.921056781427764551e-03	-8.452504979541095378e-03	-4.479350224073641584e-11	-1.478450058335908590e+00	-4.981511051623958686e+00	-5.081071413183171792e+00	1.001666685185390904e+01	4.591561295322209302e-02	-6.976866559221273426e-03	-6.725248805693907934e-03	0.000000000000000000e+00	-1.478121504776754858e+00
3.351602650938840799e+00	-4.979438309099860405e+00	-5.081921943475657066e+00	1.001664837385260398e+01	4.471187872291752102e-02	-5.474112449243990694e-03	-9.250799780476831255e-03	-5.003308878315237962e-11	-1.661076413189667145e+00	-4.981017068051541763e+00	-5.080602784452366905e+00	1.001666685185390904e+01	4.495300064999945694e-02	-7.670045855517287556e-03	-7.399122987779452147e-03	0.000000000000000000e+00	-1.660732156626123723e+00
3.764935806792467421e+00	-4.979120603694983771e+00	-5.081127653635629571e+00	1.001664837385047946e+01	4.359988348012382164e-02	-6.073673875865786068e-03	-1.006278191717669725e-02	-5.580247375291946810e-11	-1.866331447547389333e+00	-4.980423027787764134e+00	-5.080038277827840787e+00	1.001666685185390904e+01	4.379445376169574522e-02	-8.390035382962960503e-03	-8.101183843068520893e-03	0.000000000000000000e+00	-1.865976684170202349e+00
4.229242874389498752e+00	-4.978728646930544066e+00	-5.080190807310550838e+00	1.001664837384785756e+01	4.227108039324568856e-02	-6.717104648489196153e-03	-1.086601599082054510e-02	-6.212808045802376000e-11	-2.097038316493310184e+00	-4.979716465825175575e+00	-5.079365479438449071e+00	1.001666685185390904e+01	4.241509340971520714e-02	-9.122887762451292737e-03	-8.818528982310421330e-03	0.000000000000000000e+00	-2.096680020449987580e+00
4.750810162102798273e+00	-4.978248228969572864e+00	-5.079102862636364790e+00	1.001664837384458906e+01	4.070271776134760239e-02	-7.398559309964729963e-03	-1.163177704368906391e-02	-6.901679228121793130e-11	-2.356374744628729090e+00	-4.978886962450893350e+00	-5.078573716577174935e+00	1.001666685185390904e+01	4.079382717415860893e-02	-9.849897148466081262e-03	-9.533638308935027394e-03	0.000000000000000000e+00	-2.356021545593998123e+00
5.336699231206306848e+00	-4.977664326991651400e+00	-5.077862580379138180e+00	1.001664837384057627e+01	3.887853353019627561e-02	-8.107907260144594369e-03	-1.232578609699651155e-02	-7.645883925988528063e-11	-2.647915922169555625e+00	-4.977927912699658286e+00	-5.077655736425295885e+00	1.001666685185390904e+01	3.891679727104513375e-02	-1.054764032356691333e-02	-1.022431711624612050e-02	0.000000000000000000e+00	-2.647577658163340342e+00
5.994842503189408589e+00	-4.976962287542142427e+00	-5.076478878933160743e+00	1.001664837383568418e+01	3.679279263961574009e-02	-8.829641117265878483e-03	-1.291029415963169599e-02	-8.441736198960825277e-11	-2.975681316233385498e+00	-4.976838504721844636e+00	-5.076609628318536238e+00	1.001666685185390904e+01	3.678128118647220474e-02	-1.118873814457873109e-02	-1.086430496505892164e-02	0.000000000000000000e+00	-2.975368208485067001e+00
6.734150657750821445e+00	-4.976129721808223216e+00	-5.074973025474791122e+00	1.001664837382972628e+01	3.445437345328405954e-02	-9.542044146075385688e-03	-1.334772994968470849e-02	-9.282530299969948828e-11	-3.344185554686824879e+00	-4.975625580232781786e+00	-5.075440696820523456e+00	1.001666685185390904e+01	3.439942519939635790e-02	-1.174352631046031090e-02	-1.142475260982258288e-02	0.000000000000000000e+00	-3.343907049955127775e+00
7.564633275546290392e+00	-4.975159136272848670e+00	-5.073379215510740892e+00	1.001664837382258177e+01	3.188997796101013249e-02	-1.021706072404101814e-02	-1.360568223800839860e-02	-1.015667550063881208e-10	-3.758493894709528327e+00	-4.974304909363351790e+00	-5.074162846229826052e+00	1.001666685185390904e+01	3.180090373926926228e-02	-1.218265495211322616e-02	-1.187662283095047670e-02	0.000000000000000000e+00	-3.758257359990081703e+00
8.497534359086438727e+00	-4.974051028079784054e+00	-5.071742686477302087e+00	1.001664837381406237e+01	2.914534074302583058e-02	-1.082142267832215954e-02	-1.366233982540260121e-02	-1.104707436638818763e-10	-4.224283416929027979e+00	-4.972901374199324209e+00	-5.072798976273504401e+00	1.001666685185390904e+01	2.903349861891979175e-02	-1.248036320626695790e-02	-1.219381745908086276e-02	0.000000000000000000e+00	-4.224092998877871707e+00
9.545484566618338107e+00	-4.972816745262423233e+00	-5.070115103742184992e+00	1.001664837380402950e+01	2.628347520055877851e-02	-1.131947509520243346e-02	-1.351092602423172896e-02	-1.193161125456754235e-10	-4.747911882070419587e+00	-4.971447698695287798e+00	-5.071379995140008923e+00	1.001666685185390904e+01	2.616084198138760031e-02	-1.261787202195009151e-02	-1.235653270948223158e-02	0.000000000000000000e+00	-4.747767878577736411e+00
1.072267222010323096e+01	-4.971480037807833874e+00	-5.068547971185054735e+00	1.001664837379246542e+01	2.337963520042801030e-02	-1.167767199051497617e-02	-1.316156787719292495e-02	-1.278213090927238227e-10	-5.336496870056085307e+00	-4.969981702503877941e+00	-5.069942359408877053e+00	1.001666685185390904e+01	2.325721005884527626e-02	-1.258614104523582064e-02	-1.235412315517336879e-02	0.000000000000000000e+00	-5.336395845851206410e+00
1.204503540258782301e+01	-4.970076245898471967e+00	-5.067085780631990666e+00	1.001664837377928663e+01	2.051365275116625794e-02	-1.186992984037010292e-02	-1.263973059418350454e-02	-1.356541545760592271e-10	-5.998008040723709300e+00	-4.968542497771935906e+00	-5.068524477383392401e+00	1.001666685185390904e+01	2.040012330141920821e-02	-1.238727714807867121e-02	-1.218674887294774953e-02	0.000000000000000000e+00	-5.997943675272884967e+00
1.353047774579806095e+01	-4.968648729254505625e+00	-5.065760879613680601e+00	1.001664837376461570e+01	1.776123510356920204e-02	-1.188232943161211808e-02	-1.198162068064000628e-02	-1.424540485572833859e-10	-6.741374922644325807e+00	-4.967166406423457303e+00	-5.067162691810554342e+00	1.001666685185390904e+01	1.766224638010204656e-02	-1.203420154109352026e-02	-1.186535013167794826e-02	0.000000000000000000e+00	-6.741339321226258896e+00
1.519911082952933157e+01	-4.967243240695465190e+00	-5.064591331349047820e+00	1.001664837374860895e+01	1.518619829589366865e-02	-1.171559019868837100e-02	-1.122810106036563338e-02	-1.478657196685162489e-10	-7.576611723357749462e+00	-4.965883475178632267e+00	-5.065887707420196229e+00	1.001666685185390904e+01	1.510433074491952972e-02	-1.154867001317961585e-02	-1.140995681855653913e-02	0.000000000000000000e+00	-7.576596787932929900e+00
1.707352647470690599e+01	-4.965901845040784579e+00	-5.063581789003118949e+00	1.001664837373158967e+01	1.283526031230058928e-02	-1.138450925032402812e-02	-1.041898266977575246e-02	-1.515712000355051714e-10	-8.514959745281787562e+00	-4.964715254701708602e+00	-5.064722170805936230e+00	1.001666685185390904e+01	1.277057365373588174e-02	-1.095818713624785098e-02	-1.084679947776240848e-02	0.000000000000000000e+00	-8.514958250739441681e+00
1.917910261672488659e+01	-4.964658096210395222e+00	-5.062726389291700713e+00	1.001664837371395045e+01	1.073611178815214728e-02	-1.091473542790287639e-02	-9.588990741309347601e-03	-1.533342341986099200e-10	-9.569047582039900135e+00	-4.963674096032287153e+00	-5.063679726526874703e+00	1.001666685185390904e+01	1.068697070525299539e-02	-1.029257588103486831e-02	-1.020495114809254547e-02	0.000000000000000000e+00	-9.569053781333316522e+00
2.154434690031884614e+01	-4.963534502925665670e+00	-5.062012360282474255e+00	1.001664837369612826e+01	8.898489512008334046e-03	-1.033812239230598624e-02	-8.765772945484898507e-03	-1.530491289258861798e-10	-1.075306955466858305e+01	-4.962763795606853101e+00	-5.062765447865232638e+00	1.001666685185390904e+01	8.862391618177492547e-03	-9.580905106087734754e-03	-9.513215726556971050e-03	0.000000000000000000e+00	-1.075307932932677879e+01
2.420128264794380968e+01	-4.962542351525740969e+00	-5.061423334516412353e+00	1.001664837367860450e+01	7.317312363560146693e-03	-9.688071333852698447e-03	-7.969596739442846162e-03	-1.507229896446915518e-10	-1.208298365574788313e+01	-4.961981148820354903e+00	-5.061977242490097950e+00	1.001666685185390904e+01	7.291539456543824974e-03	-8.849222974102212425e-03	-8.797752463647503032e-03	0.000000000000000000e+00	-1.208299434853415377e+01
2.718588242732939975e+01	-4.961683254242403862e+00	-5.060941870349262572e+00	1.001664837366183392e+01	5.976750929823637648e-03	-8.995859365845603958e-03	-7.214099426640811948e-03	-1.465148002921523585e-10	-1.357673125472570597e+01	-4.961317902877703467e+00	-5.061307732523735226e+00	1.001666685185390904e+01	5.958783547529622818e-03	-8.119239161472996749e-03	-8.080625864798263516e-03	0.000000000000000000e+00	-1.357674134863842852e+01
3.053855508833415655e+01	-4.960951559366176156e+00	-5.060551102111076283e+00	1.001664837364617711e+01	4.854287831074444171e-03	-8.288345358496283788e-03	-6.507505954221761736e-03	-1.406800231862348483e-10	-1.525448169271368570e+01	-4.960762686594099691e+00	-5.060746173093376932e+00	1.001666685185390904e+01	4.842007833568320874e-03	-7.407859402531712968e-03	-7.379219294901755155e-03	0.000000000000000000e+00	-1.525449046546964382e+01
3.430469286314919231e+01	-4.960336888823785984e+00	-5.060235662764385189e+00	1.001664837363190941e+01	3.924177956255547883e-03	-7.586966426234526516e-03	-5.853918515572747311e-03	-1.335581645278693941e-10	-1.713890554649922393e+01	-4.960302651597703338e+00	-5.060280121296505840e+00	1.001666685185390904e+01	3.915921040299658734e-03	-6.727349807089694211e-03	-6.706307472637176685e-03	0.000000000000000000e+00	-1.713891277429486948e+01
3.853528593710527161e+01	-4.959826345921567459e+00	-5.059982088443111259e+00	1.001664837361918536e+01	3.160060745500459234e-03	-6.907695700821933626e-03	-5.254469025627822240e-03	-1.254981674136956826e-10	-1.925548080370068504e+01	-4.959924712533371860e+00	-5.059896721934018515e+00	1.001666685185390904e+01	3.154582613480845510e-03	-6.085883624552062242e-03	-6.070544073231664423e-03	0.000000000000000000e+00	-1.925548654085485012e+01
4.328761281083057355e+01	-4.959406199809150095e+00	-5.059778895476097382e+00	1.001664837360804938e+01	2.536721677216746684e-03	-6.261586311615616532e-03	-4.708256454691410464e-03	-1.168673491314109469e-10	-2.163283656253209486e+01	-4.959616384852890469e+00	-5.059583593460065920e+00	1.001666685185390904e+01	2.533126459046882665e-03	-5.488260827110880667e-03	-5.477150016999407164e-03	0.000000000000000000e+00	-2.163284099457117549e+01
4.862601580065353346e+01	-4.959063034013595939e+00	-5.059616472846273361e+00	1.001664837359844817e+01	2.031133261414908020e-03	-5.655589591021721076e-03	-4.213064448506270189e-03	-1.079825673322432067e-10	-2.430313924617924215e+01	-4.959366280395240523e+00	-5.059329365903083797e+00	1.001666685185390904e+01	2.028794444414832622e-03	-4.936652527808698364e-03	-4.928646602483925665e-03	0.000000000000000000e+00	-2.430314260119647329e+01
5.462277217684342645e+01	-4.958784440285689321e+00	-5.059486885486373708e+00	1.001664837359032312e+01	1.622952181744352629e-03	-5.093433223834669191e-03	-3.765887606810562616e-03	-9.910125498002742006e-11	-2.730252676749195828e+01	-4.959164343300786371e+00	-5.059123950005475656e+00	1.001666685185390904e+01	1.621441452353345695e-03	-4.431282254789404781e-03	-4.425537893818992131e-03	0.000000000000000000e+00	-2.730252926827310489e+01
6.135907273413169349e+01	-4.958559370003370326e+00	-5.059383646724027628e+00	1.001664837358352145e+01	1.294643143864959711e-03	-4.576435142380862534e-03	-3.363304509546444655e-03	-9.044216590925469035e-11	-3.067159662732347059e+01	-4.959001906762986245e+00	-5.058958617943076774e+00	1.001666685185390904e+01	1.293672852154071533e-03	-3.971002688300734502e-03	-3.966895051021385697e-03	0.000000000000000000e+00	-3.067159846932652556e+01
6.892612104349694846e+01	-4.958378250725767877e+00	-5.059301492654184607e+00	1.001664837357789395e+01	1.031369802078074827e-03	-4.104195580496011221e-03	-3.001734094962777051e-03	-8.215166220904013272e-11	-3.445595459199090271e+01	-4.958871637462600290e+00	-5.058825963845587026e+00	1.001666685185390904e+01	1.030749454278032801e-03	-3.553757344013645965e-03	-3.550828113401091266e-03	0.000000000000000000e+00	-3.445595593629105480e+01
7.742636826811269657e+01	-4.958232955545368803e+00	-5.059236174990679125e+00	1.001664837357324522e+01	8.207569627955990654e-04	-3.675152009948234183e-03	-2.677606228143543897e-03	-7.432922680128406512e-11	-3.870683137574393839e+01	-4.958767417687302448e+00	-5.058719795960184840e+00	1.001666685185390904e+01	8.203617935777893395e-04	-3.176934294223540244e-03	-3.174849983151515915e-03	0.000000000000000000e+00	-3.870683234977897058e+01
8.697490026177834466e+01	-4.958116689725240889e+00	-5.059184279262630035e+00	1.001664837356946691e+01	6.525954184013471604e-04	-3.287004929494410314e-03	-2.387470703059578914e-03	-6.703677576155170348e-11	-4.348177565518957266e+01	-4.958684199605237986e+00	-5.058634996671466766e+00	1.001666685185390904e+01	6.523444227957862426e-04	-2.837627210813153510e-03	-2.836146705142639484e-03	0.000000000000000000e+00	-4.348177635697321364e+01
9.770099572992246806e+01	-4.958023838521309123e+00	-5.059143069782236601e+00	1.001664837356640447e+01	5.185347371678972195e-04	-2.937032926080792791e-03	-2.128062961657018349e-03	-6.030523237894602762e-11	-4.884543276901321462e+01	-4.958617853714677004e+00	-5.058567373823641411e+00	1.001666685185390904e+01	5.183756844092395240e-04	-2.532821350574554833e-03	-2.531771203789569356e-03	0.000000000000000000e+00	-4.884543327240686494e+01
1.097498765493056823e+02	-4.957949804032029562e+00	-5.059110359984081207e+00	1.001664837356392290e+01	4.117904521976356591e-04	-2.622318270819618685e-03	-1.896339950862094064e-03	-5.413674191009562597e-11	-5.487041961637704901e+01	-4.958565024382811437e+00	-5.058513517319594754e+00	1.001666685185390904e+01	4.116898484970136661e-04	-2.259521250861760630e-03	-2.258777194615661267e-03	0.000000000000000000e+00	-5.487041997620735856e+01
1.232846739442065882e+02	-4.957890847397611545e+00	-5.059084405448040833e+00	1.001664837356191740e+01	3.268792837403111662e-04	-2.339903176982086920e-03	-1.689495783473334879e-03	-4.851706555497430073e-11	-6.163830757309437303e+01	-4.958522999166046219e+00	-5.058470668431383821e+00	1.001666685185390904e+01	3.268157435212212022e-04	-2.014834610350656804e-03	-2.014307894789673248e-03	0.000000000000000000e+00	-6.163830782959815480e+01
1.384886371393871798e+02	-4.957843944918479906e+00	-5.059063816496435884e+00	1.001664837356032223e+01	2.593878545695815774e-04	-2.086893992890900395e-03	-1.504964063989291641e-03	-4.341611049623814167e-11	-6.924072671159331094e+01	-4.958489594610518303e+00	-5.058436605013501008e+00	1.001666685185390904e+01	2.593477701100613828e-04	-1.796024123177480600e-03	-1.795651525566776402e-03	0.000000000000000000e+00	-6.924072689404484038e+01
1.555676143930472222e+02	-4.957806661732417908e+00	-5.059047487294535905e+00	1.001664837355904680e+01	2.057754679327672420e-04	-1.860527301013558971e-03	-1.340411689356193125e-03	-3.881232979796654485e-11	-7.778060625749436952e+01	-4.958463058830135495e+00	-5.058409543227735838e+00	1.001666685185390904e+01	2.057502039621815493e-04	-1.600536450247360505e-03	-1.600273023151545498e-03	0.000000000000000000e+00	-7.778060638705021290e+01
1.747528400007682876e+02	-4.957777043739253209e+00	-5.059034538645399870e+00	1.001664837355802540e+01	1.632088266063647097e-04	-1.658208782547033458e-03	-1.193727456925485625e-03	-3.467682737373864476e-11	-8.737356806411004584e+01	-4.958441989832312657e+00	-5.058388054936899358e+00	1.001666685185390904e+01	1.631929153023201485e-04	-1.426015281877268800e-03	-1.425829121435675520e-03	0.000000000000000000e+00	-8.737356815598083415e+01
1.963040650040272510e+02	-4.957753526826578216e+00	-5.059024272020187674e+00	1.001664837355719762e+01	1.294252895434055972e-04	-1.477533046898847277e-03	-1.063007758832308766e-03	-3.094149018803151016e-11	-9.814949196117689212e+01	-4.958425267923534996e+00	-5.058370999204770513e+00	1.001666685185390904e+01	1.294152743965353263e-04	-1.270303634742997500e-03	-1.270172124128298970e-03	0.000000000000000000e+00	-9.814949202625476232e+01
2.205130739903045480e+02	-4.957734861650878955e+00	-5.059016132730907778e+00	1.001664837355656879e+01	1.026208252170590640e-04	-1.316290480250271967e-03	-9.465408983330435332e-04	-2.760684796836821120e-11	-1.102542741637460324e+02	-4.958412000308620726e+00	-5.058357466069538511e+00	1.001666685185390904e+01	1.026145242501064106e-04	-1.131439112259001933e-03	-1.131346234364306478e-03	0.000000000000000000e+00	-1.102542742098056578e+02
2.477076355991708851e+02	-4.957720051935443628e+00	-5.059009680497169370e+00	1.001664837355603765e+01	8.135887652827022976e-05	-1.172465501107035129e-03	-8.427910416127930337e-04	-2.462001685381145736e-11	-1.238518025430181098e+02	-4.958401476019302478e+00	-5.058346730748408682e+00	1.001666685185390904e+01	8.135491380217621505e-05	-1.007644784697861408e-03	-1.007579205326989769e-03	0.000000000000000000e+00	-1.238518025755954284e+02
2.782559402207126027e+02	-4.957708304242558484e+00	-5.059004565965472544e+00	1.001664837355562732e+01	6.449665241348156997e-05	-1.044229351398884200e-03	-7.503824566574454321e-04	-2.194918140473050212e-11	-1.391261754985262087e+02	-4.958393129454836235e+00	-5.058338216559965517e+00	1.001666685185390904e+01	6.449416089259759439e-05	-8.973175484825668879e-04	-8.972712522711135535e-04	0.000000000000000000e+00	-1.391261755215555240e+02
3.125715849688235153e+02	-4.957698987325811935e+00	-5.059000512003819061e+00	1.001664837355530757e+01	5.112577434829290723e-05	-9.299296187462913112e-04	-6.680844401611839723e-04	-1.958249391291396344e-11	-1.562841944703332615e+02	-4.958386511019123866e+00	-5.058331465042989805e+00	1.001666685185390904e+01	5.112420820511881590e-05	-7.990152421181248446e-04	-7.989825635624442715e-04	0.000000000000000000e+00	-1.562841944866060828e+02
3.511191734215127553e+02	-4.957691599383896808e+00	-5.058997298817099697e+00	1.001664837355504822e+01	4.052464595361016109e-05	-8.280780049306174333e-04	-5.947971629500718293e-04	-1.743461774160369329e-11	-1.755581638355710368e+02	-4.958381263554318963e+00	-5.058326111961288341e+00	1.001666685185390904e+01	4.052366169776251931e-05	-7.114433772171159130e-04	-7.114203133546479364e-04	0.000000000000000000e+00	-1.755581638470657992e+02
3.944206059437656222e+02	-4.957685741772926313e+00	-5.058994752113000537e+00	1.001664837355483506e+01	3.212033109889489424e-05	-7.373373662523742588e-04	-5.295385495688530696e-04	-1.554860868463871519e-11	-1.972090360959514896e+02	-4.958377103477435099e+00	-5.058321868089085349e+00	1.001666685185390904e+01	3.211971261157324758e-05	-6.334420452197510234e-04	-6.334257686456232390e-04	0.000000000000000000e+00	-1.972090361040689288e+02
4.430621457583877714e+02	-4.957681097961138761e+00	-5.058992733699799516e+00	1.001664837355468407e+01	2.545810627907485468e-05	-6.565087030502370427e-04	-4.714322311289091249e-04	-1.383358841466969527e-11	-2.215299449382458477e+02	-4.958373805713232052e+00	-5.058318503858350468e+00	1.001666685185390904e+01	2.545771767343196421e-05	-5.639733512862627222e-04	-5.639618654225738575e-04	0.000000000000000000e+00	-2.215299449439771706e+02
4.977023564332113779e+02	-4.957677416716877339e+00	-5.058991134020193847e+00	1.001664837355454196e+01	2.017718250613143027e-05	-5.845185309624193392e-04	-4.196965616670722283e-04	-1.233724954190689387e-11	-2.488501740015006476e+02	-4.958371191679292522e+00	-5.058315837113002367e+00	1.001666685185390904e+01	2.017693838580905083e-05	-5.021095819163164976e-04	-5.021014771537968572e-04	0.000000000000000000e+00	-2.488501740055465916e+02
5.590810182512223037e+02	-4.957674498700887611e+00	-5.058989866225052978e+00	1.001664837355444604e+01	1.599137146968132583e-05	-5.204068964259287713e-04	-3.736346574429432062e-04	-1.100901590829001696e-11	-2.795396150840465452e+02	-4.958369119717493945e+00	-5.058313723354551428e+00	1.001666685185390904e+01	1.599121813696809008e-05	-4.470222139020013532e-04	-4.470164951944277307e-04	0.000000000000000000e+00	-2.795396150869020744e+02
6.280291441834247053e+02	-4.957672185787868280e+00	-5.058988861471109821e+00	1.001664837355435012e+01	1.267370458890582086e-05	-4.633161818490166058e-04	-3.326254006382619536e-04	-9.784034444557137036e-12	-3.140137761501203499e+02	-4.958367477481599117e+00	-5.058312047980594528e+00	1.001666685185390904e+01	1.267360828456432222e-05	-3.979718058937836743e-04	-3.979677709230133539e-04	0.000000000000000000e+00	-3.140137761521355060e+02
7.054802310718645231e+02	-4.957670352570446859e+00	-5.058988065190662908e+00	1.001664837355435189e+01	1.004420687422680203e-05	-4.124807677466632355e-04	-2.961153399180576295e-04	-8.723664947731735898e-12	-3.527394069398158081e+02	-4.958366175885973171e+00	-5.058310720114239878e+00	1.001666685185390904e+01	1.004414630453270192e-05	-3.542987704723380175e-04	-3.542959235807126902e-04	0.000000000000000000e+00	-3.527394069412382578e+02
7.924828983539169940e+02	-4.957668899605249813e+00	-5.058987434133112693e+00	1.001664837355422044e+01	7.960184177591145271e-06	-3.672175663616088475e-04	-2.636114153905300453e-04	-7.750723094934726893e-12	-3.962408183479687978e+02	-4.958365144298372051e+00	-5.058309667701643697e+00	1.001666685185390904e+01	7.960146106174330804e-06	-3.154149972166691847e-04	-3.154129886234311613e-04	0.000000000000000000e+00	-3.962408183489726525e+02
8.902150854450392217e+02	-4.957667748047310141e+00	-5.058986934018903980e+00	1.001664837355427906e+01	6.308512070063443389e-06	-3.269174084953283032e-04	-2.346744374817154690e-04	-6.872285397649442457e-12	-4.451069811306664405e+02	-4.958364326722963789e+00	-5.058308833619081568e+00	1.001666685185390904e+01	6.308488135640418406e-06	-2.807962808787223936e-04	-2.807948637622573662e-04	0.000000000000000000e+00	-4.451069811313749369e+02
1.000000000000000000e+03	-4.957666835389591853e+00	-5.058986537679494688e+00	1.001664837355420268e+01	4.999514999326493125e-06	-2.910372443979214008e-04	-2.089132491552647220e-04	-6.090932253959773636e-12	-4.999995000495000568e+02	-4.958363678770826510e+00	-5.058308172582981932e+00	1.001666685185390904e+01	4.999499900044992917e-06	-2.499754999012546598e-04	-2.499745001012446794e-04	0.000000000000000000e+00	-4.999995000499999946e+02
