# Supplementary material for: Magnetosensitivity of tightly bound radical pairs in cryptochrome is enabled by the quantum Zeno effect
Source: Nat Commun. 2024 Dec 30;15:10823. doi: 10.1038/s41467-024-55124-x (PMC11686217; doi:10.1038/s41467-024-55124-x)
Supplement: Supplementary file 6 — Source Data [file 41467_2024_55124_MOESM6_ESM.zip › Source_Data/supplementary/figure_s16_AFR_x2tauc_1.txt]

kS Compass Sensitivity(HEOM) Compass Sensitivity(NZ)
0.001 8.212320195608589e-06 8.207851881719935e-06
0.0012328467394420659 1.1651617449363557e-05 1.1645435158067689e-05
0.0015199110829529332 1.650898659758546e-05 1.6500357678324805e-05
0.001873817422860383 2.327426993472447e-05 2.326218667900187e-05
0.0023101297000831605 3.254327953453772e-05 3.252638544689923e-05
0.002848035868435802 4.500347322490382e-05 4.4979987778546624e-05
0.003511191734215131 6.139535911139937e-05 6.136301316788024e-05
0.004328761281083057 8.24444653460322e-05 8.240046490779179e-05
0.005336699231206312 0.00010876488095505892 0.00010870592065041545
0.006579332246575682 0.00014074504565477484 0.0001406673924310611
0.008111308307896872 0.00017843710097647787 0.00017833676038791265
0.01 0.00022147802389329793 0.00022135098533107708
0.012328467394420659 0.000269069028383886 0.000268911564723514
0.01519911082952934 0.00032002736474772146 0.0003198363427473912
0.01873817422860384 0.0003729049624044455 0.0003726781108337961
0.023101297000831605 0.00042614909793085875 0.00042588518597872415
0.02848035868435802 0.00047826955537521275 0.00047796845340036505
0.03511191734215131 0.0005279784543945594 0.0005276410756089819
0.04328761281083059 0.0005742808528891963 0.0005739089986106047
0.0533669923120631 0.0006165101405616359 0.0006161062861182133
0.06579332246575682 0.0006543157542364083 0.0006538828152830149
0.08111308307896872 0.0006876182935738441 0.0006871594058426504
0.1 0.0007165484991834958 0.0007160668332602169
0.12328467394420659 0.0007413837280547089 0.0007408823490282399
0.1519911082952933 0.000762490986582624 0.0007619727591408449
0.1873817422860385 0.0007802811401016359 0.0007797486737997159
0.23101297000831605 0.0007951755779470899 0.0007946312047325231
0.2848035868435802 0.0008075845988902179 0.0008070303745624586
0.3511191734215131 0.0008178959020282515 0.0008173336243433617
0.4328761281083057 0.0008264714974552927 0.0008259027352122607
0.5336699231206312 0.0008336517949637072 0.0008330779242332765
0.6579332246575682 0.0008397663933517284 0.0008391886387990599
0.8111308307896873 0.0008451520940611461 0.0008445715749676175
1.0 0.0008501799162266774 0.0008495976984716734
1.232846739442066 0.0008552944966634668 0.0008547116537079395
1.5199110829529348 0.0008610713968025055 0.0008604890848128086
1.873817422860385 0.0008683007662998246 0.0008677203213330945
2.31012970008316 0.0008781098690495079 0.0008775329379930238
2.848035868435802 0.0008921425785304166 0.000891571300794175
3.511191734215131 0.0009128215633319031 0.0009122588277863247
4.328761281083062 0.0009437289459412329 0.000943178757906532
5.336699231206313 0.000990153946014885 0.0009896219533092748
6.5793322465756825 0.0010598710490198338 0.001059365294731024
8.111308307896872 0.0011642279862331684 0.0011637599795473463
10.0 0.00131963545439015 0.0013192216787087652
12.32846739442066 0.0015495525879949956 0.0015492165948872705
15.199110829529332 0.0018870410485272715 0.001886816309865591
18.73817422860383 0.0023778972796527076 0.002377830975205386
23.10129700083158 0.003084242925619929 0.0030844008071644335
28.48035868435805 0.004088234386070422 0.004088706748595072
35.111917342151344 0.005495235653809605 0.0054961442195855525
43.287612810830616 0.007435414225530956 0.007436919371240691
53.366992312063125 0.010062365329920442 0.010064672555764043
65.79332246575683 0.013547225641570959 0.013550589561532655
81.11308307896873 0.01806704207855403 0.018071765690887975
100.0 0.023787112559644275 0.02379353945816809
123.28467394420659 0.030838610170751846 0.030847108072832752
151.99110829529332 0.03929468442764139 0.039305620177991774
187.3817422860383 0.04914969655191781 0.0491634054380794
231.01297000831627 0.06030649118521758 0.06032324613478446
284.8035868435805 0.07257519626048037 0.07259518392250452
351.11917342151344 0.08568426782306826 0.08570757742321211
432.87612810830615 0.0993013572003334 0.09932798420137612
533.6699231206312 0.11305930537010633 0.11308916673971536
657.9332246575682 0.1265819916944455 0.1266149454319847
811.1308307896873 0.1395059284839748 0.13954178910386217
1000.0 0.1514957260230423 0.15153427033925215
1232.8467394420659 0.1622538039740471 0.1622947662297003
1519.9110829529332 0.17152594001350252 0.1715689997768557
1873.817422860383 0.1791037436372349 0.17914851219917338
2310.129700083163 0.1848232295793517 0.18486924054969744
2848.035868435805 0.18855742069971804 0.18860412889346545
3511.1917342151346 0.1902035783557654 0.1902503689399655
4328.7612810830615 0.1896724333900579 0.18971864131518323
5336.699231206313 0.186890680389439 0.18693561866211894
6579.332246575683 0.18182133727692928 0.18186433165955052
8111.308307896872 0.17449395858836425 0.17453438562892387
10000.0 0.16503098120374915 0.16506830585318966
12328.467394420659 0.15366108949528723 0.15369489803607905
15199.11082952933 0.14071761774684433 0.14074764173760457
18738.174228603868 0.126623513100796 0.12664964088146746
23101.297000831626 0.11186487292388847 0.11188714693048496
28480.35868435805 0.09695543730595091 0.09697403769615676
35111.91734215135 0.08239583570332343 0.08241105301897278
43287.612810830615 0.06863309755686942 0.06864529882676607
53366.99231206313 0.05602666180595861 0.05603625509320409
65793.32246575682 0.04482616634004444 0.04483356829530294
81113.08307896872 0.035163870819360454 0.03516948038100054
100000.0 0.02706150111862371 0.02706568097028139
123284.67394420685 0.02044857660530397 0.02045164237915742
151991.10829529332 0.01518759582495477 0.015189811999789526
187381.74228603867 0.011101070325821638 0.011102651289093046
231012.9700083158 0.007996154068678152 0.0079972685471148
284803.5868435805 0.005684086670953548 0.0056848640660973615
351119.17342151277 0.003993328316028055 0.003993865602751612
432876.12810830615 0.0027766636267188005 0.002777031979348976
533669.9231206302 0.0019134397589368746 0.0019136905830237083
657933.2246575683 0.0013084478523524012 0.0013086176186334342
811130.8307896889 0.0008888827214832418 0.0008889970922609791
1000000.0 0.0006005110662954394 0.0006005877548886929
