# Supplementary material for: Magnetosensitivity of tightly bound radical pairs in cryptochrome is enabled by the quantum Zeno effect
Source: Nat Commun. 2024 Dec 30;15:10823. doi: 10.1038/s41467-024-55124-x (PMC11686217; doi:10.1038/s41467-024-55124-x)
Supplement: Supplementary file 6 — Source Data [file 41467_2024_55124_MOESM6_ESM.zip › Source_Data/supplementary/figure_s16_AFR_x2tauc_10.txt]

kS Compass Sensitivity(HEOM) Compass Sensitivity(NZ)
0.001 2.595204065124917e-05 2.5860106669945202e-05
0.0012328467394420659 3.570129578818362e-05 3.559287133791478e-05
0.0015199110829529332 4.9654046355009725e-05 4.9523193144399556e-05
0.001873817422860383 6.950962725276615e-05 6.93473140719607e-05
0.0023101297000831605 9.751658107467218e-05 9.730929091388826e-05
0.002848035868435802 0.00013657048990767495 0.00013629827773994191
0.003511191734215131 0.00019028400259020277 0.00018991783330040194
0.004328761281083057 0.0002630007171994756 0.000262498902426338
0.005336699231206312 0.00035972052888043446 0.0003590241054037657
0.006579332246575682 0.0004859062180926606 0.0004849331970821465
0.008111308307896872 0.0006471517396344513 0.0006457903408251889
0.01 0.0008487122504251461 0.0008468135497052276
0.012328467394420659 0.0010949223356803124 0.0010922932068393879
0.01519911082952934 0.0013885582151039154 0.0013849559876662988
0.01873817422860384 0.0017302269808971114 0.001725357727702542
0.023101297000831605 0.0021178853578124757 0.0021114079310582453
0.02848035868435802 0.0025465949185628574 0.002538132488063838
0.03511191734215131 0.0030086021041488397 0.002997761821390202
0.04328761281083059 0.003493784592963195 0.0034801841827641873
0.0533669923120631 0.003990434438047164 0.003973732462361417
0.06579332246575682 0.004486270057352172 0.004466195051020453
0.08111308307896872 0.0049695102273234915 0.00494588358520703
0.1 0.005429827611879825 0.005402576282280536
0.12328467394420659 0.00585903463618208 0.0058281919772325864
0.1519911082952933 0.006251426806702234 0.006217122551730323
0.1873817422860385 0.006603790084780554 0.006566232366152233
0.23101297000831605 0.0069151425883746225 0.006874595881907305
0.2848035868435802 0.007186312182120317 0.00714307485460859
0.3511191734215131 0.007419451079232359 0.007373835311798171
0.4328761281083057 0.007617567121955443 0.007569882810233351
0.5336699231206312 0.007784122056550954 0.007734665225682403
0.6579332246575682 0.007922719961247198 0.007871765470978585
0.8111308307896873 0.008036889215681846 0.00798468710271499
1.0 0.008129950103851903 0.008076724755300503
1.232846739442066 0.008204956062585065 0.008150907444456512
1.5199110829529348 0.008264697715211773 0.008210004008631283
1.873817422860385 0.008311763380116764 0.008256584544314383
2.31012970008316 0.008348656558910317 0.008293138507416274
2.848035868435802 0.008377979498560006 0.008322258726870202
3.511191734215131 0.00840270231987636 0.008346910955542353
4.328761281083062 0.00842654974391012 0.008370821107172327
5.336699231206313 0.00845455245744152 0.00839902732954026
6.5793322465756825 0.008493827529468617 0.008438661434039041
8.111308307896872 0.00855467079546085 0.008500042712016348
10.0 0.008652060379677334 0.00859818342825977
12.32846739442066 0.008807677511659173 0.008754812267721346
15.199110829529332 0.00905253610283574 0.009001007300386887
18.73817422860383 0.009430256947299043 0.009380474365085656
23.10129700083158 0.010000900207079888 0.009953384436895918
28.48035868435805 0.010845053711471042 0.01080046717778671
35.111917342151344 0.01206754837380175 0.012026731285333714
43.287612810830616 0.013799754019177102 0.01376376377087074
53.366992312063125 0.01619898312852297 0.01616913399994846
65.79332246575683 0.019443271312894694 0.019421169266974347
81.11308307896873 0.023719968114658485 0.02370753350326149
100.0 0.02920741945814398 0.029206889189593577
123.28467394420659 0.0360506568659722 0.036064557906805295
151.99110829529332 0.04433418529166433 0.04436527380775934
187.3817422860383 0.05405699966306754 0.05410816443974564
231.01297000831627 0.06511589500895454 0.06519002879165381
284.8035868435805 0.0773021579173161 0.07740200410183373
351.11917342151344 0.09031372789772796 0.09044171109955634
432.87612810830615 0.10378076922686885 0.10393881685697126
533.6699231206312 0.11729889291355056 0.11748825326387102
657.9332246575682 0.13046257535583594 0.1306836390860875
811.1308307896873 0.14289232687485676 0.14314446490547983
1000.0 0.1542522924598897 0.15453373210577404
1232.8467394420659 0.16425863651308603 0.16456640361323593
1519.9110829529332 0.17268143604510833 0.17301138788283588
1873.817422860383 0.1793426859392131 0.17968964602053283
2310.129700083163 0.18411073701436553 0.1844687227512818
2848.035868435805 0.18688959832938679 0.18725211491524174
3511.1917342151346 0.18760390019889783 0.18796426599256222
4328.7612810830615 0.18618739749057234 0.18653907002121706
5336.699231206313 0.18258709153518993 0.18292397408472993
6579.332246575683 0.17678751891837408 0.17710423712471624
8111.308307896872 0.16884499743431292 0.1691371373762678
10000.0 0.15891451648901977 0.15917881078791396
12328.467394420659 0.14725814614935473 0.14749258896857498
15199.11082952933 0.13423467699583114 0.13443854924069853
18738.174228603868 0.12027609626333913 0.12044989145682905
23101.297000831626 0.10585638427014032 0.10600164136775447
28480.35868435805 0.0914563740056451 0.09157544036398235
35111.91734215135 0.07752801773364126 0.07762377735832615
43287.612810830615 0.06446197678019416 0.0645375814910949
53366.99231206313 0.05256256495238176 0.05262119917313157
65793.32246575682 0.042033103267954175 0.04207780064916733
81113.08307896872 0.032972967334217174 0.033006484758971055
100000.0 0.025385633462747137 0.025410378689457502
123284.67394420685 0.019195355817828386 0.019213359872537694
151991.10829529332 0.014269032039464946 0.014281955625847331
187381.74228603867 0.010439483419759199 0.01044864657387734
231012.9700083158 0.007526794765908562 0.007533220101322513
284803.5868435805 0.005355365598916251 0.005359827078791568
351119.17342151277 0.003765599125472363 0.0037686704708903562
432876.12810830615 0.0026203339439234696 0.002622432608404779
533669.9231206302 0.0018069379966618726 0.0018083629202010343
657933.2246575683 0.0012363487076072488 0.0012373109602776822
811130.8307896889 0.0008403270803682972 0.0008409739275521133
1000000.0 0.0005679508685716428 0.0005683840136043727
