# Supplementary material for: Magnetosensitivity of tightly bound radical pairs in cryptochrome is enabled by the quantum Zeno effect
Source: Nat Commun. 2024 Dec 30;15:10823. doi: 10.1038/s41467-024-55124-x (PMC11686217; doi:10.1038/s41467-024-55124-x)
Supplement: Supplementary file 6 — Source Data [file 41467_2024_55124_MOESM6_ESM.zip › Source_Data/supplementary/figure_s16_AFR_x2tauc_10e-1.txt]

kS Compass Sensitivity(HEOM) Compass Sensitivity(NZ)
0.001 1.1101436274632429e-06 1.1100657460795006e-06
0.0012328467394420659 1.5747395854235117e-06 1.5746305600509872e-06
0.0015199110829529332 2.223951304575569e-06 2.223798709560332e-06
0.001873817422860383 3.1167102700784314e-06 3.1164976616423123e-06
0.0023101297000831605 4.321714420211739e-06 4.321420636188859e-06
0.002848035868435802 5.913902769747489e-06 5.91350146171999e-06
0.003511191734215131 7.967919881183812e-06 7.967379467841806e-06
0.004328761281083057 1.054853775559058e-05 1.0547822023551732e-05
0.005336699231206312 1.3698982041636517e-05 1.3698051560468057e-05
0.006579332246575682 1.7429257516559955e-05 1.7428071852728082e-05
0.008111308307896872 2.17074014514947e-05 2.170592204827021e-05
0.01 2.6456555677169865e-05 2.645474898585942e-05
0.012328467394420659 3.1559556057724186e-05 3.1557396410643226e-05
0.01519911082952934 3.687067835975275e-05 3.686815007609696e-05
0.01873817422860384 4.2232069195993456e-05 4.2229167572995375e-05
0.023101297000831605 4.749114483657891e-05 4.748787591800905e-05
0.02848035868435802 5.251533448346322e-05 5.251171377382768e-05
0.03511191734215131 5.720177538509315e-05 5.719782584657053e-05
0.04328761281083059 6.148126221672701e-05 6.147701194966445e-05
0.0533669923120631 6.53172096438566e-05 6.531268961094353e-05
0.06579332246575682 6.870120756979621e-05 6.869644961626613e-05
0.08111308307896872 7.164690865695683e-05 7.164194396601853e-05
0.1 7.418369945549072e-05 7.41785574639173e-05
0.12328467394420659 7.635113654291944e-05 7.634584428135426e-05
0.1519911082952933 7.819468030642682e-05 7.818926209407799e-05
0.1873817422860385 7.976293616660749e-05 7.975741357227426e-05
0.23101297000831605 8.110644300922225e-05 8.110083501293702e-05
0.2848035868435802 8.227801711146402e-05 8.227234039968976e-05
0.3511191734215131 8.33347421892415e-05 8.332901154767258e-05
0.4328761281083057 8.434187649683685e-05 8.433610528763708e-05
0.5336699231206312 8.537922802375267e-05 8.537342874711043e-05
0.6579332246575682 8.655095265571941e-05 8.654513762814536e-05
0.8111308307896873 8.800030693699445e-05 8.799448913135444e-05
1.0 8.993171579721113e-05 8.992590995324928e-05
1.232846739442066 9.264371276645339e-05 9.263793689543928e-05
1.5199110829529348 9.657803902630296e-05 9.657231652437231e-05
1.873817422860385 0.00010239267009174574 0.00010238703278145356
2.31012970008316 0.00011107006402940461 0.00011106455657502318
2.848035868435802 0.0001240768484854632 0.0001240715348539978
3.511191734215131 0.00014359788247604588 0.0001435928554367888
4.328761281083062 0.00017287650471389804 0.00017287189975004336
5.336699231206313 0.00021670396924604318 0.00021669998490372877
6.5793322465756825 0.00028211419025434004 0.00028211111770465314
8.111308307896872 0.0003793534760755668 0.00037935174175338093
10.0 0.0005232054169060085 0.0005232056433680798
12.32846739442066 0.0007347517359548861 0.0007347548276198657
15.199110829529332 0.00104362933678398 0.0010436365987507301
18.73817422860383 0.0014907851659017868 0.001490798465311971
23.10129700083158 0.0021316128066412032 0.0021316347864048235
28.48035868435805 0.0030391582161717334 0.003039192569287308
35.111917342151344 0.004306801057451848 0.004306852865743949
43.287612810830616 0.0060494819360799035 0.006049558068424887
53.366992312063125 0.00840224292559455 0.008402352477202113
65.79332246575683 0.01151473873433595 0.011514893470639942
81.11308307896873 0.015540664138255833 0.015540878887667864
100.0 0.020621895115396693 0.020622188036759193
123.28467394420659 0.02686854472664235 0.026868937366887113
151.99110829529332 0.034337781911401466 0.03433829896690366
187.3817422860383 0.04301555640772725 0.04301622511237757
231.01297000831627 0.05280564483363337 0.05280649391758985
284.8035868435805 0.06352928613768061 0.06353034433858484
351.11917342151344 0.07493627560689209 0.07493756977677668
432.87612810830615 0.08672548037265404 0.08672703331335052
533.6699231206312 0.09857036178091727 0.09857219004226891
657.9332246575682 0.11014413142874879 0.11014624337826984
811.1308307896873 0.12113999282073351 0.12114238729512739
1000.0 0.13128417726931696 0.13128684302991367
1232.8467394420659 0.1403421587330218 0.1403450747836068
1519.9110829529332 0.14812018820771478 0.14812332486299606
1873.817422860383 0.1544640754647757 0.15446739592971692
2310.129700083163 0.15925510617108074 0.15925856834780117
2848.035868435805 0.16240130071443737 0.16240485898151036
3511.1917342151346 0.1638243632707166 0.16382797006027694
4328.7612810830615 0.16344901983540971 0.1634526269296348
5336.699231206313 0.16120519461809657 0.161208754182395
6579.332246575683 0.15704715463691343 0.15705062008902715
8111.308307896872 0.1509819057733104 0.15098523263816332
10000.0 0.1430940958878395 0.14309724279441838
12328.467394420659 0.13355930988165454 0.13356223981494963
15199.11082952933 0.12264420840438106 0.12264689021671416
18738.174228603868 0.11069496895073883 0.1106973790096788
23101.297000831626 0.0981158416129233 0.09811796532039807
28480.35868435805 0.0853398851431848 0.08534171799587398
35111.91734215135 0.07279499853535754 0.07279654639387445
43287.612810830615 0.060869634429082 0.06087091281068524
53366.99231206313 0.04988316992239561 0.049884202319503856
65793.32246575682 0.04006531459560847 0.04006613008084514
81113.08307896872 0.03154723604939136 0.03154786653681185
100000.0 0.02436478486811211 0.024365262515175345
123284.67394420685 0.018471957142537576 0.018472312213816622
151991.10829529332 0.013761110612904304 0.01376137002989708
187381.74228603867 0.010085786591844226 0.010085973199238651
231012.9700083158 0.007282322672836017 0.007282455057975312
284803.5868435805 0.005187523484892154 0.005187616276998597
351119.17342151277 0.0036510644167719875 0.0036511287826215266
432876.12810830615 0.00254259850953531 0.00254264276009053
533669.9231206302 0.001754430773871718 0.001754460965457838
657933.2246575683 0.0012010305290459655 0.0012010509708488826
811130.8307896889 0.0008166568368324079 0.0008166706429619808
1000000.0 0.0005521362909348682 0.000552145553228911
