# Supplementary material for: Magnetosensitivity of tightly bound radical pairs in cryptochrome is enabled by the quantum Zeno effect
Source: Nat Commun. 2024 Dec 30;15:10823. doi: 10.1038/s41467-024-55124-x (PMC11686217; doi:10.1038/s41467-024-55124-x)
Supplement: Supplementary file 6 — Source Data [file 41467_2024_55124_MOESM6_ESM.zip › Source_Data/supplementary/figure_s16_EED_x2tauc_1.txt]

kS Compass Sensitivity(HEOM) Compass Sensitivity(NZ)
0.001 2.6847996962826946e-09 2.684555672812644e-09
0.0012328467394420659 3.8711297024917116e-09 3.87077810353343e-09
0.0015199110829529332 5.545130777944926e-09 5.544624475859166e-09
0.001873817422860383 7.872791609223832e-09 7.872066484998844e-09
0.0023101297000831605 1.105483569030681e-08 1.1053805817450978e-08
0.002848035868435802 1.532156847661864e-08 1.5320119467086488e-08
0.003511191734215131 2.0920150913027527e-08 2.0918140227681008e-08
0.004328761281083057 2.809337201596391e-08 2.809062176758418e-08
0.005336699231206312 3.70512697901032e-08 3.704757532186926e-08
0.006579332246575682 4.794021313020598e-08 4.793533702753764e-08
0.008111308307896872 6.08170867518517e-08 6.081077498943255e-08
0.01 7.563754633971125e-08 7.562953741524145e-08
0.012328467394420659 9.226560630901277e-08 9.225564464492367e-08
0.01519911082952934 1.105071761550204e-07 1.1049502360608796e-07
0.01873817422860384 1.3016429498287872e-07 1.301497357091702e-07
0.023101297000831605 1.5110245273064482e-07 1.5108529263958836e-07
0.02848035868435802 1.7332266690319245e-07 1.7330272977181954e-07
0.03511191734215131 1.9703332578132823e-07 1.9701043267486389e-07
0.04328761281083059 2.227228951775552e-07 2.2269684943950624e-07
0.0533669923120631 2.512418182025553e-07 2.512123763542904e-07
0.06579332246575682 2.8390891780648124e-07 2.83875766529185e-07
0.08111308307896872 3.2266479855829963e-07 3.226275206219195e-07
0.1 3.7030321445091427e-07 3.7026126047676536e-07
0.12328467394420659 4.308236516642819e-07 4.3077630263723896e-07
0.1519911082952933 5.099671797057816e-07 5.099135054610453e-07
0.1873817422860385 6.160270122051309e-07 6.159658293087081e-07
0.23101297000831605 7.610704547307556e-07 7.610002638854321e-07
0.2848035868435802 9.627776868473964e-07 9.62696613038272e-07
0.3511191734215131 1.24720690742805e-06 1.247112613568871e-06
0.4328761281083057 1.6529515988426835e-06 1.6528411901362006e-06
0.5336699231206312 2.237389895749786e-06 2.2372597985476778e-06
0.6579332246575682 3.086075473205177e-06 3.0859212927763363e-06
0.8111308307896873 4.326838896045321e-06 4.326655244323019e-06
1.0 6.150936643505717e-06 6.150716932246114e-06
1.232846739442066 8.844713914494401e-06 8.844450117263813e-06
1.5199110829529348 1.2836892465187266e-05 1.2836574833044456e-05
1.873817422860385 1.8768966776688822e-05 1.876858352469618e-05
2.31012970008316 2.759956556971227e-05 2.7599102517546215e-05
2.848035868435802 4.075834800536249e-05 4.075778819082054e-05
3.511191734215131 6.037142957129871e-05 6.0370752864358224e-05
4.328761281083062 8.958880814097236e-05 8.958799086956903e-05
5.336699231206313 0.00013305491820105042 0.000133053932859728
6.5793322465756825 0.00019757588597635323 0.0001975747010634632
8.111308307896872 0.0002930498095730927 0.00029304838972368796
10.0 0.0004337360084862296 0.00043373431494808656
12.32846739442066 0.0006399390876506428 0.0006399370793578885
15.199110829529332 0.0009401628051751154 0.0009401604405774866
18.73817422860383 0.001373730880441737 0.0013737281202045315
23.10129700083158 0.001993756814731684 0.001993753625456396
28.48035868435805 0.00287015383385969 0.002870150192684995
35.111917342151344 0.00409210448605668 0.004092100385731823
43.287612810830616 0.005769086811801993 0.005769082265509873
53.366992312063125 0.008029267611667223 0.008029262656468972
65.79332246575683 0.011013979586213196 0.0110139742837021
81.11308307896873 0.014867298020712738 0.014867292453708325
100.0 0.01972058326532311 0.01972057752981926
123.28467394420659 0.02567324113568814 0.02567323532884913
151.99110829529332 0.03277256491796732 0.03277255912368049
187.3817422860383 0.040996765378556566 0.040996759653750825
231.01297000831627 0.05024549865548922 0.05024549302022807
284.8035868435805 0.06034097232297553 0.06034096675695366
351.11917342151344 0.07104022669563248 0.07104022114196207
432.87612810830615 0.08205623355459712 0.08205622792966816
533.6699231206312 0.09308311886809228 0.09308311307559203
657.9332246575682 0.10382002539351598 0.1038200193391412
811.1308307896873 0.1139892188954219 0.11398921249957539
1000.0 0.12334655174180709 0.12334654494939334
1232.8467394420659 0.13168519652805344 0.13168518931405426
1519.9110829529332 0.1388352525721137 0.1388352449446968
1873.817422860383 0.14466140379768166 0.1446613957978542
2310.129700083163 0.149058519035413 0.14905851073481013
2848.035868435805 0.15194322251992975 0.1519432140152892
3511.1917342151346 0.1532415273634804 0.1532415187697449
4328.7612810830615 0.1528789751657893 0.15287896660719902
5336.699231206313 0.1507835115723939 0.15078350317458344
6579.332246575683 0.14690506594885733 0.14690505783168817
8111.308307896872 0.14124403559447174 0.14124402786871926
10000.0 0.133875931187589 0.1338759239507894
12328.467394420659 0.12496414563740643 0.12496413897208214
15199.11082952933 0.11475946240213375 0.11475945637266705
18738.174228603868 0.1035880391775521 0.10358803382629844
23101.297000831626 0.09183003807527257 0.09183003341780704
28480.35868435805 0.07989127661997486 0.07989127265102525
35111.91734215135 0.06817110364426071 0.06817110033153995
43287.612810830615 0.05703065424120268 0.05703065153505804
53366.99231206313 0.046765938623138936 0.04676593645626781
65793.32246575682 0.03758950031033237 0.03758949861094152
81113.08307896872 0.029622789054656096 0.029622787750668067
100000.0 0.022899398719118835 0.02289939773527294
123284.67394420685 0.017377440490690788 0.017377439759457047
151991.10829529332 0.012957971820469538 0.012957971280229685
187381.74228603867 0.009505828531018778 0.009505828149031004
231012.9700083158 0.006869459233712405 0.006869458970868436
284803.5868435805 0.004897269452158071 0.00489726925479772
351119.17342151277 0.0034492110589781078 0.003449210920734913
432876.12810830615 0.0024035229816945503 0.0024035228925640695
533669.9231206302 0.0016593637628830038 0.0016593637083133217
657933.2246575683 0.0011364780912117567 0.0011364780730218627
811130.8307896889 0.0007730685792921577 0.000773068535636412
1000000.0 0.0005228404079389293 0.00052284037519712
