# Supplementary material for: Magnetosensitivity of tightly bound radical pairs in cryptochrome is enabled by the quantum Zeno effect
Source: Nat Commun. 2024 Dec 30;15:10823. doi: 10.1038/s41467-024-55124-x (PMC11686217; doi:10.1038/s41467-024-55124-x)
Supplement: Supplementary file 6 — Source Data [file 41467_2024_55124_MOESM6_ESM.zip › Source_Data/supplementary/figure_s16_EED_x2tauc_10.txt]

kS Compass Sensitivity(HEOM) Compass Sensitivity(NZ)
0.001 2.150574082482098e-08 2.1476171243472618e-08
0.0012328467394420659 3.207759901593336e-08 3.203246308421158e-08
0.0015199110829529332 4.757837450267751e-08 4.7509763362687564e-08
0.001873817422860383 7.008854044832005e-08 6.998476699868845e-08
0.0023101297000831605 1.0241527968778748e-07 1.0225925254194e-07
0.002848035868435802 1.482438566418557e-07 1.4801090286384322e-07
0.003511191734215131 2.1225213726796394e-07 2.1190719620386208e-07
0.004328761281083057 3.0013581156171105e-07 2.9963002434957656e-07
0.005336699231206312 4.1847716147273666e-07 4.1774405236491997e-07
0.006579332246575682 5.74389245665578e-07 5.73340937652482e-07
0.008111308307896872 7.74893276361344e-07 7.734175446036298e-07
0.01 1.0260490071072915e-06 1.0240082390958975e-06
0.012328467394420659 1.3319515660104812e-06 1.3291847874275474e-06
0.01519911082952934 1.693805984804165e-06 1.6901348258953949e-06
0.01873817422860384 2.1093462138251085e-06 2.104584885288807e-06
0.023101297000831605 2.572833623063972e-06 2.566801872604628e-06
0.02848035868435802 3.075739754295967e-06 3.0682766739226555e-06
0.03511191734215131 3.6080305277144675e-06 3.599006520262158e-06
0.04328761281083059 4.159803366170136e-06 4.149127823851063e-06
0.0533669923120631 4.722957306506608e-06 4.7105805503419584e-06
0.06579332246575682 5.292623224894058e-06 5.278532601462119e-06
0.08111308307896872 5.868214018242817e-06 5.852425198960877e-06
0.1 6.454110593591064e-06 6.436655782520156e-06
0.12328467394420659 7.060125584508643e-06 7.0410403775998665e-06
0.1519911082952933 7.70196091721487e-06 7.681271174198815e-06
0.1873817422860385 8.401907020175875e-06 8.379616531912527e-06
0.23101297000831605 9.190046954873216e-06 9.166126114550782e-06
0.2848035868435802 1.0106257648898054e-05 1.0080632903192513e-05
0.3511191734215131 1.120336890711622e-05 1.117591248555802e-05
0.4328761281083057 1.2551972248885102e-05 1.2522491523555418e-05
0.5336699231206312 1.4247591244536187e-05 1.4215817026586725e-05
0.6579332246575682 1.6421267076693197e-05 1.6386840170410852e-05
0.8111308307896873 1.9255127701314073e-05 1.9217583072737854e-05
1.0 2.3005270254460725e-05 2.2964018236162898e-05
1.232846739442066 2.80354011819757e-05 2.7989705234720413e-05
1.5199110829529348 3.486629719949563e-05 3.4815247889737055e-05
1.873817422860385 4.4248476858133046e-05 4.419096193003513e-05
2.31012970008316 5.726877366379196e-05 5.720344450178133e-05
2.848035868435802 7.550610502925215e-05 7.543134033360932e-05
3.511191734215131 0.00010125800018628839 0.00010117186865492289
4.328761281083062 0.00013786771193102787 0.00013776793697295453
5.336699231206313 0.00019019211983126172 0.00019007605126558635
6.5793322465756825 0.0002652627530469187 0.00026512735303371726
8.111308307896872 0.0003732046794827637 0.00037304653307296265
10.0 0.0005284873802718637 0.0005283027440210752
12.32846739442066 0.0007515816367657524 0.0007513665419996984
15.199110829529332 0.0010710761334240537 0.0010708265619884805
18.73817422860383 0.0015262510432745846 0.001525963191496782
23.10129700083158 0.0021699934667639975 0.0021696641051611176
28.48035868435805 0.003071752731964028 0.0030713796510881686
35.111917342151344 0.0043199671589725375 0.004319549664118072
43.287612810830616 0.006023076191094656 0.006022615572506829
53.366992312063125 0.008307947541593808 0.008307447409642954
65.79332246575683 0.011314451307051554 0.011313917659034
81.11308307896873 0.015185199310347341 0.01518464020626542
100.0 0.02005029790533297 0.02004972269048344
123.28467394420659 0.026008325517938413 0.02600774363934777
151.99110829529332 0.03310634298105519 0.033105762577279485
187.3817422860383 0.0413229908112156 0.04132241736212583
231.01297000831627 0.05055895569895119 0.05055839105301452
284.8035868435805 0.060637897067170154 0.06063733909286517
351.11917342151344 0.0713184773654496 0.07131792031833095
432.87612810830615 0.08231520385384172 0.08231463936621264
533.6699231206312 0.0933234496923343 0.09332286814657831
657.9332246575682 0.10404320824931368 0.10404260023585543
811.1308307896873 0.11419719113472615 0.11419654873292018
1000.0 0.12354136228844492 0.12354068001738705
1232.8467394420659 0.13186878148062142 0.13186805688588432
1519.9110829529332 0.13900931628576618 0.13900855020886027
1873.817422860383 0.14482736716695221 0.14482656375012137
2310.129700083163 0.14921748721988237 0.14921665365724301
2848.035868435805 0.15209594699580453 0.15209509301845525
3511.1917342151346 0.15338837656534032 0.1533875136969769
4328.7612810830615 0.15301994404045516 0.1530190847427022
5336.699231206313 0.15091827344153685 0.15091743030330385
6579.332246575683 0.14703303956255453 0.14703222464879673
8111.308307896872 0.141364449654791 0.14136367405931693
10000.0 0.1339878982299112 0.133987171777612
12328.467394420659 0.12506676367120662 0.12506609464476526
15199.11082952933 0.11485194182714054 0.11485133664919545
18738.174228603868 0.10366982985308937 0.10366929273584446
23101.297000831626 0.09190092550679196 0.09190045819656234
28480.35868435805 0.0799514263793526 0.07995102809726973
35111.91734215135 0.06822104915727323 0.0682207167670299
43287.612810830615 0.057071236817648696 0.057070965222067116
53366.99231206313 0.04679821670970341 0.04679799939674467
65793.32246575682 0.03761464735180198 0.03761447700435383
81113.08307896872 0.02964199715165705 0.029641866230576852
100000.0 0.022913800225524028 0.02291370148373062
123284.67394420685 0.017388053640843282 0.017387980463809072
151991.10829529332 0.012965670841367682 0.012965617474947067
187381.74228603867 0.009511334747003275 0.009511296404980385
231012.9700083158 0.006873347680993902 0.006873320493468782
284803.5868435805 0.004899985068732349 0.004899966010270873
351119.17342151277 0.003451089336522273 0.003451076125202235
432876.12810830615 0.0024048113791650394 0.0024048023005889263
533669.9231206302 0.0016602412815700518 0.001660235075178207
657933.2246575683 0.0011370721840648912 0.0011370679712854326
811130.8307896889 0.0007734687751508318 0.0007734659593552351
1000000.0 0.0005231089089647867 0.0005231069626461249
