# Supplementary material for: Magnetosensitivity of tightly bound radical pairs in cryptochrome is enabled by the quantum Zeno effect
Source: Nat Commun. 2024 Dec 30;15:10823. doi: 10.1038/s41467-024-55124-x (PMC11686217; doi:10.1038/s41467-024-55124-x)
Supplement: Supplementary file 6 — Source Data [file 41467_2024_55124_MOESM6_ESM.zip › Source_Data/supplementary/figure_s16_EED_x2tauc_10e-1.txt]

kS Compass Sensitivity(HEOM) Compass Sensitivity(NZ)
0.001 1.7841085558239524e-09 1.7841068339753772e-09
0.0012328467394420659 2.5544716618396742e-09 2.5544694964168852e-09
0.0015199110829529332 3.631468296970246e-09 3.6314654792372197e-09
0.001873817422860383 5.1132075799451525e-09 5.113204135760111e-09
0.0023101297000831605 7.114443736065158e-09 7.114439562591526e-09
0.002848035868435802 9.761141111814132e-09 9.76113577060055e-09
0.003511191734215131 1.3180331770879655e-08 1.3180324460538087e-08
0.004328761281083057 1.7485327052577104e-08 1.7485315903943005e-08
0.005336699231206312 2.2757966258789113e-08 2.2757953973694296e-08
0.006579332246575682 2.9031444245992966e-08 2.9031427969949952e-08
0.008111308307896872 3.627861899237715e-08 3.627859730312953e-08
0.01 4.441063248400434e-08 4.441060438039983e-08
0.012328467394420659 5.328883706501829e-08 5.3288800842474227e-08
0.01519911082952934 6.274989520528573e-08 6.274984932076559e-08
0.01873817422860384 7.264092561232866e-08 7.264086858264386e-08
0.023101297000831605 8.286015694869593e-08 8.286008660349058e-08
0.02848035868435802 9.339953242672866e-08 9.339944833167135e-08
0.03511191734215131 1.0438884912792983e-07 1.0438874713377885e-07
0.04328761281083059 1.1614533144228487e-07 1.1614520934138776e-07
0.0533669923120631 1.292373874044097e-07 1.2923724263653145e-07
0.06579332246575682 1.445762879965888e-07 1.4457611530833622e-07
0.08111308307896872 1.6355550976673155e-07 1.6355530353369743e-07
0.1 1.8826574519053424e-07 1.8826549915166788e-07
0.12328467394420659 2.2182603716955698e-07 2.2182574348347459e-07
0.1519911082952933 2.688908076284996e-07 2.688904558239766e-07
0.1873817422860385 3.364222966387165e-07 3.36421873823288e-07
0.23101297000831605 4.34863353510756e-07 4.34862843988644e-07
0.2848035868435802 5.799143711973653e-07 5.799137551883854e-07
0.3511191734215131 7.952220255971754e-07 7.952212798031238e-07
0.4328761281083057 1.1164436486358481e-06 1.1164427431795826e-06
0.5336699231206312 1.5973850681447882e-06 1.597383967053348e-06
0.6579332246575682 2.3192592941354007e-06 2.319257953242726e-06
0.8111308307896873 3.404633257011319e-06 3.404631621257287e-06
1.0 5.0383989889137e-06 5.038396992614741e-06
1.232846739442066 7.499236282463434e-06 7.4992338440528494e-06
1.5199110829529348 1.1206681965213183e-05 1.1206678987615848e-05
1.873817422860385 1.679129796905432e-05 1.6791294334315976e-05
2.31012970008316 2.5198811572556268e-05 2.5198807138165913e-05
2.848035868435802 3.7843824870001375e-05 3.7843819463534434e-05
3.511191734215131 5.6835132153251755e-05 5.683512557520809e-05
4.328761281083062 8.530318117724867e-05 8.530317318714009e-05
5.336699231206313 0.0001278708996583916 0.0001278708899863229
6.5793322465756825 0.00019132158603438199 0.00019132157435561292
8.111308307896872 0.0002855303484221583 0.00028553033438652453
10.0 0.00042473522092925653 0.0004247352041509833
12.32846739442066 0.0006292239861376281 0.0006292239661989107
15.199110829529332 0.0009274918217984651 0.000927491798289104
18.73817422860383 0.0013588668931551195 0.0013588668656724923
23.10129700083158 0.001976485676427886 0.0019764856446385926
28.48035868435805 0.0028503084207238683 0.002850308384402367
35.111917342151344 0.0040695930566301275 0.004069593015703088
43.287612810830616 0.005743922749013253 0.005743922703605464
53.366992312063125 0.008001595691185082 0.0080015956416849
65.79332246575683 0.01098409239382736 0.010984092340830642
81.11308307896873 0.014835635901597088 0.014835635845946493
100.0 0.01968771303351291 0.01968771297617078
123.28467394420659 0.025639812913866633 0.02563981285582062
151.99110829529332 0.032739252088260784 0.032739252030325794
187.3817422860383 0.0409641978675217 0.04096419781027549
231.01297000831627 0.05021420251260578 0.05021420245627528
284.8035868435805 0.060311327441726625 0.060311327386088465
351.11917342151344 0.07101244980707211 0.07101244975157694
432.87612810830615 0.0820303870272534 0.0820303869710286
533.6699231206312 0.09305913971524449 0.09305913965731527
657.9332246575682 0.10379776510004568 0.10379776503953009
811.1308307896873 0.11396848402394033 0.11396848395998127
1000.0 0.12332713744206947 0.12332713737417089
1232.8467394420659 0.13166690901604472 0.13166690894392907
1519.9110829529332 0.1388179210313254 0.13881792095501044
1873.817422860383 0.14464488554712585 0.14464488546706633
2310.129700083163 0.14904270276278897 0.14904270267976827
2848.035868435805 0.15192803210702266 0.15192803202192362
3511.1917342151346 0.15322692487712963 0.15322692479116817
4328.7612810830615 0.15286495996270588 0.15286495987704107
5336.699231206313 0.150770115161583 0.15077011507765192
6579.332246575683 0.1468923453257922 0.1468923452447335
8111.308307896872 0.1412320668294882 0.14123206675241562
10000.0 0.1338648020846307 0.1338648020120985
12328.467394420659 0.12495394561999973 0.12495394555341477
15199.11082952933 0.11475026986673242 0.1147502698064784
18738.174228603868 0.10357990882027934 0.10357990876666179
23101.297000831626 0.09182299128346472 0.09182299123685311
28480.35868435805 0.0798852970272037 0.07988529698735647
35111.91734215135 0.06816613831404084 0.06816613828044638
43287.612810830615 0.05702661961481681 0.057026619588953054
53366.99231206313 0.04676272953736316 0.046762729515194223
65793.32246575682 0.03758700014839178 0.0375870001300882
81113.08307896872 0.029620879327694638 0.029620879316553328
100000.0 0.022897966866821662 0.0228979668561351
123284.67394420685 0.017376385279021633 0.017376385274019412
151991.10829529332 0.012957206343799044 0.012957206335613591
187381.74228603867 0.009505281078418193 0.009505281074325467
231012.9700083158 0.006869072633890028 0.0068690726284330594
284803.5868435805 0.0048969994468279765 0.004896999441371008
351119.17342151277 0.003449024298788572 0.0034490243097025086
432876.12810830615 0.0024033948848227737 0.0024033948920987314
533669.9231206302 0.0016592765223322203 0.0016592765168752521
657933.2246575683 0.0011364190104359295 0.0011364190249878448
811130.8307896889 0.0007730287834419869 0.0007730287688900717
1000000.0 0.0005228137306403369 0.0005228137160884216
