# Supplementary material for: Magnetosensitivity of tightly bound radical pairs in cryptochrome is enabled by the quantum Zeno effect
Source: Nat Commun. 2024 Dec 30;15:10823. doi: 10.1038/s41467-024-55124-x (PMC11686217; doi:10.1038/s41467-024-55124-x)
Supplement: Supplementary file 6 — Source Data [file 41467_2024_55124_MOESM6_ESM.zip › Source_Data/supplementary/figure_s16_EXR_x2tauc_1.txt]

kS Compass Sensitivity(HEOM) Compass Sensitivity(NZ)
0.001 3.028823144032725e-08 3.0237895235938565e-08
0.0012328467394420659 4.5588414183809264e-08 4.550996645296757e-08
0.0015199110829529332 6.826964024837529e-08 6.814801026299496e-08
0.001873817422860383 1.0162417447303045e-07 1.0143654530643227e-07
0.0023101297000831605 1.5022512700598942e-07 1.4993719785254224e-07
0.002848035868435802 2.2029274023536733e-07 2.1985336961822134e-07
0.003511191734215131 3.200733235862946e-07 3.194070798482728e-07
0.004328761281083057 4.6016057234457043e-07 4.5915771853958023e-07
0.005336699231206312 6.536453649047275e-07 6.521490364525245e-07
0.006579332246575682 9.159385864802253e-07 9.137294213119353e-07
0.008111308307896872 1.2640938083586031e-06 1.26087327435246e-06
0.01 1.7154938787371753e-06 1.7108688528460429e-06
0.012328467394420659 2.285886355397372e-06 2.2793590256343053e-06
0.01519911082952934 2.986960816890854e-06 2.9779290074880525e-06
0.01873817422860384 3.823909834876731e-06 3.8116825463781895e-06
0.023101297000831605 4.793602690837673e-06 4.777433329488257e-06
0.02848035868435802 5.884006127036649e-06 5.863141586916719e-06
0.03511191734215131 7.075244242651761e-06 7.048982942478663e-06
0.04328761281083059 8.342255933561828e-06 8.310004083458052e-06
0.0533669923120631 9.658555141286301e-06 9.619869856026825e-06
0.06579332246575682 1.1000325484017935e-05 1.0954936233348311e-05
0.08111308307896872 1.2350094901027522e-05 1.2297900157943499e-05
0.1 1.3699501627295954e-05 1.3640543107447563e-05
0.12328467394420659 1.505103976111484e-05 1.4985460539806289e-05
0.1519911082952933 1.6419011349878658e-05 1.63470054443636e-05
0.1873817422860385 1.7830126956096606e-05 1.7751887081021364e-05
0.23101297000831605 1.932428497439763e-05 1.9239952997465552e-05
0.2848035868435802 2.0956072859060725e-05 2.0865695028193104e-05
0.3511191734215131 2.2797538993276842e-05 2.2701025940385228e-05
0.4328761281083057 2.4942842537704554e-05 2.483993266693199e-05
0.5336699231206312 2.7515547361502135e-05 2.7405771454004288e-05
0.6579332246575682 3.067962623579633e-05 3.056227085976651e-05
0.8111308307896873 3.465573089025953e-05 3.452979823759597e-05
1.0 3.974502966429608e-05 3.960919173000982e-05
1.232846739442066 4.6364016960440124e-05 4.621656235224286e-05
1.5199110829529348 5.509530025392395e-05 5.493407249741733e-05
1.873817422860385 6.676166856802584e-05 6.658399553731431e-05
2.31012970008316 8.253400042902703e-05 8.233661568073092e-05
2.848035868435802 0.00010408809938765307 0.0001038670578536044
3.511191734215131 0.0001338317069855266 0.00013358230004709148
4.328761281083062 0.0001752310567650489 0.0001749477352258194
5.336699231206313 0.00023327652370171148 0.00023295284230992475
6.5793322465756825 0.0003151388152073942 0.0003147674188767602
8.111308307896872 0.00043107933035704815 0.00043065201048844703
10.0 0.0005956875013616303 0.0005951953596712856
12.32846739442066 0.0008295178254261737 0.0008289515911907852
15.199110829529332 0.001161179313876437 0.0011605298649901008
18.73817422860383 0.0016298746015555032 0.0016291337355096025
23.10129700083158 0.0022882753966996794 0.0022874368772719533
28.48035868435805 0.0032054369561876905 0.0032044978176467565
35.111917342151344 0.004469191569482445 0.004468153587640189
43.287612810830616 0.006187147022349571 0.0061860181640892575
53.366992312063125 0.008485133729930205 0.00848392928882058
65.79332246575683 0.011501844474033796 0.01150058752668981
81.11308307896873 0.015378688946435126 0.01537740977429447
100.0 0.02024470129345124 0.020243435550588718
123.28467394420659 0.026197685534909754 0.026196471211053396
151.99110829529332 0.033284368589846736 0.03328324215820766
187.3817422860383 0.04148357644341538 0.041482568878158155
231.01297000831627 0.050696691458171905 0.050695824924266386
284.8035868435805 0.06074848216877493 0.06074776805721793
351.11917342151344 0.07139897490734315 0.07139841354271415
432.87612810830615 0.08236411608900118 0.08236369800483878
533.6699231206312 0.09334063467383658 0.09334034299332705
657.9332246575682 0.10402968822818259 0.10402950152159729
811.1308307896873 0.11415491394565436 0.11415480898901498
1000.0 0.1234729694265897 0.12347292350022965
1232.8467394420659 0.13177741556499534 0.13177740817702155
1519.9110829529332 0.13889847361854368 0.13889848770397784
1873.817422860383 0.14470077772025114 0.14470080037291755
2310.129700083163 0.14907899582779383 0.1490790185268409
2848.035868435805 0.15194938297039595 0.15194940122075185
3511.1917342151346 0.15323742490761028 0.1532374373456733
4328.7612810830615 0.15286804274294497 0.15286804996997105
5336.699231206313 0.15076854518521188 0.1507685486661483
6579.332246575683 0.14688824744216333 0.14688824870071926
8111.308307896872 0.14122696773582888 0.1412269679283007
10000.0 0.13385969314363422 0.1338596929607121
12328.467394420659 0.12494937921822924 0.12494937898417646
15199.11082952933 0.11474647807393978 0.11474647789690096
18738.174228603868 0.10357691963379523 0.10357691952512482
23101.297000831626 0.09182072302917277 0.0918207229705672
28480.35868435805 0.07988362391242276 0.07988362388351788
35111.91734215135 0.06816492965776888 0.06816492964406962
43287.612810830615 0.057025759472310256 0.0570257594667396
53366.99231206313 0.04676212375488831 0.046762123752500884
65793.32246575682 0.03758657648188546 0.03758657647858854
81113.08307896872 0.02962058440198234 0.029620584401527594
100000.0 0.0228977622241473 0.022897762220736695
123284.67394420685 0.017376243657508894 0.017376243655689905
151991.10829529332 0.012957108581758803 0.012957108585851529
187381.74228603867 0.009505213787633693 0.00950521378990743
231012.9700083158 0.0068690264652104815 0.006869026464300987
284803.5868435805 0.004896967880995362 0.004896967885542836
351119.17342151277 0.0034490028037907905 0.0034490028010623064
432876.12810830615 0.0024033803110796725 0.002403380312898662
533669.9231206302 0.0016592666506767273 0.0016592666688666213
657933.2246575683 0.0011364123893145006 0.0011364123929524794
811130.8307896889 0.0007730243378318846 0.0007730243196419906
1000000.0 0.0005228107220318634 0.0005228107438597362
