# Supplementary material for: Magnetosensitivity of tightly bound radical pairs in cryptochrome is enabled by the quantum Zeno effect
Source: Nat Commun. 2024 Dec 30;15:10823. doi: 10.1038/s41467-024-55124-x (PMC11686217; doi:10.1038/s41467-024-55124-x)
Supplement: Supplementary file 6 — Source Data [file 41467_2024_55124_MOESM6_ESM.zip › Source_Data/supplementary/figure_s16_EXR_x2tauc_10.txt]

kS Compass Sensitivity(HEOM) Compass Sensitivity(NZ)
0.001 4.7436601834853313e-08 4.764529709622937e-08
0.0012328467394420659 7.491826682675317e-08 7.520161015455752e-08
0.0015199110829529332 1.181013540112446e-07 1.1846665199234489e-07
0.001873817422860383 1.8558908172804436e-07 1.8602640790727496e-07
0.0023101297000831605 2.904408763078044e-07 2.909042387059515e-07
0.002848035868435802 4.5235360773170693e-07 4.527284066332569e-07
0.003511191734215131 7.00846612864737e-07 7.008939473413531e-07
0.004328761281083057 1.0798652041125317e-06 1.079126980861123e-06
0.005336699231206312 1.6543487373339542e-06 1.6519865220826404e-06
0.006579332246575682 2.51944912063682e-06 2.513971638643019e-06
0.008111308307896872 3.8132016579491e-06 3.8020070247649e-06
0.01 5.733477466612208e-06 5.712091539606355e-06
0.012328467394420659 8.559871589344098e-06 8.520697695612797e-06
0.01519911082952934 1.2680627782333653e-05 1.2610931292010227e-05
0.01873817422860384 1.8623536051243488e-05 1.850227241178377e-05
0.023101297000831605 2.708771903016209e-05 2.6880694392935472e-05
0.02848035868435802 3.8970224950431696e-05 3.8623002427144205e-05
0.03511191734215131 5.5377605166382834e-05 5.480562963039708e-05
0.04328761281083059 7.760909977481707e-05 7.668484778370309e-05
0.0533669923120631 0.00010709655674057475 0.00010563427628140429
0.06579332246575682 0.00014528942940071794 0.0001430292852258909
0.08111308307896872 0.00019348358734020202 0.00019007860688577405
0.1 0.000252610522848808 0.00024762111193155426
0.12328467394420659 0.00032302482194005583 0.000315925925689204
0.1519911082952933 0.00040434373649369387 0.0003945481260565105
0.1873817422860385 0.0004953929945621244 0.00048229047978463196
0.23101297000831605 0.0005942920402811878 0.0005772995911051924
0.2848035868435802 0.0006986744920954059 0.0006772882019584411
0.3511191734215131 0.0008060005112178921 0.0007798389583357837
0.4328761281083057 0.0009138939913785199 0.000882724591138119
0.5336699231206312 0.001020438291863844 0.0009841827914382553
0.6579332246575682 0.0011243864512536124 0.0010831068435007557
0.8111308307896873 0.001225273317806929 0.0011791432774441966
1.0 0.0013234447971581902 0.0012727133499512398
1.232846739442066 0.001420035892309865 0.0013649895834439985
1.5199110829529348 0.0015169337548575981 0.0014578618995456719
1.873817422860385 0.0016167584595718418 0.0015539240417569017
2.31012970008316 0.0017228876997998493 0.0016565047723696713
2.848035868435802 0.0018395460264226463 0.0017697633473193614
3.511191734215131 0.001971976765203956 0.0018988669011627685
4.328761281083062 0.0021267159743599273 0.002050269105201688
5.336699231206313 0.002311992408685515 0.0022321144273538956
6.5793322465756825 0.0025382844922426095 0.002454799595612678
8.111308307896872 0.002819073192560473 0.0027317319023932585
10.0 0.0031718358012232384 0.0030803301593535504
12.32846739442066 0.0036193254908162 0.003523313926263205
15.199110829529332 0.00419116786104573 0.004090312741202862
18.73817422860383 0.00492576763284408 0.004819788481489451
23.10129700083158 0.005872441978713838 0.00576118632649969
28.48035868435805 0.007093566922009742 0.006977098219875244
35.111917342151344 0.008666331887108414 0.00854502941916091
43.287612810830616 0.010683457360352033 0.010558116637385595
53.366992312063125 0.013251993015325203 0.013123907641058308
65.79332246575683 0.01648918353574158 0.01636018328989286
81.11308307896873 0.020514519593516134 0.020386938005412247
100.0 0.025437634823713307 0.02531418653385864
123.28467394420659 0.03134272135446481 0.031226286824612925
151.99110829529332 0.03827145912132335 0.0381647991586318
187.3817422860383 0.046207666827784655 0.046113114230581065
231.01297000831627 0.055067402977757585 0.05498659296463826
284.8035868435805 0.06469760022624893 0.06463129719663208
351.11917342151344 0.07488445373937802 0.07483250877467951
432.87612810830615 0.0853702263328211 0.08533166578860873
533.6699231206312 0.09587482437219297 0.09584803800130359
657.9332246575682 0.10611739334979431 0.10610037226506197
811.1308307896873 0.11583377254395266 0.1158243478511305
1000.0 0.12478766649981976 0.12478371496742957
1232.8467394420659 0.13277584528961128 0.13277544893147564
1519.9110829529332 0.13962925360083744 0.13963081406333888
1873.817422860383 0.14521162291882916 0.1452139326662527
2310.129700083163 0.14941530145679405 0.14941756624135394
2848.035868435805 0.15215270076162213 0.15215450574983702
3511.1917342151346 0.1533440972177189 0.1533453224948058
4328.7612810830615 0.15290847299006494 0.15290918358195782
5336.699231206313 0.15076716787062772 0.15076750964293417
6579.332246575683 0.1468638247801728 0.14686394795373658
8111.308307896872 0.14119296602324738 0.1411929843462545
10000.0 0.13382483523108135 0.1338248167190912
12328.467394420659 0.12491849424601753 0.12491847082853269
15199.11082952933 0.11472155649668991 0.11472153882129987
18738.174228603868 0.10355815417275949 0.10355814332645252
23101.297000831626 0.09180735800435968 0.0918073521324061
28480.35868435805 0.07987454534386984 0.07987454243638581
35111.91734215135 0.06815901577311934 0.06815901443110306
43287.612810830615 0.057022051161084164 0.0570220505760517
53366.99231206313 0.04675987922837521 0.046759878985540126
65793.32246575682 0.03758526230478765 0.03758526220690328
81113.08307896872 0.02961983871546181 0.029619838678172528
100000.0 0.02289735148656291 0.022897351471328875
123284.67394420685 0.017376023657561745 0.017376023654378514
151991.10829529332 0.012956993794432492 0.012956993789885018
187381.74228603867 0.009505155330316484 0.009505155328497494
231012.9700083158 0.006868997348647099 0.006868997352285078
284803.5868435805 0.004896953672869131 0.00489695367468812
351119.17342151277 0.0034489959962229477 0.003448995998951432
432876.12810830615 0.0024033770914684283 0.0024033770969253965
533669.9231206302 0.0016592651591054164 0.001659265166381374
657933.2246575683 0.0011364117090124637 0.0011364116980985273
811130.8307896889 0.0007730240322416648 0.0007730240322416648
1000000.0 0.0005228106128924992 0.0005228105692367535
