# Supplementary material for: Magnetosensitivity of tightly bound radical pairs in cryptochrome is enabled by the quantum Zeno effect
Source: Nat Commun. 2024 Dec 30;15:10823. doi: 10.1038/s41467-024-55124-x (PMC11686217; doi:10.1038/s41467-024-55124-x)
Supplement: Supplementary file 6 — Source Data [file 41467_2024_55124_MOESM6_ESM.zip › Source_Data/supplementary/figure_s16_EXR_x2tauc_10e-1.txt]

kS Compass Sensitivity(HEOM) Compass Sensitivity(NZ)
0.001 3.674110374258079e-09 3.673343606857638e-09
0.0012328467394420659 5.326152561417434e-09 5.325022579567157e-09
0.0015199110829529332 7.668155062420974e-09 7.666504384129004e-09
0.001873817422860383 1.0941587380922102e-08 1.0939196610506262e-08
0.0023101297000831605 1.544258839910901e-08 1.54391633656859e-08
0.002848035868435802 2.1516983880081643e-08 2.151213452641562e-08
0.003511191734215131 2.954441303811093e-08 2.9537644040855855e-08
0.004328761281083057 3.990938994384574e-08 3.9900087848727256e-08
0.005336699231206312 5.296009630980595e-08 5.2947536036888725e-08
0.006579332246575682 6.896041255340015e-08 6.894376333222742e-08
0.008111308307896872 8.80457223643473e-08 8.80240857577784e-08
0.01 1.1019610164902244e-07 1.10168557372484e-07
0.012328467394420659 1.3523937332591413e-07 1.352050263841737e-07
0.01519911082952934 1.6289040050436118e-07 1.628484351666893e-07
0.01873817422860384 1.9282401687620472e-07 1.92773722042152e-07
0.023101297000831605 2.2477083220216222e-07 2.2471162520847077e-07
0.02848035868435802 2.586219959800542e-07 2.585534009920745e-07
0.03511191734215131 2.9453183040205853e-07 2.9445343861138687e-07
0.04328761281083059 3.3301522664561274e-07 3.3292663849707714e-07
0.0533669923120631 3.750466325358817e-07 3.749473774777162e-07
0.06579332246575682 4.221771035734824e-07 4.220665580862218e-07
0.08111308307896872 4.766946930102704e-07 4.7657198656717373e-07
0.1 5.418624668398694e-07 5.417263914549685e-07
0.12328467394420659 6.222804277830271e-07 6.221293369829996e-07
0.1519911082952933 7.24435810542292e-07 7.242675109939492e-07
0.1873817422860385 8.57534970479315e-07 8.573465972378305e-07
0.23101297000831605 1.0347548263190884e-06 1.0345427027104795e-06
0.2848035868435802 1.2751204563300408e-06 1.2748799187549398e-06
0.3511191734215131 1.6063193381248703e-06 1.6060445346358782e-06
0.4328761281083057 2.0689191639819415e-06 2.0686028024442804e-06
0.5336699231206312 2.7226903153119986e-06 2.722323361620607e-06
0.6579332246575682 3.6560835550078497e-06 3.655654873800998e-06
0.8111308307896873 5.000432728493459e-06 4.999928646165497e-06
1.0 6.951219872024933e-06 6.950623660469113e-06
1.232846739442066 9.799867787495947e-06 9.799159059766666e-06
1.5199110829529348 1.3981168079268969e-05 1.3980322084244934e-05
1.873817422860385 2.0143821183073174e-05 2.0142808015662095e-05
2.31012970008316 2.925493318045591e-05 2.9253716901815607e-05
2.848035868435802 4.2754018475490985e-05 4.2752556165218114e-05
3.511191734215131 6.27784715456492e-05 6.277671237950311e-05
4.328761281083062 9.249093099007732e-05 9.248881537533837e-05
5.336699231206313 0.00013654959647235732 0.00013654705543303391
6.5793322465756825 0.00020177498029294583 0.00020177193528769788
8.111308307896872 0.00029807930225669854 0.00029807566574033273
10.0 0.0004397343378164664 0.0004397300149285577
12.32846739442066 0.0006470534297837172 0.0006470483216660661
15.199110829529332 0.0009485425540556869 0.0009485365632831422
18.73817422860383 0.0013835175769769115 0.0013835106156254162
23.10129700083158 0.0020050699681164463 0.002005061968703037
28.48035868435805 0.0028830725652863043 0.002883063494379834
35.111917342151344 0.0041066457923985 0.00410663566594105
43.287612810830616 0.005785182488043494 0.0057851713863881216
53.366992312063125 0.008046743303693371 0.008046731383359318
65.79332246575683 0.011032540651767064 0.011032528150004106
81.11308307896873 0.01488652724169226 0.014886514470360934
100.0 0.019739954382347324 0.01973994170877713
123.28467394420659 0.02569214944253151 0.025692137258070957
151.99110829529332 0.032790372236987775 0.032790360917205996
187.3817422860383 0.041012852841440406 0.04101284270538064
231.01297000831627 0.05025931831815367 0.05025930959449987
284.8035868435805 0.06035208877626763 0.06035208158348171
351.11917342151344 0.07104834249987624 0.07104833684353729
432.87612810830615 0.08206119650555754 0.08206119229146003
533.6699231206312 0.09308491329771318 0.09308491035640909
657.9332246575682 0.1038187526446368 0.10381875076060165
811.1308307896873 0.11398507316026096 0.1139850720995903
1000.0 0.12333979666462103 0.12333979619868929
1232.8467394420659 0.1316761458448008 0.131676145767341
1519.9110829529332 0.13882425534193565 0.1388242554811372
1873.817422860383 0.14464883242607307 0.14464883265210915
2310.129700083163 0.14904475742508794 0.14904475765216674
2848.035868435805 0.15192865303315184 0.15192865321582438
3511.1917342151346 0.15322651790759423 0.15322651803217724
4328.7612810830615 0.15286386887836834 0.15286386895077975
5336.699231206313 0.15076861996851854 0.15076862000349855
6579.332246575683 0.1468906645048058 0.14689066451743216
8111.308307896872 0.14123036084694718 0.14123036084884788
10000.0 0.13386317896039657 0.13386317895843547
12328.467394420659 0.12495246958093986 0.12495246957848138
15199.11082952933 0.11474897197390987 0.1147489719718493
18738.174228603868 0.10357879734382891 0.10357879734301889
23101.297000831626 0.09182206019411865 0.09182206019332284
28480.35868435805 0.07988453210896296 0.07988453210842295
35111.91734215135 0.06816552120727692 0.06816552120693586
43287.612810830615 0.05702613037618676 0.05702613037607307
53366.99231206313 0.04676234823841696 0.04676234823841696
65793.32246575682 0.037586707911032136 0.037586707912169004
81113.08307896872 0.029620658974408798 0.029620658975318293
100000.0 0.022897803301020758 0.022897803298292274
123284.67394420685 0.017376265657730983 0.017376265659095225
151991.10829529332 0.01295712006458416 0.012957120061400929
187381.74228603867 0.009505219632956141 0.00950521962977291
231012.9700083158 0.006869029381050495 0.006869029378322011
284803.5868435805 0.0048969693070830544 0.004896969310721033
351119.17342151277 0.0034490034895497956 0.003449003485911817
432876.12810830615 0.0024033806257648394 0.002403380620307871
533669.9231206302 0.001659266807109816 0.0016592668271186994
657933.2246575683 0.001136412458436098 0.0011364124547981191
811130.8307896889 0.0007730243414698634 0.0007730243632977363
1000000.0 0.0005228107511356939 0.0005228107656876091
