# Supplementary material for: Magnetosensitivity of tightly bound radical pairs in cryptochrome is enabled by the quantum Zeno effect
Source: Nat Commun. 2024 Dec 30;15:10823. doi: 10.1038/s41467-024-55124-x (PMC11686217; doi:10.1038/s41467-024-55124-x)
Supplement: Supplementary file 6 — Source Data [file 41467_2024_55124_MOESM6_ESM.zip › Source_Data/supplementary/figure_s17_x2tauc_1.txt]

kS Compass Sensitivity(HEOM) Compass Sensitivity(NZ)
0.001 2.69256887155977e-09 2.6924033702936494e-09
0.0012328467394420659 3.897158741984069e-09 3.896853232785401e-09
0.0015199110829529332 5.622133505815176e-09 5.6216085460737e-09
0.001873817422860383 8.062278798401119e-09 8.061408607871242e-09
0.0023101297000831605 1.1464503390243644e-08 1.1463098157054718e-08
0.002848035868435802 1.6128730611166854e-08 1.612650418888681e-08
0.003511191734215131 2.2400037408710355e-08 2.2396571617037606e-08
0.004328761281083057 3.064812092697447e-08 3.064282667018803e-08
0.005336699231206312 4.1231458147239844e-08 4.122353867606291e-08
0.006579332246575682 5.4446798860587585e-08 5.4435219977661334e-08
0.008111308307896872 7.046986567589911e-08 7.045336337702275e-08
0.01 8.929871740150086e-08 8.927583934397951e-08
0.012328467394420659 1.1071477068816393e-07 1.1068396774810418e-07
0.01519911082952934 1.342752082068594e-07 1.3423496947849445e-07
0.01873817422860384 1.5934353905940578e-07 1.5929254892042832e-07
0.023101297000831605 1.8515444512355941e-07 1.8509173498396092e-07
0.02848035868435802 2.108991615454043e-07 2.108242177700434e-07
0.03511191734215131 2.3581277660070232e-07 2.3572559115477357e-07
0.04328761281083059 2.59246864725126e-07 2.591478972645972e-07
0.0533669923120631 2.807180114784702e-07 2.806080770818148e-07
0.06579332246575682 2.9993181363714705e-07 2.998118850327733e-07
0.08111308307896872 3.1678937888841505e-07 3.1666030156363156e-07
0.1 3.3138794717580203e-07 3.312500475873524e-07
0.12328467394420659 3.440293113565057e-07 3.438818418572201e-07
0.1519911082952933 3.552506927608813e-07 3.550910354995114e-07
0.1873817422860385 3.658945281551085e-07 3.657169992937054e-07
0.23101297000831605 3.7723771165957404e-07 3.770317575152102e-07
0.2848035868435802 3.912089739490157e-07 3.909564118415032e-07
0.3511191734215131 4.1073681583507493e-07 4.104075961020026e-07
0.4328761281083057 4.4029223124700256e-07 4.398379515012374e-07
0.5336699231206312 4.867240255106153e-07 4.860679999451473e-07
0.6579332246575682 5.605352172959738e-07 5.595573166726486e-07
0.8111308307896873 6.778252523258199e-07 6.763388127779824e-07
1.0 8.632368369808352e-07 8.609535526379886e-07
1.232846739442066 1.1544162100002309e-06 1.1508929032774673e-06
1.5199110829529348 1.60874812584616e-06 1.6033061959463968e-06
1.873817422860385 2.313499187979462e-06 2.3051030591803023e-06
2.31012970008316 3.401048875778523e-06 3.3881230627544334e-06
2.848035868435802 5.071679420265429e-06 5.051834109870423e-06
3.511191734215131 7.627531181109148e-06 7.59715219177115e-06
4.328761281083062 1.1522933211299824e-05 1.1476572047058875e-05
5.336699231206313 1.743853520781713e-05 1.736800682376749e-05
6.5793322465756825 2.6389647695829188e-05 2.6282704850250083e-05
8.111308307896872 3.9883050675426635e-05 3.9721452296220816e-05
10.0 6.014123094166823e-05 5.989795601735182e-05
12.32846739442066 9.041821934163696e-05 9.005349883478564e-05
15.199110829529332 0.00013543599077642243 0.00013489174402370185
18.73817422860383 0.0002019728074512117 0.00020116499285099954
23.10129700083158 0.0002996314093852148 0.00029843976364740676
28.48035868435805 0.00044179998473503623 0.00044005468432484207
35.111917342151344 0.000646784605383588 0.0006442496179454027
43.287612810830616 0.0009390293803696048 0.0009353827818046057
53.366992312063125 0.0013502431906806667 0.0013450555997740476
65.79332246575683 0.0019201213874768808 0.001912834948431641
81.11308307896873 0.002696207295946884 0.0026861192097829
100.0 0.003732329425298664 0.003718585545943176
123.28467394420659 0.005085053026101072 0.0050666578732010414
151.99110829529332 0.0068077891274276325 0.006783638026525818
187.3817422860383 0.008942671832623983 0.008911608106247026
231.01297000831627 0.01151101922288067 0.011471914343507361
284.8035868435805 0.014503974235864359 0.014455822525687445
351.11917342151344 0.01787549267709032 0.017817506428623897
432.87612810830615 0.021539882872066318 0.021471571057948058
533.6699231206312 0.02537539947469103 0.02529661530646976
657.9332246575682 0.02923401502291867 0.029144964606535595
811.1308307896873 0.032955825234341596 0.03285703938944273
1000.0 0.036385196318997615 0.036277476658722385
1232.8467394420659 0.03938529750151165 0.039269652601643834
1519.9110829529332 0.04184828341563129 0.041725869886676925
1873.817422860383 0.043699789585233795 0.0435718675967518
2310.129700083163 0.04489793954291166 0.04476584629449043
2848.035868435805 0.045428239837798756 0.045293380218978996
3511.1917342151346 0.04529654842895248 0.0451603989855478
4328.7612810830615 0.044522828418312344 0.04438694614151473
5336.699231206313 0.043138091186964544 0.04300411338005361
6579.332246575683 0.041185184788229634 0.04105480599869438
8111.308307896872 0.03872183229790238 0.038596751948723806
10000.0 0.03582338785147243 0.035705232793468156
12328.467394420659 0.032583427434076384 0.03247366062475976
15199.11082952933 0.029111358327696735 0.029011187021851015
18738.174228603868 0.025527022919874298 0.025437319408524672
23101.297000831626 0.02195288273921392 0.021874129244736196
28480.35868435805 0.018504898740786757 0.01843716527974948
35111.91734215135 0.015283571516590655 0.015226530930135596
43287.612810830615 0.012366647288104105 0.01231962576036949
53366.99231206313 0.009804691915746844 0.009766747395588027
65793.32246575682 0.007620147133138744 0.0075901638865616405
81113.08307896872 0.005809762064473034 0.005786547752450133
100000.0 0.004349634549726034 0.004332007640641677
123284.67394420685 0.0032016804602790216 0.0031885389025774202
151991.10829529332 0.0023202688012133876 0.002310635727553745
187381.74228603867 0.0016579940765950596 0.0016510408331669169
231012.9700083158 0.0011699791757564526 0.0011650291671685409
284803.5868435805 0.0008165473664121237 0.0008130663118208759
351119.17342151277 0.0005644445009238552 0.0005620225056190975
432876.12810830615 0.00038697434320056345 0.000385304649171303
533669.9231206302 0.00026344806792621966 0.00026230609728372656
657933.2246575683 0.00017829242278821766 0.00017751656196196564
811130.8307896889 0.00012006332690361887 0.00011953916327911429
1000000.0 8.051669647102244e-05 8.016417632461525e-05
