# Supplementary material for: Magnetosensitivity of tightly bound radical pairs in cryptochrome is enabled by the quantum Zeno effect
Source: Nat Commun. 2024 Dec 30;15:10823. doi: 10.1038/s41467-024-55124-x (PMC11686217; doi:10.1038/s41467-024-55124-x)
Supplement: Supplementary file 6 — Source Data [file 41467_2024_55124_MOESM6_ESM.zip › Source_Data/supplementary/figure_s17_x2tauc_10.txt]

kS Compass Sensitivity(HEOM) Compass Sensitivity(NZ)
0.001 1.2390459480909194e-09 1.254643844573371e-09
0.0012328467394420659 1.5704940671502562e-09 1.5933365268448393e-09
0.0015199110829529332 2.047167087053641e-09 2.08082271324541e-09
0.001873817422860383 2.741839161854269e-09 2.791528488942964e-09
0.0023101297000831605 3.760223826103706e-09 3.833525916412811e-09
0.002848035868435802 5.254125567781542e-09 5.361952003278894e-09
0.003511191734215131 7.438647759176395e-09 7.59654324633454e-09
0.004328761281083057 1.06137258989265e-08 1.0843535381242775e-08
0.005336699231206312 1.518939148157511e-08 1.5521337033783805e-08
0.006579332246575682 2.171276952938478e-08 2.2187832394516063e-08
0.008111308307896872 3.0892342394025704e-08 3.1564810645031555e-08
0.01 4.3612042103765084e-08 4.455181591635389e-08
0.012328467394420659 6.092429984160333e-08 6.221840574823986e-08
0.01519911082952934 8.400911050577414e-08 8.576165505319241e-08
0.01873817422860384 1.1408722171320218e-07 1.1641701184745418e-07
0.023101297000831605 1.5228241257532124e-07 1.5531766160183091e-07
0.02848035868435802 1.9944138426441355e-07 2.033114905597433e-07
0.03511191734215131 2.5593812809018845e-07 2.60763353781418e-07
0.04328761281083059 3.2150635408036837e-07 3.273870621631897e-07
0.0533669923120631 3.951493522981464e-07 4.0215699576712227e-07
0.06579332246575682 4.7516464462150215e-07 4.833365213046531e-07
0.08111308307896872 5.592915080796304e-07 5.686304387865146e-07
0.1 6.44953524473954e-07 6.5543237503813e-07
0.12328467394420659 7.29541143848142e-07 7.411109474112637e-07
0.1519911082952933 8.10672078467925e-07 8.232719144653927e-07
0.1873817422860385 8.863812835969986e-07 8.999480918502056e-07
0.23101297000831605 9.552184751480952e-07 9.696954466620333e-07
0.2848035868435802 1.016257512002558e-06 1.0316003199051932e-06
0.3511191734215131 1.0690397832802123e-06 1.0852204292543383e-06
0.4328761281083057 1.113480525925109e-06 1.130488758417647e-06
0.5336699231206312 1.1497648283800843e-06 1.1676070993480586e-06
0.6579332246575682 1.1782537944204918e-06 1.1969493350499905e-06
0.8111308307896873 1.1994143496070475e-06 1.2189874101058151e-06
1.0 1.2137814037749273e-06 1.2342478319174455e-06
1.232846739442066 1.2219593352284785e-06 1.243304439360604e-06
1.5199110829529348 1.2246715660746421e-06 1.2468143704286172e-06
1.873817422860385 1.222872346724746e-06 1.2456086921699971e-06
2.31012970008316 1.2179444477122825e-06 1.2408573798750044e-06
2.848035868435802 1.2120212925514906e-06 1.2343412128523745e-06
3.511191734215131 1.2084942179468872e-06 1.2288824868394999e-06
4.328761281083062 1.212798479810484e-06 1.2290150849386672e-06
5.336699231206313 1.233620163187954e-06 1.2420170293209187e-06
6.5793322465756825 1.2847373316027255e-06 1.2794912723490537e-06
8.111308307896872 1.38781246095121e-06 1.359772378972668e-06
10.0 1.5766017861795767e-06 1.511569522355538e-06
12.32846739442066 1.9032561342502419e-06 1.7794447006447278e-06
15.199110829529332 2.4476721786625966e-06 2.231984572775847e-06
18.73817422860383 3.331222140023904e-06 2.9738662180589515e-06
23.10129700083158 4.736632705726329e-06 4.1634356994224575e-06
28.48035868435805 6.9362420761498456e-06 6.037866154606775e-06
35.111917342151344 1.033118522841825e-05 8.948307971157199e-06
43.287612810830616 1.5503927907611903e-05 1.3407405281662399e-05
53.366992312063125 2.3285437706022094e-05 2.0150624096215708e-05
65.79332246575683 3.48353153032388e-05 3.0210240616224127e-05
81.11308307896873 5.172741368619782e-05 4.4995615468002015e-05
100.0 7.602409828311174e-05 6.636477047616829e-05
123.28467394420659 0.00011030973022618795 9.666054895696163e-05
151.99110829529332 0.00015764096917392223 0.00013867226048303039
187.3817422860383 0.00022136429990560202 0.00019547640518391418
231.01297000831627 0.00030475893969983403 0.00027011640522367486
284.8035868435805 0.00041049465884590575 0.00036510951845203365
351.11917342151344 0.0005399508438235223 0.00048182126373186307
432.87612810830615 0.0006925136799385001 0.0006198132406503021
533.6699231206312 0.0008650261462905817 0.0007763247908307847
657.9332246575682 0.0010515777517614566 0.0009460619759122935
811.1308307896873 0.001243765423676102 0.0011214179443861383
1000.0 0.0014314390560814516 0.0012931411794179226
1232.8467394420659 0.001603803074793575 0.0014513370230870848
1519.9110829529332 0.0017506369633268903 0.0015865866121300698
1873.817422860383 0.0018633728719166243 0.0016909425773423692
2310.129700083163 0.0019358394181523408 0.0017586248280778705
2848.035868435805 0.001964611270107497 0.0017863592704525644
3511.1917342151346 0.0019490282246472646 0.0017734160035747237
4328.7612810830615 0.0018910050780149845 0.0017214548438957422
5336.699231206313 0.0017947234753457053 0.0016342559018731606
6579.332246575683 0.0016662252866055383 0.001517346984982737
8111.308307896872 0.001512907547507325 0.0013775278883301212
10000.0 0.001342971516763214 0.0012223492626901589
12328.467394420659 0.0011648904062582233 0.0010596158356719343
15199.11082952933 0.0009868846477161242 0.0008969040723627586
18738.174228603868 0.0008163630409967482 0.0007410484142553742
23101.297000831626 0.0006593717660052789 0.0005976301051759947
28480.35868435805 0.0005201772929126491 0.0004705864648713032
35111.91734215135 0.0004010972144783409 0.00036204976595399785
43287.612810830615 0.0003026108058747923 0.00027244768841683253
53366.99231206313 0.00022369612111106107 0.00020081662160009728
65793.32246575682 0.0001622917420718295 0.00014523249865305843
81113.08307896872 0.00011577519489947008 0.00010325745824957266
100000.0 8.137463396451494e-05 7.232361394926556e-05
123284.67394420685 5.646852287100046e-05 5.0011103667202406e-05
151991.10829529332 3.8764471355534624e-05 3.421240899115219e-05
187381.74228603867 2.637427405716153e-05 2.3199298993858974e-05
231012.9700083158 1.781450555427e-05 1.5620527847204357e-05
284803.5868435805 1.1963152246607933e-05 1.0459208169777412e-05
351119.17342151277 7.997005013749003e-06 6.973170457058586e-06
432876.12810830615 5.3266667237039655e-06 4.6337372623384e-06
533669.9231206302 3.5381799534661695e-06 3.0715054890606552e-06
657933.2246575683 2.3451721062883735e-06 2.0321967895142734e-06
811130.8307896889 1.5518635336775333e-06 1.3426833902485669e-06
1000000.0 1.0256517271045595e-06 8.861970854923129e-07
