# Supplementary material for: Magnetosensitivity of tightly bound radical pairs in cryptochrome is enabled by the quantum Zeno effect
Source: Nat Commun. 2024 Dec 30;15:10823. doi: 10.1038/s41467-024-55124-x (PMC11686217; doi:10.1038/s41467-024-55124-x)
Supplement: Supplementary file 6 — Source Data [file 41467_2024_55124_MOESM6_ESM.zip › Source_Data/supplementary/figure_s17_x2tauc_10e-1.txt]

kS Compass Sensitivity(HEOM) Compass Sensitivity(NZ)
0.001 1.8682968939010957e-09 1.8683307620459295e-09
0.0012328467394420659 2.676884621897937e-09 2.6769279332810626e-09
0.0015199110829529332 3.808957686800632e-09 3.80901500314848e-09
0.001873817422860383 5.368873482131196e-09 5.368949320392648e-09
0.0023101297000831605 7.478994533979908e-09 7.479093508139939e-09
0.002848035868435802 1.0273814086525068e-08 1.027394335470326e-08
0.003511191734215131 1.3888731782382181e-08 1.388889773925716e-08
0.004328761281083057 1.8443279314471657e-08 1.84434843200805e-08
0.005336699231206312 2.4020347618716395e-08 2.4020600372914175e-08
0.006579332246575682 3.06451027624801e-08 3.064539991714209e-08
0.008111308307896872 3.826889434337122e-08 3.826923167086788e-08
0.01 4.676375012311468e-08 4.676411429014454e-08
0.012328467394420659 5.593110713182463e-08 5.5931476394387863e-08
0.01519911082952934 6.552498797631617e-08 6.552532858623492e-08
0.01873817422860384 7.52860551699909e-08 7.528631912963497e-08
0.023101297000831605 8.498080080149122e-08 8.498092198753852e-08
0.02848035868435802 9.444048554990703e-08 9.444037594183788e-08
0.03511191734215131 1.0359724946537412e-07 1.0359678869831593e-07
0.04328761281083059 1.1251897332007627e-07 1.1251799739197058e-07
0.0533669923120631 1.2144892549081042e-07 1.2144720904112838e-07
0.06579332246575682 1.3086041185297187e-07 1.3085763776407057e-07
0.08111308307896872 1.415409109093227e-07 1.4153663004806694e-07
0.1 1.547256112820368e-07 1.5471918017291933e-07
0.12328467394420659 1.7230831003429287e-07 1.7229879491036104e-07
0.1519911082952933 1.9717028097981232e-07 1.971563181762427e-07
0.1873817422860385 2.3368755554514092e-07 2.3366713507427112e-07
0.23101297000831605 2.8850757577067454e-07 2.8847772716531633e-07
0.2848035868435802 3.7173283193824014e-07 3.7168913955866467e-07
0.3511191734215131 4.987195573874503e-07 4.986554353481748e-07
0.4328761281083057 6.928058759042566e-07 6.927114738659867e-07
0.5336699231206312 9.894433839786887e-07 9.893039411412036e-07
0.6579332246575682 1.4424451260843657e-06 1.4422384853989e-06
0.8111308307896873 2.1334193121939904e-06 2.1331121759643468e-06
1.0 3.185987330466683e-06 3.1855296393733246e-06
1.232846739442066 4.787165910041802e-06 4.786482390377322e-06
1.5199110829529348 7.219438313096904e-06 7.218415818577295e-06
1.873817422860385 1.090870244014469e-05 1.0907171033455731e-05
2.31012970008316 1.649567035463817e-05 1.6493375142506705e-05
2.848035868435802 2.494166699860967e-05 2.4938226375004202e-05
3.511191734215131 3.7684448084815414e-05 3.767929219539168e-05
4.328761281083062 5.6865954326551504e-05 5.6858234978043876e-05
5.336699231206313 8.566208844280887e-05 8.56505483880915e-05
6.5793322465756825 0.00012875461870465177 0.00012873740400909384
8.111308307896872 0.00019299652640888953 0.00019297092074757605
10.0 0.0002883326513794804 0.00028829470615882036
12.32846739442066 0.0004290433686582329 0.00042898739901159333
15.199110829529332 0.0006353730311099426 0.0006352909476211033
18.73817422860383 0.0009355755108634289 0.0009354559641334137
23.10129700083158 0.0013683403405584382 0.0013681676758993122
28.48035868435805 0.001985436411593322 0.0019851894704346895
35.111917342151344 0.002854212360863584 0.0028538632288414023
43.287612810830616 0.004059328594617551 0.004058841482600384
53.366992312063125 0.005702808815198579 0.005702139355443725
65.79332246575683 0.007901289941809608 0.007900385256586429
81.11308307896873 0.010779377863348039 0.01077817777005885
100.0 0.014458459642929355 0.01445689924560356
123.28467394420659 0.01904128050615328 0.019039294163689213
151.99110829529332 0.024593964951488356 0.02459149123749249
187.3817422860383 0.031128567177478583 0.031125554065398298
231.01297000831627 0.03859008822362364 0.03858649750132681
284.8035868435805 0.04685163928942648 0.0468474492715214
351.11917342151344 0.05571985752442821 0.055715063523456454
432.87612810830615 0.0649501436493849 0.06494475628250429
533.6699231206312 0.07426863743221368 0.0742626794520711
657.9332246575682 0.0833960928169648 0.08338959551922365
811.1308307896873 0.09206869043691901 0.09206169066527137
1000.0 0.1000523989640163 0.10004493733248943
1232.8467394420659 0.10715004712889353 0.10714216749635597
1519.9110829529332 0.11320252363068661 0.11319427338361443
1873.817422860383 0.11808626878045647 0.11807769934446011
2310.129700083163 0.12170818775288605 0.12169935504672402
2848.035868435805 0.12399776589590239 0.1239887309548866
3511.1917342151346 0.12489718684955342 0.12488801708839681
4328.7612810830615 0.12435425819377244 0.12434502931596647
5336.699231206313 0.12232526652702447 0.12231606417519458
6579.332246575683 0.11879016340273196 0.11878108320106406
8111.308307896872 0.11377397343273898 0.1137651186411901
10000.0 0.10736486222226915 0.10735633924005583
12328.467394420659 0.09972279831627873 0.09971471090679529
15199.11082952933 0.09107756587981441 0.09107000903364337
18738.174228603868 0.0817172220608029 0.08171027620895188
23101.297000831626 0.07196868735317707 0.07196241346659349
28480.35868435805 0.0621726967759173 0.06216713282475439
35111.91734215135 0.052656240626845374 0.052651399764613416
43287.612810830615 0.04370636382680004 0.043702234566580955
53366.99231206313 0.035549188508070984 0.03554573686233198
65793.32246575682 0.028337098987663012 0.028334272359870738
81113.08307896872 0.02214543437548855 0.022143166638215916
100000.0 0.016978234769339906 0.016976451936216108
123284.67394420685 0.012781037481545354 0.012779663245510164
151991.10829529332 0.009457751102672773 0.009456711633447412
187381.74228603867 0.006888410101964837 0.006887637730415008
231012.9700083158 0.004945096598021337 0.004944532060108031
284803.5868435805 0.0035042785548284883 0.0035038720779994037
351119.17342151277 0.002454916591887013 0.002454627861879999
432876.12810830615 0.0017026144851115532 0.0017024117823893903
533669.9231206302 0.0011706536606652662 0.0011705128454195801
657933.2246575683 0.0007989440127857961 0.0007988470570126083
811130.8307896889 0.000541837333003059 0.0005417710744950455
1000000.0 0.00036552592428051867 0.00036548098796629347
