# Supplementary material for: Magnetosensitivity of tightly bound radical pairs in cryptochrome is enabled by the quantum Zeno effect
Source: Nat Commun. 2024 Dec 30;15:10823. doi: 10.1038/s41467-024-55124-x (PMC11686217; doi:10.1038/s41467-024-55124-x)
Supplement: Supplementary file 6 — Source Data [file 41467_2024_55124_MOESM6_ESM.zip › Source_Data/supplementary/figure_s3b.txt]

# \% sensitivity  kS/microsecond kT/microsecond
4.641749385296670832e-02 0.001 0.001
5.025454914287912078e-02 0.0011097524964120721 0.001
5.432657883248681596e-02 0.0012315506032928262 0.001
5.863200799692911552e-02 0.001366716356462006 0.001
6.316659686111864014e-02 0.0015167168884709225 0.001
6.792331160832883186e-02 0.0016831803533309566 0.001
7.289215783583539998e-02 0.0018679135990207828 0.001
7.806018433239352017e-02 0.002072921779595372 0.001
8.341151333437926696e-02 0.002300430119772917 0.001
8.892750779786998128e-02 0.0025529080682395165 0.001
9.458700914676948512e-02 0.002833096101839324 0.001
1.003666507621913118e-01 0.0031440354715915 0.001
1.062413181680601226e-01 0.0034891012134067737 0.001
1.121845534740451150e-01 0.003872038781812557 0.001
1.181691352469266126e-01 0.004297004704320844 0.001
1.241676179090960702e-01 0.004768611697714469 0.001
1.301528091053310021e-01 0.005291978735958442 0.001
1.360983108266322628e-01 0.005872786613189483 0.001
1.419789696997441897e-01 0.00651733960488242 0.001
1.477712717057019232e-01 0.007232633896483534 0.001
1.534536621115707156e-01 0.008026433522257174 0.001
1.590067543395581595e-01 0.00890735463861044 0.001
1.644135262687982102e-01 0.009884959046625586 0.001
1.696594018936471715e-01 0.010969857978923836 0.001
1.747322626141505075e-01 0.012173827277396614 0.001
1.796224410442841812e-01 0.013509935211980273 0.001
1.843226388759791057e-01 0.014992684327860457 0.001
1.888278320496755425e-01 0.01663816886076129 0.001
1.931351757929996305e-01 0.018464249428955443 0.001
1.972438233763045279e-01 0.020490746898158472 0.001
2.011548347888943988e-01 0.022739657523579287 0.001
2.048710047374124044e-01 0.02523539170434766 0.001
2.083967387153971840e-01 0.02800503894183631 0.001
2.117378941528464120e-01 0.03107866187782014 0.001
2.149020569873851261e-01 0.03448962260405758 0.001
2.178963301164100752e-01 0.038274944785163134 0.001
2.207313290583747534e-01 0.04247571552536898 0.001
2.234168985791233075e-01 0.047137531341167244 0.001
2.259640437176780314e-01 0.05231099308056263 0.001
2.283843613810478679e-01 0.05805225516094899 0.001
2.306899044095443718e-01 0.06442363508721373 0.001
2.328930345985653072e-01 0.07149428986597581 0.001
2.350062573217646666e-01 0.07934096665797492 0.001
2.370422104190488821e-01 0.08804883581643465 0.001
2.390133141129440753e-01 0.09771241535346502 0.001
2.409318869866950430e-01 0.1084365968689611 0.001
2.428099561633675629e-01 0.12033778407775893 0.001
2.446592095143168832e-01 0.13354515629298988 0.001
2.464909321305360779e-01 0.14820207057988585 0.001
2.483159625259404035e-01 0.16446761779946645 0.001
2.501446460834576557e-01 0.18251834943190443 0.001
2.519867833217065423e-01 0.20255019392306664 0.001
2.538515536531413819e-01 0.22478058335487253 0.001
2.557474335785859809e-01 0.24945081352303167 0.001
2.576821034496209473e-01 0.27682866303920667 0.001
2.596622992175069422e-01 0.3072112998861759 0.001
2.616937141471425421e-01 0.34092850697468147 0.001
2.637808039547311911e-01 0.3783462617131929 0.001
2.659266602699044135e-01 0.419870708444391 0.001
2.681328341243924829e-01 0.4659525668664682 0.001
2.703991751173553948e-01 0.517092024289676 0.001
2.727236692170142418e-01 0.5738441648302398 0.001
2.751023100570995084e-01 0.6368249944718586 0.001
2.775289640756974374e-01 0.7067181273927491 0.001
2.799952710730205241e-01 0.7842822061337682 0.001
2.824905812035611863e-01 0.8703591361485166 0.001
2.850019260110437380e-01 0.9658832241158708 0.001
2.875140277707759484e-01 1.0718913192051276 0.001
2.900093614819208576e-01 1.1895340673703196 0.001
2.924682715996783089e-01 1.3200884008314182 0.001
2.948691221877368096e-01 1.4649713983072863 0.001
2.971885131620866094e-01 1.625755666443795 0.001
2.994015188640990477e-01 1.8041864093920719 0.001
3.014819895031589647e-01 2.0022003718155843 0.001
3.034028439483735795e-01 2.2219468609395236 0.001
3.051367626792194643e-01 2.4658110758226037 0.001
3.066548442329346535e-01 2.736439997074672 0.001
3.079297486337940204e-01 3.0367711180354604 0.001
3.089338937686653686e-01 3.370064329271928 0.001
3.096408563549220005e-01 3.739937302478798 0.001
3.100236507428791866e-01 4.150404757850477 0.001
3.100575300904140907e-01 4.605922041145108 0.001
3.097186679974801016e-01 5.1114334834401705 0.001
3.089846380901362655e-01 5.672426068491977 0.001
3.078345570432555744e-01 6.294988990221888 0.001
3.062491476193925366e-01 6.985879746785249 0.001
3.042112733349111586e-01 7.752597488629465 0.001
3.017053276574477860e-01 8.60346441668451 0.001
2.987181942116483024e-01 9.547716114208066 0.001
2.952390894243581143e-01 10.59560179277617 0.001
2.912598968797776577e-01 11.758495540521581 0.001
2.867754610877067400e-01 13.049019780144016 0.001
2.817839210684424112e-01 14.481182276745331 0.001
2.762870602091939687e-01 16.070528182616385 0.001
2.702905757432593759e-01 17.834308769319094 0.001
2.638048469814268104e-01 19.791668678535572 0.001
2.568445388504172477e-01 21.96385372416547 0.001
2.494296840551390171e-01 24.37444150122222 0.001
2.415849479966676316e-01 27.04959730463137 0.001
2.333409520508939461e-01 30.01835813575592 0.001
2.247329839871044233e-01 33.31294787934677 0.001
2.158017771767526127e-01 36.96912707195032 0.001
2.065925974471553295e-01 41.0265810582719 0.001
1.971550640311851843e-01 45.52935074866948 0.001
1.875423631261481927e-01 50.526310653356795 0.001
1.778104123455303276e-01 56.07169938205458 0.001
1.680168797019358784e-01 62.22570836730231 0.001
1.582202274900059158e-01 69.0551352016233 0.001
1.484784990759801526e-01 76.63410868007462 0.001
1.388480852831738832e-01 85.04489341802686 0.001
1.293826214133673436e-01 94.37878277775391 0.001
1.201321979097954851e-01 104.73708979594508 0.001
1.111421873958271661e-01 116.23224686798542 0.001
1.024585551146326295e-01 128.9890261253308 0.001
9.413863098254147965e-02 143.14589375234786 0.001
8.618348011442461543e-02 158.85651294280527 0.001
7.861064201733478085e-02 176.2914118095948 0.001
7.143567129767937340e-02 195.63983435170647 0.001
6.466834940184604252e-02 217.11179456945052 0.001
5.831327853810216316e-02 240.9403560239527 0.001
5.237047809564684964e-02 267.38416158399497 0.001
4.683614026034576411e-02 296.73024081888724 0.001
4.170337348973242320e-02 329.2971255097155 0.001
3.697566327855645457e-02 365.43830709572546 0.001
3.264925305834785740e-02 405.54607358408276 0.001
2.869445889267064481e-02 450.05576757004974 0.001
2.509297414032288925e-02 499.450511585514 0.001
2.182937843270833789e-02 554.2664520663108 0.001
1.889617350499498902e-02 615.0985788580505 0.001
1.628336864675163781e-02 682.6071834272393 0.001
1.397656699170165412e-02 757.525025877192 0.001
1.196025906580833707e-02 840.6652885618333 0.001
1.021653675995220188e-02 932.9304026284696 0.001
8.732261422686618188e-03 1035.3218432956637 0.001
7.505428198352430587e-03 1148.9510001873086 0.001
6.495515496369878676e-03 1275.051240713013 0.001
5.709874619007118332e-03 1414.991297434576 0.001
5.096618534458341974e-03 1570.2901247293776 0.001
4.638939151592024433e-03 1742.6333860096508 0.001
4.322680827950758052e-03 1933.891750455232 0.001
4.133371991388903530e-03 2146.141197858406 0.001
4.045470063132647343e-03 2381.6855519761607 0.001
4.047505676794059017e-03 2643.0814869741084 0.001
4.137958251274219922e-03 2933.1662783900483 0.001
4.308987607333354848e-03 3255.0885998350564 0.001
4.549829656244228256e-03 3612.3426997094302 0.001
4.855258055457747218e-03 4008.8063288984645 0.001
5.221609793898368372e-03 4448.782831127585 0.001
5.646619810038245972e-03 4937.047852839004 0.001
6.129508052934389169e-03 5478.901179593945 0.001
6.670757754639841317e-03 6080.224261649427 0.001
7.273917486728199815e-03 6747.5440531107 0.001
7.956950643764717709e-03 7488.10385759003 0.001
8.705866492598815509e-03 8309.941949353404 0.001
9.525530944090398675e-03 9221.97882333434 0.001
1.041784744323137092e-02 10234.114021054527 0.001
1.138993907233936190e-02 11357.333583431051 0.001
1.244871753954842827e-02 12603.829296797274 0.001
1.359577168931473332e-02 13987.131026472387 0.001
1.483311248663908219e-02 15522.25357427048 0.001
1.616422324328158772e-02 17225.859653987874 0.001
1.759178243308430825e-02 19116.440753857038 0.001
1.911714764790858542e-02 21214.51784910632 0.001
2.074020294211763316e-02 23542.864143224204 0.001
2.247492438146527979e-02 26126.752255633317 0.001
2.450907232375679895e-02 28994.22853882881 0.001
2.668601597447512949e-02 32176.417502507353 0.001
2.901187141935467062e-02 35707.859649004626 0.001
3.148389649970257526e-02 39626.88638701478 0.001
3.409631883949852671e-02 43976.036093027215 0.001
3.684361458412813151e-02 48802.515836544335 0.001
3.971899259243925201e-02 54158.71378079476 0.001
4.270876715866286227e-02 60102.76782070388 0.001
4.580563804487856883e-02 66699.19663030129 0.001
4.898803672866609837e-02 74019.59996915652 0.001
5.223984265455559883e-02 82143.43584919439 0.001
5.554242942122802201e-02 91158.88299750836 0.001
5.887271680648069327e-02 101163.7979766207 0.001
6.221328822609589054e-02 112266.77735108159 0.001
6.554023462810260048e-02 124588.33642950082 0.001
6.883146038889011165e-02 138262.2173764659 0.001
7.206712941298341890e-02 153436.84089300132 0.001
7.522580243891206775e-02 170276.91722258978 0.001
7.829157312105991529e-02 188965.23396912115 0.001
8.124452619265860875e-02 209704.64013232305 0.001
8.407191300081007235e-02 232720.2478960412 0.001
8.676130682364591173e-02 258261.87606826748 0.001
8.930288656747115139e-02 286606.7616948256 0.001
9.168127884161673957e-02 318062.5692794119 0.001
9.389289728271228708e-02 352970.73027306574 0.001
9.593311327463391325e-02 391710.1490809261 0.001
9.779898262271428944e-02 434701.3158125035 0.001
9.948830157371216232e-02 482410.8704165374 0.001
1.009945567949444151e-01 535356.6677410719 0.001
1.023214819594056024e-01 594113.3984965039 0.001
1.034703998331108626e-01 659318.8271333541 0.001
1.044422316915222387e-01 731680.7143427207 0.001
1.052360322178923085e-01 811984.4993184009 0.001
1.058553788983174621e-01 901101.8251665037 0.001
1.063029700173183240e-01 1000000.0 0.001
4.711961756274302832e-02 0.001 0.0011097524964120721
5.108980548260810828e-02 0.0011097524964120721 0.0011097524964120721
5.531538473159178931e-02 0.0012315506032928262 0.0011097524964120721
5.979692152533641614e-02 0.001366716356462006 0.0011097524964120721
6.453224205861185503e-02 0.0015167168884709225 0.0011097524964120721
6.951626536402510936e-02 0.0016831803533309566 0.0011097524964120721
7.474086718006978103e-02 0.0018679135990207828 0.0011097524964120721
8.019462143087167927e-02 0.002072921779595372 0.0011097524964120721
8.586291011528708605e-02 0.002300430119772917 0.0011097524964120721
9.172795490246106465e-02 0.0025529080682395165 0.0011097524964120721
9.776897915106685932e-02 0.002833096101839324 0.0011097524964120721
1.039624598461755395e-01 0.0031440354715915 0.0011097524964120721
1.102825843482116708e-01 0.0034891012134067737 0.0011097524964120721
1.167016098921370149e-01 0.003872038781812557 0.0011097524964120721
1.231904594491583377e-01 0.004297004704320844 0.0011097524964120721
1.297192540443218856e-01 0.004768611697714469 0.0011097524964120721
1.362578977613831399e-01 0.005291978735958442 0.0011097524964120721
1.427766827574037112e-01 0.005872786613189483 0.0011097524964120721
1.492467951674020243e-01 0.00651733960488242 0.0011097524964120721
1.556408358252265589e-01 0.007232633896483534 0.0011097524964120721
1.619332302298320536e-01 0.008026433522257174 0.0011097524964120721
1.681005877435538254e-01 0.00890735463861044 0.0011097524964120721
1.741219455932781213e-01 0.009884959046625586 0.0011097524964120721
1.799789708779019337e-01 0.010969857978923836 0.0011097524964120721
1.856560569656129644e-01 0.012173827277396614 0.0011097524964120721
1.911403366467366305e-01 0.013509935211980273 0.0011097524964120721
1.964217118657726469e-01 0.014992684327860457 0.0011097524964120721
2.014927348662172157e-01 0.01663816886076129 0.0011097524964120721
2.063485534673220601e-01 0.018464249428955443 0.0011097524964120721
2.109867427779363869e-01 0.020490746898158472 0.0011097524964120721
2.154071828331713123e-01 0.022739657523579287 0.0011097524964120721
2.196118822481447630e-01 0.02523539170434766 0.0011097524964120721
2.236048480143677519e-01 0.02800503894183631 0.0011097524964120721
2.273918498591331327e-01 0.03107866187782014 0.0011097524964120721
2.309803158161676528e-01 0.03448962260405758 0.0011097524964120721
2.343791112525797082e-01 0.038274944785163134 0.0011097524964120721
2.375983769646217159e-01 0.04247571552536898 0.0011097524964120721
2.406493490284224990e-01 0.047137531341167244 0.0011097524964120721
2.435441935773057232e-01 0.05231099308056263 0.0011097524964120721
2.462958201498035571e-01 0.05805225516094899 0.0011097524964120721
2.489177005615549332e-01 0.06442363508721373 0.0011097524964120721
2.514237224983169039e-01 0.07149428986597581 0.0011097524964120721
2.538279707666952212e-01 0.07934096665797492 0.0011097524964120721
2.561447431217877546e-01 0.08804883581643465 0.0011097524964120721
2.583880801378469205e-01 0.09771241535346502 0.0011097524964120721
2.605719778565946387e-01 0.1084365968689611 0.0011097524964120721
2.627101121661196692e-01 0.12033778407775893 0.0011097524964120721
2.648157920321559389e-01 0.13354515629298988 0.0011097524964120721
2.669018902723668818e-01 0.14820207057988585 0.0011097524964120721
2.689807829630664893e-01 0.16446761779946645 0.0011097524964120721
2.710643025375769621e-01 0.18251834943190443 0.0011097524964120721
2.731636424043916156e-01 0.20255019392306664 0.0011097524964120721
2.752893093294094817e-01 0.22478058335487253 0.0011097524964120721
2.774510056325515950e-01 0.24945081352303167 0.0011097524964120721
2.796575092072752788e-01 0.27682866303920667 0.0011097524964120721
2.819165498899048328e-01 0.3072112998861759 0.0011097524964120721
2.842346285779226434e-01 0.34092850697468147 0.0011097524964120721
2.866168664601768112e-01 0.3783462617131929 0.0011097524964120721
2.890668235665156405e-01 0.419870708444391 0.0011097524964120721
2.915863042030478192e-01 0.4659525668664682 0.0011097524964120721
2.941751832044749992e-01 0.517092024289676 0.0011097524964120721
2.968312378616501102e-01 0.5738441648302398 0.0011097524964120721
2.995499803618861256e-01 0.6368249944718586 0.0011097524964120721
3.023245252965631735e-01 0.7067181273927491 0.0011097524964120721
3.051454898652033454e-01 0.7842822061337682 0.0011097524964120721
3.080009118436047855e-01 0.8703591361485166 0.0011097524964120721
3.108762297338393821e-01 0.9658832241158708 0.0011097524964120721
3.137543026999831119e-01 1.0718913192051276 0.0011097524964120721
3.166154870221899453e-01 1.1895340673703196 0.0011097524964120721
3.194377610307141957e-01 1.3200884008314182 0.0011097524964120721
3.221969132763489729e-01 1.4649713983072863 0.0011097524964120721
3.248667821187168347e-01 1.625755666443795 0.0011097524964120721
3.274195271005305719e-01 1.8041864093920719 0.0011097524964120721
3.298259728048347772e-01 2.0022003718155843 0.0011097524964120721
3.320559309870798059e-01 2.2219468609395236 0.0011097524964120721
3.340789440392983867e-01 2.4658110758226037 0.0011097524964120721
3.358629706148375527e-01 2.736439997074672 0.0011097524964120721
3.373775742740544592e-01 3.0367711180354604 0.0011097524964120721
3.385921424550612513e-01 3.370064329271928 0.0011097524964120721
3.394773263473315206e-01 3.739937302478798 0.0011097524964120721
3.400033452164251679e-01 4.150404757850477 0.0011097524964120721
3.401427961519691845e-01 4.605922041145108 0.0011097524964120721
3.398693684116205760e-01 5.1114334834401705 0.0011097524964120721
3.391583228583449072e-01 5.672426068491977 0.0011097524964120721
3.379866512134216960e-01 6.294988990221888 0.0011097524964120721
3.363331449608048529e-01 6.985879746785249 0.0011097524964120721
3.341789408516814830e-01 7.752597488629465 0.0011097524964120721
3.315069166556753322e-01 8.60346441668451 0.0011097524964120721
3.283026662539696439e-01 9.547716114208066 0.0011097524964120721
3.245543501959174959e-01 10.59560179277617 0.0011097524964120721
3.202530561956817290e-01 11.758495540521581 0.0011097524964120721
3.153931120263950838e-01 13.049019780144016 0.0011097524964120721
3.099724453939277646e-01 14.481182276745331 0.0011097524964120721
3.039929631224206341e-01 16.070528182616385 0.0011097524964120721
2.974608560386738931e-01 17.834308769319094 0.0011097524964120721
2.903874005126853008e-01 19.791668678535572 0.0011097524964120721
2.827885927670664712e-01 21.96385372416547 0.0011097524964120721
2.746862645131473712e-01 24.37444150122222 0.0011097524964120721
2.661073697882533340e-01 27.04959730463137 0.0011097524964120721
2.570853267648475771e-01 30.01835813575592 0.0011097524964120721
2.476587323731432033e-01 33.31294787934677 0.0011097524964120721
2.378721391900314175e-01 36.96912707195032 0.0011097524964120721
2.277751165664089195e-01 41.0265810582719 0.0011097524964120721
2.174220379565534045e-01 45.52935074866948 0.0011097524964120721
2.068712379765890452e-01 50.526310653356795 0.0011097524964120721
1.961841085016721720e-01 56.07169938205458 0.0011097524964120721
1.854240309739164094e-01 62.22570836730231 0.0011097524964120721
1.746553221796609268e-01 69.0551352016233 0.0011097524964120721
1.639419116219899275e-01 76.63410868007462 0.0011097524964120721
1.533459983379062141e-01 85.04489341802686 0.0011097524964120721
1.429268299331156733e-01 94.37878277775391 0.0011097524964120721
1.327398075763666363e-01 104.73708979594508 0.0011097524964120721
1.228352132389580048e-01 116.23224686798542 0.0011097524964120721
1.132641056586980721e-01 128.9890261253308 0.0011097524964120721
1.040903498750497674e-01 143.14589375234786 0.0011097524964120721
9.531496860965223139e-02 158.85651294280527 0.0011097524964120721
8.695801045445113175e-02 176.2914118095948 0.0011097524964120721
7.903707945505170085e-02 195.63983435170647 0.0011097524964120721
7.156341927443436723e-02 217.11179456945052 0.0011097524964120721
6.454254948146267989e-02 240.9403560239527 0.0011097524964120721
5.797491871163774207e-02 267.38416158399497 0.0011097524964120721
5.185672625728889040e-02 296.73024081888724 0.0011097524964120721
4.618074030684401338e-02 329.2971255097155 0.0011097524964120721
4.095123740983917099e-02 365.43830709572546 0.0011097524964120721
3.616432371249109906e-02 405.54607358408276 0.0011097524964120721
3.178750755890721175e-02 450.05576757004974 0.0011097524964120721
2.780077261071825512e-02 499.450511585514 0.0011097524964120721
2.418731140762802809e-02 554.2664520663108 0.0011097524964120721
2.093906980855816252e-02 615.0985788580505 0.0011097524964120721
1.804513302501939420e-02 682.6071834272393 0.0011097524964120721
1.548964300362024905e-02 757.525025877192 0.0011097524964120721
1.325574195228189540e-02 840.6652885618333 0.0011097524964120721
1.132360232147697557e-02 932.9304026284696 0.0011097524964120721
9.678786361689553294e-03 1035.3218432956637 0.0011097524964120721
8.319129175235790916e-03 1148.9510001873086 0.0011097524964120721
7.199808660016179980e-03 1275.051240713013 0.0011097524964120721
6.328911177835481149e-03 1414.991297434576 0.0011097524964120721
5.649149871444662102e-03 1570.2901247293776 0.0011097524964120721
5.141765787952096330e-03 1742.6333860096508 0.0011097524964120721
4.791088873089674113e-03 1933.891750455232 0.0011097524964120721
4.581122175755017283e-03 2146.141197858406 0.0011097524964120721
4.483503601207076104e-03 2381.6855519761607 0.0011097524964120721
4.485524236656273853e-03 2643.0814869741084 0.0011097524964120721
4.585437383419731228e-03 2933.1662783900483 0.0011097524964120721
4.774638017191244407e-03 3255.0885998350564 0.0011097524964120721
5.041132463840046485e-03 3612.3426997094302 0.0011097524964120721
5.379088678288519720e-03 4008.8063288984645 0.0011097524964120721
5.784409925316248008e-03 4448.782831127585 0.0011097524964120721
6.254555776472349275e-03 4937.047852839004 0.0011097524964120721
6.788619378474142728e-03 5478.901179593945 0.0011097524964120721
7.387088411849082603e-03 6080.224261649427 0.0011097524964120721
8.053791324733309068e-03 6747.5440531107 0.0011097524964120721
8.808625727501606315e-03 7488.10385759003 0.0011097524964120721
9.636022088893839502e-03 8309.941949353404 0.0011097524964120721
1.054111757667569246e-02 9221.97882333434 0.0011097524964120721
1.152615858159939007e-02 10234.114021054527 0.0011097524964120721
1.259873933568883726e-02 11357.333583431051 0.0011097524964120721
1.376652770712282620e-02 12603.829296797274 0.0011097524964120721
1.503092692577551182e-02 13987.131026472387 0.0011097524964120721
1.639419943251790510e-02 15522.25357427048 0.0011097524964120721
1.786000896638792815e-02 17225.859653987874 0.0011097524964120721
1.943110744468783471e-02 19116.440753857038 0.0011097524964120721
2.110884093657941496e-02 21214.51784910632 0.0011097524964120721
2.289292419718054125e-02 23542.864143224204 0.0011097524964120721
2.479835444947047288e-02 26126.752255633317 0.0011097524964120721
2.703237945543380052e-02 28994.22853882881 0.0011097524964120721
2.942205969911776409e-02 32176.417502507353 0.0011097524964120721
3.197335788711088561e-02 35707.859649004626 0.0011097524964120721
3.468319794880148771e-02 39626.88638701478 0.0011097524964120721
3.754527104514144425e-02 43976.036093027215 0.0011097524964120721
4.055327210413636752e-02 48802.515836544335 0.0011097524964120721
4.369940428965347207e-02 54158.71378079476 0.0011097524964120721
4.696879000694339362e-02 60102.76782070388 0.0011097524964120721
5.035272053723106878e-02 66699.19663030129 0.0011097524964120721
5.382795781701692206e-02 74019.59996915652 0.0011097524964120721
5.737673461522237867e-02 82143.43584919439 0.0011097524964120721
6.097849039304179680e-02 91158.88299750836 0.0011097524964120721
6.460817250818980118e-02 101163.7979766207 0.0011097524964120721
6.824642582690255976e-02 112266.77735108159 0.0011097524964120721
7.186735718301111298e-02 124588.33642950082 0.0011097524964120721
7.544694117258848864e-02 138262.2173764659 0.0011097524964120721
7.896340224785548811e-02 153436.84089300132 0.0011097524964120721
8.239346988988920095e-02 170276.91722258978 0.0011097524964120721
8.571984258430932757e-02 188965.23396912115 0.0011097524964120721
8.892092138782067834e-02 209704.64013232305 0.0011097524964120721
9.198265740229875920e-02 232720.2478960412 0.0011097524964120721
9.489141301638352732e-02 258261.87606826748 0.0011097524964120721
9.763650200083372199e-02 286606.7616948256 0.0011097524964120721
1.002016105672611096e-01 318062.5692794119 0.0011097524964120721
1.025826203676062087e-01 352970.73027306574 0.0011097524964120721
1.047741719979683045e-01 391710.1490809261 0.0011097524964120721
1.067726569566118944e-01 434701.3158125035 0.0011097524964120721
1.085762375749126790e-01 482410.8704165374 0.0011097524964120721
1.101774539059693914e-01 535356.6677410719 0.0011097524964120721
1.115802062531445621e-01 594113.3984965039 0.0011097524964120721
1.127855937428108440e-01 659318.8271333541 0.0011097524964120721
1.137950186471053254e-01 731680.7143427207 0.0011097524964120721
1.146058125501255714e-01 811984.4993184009 0.0011097524964120721
1.152235866030067724e-01 901101.8251665037 0.0011097524964120721
1.156494099153515531e-01 1000000.0 0.0011097524964120721
4.774392328006392405e-02 0.001 0.0012315506032928262
5.183761630410879673e-02 0.0011097524964120721 0.0012315506032928262
5.620656942569745435e-02 0.0012315506032928262 0.0012315506032928262
6.085348447283845524e-02 0.001366716356462006 0.0012315506032928262
6.577848371243824599e-02 0.0015167168884709225 0.0012315506032928262
7.097867251867162608e-02 0.0016831803533309566 0.0012315506032928262
7.644798679245297379e-02 0.0018679135990207828 0.0012315506032928262
8.217693881424989466e-02 0.002072921779595372 0.0012315506032928262
8.815251339209580206e-02 0.002300430119772917 0.0012315506032928262
9.435819166600604990e-02 0.0025529080682395165 0.0012315506032928262
1.007740130376757887e-01 0.002833096101839324 0.0012315506032928262
1.073767937096165581e-01 0.0031440354715915 0.0012315506032928262
1.141404397655442632e-01 0.0034891012134067737 0.0012315506032928262
1.210363835479295602e-01 0.003872038781812557 0.0012315506032928262
1.280340529167502406e-01 0.004297004704320844 0.0012315506032928262
1.351014905447016634e-01 0.004768611697714469 0.0012315506032928262
1.422059395491457046e-01 0.005291978735958442 0.0012315506032928262
1.493145094253358618e-01 0.005872786613189483 0.0012315506032928262
1.563947837371174321e-01 0.00651733960488242 0.0012315506032928262
1.634154184021545386e-01 0.007232633896483534 0.0012315506032928262
1.703466850870702654e-01 0.008026433522257174 0.0012315506032928262
1.771609170775128861e-01 0.00890735463861044 0.0012315506032928262
1.838328828964541362e-01 0.009884959046625586 0.0012315506032928262
1.903400945219912710e-01 0.010969857978923836 0.0012315506032928262
1.966630043185977339e-01 0.012173827277396614 0.0012315506032928262
2.027850973473776242e-01 0.013509935211980273 0.0012315506032928262
2.086929691891776795e-01 0.014992684327860457 0.0012315506032928262
2.143762833231079024e-01 0.01663816886076129 0.0012315506032928262
2.198277182238144722e-01 0.018464249428955443 0.0012315506032928262
2.250428475573484632e-01 0.020490746898158472 0.0012315506032928262
2.300199984608214121e-01 0.022739657523579287 0.0012315506032928262
2.347600569734340781e-01 0.02523539170434766 0.0012315506032928262
2.392663299835032786e-01 0.02800503894183631 0.0012315506032928262
2.435443089682226836e-01 0.03107866187782014 0.0012315506032928262
2.476014809428157271e-01 0.03448962260405758 0.0012315506032928262
2.514471072112499650e-01 0.038274944785163134 0.0012315506032928262
2.550920253224476797e-01 0.04247571552536898 0.0012315506032928262
2.585484156810514134e-01 0.047137531341167244 0.0012315506032928262
2.618296178839678578e-01 0.05231099308056263 0.0012315506032928262
2.649498788152256923e-01 0.05805225516094899 0.0012315506032928262
2.679241888851475184e-01 0.06442363508721373 0.0012315506032928262
2.707680510025811116e-01 0.07149428986597581 0.0012315506032928262
2.734972475139154091e-01 0.07934096665797492 0.0012315506032928262
2.761278880050036522e-01 0.08804883581643465 0.0012315506032928262
2.786757905257944423e-01 0.09771241535346502 0.0012315506032928262
2.811567857851207108e-01 0.1084365968689611 0.0012315506032928262
2.835863786876571258e-01 0.12033778407775893 0.0012315506032928262
2.859796894872410067e-01 0.13354515629298988 0.0012315506032928262
2.883513595566891130e-01 0.14820207057988585 0.0012315506032928262
2.907155000009051249e-01 0.16446761779946645 0.0012315506032928262
2.930855894542920836e-01 0.18251834943190443 0.0012315506032928262
2.954744231022694567e-01 0.20255019392306664 0.0012315506032928262
2.978940012688883199e-01 0.22478058335487253 0.0012315506032928262
3.003554164268852356e-01 0.24945081352303167 0.0012315506032928262
3.028687175105589380e-01 0.27682866303920667 0.0012315506032928262
3.054427373714765914e-01 0.3072112998861759 0.0012315506032928262
3.080849437379026279e-01 0.34092850697468147 0.0012315506032928262
3.108012177012554611e-01 0.3783462617131929 0.0012315506032928262
3.135956666714225793e-01 0.419870708444391 0.0012315506032928262
3.164704133628777338e-01 0.4659525668664682 0.0012315506032928262
3.194253933080334340e-01 0.517092024289676 0.0012315506032928262
3.224581632592539715e-01 0.5738441648302398 0.0012315506032928262
3.255637273570384238e-01 0.6368249944718586 0.0012315506032928262
3.287343820412849671e-01 0.7067181273927491 0.0012315506032928262
3.319596097099516419e-01 0.7842822061337682 0.0012315506032928262
3.352259924928712165e-01 0.8703591361485166 0.0012315506032928262
3.385172060116958259e-01 0.9658832241158708 0.0012315506032928262
3.418140230972134264e-01 1.0718913192051276 0.0012315506032928262
3.450944345281017345e-01 1.1895340673703196 0.0012315506032928262
3.483337750262920918e-01 1.3200884008314182 0.0012315506032928262
3.515049483218242177e-01 1.4649713983072863 0.0012315506032928262
3.545787018861922268e-01 1.625755666443795 0.0012315506032928262
3.575239358504102571e-01 1.8041864093920719 0.0012315506032928262
3.603080835813709526e-01 2.0022003718155843 0.0012315506032928262
3.628974855057083282e-01 2.2219468609395236 0.0012315506032928262
3.652581723194470165e-01 2.4658110758226037 0.0012315506032928262
3.673546014809123683e-01 2.736439997074672 0.0012315506032928262
3.691528745106153475e-01 3.0367711180354604 0.0012315506032928262
3.706190102865073999e-01 3.370064329271928 0.0012315506032928262
3.717204042588639901e-01 3.739937302478798 0.0012315506032928262
3.724241694948087211e-01 4.150404757850477 0.0012315506032928262
3.726999643199022105e-01 4.605922041145108 0.0012315506032928262
3.725187254273457094e-01 5.1114334834401705 0.0012315506032928262
3.718531651721577180e-01 5.672426068491977 0.0012315506032928262
3.706779350792221428e-01 6.294988990221888 0.0012315506032928262
3.689697054938772536e-01 6.985879746785249 0.0012315506032928262
3.667077205821329677e-01 7.752597488629465 0.0012315506032928262
3.638731981544938154e-01 8.60346441668451 0.0012315506032928262
3.604503213782881410e-01 9.547716114208066 0.0012315506032928262
3.564260987299991412e-01 10.59560179277617 0.0012315506032928262
3.517907446947282080e-01 11.758495540521581 0.0012315506032928262
3.465380147144158651e-01 13.049019780144016 0.0012315506032928262
3.406655939047601445e-01 14.481182276745331 0.0012315506032928262
3.341755092604771771e-01 16.070528182616385 0.0012315506032928262
3.270744646724656479e-01 17.834308769319094 0.0012315506032928262
3.193746805482708395e-01 19.791668678535572 0.0012315506032928262
3.110935680625546151e-01 21.96385372416547 0.0012315506032928262
3.022548715259751329e-01 24.37444150122222 0.0012315506032928262
2.928879880613893816e-01 27.04959730463137 0.0012315506032928262
2.830293247690835456e-01 30.01835813575592 0.0012315506032928262
2.727210267099991481e-01 33.31294787934677 0.0012315506032928262
2.620117448960860296e-01 36.96912707195032 0.0012315506032928262
2.509556802481321958e-01 41.0265810582719 0.0012315506032928262
2.396123302530752397e-01 45.52935074866948 0.0012315506032928262
2.280455932504904526e-01 50.526310653356795 0.0012315506032928262
2.163227882600402274e-01 56.07169938205458 0.0012315506032928262
2.045134978299418260e-01 62.22570836730231 0.0012315506032928262
1.926884085958069370e-01 69.0551352016233 0.0012315506032928262
1.809178737716094776e-01 76.63410868007462 0.0012315506032928262
1.692704432745939513e-01 85.04489341802686 0.0012315506032928262
1.578115257456056686e-01 94.37878277775391 0.0012315506032928262
1.466023676378089002e-01 104.73708979594508 0.0012315506032928262
1.356986762041937356e-01 116.23224686798542 0.0012315506032928262
1.251571579485164787e-01 128.9890261253308 0.0012315506032928262
1.150489685721985123e-01 143.14589375234786 0.0012315506032928262
1.053750647113880640e-01 158.85651294280527 0.0012315506032928262
9.615838699642896559e-02 176.2914118095948 0.0012315506032928262
8.741888260108580944e-02 195.63983435170647 0.0012315506032928262
7.916949788108605668e-02 217.11179456945052 0.0012315506032928262
7.141685697796326671e-02 240.9403560239527 0.0012315506032928262
6.416197426323762276e-02 267.38416158399497 0.0012315506032928262
5.740114902311625050e-02 296.73024081888724 0.0012315506032928262
5.112686058194508554e-02 329.2971255097155 0.0012315506032928262
4.534434281242247233e-02 365.43830709572546 0.0012315506032928262
4.004962901475285497e-02 405.54607358408276 0.0012315506032928262
3.520719690758518372e-02 450.05576757004974 0.0012315506032928262
3.079520692367523904e-02 499.450511585514 0.0012315506032928262
2.679537458297540087e-02 554.2664520663108 0.0012315506032928262
2.319908181792074489e-02 615.0985788580505 0.0012315506032928262
1.999443908493481192e-02 682.6071834272393 0.0012315506032928262
1.716400844455907154e-02 757.525025877192 0.0012315506032928262
1.468947626096241826e-02 840.6652885618333 0.0012315506032928262
1.254891751915025895e-02 932.9304026284696 0.0012315506032928262
1.072647891752648991e-02 1035.3218432956637 0.0012315506032928262
9.219837051732869548e-03 1148.9510001873086 0.0012315506032928262
7.979422782889678337e-03 1275.051240713013 0.0012315506032928262
7.014148221512786843e-03 1414.991297434576 0.0012315506032928262
6.260754459555123441e-03 1570.2901247293776 0.0012315506032928262
5.698325102115290794e-03 1742.6333860096508 0.0012315506032928262
5.309527158513651507e-03 1933.891750455232 0.0012315506032928262
5.076657885759373011e-03 2146.141197858406 0.0012315506032928262
4.968240056971823596e-03 2381.6855519761607 0.0012315506032928262
4.970191377608304539e-03 2643.0814869741084 0.0012315506032928262
5.080498396057805607e-03 2933.1662783900483 0.0012315506032928262
5.289730264069258080e-03 3255.0885998350564 0.0012315506032928262
5.584514539005804024e-03 3612.3426997094302 0.0012315506032928262
5.958342829617297755e-03 4008.8063288984645 0.0012315506032928262
6.406630056768161316e-03 4448.782831127585 0.0012315506032928262
6.926525609497310478e-03 4937.047852839004 0.0012315506032928262
7.516971932425919357e-03 5478.901179593945 0.0012315506032928262
8.178446224446859342e-03 6080.224261649427 0.0012315506032928262
8.915070567747289051e-03 6747.5440531107 0.0012315506032928262
9.748868880164825515e-03 7488.10385759003 0.0012315506032928262
1.066251567791202427e-02 8309.941949353404 0.0012315506032928262
1.166142366718797736e-02 9221.97882333434 0.0012315506032928262
1.274819219065688285e-02 10234.114021054527 0.0012315506032928262
1.393091144067936001e-02 11357.333583431051 0.0012315506032928262
1.521806522785113837e-02 12603.829296797274 0.0012315506032928262
1.661081248533188143e-02 13987.131026472387 0.0012315506032928262
1.811166816921030986e-02 15522.25357427048 0.0012315506032928262
1.972445388149859230e-02 17225.859653987874 0.0012315506032928262
2.145198222061966975e-02 19116.440753857038 0.0012315506032928262
2.329552213013735135e-02 21214.51784910632 0.0012315506032928262
2.525459266800239577e-02 23542.864143224204 0.0012315506032928262
2.734522989153086170e-02 26126.752255633317 0.0012315506032928262
2.979604980393496527e-02 28994.22853882881 0.0012315506032928262
3.241616190727357460e-02 32176.417502507353 0.0012315506032928262
3.521129198359991552e-02 35707.859649004626 0.0012315506032928262
3.817798465455607415e-02 39626.88638701478 0.0012315506032928262
4.130928186429656812e-02 43976.036093027215 0.0012315506032928262
4.459801173474794295e-02 48802.515836544335 0.0012315506032928262
4.803525128855716531e-02 54158.71378079476 0.0012315506032928262
5.160480392915928888e-02 60102.76782070388 0.0012315506032928262
5.529636540849314913e-02 66699.19663030129 0.0012315506032928262
5.908502188790477894e-02 74019.59996915652 0.0012315506032928262
6.295103839444987637e-02 82143.43584919439 0.0012315506032928262
6.687187164594141087e-02 91158.88299750836 0.0012315506032928262
7.082043927573908326e-02 101163.7979766207 0.0012315506032928262
7.477512331028059178e-02 112266.77735108159 0.0012315506032928262
7.870802800108482600e-02 124588.33642950082 0.0012315506032928262
8.259301332118615391e-02 138262.2173764659 0.0012315506032928262
8.640625347132019352e-02 153436.84089300132 0.0012315506032928262
9.012270099732128115e-02 170276.91722258978 0.0012315506032928262
9.372321363571625708e-02 188965.23396912115 0.0012315506032928262
9.718469437777076114e-02 209704.64013232305 0.0012315506032928262
1.004915269880644613e-01 232720.2478960412 0.0012315506032928262
1.036292600414191745e-01 258261.87606826748 0.0012315506032928262
1.065854840096385064e-01 286606.7616948256 0.0012315506032928262
1.093436359060125790e-01 318062.5692794119 0.0012315506032928262
1.118981301548835072e-01 352970.73027306574 0.0012315506032928262
1.142440701151023891e-01 391710.1490809261 0.0012315506032928262
1.163764161744384185e-01 434701.3158125035 0.0012315506032928262
1.182933451945449993e-01 482410.8704165374 0.0012315506032928262
1.199869820044659058e-01 535356.6677410719 0.0012315506032928262
1.214613513514240795e-01 594113.3984965039 0.0012315506032928262
1.227164780573542502e-01 659318.8271333541 0.0012315506032928262
1.237543504969347841e-01 731680.7143427207 0.0012315506032928262
1.245730691329338391e-01 811984.4993184009 0.0012315506032928262
1.251763582061953817e-01 901101.8251665037 0.0012315506032928262
1.255656280298992067e-01 1000000.0 0.0012315506032928262
4.828920828863846743e-02 0.001 0.001366716356462006
5.249630826457736543e-02 0.0011097524964120721 0.001366716356462006
5.699767290091146965e-02 0.0012315506032928262 0.001366716356462006
6.179833700264218688e-02 0.001366716356462006 0.001366716356462006
6.690077061460983354e-02 0.0015167168884709225 0.001366716356462006
7.230445575281622961e-02 0.0016831803533309566 0.001366716356462006
7.800563896200429781e-02 0.0018679135990207828 0.001366716356462006
8.399700031182379123e-02 0.002072921779595372 0.001366716356462006
9.026750644715637872e-02 0.002300430119772917 0.001366716356462006
9.680228676802543619e-02 0.0025529080682395165 0.001366716356462006
1.035826325042967372e-01 0.002833096101839324 0.001366716356462006
1.105861511894245808e-01 0.0031440354715915 0.001366716356462006
1.177869893897463549e-01 0.0034891012134067737 0.001366716356462006
1.251561748084507875e-01 0.003872038781812557 0.001366716356462006
1.326621107884098649e-01 0.004297004704320844 0.001366716356462006
1.402711694803404630e-01 0.004768611697714469 0.001366716356462006
1.479482567668716775e-01 0.005291978735958442 0.001366716356462006
1.556575548779817464e-01 0.005872786613189483 0.001366716356462006
1.633631897491716056e-01 0.00651733960488242 0.001366716356462006
1.710299399369227535e-01 0.007232633896483534 0.001366716356462006
1.786238344836374725e-01 0.008026433522257174 0.001366716356462006
1.861127750278026849e-01 0.00890735463861044 0.001366716356462006
1.934670133604767528e-01 0.009884959046625586 0.001366716356462006
2.006595640194430707e-01 0.010969857978923836 0.001366716356462006
2.076665227062445274e-01 0.012173827277396614 0.001366716356462006
2.144672787701606131e-01 0.013509935211980273 0.001366716356462006
2.210446452548746887e-01 0.014992684327860457 0.001366716356462006
2.273849157567298385e-01 0.01663816886076129 0.001366716356462006
2.334778324737761257e-01 0.018464249428955443 0.001366716356462006
2.393164830816353339e-01 0.020490746898158472 0.001366716356462006
2.448972258194664353e-01 0.022739657523579287 0.001366716356462006
2.502194747300324762e-01 0.02523539170434766 0.001366716356462006
2.552854994019686519e-01 0.02800503894183631 0.001366716356462006
2.601002265191467711e-01 0.03107866187782014 0.001366716356462006
2.646709930365346852e-01 0.03448962260405758 0.001366716356462006
2.690072918832444038e-01 0.038274944785163134 0.001366716356462006
2.731205405434380951e-01 0.04247571552536898 0.001366716356462006
2.770238075446196935e-01 0.047137531341167244 0.001366716356462006
2.807315712448994471e-01 0.05231099308056263 0.001366716356462006
2.842594655765649514e-01 0.05805225516094899 0.001366716356462006
2.876240305665810348e-01 0.06442363508721373 0.001366716356462006
2.908424802034626500e-01 0.07149428986597581 0.001366716356462006
2.939324063281457677e-01 0.07934096665797492 0.001366716356462006
2.969118644074871805e-01 0.08804883581643465 0.001366716356462006
2.997986117976508824e-01 0.09771241535346502 0.001366716356462006
3.026104883279135960e-01 0.1084365968689611 0.001366716356462006
3.053650065398114677e-01 0.12033778407775893 0.001366716356462006
3.080792796666386169e-01 0.13354515629298988 0.001366716356462006
3.107699269191881997e-01 0.14820207057988585 0.001366716356462006
3.134529783342486220e-01 0.16446761779946645 0.001366716356462006
3.161437845424752147e-01 0.18251834943190443 0.001366716356462006
3.188569217001904210e-01 0.20255019392306664 0.001366716356462006
3.216060829597700010e-01 0.22478058335487253 0.001366716356462006
3.244039338608677991e-01 0.24945081352303167 0.001366716356462006
3.272619609556329245e-01 0.27682866303920667 0.001366716356462006
3.301902871255188998e-01 0.3072112998861759 0.001366716356462006
3.331974728177053424e-01 0.34092850697468147 0.001366716356462006
3.362902864194021180e-01 0.3783462617131929 0.001366716356462006
3.394734873151660781e-01 0.419870708444391 0.001366716356462006
3.427495893139406724e-01 0.4659525668664682 0.001366716356462006
3.461186346129376257e-01 0.517092024289676 0.001366716356462006
3.495779659331524347e-01 0.5738441648302398 0.001366716356462006
3.531220573064455248e-01 0.6368249944718586 0.001366716356462006
3.567423178502125980e-01 0.7067181273927491 0.001366716356462006
3.604269888598214955e-01 0.7842822061337682 0.001366716356462006
3.641610564347945722e-01 0.8703591361485166 0.001366716356462006
3.679262314736146955e-01 0.9658832241158708 0.001366716356462006
3.717009822093885751e-01 1.0718913192051276 0.001366716356462006
3.754606518030467188e-01 1.1895340673703196 0.001366716356462006
3.791776342315952841e-01 1.3200884008314182 0.001366716356462006
3.828216107841964089e-01 1.4649713983072863 0.001366716356462006
3.863598719205582621e-01 1.625755666443795 0.001366716356462006
3.897576698784727678e-01 1.8041864093920719 0.001366716356462006
3.929786461916252582e-01 2.0022003718155843 0.001366716356462006
3.959852581718740216e-01 2.2219468609395236 0.001366716356462006
3.987396114850914053e-01 2.4658110758226037 0.001366716356462006
4.012022495964120972e-01 2.736439997074672 0.001366716356462006
4.033354144108955430e-01 3.0367711180354604 0.001366716356462006
4.051013639727091276e-01 3.370064329271928 0.001366716356462006
4.064638687073530710e-01 3.739937302478798 0.001366716356462006
4.073865899920202649e-01 4.150404757850477 0.001366716356462006
4.078359270365477518e-01 4.605922041145108 0.001366716356462006
4.077797683706860798e-01 5.1114334834401705 0.001366716356462006
4.071880102481817976e-01 5.672426068491977 0.001366716356462006
4.060327256638008309e-01 6.294988990221888 0.001366716356462006
4.042882535761896379e-01 6.985879746785249 0.001366716356462006
4.019317599160023846e-01 7.752597488629465 0.001366716356462006
3.989426464329049460e-01 8.60346441668451 0.001366716356462006
3.953035492191640521e-01 9.547716114208066 0.001366716356462006
3.910002182082564781e-01 10.59560179277617 0.001366716356462006
3.860219077125098819e-01 11.758495540521581 0.001366716356462006
3.803617407742709289e-01 13.049019780144016 0.001366716356462006
3.740171229212560511e-01 14.481182276745331 0.001366716356462006
3.669901848520129017e-01 16.070528182616385 0.001366716356462006
3.592881605443717929e-01 17.834308769319094 0.001366716356462006
3.509242606415540755e-01 19.791668678535572 0.001366716356462006
3.419173832722716133e-01 21.96385372416547 0.001366716356462006
3.322932992719829226e-01 24.37444150122222 0.001366716356462006
3.220839974079671153e-01 27.04959730463137 0.001366716356462006
3.113290673608923309e-01 30.01835813575592 0.001366716356462006
3.000744375031413336e-01 33.31294787934677 0.001366716356462006
2.883731417917317907e-01 36.96912707195032 0.001366716356462006
2.762843437735580387e-01 41.0265810582719 0.001366716356462006
2.638730470704214737e-01 45.52935074866948 0.001366716356462006
2.512091389988708179e-01 50.526310653356795 0.001366716356462006
2.383663390821009753e-01 56.07169938205458 0.001366716356462006
2.254209415855788212e-01 62.22570836730231 0.001366716356462006
2.124505475117306474e-01 69.0551352016233 0.001366716356462006
1.995325005985041367e-01 76.63410868007462 0.001366716356462006
1.867422891002669672e-01 85.04489341802686 0.001366716356462006
1.741520678113493148e-01 94.37878277775391 0.001366716356462006
1.618295121750515098e-01 104.73708979594508 0.001366716356462006
1.498363174096802308e-01 116.23224686798542 0.001366716356462006
1.382354505622347962e-01 128.9890261253308 0.001366716356462006
1.271062014414508778e-01 143.14589375234786 0.001366716356462006
1.164494260227423861e-01 158.85651294280527 0.001366716356462006
1.062914022645616019e-01 176.2914118095948 0.001366716356462006
9.665476051580006167e-02 195.63983435170647 0.001366716356462006
8.755443087061685892e-02 217.11179456945052 0.001366716356462006
7.899836615054849076e-02 240.9403560239527 0.001366716356462006
7.098831700596525129e-02 267.38416158399497 0.001366716356462006
6.352080221706409013e-02 296.73024081888724 0.001366716356462006
5.658808972381517560e-02 329.2971255097155 0.001366716356462006
5.019657131403941486e-02 365.43830709572546 0.001366716356462006
4.434229393105177525e-02 405.54607358408276 0.001366716356462006
3.898647699661796084e-02 450.05576757004974 0.001366716356462006
3.410534757583763565e-02 499.450511585514 0.001366716356462006
2.967905824232772855e-02 554.2664520663108 0.001366716356462006
2.569842818408296647e-02 615.0985788580505 0.001366716356462006
2.215054952798848134e-02 682.6071834272393 0.001366716356462006
1.901627976114103613e-02 757.525025877192 0.001366716356462006
1.627574151314858594e-02 840.6652885618333 0.001366716356462006
1.390472003992051890e-02 932.9304026284696 0.001366716356462006
1.188582386279355557e-02 1035.3218432956637 0.001366716356462006
1.021657692880786721e-02 1148.9510001873086 0.001366716356462006
8.842173897436352709e-03 1275.051240713013 0.001366716356462006
7.772456173778301280e-03 1414.991297434576 0.001366716356462006
6.937557291184155359e-03 1570.2901247293776 0.001366716356462006
6.314183276263910308e-03 1742.6333860096508 0.001366716356462006
5.883172913051889184e-03 1933.891750455232 0.001366716356462006
5.624914706350604698e-03 2146.141197858406 0.001366716356462006
5.504493724307226235e-03 2381.6855519761607 0.001366716356462006
5.506302975239766792e-03 2643.0814869741084 0.001366716356462006
5.628016001238730914e-03 2933.1662783900483 0.001366716356462006
5.859312549750972376e-03 3255.0885998350564 0.001366716356462006
6.185273757054523917e-03 3612.3426997094302 0.001366716356462006
6.598634510243782045e-03 4008.8063288984645 0.001366716356462006
7.094262132208832040e-03 4448.782831127585 0.001366716356462006
7.668950976183567907e-03 4937.047852839004 0.001366716356462006
8.321464667158393405e-03 5478.901179593945 0.001366716356462006
9.052256780494207303e-03 6080.224261649427 0.001366716356462006
9.865748011013303689e-03 6747.5440531107 0.001366716356462006
1.078630183844306832e-02 7488.10385759003 0.001366716356462006
1.179463594697434392e-02 8309.941949353404 0.001366716356462006
1.289643789399120589e-02 9221.97882333434 0.001366716356462006
1.409467378102750162e-02 10234.114021054527 0.001366716356462006
1.539794034474654440e-02 11357.333583431051 0.001366716356462006
1.681560073838218525e-02 12603.829296797274 0.001366716356462006
1.834850243978137715e-02 13987.131026472387 0.001366716356462006
1.999940043828324007e-02 15522.25357427048 0.001366716356462006
2.177225472883625307e-02 17225.859653987874 0.001366716356462006
2.366989963953939832e-02 19116.440753857038 0.001366716356462006
2.569349041660693930e-02 21214.51784910632 0.001366716356462006
2.784226987636842857e-02 23542.864143224204 0.001366716356462006
3.013332114320250305e-02 26126.752255633317 0.001366716356462006
3.281869558423098493e-02 28994.22853882881 0.001366716356462006
3.568770124470431460e-02 32176.417502507353 0.001366716356462006
3.874579203921524329e-02 35707.859649004626 0.001366716356462006
4.198902572236265507e-02 39626.88638701478 0.001366716356462006
4.540972347761981082e-02 43976.036093027215 0.001366716356462006
4.899970844304055162e-02 48802.515836544335 0.001366716356462006
5.274880553284788665e-02 54158.71378079476 0.001366716356462006
5.663934267765655811e-02 60102.76782070388 0.001366716356462006
6.065933943983956023e-02 66699.19663030129 0.001366716356462006
6.478195923534127432e-02 74019.59996915652 0.001366716356462006
6.898543742941443124e-02 82143.43584919439 0.001366716356462006
7.324509277837719379e-02 91158.88299750836 0.001366716356462006
7.753158388735556517e-02 101163.7979766207 0.001366716356462006
8.182099377540066887e-02 112266.77735108159 0.001366716356462006
8.608321170213231732e-02 124588.33642950082 0.001366716356462006
9.028979949625991208e-02 138262.2173764659 0.001366716356462006
9.441499964282192014e-02 153436.84089300132 0.001366716356462006
9.843168109592687065e-02 170276.91722258978 0.001366716356462006
1.023187506291391019e-01 188965.23396912115 0.001366716356462006
1.060516402912672768e-01 209704.64013232305 0.001366716356462006
1.096132723193911224e-01 232720.2478960412 0.001366716356462006
1.129875566430287165e-01 258261.87606826748 0.001366716356462006
1.161615199309943419e-01 286606.7616948256 0.001366716356462006
1.191169916525440242e-01 318062.5692794119 0.001366716356462006
1.218484414135453664e-01 352970.73027306574 0.001366716356462006
1.243489977635770516e-01 391710.1490809261 0.001366716356462006
1.266145444527168873e-01 434701.3158125035 0.001366716356462006
1.286418098483076422e-01 482410.8704165374 0.001366716356462006
1.304230546793464229e-01 535356.6677410719 0.001366716356462006
1.319618179969930527e-01 594113.3984965039 0.001366716356462006
1.332585004054354372e-01 659318.8271333541 0.001366716356462006
1.343140161511580111e-01 731680.7143427207 0.001366716356462006
1.351266000255164634e-01 811984.4993184009 0.001366716356462006
1.357002856896613319e-01 901101.8251665037 0.001366716356462006
1.360375354816041327e-01 1000000.0 0.001366716356462006
4.875423701872402121e-02 0.001 0.0015167168884709225
5.306417277267041349e-02 0.0011097524964120721 0.0015167168884709225
5.768641871899844037e-02 0.0012315506032928262 0.0015167168884709225
6.262837948545048328e-02 0.001366716356462006 0.0015167168884709225
6.789493894487734493e-02 0.0015167168884709225 0.0015167168884709225
7.348810293684887585e-02 0.0016831803533309566 0.0015167168884709225
7.940659476061064093e-02 0.0018679135990207828 0.0015167168884709225
8.564552184306503668e-02 0.002072921779595372 0.0015167168884709225
9.219610491861514323e-02 0.002300430119772917 0.0015167168884709225
9.904550140006640468e-02 0.0025529080682395165 0.0015167168884709225
1.061766646151076632e-01 0.002833096101839324 0.0015167168884709225
1.135684573957617960e-01 0.0031440354715915 0.0015167168884709225
1.211957082034148536e-01 0.0034891012134067737 0.0015167168884709225
1.290295784885349129e-01 0.003872038781812557 0.0015167168884709225
1.370379472261184228e-01 0.004297004704320844 0.0015167168884709225
1.451859338305542813e-01 0.004768611697714469 0.0015167168884709225
1.534365597259716441e-01 0.005291978735958442 0.0015167168884709225
1.617514156649148549e-01 0.005872786613189483 0.0015167168884709225
1.700914277456870016e-01 0.00651733960488242 0.0015167168884709225
1.784176140425186852e-01 0.007232633896483534 0.0015167168884709225
1.866918539759957474e-01 0.008026433522257174 0.0015167168884709225
1.948775280347338767e-01 0.00890735463861044 0.0015167168884709225
2.029402021544146062e-01 0.009884959046625586 0.0015167168884709225
2.108481382522714997e-01 0.010969857978923836 0.0015167168884709225
2.185727300529918538e-01 0.012173827277396614 0.0015167168884709225
2.260888583992296252e-01 0.013509935211980273 0.0015167168884709225
2.333751162170751570e-01 0.014992684327860457 0.0015167168884709225
2.404139277857187673e-01 0.01663816886076129 0.0015167168884709225
2.471916085637586302e-01 0.018464249428955443 0.0015167168884709225
2.536983329477702220e-01 0.020490746898158472 0.0015167168884709225
2.599280171573780662e-01 0.022739657523579287 0.0015167168884709225
2.658781709533011850e-01 0.02523539170434766 0.0015167168884709225
2.715496853637636709e-01 0.02800503894183631 0.0015167168884709225
2.769465955438094040e-01 0.03107866187782014 0.0015167168884709225
2.820758348962991713e-01 0.03448962260405758 0.0015167168884709225
2.869469181840547112e-01 0.038274944785163134 0.0015167168884709225
2.915716962174018101e-01 0.04247571552536898 0.0015167168884709225
2.959640207242725252e-01 0.047137531341167244 0.0015167168884709225
3.001394605614118860e-01 0.05231099308056263 0.0015167168884709225
3.041150213775845046e-01 0.05805225516094899 0.0015167168884709225
3.079088401591351665e-01 0.06442363508721373 0.0015167168884709225
3.115398966963141558e-01 0.07149428986597581 0.0015167168884709225
3.150277825186315050e-01 0.07934096665797492 0.0015167168884709225
3.183924110033555799e-01 0.08804883581643465 0.0015167168884709225
3.216538260945138172e-01 0.09771241535346502 0.0015167168884709225
3.248319829081299237e-01 0.1084365968689611 0.0015167168884709225
3.279465873263009423e-01 0.12033778407775893 0.0015167168884709225
3.310169505287304803e-01 0.13354515629298988 0.0015167168884709225
3.340618647572275446e-01 0.14820207057988585 0.0015167168884709225
3.370994948986398287e-01 0.16446761779946645 0.0015167168884709225
3.401472738833470344e-01 0.18251834943190443 0.0015167168884709225
3.432217732903955487e-01 0.20255019392306664 0.0015167168884709225
3.463385888509074584e-01 0.22478058335487253 0.0015167168884709225
3.495121683059385087e-01 0.24945081352303167 0.0015167168884709225
3.527556310770821879e-01 0.27682866303920667 0.0015167168884709225
3.560805667062349467e-01 0.3072112998861759 0.0015167168884709225
3.594967937382013701e-01 0.34092850697468147 0.0015167168884709225
3.630121191215617271e-01 0.3783462617131929 0.0015167168884709225
3.666320755154179878e-01 0.419870708444391 0.0015167168884709225
3.703596591665030968e-01 0.4659525668664682 0.0015167168884709225
3.741950749437277790e-01 0.517092024289676 0.0015167168884709225
3.781354905084592377e-01 0.5738441648302398 0.0015167168884709225
3.821748205145545363e-01 0.6368249944718586 0.0015167168884709225
3.863035376688829792e-01 0.7067181273927491 0.0015167168884709225
3.905085398803224139e-01 0.7842822061337682 0.0015167168884709225
3.947730629923955070e-01 0.8703591361485166 0.0015167168884709225
3.990766561215399744e-01 0.9658832241158708 0.0015167168884709225
4.033952432709900227e-01 1.0718913192051276 0.0015167168884709225
4.077012341577118670e-01 1.1895340673703196 0.0015167168884709225
4.119637428576403693e-01 1.3200884008314182 0.0015167168884709225
4.161488651952356399e-01 1.4649713983072863 0.0015167168884709225
4.202200331379412623e-01 1.625755666443795 0.0015167168884709225
4.241384241604526650e-01 1.8041864093920719 0.0015167168884709225
4.278634406853930039e-01 2.0022003718155843 0.0015167168884709225
4.313532025655098523e-01 2.2219468609395236 0.0015167168884709225
4.345654242140868373e-01 2.4658110758226037 0.0015167168884709225
4.374562759598840667e-01 2.736439997074672 0.0015167168884709225
4.399836863575638524e-01 3.0367711180354604 0.0015167168884709225
4.421057189392635922e-01 3.370064329271928 0.0015167168884709225
4.437821036721819601e-01 3.739937302478798 0.0015167168884709225
4.449726595232369464e-01 4.150404757850477 0.0015167168884709225
4.456401643659567702e-01 4.605922041145108 0.0015167168884709225
4.457491296853533513e-01 5.1114334834401705 0.0015167168884709225
4.452663347230369495e-01 5.672426068491977 0.0015167168884709225
4.441610070246966857e-01 6.294988990221888 0.0015167168884709225
4.424049189200864318e-01 6.985879746785249 0.0015167168884709225
4.399729530613268325e-01 7.752597488629465 0.0015167168884709225
4.368425189722889290e-01 8.60346441668451 0.0015167168884709225
4.329945592215490024e-01 9.547716114208066 0.0015167168884709225
4.284134417838807440e-01 10.59560179277617 0.0015167168884709225
4.230873657439513935e-01 11.758495540521581 0.0015167168884709225
4.170087492957510467e-01 13.049019780144016 0.0015167168884709225
4.101746710608615842e-01 14.481182276745331 0.0015167168884709225
4.025873487695086905e-01 16.070528182616385 0.0015167168884709225
3.942545496144281292e-01 17.834308769319094 0.0015167168884709225
3.851905091649047153e-01 19.791668678535572 0.0015167168884709225
3.754156834555026911e-01 21.96385372416547 0.0015167168884709225
3.649579732905407492e-01 24.37444150122222 0.0015167168884709225
3.538521006305365146e-01 27.04959730463137 0.0015167168884709225
3.421410237388976538e-01 30.01835813575592 0.0015167168884709225
3.298746865023506891e-01 33.31294787934677 0.0015167168884709225
3.171107873487123419e-01 36.96912707195032 0.0015167168884709225
3.039137834073555311e-01 41.0265810582719 0.0015167168884709225
2.903545689521626616e-01 45.52935074866948 0.0015167168884709225
2.765094583479473234e-01 50.526310653356795 0.0015167168884709225
2.624590548695956982e-01 56.07169938205458 0.0015167168884709225
2.482868958201186471e-01 62.22570836730231 0.0015167168884709225
2.340780658691993810e-01 69.0551352016233 0.0015167168884709225
2.199175001430855314e-01 76.63410868007462 0.0015167168884709225
2.058882441157783016e-01 85.04489341802686 0.0015167168884709225
1.920698324945747382e-01 94.37878277775391 0.0015167168884709225
1.785369975090501105e-01 104.73708979594508 0.0015167168884709225
1.653580383828937295e-01 116.23224686798542 0.0015167168884709225
1.526028553160489465e-01 128.9890261253308 0.0015167168884709225
1.403598127469619095e-01 143.14589375234786 0.0015167168884709225
1.286296198826851200e-01 158.85651294280527 0.0015167168884709225
1.174424103126175539e-01 176.2914118095948 0.0015167168884709225
1.068238869225896920e-01 195.63983435170647 0.0015167168884709225
9.679129342869953467e-02 217.11179456945052 0.0015167168884709225
8.735418033710447283e-02 240.9403560239527 0.0015167168884709225
7.851524418653818560e-02 267.38416158399497 0.0015167168884709225
7.027137885096146341e-02 296.73024081888724 0.0015167168884709225
6.261474667807361005e-02 329.2971255097155 0.0015167168884709225
5.555314166099800666e-02 365.43830709572546 0.0015167168884709225
4.908273859766624364e-02 405.54607358408276 0.0015167168884709225
4.316126905165455774e-02 450.05576757004974 0.0015167168884709225
3.776292321369444094e-02 499.450511585514 0.0015167168884709225
3.286621166110466341e-02 554.2664520663108 0.0015167168884709225
2.846140564766691181e-02 615.0985788580505 0.0015167168884709225
2.453454357611821110e-02 682.6071834272393 0.0015167168884709225
2.106465318541759363e-02 757.525025877192 0.0015167168884709225
1.803018246200928376e-02 840.6652885618333 0.0015167168884709225
1.540442311607403622e-02 932.9304026284696 0.0015167168884709225
1.316831750178464391e-02 1035.3218432956637 0.0015167168884709225
1.131924696683067784e-02 1148.9510001873086 0.0015167168884709225
9.796634852399392634e-03 1275.051240713013 0.0015167168884709225
8.611367553634405661e-03 1414.991297434576 0.0015167168884709225
7.686276300999042230e-03 1570.2901247293776 0.0015167168884709225
6.995442929621588195e-03 1742.6333860096508 0.0015167168884709225
6.517700506292295817e-03 1933.891750455232 0.0015167168884709225
6.231300372362804166e-03 2146.141197858406 0.0015167168884709225
6.097535401178119652e-03 2381.6855519761607 0.0015167168884709225
6.099108304527269507e-03 2643.0814869741084 0.0015167168884709225
6.233321580841048003e-03 2933.1662783900483 0.0015167168884709225
6.488902208597199794e-03 3255.0885998350564 0.0015167168884709225
6.849195564753095614e-03 3612.3426997094302 0.0015167168884709225
7.306090389698514237e-03 4008.8063288984645 0.0015167168884709225
7.853835840060462148e-03 4448.782831127585 0.0015167168884709225
8.488821599640008347e-03 4937.047852839004 0.0015167168884709225
9.209601056527270263e-03 5478.901179593945 0.0015167168884709225
1.001658320174450209e-02 6080.224261649427 0.0015167168884709225
1.091448888039773732e-02 6747.5440531107 0.0015167168884709225
1.193024957057415951e-02 7488.10385759003 0.0015167168884709225
1.304241095585994062e-02 8309.941949353404 0.0015167168884709225
1.425692093985198028e-02 9221.97882333434 0.0015167168884709225
1.557712091942044068e-02 10234.114021054527 0.0015167168884709225
1.701212533390513565e-02 11357.333583431051 0.0015167168884709225
1.857223182607050174e-02 12603.829296797274 0.0015167168884709225
2.025790958871265604e-02 13987.131026472387 0.0015167168884709225
2.207212441310660300e-02 15522.25357427048 0.0015167168884709225
2.401893832028178036e-02 17225.859653987874 0.0015167168884709225
2.610116531167178122e-02 19116.440753857038 0.0015167168884709225
2.831977878059493969e-02 21214.51784910632 0.0015167168884709225
3.067368503083173215e-02 23542.864143224204 0.0015167168884709225
3.318098255129714458e-02 26126.752255633317 0.0015167168884709225
3.611937876237243661e-02 28994.22853882881 0.0015167168884709225
3.925642169051219571e-02 32176.417502507353 0.0015167168884709225
4.259719517980858905e-02 35707.859649004626 0.0015167168884709225
4.613715827571172878e-02 39626.88638701478 0.0015167168884709225
4.986778911040874729e-02 43976.036093027215 0.0015167168884709225
5.377979818122494149e-02 48802.515836544335 0.0015167168884709225
5.786160875754862987e-02 54158.71378079476 0.0015167168884709225
6.209398444891203739e-02 60102.76782070388 0.0015167168884709225
6.646298622491939034e-02 66699.19663030129 0.0015167168884709225
7.093984745248550772e-02 74019.59996915652 0.0015167168884709225
7.550058244364180049e-02 82143.43584919439 0.0015167168884709225
8.011811083544230494e-02 91158.88299750836 0.0015167168884709225
8.476076975072124875e-02 101163.7979766207 0.0015167168884709225
8.940228480736454875e-02 112266.77735108159 0.0015167168884709225
9.400999685842795217e-02 124588.33642950082 0.0015167168884709225
9.855332742166390825e-02 138262.2173764659 0.0015167168884709225
1.030041462666285157e-01 153436.84089300132 0.0015167168884709225
1.073333179740011689e-01 170276.91722258978 0.0015167168884709225
1.115179825308056927e-01 188965.23396912115 0.0015167168884709225
1.155314166411104820e-01 209704.64013232305 0.0015167168884709225
1.193554025981069661e-01 232720.2478960412 0.0015167168884709225
1.229722805252090323e-01 258261.87606826748 0.0015167168884709225
1.263678094140884556e-01 286606.7616948256 0.0015167168884709225
1.295231292251446953e-01 318062.5692794119 0.0015167168884709225
1.324315323282294898e-01 352970.73027306574 0.0015167168884709225
1.350856827641297719e-01 391710.1490809261 0.0015167168884709225
1.374806339880737527e-01 434701.3158125035 0.0015167168884709225
1.396129619737858651e-01 482410.8704165374 0.0015167168884709225
1.414743204921661002e-01 535356.6677410719 0.0015167168884709225
1.430678741930781206e-01 594113.3984965039 0.0015167168884709225
1.443939375945785530e-01 659318.8271333541 0.0015167168884709225
1.454537120021510144e-01 731680.7143427207 0.0015167168884709225
1.462444455995837722e-01 811984.4993184009 0.0015167168884709225
1.467695857923901059e-01 901101.8251665037 0.0015167168884709225
1.470333833384042388e-01 1000000.0 0.0015167168884709225
4.913762128651022465e-02 0.001 0.0016831803533309566
5.353942347954381703e-02 0.0011097524964120721 0.0016831803533309566
5.827049086639218833e-02 0.0012315506032928262 0.0016831803533309566
6.334057284081602568e-02 0.001366716356462006 0.0016831803533309566
6.875702870831659763e-02 0.0015167168884709225 0.0016831803533309566
7.452444760541597490e-02 0.0016831803533309566 0.0016831803533309566
8.064417216745931039e-02 0.0018679135990207828 0.0016831803533309566
8.711393146699711321e-02 0.002072921779595372 0.0016831803533309566
9.392744863042634673e-02 0.002300430119772917 0.0016831803533309566
1.010742110908008362e-01 0.0025529080682395165 0.0016831803533309566
1.085392248110648300e-01 0.002833096101839324 0.0016831803533309566
1.163029969959273602e-01 0.0031440354715915 0.0016831803533309566
1.243415722539808754e-01 0.0034891012134067737 0.0016831803533309566
1.326267209700647820e-01 0.003872038781812557 0.0016831803533309566
1.411262893582764799e-01 0.004297004704320844 0.0016831803533309566
1.498047041919865208e-01 0.004768611697714469 0.0016831803533309566
1.586235300924404845e-01 0.005291978735958442 0.0016831803533309566
1.675422150545353428e-01 0.005872786613189483 0.0016831803533309566
1.765188190620954334e-01 0.00651733960488242 0.0016831803533309566
1.855108887886327551e-01 0.007232633896483534 0.0016831803533309566
1.944762795955901624e-01 0.008026433522257174 0.0016831803533309566
2.033739167470426379e-01 0.00890735463861044 0.0016831803533309566
2.121646055161648392e-01 0.009884959046625586 0.0016831803533309566
2.208116840979000017e-01 0.010969857978923836 0.0016831803533309566
2.292815844523555247e-01 0.012173827277396614 0.0016831803533309566
2.375443360033839268e-01 0.013509935211980273 0.0016831803533309566
2.455738879597577917e-01 0.014992684327860457 0.0016831803533309566
2.533483763103731579e-01 0.01663816886076129 0.0016831803533309566
2.608502149404131054e-01 0.018464249428955443 0.0016831803533309566
2.680661660301955629e-01 0.020490746898158472 0.0016831803533309566
2.749872626879400483e-01 0.022739657523579287 0.0016831803533309566
2.816086685844886306e-01 0.02523539170434766 0.0016831803533309566
2.879294982378575729e-01 0.02800503894183631 0.0016831803533309566
2.939525501164254040e-01 0.03107866187782014 0.0016831803533309566
2.996840409046403475e-01 0.03448962260405758 0.0016831803533309566
3.051332762177000335e-01 0.038274944785163134 0.0016831803533309566
3.103123293487030088e-01 0.04247571552536898 0.0016831803533309566
3.152357137004244692e-01 0.047137531341167244 0.0016831803533309566
3.199200063479846201e-01 0.05231099308056263 0.0016831803533309566
3.243835402024157766e-01 0.05805225516094899 0.0016831803533309566
3.286460468268978530e-01 0.06442363508721373 0.0016831803533309566
3.327283449169291529e-01 0.07149428986597581 0.0016831803533309566
3.366520193913843384e-01 0.07934096665797492 0.0016831803533309566
3.404391528482476614e-01 0.08804883581643465 0.0016831803533309566
3.441120347971829418e-01 0.09771241535346502 0.0016831803533309566
3.476929622887895421e-01 0.1084365968689611 0.0016831803533309566
3.512040160365089703e-01 0.12033778407775893 0.0016831803533309566
3.546668974817088205e-01 0.13354515629298988 0.0016831803533309566
3.581027904849671817e-01 0.14820207057988585 0.0016831803533309566
3.615322138939519037e-01 0.16446761779946645 0.0016831803533309566
3.649748997704416187e-01 0.18251834943190443 0.0016831803533309566
3.684496571789855346e-01 0.20255019392306664 0.0016831803533309566
3.719742033761065936e-01 0.22478058335487253 0.0016831803533309566
3.755649901779798405e-01 0.24945081352303167 0.0016831803533309566
3.792369888386003529e-01 0.27682866303920667 0.0016831803533309566
3.830034559332449740e-01 0.3072112998861759 0.0016831803533309566
3.868756633436064019e-01 0.34092850697468147 0.0016831803533309566
3.908626179461969219e-01 0.3783462617131929 0.0016831803533309566
3.949707785464691145e-01 0.419870708444391 0.0016831803533309566
3.992037368224548577e-01 0.4659525668664682 0.0016831803533309566
4.035619510250758601e-01 0.517092024289676 0.0016831803533309566
4.080424452313983208e-01 0.5738441648302398 0.0016831803533309566
4.126385903786973786e-01 0.6368249944718586 0.0016831803533309566
4.173398724471639731e-01 0.7067181273927491 0.0016831803533309566
4.221317531482917662e-01 0.7842822061337682 0.0016831803533309566
4.269955702684850585e-01 0.8703591361485166 0.0016831803533309566
4.319085193844993120e-01 0.9658832241158708 0.0016831803533309566
4.368437174369261822e-01 1.0718913192051276 0.0016831803533309566
4.417703437133618238e-01 1.1895340673703196 0.0016831803533309566
4.466538818047085524e-01 1.3200884008314182 0.0016831803533309566
4.514564395347530068e-01 1.4649713983072863 0.0016831803533309566
4.561371567398256333e-01 1.625755666443795 0.0016831803533309566
4.606526689398902086e-01 1.8041864093920719 0.0016831803533309566
4.649576487638726330e-01 2.0022003718155843 0.0016831803533309566
4.690053674237459336e-01 2.2219468609395236 0.0016831803533309566
4.727486348322591514e-01 2.4658110758226037 0.0016831803533309566
4.761387292273581151e-01 2.736439997074672 0.0016831803533309566
4.791287652286751464e-01 3.0367711180354604 0.0016831803533309566
4.816721163566072272e-01 3.370064329271928 0.0016831803533309566
4.837240103729114615e-01 3.739937302478798 0.0016831803533309566
4.852399819153805915e-01 4.150404757850477 0.0016831803533309566
4.861787776642251813e-01 4.605922041145108 0.0016831803533309566
4.865011636532907136e-01 5.1114334834401705 0.0016831803533309566
4.861704627415254221e-01 5.672426068491977 0.0016831803533309566
4.851527588627626009e-01 6.294988990221888 0.0016831803533309566
4.834169906455880183e-01 6.985879746785249 0.0016831803533309566
4.809355304048368307e-01 7.752597488629465 0.0016831803533309566
4.776835966579994763e-01 8.60346441668451 0.0016831803533309566
4.736402741274859385e-01 9.547716114208066 0.0016831803533309566
4.687884107398619937e-01 10.59560179277617 0.0016831803533309566
4.631150414605425536e-01 11.758495540521581 0.0016831803533309566
4.566117972929816249e-01 13.049019780144016 0.0016831803533309566
4.492753715663196368e-01 14.481182276745331 0.0016831803533309566
4.411080360014694168e-01 16.070528182616385 0.0016831803533309566
4.321180880885087117e-01 17.834308769319094 0.0016831803533309566
4.223208135261007357e-01 19.791668678535572 0.0016831803533309566
4.117382811410886800e-01 21.96385372416547 0.0016831803533309566
4.004006123325737909e-01 24.37444150122222 0.0016831803533309566
3.883453947426321329e-01 27.04959730463137 0.0016831803533309566
3.756191273672057629e-01 30.01835813575592 0.0016831803533309566
3.622759915182580115e-01 33.31294787934677 0.0016831803533309566
3.483786200572950853e-01 36.96912707195032 0.0016831803533309566
3.339970931441199054e-01 41.0265810582719 0.0016831803533309566
3.192085757065527551e-01 45.52935074866948 0.0016831803533309566
3.040962472640922898e-01 50.526310653356795 0.0016831803533309566
2.887480878516170413e-01 56.07169938205458 0.0016831803533309566
2.732554228434438959e-01 62.22570836730231 0.0016831803533309566
2.577114096477091110e-01 69.0551352016233 0.0016831803533309566
2.422092031929851952e-01 76.63410868007462 0.0016831803533309566
2.268400631246112742e-01 85.04489341802686 0.0016831803533309566
2.116915770874306935e-01 94.37878277775391 0.0016831803533309566
1.968462110881824823e-01 104.73708979594508 0.0016831803533309566
1.823795366463989986e-01 116.23224686798542 0.0016831803533309566
1.683691268160024956e-01 128.9890261253308 0.0016831803533309566
1.549134694958480829e-01 143.14589375234786 0.0016831803533309566
1.420130615179878431e-01 158.85651294280527 0.0016831803533309566
1.297024940701465845e-01 176.2914118095948 0.0016831803533309566
1.180109926379063479e-01 195.63983435170647 0.0016831803533309566
1.069585004296628034e-01 217.11179456945052 0.0016831803533309566
9.655648574306123499e-02 240.9403560239527 0.0016831803533309566
8.680884843008346285e-02 267.38416158399497 0.0016831803533309566
7.771305546789106233e-02 296.73024081888724 0.0016831803533309566
6.926130832589753872e-02 329.2971255097155 0.0016831803533309566
6.146309528200198657e-02 365.43830709572546 0.0016831803533309566
5.431487117244115231e-02 405.54607358408276 0.0016831803533309566
4.777065057033397233e-02 450.05576757004974 0.0016831803533309566
4.180249471806798955e-02 499.450511585514 0.0016831803533309566
3.638720452582792225e-02 554.2664520663108 0.0016831803533309566
3.151453655504338897e-02 615.0985788580505 0.0016831803533309566
2.716945282762946168e-02 682.6071834272393 0.0016831803533309566
2.332902424295623528e-02 757.525025877192 0.0016831803533309566
1.996991551336137899e-02 840.6652885618333 0.0016831803533309566
1.706270943014120620e-02 932.9304026284696 0.0016831803533309566
1.458654705690182359e-02 1035.3218432956637 0.0016831803533309566
1.253868699681098646e-02 1148.9510001873086 0.0016831803533309566
1.085219445232376775e-02 1275.051240713013 0.0016831803533309566
9.539134282585888178e-03 1414.991297434576 0.0016831803533309566
8.514267965184230125e-03 1570.2901247293776 0.0016831803533309566
7.748784787187091433e-03 1742.6333860096508 0.0016831803533309566
7.219320661393508094e-03 1933.891750455232 0.0016831803533309566
6.901731960048403981e-03 2146.141197858406 0.0016831803533309566
6.753129546320972044e-03 2381.6855519761607 0.0016831803533309566
6.754344265528595438e-03 2643.0814869741084 0.0016831803533309566
6.902237062124975606e-03 2933.1662783900483 0.0016831803533309566
7.184520128443618384e-03 3255.0885998350564 0.0016831803533309566
7.582587145049062179e-03 3612.3426997094302 0.0016831803533309566
8.087380674708911921e-03 4008.8063288984645 0.0016831803533309566
8.692453990875998598e-03 4448.782831127585 0.0016831803533309566
9.393732961740884971e-03 4937.047852839004 0.0016831803533309566
1.018951950336099109e-02 5478.901179593945 0.0016831803533309566
1.108015589704660492e-02 6080.224261649427 0.0016831803533309566
1.207065714226840912e-02 6747.5440531107 0.0016831803533309566
1.319077143832904017e-02 7488.10385759003 0.0016831803533309566
1.441662800424952338e-02 8309.941949353404 0.0016831803533309566
1.575441891533314182e-02 9221.97882333434 0.0016831803533309566
1.720785643502389939e-02 10234.114021054527 0.0016831803533309566
1.878657790931037921e-02 11357.333583431051 0.0016831803533309566
2.050188013215764604e-02 12603.829296797274 0.0016831803533309566
2.235374998127087273e-02 13987.131026472387 0.0016831803533309566
2.434533719317131736e-02 15522.25357427048 0.0016831803533309566
2.648076435329122652e-02 17225.859653987874 0.0016831803533309566
2.876275544219067740e-02 19116.440753857038 0.0016831803533309566
3.119203619456119986e-02 21214.51784910632 0.0016831803533309566
3.376708398523108057e-02 23542.864143224204 0.0016831803533309566
3.650695313496842703e-02 26126.752255633317 0.0016831803533309566
3.971742907530452504e-02 28994.22853882881 0.0016831803533309566
4.314211818673335808e-02 32176.417502507353 0.0016831803533309566
4.678565539590019695e-02 35707.859649004626 0.0016831803533309566
5.064278952687165797e-02 39626.88638701478 0.0016831803533309566
5.470400499576562325e-02 43976.036093027215 0.0016831803533309566
5.895876137420752450e-02 48802.515836544335 0.0016831803533309566
6.339398979920343735e-02 54158.71378079476 0.0016831803533309566
6.798858861097692441e-02 60102.76782070388 0.0016831803533309566
7.272668801582407583e-02 66699.19663030129 0.0016831803533309566
7.757727144869665248e-02 74019.59996915652 0.0016831803533309566
8.251405725353487541e-02 82143.43584919439 0.0016831803533309566
8.750745625325256905e-02 91158.88299750836 0.0016831803533309566
9.252323226487038643e-02 101163.7979766207 0.0016831803533309566
9.753260374167528612e-02 112266.77735108159 0.0016831803533309566
1.025005270800434520e-01 124588.33642950082 0.0016831803533309566
1.073938051921918962e-01 138262.2173764659 0.0016831803533309566
1.121821199562580140e-01 153436.84089300132 0.0016831803533309566
1.168340831900999133e-01 170276.91722258978 0.0016831803533309566
1.213247807955128571e-01 188965.23396912115 0.0016831803533309566
1.256259372660795959e-01 209704.64013232305 0.0016831803533309566
1.297174524427994191e-01 232720.2478960412 0.0016831803533309566
1.335801714262441209e-01 258261.87606826748 0.0016831803533309566
1.371988651303864826e-01 286606.7616948256 0.0016831803533309566
1.405536288799867639e-01 318062.5692794119 0.0016831803533309566
1.436366509630554178e-01 352970.73027306574 0.0016831803533309566
1.464398800754567742e-01 391710.1490809261 0.0016831803533309566
1.489579568768927276e-01 434701.3158125035 0.0016831803533309566
1.511863698041072401e-01 482410.8704165374 0.0016831803533309566
1.531172111720968954e-01 535356.6677410719 0.0016831803533309566
1.547527713265442195e-01 594113.3984965039 0.0016831803533309566
1.560931868580907322e-01 659318.8271333541 0.0016831803533309566
1.571396746384810528e-01 731680.7143427207 0.0016831803533309566
1.578884223485500227e-01 811984.4993184009 0.0016831803533309566
1.583440446279285041e-01 901101.8251665037 0.0016831803533309566
1.585102604926080239e-01 1000000.0 0.0016831803533309566
4.943771131727246748e-02 0.001 0.0018679135990207828
5.392008677290019425e-02 0.0011097524964120721 0.0018679135990207828
5.874745208658355838e-02 0.0012315506032928262 0.0018679135990207828
6.393185015023393480e-02 0.001366716356462006 0.0018679135990207828
6.948314664624970216e-02 0.0015167168884709225 0.0018679135990207828
7.540852452213803181e-02 0.0016831803533309566 0.0018679135990207828
8.171206069255906868e-02 0.0018679135990207828 0.0018679135990207828
8.839420295585856402e-02 0.002072921779595372 0.0018679135990207828
9.545140160902106097e-02 0.002300430119772917 0.0018679135990207828
1.028757152478618764e-01 0.0025529080682395165 0.0018679135990207828
1.106545359436976739e-01 0.002833096101839324 0.0018679135990207828
1.187704113650539933e-01 0.0031440354715915 0.0018679135990207828
1.272010264059132145e-01 0.0034891012134067737 0.0018679135990207828
1.359192592410141120e-01 0.003872038781812557 0.0018679135990207828
1.448934750803257399e-01 0.004297004704320844 0.0018679135990207828
1.540879022329255943e-01 0.004768611697714469 0.0018679135990207828
1.634631936544093112e-01 0.005291978735958442 0.0018679135990207828
1.729771241148120031e-01 0.005872786613189483 0.0018679135990207828
1.825853517780159363e-01 0.00651733960488242 0.0018679135990207828
1.922422926301673440e-01 0.007232633896483534 0.0018679135990207828
2.019020157800192339e-01 0.008026433522257174 0.0018679135990207828
2.115191901685497811e-01 0.00890735463861044 0.0018679135990207828
2.210498813004111163e-01 0.009884959046625586 0.0018679135990207828
2.304524490503733758e-01 0.010969857978923836 0.0018679135990207828
2.396882049427220551e-01 0.012173827277396614 0.0018679135990207828
2.487220508564377541e-01 0.013509935211980273 0.0018679135990207828
2.575229770999378776e-01 0.014992684327860457 0.0018679135990207828
2.660644081608499745e-01 0.01663816886076129 0.0018679135990207828
2.743244382093167899e-01 0.018464249428955443 0.0018679135990207828
2.822859520932518573e-01 0.020490746898158472 0.0018679135990207828
2.899366442349494144e-01 0.022739657523579287 0.0018679135990207828
2.972688908774834826e-01 0.02523539170434766 0.0018679135990207828
3.042795993551162814e-01 0.02800503894183631 0.0018679135990207828
3.109699639795878712e-01 0.03107866187782014 0.0018679135990207828
3.173451401976297159e-01 0.03448962260405758 0.0018679135990207828
3.234139449529578880e-01 0.038274944785163134 0.0018679135990207828
3.291884618300316423e-01 0.04247571552536898 0.0018679135990207828
3.346836640919382821e-01 0.047137531341167244 0.0018679135990207828
3.399170315401962572e-01 0.05231099308056263 0.0018679135990207828
3.449081497790516537e-01 0.05805225516094899 0.0018679135990207828
3.496783320983979371e-01 0.06442363508721373 0.0018679135990207828
3.542502467349003537e-01 0.07149428986597581 0.0018679135990207828
3.586475431375720779e-01 0.07934096665797492 0.0018679135990207828
3.628945505378624037e-01 0.08804883581643465 0.0018679135990207828
3.670159543658950141e-01 0.09771241535346502 0.0018679135990207828
3.710365294700279093e-01 0.1084365968689611 0.0018679135990207828
3.749809135645360003e-01 0.12033778407775893 0.0018679135990207828
3.788734021873261804e-01 0.13354515629298988 0.0018679135990207828
3.827377772715769289e-01 0.14820207057988585 0.0018679135990207828
3.865971388007346521e-01 0.16446761779946645 0.0018679135990207828
3.904737580897880700e-01 0.18251834943190443 0.0018679135990207828
3.943889100834492845e-01 0.20255019392306664 0.0018679135990207828
3.983626827289731276e-01 0.22478058335487253 0.0018679135990207828
4.024137744242289871e-01 0.24945081352303167 0.0018679135990207828
4.065592464483551716e-01 0.27682866303920667 0.0018679135990207828
4.108142394605129311e-01 0.3072112998861759 0.0018679135990207828
4.151917042501651056e-01 0.34092850697468147 0.0018679135990207828
4.197020437949794958e-01 0.3783462617131929 0.0018679135990207828
4.243528003925349790e-01 0.419870708444391 0.0018679135990207828
4.291483254536732628e-01 0.4659525668664682 0.0018679135990207828
4.340894247329488698e-01 0.517092024289676 0.0018679135990207828
4.391730667001579880e-01 0.5738441648302398 0.0018679135990207828
4.443920908736307407e-01 0.6368249944718586 0.0018679135990207828
4.497349806784259330e-01 0.7067181273927491 0.0018679135990207828
4.551856815419867974e-01 0.7842822061337682 0.0018679135990207828
4.607235019779453156e-01 0.8703591361485166 0.0018679135990207828
4.663230906053290048e-01 0.9658832241158708 0.0018679135990207828
4.719545001892710423e-01 1.0718913192051276 0.0018679135990207828
4.775833666426284596e-01 1.1895340673703196 0.0018679135990207828
4.831711738745262941e-01 1.3200884008314182 0.0018679135990207828
4.886756213218336198e-01 1.4649713983072863 0.0018679135990207828
4.940510857234941544e-01 1.625755666443795 0.0018679135990207828
4.992491543915205665e-01 1.8041864093920719 0.0018679135990207828
5.042192319229968911e-01 2.0022003718155843 0.0018679135990207828
5.089091785987005512e-01 2.2219468609395236 0.0018679135990207828
5.132663287403551600e-01 2.4658110758226037 0.0018679135990207828
5.172364983010823147e-01 2.736439997074672 0.0018679135990207828
5.207674172907963417e-01 3.0367711180354604 0.0018679135990207828
5.238072246947612642e-01 3.370064329271928 0.0018679135990207828
5.263061141124032449e-01 3.739937302478798 0.0018679135990207828
5.282148444043673896e-01 4.150404757850477 0.0018679135990207828
5.294876735717812810e-01 4.605922041145108 0.0018679135990207828
5.300811954354379685e-01 5.1114334834401705 0.0018679135990207828
5.299549011659251407e-01 5.672426068491977 0.0018679135990207828
5.290713863283146301e-01 6.294988990221888 0.0018679135990207828
5.273964640023367512e-01 6.985879746785249 0.0018679135990207828
5.248997318335247853e-01 7.752597488629465 0.0018679135990207828
5.215540009219902240e-01 8.60346441668451 0.0018679135990207828
5.173363067619211053e-01 9.547716114208066 0.0018679135990207828
5.122278240854837295e-01 10.59560179277617 0.0018679135990207828
5.062142972357371873e-01 11.758495540521581 0.0018679135990207828
4.992864704669209841e-01 13.049019780144016 0.0018679135990207828
4.914405821569029498e-01 14.481182276745331 0.0018679135990207828
4.826789107104639265e-01 16.070528182616385 0.0018679135990207828
4.730102660298995954e-01 17.834308769319094 0.0018679135990207828
4.624509905291504519e-01 19.791668678535572 0.0018679135990207828
4.510248062883343567e-01 21.96385372416547 0.0018679135990207828
4.387641297006311114e-01 24.37444150122222 0.0018679135990207828
4.257095252971382360e-01 27.04959730463137 0.0018679135990207828
4.119111886550677615e-01 30.01835813575592 0.0018679135990207828
3.974277395374253841e-01 33.31294787934677 0.0018679135990207828
3.823270027223206191e-01 36.96912707195032 0.0018679135990207828
3.666849895157448525e-01 41.0265810582719 0.0018679135990207828
3.505855090259512585e-01 45.52935074866948 0.0018679135990207828
3.341190361275290788e-01 50.526310653356795 0.0018679135990207828
3.173814213679934104e-01 56.07169938205458 0.0018679135990207828
3.004723276411118693e-01 62.22570836730231 0.0018679135990207828
2.834935908208757183e-01 69.0551352016233 0.0018679135990207828
2.665472358281572585e-01 76.63410868007462 0.0018679135990207828
2.497334246454373519e-01 85.04489341802686 0.0018679135990207828
2.331485106205743174e-01 94.37878277775391 0.0018679135990207828
2.168834198962311111e-01 104.73708979594508 0.0018679135990207828
2.010217178724665044e-01 116.23224686798542 0.0018679135990207828
1.856494595757952615e-01 128.9890261253308 0.0018679135990207828
1.708764247167462169e-01 143.14589375234786 0.0018679135990207828
1.567028073796837284e-01 158.85651294280527 0.0018679135990207828
1.431683560305601621e-01 176.2914118095948 0.0018679135990207828
1.303063359910371644e-01 195.63983435170647 0.0018679135990207828
1.181398390255881670e-01 217.11179456945052 0.0018679135990207828
1.066826341164580499e-01 240.9403560239527 0.0018679135990207828
9.594013846392851486e-02 267.38416158399497 0.0018679135990207828
8.591064153250224655e-02 296.73024081888724 0.0018679135990207828
7.658657460087381352e-02 329.2971255097155 0.0018679135990207828
6.797947300080880995e-02 365.43830709572546 0.0018679135990207828
6.008626724402705427e-02 405.54607358408276 0.0018679135990207828
5.285703215682992229e-02 450.05576757004974 0.0018679135990207828
4.626162642266231501e-02 499.450511585514 0.0018679135990207828
4.027508928915267405e-02 554.2664520663108 0.0018679135990207828
3.488671865499917008e-02 615.0985788580505 0.0018679135990207828
3.008039526952344805e-02 682.6071834272393 0.0018679135990207828
2.583110875071424964e-02 757.525025877192 0.0018679135990207828
2.211363563377242297e-02 840.6652885618333 0.0018679135990207828
1.889562336727543951e-02 932.9304026284696 0.0018679135990207828
1.615427387947441021e-02 1035.3218432956637 0.0018679135990207828
1.388675006594901687e-02 1148.9510001873086 0.0018679135990207828
1.201912001657468032e-02 1275.051240713013 0.0018679135990207828
1.056477962190324575e-02 1414.991297434576 0.0018679135990207828
9.429575347094503249e-03 1570.2901247293776 0.0018679135990207828
8.581511424906606428e-03 1742.6333860096508 0.0018679135990207828
7.994820123189456604e-03 1933.891750455232 0.0018679135990207828
7.642671562830717115e-03 2146.141197858406 0.0018679135990207828
7.477568712422042775e-03 2381.6855519761607 0.0018679135990207828
7.478268295588400699e-03 2643.0814869741084 0.0018679135990207828
7.641106285754506802e-03 2933.1662783900483 0.0018679135990207828
7.952721308447818771e-03 3255.0885998350564 0.0018679135990207828
8.392309372297866721e-03 3612.3426997094302 0.0018679135990207828
8.949753738382663568e-03 4008.8063288984645 0.0018679135990207828
9.617821773093707463e-03 4448.782831127585 0.0018679135990207828
1.039191139299111381e-02 4937.047852839004 0.0018679135990207828
1.127002293376892610e-02 5478.901179593945 0.0018679135990207828
1.225239937027984040e-02 6080.224261649427 0.0018679135990207828
1.334434003062550701e-02 6747.5440531107 0.0018679135990207828
1.457867302423906941e-02 7488.10385759003 0.0018679135990207828
1.592884717092415275e-02 8309.941949353404 0.0018679135990207828
1.740126439461898641e-02 9221.97882333434 0.0018679135990207828
1.900000181812397035e-02 10234.114021054527 0.0018679135990207828
2.073521248128174302e-02 11357.333583431051 0.0018679135990207828
2.261924815077742332e-02 12603.829296797274 0.0018679135990207828
2.465150105013772658e-02 13987.131026472387 0.0018679135990207828
2.683525748978646611e-02 15522.25357427048 0.0018679135990207828
2.917464328621892020e-02 17225.859653987874 0.0018679135990207828
3.167221560154423465e-02 19116.440753857038 0.0018679135990207828
3.432836236158810089e-02 21214.51784910632 0.0018679135990207828
3.714101128379671685e-02 23542.864143224204 0.0018679135990207828
4.013012181569818732e-02 26126.752255633317 0.0018679135990207828
4.363210023603923682e-02 28994.22853882881 0.0018679135990207828
4.736431899716209148e-02 32176.417502507353 0.0018679135990207828
5.133080273850782610e-02 35707.859649004626 0.0018679135990207828
5.552547091160080911e-02 39626.88638701478 0.0018679135990207828
5.993769662915424817e-02 43976.036093027215 0.0018679135990207828
6.455550772910202684e-02 48802.515836544335 0.0018679135990207828
6.936414846403490819e-02 54158.71378079476 0.0018679135990207828
7.434060845268736228e-02 60102.76782070388 0.0018679135990207828
7.946675203849093427e-02 66699.19663030129 0.0018679135990207828
8.470930448615354713e-02 74019.59996915652 0.0018679135990207828
9.003942430824596332e-02 82143.43584919439 0.0018679135990207828
9.542490565615041609e-02 91158.88299750836 0.0018679135990207828
1.008289074342691577e-01 101163.7979766207 0.0018679135990207828
1.062199732178078226e-01 112266.77735108159 0.0018679135990207828
1.115603686703294933e-01 124588.33642950082 0.0018679135990207828
1.168144942808822112e-01 138262.2173764659 0.0018679135990207828
1.219494388229877962e-01 153436.84089300132 0.0018679135990207828
1.269317709210009415e-01 170276.91722258978 0.0018679135990207828
1.317344643295293716e-01 188965.23396912115 0.0018679135990207828
1.363272530460012122e-01 209704.64013232305 0.0018679135990207828
1.406882801181846554e-01 232720.2478960412 0.0018679135990207828
1.447973989410760443e-01 258261.87606826748 0.0018679135990207828
1.486375681924312631e-01 286606.7616948256 0.0018679135990207828
1.521878733520783400e-01 318062.5692794119 0.0018679135990207828
1.554396765290798066e-01 352970.73027306574 0.0018679135990207828
1.583842776006414987e-01 391710.1490809261 0.0018679135990207828
1.610153801096632920e-01 434701.3158125035 0.0018679135990207828
1.633281080742982894e-01 482410.8704165374 0.0018679135990207828
1.653139079036085868e-01 535356.6677410719 0.0018679135990207828
1.669752025285966279e-01 594113.3984965039 0.0018679135990207828
1.683110414026985913e-01 659318.8271333541 0.0018679135990207828
1.693226015375362825e-01 731680.7143427207 0.0018679135990207828
1.700068318610366280e-01 811984.4993184009 0.0018679135990207828
1.703673805538328534e-01 901101.8251665037 0.0018679135990207828
1.704067404066126890e-01 1000000.0 0.0018679135990207828
4.965253631586823840e-02 0.001 0.002072921779595372
5.420386768373400277e-02 0.0011097524964120721 0.002072921779595372
5.911458117171349003e-02 0.0012315506032928262 0.002072921779595372
6.439896260306669784e-02 0.001366716356462006 0.002072921779595372
7.006931559875032023e-02 0.0015167168884709225 0.002072921779595372
7.613542948686141676e-02 0.0016831803533309566 0.002072921779595372
8.260411528609705456e-02 0.0018679135990207828 0.002072921779595372
8.947866354080159790e-02 0.002072921779595372 0.002072921779595372
9.675837043844649765e-02 0.002300430119772917 0.002072921779595372
1.044380708510128791e-01 0.0025529080682395165 0.002072921779595372
1.125078041531825113e-01 0.002833096101839324 0.002072921779595372
1.209525180534167382e-01 0.0031440354715915 0.002072921779595372
1.297519174278876086e-01 0.0034891012134067737 0.002072921779595372
1.388804712650139883e-01 0.003872038781812557 0.002072921779595372
1.483075494857148680e-01 0.004297004704320844 0.002072921779595372
1.579977303073351880e-01 0.004768611697714469 0.002072921779595372
1.679113115071808604e-01 0.005291978735958442 0.002072921779595372
1.780049257949949393e-01 0.005872786613189483 0.002072921779595372
1.882323089175471920e-01 0.00651733960488242 0.002072921779595372
1.985452024633488632e-01 0.007232633896483534 0.002072921779595372
2.088942829708997639e-01 0.008026433522257174 0.002072921779595372
2.192301777723684453e-01 0.00890735463861044 0.002072921779595372
2.295044187361038324e-01 0.009884959046625586 0.002072921779595372
2.396704178153143683e-01 0.010969857978923836 0.002072921779595372
2.496843091582435781e-01 0.012173827277396614 0.002072921779595372
2.595057282634245510e-01 0.013509935211980273 0.002072921779595372
2.690984337258096049e-01 0.014992684327860457 0.002072921779595372
2.784308209665801725e-01 0.01663816886076129 0.002072921779595372
2.874762768584639416e-01 0.018464249428955443 0.002072921779595372
2.962134056664791903e-01 0.020490746898158472 0.002072921779595372
3.046261089158390778e-01 0.022739657523579287 0.002072921779595372
3.127035319554053450e-01 0.02523539170434766 0.002072921779595372
3.204399750644520428e-01 0.02800503894183631 0.002072921779595372
3.278346023578168622e-01 0.03107866187782014 0.002072921779595372
3.348911816983348722e-01 0.03448962260405758 0.002072921779595372
3.416177069431055591e-01 0.038274944785163134 0.002072921779595372
3.480260110000746865e-01 0.04247571552536898 0.002072921779595372
3.541313318299196267e-01 0.047137531341167244 0.002072921779595372
3.599518829354731442e-01 0.05231099308056263 0.002072921779595372
3.655084076319054520e-01 0.05805225516094899 0.002072921779595372
3.708237357863236605e-01 0.06442363508721373 0.002072921779595372
3.759223725749810674e-01 0.07149428986597581 0.002072921779595372
3.808300852979675244e-01 0.07934096665797492 0.002072921779595372
3.855735128721073379e-01 0.08804883581643465 0.002072921779595372
3.901798362583894231e-01 0.09771241535346502 0.002072921779595372
3.946764640364557319e-01 0.1084365968689611 0.002072921779595372
3.990907500274123998e-01 0.12033778407775893 0.002072921779595372
4.034497724959957288e-01 0.13354515629298988 0.002072921779595372
4.077801272542783684e-01 0.14820207057988585 0.002072921779595372
4.121077176749627924e-01 0.16446761779946645 0.002072921779595372
4.164575967414653190e-01 0.18251834943190443 0.002072921779595372
4.208537545508169719e-01 0.20255019392306664 0.002072921779595372
4.253189112279159301e-01 0.22478058335487253 0.002072921779595372
4.298742581007769514e-01 0.24945081352303167 0.002072921779595372
4.345392034820952931e-01 0.27682866303920667 0.002072921779595372
4.393310421360297480e-01 0.3072112998861759 0.002072921779595372
4.442646177257439932e-01 0.34092850697468147 0.002072921779595372
4.493519652480451043e-01 0.3783462617131929 0.002072921779595372
4.546019285243421693e-01 0.419870708444391 0.002072921779595372
4.600197742537454060e-01 0.4659525668664682 0.002072921779595372
4.656068143440328377e-01 0.517092024289676 0.002072921779595372
4.713600560620624380e-01 0.5738441648302398 0.002072921779595372
4.772718771680907746e-01 0.6368249944718586 0.002072921779595372
4.833297577234456077e-01 0.7067181273927491 0.002072921779595372
4.895160813320764137e-01 0.7842822061337682 0.002072921779595372
4.958080124249384935e-01 0.8703591361485166 0.002072921779595372
5.021774652900696800e-01 0.9658832241158708 0.002072921779595372
5.085911920454979640e-01 1.0718913192051276 0.002072921779595372
5.150109682949165490e-01 1.1895340673703196 0.002072921779595372
5.213938980238427279e-01 1.3200884008314182 0.002072921779595372
5.276928317215218156e-01 1.4649713983072863 0.002072921779595372
5.338568876124086815e-01 1.625755666443795 0.002072921779595372
5.398320581437641152e-01 1.8041864093920719 0.002072921779595372
5.455618985277072008e-01 2.0022003718155843 0.002072921779595372
5.509882436454413002e-01 2.2219468609395236 0.002072921779595372
5.560523262574916803e-01 2.4658110758226037 0.002072921779595372
5.606938640753640346e-01 2.736439997074672 0.002072921779595372
5.648545704930106881e-01 3.0367711180354604 0.002072921779595372
5.684767337877617566e-01 3.370064329271928 0.002072921779595372
5.715049256272407563e-01 3.739937302478798 0.002072921779595372
5.738845702600259280e-01 4.150404757850477 0.002072921779595372
5.755649157595411625e-01 4.605922041145108 0.002072921779595372
5.764979087934583024e-01 5.1114334834401705 0.002072921779595372
5.766387753018297202e-01 5.672426068491977 0.002072921779595372
5.759462438611842039e-01 6.294988990221888 0.002072921779595372
5.743826561411087273e-01 6.985879746785249 0.002072921779595372
5.719145485778014404e-01 7.752597488629465 0.002072921779595372
5.685120664010331337e-01 8.60346441668451 0.002072921779595372
5.641499881992204646e-01 9.547716114208066 0.002072921779595372
5.588076345723028693e-01 10.59560179277617 0.002072921779595372
5.524693129763439403e-01 11.758495540521581 0.002072921779595372
5.451247666244813939e-01 13.049019780144016 0.002072921779595372
5.367696854927069827e-01 14.481182276745331 0.002072921779595372
5.274062925705518268e-01 16.070528182616385 0.002072921779595372
5.170438700747755911e-01 17.834308769319094 0.002072921779595372
5.056998063260719212e-01 19.791668678535572 0.002072921779595372
4.933994941099023035e-01 21.96385372416547 0.002072921779595372
4.801776931130151138e-01 24.37444150122222 0.002072921779595372
4.660780305107170562e-01 27.04959730463137 0.002072921779595372
4.511545271125209089e-01 30.01835813575592 0.002072921779595372
4.354704167064458176e-01 33.31294787934677 0.002072921779595372
4.190989429200342453e-01 36.96912707195032 0.002072921779595372
4.021223362957779823e-01 41.0265810582719 0.002072921779595372
3.846313972841426954e-01 45.52935074866948 0.002072921779595372
3.667243118459359574e-01 50.526310653356795 0.002072921779595372
3.485052829132909147e-01 56.07169938205458 0.002072921779595372
3.300828581451094590e-01 62.22570836730231 0.002072921779595372
3.115681621165574122e-01 69.0551352016233 0.002072921779595372
2.930727568737270250e-01 76.63410868007462 0.002072921779595372
2.747064195204312331e-01 85.04489341802686 0.002072921779595372
2.565750185775653169e-01 94.37878277775391 0.002072921779595372
2.387787099372606359e-01 104.73708979594508 0.002072921779595372
2.214098336414399293e-01 116.23224686798542 0.002072921779595372
2.045638060360510935e-01 128.9890261253308 0.002072921779595372
1.883629973130127033e-01 143.14589375234786 0.002072921779595372
1.728071757295322475e-01 158.85651294280527 0.002072921779595372
1.579420592472344509e-01 176.2914118095948 0.002072921779595372
1.438055451660647521e-01 195.63983435170647 0.002072921779595372
1.304243992408393726e-01 217.11179456945052 0.002072921779595372
1.178151432985068969e-01 240.9403560239527 0.002072921779595372
1.059850938291044264e-01 267.38416158399497 0.002072921779595372
9.493367557434673198e-02 296.73024081888724 0.002072921779595372
8.465379589866110777e-02 329.2971255097155 0.002072921779595372
7.515946092219324970e-02 365.43830709572546 0.002072921779595372
6.644832621513438453e-02 405.54607358408276 0.002072921779595372
5.846631852308054045e-02 450.05576757004974 0.002072921779595372
5.118104449827216157e-02 499.450511585514 0.002072921779595372
4.456575245580330497e-02 554.2664520663108 0.002072921779595372
3.860936770923027034e-02 615.0985788580505 0.002072921779595372
3.329470818138113158e-02 682.6071834272393 0.002072921779595372
2.859456263107608073e-02 757.525025877192 0.002072921779595372
2.448172402349371030e-02 840.6652885618333 0.002072921779595372
2.092066740435978914e-02 932.9304026284696 0.002072921779595372
1.788651498281165070e-02 1035.3218432956637 0.002072921779595372
1.537637536828189225e-02 1148.9510001873086 0.002072921779595372
1.330862175682100655e-02 1275.051240713013 0.002072921779595372
1.169815402029926107e-02 1414.991297434576 0.002072921779595372
1.044097747564943016e-02 1570.2901247293776 0.002072921779595372
9.501591128254599852e-03 1742.6333860096508 0.002072921779595372
8.851601849057540161e-03 1933.891750455232 0.002072921779595372
8.461163723909483417e-03 2146.141197858406 0.002072921779595372
8.277708046251485222e-03 2381.6855519761607 0.002072921779595372
8.277693303851994810e-03 2643.0814869741084 0.002072921779595372
8.456828686197548003e-03 2933.1662783900483 0.002072921779595372
8.800626508690966715e-03 3255.0885998350564 0.002072921779595372
9.285806548364524543e-03 3612.3426997094302 0.002072921779595372
9.901064244158347405e-03 4008.8063288984645 0.002072921779595372
1.063828067801032146e-02 4448.782831127585 0.002072921779595372
1.149224534318045790e-02 4937.047852839004 0.002072921779595372
1.246060291933088864e-02 5478.901179593945 0.002072921779595372
1.354345547081020965e-02 6080.224261649427 0.002072921779595372
1.474636089233408512e-02 6747.5440531107 0.002072921779595372
1.610552401088433463e-02 7488.10385759003 0.002072921779595372
1.759140436758297593e-02 8309.941949353404 0.002072921779595372
1.921057374508158833e-02 9221.97882333434 0.002072921779595372
2.096745184091037412e-02 10234.114021054527 0.002072921779595372
2.287269104948704002e-02 11357.333583431051 0.002072921779595372
2.493975512992578983e-02 12603.829296797274 0.002072921779595372
2.716730311893532021e-02 13987.131026472387 0.002072921779595372
2.955869719725057188e-02 15522.25357427048 0.002072921779595372
3.211798086957471515e-02 17225.859653987874 0.002072921779595372
3.484745880612382524e-02 19116.440753857038 0.002072921779595372
3.774706377516340999e-02 21214.51784910632 0.002072921779595372
4.081406712137390647e-02 23542.864143224204 0.002072921779595372
4.406917634080083357e-02 26126.752255633317 0.002072921779595372
4.788222358550121849e-02 28994.22853882881 0.002072921779595372
5.194178951021997948e-02 32176.417502507353 0.002072921779595372
5.625118278869033206e-02 35707.859649004626 0.002072921779595372
6.080331385694311142e-02 39626.88638701478 0.002072921779595372
6.558629556358960833e-02 43976.036093027215 0.002072921779595372
7.058657091699670205e-02 48802.515836544335 0.002072921779595372
7.578749950798950585e-02 54158.71378079476 0.002072921779595372
8.116399842882117410e-02 60102.76782070388 0.002072921779595372
8.669556771206320123e-02 66699.19663030129 0.002072921779595372
9.234642383357444251e-02 74019.59996915652 0.002072921779595372
9.808505282715355988e-02 82143.43584919439 0.002072921779595372
1.038765506441211295e-01 91158.88299750836 0.002072921779595372
1.096812999741780814e-01 101163.7979766207 0.002072921779595372
1.154649628263758193e-01 112266.77735108159 0.002072921779595372
1.211872467265512343e-01 124588.33642950082 0.002072921779595372
1.268098609273969890e-01 138262.2173764659 0.002072921779595372
1.322974566316093004e-01 153436.84089300132 0.002072921779595372
1.376142735479205514e-01 170276.91722258978 0.002072921779595372
1.427311577309766932e-01 188965.23396912115 0.002072921779595372
1.476159625677897491e-01 209704.64013232305 0.002072921779595372
1.522452296533537142e-01 232720.2478960412 0.002072921779595372
1.565968570298075790e-01 258261.87606826748 0.002072921779595372
1.606528682778990968e-01 286606.7616948256 0.002072921779595372
1.643913089433221841e-01 318062.5692794119 0.002072921779595372
1.678022231866010960e-01 352970.73027306574 0.002072921779595372
1.708763192079157667e-01 391710.1490809261 0.002072921779595372
1.736064104913222772e-01 434701.3158125035 0.002072921779595372
1.759872430129319210e-01 482410.8704165374 0.002072921779595372
1.780099438909721610e-01 535356.6677410719 0.002072921779595372
1.796756421813466842e-01 594113.3984965039 0.002072921779595372
1.809843479334653782e-01 659318.8271333541 0.002072921779595372
1.819354505460446247e-01 731680.7143427207 0.002072921779595372
1.825274702557772855e-01 811984.4993184009 0.002072921779595372
1.827628946436423985e-01 901101.8251665037 0.002072921779595372
1.826442014011797066e-01 1000000.0 0.002072921779595372
4.977971538930280049e-02 0.001 0.002300430119772917
5.438809813395916598e-02 0.0011097524964120721 0.002300430119772917
5.936883211231393231e-02 0.0012315506032928262 0.002300430119772917
6.473836159337378882e-02 0.001366716356462006 0.002300430119772917
7.051131965598819717e-02 0.0015167168884709225 0.002300430119772917
7.670009543095968052e-02 0.0016831803533309566 0.002300430119772917
8.331420303284060858e-02 0.0018679135990207828 0.002300430119772917
9.035980359742401546e-02 0.002072921779595372 0.002300430119772917
9.783910571914884724e-02 0.002300430119772917 0.002300430119772917
1.057498979500346575e-01 0.0025529080682395165 0.002300430119772917
1.140850496287990762e-01 0.002833096101839324 0.002300430119772917
1.228321767643207052e-01 0.0031440354715915 0.002300430119772917
1.319733983035612512e-01 0.0034891012134067737 0.002300430119772917
1.414851463407967025e-01 0.003872038781812557 0.002300430119772917
1.513382807804191099e-01 0.004297004704320844 0.002300430119772917
1.614982784090830681e-01 0.004768611697714469 0.002300430119772917
1.719256091172486067e-01 0.005291978735958442 0.002300430119772917
1.825763293062148962e-01 0.005872786613189483 0.002300430119772917
1.934028029203170296e-01 0.00651733960488242 0.002300430119772917
2.043546129985194526e-01 0.007232633896483534 0.002300430119772917
2.153794870028691300e-01 0.008026433522257174 0.002300430119772917
2.264243869768907680e-01 0.00890735463861044 0.002300430119772917
2.374365794864079504e-01 0.009884959046625586 0.002300430119772917
2.483647133278850117e-01 0.010969857978923836 0.002300430119772917
2.591597939929813910e-01 0.012173827277396614 0.002300430119772917
2.697761352029605653e-01 0.013509935211980273 0.002300430119772917
2.801721297927172172e-01 0.014992684327860457 0.002300430119772917
2.903109087833247726e-01 0.01663816886076129 0.002300430119772917
3.001608412169323170e-01 0.018464249428955443 0.002300430119772917
3.096958808566015464e-01 0.020490746898158472 0.002300430119772917
3.188957420026459766e-01 0.022739657523579287 0.002300430119772917
3.277459447856102548e-01 0.02523539170434766 0.002300430119772917
3.362377393753567811e-01 0.02800503894183631 0.002300430119772917
3.443678922180246071e-01 0.03107866187782014 0.002300430119772917
3.521383864324320601e-01 0.03448962260405758 0.002300430119772917
3.595560788726446799e-01 0.038274944785163134 0.002300430119772917
3.666322558759451677e-01 0.04247571552536898 0.002300430119772917
3.733821774570610930e-01 0.047137531341167244 0.002300430119772917
3.798246061760008896e-01 0.05231099308056263 0.002300430119772917
3.859812947972761088e-01 0.05805225516094899 0.002300430119772917
3.918765179544860811e-01 0.06442363508721373 0.002300430119772917
3.975365732246182726e-01 0.07149428986597581 0.002300430119772917
4.029893304540261845e-01 0.07934096665797492 0.002300430119772917
4.082638074818905061e-01 0.08804883581643465 0.002300430119772917
4.133897580506957214e-01 0.09771241535346502 0.002300430119772917
4.183973430329074872e-01 0.1084365968689611 0.002300430119772917
4.233167831888821619e-01 0.12033778407775893 0.002300430119772917
4.281781282830642854e-01 0.13354515629298988 0.002300430119772917
4.330109737354190247e-01 0.14820207057988585 0.002300430119772917
4.378442677317409548e-01 0.16446761779946645 0.002300430119772917
4.427060748619519592e-01 0.18251834943190443 0.002300430119772917
4.476233611338678586e-01 0.20255019392306664 0.002300430119772917
4.526217352835975039e-01 0.22478058335487253 0.002300430119772917
4.577251686666145014e-01 0.24945081352303167 0.002300430119772917
4.629556820626216651e-01 0.27682866303920667 0.002300430119772917
4.683329900548477975e-01 0.3072112998861759 0.002300430119772917
4.738741162670020435e-01 0.34092850697468147 0.002300430119772917
4.795929771509740980e-01 0.3783462617131929 0.002300430119772917
4.854999452478814259e-01 0.419870708444391 0.002300430119772917
4.916014317254231436e-01 0.4659525668664682 0.002300430119772917
4.978994348509527268e-01 0.517092024289676 0.002300430119772917
5.043911440138599822e-01 0.5738441648302398 0.002300430119772917
5.110685768176429500e-01 0.6368249944718586 0.002300430119772917
5.179182583439340126e-01 0.7067181273927491 0.002300430119772917
5.249209912716733539e-01 0.7842822061337682 0.002300430119772917
5.320517159360348414e-01 0.8703591361485166 0.002300430119772917
5.392794690063609231e-01 0.9658832241158708 0.002300430119772917
5.465674674773025599e-01 1.0718913192051276 0.002300430119772917
5.538733263410817731e-01 1.1895340673703196 0.002300430119772917
5.611493922045091010e-01 1.3200884008314182 0.002300430119772917
5.683432147094970022e-01 1.4649713983072863 0.002300430119772917
5.753981399721362910e-01 1.625755666443795 0.002300430119772917
5.822539902734966688e-01 1.8041864093920719 0.002300430119772917
5.888478462188471152e-01 2.0022003718155843 0.002300430119772917
5.951148605175302642e-01 2.2219468609395236 0.002300430119772917
6.009894736889966893e-01 2.4658110758226037 0.002300430119772917
6.064046046433421155e-01 2.736439997074672 0.002300430119772917
6.112952564429739999e-01 3.0367711180354604 0.002300430119772917
6.155971816904096672e-01 3.370064329271928 0.002300430119772917
6.192486643270760371e-01 3.739937302478798 0.002300430119772917
6.221891674327600930e-01 4.150404757850477 0.002300430119772917
6.243623434387568505e-01 4.605922041145108 0.002300430119772917
6.257149491218546578e-01 5.1114334834401705 0.002300430119772917
6.261974583363565383e-01 5.672426068491977 0.002300430119772917
6.257642921286012960e-01 6.294988990221888 0.002300430119772917
6.243739408499130450e-01 6.985879746785249 0.002300430119772917
6.219895391889742609e-01 7.752597488629465 0.002300430119772917
6.185782818118223947e-01 8.60346441668451 0.002300430119772917
6.141124426726245478e-01 9.547716114208066 0.002300430119772917
6.085692833216168607e-01 10.59560179277617 0.002300430119772917
6.019315051928824101e-01 11.758495540521581 0.002300430119772917
5.941877052767202683e-01 13.049019780144016 0.002300430119772917
5.853329165505481990e-01 14.481182276745331 0.002300430119772917
5.753692175207818504e-01 16.070528182616385 0.002300430119772917
5.643062989556860698e-01 17.834308769319094 0.002300430119772917
5.521625574971585904e-01 19.791668678535572 0.002300430119772917
5.389650423154016545e-01 21.96385372416547 0.002300430119772917
5.247508758135647211e-01 24.37444150122222 0.002300430119772917
5.095667987939657140e-01 27.04959730463137 0.002300430119772917
4.934707471959650094e-01 30.01835813575592 0.002300430119772917
4.765307065234248296e-01 33.31294787934677 0.002300430119772917
4.588255285490454027e-01 36.96912707195032 0.002300430119772917
4.404439113854866639e-01 41.0265810582719 0.002300430119772917
4.214839619661806536e-01 45.52935074866948 0.002300430119772917
4.020519616847506583e-01 50.526310653356795 0.002300430119772917
3.822609228989536367e-01 56.07169938205458 0.002300430119772917
3.622288118187072525e-01 62.22570836730231 0.002300430119772917
3.420766453787478234e-01 69.0551352016233 0.002300430119772917
3.219261935697074750e-01 76.63410868007462 0.002300430119772917
3.018975805279861535e-01 85.04489341802686 0.002300430119772917
2.821069677558555311e-01 94.37878277775391 0.002300430119772917
2.626645561403636031e-01 104.73708979594508 0.002300430119772917
2.436722900152657745e-01 116.23224686798542 0.002300430119772917
2.252359032036839459e-01 128.9890261253308 0.002300430119772917
2.074917981398776978e-01 143.14589375234786 0.002300430119772917
1.904391486493159091e-01 158.85651294280527 0.002300430119772917
1.741305829736775612e-01 176.2914118095948 0.002300430119772917
1.586093079044568754e-01 195.63983435170647 0.002300430119772917
1.439063727396700521e-01 217.11179456945052 0.002300430119772917
1.300415891969945448e-01 240.9403560239527 0.002300430119772917
1.170246339358754217e-01 267.38416158399497 0.002300430119772917
1.048564521779296460e-01 296.73024081888724 0.002300430119772917
9.353074383737826347e-02 329.2971255097155 0.002300430119772917
8.306449345704097764e-02 365.43830709572546 0.002300430119772917
7.345639644424854786e-02 405.54607358408276 0.002300430119772917
6.464804597788206819e-02 450.05576757004974 0.002300430119772917
5.660477997111718063e-02 499.450511585514 0.002300430119772917
4.929805727401273541e-02 554.2664520663108 0.002300430119772917
4.271655477459854883e-02 615.0985788580505 0.002300430119772917
3.684207572556175841e-02 682.6071834272393 0.002300430119772917
3.164509993366880491e-02 757.525025877192 0.002300430119772917
2.709635338685982206e-02 840.6652885618333 0.002300430119772917
2.315689491119830162e-02 932.9304026284696 0.002300430119772917
1.979962740546082137e-02 1035.3218432956637 0.002300430119772917
1.702165980058340661e-02 1148.9510001873086 0.002300430119772917
1.473291375142692615e-02 1275.051240713013 0.002300430119772917
1.294999078659931496e-02 1414.991297434576 0.002300430119772917
1.155803845185354901e-02 1570.2901247293776 0.002300430119772917
1.051770104835195695e-02 1742.6333860096508 0.002300430119772917
9.797724578502441106e-03 1933.891750455232 0.002300430119772917
9.364873301097222796e-03 2146.141197858406 0.002300430119772917
9.161000040174874584e-03 2381.6855519761607 0.002300430119772917
9.160017889285542239e-03 2643.0814869741084 0.002300430119772917
9.356889329796450744e-03 2933.1662783900483 0.002300430119772917
9.735952898680280340e-03 3255.0885998350564 0.002300430119772917
1.027113460969667283e-02 3612.3426997094302 0.002300430119772917
1.094979988477988095e-02 4008.8063288984645 0.002300430119772917
1.176282654887892548e-02 4448.782831127585 0.002300430119772917
1.270430572132574820e-02 4937.047852839004 0.002300430119772917
1.377145724747413057e-02 5478.901179593945 0.002300430119772917
1.496419216368825508e-02 6080.224261649427 0.002300430119772917
1.628829089281768130e-02 6747.5440531107 0.002300430119772917
1.778364215988743197e-02 7488.10385759003 0.002300430119772917
1.941739038968942968e-02 8309.941949353404 0.002300430119772917
2.119620686239282251e-02 9221.97882333434 0.002300430119772917
2.312482914051536623e-02 10234.114021054527 0.002300430119772917
2.521436871098930999e-02 11357.333583431051 0.002300430119772917
2.747945537352011747e-02 12603.829296797274 0.002300430119772917
2.991784675655690187e-02 13987.131026472387 0.002300430119772917
3.253290293311665582e-02 15522.25357427048 0.002300430119772917
3.532849056685662820e-02 17225.859653987874 0.002300430119772917
3.830654120853603517e-02 19116.440753857038 0.002300430119772917
4.146640931191560020e-02 21214.51784910632 0.002300430119772917
4.480454134517711934e-02 23542.864143224204 0.002300430119772917
4.834224512340325880e-02 26126.752255633317 0.002300430119772917
5.248571140709451521e-02 28994.22853882881 0.002300430119772917
5.689204543201011738e-02 32176.417502507353 0.002300430119772917
6.156365075336154430e-02 35707.859649004626 0.002300430119772917
6.649228473162561992e-02 39626.88638701478 0.002300430119772917
7.166461024058963514e-02 43976.036093027215 0.002300430119772917
7.706528942407950278e-02 48802.515836544335 0.002300430119772917
8.267567099318051671e-02 54158.71378079476 0.002300430119772917
8.846836409219889508e-02 60102.76782070388 0.002300430119772917
9.442037152826614210e-02 66699.19663030129 0.002300430119772917
1.004932737833938161e-01 74019.59996915652 0.002300430119772917
1.066527990091522965e-01 82143.43584919439 0.002300430119772917
1.128610471573809615e-01 91158.88299750836 0.002300430119772917
1.190756501188370842e-01 101163.7979766207 0.002300430119772917
1.252594231869414709e-01 112266.77735108159 0.002300430119772917
1.313691833320320690e-01 124588.33642950082 0.002300430119772917
1.373640257176441948e-01 138262.2173764659 0.002300430119772917
1.432061611653512867e-01 153436.84089300132 0.002300430119772917
1.488574339573488503e-01 170276.91722258978 0.002300430119772917
1.542864642053622670e-01 188965.23396912115 0.002300430119772917
1.594593417575010386e-01 209704.64013232305 0.002300430119772917
1.643506753099055750e-01 232720.2478960412 0.002300430119772917
1.689371209603429680e-01 258261.87606826748 0.002300430119772917
1.731988641924043504e-01 286606.7616948256 0.002300430119772917
1.771131314644661670e-01 318062.5692794119 0.002300430119772917
1.806690567917094425e-01 352970.73027306574 0.002300430119772917
1.838564034803399361e-01 391710.1490809261 0.002300430119772917
1.866668496900599494e-01 434701.3158125035 0.002300430119772917
1.890952227609999092e-01 482410.8704165374 0.002300430119772917
1.911313722077122024e-01 535356.6677410719 0.002300430119772917
1.927767548713673618e-01 594113.3984965039 0.002300430119772917
1.940307281162569342e-01 659318.8271333541 0.002300430119772917
1.948924555344392628e-01 731680.7143427207 0.002300430119772917
1.953597377001405067e-01 811984.4993184009 0.002300430119772917
1.954351548573252939e-01 901101.8251665037 0.002300430119772917
1.951234915151685290e-01 1000000.0 0.002300430119772917
4.981644214522300967e-02 0.001 0.0025529080682395165
5.446969404959496608e-02 0.0011097524964120721 0.0025529080682395165
5.950675840541093387e-02 0.0012315506032928262 0.0025529080682395165
6.494610354769340954e-02 0.001366716356462006 0.0025529080682395165
7.080464874148001408e-02 0.0015167168884709225 0.0025529080682395165
7.709723362083507892e-02 0.0016831803533309566 0.0025529080682395165
8.383605893381143592e-02 0.0018679135990207828 0.0025529080682395165
9.103011041931245717e-02 0.002072921779595372 0.0025529080682395165
9.868455921434536593e-02 0.002300430119772917 0.0025529080682395165
1.068001940915520448e-01 0.0025529080682395165 0.0025529080682395165
1.153728945514672644e-01 0.002833096101839324 0.0025529080682395165
1.243931590511377083e-01 0.0031440354715915 0.0025529080682395165
1.338457603310197752e-01 0.0034891012134067737 0.0025529080682395165
1.437095076793090398e-01 0.003872038781812557 0.0025529080682395165
1.539571673629515081e-01 0.004297004704320844 0.0025529080682395165
1.645555766444873613e-01 0.004768611697714469 0.0025529080682395165
1.754659420500928879e-01 0.005291978735958442 0.0025529080682395165
1.866443104252429042e-01 0.005872786613189483 0.0025529080682395165
1.980422557086551627e-01 0.00651733960488242 0.0025529080682395165
2.096077368333827406e-01 0.007232633896483534 0.0025529080682395165
2.212860628495190440e-01 0.008026433522257174 0.0025529080682395165
2.330210024786693312e-01 0.00890735463861044 0.0025529080682395165
2.447559284185414352e-01 0.009884959046625586 0.0025529080682395165
2.564349928154943115e-01 0.010969857978923836 0.0025529080682395165
2.680042850442908575e-01 0.012173827277396614 0.0025529080682395165
2.794128467479868871e-01 0.013509935211980273 0.0025529080682395165
2.906136743229114083e-01 0.014992684327860457 0.0025529080682395165
3.015645039802558602e-01 0.01663816886076129 0.0025529080682395165
3.122284783815112430e-01 0.018464249428955443 0.0025529080682395165
3.225746050415931321e-01 0.020490746898158472 0.0025529080682395165
3.325780897946405967e-01 0.022739657523579287 0.0025529080682395165
3.422204439658547148e-01 0.02523539170434766 0.0025529080682395165
3.514894927248015666e-01 0.02800503894183631 0.0025529080682395165
3.603792044342056800e-01 0.03107866187782014 0.0025529080682395165
3.688894352269102561e-01 0.03448962260405758 0.0025529080682395165
3.770255376962006189e-01 0.038274944785163134 0.0025529080682395165
3.847979610326996425e-01 0.04247571552536898 0.0025529080682395165
3.922217223185146540e-01 0.047137531341167244 0.0025529080682395165
3.993159062241753432e-01 0.05231099308056263 0.0025529080682395165
4.061031180736080493e-01 0.05805225516094899 0.0025529080682395165
4.126089360970533471e-01 0.06442363508721373 0.0025529080682395165
4.188613866616359704e-01 0.07149428986597581 0.0025529080682395165
4.248904233904665095e-01 0.07934096665797492 0.0025529080682395165
4.307274442436422879e-01 0.08804883581643465 0.0025529080682395165
4.364048434755577466e-01 0.09771241535346502 0.0025529080682395165
4.419556221131817897e-01 0.1084365968689611 0.0025529080682395165
4.474130083436305694e-01 0.12033778407775893 0.0025529080682395165
4.528101675494796141e-01 0.13354515629298988 0.0025529080682395165
4.581799079030113298e-01 0.14820207057988585 0.0025529080682395165
4.635544159064229341e-01 0.16446761779946645 0.0025529080682395165
4.689650187855207153e-01 0.18251834943190443 0.0025529080682395165
4.744419100059919514e-01 0.20255019392306664 0.0025529080682395165
4.800138570974699648e-01 0.22478058335487253 0.0025529080682395165
4.857078914248066925e-01 0.24945081352303167 0.0025529080682395165
4.915489472822166528e-01 0.27682866303920667 0.0025529080682395165
4.975594473448681221e-01 0.3072112998861759 0.0025529080682395165
5.037588901455647417e-01 0.34092850697468147 0.0025529080682395165
5.101633564898064854e-01 0.3783462617131929 0.0025529080682395165
5.167850377015076324e-01 0.419870708444391 0.0025529080682395165
5.236317360246623975e-01 0.4659525668664682 0.0025529080682395165
5.307063667984844857e-01 0.517092024289676 0.0025529080682395165
5.380065058398492139e-01 0.5738441648302398 0.0025529080682395165
5.455239524892756542e-01 0.6368249944718586 0.0025529080682395165
5.532443751456607162e-01 0.7067181273927491 0.0025529080682395165
5.611470384419930957e-01 0.7842822061337682 0.0025529080682395165
5.692046213452178760e-01 0.8703591361485166 0.0025529080682395165
5.773831710686276875e-01 0.9658832241158708 0.0025529080682395165
5.856421843278849515e-01 1.0718913192051276 0.0025529080682395165
5.939348361233156570e-01 1.1895340673703196 0.0025529080682395165
6.022083529008034342e-01 1.3200884008314182 0.0025529080682395165
6.104045444001038323e-01 1.4649713983072863 0.0025529080682395165
6.184604557949282544e-01 1.625755666443795 0.0025529080682395165
6.263091489741192675e-01 1.8041864093920719 0.0025529080682395165
6.338805717726458955e-01 2.0022003718155843 0.0025529080682395165
6.411024912467533365e-01 2.2219468609395236 0.0025529080682395165
6.479018150733770742e-01 2.4658110758226037 0.0025529080682395165
6.542039054147151811e-01 2.736439997074672 0.0025529080682395165
6.599362835777228264e-01 3.0367711180354604 0.0025529080682395165
6.650274072812621950e-01 3.370064329271928 0.0025529080682395165
6.694085372960616453e-01 3.739937302478798 0.0025529080682395165
6.730124697545715184e-01 4.150404757850477 0.0025529080682395165
6.757765976856110468e-01 4.605922041145108 0.0025529080682395165
6.776418810296807038e-01 5.1114334834401705 0.0025529080682395165
6.785534804763131422e-01 5.672426068491977 0.0025529080682395165
6.784610138774197496e-01 6.294988990221888 0.0025529080682395165
6.773186761767382436e-01 6.985879746785249 0.0025529080682395165
6.750858177724183840e-01 7.752597488629465 0.0025529080682395165
6.717263506574769893e-01 8.60346441668451 0.0025529080682395165
6.672097598050615863e-01 9.547716114208066 0.0025529080682395165
6.615110083232089710e-01 10.59560179277617 0.0025529080682395165
6.546109877395428489e-01 11.758495540521581 0.0025529080682395165
6.464969816133434577e-01 13.049019780144016 0.0025529080682395165
6.371632227011490013e-01 14.481182276745331 0.0025529080682395165
6.266115273860904944e-01 16.070528182616385 0.0025529080682395165
6.148519015118972808e-01 17.834308769319094 0.0025529080682395165
6.019036765707630465e-01 19.791668678535572 0.0025529080682395165
5.877955101439023000e-01 21.96385372416547 0.0025529080682395165
5.725668624400550577e-01 24.37444150122222 0.0025529080682395165
5.562675946602297916e-01 27.04959730463137 0.0025529080682395165
5.389596001872215547e-01 30.01835813575592 0.0025529080682395165
5.207157017411487843e-01 33.31294787934677 0.0025529080682395165
5.016204969411738324e-01 36.96912707195032 0.0025529080682395165
4.817693475585133611e-01 41.0265810582719 0.0025529080682395165
4.612679309947405604e-01 45.52935074866948 0.0025529080682395165
4.402309620917759236e-01 50.526310653356795 0.0025529080682395165
4.187806811063402024e-01 56.07169938205458 0.0025529080682395165
3.970449729246243731e-01 62.22570836730231 0.0025529080682395165
3.751553308123040109e-01 69.0551352016233 0.0025529080682395165
3.532443973962592354e-01 76.63410868007462 0.0025529080682395165
3.314433802755876735e-01 85.04489341802686 0.0025529080682395165
3.098795339569481166e-01 94.37878277775391 0.0025529080682395165
2.886739524467511475e-01 104.73708979594508 0.0025529080682395165
2.679390661474742030e-01 116.23224686798542 0.0025529080682395165
2.477919571058810888e-01 128.9890261253308 0.0025529080682395165
2.283846546037002767e-01 143.14589375234786 0.0025529080682395165
2.097155100505500025e-01 158.85651294280527 0.0025529080682395165
1.918451509051684045e-01 176.2914118095948 0.0025529080682395165
1.748228648686489528e-01 195.63983435170647 0.0025529080682395165
1.586846913687491312e-01 217.11179456945052 0.0025529080682395165
1.434543643181551142e-01 240.9403560239527 0.0025529080682395165
1.291444730230105475e-01 267.38416158399497 0.0025529080682395165
1.157579584928698224e-01 296.73024081888724 0.0025529080682395165
1.032897110450949063e-01 329.2971255097155 0.0025529080682395165
9.176030059958363572e-02 365.43830709572546 0.0025529080682395165
8.116985619402861118e-02 405.54607358408276 0.0025529080682395165
7.145548480436464400e-02 450.05576757004974 0.0025529080682395165
6.258028436501845981e-02 499.450511585514 0.0025529080682395165
5.451396502391883669e-02 554.2664520663108 0.0025529080682395165
4.724512699942964855e-02 615.0985788580505 0.0025529080682395165
4.075464676085918669e-02 682.6071834272393 0.0025529080682395165
3.501060229893310227e-02 757.525025877192 0.0025529080682395165
2.998158899808803235e-02 840.6652885618333 0.0025529080682395165
2.562500136043141183e-02 932.9304026284696 0.0025529080682395165
2.191138650041458621e-02 1035.3218432956637 0.0025529080682395165
1.883792834765413496e-02 1148.9510001873086 0.0025529080682395165
1.630527619222151697e-02 1275.051240713013 0.0025529080682395165
1.433195996527680816e-02 1414.991297434576 0.0025529080682395165
1.279115333461958853e-02 1570.2901247293776 0.0025529080682395165
1.163926882760793306e-02 1742.6333860096508 0.0025529080682395165
1.084194040047833409e-02 1933.891750455232 0.0025529080682395165
1.036211780913533220e-02 2146.141197858406 0.0025529080682395165
1.013552571646852800e-02 2381.6855519761607 0.0025529080682395165
1.013325808577047321e-02 2643.0814869741084 0.0025529080682395165
1.034938545307533334e-02 2933.1662783900483 0.0025529080682395165
1.076703706623416933e-02 3255.0885998350564 0.0025529080682395165
1.135698632262105434e-02 3612.3426997094302 0.0025529080682395165
1.210510321675452652e-02 4008.8063288984645 0.0025529080682395165
1.300113138473294426e-02 4448.782831127585 0.0025529080682395165
1.403835859333609458e-02 4937.047852839004 0.0025529080682395165
1.521349746685861024e-02 5478.901179593945 0.0025529080682395165
1.652620668651829522e-02 6080.224261649427 0.0025529080682395165
1.798243133178297273e-02 6747.5440531107 0.0025529080682395165
1.962608312449846959e-02 7488.10385759003 0.0025529080682395165
2.142061642744593625e-02 8309.941949353404 0.0025529080682395165
2.337272361362462136e-02 9221.97882333434 0.0025529080682395165
2.548740639205493777e-02 10234.114021054527 0.0025529080682395165
2.777618059421675667e-02 11357.333583431051 0.0025529080682395165
3.025489316779194499e-02 12603.829296797274 0.0025529080682395165
3.292020157025030841e-02 13987.131026472387 0.0025529080682395165
3.577536152766866429e-02 15522.25357427048 0.0025529080682395165
3.882393869787705704e-02 17225.859653987874 0.0025529080682395165
4.206735632964990479e-02 19116.440753857038 0.0025529080682395165
4.550422184557589844e-02 21214.51784910632 0.0025529080682395165
4.913001423210049817e-02 23542.864143224204 0.0025529080682395165
5.296636805902717876e-02 26126.752255633317 0.0025529080682395165
5.745903251710204884e-02 28994.22853882881 0.0025529080682395165
6.223068603154145034e-02 32176.417502507353 0.0025529080682395165
6.728266563815703261e-02 35707.859649004626 0.0025529080682395165
7.260537993401805501e-02 39626.88638701478 0.0025529080682395165
7.818385420542471598e-02 43976.036093027215 0.0025529080682395165
8.400081044791468665e-02 48802.515836544335 0.0025529080682395165
9.003535474700573304e-02 54158.71378079476 0.0025529080682395165
9.625766578662103834e-02 60102.76782070388 0.0025529080682395165
1.026420594358763427e-01 66699.19663030129 0.0025529080682395165
1.091473817569243582e-01 74019.59996915652 0.0025529080682395165
1.157363584182967281e-01 82143.43584919439 0.0025529080682395165
1.223682066698192072e-01 91158.88299750836 0.0025529080682395165
1.289976764093990202e-01 101163.7979766207 0.0025529080682395165
1.355844910140267534e-01 112266.77735108159 0.0025529080682395165
1.420827653112298750e-01 124588.33642950082 0.0025529080682395165
1.484489104659399150e-01 138262.2173764659 0.0025529080682395165
1.546425488905372736e-01 153436.84089300132 0.0025529080682395165
1.606232286567842171e-01 170276.91722258978 0.0025529080682395165
1.663574166581538172e-01 188965.23396912115 0.0025529080682395165
1.718092370427597715e-01 209704.64013232305 0.0025529080682395165
1.769515910379405033e-01 232720.2478960412 0.0025529080682395165
1.817594247506436056e-01 258261.87606826748 0.0025529080682395165
1.862119964350426038e-01 286606.7616948256 0.0025529080682395165
1.902848516608887930e-01 318062.5692794119 0.0025529080682395165
1.939664433219537854e-01 352970.73027306574 0.0025529080682395165
1.972454561787840566e-01 391710.1490809261 0.0025529080682395165
2.001130151696602910e-01 434701.3158125035 0.0025529080682395165
2.025629604317969734e-01 482410.8704165374 0.0025529080682395165
2.045852169809707910e-01 535356.6677410719 0.0025529080682395165
2.061799978751255313e-01 594113.3984965039 0.0025529080682395165
2.073468086208563599e-01 659318.8271333541 0.0025529080682395165
2.080850148903646002e-01 731680.7143427207 0.0025529080682395165
2.083919690464728358e-01 811984.4993184009 0.0025529080682395165
2.082703714310188137e-01 901101.8251665037 0.0025529080682395165
2.077235862845707992e-01 1000000.0 0.0025529080682395165
4.975945103237106731e-02 0.001 0.002833096101839324
5.444508677665332169e-02 0.0011097524964120721 0.002833096101839324
5.952442578453653182e-02 0.0012315506032928262 0.002833096101839324
6.501784537850437140e-02 0.001366716356462006 0.002833096101839324
7.094438545994585787e-02 0.0015167168884709225 0.002833096101839324
7.732123768954038412e-02 0.0016831803533309566 0.002833096101839324
8.416318751962248434e-02 0.0018679135990207828 0.002833096101839324
9.148198529377722654e-02 0.002072921779595372 0.002833096101839324
9.928572629456834664e-02 0.002300430119772917 0.002833096101839324
1.075782324940577905e-01 0.0025529080682395165 0.002833096101839324
1.163584626894478141e-01 0.002833096101839324 0.002833096101839324
1.256199462707106584e-01 0.0031440354715915 0.002833096101839324
1.353503483003605234e-01 0.0034891012134067737 0.002833096101839324
1.455311278531060959e-01 0.003872038781812557 0.002833096101839324
1.561373400311816262e-01 0.004297004704320844 0.002833096101839324
1.671376339032271674e-01 0.004768611697714469 0.002833096101839324
1.784944464908677642e-01 0.005291978735958442 0.002833096101839324
1.901643653442879611e-01 0.005872786613189483 0.002833096101839324
2.020987568879592244e-01 0.00651733960488242 0.002833096101839324
2.142445526986423709e-01 0.007232633896483534 0.002833096101839324
2.265451988022500751e-01 0.008026433522257174 0.002833096101839324
2.389418091876711892e-01 0.00890735463861044 0.002833096101839324
2.513743355262788581e-01 0.009884959046625586 0.002833096101839324
2.637828326737434725e-01 0.010969857978923836 0.002833096101839324
2.761087394547190321e-01 0.012173827277396614 0.002833096101839324
2.882960384167742585e-01 0.013509935211980273 0.002833096101839324
3.002924137237830138e-01 0.014992684327860457 0.002833096101839324
3.120501846354170050e-01 0.01663816886076129 0.002833096101839324
3.235271558225147337e-01 0.018464249428955443 0.002833096101839324
3.346872119724971784e-01 0.020490746898158472 0.002833096101839324
3.455007666209911621e-01 0.022739657523579287 0.002833096101839324
3.559450366437099667e-01 0.02523539170434766 0.002833096101839324
3.660040773003060965e-01 0.02800503894183631 0.002833096101839324
3.756687186608469453e-01 0.03107866187782014 0.002833096101839324
3.849363115576591721e-01 0.03448962260405758 0.002833096101839324
3.938103994356712545e-01 0.038274944785163134 0.002833096101839324
4.023002536662681483e-01 0.04247571552536898 0.002833096101839324
4.104203767364094091e-01 0.047137531341167244 0.002833096101839324
4.181899411757367124e-01 0.05231099308056263 0.002833096101839324
4.256321926158440072e-01 0.05805225516094899 0.002833096101839324
4.327738777027619888e-01 0.06442363508721373 0.002833096101839324
4.396446330914339229e-01 0.07149428986597581 0.002833096101839324
4.462764325907836449e-01 0.07934096665797492 0.002833096101839324
4.527030486007803667e-01 0.08804883581643465 0.002833096101839324
4.589595343565497920e-01 0.09771241535346502 0.002833096101839324
4.650817934966283707e-01 0.1084365968689611 0.002833096101839324
4.711061726669335536e-01 0.12033778407775893 0.002833096101839324
4.770690898678708325e-01 0.13354515629298988 0.002833096101839324
4.830067278672076081e-01 0.14820207057988585 0.002833096101839324
4.889547250271956691e-01 0.16446761779946645 0.002833096101839324
4.949478876058996946e-01 0.18251834943190443 0.002833096101839324
5.010198870653234104e-01 0.20255019392306664 0.002833096101839324
5.072029282486559820e-01 0.22478058335487253 0.002833096101839324
5.135273869940981672e-01 0.24945081352303167 0.002833096101839324
5.200214089030654740e-01 0.27682866303920667 0.002833096101839324
5.267104492331752263e-01 0.3072112998861759 0.002833096101839324
5.336167892706208393e-01 0.34092850697468147 0.002833096101839324
5.407590096017023118e-01 0.3783462617131929 0.002833096101839324
5.481514232326255565e-01 0.419870708444391 0.002833096101839324
5.558035315742682059e-01 0.4659525668664682 0.002833096101839324
5.637194522103852190e-01 0.517092024289676 0.002833096101839324
5.718973921655819970e-01 0.5738441648302398 0.002833096101839324
5.803291517317605841e-01 0.6368249944718586 0.002833096101839324
5.889997034585080504e-01 0.7067181273927491 0.002833096101839324
5.978868678172227780e-01 0.7842822061337682 0.002833096101839324
6.069611040828916115e-01 0.8703591361485166 0.002833096101839324
6.161854161377768868e-01 0.9658832241158708 0.002833096101839324
6.255154404549964076e-01 1.0718913192051276 0.002833096101839324
6.348996860878356463e-01 1.1895340673703196 0.002833096101839324
6.442799367062541638e-01 1.3200884008314182 0.002833096101839324
6.535918365399594476e-01 1.4649713983072863 0.002833096101839324
6.627656228006970629e-01 1.625755666443795 0.002833096101839324
6.717269930398612754e-01 1.8041864093920719 0.002833096101839324
6.803980926176247390e-01 2.0022003718155843 0.002833096101839324
6.886985642413693265e-01 2.2219468609395236 0.002833096101839324
6.965469980698121288e-01 2.4658110758226037 0.002833096101839324
7.038603795783474615e-01 2.736439997074672 0.002833096101839324
7.105579158546402319e-01 3.0367711180354604 0.002833096101839324
7.165599331669467720e-01 3.370064329271928 0.002833096101839324
7.217898531299095088e-01 3.739937302478798 0.002833096101839324
7.261730183201141609e-01 4.150404757850477 0.002833096101839324
7.296398194120373715e-01 4.605922041145108 0.002833096101839324
7.321247265920514113e-01 5.1114334834401705 0.002833096101839324
7.335669559270242557e-01 5.672426068491977 0.002833096101839324
7.339107515782226088e-01 6.294988990221888 0.002833096101839324
7.331055091954002956e-01 6.985879746785249 0.002833096101839324
7.311063508095657637e-01 7.752597488629465 0.002833096101839324
7.278735197026249271e-01 8.60346441668451 0.002833096101839324
7.233733842537766190e-01 9.547716114208066 0.002833096101839324
7.175783259841469475e-01 10.59560179277617 0.002833096101839324
7.104671857212810915e-01 11.758495540521581 0.002833096101839324
7.020257266735646651e-01 13.049019780144016 0.002833096101839324
6.922472044946849090e-01 14.481182276745331 0.002833096101839324
6.811330204682455314e-01 16.070528182616385 0.002833096101839324
6.686933627998681295e-01 17.834308769319094 0.002833096101839324
6.549483826021407218e-01 19.791668678535572 0.002833096101839324
6.399282503963913404e-01 21.96385372416547 0.002833096101839324
6.236746878447709808e-01 24.37444150122222 0.002833096101839324
6.062406269777587120e-01 27.04959730463137 0.002833096101839324
5.876919000510565372e-01 30.01835813575592 0.002833096101839324
5.681061870494278354e-01 33.31294787934677 0.002833096101839324
5.475738987258473855e-01 36.96912707195032 0.002833096101839324
5.261971877544396881e-01 41.0265810582719 0.002833096101839324
5.040894969751702481e-01 45.52935074866948 0.002833096101839324
4.813742470602203061e-01 50.526310653356795 0.002833096101839324
4.581832657653542307e-01 56.07169938205458 0.002833096101839324
4.346548063274622287e-01 62.22570836730231 0.002833096101839324
4.109313839067679219e-01 69.0551352016233 0.002833096101839324
3.871571520517468890e-01 76.63410868007462 0.002833096101839324
3.634751287343396808e-01 85.04489341802686 0.002833096101839324
3.400244709071812421e-01 94.37878277775391 0.002833096101839324
3.169380393297344112e-01 104.73708979594508 0.002833096101839324
2.943396770643002536e-01 116.23224686798542 0.002833096101839324
2.723589150140900417e-01 128.9890261253308 0.002833096101839324
2.511651715168753962e-01 143.14589375234786 0.002833096101839324
2.307556678557100283e-01 158.85651294280527 0.002833096101839324
2.112002847011634210e-01 176.2914118095948 0.002833096101839324
1.925552683230353779e-01 195.63983435170647 0.002833096101839324
1.748624626697533879e-01 217.11179456945052 0.002833096101839324
1.581502636459927447e-01 240.9403560239527 0.002833096101839324
1.424348360773071975e-01 267.38416158399497 0.002833096101839324
1.277216943810007277e-01 296.73024081888724 0.002833096101839324
1.140074153875281771e-01 329.2971255097155 0.002833096101839324
1.013168776303343122e-01 365.43830709572546 0.002833096101839324
8.965213331899087035e-02 405.54607358408276 0.002833096101839324
7.894569621091156175e-02 450.05576757004974 0.002833096101839324
6.915850995556742375e-02 499.450511585514 0.002833096101839324
6.025863014566864434e-02 554.2664520663108 0.002833096101839324
5.223480880976277135e-02 615.0985788580505 0.002833096101839324
4.506713541059492734e-02 682.6071834272393 0.002833096101839324
3.872121635611908835e-02 757.525025877192 0.002833096101839324
3.316347935407320396e-02 840.6652885618333 0.002833096101839324
2.834740705171670885e-02 932.9304026284696 0.002833096101839324
2.424106146487348123e-02 1035.3218432956637 0.002833096101839324
2.084180108192991779e-02 1148.9510001873086 0.002833096101839324
1.804011296200753317e-02 1275.051240713013 0.002833096101839324
1.585671744002572700e-02 1414.991297434576 0.002833096101839324
1.415159378088890266e-02 1570.2901247293776 0.002833096101839324
1.287651187957658365e-02 1742.6333860096508 0.002833096101839324
1.199372990789466034e-02 1933.891750455232 0.002833096101839324
1.146190145334786969e-02 2146.141197858406 0.002833096101839324
1.121002471188251373e-02 2381.6855519761607 0.002833096101839324
1.120607279939424099e-02 2643.0814869741084 0.002833096101839324
1.144304886572239388e-02 2933.1662783900483 0.002833096101839324
1.190285833923858047e-02 3255.0885998350564 0.002833096101839324
1.255270587507754769e-02 3612.3426997094302 0.002833096101839324
1.337678493290274384e-02 4008.8063288984645 0.002833096101839324
1.436355134073280873e-02 4448.782831127585 0.002833096101839324
1.550536845625904471e-02 4937.047852839004 0.002833096101839324
1.679834422245657030e-02 5478.901179593945 0.002833096101839324
1.824180867187554650e-02 6080.224261649427 0.002833096101839324
1.984179254296318182e-02 6747.5440531107 0.002833096101839324
2.164658794925238341e-02 7488.10385759003 0.002833096101839324
2.361555654611445509e-02 8309.941949353404 0.002833096101839324
2.575529012120553185e-02 9221.97882333434 0.002833096101839324
2.807099554397841576e-02 10234.114021054527 0.002833096101839324
3.057450877882295776e-02 11357.333583431051 0.002833096101839324
3.328293596951129030e-02 12603.829296797274 0.002833096101839324
3.619159882184604105e-02 13987.131026472387 0.002833096101839324
3.930351902667369307e-02 15522.25357427048 0.002833096101839324
4.262182086191857594e-02 17225.859653987874 0.002833096101839324
4.614724213233338534e-02 19116.440753857038 0.002833096101839324
4.987747682636387708e-02 21214.51784910632 0.002833096101839324
5.380682222056275971e-02 23542.864143224204 0.002833096101839324
5.795695795908214348e-02 26126.752255633317 0.002833096101839324
6.281651545165979622e-02 28994.22853882881 0.002833096101839324
6.797065093008075598e-02 32176.417502507353 0.002833096101839324
7.341943242776768908e-02 35707.859649004626 0.002833096101839324
7.915172457895393310e-02 39626.88638701478 0.002833096101839324
8.515068839278452928e-02 43976.036093027215 0.002833096101839324
9.139693614198149407e-02 48802.515836544335 0.002833096101839324
9.786712465700070362e-02 54158.71378079476 0.002833096101839324
1.045289045855060245e-01 60102.76782070388 0.002833096101839324
1.113537114350375279e-01 66699.19663030129 0.002833096101839324
1.182974829671813860e-01 74019.59996915652 0.002833096101839324
1.253200373879385654e-01 82143.43584919439 0.002833096101839324
1.323775233275424346e-01 91158.88299750836 0.002833096101839324
1.394215951143471521e-01 101163.7979766207 0.002833096101839324
1.464091403570035865e-01 112266.77735108159 0.002833096101839324
1.532914892966453779e-01 124588.33642950082 0.002833096101839324
1.600223018113479390e-01 138262.2173764659 0.002833096101839324
1.665587386417709814e-01 153436.84089300132 0.002833096101839324
1.728580269811756664e-01 170276.91722258978 0.002833096101839324
1.788844416557667794e-01 188965.23396912115 0.002833096101839324
1.846002379988062603e-01 209704.64013232305 0.002833096101839324
1.899766231051132348e-01 232720.2478960412 0.002833096101839324
1.949871109020938909e-01 258261.87606826748 0.002833096101839324
1.996092763731468767e-01 286606.7616948256 0.002833096101839324
2.038178959907023802e-01 318062.5692794119 0.002833096101839324
2.076001148130308394e-01 352970.73027306574 0.002833096101839324
2.109437145139961278e-01 391710.1490809261 0.002833096101839324
2.138396091913378483e-01 434701.3158125035 0.002833096101839324
2.162804289069404917e-01 482410.8704165374 0.002833096101839324
2.182555219332923679e-01 535356.6677410719 0.002833096101839324
2.197652835099282997e-01 594113.3984965039 0.002833096101839324
2.208083564944024468e-01 659318.8271333541 0.002833096101839324
2.213844576387325180e-01 731680.7143427207 0.002833096101839324
2.214903017098434901e-01 811984.4993184009 0.002833096101839324
2.211290895463481898e-01 901101.8251665037 0.002833096101839324
2.203048176141988168e-01 1000000.0 0.002833096101839324
4.960505480037388087e-02 0.001 0.0031440354715915
5.431028649382312057e-02 0.0011097524964120721 0.0031440354715915
5.941749895406529119e-02 0.0012315506032928262 0.0031440354715915
6.494880450299188313e-02 0.001366716356462006 0.0031440354715915
7.092521873363505369e-02 0.0015167168884709225 0.0031440354715915
7.736615697153310933e-02 0.0016831803533309566 0.0031440354715915
8.428883482397665772e-02 0.0018679135990207828 0.0031440354715915
9.170765471868538854e-02 0.002072921779595372 0.0031440354715915
9.963358255321730361e-02 0.002300430119772917 0.0031440354715915
1.080734286575839309e-01 0.0025529080682395165 0.0031440354715915
1.170292472617520119e-01 0.002833096101839324 0.0031440354715915
1.264976820276295932e-01 0.0031440354715915 0.0031440354715915
1.364694368519110690e-01 0.0034891012134067737 0.0031440354715915
1.469288519446752539e-01 0.003872038781812557 0.0031440354715915
1.578535722381829154e-01 0.004297004704320844 0.0031440354715915
1.692144524234012459e-01 0.004768611697714469 0.0031440354715915
1.809756032365854861e-01 0.005291978735958442 0.0031440354715915
1.930946922239745178e-01 0.005872786613189483 0.0031440354715915
2.055234234786246228e-01 0.00651733960488242 0.0031440354715915
2.182082987949948705e-01 0.007232633896483534 0.0031440354715915
2.310915207602673993e-01 0.008026433522257174 0.0031440354715915
2.441121124231400707e-01 0.00890735463861044 0.0031440354715915
2.572071421101989608e-01 0.009884959046625586 0.0031440354715915
2.703130638404833141e-01 0.010969857978923836 0.0031440354715915
2.833670476624642887e-01 0.012173827277396614 0.0031440354715915
2.963083398016921333e-01 0.013509935211980273 0.0031440354715915
3.090795116886532745e-01 0.014992684327860457 0.0031440354715915
3.216275728590281546e-01 0.01663816886076129 0.0031440354715915
3.339049907476557832e-01 0.018464249428955443 0.0031440354715915
3.458704307200980432e-01 0.020490746898158472 0.0031440354715915
3.574893855028664635e-01 0.022739657523579287 0.0031440354715915
3.687345121668755277e-01 0.02523539170434766 0.0031440354715915
3.795858389109265651e-01 0.02800503894183631 0.0031440354715915
3.900307449955403016e-01 0.03107866187782014 0.0031440354715915
4.000637701607343555e-01 0.03448962260405758 0.0031440354715915
4.096863081782437521e-01 0.038274944785163134 0.0031440354715915
4.189061614813025525e-01 0.04247571552536898 0.0031440354715915
4.277370294460439704e-01 0.047137531341167244 0.0031440354715915
4.361979038391097796e-01 0.05231099308056263 0.0031440354715915
4.443124705016027742e-01 0.05805225516094899 0.0031440354715915
4.521084455101697097e-01 0.06442363508721373 0.0031440354715915
4.596169502344207847e-01 0.07149428986597581 0.0031440354715915
4.668718826081523221e-01 0.07934096665797492 0.0031440354715915
4.739093227955866183e-01 0.08804883581643465 0.0031440354715915
4.807669872324107363e-01 0.09771241535346502 0.0031440354715915
4.874837153785225863e-01 0.1084365968689611 0.0031440354715915
4.940990315728806537e-01 0.12033778407775893 0.0031440354715915
5.006527265516926839e-01 0.13354515629298988 0.0031440354715915
5.071844991562395322e-01 0.14820207057988585 0.0031440354715915
5.137336134350399819e-01 0.16446761779946645 0.0031440354715915
5.203385671286315795e-01 0.18251834943190443 0.0031440354715915
5.270367482491470357e-01 0.20255019392306664 0.0031440354715915
5.338640563477691225e-01 0.22478058335487253 0.0031440354715915
5.408545060493246126e-01 0.24945081352303167 0.0031440354715915
5.480397616955172690e-01 0.27682866303920667 0.0031440354715915
5.554486414715656961e-01 0.3072112998861759 0.0031440354715915
5.631065554243094295e-01 0.34092850697468147 0.0031440354715915
5.710349177593671000e-01 0.3783462617131929 0.0031440354715915
5.792505357013900680e-01 0.419870708444391 0.0031440354715915
5.877649534981057577e-01 0.4659525668664682 0.0031440354715915
5.965838295390927248e-01 0.517092024289676 0.0031440354715915
6.057063175779459074e-01 0.5738441648302398 0.0031440354715915
6.151244986016582983e-01 0.6368249944718586 0.0031440354715915
6.248228954185262030e-01 0.7067181273927491 0.0031440354715915
6.347780674402453416e-01 0.7842822061337682 0.0031440354715915
6.449583565841259247e-01 0.8703591361485166 0.0031440354715915
6.553237615731727361e-01 0.9658832241158708 0.0031440354715915
6.658259968618914781e-01 1.0718913192051276 0.0031440354715915
6.764087454371243702e-01 1.1895340673703196 0.0031440354715915
6.870080854521860569e-01 1.3200884008314182 0.0031440354715915
6.975531232632073975e-01 1.4649713983072863 0.0031440354715915
7.079668066068502963e-01 1.625755666443795 0.0031440354715915
7.181668930274593965e-01 1.8041864093920719 0.0031440354715915
7.280670519615360936e-01 2.0022003718155843 0.0031440354715915
7.375780468963458736e-01 2.2219468609395236 0.0031440354715915
7.466093324264063691e-01 2.4658110758226037 0.0031440354715915
7.550686523136532768e-01 2.736439997074672 0.0031440354715915
7.628660007159215883e-01 3.0367711180354604 0.0031440354715915
7.699126731196849205e-01 3.370064329271928 0.0031440354715915
7.761233509313406609e-01 3.739937302478798 0.0031440354715915
7.814150531351475859e-01 4.150404757850477 0.0031440354715915
7.857103377166053670e-01 4.605922041145108 0.0031440354715915
7.889364038953083913e-01 5.1114334834401705 0.0031440354715915
7.910258113526216217e-01 5.672426068491977 0.0031440354715915
7.919167775068710613e-01 6.294988990221888 0.0031440354715915
7.915533163373922321e-01 6.985879746785249 0.0031440354715915
7.898858122428135120e-01 7.752597488629465 0.0031440354715915
7.868703947916193542e-01 8.60346441668451 0.0031440354715915
7.824699269796592249e-01 9.547716114208066 0.0031440354715915
7.766538762221015801e-01 10.59560179277617 0.0031440354715915
7.693987449462958983e-01 11.758495540521581 0.0031440354715915
7.606885265067490076e-01 13.049019780144016 0.0031440354715915
7.505152765747101773e-01 14.481182276745331 0.0031440354715915
7.388797848284088809e-01 16.070528182616385 0.0031440354715915
7.257922402705936360e-01 17.834308769319094 0.0031440354715915
7.112734490623058292e-01 19.791668678535572 0.0031440354715915
6.953549404407489698e-01 21.96385372416547 0.0031440354715915
6.780805600555308565e-01 24.37444150122222 0.0031440354715915
6.595061911809638744e-01 27.04959730463137 0.0031440354715915
6.397015083474715258e-01 30.01835813575592 0.0031440354715915
6.187489875980944909e-01 33.31294787934677 0.0031440354715915
5.967448344809963556e-01 36.96912707195032 0.0031440354715915
5.737980294853540775e-01 41.0265810582719 0.0031440354715915
5.500298843069235666e-01 45.52935074866948 0.0031440354715915
5.255727117898286727e-01 50.526310653356795 0.0031440354715915
5.005682014414752912e-01 56.07169938205458 0.0031440354715915
4.751653528092251721e-01 62.22570836730231 0.0031440354715915
4.495181860127813178e-01 69.0551352016233 0.0031440354715915
4.237829576965830847e-01 76.63410868007462 0.0031440354715915
3.981151963657660331e-01 85.04489341802686 0.0031440354715915
3.726667587025678796e-01 94.37878277775391 0.0031440354715915
3.475831598417319923e-01 104.73708979594508 0.0031440354715915
3.230006149460655229e-01 116.23224686798542 0.0031440354715915
2.990628250527126442e-01 128.9890261253308 0.0031440354715915
2.759568743592090145e-01 143.14589375234786 0.0031440354715915
2.536801018489614479e-01 158.85651294280527 0.0031440354715915
2.323125315320592743e-01 176.2914118095948 0.0031440354715915
2.119183569063274875e-01 195.63983435170647 0.0031440354715915
1.925461612227502561e-01 217.11179456945052 0.0031440354715915
1.742298681418486539e-01 240.9403560239527 0.0031440354715915
1.569900014060797155e-01 267.38416158399497 0.0031440354715915
1.408353489092135369e-01 296.73024081888724 0.0031440354715915
1.257647862670497607e-01 329.2971255097155 0.0031440354715915
1.118083604356412686e-01 365.43830709572546 0.0031440354715915
9.897064839531517777e-02 405.54607358408276 0.0031440354715915
8.717952573170792419e-02 450.05576757004974 0.0031440354715915
7.639394161827776919e-02 499.450511585514 0.0031440354715915
6.658045555748552669e-02 554.2664520663108 0.0031440354715915
5.772827369546879028e-02 615.0985788580505 0.0031440354715915
4.981690150737914935e-02 682.6071834272393 0.0031440354715915
4.280943495010294114e-02 757.525025877192 0.0031440354715915
3.667013588775906718e-02 840.6652885618333 0.0031440354715915
3.134833051549350963e-02 932.9304026284696 0.0031440354715915
2.680948158797332240e-02 1035.3218432956637 0.0031440354715915
2.305124992540299664e-02 1148.9510001873086 0.0031440354715915
1.995300368941876901e-02 1275.051240713013 0.0031440354715915
1.753795258969134685e-02 1414.991297434576 0.0031440354715915
1.565154728234604414e-02 1570.2901247293776 0.0031440354715915
1.424047193305711528e-02 1742.6333860096508 0.0031440354715915
1.326333312822850462e-02 1933.891750455232 0.0031440354715915
1.267393891824424891e-02 2146.141197858406 0.0031440354715915
1.239391555028120095e-02 2381.6855519761607 0.0031440354715915
1.238778322486963276e-02 2643.0814869741084 0.0031440354715915
1.264726515385997986e-02 2933.1662783900483 0.0031440354715915
1.315304813922434958e-02 3255.0885998350564 0.0031440354715915
1.386829887433297347e-02 3612.3426997094302 0.0031440354715915
1.477532490618407510e-02 4008.8063288984645 0.0031440354715915
1.586112278326463551e-02 4448.782831127585 0.0031440354715915
1.711698724241865477e-02 4937.047852839004 0.0031440354715915
1.853830808860677803e-02 5478.901179593945 0.0031440354715915
2.012398632626579559e-02 6080.224261649427 0.0031440354715915
2.188004092904069844e-02 6747.5440531107 0.0031440354715915
2.385952280837005945e-02 7488.10385759003 0.0031440354715915
2.601724836794298140e-02 8309.941949353404 0.0031440354715915
2.835956534118738714e-02 9221.97882333434 0.0031440354715915
3.089179585006649603e-02 10234.114021054527 0.0031440354715915
3.362598257290586035e-02 11357.333583431051 0.0031440354715915
3.658052748317994901e-02 12603.829296797274 0.0031440354715915
3.974914232098532285e-02 13987.131026472387 0.0031440354715915
4.313445625727885258e-02 15522.25357427048 0.0031440354715915
4.673896542802132709e-02 17225.859653987874 0.0031440354715915
5.056254169731136394e-02 19116.440753857038 0.0031440354715915
5.460174901109474815e-02 21214.51784910632 0.0031440354715915
5.884948306295475356e-02 23542.864143224204 0.0031440354715915
6.332707342857087085e-02 26126.752255633317 0.0031440354715915
6.856957578320643787e-02 28994.22853882881 0.0031440354715915
7.412135052333410079e-02 32176.417502507353 0.0031440354715915
7.998094815810297131e-02 35707.859649004626 0.0031440354715915
8.613547170233969152e-02 39626.88638701478 0.0031440354715915
9.256603760795081848e-02 43976.036093027215 0.0031440354715915
9.925090616503652596e-02 48802.515836544335 0.0031440354715915
1.061642149088164039e-01 54158.71378079476 0.0031440354715915
1.132707764582049081e-01 60102.76782070388 0.0031440354715915
1.205391306066382062e-01 66699.19663030129 0.0031440354715915
1.279223033759874784e-01 74019.59996915652 0.0031440354715915
1.353769264559955554e-01 82143.43584919439 0.0031440354715915
1.428561874531525111e-01 91158.88299750836 0.0031440354715915
1.503087027222793082e-01 101163.7979766207 0.0031440354715915
1.576884819141124439e-01 112266.77735108159 0.0031440354715915
1.649440222131386968e-01 124588.33642950082 0.0031440354715915
1.720264099949496972e-01 138262.2173764659 0.0031440354715915
1.788902805923456019e-01 153436.84089300132 0.0031440354715915
1.854907015921839764e-01 170276.91722258978 0.0031440354715915
1.917898190471952480e-01 188965.23396912115 0.0031440354715915
1.977482280312215235e-01 209704.64013232305 0.0031440354715915
2.033351055566683663e-01 232720.2478960412 0.0031440354715915
2.085226651935123687e-01 258261.87606826748 0.0031440354715915
2.132873322439183261e-01 286606.7616948256 0.0031440354715915
2.176025418672501988e-01 318062.5692794119 0.0031440354715915
2.214545576100990509e-01 352970.73027306574 0.0031440354715915
2.248302950942384637e-01 391710.1490809261 0.0031440354715915
2.277196030029202400e-01 434701.3158125035 0.0031440354715915
2.301148916275010670e-01 482410.8704165374 0.0031440354715915
2.320049892804473823e-01 535356.6677410719 0.0031440354715915
2.333899956471085224e-01 594113.3984965039 0.0031440354715915
2.342680967603041065e-01 659318.8271333541 0.0031440354715915
2.346384069698164709e-01 731680.7143427207 0.0031440354715915
2.344987696425124835e-01 811984.4993184009 0.0031440354715915
2.338534959940768987e-01 901101.8251665037 0.0031440354715915
2.327047054311814356e-01 1000000.0 0.0031440354715915
4.934918924519296479e-02 0.001 0.0034891012134067737
5.406090386462606562e-02 0.0011097524964120721 0.0034891012134067737
5.918121790791825571e-02 0.0012315506032928262 0.0034891012134067737
6.473380621874881558e-02 0.001366716356462006 0.0034891012134067737
7.074148187315133784e-02 0.0015167168884709225 0.0034891012134067737
7.722570789932153845e-02 0.0016831803533309566 0.0034891012134067737
8.420597659159870241e-02 0.0018679135990207828 0.0034891012134067737
9.169920997751504488e-02 0.002072921779595372 0.0034891012134067737
9.971908783435379231e-02 0.002300430119772917 0.0034891012134067737
1.082753528148513167e-01 0.0025529080682395165 0.0034891012134067737
1.173731049743939048e-01 0.002833096101839324 0.0034891012134067737
1.270121186952344605e-01 0.0031440354715915 0.0034891012134067737
1.371862229470952876e-01 0.0034891012134067737 0.0034891012134067737
1.478827876347341697e-01 0.003872038781812557 0.0034891012134067737
1.590822902212653267e-01 0.004297004704320844 0.0034891012134067737
1.707580991738798515e-01 0.004768611697714469 0.0034891012134067737
1.828764113935101299e-01 0.005291978735958442 0.0034891012134067737
1.953964193186437937e-01 0.005872786613189483 0.0034891012134067737
2.082707233565230520e-01 0.00651733960488242 0.0034891012134067737
2.214459751041899516e-01 0.007232633896483534 0.0034891012134067737
2.348637276548563024e-01 0.008026433522257174 0.0034891012134067737
2.484615328849090754e-01 0.00890735463861044 0.0034891012134067737
2.621741787101096732e-01 0.009884959046625586 0.0034891012134067737
2.759350489285237740e-01 0.010969857978923836 0.0034891012134067737
2.896775697048883935e-01 0.012173827277396614 0.0034891012134067737
3.033366440866403502e-01 0.013509935211980273 0.0034891012134067737
3.168500429471707291e-01 0.014992684327860457 0.0034891012134067737
3.301597071091353919e-01 0.01663816886076129 0.0034891012134067737
3.432128774735657695e-01 0.018464249428955443 0.0034891012134067737
3.559630440481110214e-01 0.020490746898158472 0.0034891012134067737
3.683706852365059015e-01 0.022739657523579287 0.0034891012134067737
3.804037960401959184e-01 0.02523539170434766 0.0034891012134067737
3.920381717802657318e-01 0.02800503894183631 0.0034891012134067737
4.032574934796199218e-01 0.03107866187782014 0.0034891012134067737
4.140532208495393274e-01 0.03448962260405758 0.0034891012134067737
4.244243111107588451e-01 0.038274944785163134 0.0034891012134067737
4.343768092789065949e-01 0.04247571552536898 0.0034891012134067737
4.439233218284656113e-01 0.047137531341167244 0.0034891012134067737
4.530824116499620469e-01 0.05231099308056263 0.0034891012134067737
4.618779544054933406e-01 0.05805225516094899 0.0034891012134067737
4.703384459196199296e-01 0.06442363508721373 0.0034891012134067737
4.784963146959575475e-01 0.07149428986597581 0.0034891012134067737
4.863872562152389833e-01 0.07934096665797492 0.0034891012134067737
4.940495788940945099e-01 0.08804883581643465 0.0034891012134067737
5.015236039114510103e-01 0.09771241535346502 0.0034891012134067737
5.088511084833196030e-01 0.1084365968689611 0.0034891012134067737
5.160748248542837979e-01 0.12033778407775893 0.0034891012134067737
5.232379875112235235e-01 0.13354515629298988 0.0034891012134067737
5.303839263870459009e-01 0.14820207057988585 0.0034891012134067737
5.375556778361995081e-01 0.16446761779946645 0.0034891012134067737
5.447956138884452182e-01 0.18251834943190443 0.0034891012134067737
5.521450545647402786e-01 0.20255019392306664 0.0034891012134067737
5.596438462275765691e-01 0.22478058335487253 0.0034891012134067737
5.673299203278666658e-01 0.24945081352303167 0.0034891012134067737
5.752387696401927153e-01 0.27682866303920667 0.0034891012134067737
5.834029023658194868e-01 0.3072112998861759 0.0034891012134067737
5.918512183080211209e-01 0.34092850697468147 0.0034891012134067737
6.006083548418859053e-01 0.3783462617131929 0.0034891012134067737
6.096939862514760833e-01 0.419870708444391 0.0034891012134067737
6.191221095813946862e-01 0.4659525668664682 0.0034891012134067737
6.289003140876431308e-01 0.517092024289676 0.0034891012134067737
6.390290920787637940e-01 0.5738441648302398 0.0034891012134067737
6.495011662261077623e-01 0.6368249944718586 0.0034891012134067737
6.603009302627490529e-01 0.7067181273927491 0.0034891012134067737
6.714039653256574924e-01 0.7842822061337682 0.0034891012134067737
6.827767059617751988e-01 0.8703591361485166 0.0034891012134067737
6.943762778265483160e-01 0.9658832241158708 0.0034891012134067737
7.061505219749500961e-01 1.0718913192051276 0.0034891012134067737
7.180382280914986426e-01 1.1895340673703196 0.0034891012134067737
7.299695893881865683e-01 1.3200884008314182 0.0034891012134067737
7.418668840828940292e-01 1.4649713983072863 0.0034891012134067737
7.536453575158718055e-01 1.625755666443795 0.0034891012134067737
7.652142905625338720e-01 1.8041864093920719 0.0034891012134067737
7.764782293443324157e-01 2.0022003718155843 0.0034891012134067737
7.873383168408074617e-01 2.2219468609395236 0.0034891012134067737
7.976940413979034528e-01 2.4658110758226037 0.0034891012134067737
8.074430056362438268e-01 2.736439997074672 0.0034891012134067737
8.164850546129223119e-01 3.0367711180354604 0.0034891012134067737
8.247214753381479913e-01 3.370064329271928 0.0034891012134067737
8.320572417060130288e-01 3.739937302478798 0.0034891012134067737
8.384000928171988498e-01 4.150404757850477 0.0034891012134067737
8.436638329441840112e-01 4.605922041145108 0.0034891012134067737
8.477675226230607652e-01 5.1114334834401705 0.0034891012134067737
8.506362514804329811e-01 5.672426068491977 0.0034891012134067737
8.522014729157120216e-01 6.294988990221888 0.0034891012134067737
8.524011577024489528e-01 6.985879746785249 0.0034891012134067737
8.511803570107161487e-01 7.752597488629465 0.0034891012134067737
8.484905691640878267e-01 8.60346441668451 0.0034891012134067737
8.442907005327705550e-01 9.547716114208066 0.0034891012134067737
8.385469086535687344e-01 10.59560179277617 0.0034891012134067737
8.312330128557664510e-01 11.758495540521581 0.0034891012134067737
8.223309321635243752e-01 13.049019780144016 0.0034891012134067737
8.118312489417798261e-01 14.481182276745331 0.0034891012134067737
7.997338881916939979e-01 16.070528182616385 0.0034891012134067737
7.860488039873650967e-01 17.834308769319094 0.0034891012134067737
7.707972277733475819e-01 19.791668678535572 0.0034891012134067737
7.540118281393926036e-01 21.96385372416547 0.0034891012134067737
7.357383615344021965e-01 24.37444150122222 0.0034891012134067737
7.160354558715871232e-01 27.04959730463137 0.0034891012134067737
6.949764435084029301e-01 30.01835813575592 0.0034891012134067737
6.726484314582116264e-01 33.31294787934677 0.0034891012134067737
6.491532953268530637e-01 36.96912707195032 0.0034891012134067737
6.246067669604347117e-01 41.0265810582719 0.0034891012134067737
5.991380191078967687e-01 45.52935074866948 0.0034891012134067737
5.728883251958990508e-01 50.526310653356795 0.0034891012134067737
5.460094045229060278e-01 56.07169938205458 0.0034891012134067737
5.186612783392906545e-01 62.22570836730231 0.0034891012134067737
4.910098653651816525e-01 69.0551352016233 0.0034891012134067737
4.632240454868980506e-01 76.63410868007462 0.0034891012134067737
4.354725019628344351e-01 85.04489341802686 0.0034891012134067737
4.079205608607197053e-01 94.37878277775391 0.0034891012134067737
3.807272717030106279e-01 104.73708979594508 0.0034891012134067737
3.540421986441981139e-01 116.23224686798542 0.0034891012134067737
3.280259943736751893e-01 128.9890261253308 0.0034891012134067737
3.028808637134529080e-01 143.14589375234786 0.0034891012134067737
2.786083793240421436e-01 158.85651294280527 0.0034891012134067737
2.552988044988101501e-01 176.2914118095948 0.0034891012134067737
2.330253922127356880e-01 195.63983435170647 0.0034891012134067737
2.118445301962536831e-01 217.11179456945052 0.0034891012134067737
1.917966726526137144e-01 240.9403560239527 0.0034891012134067737
1.729076283838376638e-01 267.38416158399497 0.0034891012134067737
1.551902975277962837e-01 296.73024081888724 0.0034891012134067737
1.386466030059367582e-01 329.2971255097155 0.0034891012134067737
1.233127773895831142e-01 365.43830709572546 0.0034891012134067737
1.091966578266677229e-01 405.54607358408276 0.0034891012134067737
9.622151790724647880e-02 450.05576757004974 0.0034891012134067737
8.434456292425937529e-02 499.450511585514 0.0034891012134067737
7.353109892360767952e-02 554.2664520663108 0.0034891012134067737
6.377117528543342628e-02 615.0985788580505 0.0034891012134067737
5.504399669431932901e-02 682.6071834272393 0.0034891012134067737
4.731015302299987346e-02 757.525025877192 0.0034891012134067737
4.053179029067877776e-02 840.6652885618333 0.0034891012134067737
3.465384666632757849e-02 932.9304026284696 0.0034891012134067737
2.963908983306608527e-02 1035.3218432956637 0.0034891012134067737
2.548564993684271363e-02 1148.9510001873086 0.0034891012134067737
2.206074607064993989e-02 1275.051240713013 0.0034891012134067737
1.939042340315536364e-02 1414.991297434576 0.0034891012134067737
1.730414814341922278e-02 1570.2901247293776 0.0034891012134067737
1.574304184114809838e-02 1742.6333860096508 0.0034891012134067737
1.466177264940433760e-02 1933.891750455232 0.0034891012134067737
1.400867847453629404e-02 2146.141197858406 0.0034891012134067737
1.369731667727966569e-02 2381.6855519761607 0.0034891012134067737
1.368838650972687039e-02 2643.0814869741084 0.0034891012134067737
1.397207743653411903e-02 2933.1662783900483 0.0034891012134067737
1.452789708226690651e-02 3255.0885998350564 0.0034891012134067737
1.531443145330739497e-02 3612.3426997094302 0.0034891012134067737
1.631186822944653836e-02 4008.8063288984645 0.0034891012134067737
1.750554623503246601e-02 4448.782831127585 0.0034891012134067737
1.888552793058023704e-02 4937.047852839004 0.0034891012134067737
2.044634392855933930e-02 5478.901179593945 0.0034891012134067737
2.218635272470425093e-02 6080.224261649427 0.0034891012134067737
2.411142185415459868e-02 6747.5440531107 0.0034891012134067737
2.627976908203952938e-02 7488.10385759003 0.0034891012134067737
2.864116736393798601e-02 8309.941949353404 0.0034891012134067737
3.120153520321215443e-02 9221.97882333434 0.0034891012134067737
3.396618983029563166e-02 10234.114021054527 0.0034891012134067737
3.694724002422478809e-02 11357.333583431051 0.0034891012134067737
4.016440796745233965e-02 12603.829296797274 0.0034891012134067737
4.360946210407410512e-02 13987.131026472387 0.0034891012134067737
4.728445642649577868e-02 15522.25357427048 0.0034891012134067737
5.119105419877346963e-02 17225.859653987874 0.0034891012134067737
5.532803231258187626e-02 19116.440753857038 0.0034891012134067737
5.969057366154700145e-02 21214.51784910632 0.0034891012134067737
6.426995697180121203e-02 23542.864143224204 0.0034891012134067737
6.908664063558365986e-02 26126.752255633317 0.0034891012134067737
7.472586600465291884e-02 28994.22853882881 0.0034891012134067737
8.068769265429753812e-02 32176.417502507353 0.0034891012134067737
8.696893829717337876e-02 35707.859649004626 0.0034891012134067737
9.355469156082785176e-02 39626.88638701478 0.0034891012134067737
1.004238533120008076e-01 43976.036093027215 0.0034891012134067737
1.075521163227721455e-01 48802.515836544335 0.0034891012134067737
1.149109124124445824e-01 54158.71378079476 0.0034891012134067737
1.224621979482374418e-01 60102.76782070388 0.0034891012134067737
1.301714460573080434e-01 66699.19663030129 0.0034891012134067737
1.379886662725276214e-01 74019.59996915652 0.0034891012134067737
1.458674425016800724e-01 82143.43584919439 0.0034891012134067737
1.537578623542204814e-01 91158.88299750836 0.0034891012134067737
1.616056673888784656e-01 101163.7979766207 0.0034891012134067737
1.693619609549393834e-01 112266.77735108159 0.0034891012134067737
1.769725641449587383e-01 124588.33642950082 0.0034891012134067737
1.843860801355474144e-01 138262.2173764659 0.0034891012134067737
1.915547703474350383e-01 153436.84089300132 0.0034891012134067737
1.984314524052514794e-01 170276.91722258978 0.0034891012134067737
2.049765795477156705e-01 188965.23396912115 0.0034891012134067737
2.111486515540542119e-01 209704.64013232305 0.0034891012134067737
2.169155677991246867e-01 232720.2478960412 0.0034891012134067737
2.222479978588309535e-01 258261.87606826748 0.0034891012134067737
2.271210327019680120e-01 286606.7616948256 0.0034891012134067737
2.315073032244812368e-01 318062.5692794119 0.0034891012134067737
2.353918678990921942e-01 352970.73027306574 0.0034891012134067737
2.387606621727491052e-01 391710.1490809261 0.0034891012134067737
2.416033840743874173e-01 434701.3158125035 0.0034891012134067737
2.439113996512410620e-01 482410.8704165374 0.0034891012134067737
2.456732831158193187e-01 535356.6677410719 0.0034891012134067737
2.468884685353870401e-01 594113.3984965039 0.0034891012134067737
2.475558232315068219e-01 659318.8271333541 0.0034891012134067737
2.476743774236614681e-01 731680.7143427207 0.0034891012134067737
2.472415286797495781e-01 811984.4993184009 0.0034891012134067737
2.462628764945060666e-01 901101.8251665037 0.0034891012134067737
2.447415720269844053e-01 1000000.0 0.0034891012134067737
4.898748073508783080e-02 0.001 0.003872038781812557
5.369225545509061226e-02 0.0011097524964120721 0.003872038781812557
5.881053673543247540e-02 0.0012315506032928262 0.003872038781812557
6.436739152548870413e-02 0.001366716356462006 0.003872038781812557
7.038724435999715867e-02 0.0015167168884709225 0.003872038781812557
7.689339789183863294e-02 0.0016831803533309566 0.003872038781812557
8.390744484934070657e-02 0.0018679135990207828 0.003872038781812557
9.144864219986331699e-02 0.002072921779595372 0.003872038781812557
9.953325167824203512e-02 0.002300430119772917 0.003872038781812557
1.081737913523851263e-01 0.0025529080682395165 0.003872038781812557
1.173783142481820696e-01 0.002833096101839324 0.003872038781812557
1.271496861735845474e-01 0.0031440354715915 0.003872038781812557
1.374848801248027830e-01 0.0034891012134067737 0.003872038781812557
1.483743764149878519e-01 0.003872038781812557 0.003872038781812557
1.598016499720770756e-01 0.004297004704320844 0.003872038781812557
1.717428317073738664e-01 0.004768611697714469 0.003872038781812557
1.841665209847808127e-01 0.005291978735958442 0.003872038781812557
1.970338712451003005e-01 0.005872786613189483 0.003872038781812557
2.102988435754199747e-01 0.00651733960488242 0.003872038781812557
2.239087968193472222e-01 0.007232633896483534 0.003872038781812557
2.378052386002207919e-01 0.008026433522257174 0.003872038781812557
2.519248683973868141e-01 0.00890735463861044 0.003872038781812557
2.662008154330158805e-01 0.009884959046625586 0.003872038781812557
2.805640153512692914e-01 0.010969857978923836 0.003872038781812557
2.949446949667283713e-01 0.012173827277396614 0.003872038781812557
3.092739247488961452e-01 0.013509935211980273 0.003872038781812557
3.234851154674462381e-01 0.014992684327860457 0.003872038781812557
3.375154577556092605e-01 0.01663816886076129 0.003872038781812557
3.513072145395391144e-01 0.018464249428955443 0.003872038781812557
3.648088363301073556e-01 0.020490746898158472 0.003872038781812557
3.779758520863354954e-01 0.022739657523579287 0.003872038781812557
3.907715477106730173e-01 0.02523539170434766 0.003872038781812557
4.031673809720506263e-01 0.02800503894183631 0.003872038781812557
4.151431737688586199e-01 0.03107866187782014 0.003872038781812557
4.266870857037536879e-01 0.03448962260405758 0.003872038781812557
4.377954021502783455e-01 0.038274944785163134 0.003872038781812557
4.484721424317583138e-01 0.04247571552536898 0.003872038781812557
4.587285668959734664e-01 0.047137531341167244 0.003872038781812557
4.685825450970163009e-01 0.05231099308056263 0.003872038781812557
4.780578992076831013e-01 0.05805225516094899 0.003872038781812557
4.871836814257353154e-01 0.06442363508721373 0.003872038781812557
4.959934435649185902e-01 0.07149428986597581 0.003872038781812557
5.045245135591630570e-01 0.07934096665797492 0.003872038781812557
5.128173039912261588e-01 0.08804883581643465 0.003872038781812557
5.209146571698212158e-01 0.09771241535346502 0.003872038781812557
5.288612366496945327e-01 0.1084365968689611 0.003872038781812557
5.367029757828616354e-01 0.12033778407775893 0.003872038781812557
5.444865888447288915e-01 0.13354515629298988 0.003872038781812557
5.522590986462536655e-01 0.14820207057988585 0.003872038781812557
5.600674318021067188e-01 0.16446761779946645 0.003872038781812557
5.679579795064798597e-01 0.18251834943190443 0.003872038781812557
5.759761804111576122e-01 0.20255019392306664 0.003872038781812557
5.841660542060042038e-01 0.22478058335487253 0.003872038781812557
5.925697034596858481e-01 0.24945081352303167 0.003872038781812557
6.012267526073761248e-01 0.27682866303920667 0.003872038781812557
6.101737313929826989e-01 0.3072112998861759 0.003872038781812557
6.194433947299016197e-01 0.34092850697468147 0.003872038781812557
6.290639986770339975e-01 0.3783462617131929 0.003872038781812557
6.390585095206523514e-01 0.419870708444391 0.003872038781812557
6.494438140873236565e-01 0.4659525668664682 0.003872038781812557
6.602298919395638288e-01 0.517092024289676 0.003872038781812557
6.714190232574611672e-01 0.5738441648302398 0.003872038781812557
6.830050288472785391e-01 0.6368249944718586 0.003872038781812557
6.949725941879917324e-01 0.7067181273927491 0.003872038781812557
7.072967037523575362e-01 0.7842822061337682 0.003872038781812557
7.199422204120378144e-01 0.8703591361485166 0.003872038781812557
7.328636560534216304e-01 0.9658832241158708 0.003872038781812557
7.460051415802430030e-01 1.0718913192051276 0.003872038781812557
7.593006375476810677e-01 1.1895340673703196 0.003872038781812557
7.726744031915712130e-01 1.3200884008314182 0.003872038781812557
7.860417035696145582e-01 1.4649713983072863 0.003872038781812557
7.993097612538531127e-01 1.625755666443795 0.003872038781812557
8.123789329026286365e-01 1.8041864093920719 0.003872038781812557
8.251440579927684649e-01 2.0022003718155843 0.003872038781812557
8.374959536786285019e-01 2.2219468609395236 0.003872038781812557
8.493233253582185283e-01 2.4658110758226037 0.003872038781812557
8.605127377649368636e-01 2.736439997074672 0.003872038781812557
8.709529070544627105e-01 3.0367711180354604 0.003872038781812557
8.805341033809180873e-01 3.370064329271928 0.003872038781812557
8.891505534988652926e-01 3.739937302478798 0.003872038781812557
8.966996843726764421e-01 4.150404757850477 0.003872038781812557
9.030855370774141244e-01 4.605922041145108 0.003872038781812557
9.082180664607076848e-01 5.1114334834401705 0.003872038781812557
9.120139889446700066e-01 5.672426068491977 0.003872038781812557
9.143971583845291740e-01 6.294988990221888 0.003872038781812557
9.152988173753523471e-01 6.985879746785249 0.003872038781812557
9.146577738327540397e-01 7.752597488629465 0.003872038781812557
9.124205248260429668e-01 8.60346441668451 0.003872038781812557
9.085414089203652788e-01 9.547716114208066 0.003872038781812557
9.029828107553702354e-01 10.59560179277617 0.003872038781812557
8.957154527098432073e-01 11.758495540521581 0.003872038781812557
8.867188101479669404e-01 13.049019780144016 0.003872038781812557
8.759816550598024110e-01 14.481182276745331 0.003872038781812557
8.635027324594131137e-01 16.070528182616385 0.003872038781812557
8.492914541476441759e-01 17.834308769319094 0.003872038781812557
8.333691789739036127e-01 19.791668678535572 0.003872038781812557
8.157694120763328005e-01 21.96385372416547 0.003872038781812557
7.965395179661470815e-01 24.37444150122222 0.003872038781812557
7.757405680617049937e-01 27.04959730463137 0.003872038781812557
7.534492523132539921e-01 30.01835813575592 0.003872038781812557
7.297570282037918465e-01 33.31294787934677 0.003872038781812557
7.047711857538687674e-01 36.96912707195032 0.003872038781812557
6.786139966352504604e-01 41.0265810582719 0.003872038781812557
6.514223415862977484e-01 45.52935074866948 0.003872038781812557
6.233463841498096958e-01 50.526310653356795 0.003872038781812557
5.945478990545067788e-01 56.07169938205458 0.003872038781812557
5.651980706023879142e-01 62.22570836730231 0.003872038781812557
5.354749896074260107e-01 69.0551352016233 0.003872038781812557
5.055605732985475331e-01 76.63410868007462 0.003872038781812557
4.756372228440776118e-01 85.04489341802686 0.003872038781812557
4.458844419758297706e-01 94.37878277775391 0.003872038781812557
4.164756633248815065e-01 104.73708979594508 0.003872038781812557
3.875747757775106495e-01 116.23224686798542 0.003872038781812557
3.593612937415287534e-01 128.9890261253308 0.003872038781812557
3.320529246761314002e-01 143.14589375234786 0.003872038781812557
3.056566738632124913e-01 158.85651294280527 0.003872038781812557
2.802742846729694426e-01 176.2914118095948 0.003872038781812557
2.559893058735858151e-01 195.63983435170647 0.003872038781812557
2.328671383388876692e-01 217.11179456945052 0.003872038781812557
2.109559217032501433e-01 240.9403560239527 0.003872038781812557
1.902878332069006251e-01 267.38416158399497 0.003872038781812557
1.708808839537481472e-01 296.73024081888724 0.003872038781812557
1.527409507564582991e-01 329.2971255097155 0.003872038781812557
1.359116513063352849e-01 365.43830709572546 0.003872038781812557
1.204049738944791142e-01 405.54607358408276 0.003872038781812557
1.061397289901359065e-01 450.05576757004974 0.003872038781812557
9.307174280700661329e-02 499.450511585514 0.003872038781812557
8.116541189409828827e-02 554.2664520663108 0.003872038781812557
7.041212679839090050e-02 615.0985788580505 0.003872038781812557
6.079117107028757239e-02 682.6071834272393 0.003872038781812557
5.226069057310558930e-02 757.525025877192 0.003872038781812557
4.478082750780645188e-02 840.6652885618333 0.003872038781812557
3.829192162742158650e-02 932.9304026284696 0.003872038781812557
3.275397992351646720e-02 1035.3218432956637 0.003872038781812557
2.816581195030990609e-02 1148.9510001873086 0.003872038781812557
2.438138770176174683e-02 1275.051240713013 0.003872038781812557
2.142998490393267438e-02 1414.991297434576 0.003872038781812557
1.912350166802214910e-02 1570.2901247293776 0.003872038781812557
1.739698298639472812e-02 1742.6333860096508 0.003872038781812557
1.620086864534837218e-02 1933.891750455232 0.003872038781812557
1.547731049759550233e-02 2146.141197858406 0.003872038781812557
1.513104847024310945e-02 2381.6855519761607 0.003872038781812557
1.511855703399557146e-02 2643.0814869741084 0.003872038781812557
1.542818536698733686e-02 2933.1662783900483 0.003872038781812557
1.603834196594110945e-02 3255.0885998350564 0.003872038781812557
1.690241126832169385e-02 3612.3426997094302 0.003872038781812557
1.799819583969591505e-02 4008.8063288984645 0.003872038781812557
1.930915029406412090e-02 4448.782831127585 0.003872038781812557
2.082391123381497483e-02 4937.047852839004 0.003872038781812557
2.253598782597462935e-02 5478.901179593945 0.003872038781812557
2.444305535418325737e-02 6080.224261649427 0.003872038781812557
2.655064916070015019e-02 6747.5440531107 0.003872038781812557
2.892258637813275787e-02 7488.10385759003 0.003872038781812557
3.150305311330194730e-02 8309.941949353404 0.003872038781812557
3.429729703697539933e-02 9221.97882333434 0.003872038781812557
3.731049046569850924e-02 10234.114021054527 0.003872038781812557
4.055461085706971863e-02 11357.333583431051 0.003872038781812557
4.405072334515150456e-02 12603.829296797274 0.003872038781812557
4.778827956691045209e-02 13987.131026472387 0.003872038781812557
5.176852443822880373e-02 15522.25357427048 0.003872038781812557
5.599204770250598012e-02 17225.859653987874 0.003872038781812557
6.045626703205207730e-02 19116.440753857038 0.003872038781812557
6.515473957325103316e-02 21214.51784910632 0.003872038781812557
7.007683574115318448e-02 23542.864143224204 0.003872038781812557
7.524154700399846019e-02 26126.752255633317 0.003872038781812557
8.128822979705727092e-02 28994.22853882881 0.003872038781812557
8.766900206442568289e-02 32176.417502507353 0.003872038781812557
9.437866839008965392e-02 35707.859649004626 0.003872038781812557
1.014001172546555724e-01 39626.88638701478 0.003872038781812557
1.087097975284134349e-01 43976.036093027215 0.003872038781812557
1.162806937691755610e-01 48802.515836544335 0.003872038781812557
1.240813593567442197e-01 54158.71378079476 0.003872038781812557
1.320708287616928489e-01 60102.76782070388 0.003872038781812557
1.402114605338315723e-01 66699.19663030129 0.003872038781812557
1.484502364648766504e-01 74019.59996915652 0.003872038781812557
1.567377173569844406e-01 82143.43584919439 0.003872038781812557
1.650209870037097903e-01 91158.88299750836 0.003872038781812557
1.732430411390547265e-01 101163.7979766207 0.003872038781812557
1.813520965630815163e-01 112266.77735108159 0.003872038781812557
1.892915639701292785e-01 124588.33642950082 0.003872038781812557
1.970075901839102306e-01 138262.2173764659 0.003872038781812557
2.044503500237853100e-01 153436.84089300132 0.003872038781812557
2.115705904213575905e-01 170276.91722258978 0.003872038781812557
2.183269404083381937e-01 188965.23396912115 0.003872038781812557
2.246764582071341387e-01 209704.64013232305 0.003872038781812557
2.305853311017765084e-01 232720.2478960412 0.003872038781812557
2.360230459354553390e-01 258261.87606826748 0.003872038781812557
2.409634768051815701e-01 286606.7616948256 0.003872038781812557
2.453784475365680673e-01 318062.5692794119 0.003872038781812557
2.492517563321762497e-01 352970.73027306574 0.003872038781812557
2.525692199772275881e-01 391710.1490809261 0.003872038781812557
2.553190037808210633e-01 434701.3158125035 0.003872038781812557
2.574927571658758296e-01 482410.8704165374 0.003872038781812557
2.590785737280598688e-01 535356.6677410719 0.003872038781812557
2.600756444955827362e-01 594113.3984965039 0.003872038781812557
2.604825495203410002e-01 659318.8271333541 0.003872038781812557
2.602991159805906340e-01 731680.7143427207 0.003872038781812557
2.595230727865611708e-01 811984.4993184009 0.003872038781812557
2.581611095616938578e-01 901101.8251665037 0.003872038781812557
2.562175647996752792e-01 1000000.0 0.003872038781812557
4.851543995358541250e-02 0.001 0.004297004704320844
5.319951940180680378e-02 0.0011097524964120721 0.004297004704320844
5.830028032131195914e-02 0.0012315506032928262 0.004297004704320844
6.384398357961956760e-02 0.001366716356462006 0.004297004704320844
6.985647253531866718e-02 0.0015167168884709225 0.004297004704320844
7.636267604409459342e-02 0.0016831803533309566 0.004297004704320844
8.338608454966971173e-02 0.0018679135990207828 0.004297004704320844
9.094809240443120502e-02 0.002072921779595372 0.004297004704320844
9.906732395839984440e-02 0.002300430119772917 0.004297004704320844
1.077589219325846698e-01 0.0025529080682395165 0.004297004704320844
1.170337572847846563e-01 0.002833096101839324 0.004297004704320844
1.268976820436107100e-01 0.0031440354715915 0.004297004704320844
1.373507613453751608e-01 0.0034891012134067737 0.004297004704320844
1.483866069011275934e-01 0.003872038781812557 0.004297004704320844
1.599917816019338079e-01 0.004297004704320844 0.004297004704320844
1.721453481362683335e-01 0.004768611697714469 0.004297004704320844
1.848185783190569864e-01 0.005291978735958442 0.004297004704320844
1.979749156967591517e-01 0.005872786613189483 0.004297004704320844
2.115701324462253841e-01 0.00651733960488242 0.004297004704320844
2.255527825233420991e-01 0.007232633896483534 0.004297004704320844
2.398648976408901956e-01 0.008026433522257174 0.004297004704320844
2.544429494704902317e-01 0.00890735463861044 0.004297004704320844
2.692190375660315493e-01 0.009884959046625586 0.004297004704320844
2.841222917764949507e-01 0.010969857978923836 0.004297004704320844
2.990803695897591430e-01 0.012173827277396614 0.004297004704320844
3.140210808518341112e-01 0.013509935211980273 0.004297004704320844
3.288739869851114439e-01 0.014992684327860457 0.004297004704320844
3.435719698986665627e-01 0.01663816886076129 0.004297004704320844
3.580526693798988802e-01 0.018464249428955443 0.004297004704320844
3.722597414757186640e-01 0.020490746898158472 0.004297004704320844
3.861439387386230160e-01 0.022739657523579287 0.004297004704320844
3.996639081860619558e-01 0.02523539170434766 0.004297004704320844
4.127867569226619238e-01 0.02800503894183631 0.004297004704320844
4.254883655450868440e-01 0.03107866187782014 0.004297004704320844
4.377534572839906213e-01 0.03448962260405758 0.004297004704320844
4.495751769030523204e-01 0.038274944785163134 0.004297004704320844
4.609561441385319203e-01 0.04247571552536898 0.004297004704320844
4.719051850959978256e-01 0.047137531341167244 0.004297004704320844
4.824395199301358961e-01 0.05231099308056263 0.004297004704320844
4.925826751862752428e-01 0.05805225516094899 0.004297004704320844
5.023640249666354585e-01 0.06442363508721373 0.004297004704320844
5.118180295442387173e-01 0.07149428986597581 0.004297004704320844
5.209834652621553319e-01 0.07934096665797492 0.004297004704320844
5.299026923998476635e-01 0.08804883581643465 0.004297004704320844
5.386209459059194682e-01 0.09771241535346502 0.004297004704320844
5.471856779849700869e-01 0.1084365968689611 0.004297004704320844
5.556459797238033627e-01 0.12033778407775893 0.004297004704320844
5.640520187540841723e-01 0.13354515629298988 0.004297004704320844
5.724545463492036745e-01 0.14820207057988585 0.004297004704320844
5.809044310154372059e-01 0.16446761779946645 0.004297004704320844
5.894521940872748944e-01 0.18251834943190443 0.004297004704320844
5.981475349156948340e-01 0.20255019392306664 0.004297004704320844
6.070388388912085764e-01 0.22478058335487253 0.004297004704320844
6.161726098193678336e-01 0.24945081352303167 0.004297004704320844
6.255928769495995301e-01 0.27682866303920667 0.004297004704320844
6.353405137434058325e-01 0.3072112998861759 0.004297004704320844
6.454524942510531105e-01 0.34092850697468147 0.004297004704320844
6.559610893616971694e-01 0.3783462617131929 0.004297004704320844
6.668930116380646922e-01 0.419870708444391 0.004297004704320844
6.782685095346465687e-01 0.4659525668664682 0.004297004704320844
6.901004618446151540e-01 0.517092024289676 0.004297004704320844
7.023934673924956407e-01 0.5738441648302398 0.004297004704320844
7.151429717873996061e-01 0.6368249944718586 0.004297004704320844
7.283344842977673705e-01 0.7067181273927491 0.004297004704320844
7.419428976923804209e-01 0.7842822061337682 0.004297004704320844
7.559319664634354119e-01 0.8703591361485166 0.004297004704320844
7.702539885913610718e-01 0.9658832241158708 0.004297004704320844
7.848497067663166016e-01 1.0718913192051276 0.004297004704320844
7.996484796378041660e-01 1.1895340673703196 0.004297004704320844
8.145687292843071248e-01 1.3200884008314182 0.004297004704320844
8.295186736652507831e-01 1.4649713983072863 0.004297004704320844
8.443973392770319775e-01 1.625755666443795 0.004297004704320844
8.590958250588041079e-01 1.8041864093920719 0.004297004704320844
8.734987900325095200e-01 2.0022003718155843 0.004297004704320844
8.874860945827419689e-01 2.2219468609395236 0.004297004704320844
9.009349092707250595e-01 2.4658110758226037 0.004297004704320844
9.137198810133305704e-01 2.736439997074672 0.004297004704320844
9.257176317941009369e-01 3.0367711180354604 0.004297004704320844
9.368063728855233752e-01 3.370064329271928 0.004297004704320844
9.468685008357788924e-01 3.739937302478798 0.004297004704320844
9.557900332031055157e-01 4.150404757850477 0.004297004704320844
9.634641594075487037e-01 4.605922041145108 0.004297004704320844
9.697906734519687877e-01 5.1114334834401705 0.004297004704320844
9.746769119613145627e-01 5.672426068491977 0.004297004704320844
9.780381931907548010e-01 6.294988990221888 0.004297004704320844
9.797980927215380609e-01 6.985879746785249 0.004297004704320844
9.798886308106118381e-01 7.752597488629465 0.004297004704320844
9.782503700403326619e-01 8.60346441668451 0.004297004704320844
9.748325423752365326e-01 9.547716114208066 0.004297004704320844
9.695932060180411094e-01 10.59560179277617 0.004297004704320844
9.624994965265930569e-01 11.758495540521581 0.004297004704320844
9.535280000090567976e-01 13.049019780144016 0.004297004704320844
9.426652670380063492e-01 14.481182276745331 0.004297004704320844
9.299084688484036132e-01 16.070528182616385 0.004297004704320844
9.152660948388264828e-01 17.834308769319094 0.004297004704320844
8.987592426124697553e-01 19.791668678535572 0.004297004704320844
8.804218621592065919e-01 21.96385372416547 0.004297004704320844
8.603025202698714180e-01 24.37444150122222 0.004297004704320844
8.384643133116221891e-01 27.04959730463137 0.004297004704320844
8.149868658000174459e-01 30.01835813575592 0.004297004704320844
7.899655620507731735e-01 33.31294787934677 0.004297004704320844
7.635126986352058776e-01 36.96912707195032 0.004297004704320844
7.357567122299026874e-01 41.0265810582719 0.004297004704320844
7.068418705899377485e-01 45.52935074866948 0.004297004704320844
6.769269788459626458e-01 50.526310653356795 0.004297004704320844
6.461837185605919798e-01 56.07169938205458 0.004297004704320844
6.147944106495699668e-01 62.22570836730231 0.004297004704320844
5.829494317213524957e-01 69.0551352016233 0.004297004704320844
5.508440083145074162e-01 76.63410868007462 0.004297004704320844
5.186747011396175555e-01 85.04489341802686 0.004297004704320844
4.866358057067320386e-01 94.37878277775391 0.004297004704320844
4.549159253956675530e-01 104.73708979594508 0.004297004704320844
4.236942185636335956e-01 116.23224686798542 0.004297004704320844
3.931711411447473270e-01 128.9890261253308 0.004297004704320844
3.635800268382356482e-01 143.14589375234786 0.004297004704320844
3.349347300762469115e-01 158.85651294280527 0.004297004704320844
3.073498159527473517e-01 176.2914118095948 0.004297004704320844
2.809204956487401650e-01 195.63983435170647 0.004297004704320844
2.557225397170428960e-01 217.11179456945052 0.004297004704320844
2.318130933880922229e-01 240.9403560239527 0.004297004704320844
2.092319610058562540e-01 267.38416158399497 0.004297004704320844
1.880034440127992534e-01 296.73024081888724 0.004297004704320844
1.681384591921204763e-01 329.2971255097155 0.004297004704320844
1.496894175316697551e-01 365.43830709572546 0.004297004704320844
1.326735311218067981e-01 405.54607358408276 0.004297004704320844
1.170054145171888771e-01 450.05576757004974 0.004297004704320844
1.026400175246319768e-01 499.450511585514 0.004297004704320844
8.954129782191533327e-02 554.2664520663108 0.004297004704320844
7.770261200958264447e-02 615.0985788580505 0.004297004704320844
6.710382496909166050e-02 682.6071834272393 0.004297004704320844
5.770077080541863995e-02 757.525025877192 0.004297004704320844
4.945178284536162067e-02 840.6652885618333 0.004297004704320844
4.229242197203236797e-02 932.9304026284696 0.004297004704320844
3.617990832901963466e-02 1035.3218432956637 0.004297004704320844
3.111399784716101236e-02 1148.9510001873086 0.004297004704320844
2.693423803466130778e-02 1275.051240713013 0.004297004704320844
2.367360063426392908e-02 1414.991297434576 0.004297004704320844
2.112469157661958294e-02 1570.2901247293776 0.004297004704320844
1.921593307874361334e-02 1742.6333860096508 0.004297004704320844
1.789324128963895935e-02 1933.891750455232 0.004297004704320844
1.709176634461762392e-02 2146.141197858406 0.004297004704320844
1.670663011461735042e-02 2381.6855519761607 0.004297004704320844
1.668963693816991403e-02 2643.0814869741084 0.004297004704320844
1.702692580631148117e-02 2933.1662783900483 0.004297004704320844
1.769594073129072270e-02 3255.0885998350564 0.004297004704320844
1.864415330770822360e-02 3612.3426997094302 0.004297004704320844
1.984667922529189873e-02 4008.8063288984645 0.004297004704320844
2.128482872287840860e-02 4448.782831127585 0.004297004704320844
2.294559113002233794e-02 4937.047852839004 0.004297004704320844
2.482126076326308592e-02 5478.901179593945 0.004297004704320844
2.690865440057713803e-02 6080.224261649427 0.004297004704320844
2.921275429878354007e-02 6747.5440531107 0.004297004704320844
3.180342647840297965e-02 7488.10385759003 0.004297004704320844
3.461867237053119911e-02 8309.941949353404 0.004297004704320844
3.766278425861380869e-02 9221.97882333434 0.004297004704320844
4.094059967200549405e-02 10234.114021054527 0.004297004704320844
4.446373642791473513e-02 11357.333583431051 0.004297004704320844
4.825459575020010772e-02 12603.829296797274 0.004297004704320844
5.229988414143516007e-02 13987.131026472387 0.004297004704320844
5.659977626126291850e-02 15522.25357427048 0.004297004704320844
6.115350470061035187e-02 17225.859653987874 0.004297004704320844
6.595684051026266814e-02 19116.440753857038 0.004297004704320844
7.100142461900194046e-02 21214.51784910632 0.004297004704320844
7.627443306607815943e-02 23542.864143224204 0.004297004704320844
8.179265583864911426e-02 26126.752255633317 0.004297004704320844
8.825366624621552858e-02 28994.22853882881 0.004297004704320844
9.505784833334282591e-02 32176.417502507353 0.004297004704320844
1.021977656299637438e-01 35707.859649004626 0.004297004704320844
1.096538497636442844e-01 39626.88638701478 0.004297004704320844
1.173999047704659959e-01 43976.036093027215 0.004297004704320844
1.254061195080720392e-01 48802.515836544335 0.004297004704320844
1.336380174043234337e-01 54158.71378079476 0.004297004704320844
1.420516851767342215e-01 60102.76782070388 0.004297004704320844
1.506063530899728609e-01 66699.19663030129 0.004297004704320844
1.592460682287679397e-01 74019.59996915652 0.004297004704320844
1.679184418553627545e-01 82143.43584919439 0.004297004704320844
1.765676824337839290e-01 91158.88299750836 0.004297004704320844
1.851341269978200865e-01 101163.7979766207 0.004297004704320844
1.935635121129900271e-01 112266.77735108159 0.004297004704320844
2.017968338925820726e-01 124588.33642950082 0.004297004704320844
2.097781258060085197e-01 138262.2173764659 0.004297004704320844
2.174555889356775684e-01 153436.84089300132 0.004297004704320844
2.247782240040576140e-01 170276.91722258978 0.004297004704320844
2.317028802654760578e-01 188965.23396912115 0.004297004704320844
2.381853648982240335e-01 209704.64013232305 0.004297004704320844
2.441905003283426911e-01 232720.2478960412 0.004297004704320844
2.496865506486419528e-01 258261.87606826748 0.004297004704320844
2.546464812672617484e-01 286606.7616948256 0.004297004704320844
2.590409065887067097e-01 318062.5692794119 0.004297004704320844
2.628532136761425053e-01 352970.73027306574 0.004297004704320844
2.660686242224633014e-01 391710.1490809261 0.004297004704320844
2.686743479360036990e-01 434701.3158125035 0.004297004704320844
2.706620747894430967e-01 482410.8704165374 0.004297004704320844
2.720192878845265616e-01 535356.6677410719 0.004297004704320844
2.727456972187015660e-01 594113.3984965039 0.004297004704320844
2.728399652948182430e-01 659318.8271333541 0.004297004704320844
2.723024283134231061e-01 731680.7143427207 0.004297004704320844
2.711316416379150884e-01 811984.4993184009 0.004297004704320844
2.693359185009623347e-01 901101.8251665037 0.004297004704320844
2.669217962695821789e-01 1000000.0 0.004297004704320844
4.792859454042071310e-02 0.001 0.004768611697714469
5.257791344830194114e-02 0.0011097524964120721 0.004768611697714469
5.764533050632860561e-02 0.0012315506032928262 0.004768611697714469
6.315810527078849490e-02 0.001366716356462006 0.004768611697714469
6.914327829013622306e-02 0.0015167168884709225 0.004768611697714469
7.562720184417461022e-02 0.0016831803533309566 0.004768611697714469
8.263502677822086306e-02 0.0018679135990207828 0.004768611697714469
9.019005310797585662e-02 0.002072921779595372 0.004768611697714469
9.831307247129672522e-02 0.002300430119772917 0.004768611697714469
1.070216290043374957e-01 0.0025529080682395165 0.004768611697714469
1.163292299100696786e-01 0.002833096101839324 0.004768611697714469
1.262445646366379681e-01 0.0031440354715915 0.004768611697714469
1.367706979811027512e-01 0.0034891012134067737 0.004768611697714469
1.479043262181621021e-01 0.003872038781812557 0.004768611697714469
1.596351204669924362e-01 0.004297004704320844 0.004768611697714469
1.719451694848169454e-01 0.004768611697714469 0.004768611697714469
1.848086107127300537e-01 0.005291978735958442 0.004768611697714469
1.981914557950449907e-01 0.005872786613189483 0.004768611697714469
2.120516399456888468e-01 0.00651733960488242 0.004768611697714469
2.263393780930031129e-01 0.007232633896483534 0.004768611697714469
2.409977446238387999e-01 0.008026433522257174 0.004768611697714469
2.559635637075369230e-01 0.00890735463861044 0.004768611697714469
2.711685576151102728e-01 0.009884959046625586 0.004768611697714469
2.865406850896798363e-01 0.010969857978923836 0.004768611697714469
3.020056961639439597e-01 0.012173827277396614 0.004768611697714469
3.174887677634354866e-01 0.013509935211980273 0.004768611697714469
3.329162122866380358e-01 0.014992684327860457 0.004768611697714469
3.482171212763776058e-01 0.01663816886076129 0.004768611697714469
3.633249566516249529e-01 0.018464249428955443 0.004768611697714469
3.781789603224982588e-01 0.020490746898158472 0.004768611697714469
3.927253640805742352e-01 0.022739657523579287 0.004768611697714469
4.069183505495979625e-01 0.02523539170434766 0.004768611697714469
4.207207767185998648e-01 0.02800503894183631 0.004768611697714469
4.341045855142585119e-01 0.03107866187782014 0.004768611697714469
4.470510042437511600e-01 0.03448962260405758 0.004768611697714469
4.595506646706966070e-01 0.038274944785163134 0.004768611697714469
4.716023607024056319e-01 0.04247571552536898 0.004768611697714469
4.832145507689734609e-01 0.047137531341167244 0.004768611697714469
4.944028192448710057e-01 0.05231099308056263 0.004768611697714469
5.051901683983858193e-01 0.05805225516094899 0.004768611697714469
5.156060595830577187e-01 0.06442363508721373 0.004768611697714469
5.256856342390269221e-01 0.07149428986597581 0.004768611697714469
5.354689030529925509e-01 0.07934096665797492 0.004768611697714469
5.449999807706926713e-01 0.08804883581643465 0.004768611697714469
5.543263244984224514e-01 0.09771241535346502 0.004768611697714469
5.634980547333819922e-01 0.1084365968689611 0.004768611697714469
5.725673005534738236e-01 0.12033778407775893 0.004768611697714469
5.815876214330465421e-01 0.13354515629298988 0.004768611697714469
5.906134643915839089e-01 0.14820207057988585 0.004768611697714469
5.996996519483281940e-01 0.16446761779946645 0.004768611697714469
6.089008820707132452e-01 0.18251834943190443 0.004768611697714469
6.182712197932012099e-01 0.20255019392306664 0.004768611697714469
6.278635433467564253e-01 0.22478058335487253 0.004768611697714469
6.377289582471610263e-01 0.24945081352303167 0.004768611697714469
6.479161360414934512e-01 0.27682866303920667 0.004768611697714469
6.584705832360996380e-01 0.3072112998861759 0.004768611697714469
6.694338392941974192e-01 0.34092850697468147 0.004768611697714469
6.808425937053809163e-01 0.3783462617131929 0.004768611697714469
6.927277505928303158e-01 0.419870708444391 0.004768611697714469
7.051134321217932266e-01 0.4659525668664682 0.004768611697714469
7.180159629147563338e-01 0.517092024289676 0.004768611697714469
7.314428488655549954e-01 0.5738441648302398 0.004768611697714469
7.453917800736714616e-01 0.6368249944718586 0.004768611697714469
7.598497181544181522e-01 0.7067181273927491 0.004768611697714469
7.747920925831232042e-01 0.7842822061337682 0.004768611697714469
7.901821623548125340e-01 0.8703591361485166 0.004768611697714469
8.059705707744643233e-01 0.9658832241158708 0.004768611697714469
8.220951732710403137e-01 1.0718913192051276 0.004768611697714469
8.384811306860011637e-01 1.1895340673703196 0.004768611697714469
8.550413197781692176e-01 1.3200884008314182 0.004768611697714469
8.716770716498752902e-01 1.4649713983072863 0.004768611697714469
8.882792220263334704e-01 1.625755666443795 0.004768611697714469
9.047294572622834874e-01 1.8041864093920719 0.004768611697714469
9.209019242850807752e-01 2.0022003718155843 0.004768611697714469
9.366650362075887859e-01 2.2219468609395236 0.004768611697714469
9.518837680780167787e-01 2.4658110758226037 0.004768611697714469
9.664200493711819773e-01 2.736439997074672 0.004768611697714469
9.801374797842948849e-01 3.0367711180354604 0.004768611697714469
9.929011835984691281e-01 3.370064329271928 0.004768611697714469
1.004580629096340605e+00 3.739937302478798 0.004768611697714469
1.015049282725181579e+00 4.150404757850477 0.004768611697714469
1.024188329592228941e+00 4.605922041145108 0.004768611697714469
1.031886265315325568e+00 5.1114334834401705 0.004768611697714469
1.038039950694356728e+00 5.672426068491977 0.004768611697714469
1.042555125942236538e+00 6.294988990221888 0.004768611697714469
1.045346738384801855e+00 6.985879746785249 0.004768611697714469
1.046339131083159568e+00 7.752597488629465 0.004768611697714469
1.045466133765415639e+00 8.60346441668451 0.004768611697714469
1.042671151615632841e+00 9.547716114208066 0.004768611697714469
1.037907270992554976e+00 10.59560179277617 0.004768611697714469
1.031137457637357757e+00 11.758495540521581 0.004768611697714469
1.022334875999562298e+00 13.049019780144016 0.004768611697714469
1.011483356479315088e+00 14.481182276745331 0.004768611697714469
9.985780194392733788e-01 16.070528182616385 0.004768611697714469
9.836259562392670741e-01 17.834308769319094 0.004768611697714469
9.666475247567214435e-01 19.791668678535572 0.004768611697714469
9.476766197845707396e-01 21.96385372416547 0.004768611697714469
9.267624882517158103e-01 24.37444150122222 0.004768611697714469
9.039697045044219337e-01 27.04959730463137 0.004768611697714469
8.793802578963592076e-01 30.01835813575592 0.004768611697714469
8.530928765367203903e-01 33.31294787934677 0.004768611697714469
8.252242814093414536e-01 36.96912707195032 0.004768611697714469
7.959085086600627967e-01 41.0265810582719 0.004768611697714469
7.652966899440315496e-01 45.52935074866948 0.004768611697714469
7.335558166512271550e-01 50.526310653356795 0.004768611697714469
7.008671170933975514e-01 56.07169938205458 0.004768611697714469
6.674238098846575484e-01 62.22570836730231 0.004768611697714469
6.334284707919795032e-01 69.0551352016233 0.004768611697714469
5.990897224493290096e-01 76.63410868007462 0.004768611697714469
5.646185616828223175e-01 85.04489341802686 0.004768611697714469
5.302245558761424782e-01 94.37878277775391 0.004768611697714469
4.961121610654724012e-01 104.73708979594508 0.004768611697714469
4.624766864944644951e-01 116.23224686798542 0.004768611697714469
4.295417781626408860e-01 128.9890261253308 0.004768611697714469
3.975561689852404879e-01 143.14589375234786 0.004768611697714469
3.665422166941412208e-01 158.85651294280527 0.004768611697714469
3.366287443958201897e-01 176.2914118095948 0.004768611697714469
3.079241153239389295e-01 195.63983435170647 0.004768611697714469
2.805159800421600513e-01 217.11179456945052 0.004768611697714469
2.544719841620338152e-01 240.9403560239527 0.004768611697714469
2.298410082249531805e-01 267.38416158399497 0.004768611697714469
2.066550239666939126e-01 296.73024081888724 0.004768611697714469
1.849312791777631970e-01 329.2971255097155 0.004768611697714469
1.647326219060463448e-01 365.43830709572546 0.004768611697714469
1.460827681394740452e-01 405.54607358408276 0.004768611697714469
1.288925620151748219e-01 450.05576757004974 0.004768611697714469
1.131167469430674477e-01 499.450511585514 0.004768611697714469
9.871946306352974432e-02 554.2664520663108 0.004768611697714469
8.569681298972678385e-02 615.0985788580505 0.004768611697714469
7.402989179459538993e-02 682.6071834272393 0.004768611697714469
6.367244464374495483e-02 757.525025877192 0.004768611697714469
5.458129293772653878e-02 840.6652885618333 0.004768611697714469
4.668708365967676882e-02 932.9304026284696 0.004768611697714469
3.994427723119030327e-02 1035.3218432956637 0.004768611697714469
3.435390835542369292e-02 1148.9510001873086 0.004768611697714469
2.973986153633410845e-02 1275.051240713013 0.004768611697714469
2.613933361342097791e-02 1414.991297434576 0.004768611697714469
2.332377093045299998e-02 1570.2901247293776 0.004768611697714469
2.121439024715192703e-02 1742.6333860096508 0.004768611697714469
1.975229675279657413e-02 1933.891750455232 0.004768611697714469
1.886470067601469375e-02 2146.141197858406 0.004768611697714469
1.843625549575675371e-02 2381.6855519761607 0.004768611697714469
1.841360500938464193e-02 2643.0814869741084 0.004768611697714469
1.878023469737896689e-02 2933.1662783900483 0.004768611697714469
1.951282702021747695e-02 3255.0885998350564 0.004768611697714469
2.055212251306251861e-02 3612.3426997094302 0.004768611697714469
2.187020841475131872e-02 4008.8063288984645 0.004768611697714469
2.344595498358720623e-02 4448.782831127585 0.004768611697714469
2.526444523924606042e-02 4937.047852839004 0.004768611697714469
2.731652848826703409e-02 5478.901179593945 0.004768611697714469
2.959795889085320084e-02 6080.224261649427 0.004768611697714469
3.211288027258238365e-02 6747.5440531107 0.004768611697714469
3.493768810595526686e-02 7488.10385759003 0.004768611697714469
3.800354733112121242e-02 8309.941949353404 0.004768611697714469
4.131343253620699263e-02 9221.97882333434 0.004768611697714469
4.487162899675300326e-02 10234.114021054527 0.004768611697714469
4.868909679034504751e-02 11357.333583431051 0.004768611697714469
5.278957795930497299e-02 12603.829296797274 0.004768611697714469
5.715652522968546478e-02 13987.131026472387 0.004768611697714469
6.178874973054878511e-02 15522.25357427048 0.004768611697714469
6.668380738004342501e-02 17225.859653987874 0.004768611697714469
7.183551502458254689e-02 19116.440753857038 0.004768611697714469
7.723326116625221782e-02 21214.51784910632 0.004768611697714469
8.286175136649889805e-02 23542.864143224204 0.004768611697714469
8.873469484299620347e-02 26126.752255633317 0.004768611697714469
9.561212964424914418e-02 28994.22853882881 0.004768611697714469
1.028388415136693435e-01 32176.417502507353 0.004768611697714469
1.104048779352377746e-01 35707.859649004626 0.004768611697714469
1.182880368000078786e-01 39626.88638701478 0.004768611697714469
1.264593036372494983e-01 43976.036093027215 0.004768611697714469
1.348859291846810915e-01 48802.515836544335 0.004768611697714469
1.435304469759418333e-01 54158.71378079476 0.004768611697714469
1.523459213966296688e-01 60102.76782070388 0.004768611697714469
1.612885452925596763e-01 66699.19663030129 0.004768611697714469
1.702995719313938616e-01 74019.59996915652 0.004768611697714469
1.793237758997215381e-01 82143.43584919439 0.004768611697714469
1.883027826696677121e-01 91158.88299750836 0.004768611697714469
1.971744990219823079e-01 101163.7979766207 0.004768611697714469
2.058823193289801845e-01 112266.77735108159 0.004768611697714469
2.143652727875156316e-01 124588.33642950082 0.004768611697714469
2.225653528260054248e-01 138262.2173764659 0.004768611697714469
2.304292872065504261e-01 153436.84089300132 0.004768611697714469
2.379043624532585222e-01 170276.91722258978 0.004768611697714469
2.449461136036140685e-01 188965.23396912115 0.004768611697714469
2.515090695048841640e-01 209704.64013232305 0.004768611697714469
2.575569955953687651e-01 232720.2478960412 0.004768611697714469
2.630572290998053342e-01 258261.87606826748 0.004768611697714469
2.679816982127983804e-01 286606.7616948256 0.004768611697714469
2.723004761202308943e-01 318062.5692794119 0.004768611697714469
2.759962895226458213e-01 352970.73027306574 0.004768611697714469
2.790535297163337369e-01 391710.1490809261 0.004768611697714469
2.814594030145967651e-01 434701.3158125035 0.004768611697714469
2.832050032902052594e-01 482410.8704165374 0.004768611697714469
2.842787416575460746e-01 535356.6677410719 0.004768611697714469
2.846794269653860621e-01 594113.3984965039 0.004768611697714469
2.844070576771761671e-01 659318.8271333541 0.004768611697714469
2.834620214839683183e-01 731680.7143427207 0.004768611697714469
2.818458972235539650e-01 811984.4993184009 0.004768611697714469
2.795664443620941020e-01 901101.8251665037 0.004768611697714469
2.766337513102638535e-01 1000000.0 0.004768611697714469
4.722275178900158660e-02 0.001 0.005291978735958442
5.182296494246989987e-02 0.0011097524964120721 0.005291978735958442
5.684091931624151578e-02 0.0012315506032928262 0.005291978735958442
6.230465838863680911e-02 0.001366716356462006 0.005291978735958442
6.824222455081455085e-02 0.0015167168884709225 0.005291978735958442
7.468115434142606757e-02 0.0016831803533309566 0.005291978735958442
8.164801955291829672e-02 0.0018679135990207828 0.005291978735958442
8.916778648113413142e-02 0.002072921779595372 0.005291978735958442
9.726316527647912991e-02 0.002300430119772917 0.005291978735958442
1.059538721231258890e-01 0.0025529080682395165 0.005291978735958442
1.152558446542476522e-01 0.002833096101839324 0.005291978735958442
1.251804110952740301e-01 0.0031440354715915 0.005291978735958442
1.357334785969830371e-01 0.0034891012134067737 0.005291978735958442
1.469147369161471484e-01 0.003872038781812557 0.005291978735958442
1.587169164478446082e-01 0.004297004704320844 0.005291978735958442
1.711251774828253802e-01 0.004768611697714469 0.005291978735958442
1.841166307965839410e-01 0.005291978735958442 0.005291978735958442
1.976600539207936658e-01 0.005872786613189483 0.005291978735958442
2.117158518969167735e-01 0.00651733960488242 0.005291978735958442
2.262362790912660349e-01 0.007232633896483534 0.005291978735958442
2.411659274132146313e-01 0.008026433522257174 0.005291978735958442
2.564425318398909637e-01 0.00890735463861044 0.005291978735958442
2.719980214266142227e-01 0.009884959046625586 0.005291978735958442
2.877598575034365780e-01 0.010969857978923836 0.005291978735958442
3.036525419143933924e-01 0.012173827277396614 0.005291978735958442
3.195992994393890285e-01 0.013509935211980273 0.005291978735958442
3.355238189783312230e-01 0.014992684327860457 0.005291978735958442
3.513520102154088498e-01 0.01663816886076129 0.005291978735958442
3.670136907984585806e-01 0.018464249428955443 0.005291978735958442
3.824441401994485012e-01 0.020490746898158472 0.005291978735958442
3.975854389145563883e-01 0.022739657523579287 0.005291978735958442
4.123875979836071903e-01 0.02523539170434766 0.005291978735958442
4.268093961165719818e-01 0.02800503894183631 0.005291978735958442
4.408189507256459194e-01 0.03107866187782014 0.005291978735958442
4.543940052525573536e-01 0.03448962260405758 0.005291978735958442
4.675219629378782327e-01 0.038274944785163134 0.005291978735958442
4.801996917567620260e-01 0.04247571552536898 0.005291978735958442
4.924331125683720778e-01 0.047137531341167244 0.005291978735958442
5.042366567616001216e-01 0.05231099308056263 0.005291978735958442
5.156325778131626292e-01 0.05805225516094899 0.005291978735958442
5.266501977041015969e-01 0.06442363508721373 0.005291978735958442
5.373250964709643807e-01 0.07149428986597581 0.005291978735958442
5.476982901856229935e-01 0.07934096665797492 0.005291978735958442
5.578154217479724952e-01 0.08804883581643465 0.005291978735958442
5.677259728635172253e-01 0.09771241535346502 0.005291978735958442
5.774825364996117871e-01 0.1084365968689611 0.005291978735958442
5.871401342595667927e-01 0.12033778407775893 0.005291978735958442
5.967555920141045522e-01 0.13354515629298988 0.005291978735958442
6.063869600432499896e-01 0.14820207057988585 0.005291978735958442
6.160929645619814821e-01 0.16446761779946645 0.005291978735958442
6.259324721308870965e-01 0.18251834943190443 0.005291978735958442
6.359639418242436504e-01 0.20255019392306664 0.005291978735958442
6.462448307549302218e-01 0.22478058335487253 0.005291978735958442
6.568309800338547610e-01 0.24945081352303167 0.005291978735958442
6.677758890577615292e-01 0.27682866303920667 0.005291978735958442
6.791299508132442320e-01 0.3072112998861759 0.005291978735958442
6.909395800049882297e-01 0.34092850697468147 0.005291978735958442
7.032462659656053550e-01 0.3783462617131929 0.005291978735958442
7.160855490422537439e-01 0.419870708444391 0.005291978735958442
7.294859391654615610e-01 0.4659525668664682 0.005291978735958442
7.434677883900990825e-01 0.517092024289676 0.005291978735958442
7.580421405687390868e-01 0.5738441648302398 0.005291978735958442
7.732096219239945611e-01 0.6368249944718586 0.005291978735958442
7.889593807440112849e-01 0.7067181273927491 0.005291978735958442
8.052681333138759223e-01 0.7842822061337682 0.005291978735958442
8.220993946131344154e-01 0.8703591361485166 0.005291978735958442
8.394028970799696232e-01 0.9658832241158708 0.005291978735958442
8.571142945562043591e-01 1.0718913192051276 0.005291978735958442
8.751551644667907581e-01 1.1895340673703196 0.005291978735958442
8.934333599029166129e-01 1.3200884008314182 0.005291978735958442
9.118437118061646363e-01 1.4649713983072863 0.005291978735958442
9.302690967254485521e-01 1.625755666443795 0.005291978735958442
9.485818560471623861e-01 1.8041864093920719 0.005291978735958442
9.666455045268315116e-01 2.0022003718155843 0.005291978735958442
9.843166973430488298e-01 2.2219468609395236 0.005291978735958442
1.001447717428529893e+00 2.4658110758226037 0.005291978735958442
1.017887102402455168e+00 2.736439997074672 0.005291978735958442
1.033484593682837627e+00 3.0367711180354604 0.005291978735958442
1.048091261437797073e+00 3.370064329271928 0.005291978735958442
1.061562568857618905e+00 3.739937302478798 0.005291978735958442
1.073758282906274175e+00 4.150404757850477 0.005291978735958442
1.084546392009209770e+00 4.605922041145108 0.005291978735958442
1.093802897477482716e+00 5.1114334834401705 0.005291978735958442
1.101413002777938521e+00 5.672426068491977 0.005291978735958442
1.107271739924434284e+00 6.294988990221888 0.005291978735958442
1.111284354107596961e+00 6.985879746785249 0.005291978735958442
1.113366520613243038e+00 7.752597488629465 0.005291978735958442
1.113444425369909840e+00 8.60346441668451 0.005291978735958442
1.111454816107978694e+00 9.547716114208066 0.005291978735958442
1.107345058141724570e+00 10.59560179277617 0.005291978735958442
1.101073262780702944e+00 11.758495540521581 0.005291978735958442
1.092608542053641774e+00 13.049019780144016 0.005291978735958442
1.081931409889745455e+00 14.481182276745331 0.005291978735958442
1.069034359506566778e+00 16.070528182616385 0.005291978735958442
1.053922511158563280e+00 17.834308769319094 0.005291978735958442
1.036614893982384045e+00 19.791668678535572 0.005291978735958442
1.017144732569865484e+00 21.96385372416547 0.005291978735958442
9.955613033240546805e-01 24.37444150122222 0.005291978735958442
9.719299674758505869e-01 27.04959730463137 0.005291978735958442
9.463343484526763882e-01 30.01835813575592 0.005291978735958442
9.188757573611389118e-01 33.31294787934677 0.005291978735958442
8.896745576757956186e-01 36.96912707195032 0.005291978735958442
8.588696059204370403e-01 41.0265810582719 0.005291978735958442
8.266181423519344262e-01 45.52935074866948 0.005291978735958442
7.930946451395781693e-01 50.526310653356795 0.005291978735958442
7.584892765226203259e-01 56.07169938205458 0.005291978735958442
7.230056634792875192e-01 62.22570836730231 0.005291978735958442
6.868582464001983245e-01 69.0551352016233 0.005291978735958442
6.502688940344515389e-01 76.63410868007462 0.005291978735958442
6.134631029385656520e-01 85.04489341802686 0.005291978735958442
5.766660059269528293e-01 94.37878277775391 0.005291978735958442
5.400984427521154929e-01 104.73708979594508 0.005291978735958442
5.039726452847349547e-01 116.23224686798542 0.005291978735958442
4.685378609977270958e-01 128.9890261253308 0.005291978735958442
4.340575293271384250e-01 143.14589375234786 0.005291978735958442
4.005644287562087347e-01 158.85651294280527 0.005291978735958442
3.682031469386746192e-01 176.2914118095948 0.005291978735958442
3.370968056535840196e-01 195.63983435170647 0.005291978735958442
3.073465958688159638e-01 217.11179456945052 0.005291978735958442
2.790323380761239314e-01 240.9403560239527 0.005291978735958442
2.522136428632866800e-01 267.38416158399497 0.005291978735958442
2.269317502841853851e-01 296.73024081888724 0.005291978735958442
2.032117583265254657e-01 329.2971255097155 0.005291978735958442
1.811288588133384558e-01 365.43830709572546 0.005291978735958442
1.607147900497945814e-01 405.54607358408276 0.005291978735958442
1.418772403585685515e-01 450.05576757004974 0.005291978735958442
1.245716155798048536e-01 499.450511585514 0.005291978735958442
1.087630427154133578e-01 554.2664520663108 0.005291978735958442
9.445133224065414834e-02 615.0985788580505 0.005291978735958442
8.161963502151130256e-02 682.6071834272393 0.005291978735958442
7.021994370260969953e-02 757.525025877192 0.005291978735958442
6.020799118235133779e-02 840.6652885618333 0.005291978735958442
5.150943704712661331e-02 932.9304026284696 0.005291978735958442
4.407607676983216899e-02 1035.3218432956637 0.005291978735958442
3.791063994506461282e-02 1148.9510001873086 0.005291978735958442
3.282003984880606934e-02 1275.051240713013 0.005291978735958442
2.884631443101959292e-02 1414.991297434576 0.005291978735958442
2.573772987554406519e-02 1570.2901247293776 0.005291978735958442
2.340768384011099670e-02 1742.6333860096508 0.005291978735958442
2.179219325482253250e-02 1933.891750455232 0.005291978735958442
2.080945401788367871e-02 2146.141197858406 0.005291978735958442
2.033275022030672785e-02 2381.6855519761607 0.005291978735958442
2.030302900710424102e-02 2643.0814869741084 0.005291978735958442
2.070058675241687532e-02 2933.1662783900483 0.005291978735958442
2.150163794594796979e-02 3255.0885998350564 0.005291978735958442
2.263924678213329739e-02 3612.3426997094302 0.005291978735958442
2.408208949522321063e-02 4008.8063288984645 0.005291978735958442
2.580625715351888075e-02 4448.782831127585 0.005291978735958442
2.779462397661405793e-02 4937.047852839004 0.005291978735958442
3.003632886865441678e-02 5478.901179593945 0.005291978735958442
3.252581516539988782e-02 6080.224261649427 0.005291978735958442
3.526603588771733133e-02 6747.5440531107 0.005291978735958442
3.834041777463108314e-02 7488.10385759003 0.005291978735958442
4.167258035392376603e-02 8309.941949353404 0.005291978735958442
4.526375208764705366e-02 9221.97882333434 0.005291978735958442
4.911739592906205765e-02 10234.114021054527 0.005291978735958442
5.324346132080819138e-02 11357.333583431051 0.005291978735958442
5.766701403933271325e-02 12603.829296797274 0.005291978735958442
6.236769782618701435e-02 13987.131026472387 0.005291978735958442
6.734261403484576025e-02 15522.25357427048 0.005291978735958442
7.258730033092265777e-02 17225.859653987874 0.005291978735958442
7.809326195733257148e-02 19116.440753857038 0.005291978735958442
8.384732998865632170e-02 21214.51784910632 0.005291978735958442
8.983141170551806054e-02 23542.864143224204 0.005291978735958442
9.605510727655208747e-02 26126.752255633317 0.005291978735958442
1.033453691683029613e-01 28994.22853882881 0.005291978735958442
1.109873837744777408e-01 32176.417502507353 0.005291978735958442
1.189684813516745654e-01 35707.859649004626 0.005291978735958442
1.272636256564207702e-01 39626.88638701478 0.005291978735958442
1.358409005325484642e-01 43976.036093027215 0.005291978735958442
1.446645585229004161e-01 48802.515836544335 0.005291978735958442
1.536940960560329583e-01 54158.71378079476 0.005291978735958442
1.628797306023059277e-01 60102.76782070388 0.005291978735958442
1.721747168421617624e-01 66699.19663030129 0.005291978735958442
1.815176986726531605e-01 74019.59996915652 0.005291978735958442
1.908508989885921714e-01 82143.43584919439 0.005291978735958442
2.001136013483991727e-01 91158.88299750836 0.005291978735958442
2.092415499231035925e-01 101163.7979766207 0.005291978735958442
2.181762660093100603e-01 112266.77735108159 0.005291978735958442
2.268550294621333174e-01 124588.33642950082 0.005291978735958442
2.352183203506471865e-01 138262.2173764659 0.005291978735958442
2.432113195787209969e-01 153436.84089300132 0.005291978735958442
2.507803111632405657e-01 170276.91722258978 0.005291978735958442
2.578795546518011794e-01 188965.23396912115 0.005291978735958442
2.644627683028227261e-01 209704.64013232305 0.005291978735958442
2.704927212517307389e-01 232720.2478960412 0.005291978735958442
2.759360532505135688e-01 258261.87606826748 0.005291978735958442
2.807640317160832732e-01 286606.7616948256 0.005291978735958442
2.849460700542109648e-01 318062.5692794119 0.005291978735958442
2.884646460364492793e-01 352970.73027306574 0.005291978735958442
2.913032955198594509e-01 391710.1490809261 0.005291978735958442
2.934497350351942813e-01 434701.3158125035 0.005291978735958442
2.948949217458436411e-01 482410.8704165374 0.005291978735958442
2.956270086316140633e-01 535356.6677410719 0.005291978735958442
2.956461401586169546e-01 594113.3984965039 0.005291978735958442
2.949523024122975845e-01 659318.8271333541 0.005291978735958442
2.935486035982643460e-01 731680.7143427207 0.005291978735958442
2.914366302560644217e-01 811984.4993184009 0.005291978735958442
2.886275596558877110e-01 901101.8251665037 0.005291978735958442
2.851336033581748919e-01 1000000.0 0.005291978735958442
4.639424105302809159e-02 0.001 0.005872786613189483
5.093078536272132445e-02 0.0011097524964120721 0.005872786613189483
5.588292120542030089e-02 0.0012315506032928262 0.005872786613189483
6.127929836314251200e-02 0.001366716356462006 0.005872786613189483
6.714870223453739406e-02 0.0015167168884709225 0.005872786613189483
7.351964857446029178e-02 0.0016831803533309566 0.005872786613189483
8.041987270574670055e-02 0.0018679135990207828 0.005872786613189483
8.787575361228142090e-02 0.002072921779595372 0.005872786613189483
9.591166227202697903e-02 0.002300430119772917 0.005872786613189483
1.045492398342069834e-01 0.0025529080682395165 0.005872786613189483
1.138065872003800189e-01 0.002833096101839324 0.005872786613189483
1.236974674909713384e-01 0.0031440354715915 0.005872786613189483
1.342304376924281506e-01 0.0034891012134067737 0.005872786613189483
1.454080145179835193e-01 0.003872038781812557 0.005872786613189483
1.572259089100767060e-01 0.004297004704320844 0.005872786613189483
1.696723159130420489e-01 0.004768611697714469 0.005872786613189483
1.827273594928833789e-01 0.005291978735958442 0.005872786613189483
1.963627300699753164e-01 0.005872786613189483 0.005872786613189483
2.105415268884712476e-01 0.00651733960488242 0.005872786613189483
2.252183564625497014e-01 0.007232633896483534 0.005872786613189483
2.403397468474926524e-01 0.008026433522257174 0.005872786613189483
2.558448293747665470e-01 0.00890735463861044 0.005872786613189483
2.716663354837038358e-01 0.009884959046625586 0.005872786613189483
2.877318385120314903e-01 0.010969857978923836 0.005872786613189483
3.039652720021126520e-01 0.012173827277396614 0.005872786613189483
3.202885772803047981e-01 0.013509935211980273 0.005872786613189483
3.366235122091494336e-01 0.014992684327860457 0.005872786613189483
3.528934530220211863e-01 0.01663816886076129 0.005872786613189483
3.690251766784559684e-01 0.018464249428955443 0.005872786613189483
3.849505278437498346e-01 0.020490746898158472 0.005872786613189483
4.006079072755127646e-01 0.022739657523579287 0.005872786613189483
4.159435127987550773e-01 0.02523539170434766 0.005872786613189483
4.309123357635380458e-01 0.02800503894183631 0.005872786613189483
4.454788495045048369e-01 0.03107866187782014 0.005872786613189483
4.596174240802276545e-01 0.03448962260405758 0.005872786613189483
4.733124561855359680e-01 0.038274944785163134 0.005872786613189483
4.865582436098769836e-01 0.04247571552536898 0.005872786613189483
4.993586548307529793e-01 0.047137531341167244 0.005872786613189483
5.117266088136296354e-01 0.05231099308056263 0.005872786613189483
5.236834199299491566e-01 0.05805225516094899 0.005872786613189483
5.352580418261411177e-01 0.06442363508721373 0.005872786613189483
5.464862563827916908e-01 0.07149428986597581 0.005872786613189483
5.574098330841986693e-01 0.07934096665797492 0.005872786613189483
5.680756911175035562e-01 0.08804883581643465 0.005872786613189483
5.785350976660496025e-01 0.09771241535346502 0.005872786613189483
5.888428927654386635e-01 0.1084365968689611 0.005872786613189483
5.990567760473084480e-01 0.12033778407775893 0.005872786613189483
6.092366588410700334e-01 0.13354515629298988 0.005872786613189483
6.194440426793182963e-01 0.14820207057988585 0.005872786613189483
6.297414351694851087e-01 0.16446761779946645 0.005872786613189483
6.401917948839312977e-01 0.18251834943190443 0.005872786613189483
6.508579298003004387e-01 0.20255019392306664 0.005872786613189483
6.618018989881742087e-01 0.22478058335487253 0.005872786613189483
6.730843308937060065e-01 0.24945081352303167 0.005872786613189483
6.847636885589247768e-01 0.27682866303920667 0.005872786613189483
6.968954359246974928e-01 0.3072112998861759 0.005872786613189483
7.095311258194019199e-01 0.34092850697468147 0.005872786613189483
7.227173841109952868e-01 0.3783462617131929 0.005872786613189483
7.364948075763682045e-01 0.419870708444391 0.005872786613189483
7.508967969054557434e-01 0.4659525668664682 0.005872786613189483
7.659483111502644048e-01 0.517092024289676 0.005872786613189483
7.816646112496619114e-01 0.5738441648302398 0.005872786613189483
7.980500028546079205e-01 0.6368249944718586 0.005872786613189483
8.150966256085420136e-01 0.7067181273927491 0.005872786613189483
8.327833546321328217e-01 0.7842822061337682 0.005872786613189483
8.510748568328040387e-01 0.8703591361485166 0.005872786613189483
8.699208623110941119e-01 0.9658832241158708 0.005872786613189483
8.892557200076390833e-01 1.0718913192051276 0.005872786613189483
9.089982712443546164e-01 1.1895340673703196 0.005872786613189483
9.290521048603435084e-01 1.3200884008314182 0.005872786613189483
9.493062046676455923e-01 1.4649713983072863 0.005872786613189483
9.696360000012035352e-01 1.625755666443795 0.005872786613189483
9.899048224511037830e-01 1.8041864093920719 0.005872786613189483
1.009965697327930512e+00 2.0022003718155843 0.005872786613189483
1.029663461261826285e+00 2.2219468609395236 0.005872786613189483
1.048837430646862412e+00 2.4658110758226037 0.005872786613189483
1.067322267196214813e+00 2.736439997074672 0.005872786613189483
1.084953177614882636e+00 3.0367711180354604 0.005872786613189483
1.101566323077437515e+00 3.370064329271928 0.005872786613189483
1.117002164163894529e+00 3.739937302478798 0.005872786613189483
1.131105657464054337e+00 4.150404757850477 0.005872786613189483
1.143730407780237490e+00 4.605922041145108 0.005872786613189483
1.154738688496970589e+00 5.1114334834401705 0.005872786613189483
1.164002814074967418e+00 5.672426068491977 0.005872786613189483
1.171405892183656539e+00 6.294988990221888 0.005872786613189483
1.176842302767998394e+00 6.985879746785249 0.005872786613189483
1.180217953982289014e+00 7.752597488629465 0.005872786613189483
1.181450365077861608e+00 8.60346441668451 0.005872786613189483
1.180468687355514135e+00 9.547716114208066 0.005872786613189483
1.177213699615840881e+00 10.59560179277617 0.005872786613189483
1.171637864697533171e+00 11.758495540521581 0.005872786613189483
1.163705500997850084e+00 13.049019780144016 0.005872786613189483
1.153393105666494556e+00 14.481182276745331 0.005872786613189483
1.140689860361146168e+00 16.070528182616385 0.005872786613189483
1.125598228820556157e+00 17.834308769319094 0.005872786613189483
1.108135207414519430e+00 19.791668678535572 0.005872786613189483
1.088332609014470265e+00 21.96385372416547 0.005872786613189483
1.066238951294027570e+00 24.37444150122222 0.005872786613189483
1.041919534830035632e+00 27.04959730463137 0.005872786613189483
1.015458713747898090e+00 30.01835813575592 0.005872786613189483
9.869594238524336260e-01 33.31294787934677 0.005872786613189483
9.565446734489998493e-01 36.96912707195032 0.005872786613189483
9.243571199544730055e-01 41.0265810582719 0.005872786613189483
8.905590974897870105e-01 45.52935074866948 0.005872786613189483
8.553315933368278445e-01 50.526310653356795 0.005872786613189483
8.188728009624102189e-01 56.07169938205458 0.005872786613189483
7.813959683778999299e-01 62.22570836730231 0.005872786613189483
7.431267666471722544e-01 69.0551352016233 0.005872786613189483
7.042998748688142907e-01 76.63410868007462 0.005872786613189483
6.651550815354183577e-01 85.04489341802686 0.005872786613189483
6.259331326814234764e-01 94.37878277775391 0.005872786613189483
5.868715772764335759e-01 104.73708979594508 0.005872786613189483
5.482001734277432980e-01 116.23224686798542 0.005872786613189483
5.101963372685834885e-01 128.9890261253308 0.005872786613189483
4.731369184919531623e-01 143.14589375234786 0.005872786613189483
4.370673103830788331e-01 158.85651294280527 0.005872786613189483
4.021494187071928961e-01 176.2914118095948 0.005872786613189483
3.685228239156268515e-01 195.63983435170647 0.005872786613189483
3.363040586008070321e-01 217.11179456945052 0.005872786613189483
3.055869736997255393e-01 240.9403560239527 0.005872786613189483
2.764437726948176244e-01 267.38416158399497 0.005872786613189483
2.489267966542212662e-01 296.73024081888724 0.005872786613189483
2.230707631199316254e-01 329.2971255097155 0.005872786613189483
1.989654062610091423e-01 365.43830709572546 0.005872786613189483
1.766522696515937796e-01 405.54607358408276 0.005872786613189483
1.560367270948609109e-01 450.05576757004974 0.005872786613189483
1.370759499927699798e-01 499.450511585514 0.005872786613189483
1.197370713637937317e-01 554.2664520663108 0.005872786613189483
1.040247871683478570e-01 615.0985788580505 0.005872786613189483
8.992534045173018742e-02 682.6071834272393 0.005872786613189483
7.738944636323195903e-02 757.525025877192 0.005872786613189483
6.637232971369717849e-02 840.6652885618333 0.005872786613189483
5.679466963452918515e-02 932.9304026284696 0.005872786613189483
4.860577973944316815e-02 1035.3218432956637 0.005872786613189483
4.181059652807991162e-02 1148.9510001873086 0.005872786613189483
3.619769781096176392e-02 1275.051240713013 0.005872786613189483
3.181467472869584090e-02 1414.991297434576 0.005872786613189483
2.838443483587249627e-02 1570.2901247293776 0.005872786613189483
2.581191271109050875e-02 1742.6333860096508 0.005872786613189483
2.402778085414122855e-02 1933.891750455232 0.005872786613189483
2.293998854615545216e-02 2146.141197858406 0.005872786613189483
2.240950455679930481e-02 2381.6855519761607 0.005872786613189483
2.237098774035675003e-02 2643.0814869741084 0.005872786613189483
2.280090729482388279e-02 2933.1662783900483 0.005872786613189483
2.367541013001621050e-02 3255.0885998350564 0.005872786613189483
2.491879867969178097e-02 3612.3426997094302 0.005872786613189483
2.649590503854152776e-02 4008.8063288984645 0.005872786613189483
2.837965178971579502e-02 4448.782831127585 0.005872786613189483
3.055035911029249998e-02 4937.047852839004 0.005872786613189483
3.299513853718041151e-02 5478.901179593945 0.005872786613189483
3.570683266326292460e-02 6080.224261649427 0.005872786613189483
3.868677086199822507e-02 6747.5440531107 0.005872786613189483
4.202593376066354747e-02 7488.10385759003 0.005872786613189483
4.563963580550090687e-02 8309.941949353404 0.005872786613189483
4.952683913241514441e-02 9221.97882333434 0.005872786613189483
5.368986749786279489e-02 10234.114021054527 0.005872786613189483
5.813724105651556229e-02 11357.333583431051 0.005872786613189483
6.289533008515688084e-02 12603.829296797274 0.005872786613189483
6.793933996775332329e-02 13987.131026472387 0.005872786613189483
7.326428488161761121e-02 15522.25357427048 0.005872786613189483
7.886330862800230990e-02 17225.859653987874 0.005872786613189483
8.472525226287254407e-02 19116.440753857038 0.005872786613189483
9.083403795681500859e-02 21214.51784910632 0.005872786613189483
9.716850467662357937e-02 23542.864143224204 0.005872786613189483
1.037329151582066927e-01 26126.752255633317 0.005872786613189483
1.114256986503462943e-01 28994.22853882881 0.005872786613189483
1.194684849092047668e-01 32176.417502507353 0.005872786613189483
1.278456609422869983e-01 35707.859649004626 0.005872786613189483
1.365292614998071530e-01 39626.88638701478 0.005872786613189483
1.454843946561789059e-01 43976.036093027215 0.005872786613189483
1.546723013541836389e-01 48802.515836544335 0.005872786613189483
1.640496383326008889e-01 54158.71378079476 0.005872786613189483
1.735638001922200913e-01 60102.76782070388 0.005872786613189483
1.831653985165811183e-01 66699.19663030129 0.005872786613189483
1.927907429205949486e-01 74019.59996915652 0.005872786613189483
2.023798472752589284e-01 82143.43584919439 0.005872786613189483
2.118700142360743777e-01 91158.88299750836 0.005872786613189483
2.211952945067239551e-01 101163.7979766207 0.005872786613189483
2.302955855588751932e-01 112266.77735108159 0.005872786613189483
2.391068450347376417e-01 124588.33642950082 0.005872786613189483
2.475685372257855621e-01 138262.2173764659 0.005872786613189483
2.556246315049566231e-01 153436.84089300132 0.005872786613189483
2.632206996340450966e-01 170276.91722258978 0.005872786613189483
2.703102065233450868e-01 188965.23396912115 0.005872786613189483
2.768461950288028106e-01 209704.64013232305 0.005872786613189483
2.827908840648622468e-01 232720.2478960412 0.005872786613189483
2.881102054310706317e-01 258261.87606826748 0.005872786613189483
2.927751083428160039e-01 286606.7616948256 0.005872786613189483
2.967548334333358628e-01 318062.5692794119 0.005872786613189483
3.000313647265914763e-01 352970.73027306574 0.005872786613189483
3.025882695865769745e-01 391710.1490809261 0.005872786613189483
3.044133134726685341e-01 434701.3158125035 0.005872786613189483
3.054975420360260818e-01 482410.8704165374 0.005872786613189483
3.058302474482998412e-01 535356.6677410719 0.005872786613189483
3.054117850386736110e-01 594113.3984965039 0.005872786613189483
3.042439745155715025e-01 659318.8271333541 0.005872786613189483
3.023314321656839221e-01 731680.7143427207 0.005872786613189483
2.996776237887665006e-01 811984.4993184009 0.005872786613189483
2.962967007898812954e-01 901101.8251665037 0.005872786613189483
2.922062092414779988e-01 1000000.0 0.005872786613189483
4.544024968500914863e-02 0.001 0.00651733960488242
4.989841764337896862e-02 0.0011097524964120721 0.00651733960488242
5.476825185119354317e-02 0.0012315506032928262 0.00651733960488242
6.007879029179143127e-02 0.001366716356462006 0.00651733960488242
6.585936100866723875e-02 0.0015167168884709225 0.00651733960488242
7.213919764403046997e-02 0.0016831803533309566 0.00651733960488242
7.894695696405421015e-02 0.0018679135990207828 0.00651733960488242
8.631016524790806332e-02 0.002072921779595372 0.00651733960488242
9.425459681775300025e-02 0.002300430119772917 0.00651733960488242
1.028035201949357019e-01 0.0025529080682395165 0.00651733960488242
1.119769646014800307e-01 0.002833096101839324 0.00651733960488242
1.217908544440413354e-01 0.0031440354715915 0.00651733960488242
1.322561759103799972e-01 0.0034891012134067737 0.00651733960488242
1.433780861062389222e-01 0.003872038781812557 0.00651733960488242
1.551551233673700847e-01 0.004297004704320844 0.00651733960488242
1.675784322528547088e-01 0.004768611697714469 0.00651733960488242
1.806311483821086694e-01 0.005291978735958442 0.00651733960488242
1.942879305312850413e-01 0.005872786613189483 0.00651733960488242
2.085147249591422502e-01 0.00651733960488242 0.00651733960488242
2.232687612097652152e-01 0.007232633896483534 0.00651733960488242
2.384988403707697380e-01 0.008026433522257174 0.00651733960488242
2.541459378062251306e-01 0.00890735463861044 0.00651733960488242
2.701440975273414757e-01 0.009884959046625586 0.00651733960488242
2.864216198096800059e-01 0.010969857978923836 0.00651733960488242
3.029024991958254032e-01 0.012173827277396614 0.00651733960488242
3.195080961749911519e-01 0.013509935211980273 0.00651733960488242
3.361589243491093226e-01 0.014992684327860457 0.00651733960488242
3.527765036643730756e-01 0.01663816886076129 0.00651733960488242
3.692852287801159927e-01 0.018464249428955443 0.00651733960488242
3.856141139412531671e-01 0.020490746898158472 0.00651733960488242
4.016984051434839276e-01 0.022739657523579287 0.00651733960488242
4.174809432334794512e-01 0.02523539170434766 0.00651733960488242
4.329132970515771617e-01 0.02800503894183631 0.00651733960488242
4.479565698694880083e-01 0.03107866187782014 0.00651733960488242
4.625819374067949852e-01 0.03448962260405758 0.00651733960488242
4.767708822550959513e-01 0.038274944785163134 0.00651733960488242
4.905151543158502436e-01 0.04247571552536898 0.00651733960488242
5.038165112571406645e-01 0.047137531341167244 0.00651733960488242
5.166862381431797102e-01 0.05231099308056263 0.00651733960488242
5.291445440282159796e-01 0.05805225516094899 0.00651733960488242
5.412198012364962674e-01 0.06442363508721373 0.00651733960488242
5.529477530323435586e-01 0.07149428986597581 0.00651733960488242
5.643706601969867842e-01 0.07934096665797492 0.00651733960488242
5.755364498740775936e-01 0.08804883581643465 0.00651733960488242
5.864978918906788019e-01 0.09771241535346502 0.00651733960488242
5.973118005173106981e-01 0.1084365968689611 0.00651733960488242
6.080382983920136208e-01 0.12033778407775893 0.00651733960488242
6.187401362493187840e-01 0.13354515629298988 0.00651733960488242
6.294820426160444571e-01 0.14820207057988585 0.00651733960488242
6.403301229766265035e-01 0.16446761779946645 0.00651733960488242
6.513512564970562746e-01 0.18251834943190443 0.00651733960488242
6.626124978826039014e-01 0.20255019392306664 0.00651733960488242
6.741804283450266722e-01 0.22478058335487253 0.00651733960488242
6.861204554709284809e-01 0.24945081352303167 0.00651733960488242
6.984960420516513890e-01 0.27682866303920667 0.00651733960488242
7.113678436258624727e-01 0.3072112998861759 0.00651733960488242
7.247927405800594913e-01 0.34092850697468147 0.00651733960488242
7.388227687729466142e-01 0.3783462617131929 0.00651733960488242
7.535039526508264807e-01 0.419870708444391 0.00651733960488242
7.688750476245137522e-01 0.4659525668664682 0.00651733960488242
7.849661914255976480e-01 0.517092024289676 0.00651733960488242
8.017975355980059282e-01 0.5738441648302398 0.00651733960488242
8.193778345413119668e-01 0.6368249944718586 0.00651733960488242
8.377031026521130075e-01 0.7067181273927491 0.00651733960488242
8.567553268435897929e-01 0.7842822061337682 0.00651733960488242
8.765013544736409701e-01 0.8703591361485166 0.00651733960488242
8.968919876497808419e-01 0.9658832241158708 0.00651733960488242
9.178613616093729277e-01 1.0718913192051276 0.00651733960488242
9.393266609072372653e-01 1.1895340673703196 0.00651733960488242
9.611882440561594354e-01 1.3200884008314182 0.00651733960488242
9.833301905885027949e-01 1.4649713983072863 0.00651733960488242
1.005621299723920892e+00 1.625755666443795 0.00651733960488242
1.027916547524608593e+00 1.8041864093920719 0.00651733960488242
1.050058936508070362e+00 2.0022003718155843 0.00651733960488242
1.071881733180106266e+00 2.2219468609395236 0.00651733960488242
1.093211300437700206e+00 2.4658110758226037 0.00651733960488242
1.113868210785821766e+00 2.736439997074672 0.00651733960488242
1.133672680301126778e+00 3.0367711180354604 0.00651733960488242
1.152445298629231507e+00 3.370064329271928 0.00651733960488242
1.170010667280696470e+00 3.739937302478798 0.00651733960488242
1.186197918915514515e+00 4.150404757850477 0.00651733960488242
1.200845142027424206e+00 4.605922041145108 0.00651733960488242
1.213799668062173875e+00 5.1114334834401705 0.00651733960488242
1.224919661648963931e+00 5.672426068491977 0.00651733960488242
1.234075043186605658e+00 6.294988990221888 0.00651733960488242
1.241148085763844611e+00 6.985879746785249 0.00651733960488242
1.246033738375828870e+00 7.752597488629465 0.00651733960488242
1.248639727504422536e+00 8.60346441668451 0.00651733960488242
1.248886553048474513e+00 9.547716114208066 0.00651733960488242
1.246707429561175529e+00 10.59560179277617 0.00651733960488242
1.242048259927920117e+00 11.758495540521581 0.00651733960488242
1.234867714905521607e+00 13.049019780144016 0.00651733960488242
1.225137457193918422e+00 14.481182276745331 0.00651733960488242
1.212842559884741434e+00 16.070528182616385 0.00651733960488242
1.197982028093101281e+00 17.834308769319094 0.00651733960488242
1.180569995662030802e+00 19.791668678535572 0.00651733960488242
1.160635992332573307e+00 21.96385372416547 0.00651733960488242
1.138226839662897172e+00 24.37444150122222 0.00651733960488242
1.113406770940169599e+00 27.04959730463137 0.00651733960488242
1.086259782216768111e+00 30.01835813575592 0.00651733960488242
1.056889270078233078e+00 33.31294787934677 0.00651733960488242
1.025419657507522286e+00 36.96912707195032 0.00651733960488242
9.919961229479983267e-01 41.0265810582719 0.00651733960488242
9.567847959104035516e-01 45.52935074866948 0.00651733960488242
9.199718859095538104e-01 50.526310653356795 0.00651733960488242
8.817623875683080481e-01 56.07169938205458 0.00651733960488242
8.423780383337567956e-01 62.22570836730231 0.00651733960488242
8.020547619849629495e-01 69.0551352016233 0.00651733960488242
7.610392639238393597e-01 76.63410868007462 0.00651733960488242
7.195850839086082029e-01 85.04489341802686 0.00651733960488242
6.779483233645932083e-01 94.37878277775391 0.00651733960488242
6.363832883948284946e-01 104.73708979594508 0.00651733960488242
5.951376393591998326e-01 116.23224686798542 0.00651733960488242
5.545196610705113160e-01 128.9890261253308 0.00651733960488242
5.148175505773834315e-01 143.14589375234786 0.00651733960488242
4.760918034398051724e-01 158.85651294280527 0.00651733960488242
4.385232001481096376e-01 176.2914118095948 0.00651733960488242
4.022695436006016312e-01 195.63983435170647 0.00651733960488242
3.674646292490401089e-01 217.11179456945052 0.00651733960488242
3.342183623629567113e-01 240.9403560239527 0.00651733960488242
3.026176144804090806e-01 267.38416158399497 0.00651733960488242
2.727279051334797755e-01 296.73024081888724 0.00651733960488242
2.445956079283755635e-01 329.2971255097155 0.00651733960488242
2.183275142190421458e-01 365.43830709572546 0.00651733960488242
1.939770502444069511e-01 405.54607358408276 0.00651733960488242
1.714483803469126211e-01 450.05576757004974 0.00651733960488242
1.507018174920092823e-01 499.450511585514 0.00651733960488242
1.317077717925481672e-01 554.2664520663108 0.00651733960488242
1.144772521991666431e-01 615.0985788580505 0.00651733960488242
9.900088115932556554e-02 682.6071834272393 0.00651733960488242
8.522873979841777414e-02 757.525025877192 0.00651733960488242
7.311631559180704898e-02 840.6652885618333 0.00651733960488242
6.257941791128489306e-02 932.9304026284696 0.00651733960488242
5.356517298317743647e-02 1035.3218432956637 0.00651733960488242
4.608135359302574507e-02 1148.9510001873086 0.00651733960488242
3.989678753062306238e-02 1275.051240713013 0.00651733960488242
3.506544457289417077e-02 1414.991297434576 0.00651733960488242
3.128253297057113219e-02 1570.2901247293776 0.00651733960488242
2.844385163039687622e-02 1742.6333860096508 0.00651733960488242
2.647451148183415162e-02 1933.891750455232 0.00651733960488242
2.527079549516993498e-02 2146.141197858406 0.00651733960488242
2.468037032968163624e-02 2381.6855519761607 0.00651733960488242
2.463096376980578386e-02 2643.0814869741084 0.00651733960488242
2.509444620399971237e-02 2933.1662783900483 0.00651733960488242
2.604744062482754891e-02 3255.0885998350564 0.00651733960488242
2.740423642006405841e-02 3612.3426997094302 0.00651733960488242
2.912532951873762072e-02 4008.8063288984645 0.00651733960488242
3.118003284726971261e-02 4448.782831127585 0.00651733960488242
3.354571192417239722e-02 4937.047852839004 0.00651733960488242
3.620708668397849134e-02 5478.901179593945 0.00651733960488242
3.915505287248059046e-02 6080.224261649427 0.00651733960488242
4.238878918964302661e-02 6747.5440531107 0.00651733960488242
4.600737703888096303e-02 7488.10385759003 0.00651733960488242
4.991701317751258415e-02 8309.941949353404 0.00651733960488242
5.411378036666031344e-02 9221.97882333434 0.00651733960488242
5.859849237784028192e-02 10234.114021054527 0.00651733960488242
6.337774347281648069e-02 11357.333583431051 0.00651733960488242
6.847919848709950463e-02 12603.829296797274 0.00651733960488242
7.387292562032071741e-02 13987.131026472387 0.00651733960488242
7.955144516382478548e-02 15522.25357427048 0.00651733960488242
8.550511717949649260e-02 17225.859653987874 0.00651733960488242
9.171974201229229906e-02 19116.440753857038 0.00651733960488242
9.817601546664506129e-02 21214.51784910632 0.00651733960488242
1.048494235859843554e-01 23542.864143224204 0.00651733960488242
1.117375154555370342e-01 26126.752255633317 0.00651733960488242
1.198148703705758933e-01 28994.22853882881 0.00651733960488242
1.282356327578492994e-01 32176.417502507353 0.00651733960488242
1.369811171265684635e-01 35707.859649004626 0.00651733960488242
1.460203318967998043e-01 39626.88638701478 0.00651733960488242
1.553154537169778304e-01 43976.036093027215 0.00651733960488242
1.648248552040466886e-01 48802.515836544335 0.00651733960488242
1.745023921548562729e-01 54158.71378079476 0.00651733960488242
1.842930718192453132e-01 60102.76782070388 0.00651733960488242
1.941450727480975580e-01 66699.19663030129 0.00651733960488242
2.039927972620032004e-01 74019.59996915652 0.00651733960488242
2.137744190563004298e-01 82143.43584919439 0.00651733960488242
2.234257130539026581e-01 91158.88299750836 0.00651733960488242
2.328795316541309168e-01 101163.7979766207 0.00651733960488242
2.420746253046888730e-01 112266.77735108159 0.00651733960488242
2.509461604319993544e-01 124588.33642950082 0.00651733960488242
2.594327581982511233e-01 138262.2173764659 0.00651733960488242
2.674780011160004523e-01 153436.84089300132 0.00651733960488242
2.750269157721814683e-01 170276.91722258978 0.00651733960488242
2.820325109804364128e-01 188965.23396912115 0.00651733960488242
2.884475147488317903e-01 209704.64013232305 0.00651733960488242
2.942339043923261621e-01 232720.2478960412 0.00651733960488242
2.993573966697848920e-01 258261.87606826748 0.00651733960488242
3.037885563862742777e-01 286606.7616948256 0.00651733960488242
3.074969072878272480e-01 318062.5692794119 0.00651733960488242
3.104641437230589718e-01 352970.73027306574 0.00651733960488242
3.126743674798993511e-01 391710.1490809261 0.00651733960488242
3.141150188977384627e-01 434701.3158125035 0.00651733960488242
3.147785708214806966e-01 482410.8704165374 0.00651733960488242
3.146547288445779578e-01 535356.6677410719 0.00651733960488242
3.137457043745246477e-01 594113.3984965039 0.00651733960488242
3.120545750448434630e-01 659318.8271333541 0.00651733960488242
3.095877197362649214e-01 731680.7143427207 0.00651733960488242
3.063530779135126281e-01 811984.4993184009 0.00651733960488242
3.023671023663208057e-01 901101.8251665037 0.00651733960488242
2.976505782595588734e-01 1000000.0 0.00651733960488242
4.435913435572586688e-02 0.001 0.007232633896483534
4.872419543606017200e-02 0.0011097524964120721 0.007232633896483534
5.349523942271088711e-02 0.0012315506032928262 0.007232633896483534
5.870147834710267437e-02 0.001366716356462006 0.007232633896483534
6.437255962882218463e-02 0.0015167168884709225 0.007232633896483534
7.053820661081160182e-02 0.0016831803533309566 0.007232633896483534
7.722774114305692994e-02 0.0018679135990207828 0.007232633896483534
8.446957604910285133e-02 0.002072921779595372 0.007232633896483534
9.229058586683659693e-02 0.002300430119772917 0.007232633896483534
1.007154181025683298e-01 0.0025529080682395165 0.007232633896483534
1.097657260891488906e-01 0.002833096101839324 0.007232633896483534
1.194593352069224512e-01 0.0031440354715915 0.007232633896483534
1.298093926694866840e-01 0.0034891012134067737 0.007232633896483534
1.408234848292465591e-01 0.003872038781812557 0.007232633896483534
1.525027841728354150e-01 0.004297004704320844 0.007232633896483534
1.648412560638120306e-01 0.004768611697714469 0.007232633896483534
1.778249723023809792e-01 0.005291978735958442 0.007232633896483534
1.914315785268825842e-01 0.005872786613189483 0.007232633896483534
2.056299544940994040e-01 0.00651733960488242 0.007232633896483534
2.203801370052295705e-01 0.007232633896483534 0.007232633896483534
2.356334927916122757e-01 0.008026433522257174 0.007232633896483534
2.513332135521988975e-01 0.00890735463861044 0.007232633896483534
2.674151291121459884e-01 0.009884959046625586 0.007232633896483534
2.838088069293407956e-01 0.010969857978923836 0.007232633896483534
3.004389360839841983e-01 0.012173827277396614 0.007232633896483534
3.172269554380640066e-01 0.013509935211980273 0.007232633896483534
3.340928226013935576e-01 0.014992684327860457 0.007232633896483534
3.509569131739761483e-01 0.01663816886076129 0.007232633896483534
3.677419156885237683e-01 0.018464249428955443 0.007232633896483534
3.843746613493898567e-01 0.020490746898158472 0.007232633896483534
4.007878263692005172e-01 0.022739657523579287 0.007232633896483534
4.169214237274417867e-01 0.02523539170434766 0.007232633896483534
4.327240258024458441e-01 0.02800503894183631 0.007232633896483534
4.481537143557494107e-01 0.03107866187782014 0.007232633896483534
4.631787301674304413e-01 0.03448962260405758 0.007232633896483534
4.777778023229194426e-01 0.038274944785163134 0.007232633896483534
4.919402096237155964e-01 0.04247571552536898 0.007232633896483534
5.056655905972593512e-01 0.047137531341167244 0.007232633896483534
5.189635288653448031e-01 0.05231099308056263 0.007232633896483534
5.318529752241563102e-01 0.05805225516094899 0.007232633896483534
5.443615363490986736e-01 0.06442363508721373 0.007232633896483534
5.565246764955181780e-01 0.07149428986597581 0.007232633896483534
5.683848799277617658e-01 0.07934096665797492 0.007232633896483534
5.799907923472583660e-01 0.08804883581643465 0.007232633896483534
5.913963751693976922e-01 0.09771241535346502 0.007232633896483534
6.026601050670874482e-01 0.1084365968689611 0.007232633896483534
6.138442173529410351e-01 0.12033778407775893 0.007232633896483534
6.250139937163180504e-01 0.13354515629298988 0.007232633896483534
6.362371053163587975e-01 0.14820207057988585 0.007232633896483534
6.475829816262939076e-01 0.16446761779946645 0.007232633896483534
6.591221960769308996e-01 0.18251834943190443 0.007232633896483534
6.709258368701845887e-01 0.20255019392306664 0.007232633896483534
6.830648493191610049e-01 0.22478058335487253 0.007232633896483534
6.956093123255440158e-01 0.24945081352303167 0.007232633896483534
7.086276429812143896e-01 0.27682866303920667 0.007232633896483534
7.221857056456536528e-01 0.3072112998861759 0.007232633896483534
7.363458094728715375e-01 0.34092850697468147 0.007232633896483534
7.511655956690830305e-01 0.3783462617131929 0.007232633896483534
7.666968090413579517e-01 0.419870708444391 0.007232633896483534
7.829839602012743649e-01 0.4659525668664682 0.007232633896483534
8.000628936796980728e-01 0.517092024289676 0.007232633896483534
8.179592934260101478e-01 0.5738441648302398 0.007232633896483534
8.366871479646659227e-01 0.6368249944718586 0.007232633896483534
8.562472377979446492e-01 0.7067181273927491 0.007232633896483534
8.766256858182384093e-01 0.7842822061337682 0.007232633896483534
8.977926509781292141e-01 0.8703591361485166 0.007232633896483534
9.197012206912235088e-01 0.9658832241158708 0.007232633896483534
9.422865961633090093e-01 1.0718913192051276 0.007232633896483534
9.654656145080527940e-01 1.1895340673703196 0.007232633896483534
9.891367010367350110e-01 1.3200884008314182 0.007232633896483534
1.013180276320495121e+00 1.4649713983072863 0.007232633896483534
1.037459664070550014e+00 1.625755666443795 0.007232633896483534
1.061822499383110907e+00 1.8041864093920719 0.007232633896483534
1.086102594732719639e+00 2.0022003718155843 0.007232633896483534
1.110122261610736905e+00 2.2219468609395236 0.007232633896483534
1.133695290585828186e+00 2.4658110758226037 0.007232633896483534
1.156628277654044634e+00 2.736439997074672 0.007232633896483534
1.178726308852690252e+00 3.0367711180354604 0.007232633896483534
1.199794002692023076e+00 3.370064329271928 0.007232633896483534
1.219639466816523576e+00 3.739937302478798 0.007232633896483534
1.238075171603581381e+00 4.150404757850477 0.007232633896483534
1.254922673801876165e+00 4.605922041145108 0.007232633896483534
1.270013222419212884e+00 5.1114334834401705 0.007232633896483534
1.283189601435861471e+00 5.672426068491977 0.007232633896483534
1.294307269344587841e+00 6.294988990221888 0.007232633896483534
1.303235107243537971e+00 6.985879746785249 0.007232633896483534
1.309855841901177653e+00 7.752597488629465 0.007232633896483534
1.314066189513863225e+00 8.60346441668451 0.007232633896483534
1.315776843744038027e+00 9.547716114208066 0.007232633896483534
1.314912363233291304e+00 10.59560179277617 0.007232633896483534
1.311411067299546929e+00 11.758495540521581 0.007232633896483534
1.305225004687319501e+00 13.049019780144016 0.007232633896483534
1.296320071070973245e+00 14.481182276745331 0.007232633896483534
1.284676313795335201e+00 16.070528182616385 0.007232633896483534
1.270288356142817987e+00 17.834308769319094 0.007232633896483534
1.253166516112671491e+00 19.791668678535572 0.007232633896483534
1.233337032294158586e+00 21.96385372416547 0.007232633896483534
1.210843946829153639e+00 24.37444150122222 0.007232633896483534
1.185749251536797999e+00 27.04959730463137 0.007232633896483534
1.158135310887953739e+00 30.01835813575592 0.007232633896483534
1.128104605990635223e+00 33.31294787934677 0.007232633896483534
1.095781502757169346e+00 36.96912707195032 0.007232633896483534
1.061312150446914959e+00 41.0265810582719 0.007232633896483534
1.024864871232844088e+00 45.52935074866948 0.007232633896483534
9.866294775682337148e-01 50.526310653356795 0.007232633896483534
9.468161726531181266e-01 56.07169938205458 0.007232633896483534
9.056536718095871130e-01 62.22570836730231 0.007232633896483534
8.633867728668912500e-01 69.0551352016233 0.007232633896483534
8.202730226624715959e-01 76.63410868007462 0.007232633896483534
7.765787763161419166e-01 85.04489341802686 0.007232633896483534
7.325748509119350826e-01 94.37878277775391 0.007232633896483534
6.885320109972824509e-01 104.73708979594508 0.007232633896483534
6.447158871265983304e-01 116.23224686798542 0.007232633896483534
6.014684468371552795e-01 128.9890261253308 0.007232633896483534
5.590862091572296189e-01 143.14589375234786 0.007232633896483534
5.176475621288396667e-01 158.85651294280527 0.007232633896483534
4.773536634854793625e-01 176.2914118095948 0.007232633896483534
4.383823212277156434e-01 195.63983435170647 0.007232633896483534
4.008865996687374644e-01 217.11179456945052 0.007232633896483534
3.649946309411968293e-01 240.9403560239527 0.007232633896483534
3.308102302175005005e-01 267.38416158399497 0.007232633896483534
2.984144184836108882e-01 296.73024081888724 0.007232633896483534
2.678675423869802397e-01 329.2971255097155 0.007232633896483534
2.392963040718938950e-01 365.43830709572546 0.007232633896483534
2.127684068231345260e-01 405.54607358408276 0.007232633896483534
1.881882161602299597e-01 450.05576757004974 0.007232633896483534
1.655208727233385135e-01 499.450511585514 0.007232633896483534
1.447416278675869306e-01 554.2664520663108 0.007232633896483534
1.258695200889460297e-01 615.0985788580505 0.007232633896483534
1.089011310963524659e-01 682.6071834272393 0.007232633896483534
9.378675427088788152e-02 757.525025877192 0.007232633896483534
8.048314008626084037e-02 840.6652885618333 0.007232633896483534
6.890147115363852437e-02 932.9304026284696 0.007232633896483534
5.898711712685952846e-02 1035.3218432956637 0.007232633896483534
5.075145546351153558e-02 1148.9510001873086 0.007232633896483534
4.394211371268257060e-02 1275.051240713013 0.007232633896483534
3.862039871512647909e-02 1414.991297434576 0.007232633896483534
3.445130951137834879e-02 1570.2901247293776 0.007232633896483534
3.132081973903525635e-02 1742.6333860096508 0.007232633896483534
2.914830897197706605e-02 1933.891750455232 0.007232633896483534
2.781676259205251647e-02 2146.141197858406 0.007232633896483534
2.715952764830231736e-02 2381.6855519761607 0.007232633896483534
2.709669495406183751e-02 2643.0814869741084 0.007232633896483534
2.759461825828105411e-02 2933.1662783900483 0.007232633896483534
2.863110729907123939e-02 3255.0885998350564 0.007232633896483534
3.010899724113513809e-02 3612.3426997094302 0.007232633896483534
3.198389557940550798e-02 4008.8063288984645 0.007232633896483534
3.422100262160289452e-02 4448.782831127585 0.007232633896483534
3.679426981516834699e-02 4937.047852839004 0.007232633896483534
3.968559763200052437e-02 5478.901179593945 0.007232633896483534
4.288353760048679852e-02 6080.224261649427 0.007232633896483534
4.638447895799942960e-02 6747.5440531107 0.007232633896483534
5.029617782350270794e-02 7488.10385759003 0.007232633896483534
5.451485170043048056e-02 8309.941949353404 0.007232633896483534
5.903297986508086737e-02 9221.97882333434 0.007232633896483534
6.384944322386057469e-02 10234.114021054527 0.007232633896483534
6.896834377799816729e-02 11357.333583431051 0.007232633896483534
7.441863768584591754e-02 12603.829296797274 0.007232633896483534
8.016449539062414642e-02 13987.131026472387 0.007232633896483534
8.619552060883570177e-02 15522.25357427048 0.007232633896483534
9.249887812958253186e-02 17225.859653987874 0.007232633896483534
9.905697251275254189e-02 19116.440753857038 0.007232633896483534
1.058469736763792274e-01 21214.51784910632 0.007232633896483534
1.128407860921208511e-01 23542.864143224204 0.007232633896483534
1.200276517372954876e-01 26126.752255633317 0.007232633896483534
1.284630934438640015e-01 28994.22853882881 0.007232633896483534
1.372299450691078226e-01 32176.417502507353 0.007232633896483534
1.463063707604214669e-01 35707.859649004626 0.007232633896483534
1.556584062382641576e-01 39626.88638701478 0.007232633896483534
1.652453776082066506e-01 43976.036093027215 0.007232633896483534
1.750229869160935536e-01 48802.515836544335 0.007232633896483534
1.849426543100491371e-01 54158.71378079476 0.007232633896483534
1.949472259584429656e-01 60102.76782070388 0.007232633896483534
2.049829555466849140e-01 66699.19663030129 0.007232633896483534
2.149827561961461520e-01 74019.59996915652 0.007232633896483534
2.248835142276285337e-01 82143.43584919439 0.007232633896483534
2.346200183125443095e-01 91158.88299750836 0.007232633896483534
2.441243900856036597e-01 101163.7979766207 0.007232633896483534
2.533348082845212068e-01 112266.77735108159 0.007232633896483534
2.621861470837963393e-01 124588.33642950082 0.007232633896483534
2.706167792929774496e-01 138262.2173764659 0.007232633896483534
2.785701750533559617e-01 153436.84089300132 0.007232633896483534
2.859912865058157339e-01 170276.91722258978 0.007232633896483534
2.928332430177877366e-01 188965.23396912115 0.007232633896483534
2.990487012261477950e-01 209704.64013232305 0.007232633896483534
3.045996834591989111e-01 232720.2478960412 0.007232633896483534
3.094519377824550554e-01 258261.87606826748 0.007232633896483534
3.135763733035916156e-01 286606.7616948256 0.007232633896483534
3.169425261271882066e-01 318062.5692794119 0.007232633896483534
3.195326070584498246e-01 352970.73027306574 0.007232633896483534
3.213310569647741533e-01 391710.1490809261 0.007232633896483534
3.223261462683227885e-01 434701.3158125035 0.007232633896483534
3.225112497818603541e-01 482410.8704165374 0.007232633896483534
3.218773686159129843e-01 535356.6677410719 0.007232633896483534
3.204284833178265290e-01 594113.3984965039 0.007232633896483534
3.181701911605007149e-01 659318.8271333541 0.007232633896483534
3.151119902728738431e-01 731680.7143427207 0.007232633896483534
3.112640626079484218e-01 811984.4993184009 0.007232633896483534
3.066479110728883573e-01 901101.8251665037 0.007232633896483534
3.012880187086873218e-01 1000000.0 0.007232633896483534
4.315076682890395254e-02 0.001 0.008026433522257174
4.740812627932691065e-02 0.0011097524964120721 0.008026433522257174
5.206404123067288892e-02 0.0012315506032928262 0.008026433522257174
5.714770702649299428e-02 0.001366716356462006 0.008026433522257174
6.268888301010544506e-02 0.0015167168884709225 0.008026433522257174
6.871752629784823319e-02 0.0016831803533309566 0.008026433522257174
7.526338697446492698e-02 0.0018679135990207828 0.008026433522257174
8.235548548056281781e-02 0.002072921779595372 0.008026433522257174
9.002153258558699689e-02 0.002300430119772917 0.008026433522257174
9.828725377450886480e-02 0.0025529080682395165 0.008026433522257174
1.071756371262479884e-01 0.002833096101839324 0.008026433522257174
1.167061238389340005e-01 0.0031440354715915 0.008026433522257174
1.268937547974802460e-01 0.0034891012134067737 0.008026433522257174
1.377482859579037822e-01 0.003872038781812557 0.008026433522257174
1.492733062481381434e-01 0.004297004704320844 0.008026433522257174
1.614654272891170861e-01 0.004768611697714469 0.008026433522257174
1.743135496146580032e-01 0.005291978735958442 0.008026433522257174
1.877982482287220700e-01 0.005872786613189483 0.008026433522257174
2.018913866873726926e-01 0.00651733960488242 0.008026433522257174
2.165559190694011094e-01 0.007232633896483534 0.008026433522257174
2.317459975783585091e-01 0.008026433522257174 0.008026433522257174
2.474073569433734854e-01 0.00890735463861044 0.008026433522257174
2.634780165669328711e-01 0.009884959046625586 0.008026433522257174
2.798893135577090741e-01 0.010969857978923836 0.008026433522257174
2.965672044100739480e-01 0.012173827277396614 0.008026433522257174
3.134338356430006467e-01 0.013509935211980273 0.008026433522257174
3.304092983920794424e-01 0.014992684327860457 0.008026433522257174
3.474135155183543655e-01 0.01663816886076129 0.008026433522257174
3.643681664962025168e-01 0.018464249428955443 0.008026433522257174
3.811985705843207728e-01 0.020490746898158472 0.008026433522257174
3.978354738051813055e-01 0.022739657523579287 0.008026433522257174
4.142166151931334084e-01 0.02523539170434766 0.008026433522257174
4.302880752682038401e-01 0.02800503894183631 0.008026433522257174
4.460053251388264028e-01 0.03107866187782014 0.008026433522257174
4.613339807779113788e-01 0.03448962260405758 0.008026433522257174
4.762502460099406476e-01 0.038274944785163134 0.008026433522257174
4.907410607139123804e-01 0.04247571552536898 0.008026433522257174
5.048039903350999280e-01 0.047137531341167244 0.008026433522257174
5.184468784114092399e-01 0.05231099308056263 0.008026433522257174
5.316873115443199183e-01 0.05805225516094899 0.008026433522257174
5.445519559921159214e-01 0.06442363508721373 0.008026433522257174
5.570757738320324393e-01 0.07149428986597581 0.008026433522257174
5.693011954284346032e-01 0.07934096665797492 0.008026433522257174
5.812772747915507798e-01 0.08804883581643465 0.008026433522257174
5.930588382983851270e-01 0.09771241535346502 0.008026433522257174
6.047056734114213405e-01 0.1084365968689611 0.008026433522257174
6.162817641295412763e-01 0.12033778407775893 0.008026433522257174
6.278545645452927593e-01 0.13354515629298988 0.008026433522257174
6.394943317631290869e-01 0.14820207057988585 0.008026433522257174
6.512734801220508851e-01 0.16446761779946645 0.008026433522257174
6.632659497769609613e-01 0.18251834943190443 0.008026433522257174
6.755465744256297089e-01 0.20255019392306664 0.008026433522257174
6.881904035364224681e-01 0.22478058335487253 0.008026433522257174
7.012719802507908495e-01 0.24945081352303167 0.008026433522257174
7.148645222382027375e-01 0.27682866303920667 0.008026433522257174
7.290390157224467815e-01 0.3072112998861759 0.008026433522257174
7.438631967769105957e-01 0.34092850697468147 0.008026433522257174
7.594003981049177732e-01 0.3783462617131929 0.008026433522257174
7.757082776116511758e-01 0.419870708444391 0.008026433522257174
7.928374157084986384e-01 0.4659525668664682 0.008026433522257174
8.108298060825303022e-01 0.517092024289676 0.008026433522257174
8.297172555845506725e-01 0.5738441648302398 0.008026433522257174
8.495197200188976394e-01 0.6368249944718586 0.008026433522257174
8.702436401438266023e-01 0.7067181273927491 0.008026433522257174
8.918803220087894168e-01 0.7842822061337682 0.008026433522257174
9.144044244933311472e-01 0.8703591361485166 0.008026433522257174
9.377726458987014624e-01 0.9658832241158708 0.008026433522257174
9.619226838054989459e-01 1.0718913192051276 0.008026433522257174
9.867725378418188420e-01 1.1895340673703196 0.008026433522257174
1.012220252780635654e+00 1.3200884008314182 0.008026433522257174
1.038144142979377627e+00 1.4649713983072863 0.008026433522257174
1.064403550350546457e+00 1.625755666443795 0.008026433522257174
1.090840160570458517e+00 1.8041864093920719 0.008026433522257174
1.117279837040807688e+00 2.0022003718155843 0.008026433522257174
1.143534972728492027e+00 2.2219468609395236 0.008026433522257174
1.169407584357521790e+00 2.4658110758226037 0.008026433522257174
1.194690820612304805e+00 2.736439997074672 0.008026433522257174
1.219174881713978476e+00 3.0367711180354604 0.008026433522257174
1.242648368205568676e+00 3.370064329271928 0.008026433522257174
1.264902567871693861e+00 3.739937302478798 0.008026433522257174
1.285732703295249246e+00 4.150404757850477 0.008026433522257174
1.304942991137803432e+00 4.605922041145108 0.008026433522257174
1.322347601781931115e+00 5.1114334834401705 0.008026433522257174
1.337772803841000391e+00 5.672426068491977 0.008026433522257174
1.351058361698090238e+00 6.294988990221888 0.008026433522257174
1.362058481591283288e+00 6.985879746785249 0.008026433522257174
1.370642371544548821e+00 7.752597488629465 0.008026433522257174
1.376694459063074749e+00 8.60346441668451 0.008026433522257174
1.380114390089162146e+00 9.547716114208066 0.008026433522257174
1.380816880747456343e+00 10.59560179277617 0.008026433522257174
1.378731531066202498e+00 11.758495540521581 0.008026433522257174
1.373802686048023025e+00 13.049019780144016 0.008026433522257174
1.365989425095878840e+00 14.481182276745331 0.008026433522257174
1.355265736313086666e+00 16.070528182616385 0.008026433522257174
1.341620818659402525e+00 17.834308769319094 0.008026433522257174
1.325060098211728654e+00 19.791668678535572 0.008026433522257174
1.305605380258542558e+00 21.96385372416547 0.008026433522257174
1.283296703790769877e+00 24.37444150122222 0.008026433522257174
1.258192483806823914e+00 27.04959730463137 0.008026433522257174
1.230371998319691018e+00 30.01835813575592 0.008026433522257174
1.199935227045540564e+00 33.31294787934677 0.008026433522257174
1.167004767225672923e+00 36.96912707195032 0.008026433522257174
1.131725914451555903e+00 41.0265810582719 0.008026433522257174
1.094267268463522402e+00 45.52935074866948 0.008026433522257174
1.054820275129466856e+00 50.526310653356795 0.008026433522257174
1.013598370531052284e+00 56.07169938205458 0.008026433522257174
9.708353186132604451e-01 62.22570836730231 0.008026433522257174
9.267829718128732797e-01 69.0551352016233 0.008026433522257174
8.817080770252687660e-01 76.63410868007462 0.008026433522257174
8.358884059540863110e-01 85.04489341802686 0.008026433522257174
7.896084016058279031e-01 94.37878277775391 0.008026433522257174
7.431545581275789125e-01 104.73708979594508 0.008026433522257174
6.968101529295320784e-01 116.23224686798542 0.008026433522257174
6.509537325994556589e-01 128.9890261253308 0.008026433522257174
6.058859293801048818e-01 143.14589375234786 0.008026433522257174
5.617061180711079293e-01 158.85651294280527 0.008026433522257174
5.186372106157758344e-01 176.2914118095948 0.008026433522257174
4.768787569849359809e-01 195.63983435170647 0.008026433522257174
4.366051324167038450e-01 217.11179456945052 0.008026433522257174
3.979649762924963863e-01 240.9403560239527 0.008026433522257174
3.610815028209326538e-01 267.38416158399497 0.008026433522257174
3.260537927929806901e-01 296.73024081888724 0.008026433522257174
2.929587656620861180e-01 329.2971255097155 0.008026433522257174
2.619462396040120322e-01 365.43830709572546 0.008026433522257174
2.331009276666139440e-01 405.54607358408276 0.008026433522257174
2.063291503285192285e-01 450.05576757004974 0.008026433522257174
1.816029152668388602e-01 499.450511585514 0.008026433522257174
1.589042109144485071e-01 554.2664520663108 0.008026433522257174
1.382621521023385536e-01 615.0985788580505 0.008026433522257174
1.196812013914808071e-01 682.6071834272393 0.008026433522257174
1.031129489643293068e-01 757.525025877192 0.008026433522257174
8.851668429173271957e-02 840.6652885618333 0.008026433522257174
7.579936928683030095e-02 932.9304026284696 0.008026433522257174
6.490521603304831577e-02 1035.3218432956637 0.008026433522257174
5.585013936409320701e-02 1148.9510001873086 0.008026433522257174
4.835909873703030798e-02 1275.051240713013 0.008026433522257174
4.250184706338511198e-02 1414.991297434576 0.008026433522257174
3.791049858296423325e-02 1570.2901247293776 0.008026433522257174
3.446049764581385344e-02 1742.6333860096508 0.008026433522257174
3.206539617446280133e-02 1933.891750455232 0.008026433522257174
3.059299981190230500e-02 2146.141197858406 0.008026433522257174
2.986129993296083446e-02 2381.6855519761607 0.008026433522257174
2.978198288800840490e-02 2643.0814869741084 0.008026433522257174
3.031478652161404344e-02 2933.1662783900483 0.008026433522257174
3.143963090340266137e-02 3255.0885998350564 0.008026433522257174
3.304623659171766759e-02 3612.3426997094302 0.008026433522257174
3.508469971193297482e-02 4008.8063288984645 0.008026433522257174
3.751553750192780645e-02 4448.782831127585 0.008026433522257174
4.030876251627241863e-02 4937.047852839004 0.008026433522257174
4.344296632136373376e-02 5478.901179593945 0.008026433522257174
4.690388707492369746e-02 6080.224261649427 0.008026433522257174
5.068436828975626807e-02 6747.5440531107 0.008026433522257174
5.490143478536024108e-02 7488.10385759003 0.008026433522257174
5.944042694321711312e-02 8309.941949353404 0.008026433522257174
6.428938232387992890e-02 9221.97882333434 0.008026433522257174
6.944477473088253583e-02 10234.114021054527 0.008026433522257174
7.490756732106791660e-02 11357.333583431051 0.008026433522257174
8.070802501336900303e-02 12603.829296797274 0.008026433522257174
8.680361748789465481e-02 13987.131026472387 0.008026433522257174
9.318058519448382815e-02 15522.25357427048 0.008026433522257174
9.982251219897589345e-02 17225.859653987874 0.008026433522257174
1.067080718700647024e-01 19116.440753857038 0.008026433522257174
1.138106451905789712e-01 21214.51784910632 0.008026433522257174
1.210984063522072968e-01 23542.864143224204 0.008026433522257174
1.285504901497803720e-01 26126.752255633317 0.008026433522257174
1.373082131464644084e-01 28994.22853882881 0.008026433522257174
1.463795021628288562e-01 32176.417502507353 0.008026433522257174
1.557393865664875865e-01 35707.859649004626 0.008026433522257174
1.653510387105912582e-01 39626.88638701478 0.008026433522257174
1.751711898943380530e-01 43976.036093027215 0.008026433522257174
1.851531604651346641e-01 48802.515836544335 0.008026433522257174
1.952462994227781024e-01 54158.71378079476 0.008026433522257174
2.053918128368464602e-01 60102.76782070388 0.008026433522257174
2.155345276257608356e-01 66699.19663030129 0.008026433522257174
2.256064202255148587e-01 74019.59996915652 0.008026433522257174
2.355437206706894604e-01 82143.43584919439 0.008026433522257174
2.452807089932622364e-01 91158.88299750836 0.008026433522257174
2.547495070056781663e-01 101163.7979766207 0.008026433522257174
2.638882307671681637e-01 112266.77735108159 0.008026433522257174
2.726320425499620392e-01 124588.33642950082 0.008026433522257174
2.809195798744862915e-01 138262.2173764659 0.008026433522257174
2.886947011684740105e-01 153436.84089300132 0.008026433522257174
2.959028746089655826e-01 170276.91722258978 0.008026433522257174
3.024974067776200481e-01 188965.23396912115 0.008026433522257174
3.084316102737166276e-01 209704.64013232305 0.008026433522257174
3.136677260810557533e-01 232720.2478960412 0.008026433522257174
3.181722129909541064e-01 258261.87606826748 0.008026433522257174
3.219161350235738017e-01 286606.7616948256 0.008026433522257174
3.248698603947050567e-01 318062.5692794119 0.008026433522257174
3.270160167513164740e-01 352970.73027306574 0.008026433522257174
3.283400835240140592e-01 391710.1490809261 0.008026433522257174
3.288313015737070466e-01 434701.3158125035 0.008026433522257174
3.284845944249160654e-01 482410.8704165374 0.008026433522257174
3.272929943609726999e-01 535356.6677410719 0.008026433522257174
3.252622442259142099e-01 594113.3984965039 0.008026433522257174
3.224012000838762382e-01 659318.8271333541 0.008026433522257174
3.187221434760089123e-01 731680.7143427207 0.008026433522257174
3.142401263313913118e-01 811984.4993184009 0.008026433522257174
3.089800544205810739e-01 901101.8251665037 0.008026433522257174
3.029720693626055117e-01 1000000.0 0.008026433522257174
4.181687151610755104e-02 0.001 0.00890735463861044
4.595223236084041568e-02 0.0011097524964120721 0.00890735463861044
5.047703889348865297e-02 0.0012315506032928262 0.00890735463861044
5.542027464460250186e-02 0.001366716356462006 0.00890735463861044
6.081158651873965620e-02 0.0015167168884709225 0.00890735463861044
6.668095227077260045e-02 0.0016831803533309566 0.00890735463861044
7.305829078022936518e-02 0.0018679135990207828 0.00890735463861044
7.997297129008723582e-02 0.002072921779595372 0.00890735463861044
8.745326217016190229e-02 0.002300430119772917 0.00890735463861044
9.552567098811158564e-02 0.0025529080682395165 0.00890735463861044
1.042142380980834865e-01 0.002833096101839324 0.00890735463861044
1.135397210108681360e-01 0.0031440354715915 0.00890735463861044
1.235187671485184074e-01 0.0034891012134067737 0.00890735463861044
1.341630217763560562e-01 0.003872038781812557 0.00890735463861044
1.454782623298566113e-01 0.004297004704320844 0.00890735463861044
1.574635362507835201e-01 0.004768611697714469 0.00890735463861044
1.701104081710969051e-01 0.005291978735958442 0.00890735463861044
1.834023082121443715e-01 0.005872786613189483 0.00890735463861044
1.973140490712791961e-01 0.00651733960488242 0.00890735463861044
2.118115825639831085e-01 0.007232633896483534 0.00890735463861044
2.268520006408609735e-01 0.008026433522257174 0.00890735463861044
2.423838236159227277e-01 0.00890735463861044 0.00890735463861044
2.583476238717760665e-01 0.009884959046625586 0.00890735463861044
2.746769435850639485e-01 0.010969857978923836 0.00890735463861044
2.912995305474627705e-01 0.012173827277396614 0.00890735463861044
3.081388381801936638e-01 0.013509935211980273 0.00890735463861044
3.251157365857495485e-01 0.014992684327860457 0.00890735463861044
3.421503715017143454e-01 0.01663816886076129 0.00890735463861044
3.591641095170435283e-01 0.018464249428955443 0.00890735463861044
3.760814488546635470e-01 0.020490746898158472 0.00890735463861044
3.928318474277692762e-01 0.022739657523579287 0.00890735463861044
4.093513805916805248e-01 0.02523539170434766 0.00890735463861044
4.255841686176154437e-01 0.02800503894183631 0.00890735463861044
4.414835267583109291e-01 0.03107866187782014 0.00890735463861044
4.570128206820763261e-01 0.03448962260405758 0.00890735463861044
4.721460045904205538e-01 0.038274944785163134 0.00890735463861044
4.868679525535179464e-01 0.04247571552536898 0.00890735463861044
5.011739790226601432e-01 0.047137531341167244 0.00890735463861044
5.150704589547748791e-01 0.05231099308056263 0.00890735463861044
5.285734510906329175e-01 0.05805225516094899 0.00890735463861044
5.417085240205931074e-01 0.06442363508721373 0.00890735463861044
5.545099216568359912e-01 0.07149428986597581 0.00890735463861044
5.670197555409005608e-01 0.07934096665797492 0.00890735463861044
5.792872105892653556e-01 0.08804883581643465 0.00890735463861044
5.913674952436726029e-01 0.09771241535346502 0.00890735463861044
6.033214518858840414e-01 0.1084365968689611 0.00890735463861044
6.152143664778223497e-01 0.12033778407775893 0.00890735463861044
6.271154556684518377e-01 0.13354515629298988 0.00890735463861044
6.390971406104749564e-01 0.14820207057988585 0.00890735463861044
6.512344024281591093e-01 0.16446761779946645 0.00890735463861044
6.636041478471316202e-01 0.18251834943190443 0.00890735463861044
6.762845705303097699e-01 0.20255019392306664 0.00890735463861044
6.893544745829569553e-01 0.22478058335487253 0.00890735463861044
7.028925439444426715e-01 0.24945081352303167 0.00890735463861044
7.169765335673582429e-01 0.27682866303920667 0.00890735463861044
7.316823523401836393e-01 0.3072112998861759 0.00890735463861044
7.470830326790836029e-01 0.34092850697468147 0.00890735463861044
7.632475651641708048e-01 0.3783462617131929 0.00890735463861044
7.802395902080850876e-01 0.419870708444391 0.00890735463861044
7.981159572232223720e-01 0.4659525668664682 0.00890735463861044
8.169251420747238868e-01 0.517092024289676 0.00890735463861044
8.367055615533308677e-01 0.5738441648302398 0.00890735463861044
8.574837998427446983e-01 0.6368249944718586 0.00890735463861044
8.792727967617757212e-01 0.7067181273927491 0.00890735463861044
9.020700583358248759e-01 0.7842822061337682 0.00890735463861044
9.258559519335641808e-01 0.8703591361485166 0.00890735463861044
9.505921664445999841e-01 0.9658832241158708 0.00890735463861044
9.762204366841906733e-01 1.0718913192051276 0.00890735463861044
1.002661599448608110e+00 1.1895340673703196 0.00890735463861044
1.029815090423289448e+00 1.3200884008314182 0.00890735463861044
1.057558944299267223e+00 1.4649713983072863 0.00890735463861044
1.085750347966622398e+00 1.625755666443795 0.00890735463861044
1.114226816757935445e+00 1.8041864093920719 0.00890735463861044
1.142807921895530709e+00 2.0022003718155843 0.00890735463861044
1.171297634124702114e+00 2.2219468609395236 0.00890735463861044
1.199487462890945100e+00 2.4658110758226037 0.00890735463861044
1.227158116790511455e+00 2.736439997074672 0.00890735463861044
1.254085613366291652e+00 3.0367711180354604 0.00890735463861044
1.280042926742157583e+00 3.370064329271928 0.00890735463861044
1.304804595497507380e+00 3.739937302478798 0.00890735463861044
1.328148360854429555e+00 4.150404757850477 0.00890735463861044
1.349860582801170272e+00 4.605922041145108 0.00890735463861044
1.369737593089809025e+00 5.1114334834401705 0.00890735463861044
1.387588181754919159e+00 5.672426068491977 0.00890735463861044
1.403235304487421953e+00 6.294988990221888 0.00890735463861044
1.416517272857288567e+00 6.985879746785249 0.00890735463861044
1.427288497961974878e+00 7.752597488629465 0.00890735463861044
1.435419816359847944e+00 8.60346441668451 0.00890735463861044
1.440798535599559171e+00 9.547716114208066 0.00890735463861044
1.443328267257178998e+00 10.59560179277617 0.00890735463861044
1.442928670428957005e+00 11.758495540521581 0.00890735463861044
1.439535203215537740e+00 13.049019780144016 0.00890735463861044
1.433098974937502712e+00 14.481182276745331 0.00890735463861044
1.423586772410692092e+00 16.070528182616385 0.00890735463861044
1.410981218838382567e+00 17.834308769319094 0.00890735463861044
1.395281654393632831e+00 19.791668678535572 0.00890735463861044
1.376504193089851391e+00 21.96385372416547 0.00890735463861044
1.354683511411390873e+00 24.37444150122222 0.00890735463861044
1.329872967437645936e+00 27.04959730463137 0.00890735463861044
1.302147127571430474e+00 30.01835813575592 0.00890735463861044
1.271601691471758278e+00 33.31294787934677 0.00890735463861044
1.238355547906557552e+00 36.96912707195032 0.00890735463861044
1.202551047707296261e+00 41.0265810582719 0.00890735463861044
1.164354845213227074e+00 45.52935074866948 0.00890735463861044
1.123957699519200881e+00 50.526310653356795 0.00890735463861044
1.081573905915609979e+00 56.07169938205458 0.00890735463861044
1.037439908206951866e+00 62.22570836730231 0.00890735463861044
9.918123199645718646e-01 69.0551352016233 0.00890735463861044
9.449649417043114452e-01 76.63410868007462 0.00890735463861044
8.971850428167349456e-01 85.04489341802686 0.00890735463861044
8.487690766018151090e-01 94.37878277775391 0.00890735463861044
8.000180269406748090e-01 104.73708979594508 0.00890735463861044
7.512320108685420772e-01 116.23224686798542 0.00890735463861044
7.028290988955413487e-01 128.9890261253308 0.00890735463861044
6.551083939912759613e-01 143.14589375234786 0.00890735463861044
6.081936492598645216e-01 158.85651294280527 0.00890735463861044
5.623306917185393328e-01 176.2914118095948 0.00890735463861044
5.177424232809587634e-01 195.63983435170647 0.00890735463861044
4.746265356183491102e-01 217.11179456945052 0.00890735463861044
4.331545113570718364e-01 240.9403560239527 0.00890735463861044
3.934715537135929919e-01 267.38416158399497 0.00890735463861044
3.556975737038580720e-01 296.73024081888724 0.00890735463861044
3.199289372644696927e-01 329.2971255097155 0.00890735463861044
2.863421384827927185e-01 365.43830709572546 0.00890735463861044
2.550419801649039808e-01 405.54607358408276 0.00890735463861044
2.259388741799410460e-01 450.05576757004974 0.00890735463861044
1.990141233105276464e-01 499.450511585514 0.00890735463861044
1.742587256233109061e-01 554.2664520663108 0.00890735463861044
1.517142894648917106e-01 615.0985788580505 0.00890735463861044
1.313954710709301921e-01 682.6071834272393 0.00890735463861044
1.132565248597499491e-01 757.525025877192 0.00890735463861044
9.726087847850303780e-02 840.6652885618333 0.00890735463861044
8.331187822140484478e-02 932.9304026284696 0.00890735463861044
7.135338254075336561e-02 1035.3218432956637 0.00890735463861044
6.140696888409205578e-02 1148.9510001873086 0.00890735463861044
5.317363557135187241e-02 1275.051240713013 0.00890735463861044
4.673235607823490040e-02 1414.991297434576 0.00890735463861044
4.168002745201209586e-02 1570.2901247293776 0.00890735463861044
3.788068917752890341e-02 1742.6333860096508 0.00890735463861044
3.524206457105297924e-02 1933.891750455232 0.00890735463861044
3.361460971696969557e-02 2146.141197858406 0.00890735463861044
3.279992200427526289e-02 2381.6855519761607 0.00890735463861044
3.270044770662158817e-02 2643.0814869741084 0.00890735463861044
3.326799842380839117e-02 2933.1662783900483 0.00890735463861044
3.448578767811832230e-02 3255.0885998350564 0.00890735463861044
3.622850826529542406e-02 3612.3426997094302 0.00890735463861044
3.844004618763577352e-02 4008.8063288984645 0.00890735463861044
4.107559150053612801e-02 4448.782831127585 0.00890735463861044
4.410061725056652754e-02 4937.047852839004 0.00890735463861044
4.748984604844500024e-02 5478.901179593945 0.00890735463861044
5.122566712089788449e-02 6080.224261649427 0.00890735463861044
5.529647826310014891e-02 6747.5440531107 0.00890735463861044
5.982920346240496595e-02 7488.10385759003 0.00890735463861044
6.469737582447820934e-02 8309.941949353404 0.00890735463861044
6.988362877161094500e-02 9221.97882333434 0.00890735463861044
7.538150399515952671e-02 10234.114021054527 0.00890735463861044
8.118810589927730192e-02 11357.333583431051 0.00890735463861044
8.733508047200203017e-02 12603.829296797274 0.00890735463861044
9.377232615865932486e-02 13987.131026472387 0.00890735463861044
1.004823045932545095e-01 15522.25357427048 0.00890735463861044
1.074446568196229523e-01 17225.859653987874 0.00890735463861044
1.146340372627764059e-01 19116.440753857038 0.00890735463861044
1.220198614740960058e-01 21214.51784910632 0.00890735463861044
1.295664875697739027e-01 23542.864143224204 0.00890735463861044
1.372409449381535862e-01 26126.752255633317 0.00890735463861044
1.462752709081371894e-01 28994.22853882881 0.00890735463861044
1.555991334511717950e-01 32176.417502507353 0.00890735463861044
1.651845695038364759e-01 35707.859649004626 0.00890735463861044
1.749921270550355290e-01 39626.88638701478 0.00890735463861044
1.849762994171302577e-01 43976.036093027215 0.00890735463861044
1.950884570092449033e-01 48802.515836544335 0.00890735463861044
2.052763863201770844e-01 54158.71378079476 0.00890735463861044
2.154802310432292478e-01 60102.76782070388 0.00890735463861044
2.256439271666260959e-01 66699.19663030129 0.00890735463861044
2.356992842896769857e-01 74019.59996915652 0.00890735463861044
2.455824039335317011e-01 82143.43584919439 0.00890735463861044
2.552278737470176639e-01 91158.88299750836 0.00890735463861044
2.645682972528884958e-01 101163.7979766207 0.00890735463861044
2.735424211261922589e-01 112266.77735108159 0.00890735463861044
2.820862504209453170e-01 124588.33642950082 0.00890735463861044
2.901392270328560508e-01 138262.2173764659 0.00890735463861044
2.976462030620399823e-01 153436.84089300132 0.00890735463861044
3.045533439002319209e-01 170276.91722258978 0.00890735463861044
3.108149087237012664e-01 188965.23396912115 0.00890735463861044
3.163851108543731527e-01 209704.64013232305 0.00890735463861044
3.212269617057504911e-01 232720.2478960412 0.00890735463861044
3.253075741929585263e-01 258261.87606826748 0.00890735463861044
3.285989283554043849e-01 286606.7616948256 0.00890735463861044
3.310723507811444422e-01 318062.5692794119 0.00890735463861044
3.327114656457905162e-01 352970.73027306574 0.00890735463861044
3.335030709710137820e-01 391710.1490809261 0.00890735463861044
3.334380665018439882e-01 434701.3158125035 0.00890735463861044
3.325129373993263582e-01 482410.8704165374 0.00890735463861044
3.307235317350057935e-01 535356.6677410719 0.00890735463861044
3.280776064241686663e-01 594113.3984965039 0.00890735463861044
3.245881598544738122e-01 659318.8271333541 0.00890735463861044
3.202707976633325515e-01 731680.7143427207 0.00890735463861044
3.151455556644991995e-01 811984.4993184009 0.00890735463861044
3.092418072890378844e-01 901101.8251665037 0.00890735463861044
3.025951366830019196e-01 1000000.0 0.00890735463861044
4.036130972054711302e-02 0.001 0.009884959046625586
4.436089254762418110e-02 0.0011097524964120721 0.009884959046625586
4.873919285808338969e-02 0.0012315506032928262 0.009884959046625586
5.352479767195693350e-02 0.001366716356462006 0.009884959046625586
5.874704007540731271e-02 0.0015167168884709225 0.009884959046625586
6.443568841465592556e-02 0.0016831803533309566 0.009884959046625586
7.062059296352329874e-02 0.0018679135990207828 0.009884959046625586
7.733121885628478631e-02 0.002072921779595372 0.009884959046625586
8.459611245041595562e-02 0.002300430119772917 0.009884959046625586
9.244228965729968384e-02 0.0025529080682395165 0.009884959046625586
1.008945361437949412e-01 0.002833096101839324 0.009884959046625586
1.099746360433773301e-01 0.0031440354715915 0.009884959046625586
1.197005468818536367e-01 0.0034891012134067737 0.009884959046625586
1.300855298449632436e-01 0.003872038781812557 0.009884959046625586
1.411372758805107541e-01 0.004297004704320844 0.009884959046625586
1.528570471105376305e-01 0.004768611697714469 0.009884959046625586
1.652388906588655171e-01 0.005291978735958442 0.009884959046625586
1.782689471740844522e-01 0.005872786613189483 0.009884959046625586
1.919249312061966084e-01 0.00651733960488242 0.009884959046625586
2.061757983340661571e-01 0.007232633896483534 0.009884959046625586
2.209816792312985501e-01 0.008026433522257174 0.009884959046625586
2.362940804299861752e-01 0.00890735463861044 0.009884959046625586
2.520564060243217774e-01 0.009884959046625586 0.009884959046625586
2.682047908968896999e-01 0.010969857978923836 0.009884959046625586
2.846692413332249649e-01 0.012173827277396614 0.009884959046625586
3.013750600211431707e-01 0.013509935211980273 0.009884959046625586
3.182444996420678018e-01 0.014992684327860457 0.009884959046625586
3.351985886639284318e-01 0.01663816886076129 0.009884959046625586
3.521590505004694727e-01 0.018464249428955443 0.009884959046625586
3.690502336116838200e-01 0.020490746898158472 0.009884959046625586
3.858009713920915185e-01 0.022739657523579287 0.009884959046625586
4.023462918313522318e-01 0.02523539170434766 0.009884959046625586
4.186289203230428302e-01 0.02800503894183631 0.009884959046625586
4.346005059014476091e-01 0.03107866187782014 0.009884959046625586
4.502225749432301471e-01 0.03448962260405758 0.009884959046625586
4.654671494218208805e-01 0.038274944785163134 0.009884959046625586
4.803170838779006746e-01 0.04247571552536898 0.009884959046625586
4.947661129416028314e-01 0.047137531341167244 0.009884959046625586
5.088186390764521949e-01 0.05231099308056263 0.009884959046625586
5.224893286863898645e-01 0.05805225516094899 0.009884959046625586
5.358025261044889742e-01 0.06442363508721373 0.009884959046625586
5.487915548482998895e-01 0.07149428986597581 0.009884959046625586
5.614979382604348146e-01 0.07934096665797492 0.009884959046625586
5.739705549240657900e-01 0.08804883581643465 0.009884959046625586
5.862649763772205258e-01 0.09771241535346502 0.009884959046625586
5.984423417669094691e-01 0.1084365968689611 0.009884959046625586
6.105689170632396801e-01 0.12033778407775893 0.009884959046625586
6.227152156467059552e-01 0.13354515629298988 0.009884959046625586
6.349553489552433039e-01 0.14820207057988585 0.009884959046625586
6.473663846145052414e-01 0.16446761779946645 0.009884959046625586
6.600277120654083340e-01 0.18251834943190443 0.009884959046625586
6.730204152510239624e-01 0.20255019392306664 0.009884959046625586
6.864265956607221719e-01 0.22478058335487253 0.009884959046625586
7.003286623066792282e-01 0.24945081352303167 0.009884959046625586
7.148085228294907001e-01 0.27682866303920667 0.009884959046625586
7.299466816337530917e-01 0.3072112998861759 0.009884959046625586
7.458212108515756000e-01 0.34092850697468147 0.009884959046625586
7.625065833562746365e-01 0.3783462617131929 0.009884959046625586
7.800723558711016858e-01 0.419870708444391 0.009884959046625586
7.985816957945951478e-01 0.4659525668664682 0.009884959046625586
8.180897578773781431e-01 0.517092024289676 0.009884959046625586
8.386419287424099478e-01 0.5738441648302398 0.009884959046625586
8.602719529482678595e-01 0.6368249944718586 0.009884959046625586
8.830000070801665712e-01 0.7067181273927491 0.009884959046625586
9.068307440673030184e-01 0.7842822061337682 0.009884959046625586
9.317513985527680065e-01 0.8703591361485166 0.009884959046625586
9.577300340025051151e-01 0.9658832241158708 0.009884959046625586
9.847140081434002656e-01 1.0718913192051276 0.009884959046625586
1.012628774194642922e+00 1.1895340673703196 0.009884959046625586
1.041377098878873309e+00 1.3200884008314182 0.009884959046625586
1.070838788907351624e+00 1.4649713983072863 0.009884959046625586
1.100871011344517925e+00 1.625755666443795 0.009884959046625586
1.131309233605232389e+00 1.8041864093920719 0.009884959046625586
1.161968825307865494e+00 2.0022003718155843 0.009884959046625586
1.192647287099477094e+00 2.2219468609395236 0.009884959046625586
1.223127392347074904e+00 2.4658110758226037 0.009884959046625586
1.253178934528856425e+00 2.736439997074672 0.009884959046625586
1.282564981682503769e+00 3.0367711180354604 0.009884959046625586
1.311043782787123302e+00 3.370064329271928 0.009884959046625586
1.338373686345288860e+00 3.739937302478798 0.009884959046625586
1.364315161324615611e+00 4.150404757850477 0.009884959046625586
1.388636587210254625e+00 4.605922041145108 0.009884959046625586
1.411116023774744432e+00 5.1114334834401705 0.009884959046625586
1.431544090385417300e+00 5.672426068491977 0.009884959046625586
1.449726020829996465e+00 6.294988990221888 0.009884959046625586
1.465483152187253779e+00 6.985879746785249 0.009884959046625586
1.478653902649229579e+00 7.752597488629465 0.009884959046625586
1.489094253683395319e+00 8.60346441668451 0.009884959046625586
1.496677877114182875e+00 9.547716114208066 0.009884959046625586
1.501295983797294564e+00 10.59560179277617 0.009884959046625586
1.502857008239066428e+00 11.758495540521581 0.009884959046625586
1.501286263407447752e+00 13.049019780144016 0.009884959046625586
1.496525650696500565e+00 14.481182276745331 0.009884959046625586
1.488533523635545253e+00 16.070528182616385 0.009884959046625586
1.477284682802419091e+00 17.834308769319094 0.009884959046625586
1.462771092812574780e+00 19.791668678535572 0.009884959046625586
1.445001812102039596e+00 21.96385372416547 0.009884959046625586
1.424004686891219729e+00 24.37444150122222 0.009884959046625586
1.399826412984277235e+00 27.04959730463137 0.009884959046625586
1.372535079400360791e+00 30.01835813575592 0.009884959046625586
1.342220155425954742e+00 33.31294787934677 0.009884959046625586
1.308994680493781759e+00 36.96912707195032 0.009884959046625586
1.272995726978352948e+00 41.0265810582719 0.009884959046625586
1.234385494554305573e+00 45.52935074866948 0.009884959046625586
1.193351395833693429e+00 50.526310653356795 0.009884959046625586
1.150105818794062928e+00 56.07169938205458 0.009884959046625586
1.104885075581044207e+00 62.22570836730231 0.009884959046625586
1.057947750286771349e+00 69.0551352016233 0.009884959046625586
1.009572012963613874e+00 76.63410868007462 0.009884959046625586
9.600521395985468498e-01 85.04489341802686 0.009884959046625586
9.096943887267633366e-01 94.37878277775391 0.009884959046625586
8.588123991366728438e-01 104.73708979594508 0.009884959046625586
8.077217453951741621e-01 116.23224686798542 0.009884959046625586
7.568829779491275112e-01 128.9890261253308 0.009884959046625586
7.065863145389228439e-01 143.14589375234786 0.009884959046625586
6.569835674600177367e-01 158.85651294280527 0.009884959046625586
6.083443119169229529e-01 176.2914118095948 0.009884959046625586
5.609161818355758999e-01 195.63983435170647 0.009884959046625586
5.149220632912566709e-01 217.11179456945052 0.009884959046625586
4.705585926025682153e-01 240.9403560239527 0.009884959046625586
4.279956278414004389e-01 267.38416158399497 0.009884959046625586
3.873768461907052263e-01 296.73024081888724 0.009884959046625586
3.488211803610792305e-01 329.2971255097155 0.009884959046625586
3.125357050737272435e-01 365.43830709572546 0.009884959046625586
2.786487366140493194e-01 405.54607358408276 0.009884959046625586
2.470773296697566512e-01 450.05576757004974 0.009884959046625586
2.178149344206989080e-01 499.450511585514 0.009884959046625586
1.908642446753140431e-01 554.2664520663108 0.009884959046625586
1.662821932577412676e-01 615.0985788580505 0.009884959046625586
1.440963884003837181e-01 682.6071834272393 0.009884959046625586
1.242654394469415030e-01 757.525025877192 0.009884959046625586
1.067588915230354707e-01 840.6652885618333 0.009884959046625586
9.147732160500411658e-02 932.9304026284696 0.009884959046625586
7.836528306457786475e-02 1035.3218432956637 0.009884959046625586
6.745136411813826283e-02 1148.9510001873086 0.009884959046625586
5.841139835748245662e-02 1275.051240713013 0.009884959046625586
5.133439073072096348e-02 1414.991297434576 0.009884959046625586
4.577969184368346073e-02 1570.2901247293776 0.009884959046625586
4.159901747105015923e-02 1742.6333860096508 0.009884959046625586
3.869438590004505019e-02 1933.891750455232 0.009884959046625586
3.689640295587152258e-02 2146.141197858406 0.009884959046625586
3.598924823771217085e-02 2381.6855519761607 0.009884959046625586
3.586522413291667183e-02 2643.0814869741084 0.009884959046625586
3.646665786376723783e-02 2933.1662783900483 0.009884959046625586
3.778155353347539824e-02 3255.0885998350564 0.009884959046625586
3.966737492570629464e-02 3612.3426997094302 0.009884959046625586
4.206101690409857347e-02 4008.8063288984645 0.009884959046625586
4.491161445290203086e-02 4448.782831127585 0.009884959046625586
4.817942556551786659e-02 4937.047852839004 0.009884959046625586
5.183466232693730719e-02 5478.901179593945 0.009884959046625586
5.585576035436475711e-02 6080.224261649427 0.009884959046625586
6.022726108283327912e-02 6747.5440531107 0.009884959046625586
6.508170674627107577e-02 7488.10385759003 0.009884959046625586
7.028483306075516968e-02 8309.941949353404 0.009884959046625586
7.581112134664411140e-02 9221.97882333434 0.009884959046625586
8.165062483482701805e-02 10234.114021054527 0.009884959046625586
8.779579530455851322e-02 11357.333583431051 0.009884959046625586
9.427979484018225720e-02 12603.829296797274 0.009884959046625586
1.010440736802803996e-01 13987.131026472387 0.009884959046625586
1.080669140435202152e-01 15522.25357427048 0.009884959046625586
1.153237022646372290e-01 17225.859653987874 0.009884959046625586
1.227848782600713673e-01 19116.440753857038 0.009884959046625586
1.304158019752580111e-01 21214.51784910632 0.009884959046625586
1.381770790714757779e-01 23542.864143224204 0.009884959046625586
1.460257526961638019e-01 26126.752255633317 0.009884959046625586
1.552764303841542848e-01 28994.22853882881 0.009884959046625586
1.647906544577577292e-01 32176.417502507353 0.009884959046625586
1.745333686644357230e-01 35707.859649004626 0.009884959046625586
1.844629108246150229e-01 39626.88638701478 0.009884959046625586
1.945319560778611956e-01 43976.036093027215 0.009884959046625586
2.046905061354889199e-01 48802.515836544335 0.009884959046625586
2.148854220156519168e-01 54158.71378079476 0.009884959046625586
2.250564098487160547e-01 60102.76782070388 0.009884959046625586
2.351472784017273054e-01 66699.19663030129 0.009884959046625586
2.450903008769864944e-01 74019.59996915652 0.009884959046625586
2.548222252344231054e-01 82143.43584919439 0.009884959046625586
2.642785559433689646e-01 91158.88299750836 0.009884959046625586
2.733931258179183033e-01 101163.7979766207 0.009884959046625586
2.821059125917895760e-01 112266.77735108159 0.009884959046625586
2.903543149905472021e-01 124588.33642950082 0.009884959046625586
2.980792059164087404e-01 138262.2173764659 0.009884959046625586
3.052267886370089722e-01 153436.84089300132 0.009884959046625586
3.117446245139191552e-01 170276.91722258978 0.009884959046625586
3.175881925344219980e-01 188965.23396912115 0.009884959046625586
3.227130163633574189e-01 209704.64013232305 0.009884959046625586
3.270832096046596416e-01 232720.2478960412 0.009884959046625586
3.306670778358205554e-01 258261.87606826748 0.009884959046625586
3.334378439474922073e-01 286606.7616948256 0.009884959046625586
3.353682473145547238e-01 318062.5692794119 0.009884959046625586
3.364432143952061915e-01 352970.73027306574 0.009884959046625586
3.366512710187301582e-01 391710.1490809261 0.009884959046625586
3.359853115837318493e-01 434701.3158125035 0.009884959046625586
3.344441992769581207e-01 482410.8704165374 0.009884959046625586
3.320267429852115648e-01 535356.6677410719 0.009884959046625586
3.287441168591130336e-01 594113.3984965039 0.009884959046625586
3.246124354969627812e-01 659318.8271333541 0.009884959046625586
3.196526535030378979e-01 731680.7143427207 0.009884959046625586
3.138888063785238436e-01 811984.4993184009 0.009884959046625586
3.073564766035801199e-01 901101.8251665037 0.009884959046625586
3.000961860332049258e-01 1000000.0 0.009884959046625586
3.879032337079361265e-02 0.001 0.010969857978923836
4.264109802242107422e-02 0.0011097524964120721 0.010969857978923836
4.685833828985029592e-02 0.0012315506032928262 0.010969857978923836
5.147005049174874225e-02 0.001366716356462006 0.010969857978923836
5.650506043588376243e-02 0.0015167168884709225 0.010969857978923836
6.199272645505311125e-02 0.0016831803533309566 0.010969857978923836
6.796259345715455202e-02 0.0018679135990207828 0.010969857978923836
7.444397376680166045e-02 0.002072921779595372 0.010969857978923836
8.146543001296624453e-02 0.002300430119772917 0.010969857978923836
8.905421023015687443e-02 0.0025529080682395165 0.010969857978923836
9.723556190466456361e-02 0.002833096101839324 0.010969857978923836
1.060319936413050279e-01 0.0031440354715915 0.010969857978923836
1.154624846034466440e-01 0.0034891012134067737 0.010969857978923836
1.255416225939575414e-01 0.003872038781812557 0.010969857978923836
1.362787436380554218e-01 0.004297004704320844 0.010969857978923836
1.476770763109053197e-01 0.004768611697714469 0.010969857978923836
1.597329396455823280e-01 0.005291978735958442 0.010969857978923836
1.724350251459972894e-01 0.005872786613189483 0.010969857978923836
1.857638421197371492e-01 0.00651733960488242 0.010969857978923836
1.996913233708280944e-01 0.007232633896483534 0.010969857978923836
2.141806864710596447e-01 0.008026433522257174 0.010969857978923836
2.291865612965112153e-01 0.00890735463861044 0.010969857978923836
2.446554097826627583e-01 0.009884959046625586 0.010969857978923836
2.605262789650525379e-01 0.010969857978923836 0.010969857978923836
2.767318388697471154e-01 0.012173827277396614 0.010969857978923836
2.931997321780834276e-01 0.013509935211980273 0.010969857978923836
3.098541512214756932e-01 0.014992684327860457 0.010969857978923836
3.266176103339318293e-01 0.01663816886076129 0.010969857978923836
3.434128349295350047e-01 0.018464249428955443 0.010969857978923836
3.601646795084132435e-01 0.020490746898158472 0.010969857978923836
3.768019994713730503e-01 0.022739657523579287 0.010969857978923836
3.932593955737042624e-01 0.02523539170434766 0.010969857978923836
4.094787688488731869e-01 0.02800503894183631 0.010969857978923836
4.254106192320935009e-01 0.03107866187782014 0.010969857978923836
4.410150614869243202e-01 0.03448962260405758 0.010969857978923836
4.562625400529207731e-01 0.038274944785163134 0.010969857978923836
4.711342384354597623e-01 0.04247571552536898 0.010969857978923836
4.856222011874604672e-01 0.047137531341167244 0.010969857978923836
4.997292073595342443e-01 0.05231099308056263 0.010969857978923836
5.134684163734611895e-01 0.05805225516094899 0.010969857978923836
5.268628428719339674e-01 0.06442363508721373 0.010969857978923836
5.399447064963031062e-01 0.07149428986597581 0.010969857978923836
5.527546864640198176e-01 0.07934096665797492 0.010969857978923836
5.653411378559216605e-01 0.08804883581643465 0.010969857978923836
5.777592959868755873e-01 0.09771241535346502 0.010969857978923836
5.900704911666985186e-01 0.1084365968689611 0.010969857978923836
6.023413955298129174e-01 0.12033778407775893 0.010969857978923836
6.146433216241888875e-01 0.13354515629298988 0.010969857978923836
6.270515458887778726e-01 0.14820207057988585 0.010969857978923836
6.396446764624079684e-01 0.16446761779946645 0.010969857978923836
6.525040404096875690e-01 0.18251834943190443 0.010969857978923836
6.657130522207750367e-01 0.20255019392306664 0.010969857978923836
6.793565748036235474e-01 0.22478058335487253 0.010969857978923836
6.935202130165233347e-01 0.24945081352303167 0.010969857978923836
7.082895328161803450e-01 0.27682866303920667 0.010969857978923836
7.237491800787447804e-01 0.3072112998861759 0.010969857978923836
7.399818740852236454e-01 0.34092850697468147 0.010969857978923836
7.570672517585471661e-01 0.3783462617131929 0.010969857978923836
7.750805602256335414e-01 0.419870708444391 0.010969857978923836
7.940911774628028885e-01 0.4659525668664682 0.010969857978923836
8.141609646900966890e-01 0.517092024289676 0.010969857978923836
8.353424687465397236e-01 0.5738441648302398 0.010969857978923836
8.576769795007915809e-01 0.6368249944718586 0.010969857978923836
8.811924898346229496e-01 0.7067181273927491 0.010969857978923836
9.059016153963932449e-01 0.7842822061337682 0.010969857978923836
9.317995199551381003e-01 0.8703591361485166 0.010969857978923836
9.588619483602869309e-01 0.9658832241158708 0.010969857978923836
9.870434507397817248e-01 1.0718913192051276 0.010969857978923836
1.016275905360552567e+00 1.1895340673703196 0.010969857978923836
1.046467439802496235e+00 1.3200884008314182 0.010969857978923836
1.077501857933322871e+00 1.4649713983072863 0.010969857978923836
1.109238663124594959e+00 1.625755666443795 0.010969857978923836
1.141513730398209248e+00 1.8041864093920719 0.010969857978923836
1.174140681787122720e+00 2.0022003718155843 0.010969857978923836
1.206912956597794295e+00 2.2219468609395236 0.010969857978923836
1.239606532315472354e+00 2.4658110758226037 0.010969857978923836
1.271983353322530874e+00 2.736439997074672 0.010969857978923836
1.303794338464798974e+00 3.0367711180354604 0.010969857978923836
1.334784825034574629e+00 3.370064329271928 0.010969857978923836
1.364698087841737628e+00 3.739937302478798 0.010969857978923836
1.393278067245818708e+00 4.150404757850477 0.010969857978923836
1.420275523770427428e+00 4.605922041145108 0.010969857978923836
1.445450250210836396e+00 5.1114334834401705 0.010969857978923836
1.468574365738265275e+00 5.672426068491977 0.010969857978923836
1.489434767177807428e+00 6.294988990221888 0.010969857978923836
1.507834971858603934e+00 6.985879746785249 0.010969857978923836
1.523596373759923850e+00 7.752597488629465 0.010969857978923836
1.536558942151115437e+00 8.60346441668451 0.010969857978923836
1.546581475018000251e+00 9.547716114208066 0.010969857978923836
1.553541496122422982e+00 10.59560179277617 0.010969857978923836
1.557334920701765268e+00 11.758495540521581 0.010969857978923836
1.557875618337679402e+00 13.049019780144016 0.010969857978923836
1.555094989147613793e+00 14.481182276745331 0.010969857978923836
1.548941658128655918e+00 16.070528182616385 0.010969857978923836
1.539381286239779101e+00 17.834308769319094 0.010969857978923836
1.526397100861462297e+00 19.791668678535572 0.010969857978923836
1.509989667205720698e+00 21.96385372416547 0.010969857978923836
1.490178451995405551e+00 24.37444150122222 0.010969857978923836
1.467001792981656338e+00 27.04959730463137 0.010969857978923836
1.440519427169728806e+00 30.01835813575592 0.010969857978923836
1.410812516195590671e+00 33.31294787934677 0.010969857978923836
1.377985946337325185e+00 36.96912707195032 0.010969857978923836
1.342168977569542010e+00 41.0265810582719 0.010969857978923836
1.303516595426957192e+00 45.52935074866948 0.010969857978923836
1.262209900870594703e+00 50.526310653356795 0.010969857978923836
1.218456244663674415e+00 56.07169938205458 0.010969857978923836
1.172488561990945310e+00 62.22570836730231 0.010969857978923836
1.124564124530785136e+00 69.0551352016233 0.010969857978923836
1.074962232683820851e+00 76.63410868007462 0.010969857978923836
1.023981073709658629e+00 85.04489341802686 0.010969857978923836
9.719338610935214229e-01 94.37878277775391 0.010969857978923836
9.191443886686997411e-01 104.73708979594508 0.010969857978923836
8.659416371353647612e-01 116.23224686798542 0.010969857978923836
8.128315724373564866e-01 128.9890261253308 0.010969857978923836
7.600861620843467614e-01 143.14589375234786 0.010969857978923836
7.078892129347221784e-01 158.85651294280527 0.010969857978923836
6.565344689788574772e-01 176.2914118095948 0.010969857978923836
6.062952815939703921e-01 195.63983435170647 0.010969857978923836
5.574213784740875699e-01 217.11179456945052 0.010969857978923836
5.101367332003192701e-01 240.9403560239527 0.010969857978923836
4.646385120496213106e-01 267.38416158399497 0.010969857978923836
4.210971922462438122e-01 296.73024081888724 0.010969857978923836
3.796575917566787362e-01 329.2971255097155 0.010969857978923836
3.405615841161959145e-01 365.43830709572546 0.010969857978923836
3.039647468693961740e-01 405.54607358408276 0.010969857978923836
2.697937676263323925e-01 450.05576757004974 0.010969857978923836
2.380575449367720864e-01 499.450511585514 0.010969857978923836
2.087736053458900398e-01 554.2664520663108 0.010969857978923836
1.820174886200158770e-01 615.0985788580505 0.010969857978923836
1.578330109227540912e-01 682.6071834272393 0.010969857978923836
1.361851985406994092e-01 757.525025877192 0.010969857978923836
1.170521321009499738e-01 840.6652885618333 0.010969857978923836
1.003327509598198192e-01 932.9304026284696 0.010969857978923836
8.597364238015277327e-02 1035.3218432956637 0.010969857978923836
7.401201216953884332e-02 1148.9510001873086 0.010969857978923836
6.409729953853122997e-02 1275.051240713013 0.010969857978923836
5.632986408190585742e-02 1414.991297434576 0.010969857978923836
5.022874721745528015e-02 1570.2901247293776 0.010969857978923836
4.563254444213000333e-02 1742.6333860096508 0.010969857978923836
4.243785171659478911e-02 1933.891750455232 0.010969857978923836
4.045253932511261308e-02 2146.141197858406 0.010969857978923836
3.944239105738820556e-02 2381.6855519761607 0.010969857978923836
3.928858805194027082e-02 2643.0814869741084 0.010969857978923836
3.992212598220552799e-02 2933.1662783900483 0.010969857978923836
4.133767751146247976e-02 3255.0885998350564 0.010969857978923836
4.337294519259653203e-02 3612.3426997094302 0.010969857978923836
4.595696347900155715e-02 4008.8063288984645 0.010969857978923836
4.903199839859188197e-02 4448.782831127585 0.010969857978923836
5.255233008443258719e-02 4937.047852839004 0.010969857978923836
5.648294079412135432e-02 5478.901179593945 0.010969857978923836
6.079762465152809686e-02 6080.224261649427 0.010969857978923836
6.547669416594517622e-02 6747.5440531107 0.010969857978923836
7.065646240651887733e-02 7488.10385759003 0.010969857978923836
7.619650099797800613e-02 8309.941949353404 0.010969857978923836
8.206105686782441677e-02 9221.97882333434 0.010969857978923836
8.823610566756774631e-02 10234.114021054527 0.010969857978923836
9.470912538712566997e-02 11357.333583431051 0.010969857978923836
1.015134394410015378e-01 12603.829296797274 0.010969857978923836
1.085827501662978423e-01 13987.131026472387 0.010969857978923836
1.158903059709112532e-01 15522.25357427048 0.010969857978923836
1.234070080722184520e-01 17225.859653987874 0.010969857978923836
1.310989915651323001e-01 19116.440753857038 0.010969857978923836
1.389276109207659149e-01 21214.51784910632 0.010969857978923836
1.468498902016534546e-01 23542.864143224204 0.010969857978923836
1.548198576031988016e-01 26126.752255633317 0.010969857978923836
1.642114208785419582e-01 28994.22853882881 0.010969857978923836
1.738436976629198494e-01 32176.417502507353 0.010969857978923836
1.836655638565113380e-01 35707.859649004626 0.010969857978923836
1.936336174974267466e-01 39626.88638701478 0.010969857978923836
2.036993825540277525e-01 43976.036093027215 0.010969857978923836
2.138121491611302272e-01 48802.515836544335 0.010969857978923836
2.239185272448152852e-01 54158.71378079476 0.010969857978923836
2.339585840632091296e-01 60102.76782070388 0.010969857978923836
2.438767473828551413e-01 66699.19663030129 0.010969857978923836
2.536064775659894743e-01 74019.59996915652 0.010969857978923836
2.630859598318388004e-01 82143.43584919439 0.010969857978923836
2.722522833384529717e-01 91158.88299750836 0.010969857978923836
2.810411862577361641e-01 101163.7979766207 0.010969857978923836
2.893944780858288546e-01 112266.77735108159 0.010969857978923836
2.972515368411373093e-01 124588.33642950082 0.010969857978923836
3.045552265030965211e-01 138262.2173764659 0.010969857978923836
3.112535688148305169e-01 153436.84089300132 0.010969857978923836
3.172958746779616090e-01 170276.91722258978 0.010969857978923836
3.226395098803911954e-01 188965.23396912115 0.010969857978923836
3.272414397620994619e-01 209704.64013232305 0.010969857978923836
3.310674500823296840e-01 232720.2478960412 0.010969857978923836
3.340873383946455499e-01 258261.87606826748 0.010969857978923836
3.362759652180513092e-01 286606.7616948256 0.010969857978923836
3.376078874313356293e-01 318062.5692794119 0.010969857978923836
3.380699896820185124e-01 352970.73027306574 0.010969857978923836
3.376526727551917295e-01 391710.1490809261 0.010969857978923836
3.363513970877627934e-01 434701.3158125035 0.010969857978923836
3.341678779320769177e-01 482410.8704165374 0.010969857978923836
3.311042841011658244e-01 535356.6677410719 0.010969857978923836
3.271756649789530624e-01 594113.3984965039 0.010969857978923836
3.224022669149963494e-01 659318.8271333541 0.010969857978923836
3.168099486286882205e-01 731680.7143427207 0.010969857978923836
3.104279981260659182e-01 811984.4993184009 0.010969857978923836
3.032975422215333228e-01 901101.8251665037 0.010969857978923836
2.954655295868710563e-01 1000000.0 0.010969857978923836
3.711267803692219758e-02 0.001 0.012173827277396614
4.080261458588005374e-02 0.0011097524964120721 0.012173827277396614
4.484534636224696280e-02 0.0012315506032928262 0.012173827277396614
4.926814287380993501e-02 0.001366716356462006 0.012173827277396614
5.409914313918579715e-02 0.0015167168884709225 0.012173827277396614
5.936708751851909466e-02 0.0016831803533309566 0.012173827277396614
6.510100654374474660e-02 0.0018679135990207828 0.012173827277396614
7.132982045213313860e-02 0.002072921779595372 0.012173827277396614
7.808186883752502028e-02 0.002300430119772917 0.012173827277396614
8.538435821604049847e-02 0.0025529080682395165 0.012173827277396614
9.326271960298546104e-02 0.002833096101839324 0.012173827277396614
1.017399101575496012e-01 0.0031440354715915 0.012173827277396614
1.108356354489116735e-01 0.0034891012134067737 0.012173827277396614
1.205655209389781130e-01 0.003872038781812557 0.012173827277396614
1.309402777409724994e-01 0.004297004704320844 0.012173827277396614
1.419648417267911911e-01 0.004768611697714469 0.012173827277396614
1.536375766023961031e-01 0.005291978735958442 0.012173827277396614
1.659495457194516133e-01 0.005872786613189483 0.012173827277396614
1.788839108622617968e-01 0.00651733960488242 0.012173827277396614
1.924155150318966612e-01 0.007232633896483534 0.012173827277396614
2.065106670490560736e-01 0.008026433522257174 0.012173827277396614
2.211271949299210837e-01 0.00890735463861044 0.012173827277396614
2.362147987662865378e-01 0.009884959046625586 0.012173827277396614
2.517156867370685114e-01 0.010969857978923836 0.012173827277396614
2.675655417756942489e-01 0.012173827277396614 0.012173827277396614
2.836947732645056508e-01 0.013509935211980273 0.012173827277396614
3.000300083608170021e-01 0.014992684327860457 0.012173827277396614
3.164958058073450986e-01 0.01663816886076129 0.012173827277396614
3.330164891996582610e-01 0.018464249428955443 0.012173827277396614
3.495180385127202305e-01 0.020490746898158472 0.012173827277396614
3.659299542116793424e-01 0.022739657523579287 0.012173827277396614
3.821870185041974510e-01 0.02523539170434766 0.012173827277396614
3.982308756376025660e-01 0.02800503894183631 0.012173827277396614
4.140113880161480631e-01 0.03107866187782014 0.012173827277396614
4.294877132226894711e-01 0.03448962260405758 0.012173827277396614
4.446290827527134004e-01 0.038274944785163134 0.012173827277396614
4.594152897424716442e-01 0.04247571552536898 0.012173827277396614
4.738368848827096969e-01 0.047137531341167244 0.012173827277396614
4.878951184416265296e-01 0.05231099308056263 0.012173827277396614
5.016016492258871251e-01 0.05805225516094899 0.012173827277396614
5.149780805284903673e-01 0.06442363508721373 0.012173827277396614
5.280553589458022445e-01 0.07149428986597581 0.012173827277396614
5.408730747293388763e-01 0.07934096665797492 0.012173827277396614
5.534787139690553470e-01 0.08804883581643465 0.012173827277396614
5.659268930556671240e-01 0.09771241535346502 0.012173827277396614
5.782785993479340192e-01 0.1084365968689611 0.012173827277396614
5.906004593803786396e-01 0.12033778407775893 0.012173827277396614
6.029640548734020999e-01 0.13354515629298988 0.012173827277396614
6.154452650411323944e-01 0.14820207057988585 0.012173827277396614
6.281236529778625455e-01 0.16446761779946645 0.012173827277396614
6.410818668196055503e-01 0.18251834943190443 0.012173827277396614
6.544050390388737037e-01 0.20255019392306664 0.012173827277396614
6.681801610165871708e-01 0.22478058335487253 0.012173827277396614
6.824954164786162236e-01 0.24945081352303167 0.012173827277396614
6.974394266066571424e-01 0.27682866303920667 0.012173827277396614
7.131004076721824125e-01 0.3072112998861759 0.012173827277396614
7.295651959113744756e-01 0.34092850697468147 0.012173827277396614
7.469181268561481124e-01 0.3783462617131929 0.012173827277396614
7.652397522224571036e-01 0.419870708444391 0.012173827277396614
7.846053783518563973e-01 0.4659525668664682 0.012173827277396614
8.050834201416866565e-01 0.517092024289676 0.012173827277396614
8.267335858986576413e-01 0.5738441648302398 0.012173827277396614
8.496048891972824979e-01 0.6368249944718586 0.012173827277396614
8.737335405852419967e-01 0.7067181273927491 0.012173827277396614
8.991407477005063376e-01 0.7842822061337682 0.012173827277396614
9.258304948758659947e-01 0.8703591361485166 0.012173827277396614
9.537873857912778641e-01 0.9658832241158708 0.012173827277396614
9.829746272795293338e-01 1.0718913192051276 0.012173827277396614
1.013332277617314592e+00 1.1895340673703196 0.012173827277396614
1.044775866910584661e+00 1.3200884008314182 0.012173827277396614
1.077195493473790400e+00 1.4649713983072863 0.012173827277396614
1.110455509674157959e+00 1.625755666443795 0.012173827277396614
1.144394878352604339e+00 1.8041864093920719 0.012173827277396614
1.178828257496138621e+00 2.0022003718155843 0.012173827277396614
1.213547826559753684e+00 2.2219468609395236 0.012173827277396614
1.248325848915254888e+00 2.4658110758226037 0.012173827277396614
1.282918015645517773e+00 2.736439997074672 0.012173827277396614
1.317066483702473034e+00 3.0367711180354604 0.012173827277396614
1.350505428254262563e+00 3.370064329271928 0.012173827277396614
1.382964788021941560e+00 3.739937302478798 0.012173827277396614
1.414173323240517144e+00 4.150404757850477 0.012173827277396614
1.443865113966031233e+00 4.605922041145108 0.012173827277396614
1.471782216261798837e+00 5.1114334834401705 0.012173827277396614
1.497678392725646956e+00 5.672426068491977 0.012173827277396614
1.521321993665822880e+00 6.294988990221888 0.012173827277396614
1.542498197410934857e+00 6.985879746785249 0.012173827277396614
1.561010607621987401e+00 7.752597488629465 0.012173827277396614
1.576682214689419936e+00 8.60346441668451 0.012173827277396614
1.589355837095866031e+00 9.547716114208066 0.012173827277396614
1.598894112511724641e+00 10.59560179277617 0.012173827277396614
1.605179177588843986e+00 11.758495540521581 0.012173827277396614
1.608112171777941191e+00 13.049019780144016 0.012173827277396614
1.607612687577201216e+00 14.481182276745331 0.012173827277396614
1.603618300223668136e+00 16.070528182616385 0.012173827277396614
1.596084181563292237e+00 17.834308769319094 0.012173827277396614
1.584983424337370383e+00 19.791668678535572 0.012173827277396614
1.570306622441958178e+00 21.96385372416547 0.012173827277396614
1.552063272135590255e+00 24.37444150122222 0.012173827277396614
1.530281610622577393e+00 27.04959730463137 0.012173827277396614
1.505011092064939326e+00 30.01835813575592 0.012173827277396614
1.476322412494642133e+00 33.31294787934677 0.012173827277396614
1.444309898811479753e+00 36.96912707195032 0.012173827277396614
1.409092321728142805e+00 41.0265810582719 0.012173827277396614
1.370814502352032394e+00 45.52935074866948 0.012173827277396614
1.329648015702262986e+00 50.526310653356795 0.012173827277396614
1.285791727245487959e+00 56.07169938205458 0.012173827277396614
1.239471563506646223e+00 62.22570836730231 0.012173827277396614
1.190939730668625351e+00 69.0551352016233 0.012173827277396614
1.140472877797065854e+00 76.63410868007462 0.012173827277396614
1.088369390049216179e+00 85.04489341802686 0.012173827277396614
1.034945909645508699e+00 94.37878277775391 0.012173827277396614
9.805331621877300119e-01 104.73708979594508 0.012173827277396614
9.254707353895554878e-01 116.23224686798542 0.012173827277396614
8.703129014749022563e-01 128.9890261253308 0.012173827277396614
8.153016907401366975e-01 143.14589375234786 0.012173827277396614
7.606571180800102416e-01 158.85651294280527 0.012173827277396614
7.066968407475604508e-01 176.2914118095948 0.012173827277396614
6.537204951729185254e-01 195.63983435170647 0.012173827277396614
6.020058890682861152e-01 217.11179456945052 0.012173827277396614
5.518062574749948990e-01 240.9403560239527 0.012173827277396614
5.033486022249190617e-01 267.38416158399497 0.012173827277396614
4.568332366525307831e-01 296.73024081888724 0.012173827277396614
4.124343065069077108e-01 329.2971255097155 0.012173827277396614
3.704329608041839195e-01 365.43830709572546 0.012173827277396614
3.310160653478310122e-01 405.54607358408276 0.012173827277396614
2.941233806301349341e-01 450.05576757004974 0.012173827277396614
2.597830174400042047e-01 499.450511585514 0.012173827277396614
2.280309497744652525e-01 554.2664520663108 0.012173827277396614
1.989650897451508416e-01 615.0985788580505 0.012173827277396614
1.726492679100168903e-01 682.6071834272393 0.012173827277396614
1.490574058701406857e-01 757.525025877192 0.012173827277396614
1.281790390443169336e-01 840.6652885618333 0.012173827277396614
1.099129344767884042e-01 932.9304026284696 0.012173827277396614
9.420939421286513016e-02 1035.3218432956637 0.012173827277396614
8.111614258503162256e-02 1148.9510001873086 0.012173827277396614
7.025513878234007636e-02 1275.051240713013 0.012173827277396614
6.173958559594402290e-02 1414.991297434576 0.012173827277396614
5.504540961993004133e-02 1570.2901247293776 0.012173827277396614
4.999730525639747153e-02 1742.6333860096508 0.012173827277396614
4.648693303746197214e-02 1933.891750455232 0.012173827277396614
4.429609903662370257e-02 2146.141197858406 0.012173827277396614
4.317128914869922812e-02 2381.6855519761607 0.012173827277396614
4.298151386808325009e-02 2643.0814869741084 0.012173827277396614
4.364425088169020944e-02 2933.1662783900483 0.012173827277396614
4.516317967778123860e-02 3255.0885998350564 0.012173827277396614
4.735333446109640104e-02 3612.3426997094302 0.012173827277396614
5.013492407503140208e-02 4008.8063288984645 0.012173827277396614
5.344243978488030095e-02 4448.782831127585 0.012173827277396614
5.722333007250255538e-02 4937.047852839004 0.012173827277396614
6.143654751669359870e-02 5478.901179593945 0.012173827277396614
6.605047970886854247e-02 6080.224261649427 0.012173827277396614
7.104048482858513203e-02 6747.5440531107 0.012173827277396614
7.654535772013762451e-02 7488.10385759003 0.012173827277396614
8.241968408342198460e-02 8309.941949353404 0.012173827277396614
8.861542273629310906e-02 9221.97882333434 0.012173827277396614
9.511387483104927210e-02 10234.114021054527 0.012173827277396614
1.018977419023533726e-01 11357.333583431051 0.012173827277396614
1.089976249635954408e-01 12603.829296797274 0.012173827277396614
1.163418590466828439e-01 13987.131026472387 0.012173827277396614
1.238973368989760987e-01 15522.25357427048 0.012173827277396614
1.316303786151212518e-01 17225.859653987874 0.012173827277396614
1.395028568833581173e-01 19116.440753857038 0.012173827277396614
1.474723154705000483e-01 21214.51784910632 0.012173827277396614
1.554925869362814850e-01 23542.864143224204 0.012173827277396614
1.635151727775836783e-01 26126.752255633317 0.012173827277396614
1.729685958417417624e-01 28994.22853882881 0.012173827277396614
1.826371932314463098e-01 32176.417502507353 0.012173827277396614
1.924511200476118900e-01 35707.859649004626 0.012173827277396614
2.023659291734161425e-01 39626.88638701478 0.012173827277396614
2.123326991699819866e-01 43976.036093027215 0.012173827277396614
2.223007506655547971e-01 48802.515836544335 0.012173827277396614
2.322172980216468952e-01 54158.71378079476 0.012173827277396614
2.420235632363467726e-01 60102.76782070388 0.012173827277396614
2.516653520896393048e-01 66699.19663030129 0.012173827277396614
2.610781466871590628e-01 74019.59996915652 0.012173827277396614
2.702022292833410888e-01 82143.43584919439 0.012173827277396614
2.789770402994153353e-01 91158.88299750836 0.012173827277396614
2.873408092856840623e-01 101163.7979766207 0.012173827277396614
2.952377854871556240e-01 112266.77735108159 0.012173827277396614
3.026099001987470616e-01 124588.33642950082 0.012173827277396614
3.094023919391513666e-01 138262.2173764659 0.012173827277396614
3.155656288015603050e-01 153436.84089300132 0.012173827277396614
3.210512428298805121e-01 170276.91722258978 0.012173827277396614
3.258185294509532981e-01 188965.23396912115 0.012173827277396614
3.298266490399872630e-01 209704.64013232305 0.012173827277396614
3.330432197312092057e-01 232720.2478960412 0.012173827277396614
3.354401628264602198e-01 258261.87606826748 0.012173827277396614
3.369940036134196348e-01 286606.7616948256 0.012173827277396614
3.376818904210012184e-01 318062.5692794119 0.012173827277396614
3.374926835330522845e-01 352970.73027306574 0.012173827277396614
3.364193907301538111e-01 391710.1490809261 0.012173827277396614
3.344606038109190771e-01 434701.3158125035 0.012173827277396614
3.316214934311523810e-01 482410.8704165374 0.012173827277396614
3.279074807784688184e-01 535356.6677410719 0.012173827277396614
3.233382540155207985e-01 594113.3984965039 0.012173827277396614
3.179384132378061389e-01 659318.8271333541 0.012173827277396614
3.117391496610382173e-01 731680.7143427207 0.012173827277396614
3.047752569588183524e-01 811984.4993184009 0.012173827277396614
2.970928820847244523e-01 901101.8251665037 0.012173827277396614
2.887449925518792981e-01 1000000.0 0.012173827277396614
3.533972173886804069e-02 0.001 0.013509935211980273
3.885803367159447463e-02 0.0011097524964120721 0.013509935211980273
4.271419878449700391e-02 0.0012315506032928262 0.013509935211980273
4.693459968195776849e-02 0.001366716356462006 0.013509935211980273
5.154651480929871993e-02 0.0015167168884709225 0.013509935211980273
5.657788816152547334e-02 0.0016831803533309566 0.013509935211980273
6.205703814145505093e-02 0.0018679135990207828 0.013509935211980273
6.801227576694891808e-02 0.002072921779595372 0.013509935211980273
7.447148137437965831e-02 0.002300430119772917 0.013509935211980273
8.146156996893857971e-02 0.0025529080682395165 0.013509935211980273
8.900790051274032333e-02 0.002833096101839324 0.013509935211980273
9.713359854941773508e-02 0.0031440354715915 0.013509935211980273
1.058588218155679384e-01 0.0034891012134067737 0.013509935211980273
1.151999547942111207e-01 0.003872038781812557 0.013509935211980273
1.251688053043995552e-01 0.004297004704320844 0.013509935211980273
1.357717587616079635e-01 0.004768611697714469 0.013509935211980273
1.470089881022276501e-01 0.005291978735958442 0.013509935211980273
1.588737243293960877e-01 0.005872786613189483 0.013509935211980273
1.713516281949105657e-01 0.00651733960488242 0.013509935211980273
1.844203428996113725e-01 0.007232633896483534 0.013509935211980273
1.980492266922193323e-01 0.008026433522257174 0.013509935211980273
2.121993509232083519e-01 0.00890735463861044 0.013509935211980273
2.268237531994851397e-01 0.009884959046625586 0.013509935211980273
2.418680102575850588e-01 0.010969857978923836 0.013509935211980273
2.572711022355110844e-01 0.012173827277396614 0.013509935211980273
2.729665563611620716e-01 0.013509935211980273 0.013509935211980273
2.888838774848985769e-01 0.014992684327860457 0.013509935211980273
3.049501632077592506e-01 0.01663816886076129 0.013509935211980273
3.210918773895797274e-01 0.018464249428955443 0.013509935211980273
3.372367015447578220e-01 0.020490746898158472 0.013509935211980273
3.533153642986277543e-01 0.022739657523579287 0.013509935211980273
3.692634053566148933e-01 0.02523539170434766 0.013509935211980273
3.850227658715063561e-01 0.02800503894183631 0.013509935211980273
4.005431784651510840e-01 0.03107866187782014 0.013509935211980273
4.157832865478718887e-01 0.03448962260405758 0.013509935211980273
4.307114890556667519e-01 0.038274944785163134 0.013509935211980273
4.453064848854472180e-01 0.04247571552536898 0.013509935211980273
4.595575791157706647e-01 0.047137531341167244 0.013509935211980273
4.734644951626356124e-01 0.05231099308056263 0.013509935211980273
4.870375342362702198e-01 0.05805225516094899 0.013509935211980273
5.002967892714671461e-01 0.06442363508721373 0.013509935211980273
5.132717881199082566e-01 0.07149428986597581 0.013509935211980273
5.260008025220571648e-01 0.07934096665797492 0.013509935211980273
5.385301470878788299e-01 0.08804883581643465 0.013509935211980273
5.509134445048488038e-01 0.09771241535346502 0.013509935211980273
5.632109031273496713e-01 0.1084365968689611 0.013509935211980273
5.754886104302674443e-01 0.12033778407775893 0.013509935211980273
5.878178759309621304e-01 0.13354515629298988 0.013509935211980273
6.002745939889037041e-01 0.14820207057988585 0.013509935211980273
6.129386595789454439e-01 0.16446761779946645 0.013509935211980273
6.258933890814327716e-01 0.18251834943190443 0.013509935211980273
6.392249520714080591e-01 0.20255019392306664 0.013509935211980273
6.530217790907286712e-01 0.22478058335487253 0.013509935211980273
6.673739317696812945e-01 0.24945081352303167 0.013509935211980273
6.823723894773671139e-01 0.27682866303920667 0.013509935211980273
6.981082572791037499e-01 0.3072112998861759 0.013509935211980273
7.146718340589481855e-01 0.34092850697468147 0.013509935211980273
7.321515438820572763e-01 0.3783462617131929 0.013509935211980273
7.506326988401220701e-01 0.419870708444391 0.013509935211980273
7.701960753306327234e-01 0.4659525668664682 0.013509935211980273
7.909162941257346091e-01 0.517092024289676 0.013509935211980273
8.128600215074175406e-01 0.5738441648302398 0.013509935211980273
8.360839579570517044e-01 0.6368249944718586 0.013509935211980273
8.606326976800088291e-01 0.7067181273927491 0.013509935211980273
8.865364467010027338e-01 0.7842822061337682 0.013509935211980273
9.138086849873998663e-01 0.8703591361485166 0.013509935211980273
9.424438379605325489e-01 0.9658832241158708 0.013509935211980273
9.724150564653770701e-01 1.0718913192051276 0.013509935211980273
1.003672198181042807e+00 1.1895340673703196 0.013509935211980273
1.036140142204551085e+00 1.3200884008314182 0.013509935211980273
1.069717551037800751e+00 1.4649713983072863 0.013509935211980273
1.104276192544613622e+00 1.625755666443795 0.013509935211980273
1.139660931297306945e+00 1.8041864093920719 0.013509935211980273
1.175690461573386969e+00 2.0022003718155843 0.013509935211980273
1.212158827861735011e+00 2.2219468609395236 0.013509935211980273
1.248837726691686800e+00 2.4658110758226037 0.013509935211980273
1.285479689079307208e+00 2.736439997074672 0.013509935211980273
1.321821045344852230e+00 3.0367711180354604 0.013509935211980273
1.357587507831620632e+00 3.370064329271928 0.013509935211980273
1.392498057430246128e+00 3.739937302478798 0.013509935211980273
1.426268276344443642e+00 4.150404757850477 0.013509935211980273
1.458617149192448892e+00 4.605922041145108 0.013509935211980273
1.489270139360373557e+00 5.1114334834401705 0.013509935211980273
1.517963361290693314e+00 5.672426068491977 0.013509935211980273
1.544446913480967076e+00 6.294988990221888 0.013509935211980273
1.568487554918208460e+00 6.985879746785249 0.013509935211980273
1.589870692108888761e+00 7.752597488629465 0.013509935211980273
1.608401663204905852e+00 8.60346441668451 0.013509935211980273
1.623906422349908896e+00 9.547716114208066 0.013509935211980273
1.636231682500821183e+00 10.59560179277617 0.013509935211980273
1.645244656485229884e+00 11.758495540521581 0.013509935211980273
1.650832534809807406e+00 13.049019780144016 0.013509935211980273
1.652901841935534577e+00 14.481182276745331 0.013509935211980273
1.651377803683777401e+00 16.070528182616385 0.013509935211980273
1.646203765500285465e+00 17.834308769319094 0.013509935211980273
1.637341293920775209e+00 19.791668678535572 0.013509935211980273
1.624769541365419290e+00 21.96385372416547 0.013509935211980273
1.608486451328498434e+00 24.37444150122222 0.013509935211980273
1.588508423122722668e+00 27.04959730463137 0.013509935211980273
1.564872695657945068e+00 30.01835813575592 0.013509935211980273
1.537637332465999984e+00 33.31294787934677 0.013509935211980273
1.506883659773218920e+00 36.96912707195032 0.013509935211980273
1.472717216033225807e+00 41.0265810582719 0.013509935211980273
1.435269595718452029e+00 45.52935074866948 0.013509935211980273
1.394699465007602335e+00 50.526310653356795 0.013509935211980273
1.351193516970888409e+00 56.07169938205458 0.013509935211980273
1.304966714284236717e+00 62.22570836730231 0.013509935211980273
1.256262037232580342e+00 69.0551352016233 0.013509935211980273
1.205349196217491814e+00 76.63410868007462 0.013509935211980273
1.152522467442413268e+00 85.04489341802686 0.013509935211980273
1.098097712391947978e+00 94.37878277775391 0.013509935211980273
1.042408612958632075e+00 104.73708979594508 0.013509935211980273
9.858017554840019514e-01 116.23224686798542 0.013509935211980273
9.288825552366645200e-01 128.9890261253308 0.013509935211980273
8.718487879314540390e-01 143.14589375234786 0.013509935211980273
8.149611084919512471e-01 158.85651294280527 0.013509935211980273
7.585601270693564935e-01 176.2914118095948 0.013509935211980273
7.029716363617856123e-01 195.63983435170647 0.013509935211980273
6.485022298980933630e-01 217.11179456945052 0.013509935211980273
5.954359166678581117e-01 240.9403560239527 0.013509935211980273
5.440317885430486777e-01 267.38416158399497 0.013509935211980273
4.945229069696757684e-01 296.73024081888724 0.013509935211980273
4.471162069622162116e-01 329.2971255097155 0.013509935211980273
4.021367651645509911e-01 365.43830709572546 0.013509935211980273
3.598069670638717743e-01 405.54607358408276 0.013509935211980273
3.200835296213861980e-01 450.05576757004974 0.013509935211980273
2.830179976866974978e-01 499.450511585514 0.013509935211980273
2.486688999229218489e-01 554.2664520663108 0.013509935211980273
2.171607938833368667e-01 615.0985788580505 0.013509935211980273
1.885819248663374303e-01 682.6071834272393 0.013509935211980273
1.629180493004824259e-01 757.525025877192 0.013509935211980273
1.401736412765603457e-01 840.6652885618333 0.013509935211980273
1.202491479067867297e-01 932.9304026284696 0.013509935211980273
1.031006602645547360e-01 1035.3218432956637 0.013509935211980273
8.878865597875329474e-02 1148.9510001873086 0.013509935211980273
7.690672956315046382e-02 1275.051240713013 0.013509935211980273
6.758259376466772828e-02 1414.991297434576 0.013509935211980273
6.024625188350858640e-02 1570.2901247293776 0.013509935211980273
5.470775219888288077e-02 1742.6333860096508 0.013509935211980273
5.085455547542188509e-02 1933.891750455232 0.013509935211980273
4.843856866004692119e-02 2146.141197858406 0.013509935211980273
4.718619450874117494e-02 2381.6855519761607 0.013509935211980273
4.695314855800130499e-02 2643.0814869741084 0.013509935211980273
4.764081803361527173e-02 2933.1662783900483 0.013509935211980273
4.926477057701002943e-02 3255.0885998350564 0.013509935211980273
5.161404371343753655e-02 3612.3426997094302 0.013509935211980273
5.459895614176484002e-02 4008.8063288984645 0.013509935211980273
5.814522115663715157e-02 4448.782831127585 0.013509935211980273
6.219251524185179236e-02 4937.047852839004 0.013509935211980273
6.669287209780669357e-02 5478.901179593945 0.013509935211980273
7.160843815960302172e-02 6080.224261649427 0.013509935211980273
7.690882275218048625e-02 6747.5440531107 0.013509935211980273
8.273369274940592377e-02 7488.10385759003 0.013509935211980273
8.893430896333577584e-02 8309.941949353404 0.013509935211980273
9.544802448902914294e-02 9221.97882333434 0.013509935211980273
1.022508926796946299e-01 10234.114021054527 0.013509935211980273
1.093203397079776928e-01 11357.333583431051 0.013509935211980273
1.166835234486337386e-01 12603.829296797274 0.013509935211980273
1.242638747072670746e-01 13987.131026472387 0.013509935211980273
1.320213938273196164e-01 15522.25357427048 0.013509935211980273
1.399178691173710576e-01 17225.859653987874 0.013509935211980273
1.479111305482081751e-01 19116.440753857038 0.013509935211980273
1.559553154112659767e-01 21214.51784910632 0.013509935211980273
1.640016025355767182e-01 23542.864143224204 0.013509935211980273
1.719996785739429657e-01 26126.752255633317 0.013509935211980273
1.814266139075136064e-01 28994.22853882881 0.013509935211980273
1.910415396373283392e-01 32176.417502507353 0.013509935211980273
2.007529432761548105e-01 35707.859649004626 0.013509935211980273
2.105161277946071552e-01 39626.88638701478 0.013509935211980273
2.202825442931774236e-01 43976.036093027215 0.013509935211980273
2.300024395045698888e-01 48802.515836544335 0.013509935211980273
2.396244523625959966e-01 54158.71378079476 0.013509935211980273
2.490917813491916044e-01 60102.76782070388 0.013509935211980273
2.583524432585048158e-01 66699.19663030129 0.013509935211980273
2.673446790610207180e-01 74019.59996915652 0.013509935211980273
2.760115956642251178e-01 82143.43584919439 0.013509935211980273
2.842955690492933729e-01 91158.88299750836 0.013509935211980273
2.921379919141033343e-01 101163.7979766207 0.013509935211980273
2.994860090119029761e-01 112266.77735108159 0.013509935211980273
3.062846670058265719e-01 124588.33642950082 0.013509935211980273
3.124819922502733438e-01 138262.2173764659 0.013509935211980273
3.180311077498749750e-01 153436.84089300132 0.013509935211980273
3.228863390707927272e-01 170276.91722258978 0.013509935211980273
3.270093071858021783e-01 188965.23396912115 0.013509935211980273
3.303616800966227562e-01 209704.64013232305 0.013509935211980273
3.329133975909120413e-01 232720.2478960412 0.013509935211980273
3.346385728992879449e-01 258261.87606826748 0.013509935211980273
3.355163275375366849e-01 286606.7616948256 0.013509935211980273
3.355261946455966315e-01 318062.5692794119 0.013509935211980273
3.346599504576407980e-01 352970.73027306574 0.013509935211980273
3.329136247958127681e-01 391710.1490809261 0.013509935211980273
3.302888869482645817e-01 434701.3158125035 0.013509935211980273
3.267948707190908020e-01 482410.8704165374 0.013509935211980273
3.224412360184936155e-01 535356.6677410719 0.013509935211980273
3.172518943159016724e-01 594113.3984965039 0.013509935211980273
3.112568799979383294e-01 659318.8271333541 0.013509935211980273
3.044922178141121205e-01 731680.7143427207 0.013509935211980273
2.969969831100930380e-01 811984.4993184009 0.013509935211980273
2.888257799058548958e-01 901101.8251665037 0.013509935211980273
2.800339252261784817e-01 1000000.0 0.013509935211980273
3.348528892444811028e-02 0.001 0.014992684327860457
3.682268544250336118e-02 0.0011097524964120721 0.014992684327860457
4.048188292392330967e-02 0.0012315506032928262 0.014992684327860457
4.448823747359257480e-02 0.001366716356462006 0.014992684327860457
4.886802290798392123e-02 0.0015167168884709225 0.014992684327860457
5.364822045972442166e-02 0.0016831803533309566 0.014992684327860457
5.885625078447953573e-02 0.0018679135990207828 0.014992684327860457
6.451962550002350583e-02 0.002072921779595372 0.014992684327860457
7.066554402317148931e-02 0.002300430119772917 0.014992684327860457
7.732040906231149591e-02 0.0025529080682395165 0.014992684327860457
8.450925773869276403e-02 0.002833096101839324 0.014992684327860457
9.225513102383579855e-02 0.0031440354715915 0.014992684327860457
1.005783712392841062e-01 0.0034891012134067737 0.014992684327860457
1.094958583827726067e-01 0.003872038781812557 0.014992684327860457
1.190202286401402382e-01 0.004297004704320844 0.014992684327860457
1.291590593038232093e-01 0.004768611697714469 0.014992684327860457
1.399140960507515852e-01 0.005291978735958442 0.014992684327860457
1.512805174684444809e-01 0.005872786613189483 0.014992684327860457
1.632463057587430488e-01 0.00651733960488242 0.014992684327860457
1.757917762951246854e-01 0.007232633896483534 0.014992684327860457
1.888892635816447896e-01 0.008026433522257174 0.014992684327860457
2.025030640687649208e-01 0.00890735463861044 0.014992684327860457
2.165896257118875845e-01 0.009884959046625586 0.014992684327860457
2.310980293348550707e-01 0.010969857978923836 0.014992684327860457
2.459707628413685121e-01 0.012173827277396614 0.014992684327860457
2.611447772537812684e-01 0.013509935211980273 0.014992684327860457
2.765528185572750930e-01 0.014992684327860457 0.014992684327860457
2.921249528428080944e-01 0.01663816886076129 0.014992684327860457
3.077902700187819529e-01 0.018464249428955443 0.014992684327860457
3.234786657198953086e-01 0.020490746898158472 0.014992684327860457
3.391226381368717679e-01 0.022739657523579287 0.014992684327860457
3.546590174013871111e-01 0.02523539170434766 0.014992684327860457
3.700305632294977887e-01 0.02800503894183631 0.014992684327860457
3.851873624698941012e-01 0.03107866187782014 0.014992684327860457
4.000879842439549749e-01 0.03448962260405758 0.014992684327860457
4.147003680769554834e-01 0.038274944785163134 0.014992684327860457
4.290024182724288537e-01 0.04247571552536898 0.014992684327860457
4.429823344470167901e-01 0.047137531341167244 0.014992684327860457
4.566386784174205071e-01 0.05231099308056263 0.014992684327860457
4.699802129597696609e-01 0.05805225516094899 0.014992684327860457
4.830255584399799074e-01 0.06442363508721373 0.014992684327860457
4.958026936661392714e-01 0.07149428986597581 0.014992684327860457
5.083483679556990431e-01 0.07934096665797492 0.014992684327860457
5.207074344410854705e-01 0.08804883581643465 0.014992684327860457
5.329321652665570674e-01 0.09771241535346502 0.014992684327860457
5.450815617149377124e-01 0.1084365968689611 0.014992684327860457
5.572206849115204363e-01 0.12033778407775893 0.014992684327860457
5.694200238755280363e-01 0.13354515629298988 0.014992684327860457
5.817548953017411817e-01 0.14820207057988585 0.014992684327860457
5.943048811047529911e-01 0.16446761779946645 0.014992684327860457
6.071532861138285719e-01 0.18251834943190443 0.014992684327860457
6.203866016462719069e-01 0.20255019392306664 0.014992684327860457
6.340939551244778594e-01 0.22478058335487253 0.014992684327860457
6.483665230054674877e-01 0.24945081352303167 0.014992684327860457
6.632968714300576663e-01 0.27682866303920667 0.014992684327860457
6.789782166850671929e-01 0.3072112998861759 0.014992684327860457
6.955035559862425831e-01 0.34092850697468147 0.014992684327860457
7.129646666126975285e-01 0.3783462617131929 0.014992684327860457
7.314509246739181458e-01 0.419870708444391 0.014992684327860457
7.510479469049871071e-01 0.4659525668664682 0.014992684327860457
7.718360247427199505e-01 0.517092024289676 0.014992684327860457
7.938883553196669496e-01 0.5738441648302398 0.014992684327860457
8.172690643319306947e-01 0.6368249944718586 0.014992684327860457
8.420310474750107854e-01 0.7067181273927491 0.014992684327860457
8.682136494237161495e-01 0.7842822061337682 0.014992684327860457
8.958402497952820953e-01 0.8703591361485166 0.014992684327860457
9.249158018602811060e-01 0.9658832241158708 0.014992684327860457
9.554244294254297110e-01 1.0718913192051276 0.014992684327860457
9.873271796328805250e-01 1.1895340673703196 0.014992684327860457
1.020560041012256836e+00 1.3200884008314182 0.014992684327860457
1.055032374010140828e+00 1.4649713983072863 0.014992684327860457
1.090625857131492182e+00 1.625755666443795 0.014992684327860457
1.127194083158352900e+00 1.8041864093920719 0.014992684327860457
1.164562893110698383e+00 2.0022003718155843 0.014992684327860457
1.202531514279495672e+00 2.2219468609395236 0.014992684327860457
1.240874535469068896e+00 2.4658110758226037 0.014992684327860457
1.279344819724263616e+00 2.736439997074672 0.014992684327860457
1.317676305187192920e+00 3.0367711180354604 0.014992684327860457
1.355589505886525492e+00 3.370064329271928 0.014992684327860457
1.392795458576491674e+00 3.739937302478798 0.014992684327860457
1.428999237899825525e+00 4.150404757850477 0.014992684327860457
1.463906999109884310e+00 4.605922041145108 0.014992684327860457
1.497229434214415233e+00 5.1114334834401705 0.014992684327860457
1.528686362178533820e+00 5.672426068491977 0.014992684327860457
1.558010523492992405e+00 6.294988990221888 0.014992684327860457
1.584950712558870434e+00 6.985879746785249 0.014992684327860457
1.609274197958492802e+00 7.752597488629465 0.014992684327860457
1.630768384603439980e+00 8.60346441668451 0.014992684327860457
1.649241798239704737e+00 9.547716114208066 0.014992684327860457
1.664524439586231974e+00 10.59560179277617 0.014992684327860457
1.676467645084162461e+00 11.758495540521581 0.014992684327860457
1.684943586614424227e+00 13.049019780144016 0.014992684327860457
1.689844563385802134e+00 14.481182276745331 0.014992684327860457
1.691082235715378745e+00 16.070528182616385 0.014992684327860457
1.688586853314443470e+00 17.834308769319094 0.014992684327860457
1.682307125277771265e+00 19.791668678535572 0.014992684327860457
1.672209353023770495e+00 21.96385372416547 0.014992684327860457
1.658278405379609133e+00 24.37444150122222 0.014992684327860457
1.640517175824742990e+00 27.04959730463137 0.014992684327860457
1.618948824018532795e+00 30.01835813575592 0.014992684327860457
1.593616676708707880e+00 33.31294787934677 0.014992684327860457
1.564586668424269522e+00 36.96912707195032 0.014992684327860457
1.531948387986493909e+00 41.0265810582719 0.014992684327860457
1.495817128152667541e+00 45.52935074866948 0.014992684327860457
1.456335195981130592e+00 50.526310653356795 0.014992684327860457
1.413673288702782749e+00 56.07169938205458 0.014992684327860457
1.368031229302559826e+00 62.22570836730231 0.014992684327860457
1.319638292622605791e+00 69.0551352016233 0.014992684327860457
1.268752537971373995e+00 76.63410868007462 0.014992684327860457
1.215659286635932812e+00 85.04489341802686 0.014992684327860457
1.160668762948233956e+00 94.37878277775391 0.014992684327860457
1.104112876356570183e+00 104.73708979594508 0.014992684327860457
1.046340768125722853e+00 116.23224686798542 0.014992684327860457
9.880117953449022439e-01 128.9890261253308 0.014992684327860457
9.292622378137762595e-01 143.14589375234786 0.014992684327860457
8.703980448237118583e-01 158.85651294280527 0.014992684327860457
8.117809250994477699e-01 176.2914118095948 0.014992684327860457
7.537618726418888748e-01 195.63983435170647 0.014992684327860457
6.966762509080430821e-01 217.11179456945052 0.014992684327860457
6.408397606276488023e-01 240.9403560239527 0.014992684327860457
5.865453946364425075e-01 267.38416158399497 0.014992684327860457
5.340615907690268171e-01 296.73024081888724 0.014992684327860457
4.836314139248926169e-01 329.2971255097155 0.014992684327860457
4.356285792530059098e-01 365.43830709572546 0.014992684327860457
3.903153190347451451e-01 405.54607358408276 0.014992684327860457
3.476696036474503093e-01 450.05576757004974 0.014992684327860457
3.077710634669759693e-01 499.450511585514 0.014992684327860457
2.707053802278182042e-01 554.2664520663108 0.014992684327860457
2.366285430663499501e-01 615.0985788580505 0.014992684327860457
2.056582456622528254e-01 682.6071834272393 0.014992684327860457
1.777955169345038777e-01 757.525025877192 0.014992684327860457
1.530638815910952688e-01 840.6652885618333 0.014992684327860457
1.313677555365476701e-01 932.9304026284696 0.014992684327860457
1.126715477320363590e-01 1035.3218432956637 0.014992684327860457
9.705109397203960653e-02 1148.9510001873086 0.014992684327860457
8.407100685483240299e-02 1275.051240713013 0.014992684327860457
7.387536722219492646e-02 1414.991297434576 0.014992684327860457
6.584549193974988113e-02 1570.2901247293776 0.014992684327860457
5.977609417264133362e-02 1742.6333860096508 0.014992684327860457
5.555148039512974867e-02 1933.891750455232 0.014992684327860457
5.288924062600014464e-02 2146.141197858406 0.014992684327860457
5.149507481483415333e-02 2381.6855519761607 0.014992684327860457
5.121020910838292722e-02 2643.0814869741084 0.014992684327860457
5.191692017284120497e-02 2933.1662783900483 0.014992684327860457
5.364619237517941758e-02 3255.0885998350564 0.014992684327860457
5.615726441592909512e-02 3612.3426997094302 0.014992684327860457
5.934939742797106649e-02 4008.8063288984645 0.014992684327860457
6.313842889533151370e-02 4448.782831127585 0.014992684327860457
6.745522816435886582e-02 4937.047852839004 0.014992684327860457
7.224394427997914148e-02 5478.901179593945 0.014992684327860457
7.745957914273658707e-02 6080.224261649427 0.014992684327860457
8.306515157124624849e-02 6747.5440531107 0.014992684327860457
8.919922588236393890e-02 7488.10385759003 0.014992684327860457
9.571198353483006960e-02 8309.941949353404 0.014992684327860457
1.025235905225302668e-01 9221.97882333434 0.014992684327860457
1.096043168182007227e-01 10234.114021054527 0.014992684327860457
1.169259010728757459e-01 11357.333583431051 0.014992684327860457
1.245113427598315281e-01 12603.829296797274 0.014992684327860457
1.322799309410813973e-01 13987.131026472387 0.014992684327860457
1.401843351011956562e-01 15522.25357427048 0.014992684327860457
1.481820534439244330e-01 17225.859653987874 0.014992684327860457
1.562272873152063812e-01 19116.440753857038 0.014992684327860457
1.642713705564847748e-01 21214.51784910632 0.014992684327860457
1.722635844414033834e-01 23542.864143224204 0.014992684327860457
1.801527011622881813e-01 26126.752255633317 0.014992684327860457
1.894568280266404336e-01 28994.22853882881 0.014992684327860457
1.989214700808006053e-01 32176.417502507353 0.014992684327860457
2.084301982831839595e-01 35707.859649004626 0.014992684327860457
2.179389398896372232e-01 39626.88638701478 0.014992684327860457
2.274004515944924587e-01 43976.036093027215 0.014992684327860457
2.367667803672638960e-01 48802.515836544335 0.014992684327860457
2.459888591996327589e-01 54158.71378079476 0.014992684327860457
2.550127156620529134e-01 60102.76782070388 0.014992684327860457
2.637893282258580441e-01 66699.19663030129 0.014992684327860457
2.722604212615712949e-01 74019.59996915652 0.014992684327860457
2.803725358779748378e-01 82143.43584919439 0.014992684327860457
2.880716174060787838e-01 91158.88299750836 0.014992684327860457
2.953026564213947491e-01 101163.7979766207 0.014992684327860457
3.020162419083153305e-01 112266.77735108159 0.014992684327860457
3.081608461047285474e-01 124588.33642950082 0.014992684327860457
3.136877704323161042e-01 138262.2173764659 0.014992684327860457
3.185531814379252702e-01 153436.84089300132 0.014992684327860457
3.227143829943655007e-01 170276.91722258978 0.014992684327860457
3.261357850165145233e-01 188965.23396912115 0.014992684327860457
3.287818960607815089e-01 209704.64013232305 0.014992684327860457
3.306251524097809646e-01 232720.2478960412 0.014992684327860457
3.316425254410249046e-01 258261.87606826748 0.014992684327860457
3.318157144761089139e-01 286606.7616948256 0.014992684327860457
3.311274713212002951e-01 318062.5692794119 0.014992684327860457
3.295724246759694775e-01 352970.73027306574 0.014992684327860457
3.271501356895227808e-01 391710.1490809261 0.014992684327860457
3.238661706750081137e-01 434701.3158125035 0.014992684327860457
3.197333862990664466e-01 482410.8704165374 0.014992684327860457
3.147663180591408483e-01 535356.6677410719 0.014992684327860457
3.089934956428860846e-01 594113.3984965039 0.014992684327860457
3.024494340086452682e-01 659318.8271333541 0.014992684327860457
2.951757127901663003e-01 731680.7143427207 0.014992684327860457
2.872171380584626621e-01 811984.4993184009 0.014992684327860457
2.786323257393413799e-01 901101.8251665037 0.014992684327860457
2.694820311692533998e-01 1000000.0 0.014992684327860457
3.156549027063403762e-02 0.001 0.01663816886076129
3.471440396715073928e-02 0.0011097524964120721 0.01663816886076129
3.816813189497068187e-02 0.0012315506032928262 0.01663816886076129
4.195089007678527715e-02 0.001366716356462006 0.01663816886076129
4.608782107559890318e-02 0.0015167168884709225 0.01663816886076129
5.060479953340984299e-02 0.0016831803533309566 0.01663816886076129
5.552818263662039067e-02 0.0018679135990207828 0.01663816886076129
6.088451038405667121e-02 0.002072921779595372 0.01663816886076129
6.670011061954435327e-02 0.002300430119772917 0.01663816886076129
7.300066355704189214e-02 0.0025529080682395165 0.01663816886076129
7.981066722070841168e-02 0.002833096101839324 0.01663816886076129
8.715283902384925174e-02 0.0031440354715915 0.01663816886076129
9.504746098308103353e-02 0.0034891012134067737 0.01663816886076129
1.035116600489798394e-01 0.003872038781812557 0.01663816886076129
1.125586419007327393e-01 0.004297004704320844 0.01663816886076129
1.221969311862308033e-01 0.004768611697714469 0.01663816886076129
1.324295991284968887e-01 0.005291978735958442 0.01663816886076129
1.432535577630761614e-01 0.005872786613189483 0.01663816886076129
1.546589214000351764e-01 0.00651733960488242 0.01663816886076129
1.666285222472443373e-01 0.007232633896483534 0.01663816886076129
1.791375671106568979e-01 0.008026433522257174 0.01663816886076129
1.921535267888345999e-01 0.00890735463861044 0.01663816886076129
2.056362712617202937e-01 0.009884959046625586 0.01663816886076129
2.195384720957672953e-01 0.010969857978923836 0.01663816886076129
2.338062832102105471e-01 0.012173827277396614 0.01663816886076129
2.483803085501666563e-01 0.013509935211980273 0.01663816886076129
2.631968297797304679e-01 0.014992684327860457 0.01663816886076129
2.781892484280780176e-01 0.01663816886076129 0.01663816886076129
2.932896889558067599e-01 0.018464249428955443 0.01663816886076129
3.084307179119464282e-01 0.020490746898158472 0.01663816886076129
3.235470791095327869e-01 0.022739657523579287 0.01663816886076129
3.385773821409691076e-01 0.02523539170434766 0.01663816886076129
3.534656838291555525e-01 0.02800503894183631 0.01663816886076129
3.681628780258976996e-01 0.03107866187782014 0.01663816886076129
3.826278744314899893e-01 0.03448962260405758 0.01663816886076129
3.968285093619651760e-01 0.038274944785163134 0.01663816886076129
4.107421921667219755e-01 0.04247571552536898 0.01663816886076129
4.243562792391513683e-01 0.047137531341167244 0.01663816886076129
4.376682005606167825e-01 0.05231099308056263 0.01663816886076129
4.506853568684085487e-01 0.05805225516094899 0.01663816886076129
4.634248336551630709e-01 0.06442363508721373 0.01663816886076129
4.759129621610988514e-01 0.07149428986597581 0.01663816886076129
4.881847790615769234e-01 0.07934096665797492 0.01663816886076129
5.002834171697932986e-01 0.08804883581643465 0.01663816886076129
5.122594588171878183e-01 0.09771241535346502 0.01663816886076129
5.241702913349142179e-01 0.1084365968689611 0.01663816886076129
5.360794755698857772e-01 0.12033778407775893 0.01663816886076129
5.480561475802937510e-01 0.13354515629298988 0.01663816886076129
5.601744543197105797e-01 0.14820207057988585 0.01663816886076129
5.725130209938282810e-01 0.16446761779946645 0.01663816886076129
5.851544515142326208e-01 0.18251834943190443 0.01663816886076129
5.981848246779319922e-01 0.20255019392306664 0.01663816886076129
6.116931948955381948e-01 0.22478058335487253 0.01663816886076129
6.257710488367916879e-01 0.24945081352303167 0.01663816886076129
6.405117103671502665e-01 0.27682866303920667 0.01663816886076129
6.560096610219559032e-01 0.3072112998861759 0.01663816886076129
6.723597464246875433e-01 0.34092850697468147 0.01663816886076129
6.896562461150966827e-01 0.3783462617131929 0.01663816886076129
7.079917766734747930e-01 0.419870708444391 0.01663816886076129
7.274560113400972972e-01 0.4659525668664682 0.01663816886076129
7.481341897416632358e-01 0.517092024289676 0.01663816886076129
7.701054176906904081e-01 0.5738441648302398 0.01663816886076129
7.934407389937363497e-01 0.6368249944718586 0.01663816886076129
8.182010097640830537e-01 0.7067181273927491 0.01663816886076129
8.444345760582456784e-01 0.7842822061337682 0.01663816886076129
8.721748180081703161e-01 0.8703591361485166 0.01663816886076129
9.014376062736306761e-01 0.9658832241158708 0.01663816886076129
9.322187581794123545e-01 1.0718913192051276 0.01663816886076129
9.644915889104935802e-01 1.1895340673703196 0.01663816886076129
9.982046758010915122e-01 1.3200884008314182 0.01663816886076129
1.033279964956341557e+00 1.4649713983072863 0.01663816886076129
1.069611350992097698e+00 1.625755666443795 0.01663816886076129
1.107063859923989702e+00 1.8041864093920719 0.01663816886076129
1.145473551609443197e+00 2.0022003718155843 0.01663816886076129
1.184648225629662655e+00 2.2219468609395236 0.01663816886076129
1.224368988900612187e+00 2.4658110758226037 0.01663816886076129
1.264392812476733408e+00 2.736439997074672 0.01663816886076129
1.304455061798750037e+00 3.0367711180354604 0.01663816886076129
1.344274814793073869e+00 3.370064329271928 0.01663816886076129
1.383558747440351455e+00 3.739937302478798 0.01663816886076129
1.422004740383836729e+00 4.150404757850477 0.01663816886076129
1.459309070447715184e+00 4.605922041145108 0.01663816886076129
1.495170180459598930e+00 5.1114334834401705 0.01663816886076129
1.529293648095757741e+00 5.672426068491977 0.01663816886076129
1.561396416167109669e+00 6.294988990221888 0.01663816886076129
1.591210393850522653e+00 6.985879746785249 0.01663816886076129
1.618485333604838372e+00 7.752597488629465 0.01663816886076129
1.642990917819090013e+00 8.60346441668451 0.01663816886076129
1.664518098018538783e+00 9.547716114208066 0.01663816886076129
1.682879727455476093e+00 10.59560179277617 0.01663816886076129
1.697910596507415493e+00 11.758495540521581 0.01663816886076129
1.709467014025615628e+00 13.049019780144016 0.01663816886076129
1.717426082877638427e+00 14.481182276745331 0.01663816886076129
1.721684832035374813e+00 16.070528182616385 0.01663816886076129
1.722159274387047079e+00 17.834308769319094 0.01663816886076129
1.718784051717598960e+00 19.791668678535572 0.01663816886076129
1.711511322973262583e+00 21.96385372416547 0.01663816886076129
1.700311487835585833e+00 24.37444150122222 0.01663816886076129
1.685172395477725571e+00 27.04959730463137 0.01663816886076129
1.666101405578100714e+00 30.01835813575592 0.01663816886076129
1.643125149397721030e+00 33.31294787934677 0.01663816886076129
1.616291921786415342e+00 36.96912707195032 0.01663816886076129
1.585672772215223958e+00 41.0265810582719 0.01663816886076129
1.551363718433594219e+00 45.52935074866948 0.01663816886076129
1.513487313195759576e+00 50.526310653356795 0.01663816886076129
1.472194425157768105e+00 56.07169938205458 0.01663816886076129
1.427665472428442550e+00 62.22570836730231 0.01663816886076129
1.380111350685626403e+00 69.0551352016233 0.01663816886076129
1.329773447329312797e+00 76.63410868007462 0.01663816886076129
1.276922844827097725e+00 85.04489341802686 0.01663816886076129
1.221858701215784437e+00 94.37878277775391 0.01663816886076129
1.164905722379322883e+00 104.73708979594508 0.01663816886076129
1.106410335024762270e+00 116.23224686798542 0.01663816886076129
1.047088650753330796e+00 128.9890261253308 0.01663816886076129
9.869950285426615233e-01 143.14589375234786 0.01663816886076129
9.264855992930108863e-01 158.85651294280527 0.01663816886076129
8.659402805023624916e-01 176.2914118095948 0.01663816886076129
8.057333227813217036e-01 195.63983435170647 0.01663816886076129
7.462279330934009636e-01 217.11179456945052 0.01663816886076129
6.877716301695079304e-01 240.9403560239527 0.01663816886076129
6.306924753431379926e-01 267.38416158399497 0.01663816886076129
5.752964353649641094e-01 296.73024081888724 0.01663816886076129
5.218657535350478271e-01 329.2971255097155 0.01663816886076129
4.708273972098089843e-01 365.43830709572546 0.01663816886076129
4.224877176188906458e-01 405.54607358408276 0.01663816886076129
3.768505925590855399e-01 450.05576757004974 0.01663816886076129
3.340287587875711561e-01 499.450511585514 0.01663816886076129
2.941401154690543862e-01 554.2664520663108 0.01663816886076129
2.573773736925338285e-01 615.0985788580505 0.01663816886076129
2.238933591747213903e-01 682.6071834272393 0.01663816886076129
1.937083421406743666e-01 757.525025877192 0.01663816886076129
1.668696924630926337e-01 840.6652885618333 0.01663816886076129
1.432885752074379848e-01 932.9304026284696 0.01663816886076129
1.229407560517790099e-01 1035.3218432956637 0.01663816886076129
1.059204413554139523e-01 1148.9510001873086 0.01663816886076129
9.176298932124778152e-02 1275.051240713013 0.01663816886076129
8.063090642259244933e-02 1414.991297434576 0.01663816886076129
7.185416523977929126e-02 1570.2901247293776 0.01663816886076129
6.521153682004747487e-02 1742.6333860096508 0.01663816886076129
6.058559267453231256e-02 1933.891750455232 0.01663816886076129
5.765452439787139421e-02 2146.141197858406 0.01663816886076129
5.610293447794240107e-02 2381.6855519761607 0.01663816886076129
5.575629697016475095e-02 2643.0814869741084 0.01663816886076129
5.647424923579678901e-02 2933.1662783900483 0.01663816886076129
5.830748631936283344e-02 3255.0885998350564 0.01663816886076129
6.098111169556751782e-02 3612.3426997094302 0.01663816886076129
6.438206403273513678e-02 4008.8063288984645 0.01663816886076129
6.841510742734982498e-02 4448.782831127585 0.01663816886076129
7.300118800814110742e-02 4937.047852839004 0.01663816886076129
7.807553036025945137e-02 5478.901179593945 0.01663816886076129
8.358503245862251851e-02 6080.224261649427 0.01663816886076129
8.948524844149488566e-02 6747.5440531107 0.01663816886076129
9.591126289497176050e-02 7488.10385759003 0.01663816886076129
1.027151434800814139e-01 8309.941949353404 0.01663816886076129
1.097970016825538520e-01 9221.97882333434 0.01663816886076129
1.171208766610508240e-01 10234.114021054527 0.01663816886076129
1.246525271018499859e-01 11357.333583431051 0.01663816886076129
1.324100968379829102e-01 12603.829296797274 0.01663816886076129
1.403098750453621313e-01 13987.131026472387 0.01663816886076129
1.482968828704166464e-01 15522.25357427048 0.01663816886076129
1.563247763214642150e-01 17225.859653987874 0.01663816886076129
1.643447833697910532e-01 19116.440753857038 0.01663816886076129
1.723062349381299652e-01 21214.51784910632 0.01663816886076129
1.801574937136676269e-01 23542.864143224204 0.01663816886076129
1.878474755869137536e-01 26126.752255633317 0.01663816886076129
1.969263480606902317e-01 28994.22853882881 0.01663816886076129
2.061396149671490818e-01 32176.417502507353 0.01663816886076129
2.153423044260149022e-01 35707.859649004626 0.01663816886076129
2.244919489330023665e-01 39626.88638701478 0.01663816886076129
2.335435453623692370e-01 43976.036093027215 0.01663816886076129
2.424518472210501763e-01 48802.515836544335 0.01663816886076129
2.511709448568466008e-01 54158.71378079476 0.01663816886076129
2.596504533495170852e-01 60102.76782070388 0.01663816886076129
2.678450163438264031e-01 66699.19663030129 0.01663816886076129
2.757004563561255006e-01 74019.59996915652 0.01663816886076129
2.831673238671528203e-01 82143.43584919439 0.01663816886076129
2.901955781162171566e-01 91158.88299750836 0.01663816886076129
2.967342548125282420e-01 101163.7979766207 0.01663816886076129
3.027377954902211177e-01 112266.77735108159 0.01663816886076129
3.081583705466237055e-01 124588.33642950082 0.01663816886076129
3.129508372045898268e-01 138262.2173764659 0.01663816886076129
3.170747851163098208e-01 153436.84089300132 0.01663816886076129
3.204907532318280738e-01 170276.91722258978 0.01663816886076129
3.231662360569501624e-01 188965.23396912115 0.01663816886076129
3.250687654905927149e-01 209704.64013232305 0.01663816886076129
3.261738185864317408e-01 232720.2478960412 0.01663816886076129
3.264612625179754146e-01 258261.87606826748 0.01663816886076129
3.259160178131026431e-01 286606.7616948256 0.01663816886076129
3.245241262145704964e-01 318062.5692794119 0.01663816886076129
3.222838004381178845e-01 352970.73027306574 0.01663816886076129
3.191982851658448639e-01 391710.1490809261 0.01663816886076129
3.152769845021282102e-01 434701.3158125035 0.01663816886076129
3.105372773714953349e-01 482410.8704165374 0.01663816886076129
3.049984975194978132e-01 535356.6677410719 0.01663816886076129
2.986934922658065483e-01 594113.3984965039 0.01663816886076129
2.916620607970465962e-01 659318.8271333541 0.01663816886076129
2.839500926280789650e-01 731680.7143427207 0.01663816886076129
2.756086699732379075e-01 811984.4993184009 0.01663816886076129
2.666979861935149243e-01 901101.8251665037 0.01663816886076129
2.572851210892194707e-01 1000000.0 0.01663816886076129
2.959836544340042896e-02 0.001 0.018464249428955443
3.255313061007655828e-02 0.0011097524964120721 0.018464249428955443
3.579499700208121221e-02 0.0012315506032928262 0.018464249428955443
3.934694347303204637e-02 0.001366716356462006 0.018464249428955443
4.323286591541816021e-02 0.0015167168884709225 0.018464249428955443
4.747740768313059995e-02 0.0016831803533309566 0.018464249428955443
5.210573462677921958e-02 0.0018679135990207828 0.018464249428955443
5.714325856738956128e-02 0.002072921779595372 0.018464249428955443
6.261527040486343509e-02 0.002300430119772917 0.018464249428955443
6.854654547461362657e-02 0.0025529080682395165 0.018464249428955443
7.496083985982768261e-02 0.002833096101839324 0.018464249428955443
8.188034588334476560e-02 0.0031440354715915 0.018464249428955443
8.932505853347348646e-02 0.0034891012134067737 0.018464249428955443
9.731211077429449685e-02 0.003872038781812557 0.018464249428955443
1.058550533042006137e-01 0.004297004704320844 0.018464249428955443
1.149631113384922965e-01 0.004768611697714469 0.018464249428955443
1.246404547029625332e-01 0.005291978735958442 0.018464249428955443
1.348855042382521574e-01 0.005872786613189483 0.018464249428955443
1.456903113067049282e-01 0.00651733960488242 0.018464249428955443
1.570400518927906053e-01 0.007232633896483534 0.018464249428955443
1.689126737623003749e-01 0.008026433522257174 0.018464249428955443
1.812787405566621268e-01 0.00890735463861044 0.018464249428955443
1.941015181978002213e-01 0.009884959046625586 0.018464249428955443
2.073372961955394222e-01 0.010969857978923836 0.018464249428955443
2.209359920463414839e-01 0.012173827277396614 0.018464249428955443
2.348420274394086571e-01 0.013509935211980273 0.018464249428955443
2.489954486348600615e-01 0.014992684327860457 0.018464249428955443
2.633332771209228040e-01 0.01663816886076129 0.018464249428955443
2.777910205352008277e-01 0.018464249428955443 0.018464249428955443
2.923042979595175672e-01 0.020490746898158472 0.018464249428955443
3.068105110309609085e-01 0.022739657523579287 0.018464249428955443
3.212504790982273484e-01 0.02523539170434766 0.018464249428955443
3.355699818307379401e-01 0.02800503894183631 0.018464249428955443
3.497211343901399649e-01 0.03107866187782014 0.018464249428955443
3.636635674235536575e-01 0.03448962260405758 0.018464249428955443
3.773653551242509008e-01 0.038274944785163134 0.018464249428955443
3.908036930944177589e-01 0.04247571552536898 0.018464249428955443
4.039653157511967074e-01 0.047137531341167244 0.018464249428955443
4.168466189299480096e-01 0.05231099308056263 0.018464249428955443
4.294538717144000262e-01 0.05805225516094899 0.018464249428955443
4.418024654146219254e-01 0.06442363508721373 0.018464249428955443
4.539170545235278187e-01 0.07149428986597581 0.018464249428955443
4.658308067504412509e-01 0.07934096665797492 0.018464249428955443
4.775848959670178084e-01 0.08804883581643465 0.018464249428955443
4.892279083936028061e-01 0.09771241535346502 0.018464249428955443
5.008152388683213552e-01 0.1084365968689611 0.018464249428955443
5.124085024952927947e-01 0.12033778407775893 0.018464249428955443
5.240749718826430703e-01 0.13354515629298988 0.018464249428955443
5.358870541970469636e-01 0.14820207057988585 0.018464249428955443
5.479217938990936787e-01 0.16446761779946645 0.018464249428955443
5.602604108318386400e-01 0.18251834943190443 0.018464249428955443
5.729878426557601934e-01 0.20255019392306664 0.018464249428955443
5.861922897284654876e-01 0.22478058335487253 0.018464249428955443
5.999647311846914022e-01 0.24945081352303167 0.018464249428955443
6.143983890652998658e-01 0.27682866303920667 0.018464249428955443
6.295881196037690364e-01 0.3072112998861759 0.018464249428955443
6.456297001719412121e-01 0.34092850697468147 0.018464249428955443
6.626189829328246184e-01 0.3783462617131929 0.018464249428955443
6.806508949311850243e-01 0.419870708444391 0.018464249428955443
6.998182491321511822e-01 0.4659525668664682 0.018464249428955443
7.202103566154707259e-01 0.517092024289676 0.018464249428955443
7.419114104025168466e-01 0.5738441648302398 0.018464249428955443
7.649986516478816112e-01 0.6368249944718586 0.018464249428955443
7.895402983162493893e-01 0.7067181273927491 0.018464249428955443
8.155932700447707795e-01 0.7842822061337682 0.018464249428955443
8.432007342242303638e-01 0.8703591361485166 0.018464249428955443
8.723895262077435708e-01 0.9658832241158708 0.018464249428955443
9.031675122184974480e-01 1.0718913192051276 0.018464249428955443
9.355209906073413961e-01 1.1895340673703196 0.018464249428955443
9.694122368293103253e-01 1.3200884008314182 0.018464249428955443
1.004777328091076560e+00 1.4649713983072863 0.018464249428955443
1.041524368661783662e+00 1.625755666443795 0.018464249428955443
1.079532269491330743e+00 1.8041864093920719 0.018464249428955443
1.118650202829418516e+00 2.0022003718155843 0.018464249428955443
1.158697836419920080e+00 2.2219468609395236 0.018464249428955443
1.199466434620413580e+00 2.4658110758226037 0.018464249428955443
1.240720983186055726e+00 2.736439997074672 0.018464249428955443
1.282202345924491338e+00 3.0367711180354604 0.018464249428955443
1.323632287451667722e+00 3.370064329271928 0.018464249428955443
1.364717182887604574e+00 3.739937302478798 0.018464249428955443
1.405151600082645613e+00 4.150404757850477 0.018464249428955443
1.444625528103141709e+00 4.605922041145108 0.018464249428955443
1.482828375772121232e+00 5.1114334834401705 0.018464249428955443
1.519454242596685711e+00 5.672426068491977 0.018464249428955443
1.554206548732894877e+00 6.294988990221888 0.018464249428955443
1.586802080577150997e+00 6.985879746785249 0.018464249428955443
1.616974339193755439e+00 7.752597488629465 0.018464249428955443
1.644476077104093381e+00 8.60346441668451 0.018464249428955443
1.669081043838411160e+00 9.547716114208066 0.018464249428955443
1.690584950928765817e+00 10.59560179277617 0.018464249428955443
1.708805752073177420e+00 11.758495540521581 0.018464249428955443
1.723583364982880450e+00 13.049019780144016 0.018464249428955443
1.734778988974696068e+00 14.481182276745331 0.018464249428955443
1.742274180841624220e+00 16.070528182616385 0.018464249428955443
1.745969775163628945e+00 17.834308769319094 0.018464249428955443
1.745785320443163924e+00 19.791668678535572 0.018464249428955443
1.741657723987118711e+00 21.96385372416547 0.018464249428955443
1.733541708164003436e+00 24.37444150122222 0.018464249428955443
1.721408743045338419e+00 27.04959730463137 0.018464249428955443
1.705248881675128558e+00 30.01835813575592 0.018464249428955443
1.685070331655730280e+00 33.31294787934677 0.018464249428955443
1.660901739018673995e+00 36.96912707195032 0.018464249428955443
1.632793275597931748e+00 41.0265810582719 0.018464249428955443
1.600818896734253149e+00 45.52935074866948 0.018464249428955443
1.565078233755340831e+00 50.526310653356795 0.018464249428955443
1.525698623039130730e+00 56.07169938205458 0.018464249428955443
1.482836874874207123e+00 62.22570836730231 0.018464249428955443
1.436680800467884156e+00 69.0551352016233 0.018464249428955443
1.387449938587452802e+00 76.63410868007462 0.018464249428955443
1.335395556406938855e+00 85.04489341802686 0.018464249428955443
1.280799869871094065e+00 94.37878277775391 0.018464249428955443
1.223974344964014804e+00 104.73708979594508 0.018464249428955443
1.165280317145768407e+00 116.23224686798542 0.018464249428955443
1.105422611354428764e+00 128.9890261253308 0.018464249428955443
1.044420818873755596e+00 143.14589375234786 0.018464249428955443
9.826627491187526209e-01 158.85651294280527 0.018464249428955443
9.205424960074363172e-01 176.2914118095948 0.018464249428955443
8.584544774968032588e-01 195.63983435170647 0.018464249428955443
7.967877239988283566e-01 217.11179456945052 0.018464249428955443
7.359207007513817178e-01 240.9403560239527 0.018464249428955443
6.762168427454496866e-01 267.38416158399497 0.018464249428955443
6.180211054077409116e-01 296.73024081888724 0.018464249428955443
5.616574550257029674e-01 329.2971255097155 0.018464249428955443
5.076104391981528519e-01 365.43830709572546 0.018464249428955443
4.562345491830108735e-01 405.54607358408276 0.018464249428955443
4.075644880151162441e-01 450.05576757004974 0.018464249428955443
3.617513971392703476e-01 499.450511585514 0.018464249428955443
3.189508684929165394e-01 554.2664520663108 0.018464249428955443
2.793980902777802311e-01 615.0985788580505 0.018464249428955443
2.432873562224956987e-01 682.6071834272393 0.018464249428955443
2.106626920601651909e-01 757.525025877192 0.018464249428955443
1.816008403375397595e-01 840.6652885618333 0.018464249428955443
1.560230311636962297e-01 932.9304026284696 0.018464249428955443
1.339199952567045326e-01 1035.3218432956637 0.018464249428955443
1.154077633541657488e-01 1148.9510001873086 0.018464249428955443
9.999259641680964539e-02 1275.051240713013 0.018464249428955443
8.785768781706658481e-02 1414.991297434576 0.018464249428955443
7.827918334524179567e-02 1570.2901247293776 0.018464249428955443
7.101941700378923417e-02 1742.6333860096508 0.018464249428955443
6.596109367973557180e-02 1933.891750455232 0.018464249428955443
6.273717016277755021e-02 2146.141197858406 0.018464249428955443
6.101105298458805309e-02 2381.6855519761607 0.018464249428955443
6.059113858021258903e-02 2643.0814869741084 0.018464249428955443
6.131032379089230988e-02 2933.1662783900483 0.018464249428955443
6.324419556102157947e-02 3255.0885998350564 0.018464249428955443
6.607880232975676948e-02 3612.3426997094302 0.018464249428955443
6.968739606178772639e-02 4008.8063288984645 0.018464249428955443
7.396238306185688727e-02 4448.782831127585 0.018464249428955443
7.881359165655438259e-02 4937.047852839004 0.018464249428955443
8.416622389565119045e-02 5478.901179593945 0.018464249428955443
8.995807916214697275e-02 6080.224261649427 0.018464249428955443
9.613635773540343821e-02 6747.5440531107 0.018464249428955443
1.028298702809063297e-01 7488.10385759003 0.018464249428955443
1.098963633873410173e-01 8309.941949353404 0.018464249428955443
1.172127512944331207e-01 9221.97882333434 0.018464249428955443
1.247365241200608099e-01 10234.114021054527 0.018464249428955443
1.324273166075788932e-01 11357.333583431051 0.018464249428955443
1.402977962511462451e-01 12603.829296797274 0.018464249428955443
1.482628064244006505e-01 13987.131026472387 0.018464249428955443
1.562595448621182659e-01 15522.25357427048 0.018464249428955443
1.642385220230295761e-01 17225.859653987874 0.018464249428955443
1.721488593659021848e-01 19116.440753857038 0.018464249428955443
1.799389384515903412e-01 21214.51784910632 0.018464249428955443
1.875573325163737703e-01 23542.864143224204 0.018464249428955443
1.949543423225037209e-01 26126.752255633317 0.018464249428955443
2.037016998785731448e-01 28994.22853882881 0.018464249428955443
2.125605454376513770e-01 32176.417502507353 0.018464249428955443
2.213533923032179884e-01 35707.859649004626 0.018464249428955443
2.300403600981727192e-01 39626.88638701478 0.018464249428955443
2.385796135159765352e-01 43976.036093027215 0.018464249428955443
2.469294920559670925e-01 48802.515836544335 0.018464249428955443
2.550480060571697627e-01 54158.71378079476 0.018464249428955443
2.628890530457426156e-01 60102.76782070388 0.018464249428955443
2.704115198053860247e-01 66699.19663030129 0.018464249428955443
2.775658872479868644e-01 74019.59996915652 0.018464249428955443
2.843070973149074976e-01 82143.43584919439 0.018464249428955443
2.905895289318100039e-01 91158.88299750836 0.018464249428955443
2.963665602610839334e-01 101163.7979766207 0.018464249428955443
3.015966969391316033e-01 112266.77735108159 0.018464249428955443
3.062361206943809977e-01 124588.33642950082 0.018464249428955443
3.102435076669872727e-01 138262.2173764659 0.018464249428955443
3.135820113912878293e-01 153436.84089300132 0.018464249428955443
3.162156979248060273e-01 170276.91722258978 0.018464249428955443
3.181152791003944436e-01 188965.23396912115 0.018464249428955443
3.192517598676802848e-01 209704.64013232305 0.018464249428955443
3.196037552680133231e-01 232720.2478960412 0.018464249428955443
3.191544692121013327e-01 258261.87606826748 0.018464249428955443
3.178922979571786600e-01 286606.7616948256 0.018464249428955443
3.158069108868058472e-01 318062.5692794119 0.018464249428955443
3.129002637339811654e-01 352970.73027306574 0.018464249428955443
3.091795609810221168e-01 391710.1490809261 0.018464249428955443
3.046585083236492686e-01 434701.3158125035 0.018464249428955443
2.993588704136473932e-01 482410.8704165374 0.018464249428955443
2.933047204333015245e-01 535356.6677410719 0.018464249428955443
2.865332880411972649e-01 594113.3984965039 0.018464249428955443
2.790891549641818514e-01 659318.8271333541 0.018464249428955443
2.710227214449955069e-01 731680.7143427207 0.018464249428955443
2.623879661347907066e-01 811984.4993184009 0.018464249428955443
2.532504281478794583e-01 901101.8251665037 0.018464249428955443
2.436787027081720181e-01 1000000.0 0.018464249428955443
2.760340072200584069e-02 0.001 0.020490746898158472
3.036040822941624834e-02 0.0011097524964120721 0.020490746898158472
3.338628541499387425e-02 0.0012315506032928262 0.020490746898158472
3.670269849282942198e-02 0.001366716356462006 0.020490746898158472
4.033221119807776228e-02 0.0015167168884709225 0.020490746898158472
4.429813735771621214e-02 0.0016831803533309566 0.020490746898158472
4.862433962361403100e-02 0.0018679135990207828 0.020490746898158472
5.333496909242288475e-02 0.002072921779595372 0.020490746898158472
5.845414760778187141e-02 0.002300430119772917 0.020490746898158472
6.400558276421240700e-02 0.0025529080682395165 0.020490746898158472
7.001212677448234722e-02 0.002833096101839324 0.020490746898158472
7.649525235915013988e-02 0.0031440354715915 0.020490746898158472
8.347447740416881479e-02 0.0034891012134067737 0.020490746898158472
9.096673068919994276e-02 0.003872038781812557 0.020490746898158472
9.898568287909226271e-02 0.004297004704320844 0.020490746898158472
1.075410396435350219e-01 0.004768611697714469 0.020490746898158472
1.166378500926368161e-01 0.005291978735958442 0.020490746898158472
1.262758296245058698e-01 0.005872786613189483 0.020490746898158472
1.364487605988998209e-01 0.00651733960488242 0.020490746898158472
1.471439841359760414e-01 0.007232633896483534 0.020490746898158472
1.583420347799161243e-01 0.008026433522257174 0.020490746898158472
1.700164649268229300e-01 0.00890735463861044 0.020490746898158472
1.821338546896105470e-01 0.009884959046625586 0.020490746898158472
1.946541020524627241e-01 0.010969857978923836 0.020490746898158472
2.075309285436457152e-01 0.012173827277396614 0.020490746898158472
2.207126705528181798e-01 0.013509935211980273 0.020490746898158472
2.341433028014643369e-01 0.014992684327860457 0.020490746898158472
2.477636817871355090e-01 0.01663816886076129 0.020490746898158472
2.615129620696647339e-01 0.018464249428955443 0.020490746898158472
2.753301295448848385e-01 0.020490746898158472 0.020490746898158472
2.891555889076234953e-01 0.022739657523579287 0.020490746898158472
3.029327326437181167e-01 0.02523539170434766 0.020490746898158472
3.166094317783089140e-01 0.02800503894183631 0.020490746898158472
3.301393882015162817e-01 0.03107866187782014 0.020490746898158472
3.434832949654953449e-01 0.03448962260405758 0.020490746898158472
3.566097736028818188e-01 0.038274944785163134 0.020490746898158472
3.694960712660509405e-01 0.04247571552536898 0.020490746898158472
3.821285110732793866e-01 0.047137531341167244 0.020490746898158472
3.945027077143771765e-01 0.05231099308056263 0.020490746898158472
4.066235721609413600e-01 0.05805225516094899 0.020490746898158472
4.185051273254988269e-01 0.06442363508721373 0.020490746898158472
4.301701883153215555e-01 0.07149428986597581 0.020490746898158472
4.416499209758720790e-01 0.07934096665797492 0.020490746898158472
4.529833418909804954e-01 0.08804883581643465 0.020490746898158472
4.642167675440258545e-01 0.09771241535346502 0.020490746898158472
4.754032596486145734e-01 0.1084365968689611 0.020490746898158472
4.866020781738525369e-01 0.12033778407775893 0.020490746898158472
4.978781634954392854e-01 0.13354515629298988 0.020490746898158472
5.093016479417160625e-01 0.14820207057988585 0.020490746898158472
5.209474007879061341e-01 0.16446761779946645 0.020490746898158472
5.328946071258122696e-01 0.18251834943190443 0.020490746898158472
5.452263567446276049e-01 0.20255019392306664 0.020490746898158472
5.580292352664344424e-01 0.22478058335487253 0.020490746898158472
5.713929001653446083e-01 0.24945081352303167 0.020490746898158472
5.854096085214834932e-01 0.27682866303920667 0.020490746898158472
6.001736843057893234e-01 0.3072112998861759 0.020490746898158472
6.157808881099594567e-01 0.34092850697468147 0.020490746898158472
6.323276644990241113e-01 0.3783462617131929 0.020490746898158472
6.499102428917181706e-01 0.419870708444391 0.020490746898158472
6.686235636682422712e-01 0.4659525668664682 0.020490746898158472
6.885599963958171088e-01 0.517092024289676 0.020490746898158472
7.098078482395615563e-01 0.5738441648302398 0.020490746898158472
7.324496306509112875e-01 0.6368249944718586 0.020490746898158472
7.565600923849375992e-01 0.7067181273927491 0.020490746898158472
7.822040220345309880e-01 0.7842822061337682 0.020490746898158472
8.094338454359965018e-01 0.8703591361485166 0.020490746898158472
8.382870567569575826e-01 0.9658832241158708 0.020490746898158472
8.687835424921006577e-01 1.0718913192051276 0.020490746898158472
9.009228846525972889e-01 1.1895340673703196 0.020490746898158472
9.346817441080025324e-01 1.3200884008314182 0.020490746898158472
9.700114397408289291e-01 1.4649713983072863 0.020490746898158472
1.006835869748028411e+00 1.625755666443795 0.020490746898158472
1.045049901225122646e+00 1.8041864093920719 0.020490746898158472
1.084518384443725392e+00 2.0022003718155843 0.020490746898158472
1.125075903149691747e+00 2.2219468609395236 0.020490746898158472
1.166527365515388937e+00 2.4658110758226037 0.020490746898158472
1.208649630065561142e+00 2.736439997074672 0.020490746898158472
1.251193207645273420e+00 3.0367711180354604 0.020490746898158472
1.293886878586637756e+00 3.370064329271928 0.020490746898158472
1.336441107244373594e+00 3.739937302478798 0.020490746898158472
1.378551475896108824e+00 4.150404757850477 0.020490746898158472
1.419905827840426848e+00 4.605922041145108 0.020490746898158472
1.460188379653160506e+00 5.1114334834401705 0.020490746898158472
1.499085203060962268e+00 5.672426068491977 0.020490746898158472
1.536289180298743728e+00 6.294988990221888 0.020490746898158472
1.571504455985651250e+00 6.985879746785249 0.020490746898158472
1.604450236325895451e+00 7.752597488629465 0.020490746898158472
1.634863789406839629e+00 8.60346441668451 0.020490746898158472
1.662502630653107660e+00 9.547716114208066 0.020490746898158472
1.687145871139126285e+00 10.59560179277617 0.020490746898158472
1.708594802449365346e+00 11.758495540521581 0.020490746898158472
1.726672827788017894e+00 13.049019780144016 0.020490746898158472
1.741224883479272734e+00 14.481182276745331 0.020490746898158472
1.752116515347037717e+00 16.070528182616385 0.020490746898158472
1.759232708771714560e+00 17.834308769319094 0.020490746898158472
1.762477143525675416e+00 19.791668678535572 0.020490746898158472
1.761770611962295563e+00 21.96385372416547 0.020490746898158472
1.757051202687407221e+00 24.37444150122222 0.020490746898158472
1.748272936328823635e+00 27.04959730463137 0.020490746898158472
1.735407341637865475e+00 30.01835813575592 0.020490746898158472
1.718442783576024979e+00 33.31294787934677 0.020490746898158472
1.697386582843341873e+00 36.96912707195032 0.020490746898158472
1.672266018770518503e+00 41.0265810582719 0.020490746898158472
1.643130613183920063e+00 45.52935074866948 0.020490746898158472
1.610054177213924520e+00 50.526310653356795 0.020490746898158472
1.573137130874334488e+00 56.07169938205458 0.020490746898158472
1.532508714451518372e+00 62.22570836730231 0.020490746898158472
1.488329097897136633e+00 69.0551352016233 0.020490746898158472
1.440790832418314737e+00 76.63410868007462 0.020490746898158472
1.390119684958624591e+00 85.04489341802686 0.020490746898158472
1.336574783646797160e+00 94.37878277775391 0.020490746898158472
1.280447865593340229e+00 104.73708979594508 0.020490746898158472
1.222143528748684593e+00 116.23224686798542 0.020490746898158472
1.162253418408746741e+00 128.9890261253308 0.020490746898158472
1.100840109639702469e+00 143.14589375234786 0.020490746898158472
1.038293554677527819e+00 158.85651294280527 0.020490746898158472
9.750167763407495691e-01 176.2914118095948 0.020490746898158472
9.114200077604044381e-01 195.63983435170647 0.020490746898158472
8.479148239240943408e-01 217.11179456945052 0.020490746898158472
7.849085653554808140e-01 240.9403560239527 0.020490746898158472
7.227992563775741397e-01 267.38416158399497 0.020490746898158472
6.619713692968699492e-01 296.73024081888724 0.020490746898158472
6.027923976713924770e-01 329.2971255097155 0.020490746898158472
5.458082828115575769e-01 365.43830709572546 0.020490746898158472
4.914251828453135573e-01 405.54607358408276 0.020490746898158472
4.397136824348083506e-01 450.05576757004974 0.020490746898158472
3.908687630604751884e-01 499.450511585514 0.020490746898158472
3.450895087876183487e-01 554.2664520663108 0.020490746898158472
3.026597363700732068e-01 615.0985788580505 0.020490746898158472
2.638221647853815632e-01 682.6071834272393 0.020490746898158472
2.286496351129419513e-01 757.525025877192 0.020490746898158472
1.972545541921041923e-01 840.6652885618333 0.020490746898158472
1.695721091325237129e-01 932.9304026284696 0.020490746898158472
1.456122279083814641e-01 1035.3218432956637 0.020490746898158472
1.255166831553806428e-01 1148.9510001873086 0.020490746898158472
1.087633235725829345e-01 1275.051240713013 0.020490746898158472
9.555849104781329040e-02 1414.991297434576 0.020490746898158472
8.512228095565209374e-02 1570.2901247293776 0.020490746898158472
7.720024060693182755e-02 1742.6333860096508 0.020490746898158472
7.167760658432326126e-02 1933.891750455232 0.020490746898158472
6.813541615020851649e-02 2146.141197858406 0.020490746898158472
6.621615376680543841e-02 2381.6855519761607 0.020490746898158472
6.570976319304337732e-02 2643.0814869741084 0.020490746898158472
6.642613405682852579e-02 2933.1662783900483 0.020490746898158472
6.844652446890396591e-02 3255.0885998350564 0.020490746898158472
7.143779890157425649e-02 3612.3426997094302 0.020490746898158472
7.524959089383924382e-02 4008.8063288984645 0.020490746898158472
7.976058731713406291e-02 4448.782831127585 0.020490746898158472
8.486824235865381150e-02 4937.047852839004 0.020490746898158472
9.048659872719395925e-02 5478.901179593945 0.020490746898158472
9.654334742025275085e-02 6080.224261649427 0.020490746898158472
1.029764664436909199e-01 6747.5440531107 0.020490746898158472
1.099052552135056926e-01 7488.10385759003 0.020490746898158472
1.171978898434221511e-01 8309.941949353404 0.020490746898158472
1.247046858827408899e-01 9221.97882333434 0.020490746898158472
1.323764267230705116e-01 10234.114021054527 0.020490746898158472
1.401666869339949495e-01 11357.333583431051 0.020490746898158472
1.480821172784957673e-01 12603.829296797274 0.020490746898158472
1.560381407404530241e-01 13987.131026472387 0.020490746898158472
1.639641264964387946e-01 15522.25357427048 0.020490746898158472
1.718083691014135328e-01 17225.859653987874 0.020490746898158472
1.795190025584290083e-01 19116.440753857038 0.020490746898158472
1.870446698571719413e-01 21214.51784910632 0.020490746898158472
1.943354920756525106e-01 23542.864143224204 0.020490746898158472
2.013444778026010074e-01 26126.752255633317 0.020490746898158472
2.096529283807274102e-01 28994.22853882881 0.020490746898158472
2.180552633026307252e-01 32176.417502507353 0.020490746898158472
2.263370329079116006e-01 35707.859649004626 0.020490746898158472
2.344619100397789258e-01 39626.88638701478 0.020490746898158472
2.423921221762727340e-01 43976.036093027215 0.020490746898158472
2.500903553424599357e-01 48802.515836544335 0.020490746898158472
2.575192015885586216e-01 54158.71378079476 0.020490746898158472
2.646374149220296901e-01 60102.76782070388 0.020490746898158472
2.714085957757088607e-01 66699.19663030129 0.020490746898158472
2.777882263940201768e-01 74019.59996915652 0.020490746898158472
2.837359726163587448e-01 82143.43584919439 0.020490746898158472
2.892108290264046588e-01 91158.88299750836 0.020490746898158472
2.941707877743807154e-01 101163.7979766207 0.020490746898158472
2.985785078596870368e-01 112266.77735108159 0.020490746898158472
3.023944159423191946e-01 124588.33642950082 0.020490746898158472
3.055810792569005896e-01 138262.2173764659 0.020490746898158472
3.081054196288801617e-01 153436.84089300132 0.020490746898158472
3.099351596956241295e-01 170276.91722258978 0.020490746898158472
3.110445459683845448e-01 188965.23396912115 0.020490746898158472
3.114081758594632321e-01 209704.64013232305 0.020490746898158472
3.110080509905857604e-01 232720.2478960412 0.020490746898158472
3.098309989684581156e-01 258261.87606826748 0.020490746898158472
3.078690551734972192e-01 286606.7616948256 0.020490746898158472
3.051158596126526956e-01 318062.5692794119 0.020490746898158472
3.015772720331024725e-01 352970.73027306574 0.020490746898158472
2.972645759113369257e-01 391710.1490809261 0.020490746898158472
2.921959237172314650e-01 434701.3158125035 0.020490746898158472
2.863974303978427116e-01 482410.8704165374 0.020490746898158472
2.798974512420204785e-01 535356.6677410719 0.020490746898158472
2.727377688111991549e-01 594113.3984965039 0.020490746898158472
2.649665481339120721e-01 659318.8271333541 0.020490746898158472
2.566383797500222386e-01 731680.7143427207 0.020490746898158472
2.478105384380984155e-01 811984.4993184009 0.020490746898158472
2.385498716770758643e-01 901101.8251665037 0.020490746898158472
2.289276741028314910e-01 1000000.0 0.020490746898158472
2.560096589735044725e-02 0.001 0.022739657523579287
2.815873689101792976e-02 0.0011097524964120721 0.022739657523579287
3.096685857813637546e-02 0.0012315506032928262 0.022739657523579287
3.404561653720421938e-02 0.001366716356462006 0.022739657523579287
3.741618398737376477e-02 0.0015167168884709225 0.022739657523579287
4.110047090735820252e-02 0.0016831803533309566 0.022739657523579287
4.512094637619790127e-02 0.0018679135990207828 0.022739657523579287
4.950040871346884919e-02 0.002072921779595372 0.022739657523579287
5.426168690499903746e-02 0.002300430119772917 0.022739657523579287
5.942730354062910475e-02 0.0025529080682395165 0.022739657523579287
6.501905959614723285e-02 0.002833096101839324 0.022739657523579287
7.105755137675066890e-02 0.0031440354715915 0.022739657523579287
7.756164719867654489e-02 0.0034891012134067737 0.022739657523579287
8.454789120735901886e-02 0.003872038781812557 0.022739657523579287
9.202987514500461652e-02 0.004297004704320844 0.022739657523579287
1.000175876657068280e-01 0.004768611697714469 0.022739657523579287
1.085167398105261194e-01 0.005291978735958442 0.022739657523579287
1.175281385464660988e-01 0.005872786613189483 0.022739657523579287
1.270470949715741815e-01 0.00651733960488242 0.022739657523579287
1.370629299472242435e-01 0.007232633896483534 0.022739657523579287
1.475586017716254972e-01 0.008026433522257174 0.022739657523579287
1.585104988349635979e-01 0.00890735463861044 0.022739657523579287
1.698884301312674761e-01 0.009884959046625586 0.022739657523579287
1.816558300225962208e-01 0.010969857978923836 0.022739657523579287
1.937702147650308682e-01 0.012173827277396614 0.022739657523579287
2.061838759903300844e-01 0.013509935211980273 0.022739657523579287
2.188448062807789585e-01 0.014992684327860457 0.022739657523579287
2.316978424277836845e-01 0.01663816886076129 0.022739657523579287
2.446859821192736706e-01 0.018464249428955443 0.022739657523579287
2.577518141175405009e-01 0.020490746898158472 0.022739657523579287
2.708390150061156798e-01 0.022739657523579287 0.022739657523579287
2.838938459515789048e-01 0.02523539170434766 0.022739657523579287
2.968665803818471005e-01 0.02800503894183631 0.022739657523579287
3.097128152148870828e-01 0.03107866187782014 0.022739657523579287
3.223946018389277635e-01 0.03448962260405758 0.022739657523579287
3.348813854482802777e-01 0.038274944785163134 0.022739657523579287
3.471507031209741800e-01 0.04247571552536898 0.022739657523579287
3.591886640467548686e-01 0.047137531341167244 0.022739657523579287
3.709901995782939887e-01 0.05231099308056263 0.022739657523579287
3.825591035870021805e-01 0.05805225516094899 0.022739657523579287
3.939079059848120679e-01 0.06442363508721373 0.022739657523579287
4.050575975055966116e-01 0.07149428986597581 0.022739657523579287
4.160372459570404469e-01 0.07934096665797492 0.022739657523579287
4.268835427995915643e-01 0.08804883581643465 0.022739657523579287
4.376403032630619139e-01 0.09771241535346502 0.022739657523579287
4.483579598423819701e-01 0.1084365968689611 0.022739657523579287
4.590930598753555913e-01 0.12033778407775893 0.022739657523579287
4.699077861040873993e-01 0.13354515629298988 0.022739657523579287
4.808695127660728708e-01 0.14820207057988585 0.022739657523579287
4.920503911843156497e-01 0.16446761779946645 0.022739657523579287
5.035269666285547840e-01 0.18251834943190443 0.022739657523579287
5.153798155975485296e-01 0.20255019392306664 0.022739657523579287
5.276931882948805441e-01 0.22478058335487253 0.022739657523579287
5.405546385660686681e-01 0.24945081352303167 0.022739657523579287
5.540546212837701434e-01 0.27682866303920667 0.022739657523579287
5.682860313930175877e-01 0.3072112998861759 0.022739657523579287
5.833436609969312459e-01 0.34092850697468147 0.022739657523579287
5.993235492812857279e-01 0.3783462617131929 0.022739657523579287
6.163221848875282127e-01 0.419870708444391 0.022739657523579287
6.344355524994935713e-01 0.4659525668664682 0.022739657523579287
6.537579837158117302e-01 0.517092024289676 0.022739657523579287
6.743807926866167701e-01 0.5738441648302398 0.022739657523579287
6.963906758841956757e-01 0.6368249944718586 0.022739657523579287
7.198678783588620123e-01 0.7067181273927491 0.022739657523579287
7.448841061165945021e-01 0.7842822061337682 0.022739657523579287
7.715002179815990679e-01 0.8703591361485166 0.022739657523579287
7.997637189860556939e-01 0.9658832241158708 0.022739657523579287
8.297060971364270676e-01 1.0718913192051276 0.022739657523579287
8.613400916420941300e-01 1.1895340673703196 0.022739657523579287
8.946569660613482577e-01 1.3200884008314182 0.022739657523579287
9.296239121531653105e-01 1.4649713983072863 0.022739657523579287
9.661817045292449002e-01 1.625755666443795 0.022739657523579287
1.004242754064117893e+00 1.8041864093920719 0.022739657523579287
1.043689701936355574e+00 2.0022003718155843 0.022739657523579287
1.084374690727544444e+00 2.2219468609395236 0.022739657523579287
1.126119433292604111e+00 2.4658110758226037 0.022739657523579287
1.168716293968897535e+00 2.736439997074672 0.022739657523579287
1.211929464762034447e+00 3.0367711180354604 0.022739657523579287
1.255499085898562184e+00 3.370064329271928 0.022739657523579287
1.299144253581032249e+00 3.739937302478798 0.022739657523579287
1.342566178327578852e+00 4.150404757850477 0.022739657523579287
1.385455108669699564e+00 4.605922041145108 0.022739657523579287
1.427494430004859760e+00 5.1114334834401705 0.022739657523579287
1.468366244070844928e+00 5.672426068491977 0.022739657523579287
1.507756549643176180e+00 6.294988990221888 0.022739657523579287
1.545360031747874174e+00 6.985879746785249 0.022739657523579287
1.580884267445813673e+00 7.752597488629465 0.022739657523579287
1.614053179725704279e+00 8.60346441668451 0.022739657523579287
1.644609673187577892e+00 9.547716114208066 0.022739657523579287
1.672317404441537425e+00 10.59560179277617 0.022739657523579287
1.696961724630669410e+00 11.758495540521581 0.022739657523579287
1.718349883051797811e+00 13.049019780144016 0.022739657523579287
1.736310620697989027e+00 14.481182276745331 0.022739657523579287
1.750693314136594125e+00 16.070528182616385 0.022739657523579287
1.761366767259411104e+00 17.834308769319094 0.022739657523579287
1.768218333466683001e+00 19.791668678535572 0.022739657523579287
1.771152130927940993e+00 21.96385372416547 0.022739657523579287
1.770088968502211424e+00 24.37444150122222 0.022739657523579287
1.764964672708972726e+00 27.04959730463137 0.022739657523579287
1.755731379448310259e+00 30.01835813575592 0.022739657523579287
1.742356569182915482e+00 33.31294787934677 0.022739657523579287
1.724824997502833135e+00 36.96912707195032 0.022739657523579287
1.703139469276328866e+00 41.0265810582719 0.022739657523579287
1.677323145111637270e+00 45.52935074866948 0.022739657523579287
1.647421619969336337e+00 50.526310653356795 0.022739657523579287
1.613505464733913097e+00 56.07169938205458 0.022739657523579287
1.575672805870805382e+00 62.22570836730231 0.022739657523579287
1.534051970711176383e+00 69.0551352016233 0.022739657523579287
1.488803631722818155e+00 76.63410868007462 0.022739657523579287
1.440122488265122236e+00 85.04489341802686 0.022739657523579287
1.388238383427440992e+00 94.37878277775391 0.022739657523579287
1.333416593965049746e+00 104.73708979594508 0.022739657523579287
1.276110792099584224e+00 116.23224686798542 0.022739657523579287
1.216764268636121082e+00 128.9890261253308 0.022739657523579287
1.155490539042068443e+00 143.14589375234786 0.022739657523579287
1.092674701452383212e+00 158.85651294280527 0.022739657523579287
1.028722235468068069e+00 176.2914118095948 0.022739657523579287
9.640535036956473514e-01 195.63983435170647 0.022739657523579287
8.990979596393257056e-01 217.11179456945052 0.022739657523579287
8.342883676807086868e-01 240.9403560239527 0.022739657523579287
7.700552503534535687e-01 267.38416158399497 0.022739657523579287
7.068219455756030722e-01 296.73024081888724 0.022739657523579287
6.450002790860809299e-01 329.2971255097155 0.022739657523579287
5.852006289835868236e-01 365.43830709572546 0.022739657523579287
5.278835624484399247e-01 405.54607358408276 0.022739657523579287
4.731605765316621026e-01 450.05576757004974 0.022739657523579287
4.212758815956602620e-01 499.450511585514 0.022739657523579287
3.724780482321191077e-01 554.2664520663108 0.022739657523579287
3.271059621027552766e-01 615.0985788580505 0.022739657523579287
2.854582824127268048e-01 682.6071834272393 0.022739657523579287
2.476422445025806274e-01 757.525025877192 0.022739657523579287
2.138129861301451273e-01 840.6652885618333 0.022739657523579287
1.839241472314649684e-01 932.9304026284696 0.022739657523579287
1.580097552430876628e-01 1035.3218432956637 0.022739657523579287
1.362417200977985854e-01 1148.9510001873086 0.022739657523579287
1.180707948895947101e-01 1275.051240713013 0.022739657523579287
1.037291188383552970e-01 1414.991297434576 0.022739657523579287
9.237886838831189940e-02 1570.2901247293776 0.022739657523579287
8.374863492802302189e-02 1742.6333860096508 0.022739657523579287
7.772920926826915045e-02 1933.891750455232 0.022739657523579287
7.384206826313029215e-02 2146.141197858406 0.022739657523579287
7.170951699750779951e-02 2381.6855519761607 0.022739657523579287
7.110163436672617410e-02 2643.0814869741084 0.022739657523579287
7.180930636240971665e-02 2933.1662783900483 0.022739657523579287
7.389847685803817290e-02 3255.0885998350564 0.022739657523579287
7.703894763520692524e-02 3612.3426997094302 0.022739657523579287
8.104574647086228156e-02 4008.8063288984645 0.022739657523579287
8.578241610552680974e-02 4448.782831127585 0.022739657523579287
9.113274149708038008e-02 4937.047852839004 0.022739657523579287
9.699845433167700315e-02 5478.901179593945 0.022739657523579287
1.032961481625217226e-01 6080.224261649427 0.022739657523579287
1.099537655671185415e-01 6747.5440531107 0.022739657523579287
1.170773988024317730e-01 7488.10385759003 0.022739657523579287
1.245514982798616860e-01 8309.941949353404 0.022739657523579287
1.321961282211224220e-01 9221.97882333434 0.022739657523579287
1.399554135911243169e-01 10234.114021054527 0.022739657523579287
1.477771787143984938e-01 11357.333583431051 0.022739657523579287
1.556616214693587741e-01 12603.829296797274 0.022739657523579287
1.635272823669136899e-01 13987.131026472387 0.022739657523579287
1.712958505652727448e-01 15522.25357427048 0.022739657523579287
1.789145898994147499e-01 17225.859653987874 0.022739657523579287
1.863319527991724178e-01 19116.440753857038 0.022739657523579287
1.934982540605623968e-01 21214.51784910632 0.022739657523579287
2.003665756877489601e-01 23542.864143224204 0.022739657523579287
2.068940286676740070e-01 26126.752255633317 0.022739657523579287
2.146580553618527010e-01 28994.22853882881 0.022739657523579287
2.225057952351524315e-01 32176.417502507353 0.022739657523579287
2.301809541526323721e-01 35707.859649004626 0.022739657523579287
2.376516306091093211e-01 39626.88638701478 0.022739657523579287
2.448849041682812366e-01 43976.036093027215 0.022739657523579287
2.518484149737044708e-01 48802.515836544335 0.022739657523579287
2.585098817130510596e-01 54158.71378079476 0.022739657523579287
2.648333173094025161e-01 60102.76782070388 0.022739657523579287
2.707873292686184263e-01 66699.19663030129 0.022739657523579287
2.763326281065726642e-01 74019.59996915652 0.022739657523579287
2.814337756098262422e-01 82143.43584919439 0.022739657523579287
2.860544834130511194e-01 91158.88299750836 0.022739657523579287
2.901574180885014287e-01 101163.7979766207 0.022739657523579287
2.937095177858939365e-01 112266.77735108159 0.022739657523579287
2.966754533080194212e-01 124588.33642950082 0.022739657523579287
2.990218020578570557e-01 138262.2173764659 0.022739657523579287
3.007193959687965434e-01 153436.84089300132 0.022739657523579287
3.017396850032909028e-01 170276.91722258978 0.022739657523579287
3.020606587653338893e-01 188965.23396912115 0.022739657523579287
3.016605891151444840e-01 209704.64013232305 0.022739657523579287
3.005250691743349689e-01 232720.2478960412 0.022739657523579287
2.986449077793611462e-01 258261.87606826748 0.022739657523579287
2.960157653194802063e-01 286606.7616948256 0.022739657523579287
2.926355136446605609e-01 318062.5692794119 0.022739657523579287
2.885138815150916636e-01 352970.73027306574 0.022739657523579287
2.836665124734897847e-01 391710.1490809261 0.022739657523579287
2.781155270461013740e-01 434701.3158125035 0.022739657523579287
2.718914771377528017e-01 482410.8704165374 0.022739657523579287
2.650267600059237894e-01 535356.6677410719 0.022739657523579287
2.575666829868767937e-01 594113.3984965039 0.022739657523579287
2.495630718358893829e-01 659318.8271333541 0.022739657523579287
2.410728086115283830e-01 731680.7143427207 0.022739657523579287
2.321559299634180507e-01 811984.4993184009 0.022739657523579287
2.228798405338363875e-01 901101.8251665037 0.022739657523579287
2.133163062817114708e-01 1000000.0 0.022739657523579287
2.361166014873082586e-02 0.001 0.02523539170434766
2.597087609795501253e-02 0.0011097524964120721 0.02523539170434766
[truncated: 2,112,472 more chars]
